# Supplementary material for: Conserved interfaces mediate multiple protein–protein interactions in a prokaryotic metabolon
Source: Mol Syst Biol. 2025 Sep 3;21(11):1490–521. doi: 10.1038/s44320-025-00139-9 (PMC12583656; doi:10.1038/s44320-025-00139-9)
Supplement: Supplementary file 12 — Source data Fig. 7 [file 44320_2025_139_MOESM12_ESM.zip › Figure7_data/Fig7A/7_10.pdb]

COMPND    24f5a2116ddb6c26 
AUTHOR    GENERATED BY OPEN BABEL 3.1.1
ATOM      1  N   MET A   1      -1.620  -6.652 -40.836  1.00  0.00           N  
ATOM      2  CA  MET A   1      -1.846  -6.171 -39.461  1.00  0.00           C  
ATOM      3  C   MET A   1      -1.134  -7.112 -38.511  1.00  0.00           C  
ATOM      4  O   MET A   1      -1.024  -8.297 -38.801  1.00  0.00           O  
ATOM      5  CB  MET A   1      -3.332  -6.068 -39.131  1.00  0.00           C  
ATOM      6  CG  MET A   1      -3.989  -4.897 -39.851  1.00  0.00           C  
ATOM      7  SD  MET A   1      -5.712  -4.679 -39.376  1.00  0.00           S  
ATOM      8  CE  MET A   1      -6.125  -3.140 -40.191  1.00  0.00           C  
ATOM      9  N   THR A   2      -0.622  -6.561 -37.430  1.00  0.00           N  
ATOM     10  CA  THR A   2       0.147  -7.283 -36.414  1.00  0.00           C  
ATOM     11  C   THR A   2      -0.573  -7.164 -35.081  1.00  0.00           C  
ATOM     12  O   THR A   2      -1.137  -6.113 -34.782  1.00  0.00           O  
ATOM     13  CB  THR A   2       1.575  -6.733 -36.336  1.00  0.00           C  
ATOM     14  OG1 THR A   2       2.188  -6.861 -37.597  1.00  0.00           O  
ATOM     15  CG2 THR A   2       2.448  -7.497 -35.348  1.00  0.00           C  
ATOM     16  N   VAL A   3      -0.580  -8.214 -34.275  1.00  0.00           N  
ATOM     17  CA  VAL A   3      -1.125  -8.166 -32.917  1.00  0.00           C  
ATOM     18  C   VAL A   3      -0.012  -7.787 -31.948  1.00  0.00           C  
ATOM     19  O   VAL A   3       0.933  -8.549 -31.752  1.00  0.00           O  
ATOM     20  CB  VAL A   3      -1.800  -9.480 -32.522  1.00  0.00           C  
ATOM     21  CG1 VAL A   3      -2.424  -9.367 -31.125  1.00  0.00           C  
ATOM     22  CG2 VAL A   3      -2.919  -9.839 -33.510  1.00  0.00           C  
ATOM     23  N   ALA A   4      -0.133  -6.609 -31.332  1.00  0.00           N  
ATOM     24  CA  ALA A   4       0.699  -6.186 -30.222  1.00  0.00           C  
ATOM     25  C   ALA A   4       0.012  -6.520 -28.894  1.00  0.00           C  
ATOM     26  O   ALA A   4      -1.203  -6.374 -28.756  1.00  0.00           O  
ATOM     27  CB  ALA A   4       1.008  -4.698 -30.367  1.00  0.00           C  
ATOM     28  N   TYR A   5       0.784  -6.930 -27.903  1.00  0.00           N  
ATOM     29  CA  TYR A   5       0.301  -7.132 -26.539  1.00  0.00           C  
ATOM     30  C   TYR A   5       0.883  -6.063 -25.624  1.00  0.00           C  
ATOM     31  O   TYR A   5       2.096  -5.943 -25.498  1.00  0.00           O  
ATOM     32  CB  TYR A   5       0.635  -8.543 -26.056  1.00  0.00           C  
ATOM     33  CG  TYR A   5      -0.076  -9.631 -26.812  1.00  0.00           C  
ATOM     34  CD1 TYR A   5      -1.398  -9.989 -26.485  1.00  0.00           C  
ATOM     35  CD2 TYR A   5       0.573 -10.302 -27.879  1.00  0.00           C  
ATOM     36  CE1 TYR A   5      -2.068 -11.001 -27.187  1.00  0.00           C  
ATOM     37  CE2 TYR A   5      -0.082 -11.313 -28.585  1.00  0.00           C  
ATOM     38  CZ  TYR A   5      -1.404 -11.659 -28.231  1.00  0.00           C  
ATOM     39  OH  TYR A   5      -2.048 -12.668 -28.922  1.00  0.00           O  
ATOM     40  N   ILE A   6       0.007  -5.292 -24.998  1.00  0.00           N  
ATOM     41  CA  ILE A   6       0.362  -4.153 -24.153  1.00  0.00           C  
ATOM     42  C   ILE A   6      -0.017  -4.480 -22.707  1.00  0.00           C  
ATOM     43  O   ILE A   6      -1.155  -4.869 -22.438  1.00  0.00           O  
ATOM     44  CB  ILE A   6      -0.301  -2.857 -24.661  1.00  0.00           C  
ATOM     45  CG1 ILE A   6       0.109  -2.578 -26.134  1.00  0.00           C  
ATOM     46  CG2 ILE A   6       0.080  -1.661 -23.765  1.00  0.00           C  
ATOM     47  CD1 ILE A   6      -0.622  -1.401 -26.775  1.00  0.00           C  
ATOM     48  N   ALA A   7       0.922  -4.302 -21.779  1.00  0.00           N  
ATOM     49  CA  ALA A   7       0.648  -4.336 -20.348  1.00  0.00           C  
ATOM     50  C   ALA A   7       0.211  -2.945 -19.885  1.00  0.00           C  
ATOM     51  O   ALA A   7       0.810  -1.939 -20.262  1.00  0.00           O  
ATOM     52  CB  ALA A   7       1.885  -4.821 -19.591  1.00  0.00           C  
ATOM     53  N   ILE A   8      -0.822  -2.900 -19.048  1.00  0.00           N  
ATOM     54  CA  ILE A   8      -1.272  -1.687 -18.367  1.00  0.00           C  
ATOM     55  C   ILE A   8      -1.005  -1.863 -16.881  1.00  0.00           C  
ATOM     56  O   ILE A   8      -1.418  -2.864 -16.297  1.00  0.00           O  
ATOM     57  CB  ILE A   8      -2.761  -1.395 -18.641  1.00  0.00           C  
ATOM     58  CG1 ILE A   8      -3.061  -1.387 -20.160  1.00  0.00           C  
ATOM     59  CG2 ILE A   8      -3.150  -0.058 -17.987  1.00  0.00           C  
ATOM     60  CD1 ILE A   8      -4.515  -1.046 -20.506  1.00  0.00           C  
ATOM     61  N   GLY A   9      -0.354  -0.868 -16.256  1.00  0.00           N  
ATOM     62  CA  GLY A   9      -0.176  -0.775 -14.818  1.00  0.00           C  
ATOM     63  C   GLY A   9      -0.624   0.593 -14.309  1.00  0.00           C  
ATOM     64  O   GLY A   9      -0.308   1.615 -14.901  1.00  0.00           O  
ATOM     65  N   SER A  10      -1.375   0.626 -13.196  1.00  0.00           N  
ATOM     66  CA  SER A  10      -1.719   1.873 -12.525  1.00  0.00           C  
ATOM     67  C   SER A  10      -1.939   1.633 -11.037  1.00  0.00           C  
ATOM     68  O   SER A  10      -2.635   0.694 -10.660  1.00  0.00           O  
ATOM     69  CB  SER A  10      -2.980   2.482 -13.137  1.00  0.00           C  
ATOM     70  OG  SER A  10      -3.298   3.695 -12.481  1.00  0.00           O  
ATOM     71  N   ASN A  11      -1.388   2.495 -10.178  1.00  0.00           N  
ATOM     72  CA  ASN A  11      -1.609   2.440  -8.731  1.00  0.00           C  
ATOM     73  C   ASN A  11      -1.857   3.806  -8.094  1.00  0.00           C  
ATOM     74  O   ASN A  11      -2.039   3.910  -6.881  1.00  0.00           O  
ATOM     75  CB  ASN A  11      -0.440   1.710  -8.071  1.00  0.00           C  
ATOM     76  CG  ASN A  11       0.831   2.518  -7.969  1.00  0.00           C  
ATOM     77  OD1 ASN A  11       1.101   3.456  -8.700  1.00  0.00           O  
ATOM     78  ND2 ASN A  11       1.679   2.162  -7.021  1.00  0.00           N  
ATOM     79  N   LEU A  12      -1.852   4.872  -8.884  1.00  0.00           N  
ATOM     80  CA  LEU A  12      -2.034   6.224  -8.387  1.00  0.00           C  
ATOM     81  C   LEU A  12      -3.481   6.680  -8.596  1.00  0.00           C  
ATOM     82  O   LEU A  12      -4.144   6.259  -9.530  1.00  0.00           O  
ATOM     83  CB  LEU A  12      -1.007   7.145  -9.064  1.00  0.00           C  
ATOM     84  CG  LEU A  12       0.430   6.897  -8.593  1.00  0.00           C  
ATOM     85  CD1 LEU A  12       1.420   7.648  -9.472  1.00  0.00           C  
ATOM     86  CD2 LEU A  12       0.649   7.375  -7.161  1.00  0.00           C  
ATOM     87  N   ALA A  13      -3.951   7.568  -7.729  1.00  0.00           N  
ATOM     88  CA  ALA A  13      -5.287   8.143  -7.786  1.00  0.00           C  
ATOM     89  C   ALA A  13      -6.386   7.065  -7.931  1.00  0.00           C  
ATOM     90  O   ALA A  13      -6.419   6.108  -7.153  1.00  0.00           O  
ATOM     91  CB  ALA A  13      -5.296   9.271  -8.826  1.00  0.00           C  
ATOM     92  N   SER A  14      -7.283   7.194  -8.897  1.00  0.00           N  
ATOM     93  CA  SER A  14      -8.334   6.226  -9.189  1.00  0.00           C  
ATOM     94  C   SER A  14      -7.865   5.264 -10.289  1.00  0.00           C  
ATOM     95  O   SER A  14      -8.082   5.539 -11.473  1.00  0.00           O  
ATOM     96  CB  SER A  14      -9.609   6.959  -9.624  1.00  0.00           C  
ATOM     97  OG  SER A  14     -10.119   7.767  -8.589  1.00  0.00           O  
ATOM     98  N   PRO A  15      -7.204   4.137  -9.955  1.00  0.00           N  
ATOM     99  CA  PRO A  15      -6.599   3.257 -10.957  1.00  0.00           C  
ATOM    100  C   PRO A  15      -7.630   2.717 -11.949  1.00  0.00           C  
ATOM    101  O   PRO A  15      -7.338   2.590 -13.125  1.00  0.00           O  
ATOM    102  CB  PRO A  15      -5.901   2.149 -10.160  1.00  0.00           C  
ATOM    103  CG  PRO A  15      -6.609   2.145  -8.814  1.00  0.00           C  
ATOM    104  CD  PRO A  15      -6.994   3.611  -8.619  1.00  0.00           C  
ATOM    105  N   LEU A  16      -8.857   2.472 -11.501  1.00  0.00           N  
ATOM    106  CA  LEU A  16      -9.953   2.021 -12.359  1.00  0.00           C  
ATOM    107  C   LEU A  16     -10.324   3.057 -13.423  1.00  0.00           C  
ATOM    108  O   LEU A  16     -10.480   2.720 -14.589  1.00  0.00           O  
ATOM    109  CB  LEU A  16     -11.151   1.675 -11.450  1.00  0.00           C  
ATOM    110  CG  LEU A  16     -11.564   0.199 -11.568  1.00  0.00           C  
ATOM    111  CD1 LEU A  16     -12.107  -0.307 -10.234  1.00  0.00           C  
ATOM    112  CD2 LEU A  16     -12.639   0.009 -12.632  1.00  0.00           C  
ATOM    113  N   GLU A  17     -10.412   4.333 -13.038  1.00  0.00           N  
ATOM    114  CA  GLU A  17     -10.679   5.423 -13.981  1.00  0.00           C  
ATOM    115  C   GLU A  17      -9.507   5.632 -14.933  1.00  0.00           C  
ATOM    116  O   GLU A  17      -9.714   5.783 -16.135  1.00  0.00           O  
ATOM    117  CB  GLU A  17     -10.961   6.725 -13.222  1.00  0.00           C  
ATOM    118  CG  GLU A  17     -12.298   6.682 -12.479  1.00  0.00           C  
ATOM    119  CD  GLU A  17     -12.569   7.949 -11.648  1.00  0.00           C  
ATOM    120  OE1 GLU A  17     -13.737   8.124 -11.261  1.00  0.00           O  
ATOM    121  OE2 GLU A  17     -11.601   8.683 -11.345  1.00  0.00           O  
ATOM    122  N   GLN A  18      -8.273   5.585 -14.414  1.00  0.00           N  
ATOM    123  CA  GLN A  18      -7.074   5.727 -15.236  1.00  0.00           C  
ATOM    124  C   GLN A  18      -6.939   4.605 -16.260  1.00  0.00           C  
ATOM    125  O   GLN A  18      -6.658   4.873 -17.420  1.00  0.00           O  
ATOM    126  CB  GLN A  18      -5.834   5.751 -14.343  1.00  0.00           C  
ATOM    127  CG  GLN A  18      -5.717   7.074 -13.590  1.00  0.00           C  
ATOM    128  CD  GLN A  18      -4.530   7.083 -12.644  1.00  0.00           C  
ATOM    129  OE1 GLN A  18      -3.818   6.116 -12.448  1.00  0.00           O  
ATOM    130  NE2 GLN A  18      -4.282   8.196 -12.005  1.00  0.00           N  
ATOM    131  N   VAL A  19      -7.174   3.359 -15.860  1.00  0.00           N  
ATOM    132  CA  VAL A  19      -7.107   2.213 -16.773  1.00  0.00           C  
ATOM    133  C   VAL A  19      -8.229   2.270 -17.802  1.00  0.00           C  
ATOM    134  O   VAL A  19      -7.968   2.032 -18.975  1.00  0.00           O  
ATOM    135  CB  VAL A  19      -7.095   0.888 -15.991  1.00  0.00           C  
ATOM    136  CG1 VAL A  19      -7.241  -0.326 -16.909  1.00  0.00           C  
ATOM    137  CG2 VAL A  19      -5.764   0.755 -15.251  1.00  0.00           C  
ATOM    138  N   ASN A  20      -9.444   2.671 -17.421  1.00  0.00           N  
ATOM    139  CA  ASN A  20     -10.523   2.852 -18.391  1.00  0.00           C  
ATOM    140  C   ASN A  20     -10.232   3.988 -19.384  1.00  0.00           C  
ATOM    141  O   ASN A  20     -10.477   3.840 -20.584  1.00  0.00           O  
ATOM    142  CB  ASN A  20     -11.839   3.097 -17.636  1.00  0.00           C  
ATOM    143  CG  ASN A  20     -12.419   1.826 -17.052  1.00  0.00           C  
ATOM    144  OD1 ASN A  20     -12.354   0.751 -17.624  1.00  0.00           O  
ATOM    145  ND2 ASN A  20     -13.036   1.909 -15.897  1.00  0.00           N  
ATOM    146  N   ALA A  21      -9.656   5.098 -18.912  1.00  0.00           N  
ATOM    147  CA  ALA A  21      -9.220   6.178 -19.783  1.00  0.00           C  
ATOM    148  C   ALA A  21      -8.075   5.738 -20.712  1.00  0.00           C  
ATOM    149  O   ALA A  21      -8.069   6.088 -21.896  1.00  0.00           O  
ATOM    150  CB  ALA A  21      -8.838   7.380 -18.914  1.00  0.00           C  
ATOM    151  N   ALA A  22      -7.136   4.916 -20.211  1.00  0.00           N  
ATOM    152  CA  ALA A  22      -6.057   4.336 -21.007  1.00  0.00           C  
ATOM    153  C   ALA A  22      -6.586   3.395 -22.085  1.00  0.00           C  
ATOM    154  O   ALA A  22      -6.187   3.516 -23.242  1.00  0.00           O  
ATOM    155  CB  ALA A  22      -5.079   3.613 -20.087  1.00  0.00           C  
ATOM    156  N   LEU A  23      -7.524   2.516 -21.748  1.00  0.00           N  
ATOM    157  CA  LEU A  23      -8.164   1.612 -22.701  1.00  0.00           C  
ATOM    158  C   LEU A  23      -8.872   2.377 -23.810  1.00  0.00           C  
ATOM    159  O   LEU A  23      -8.715   2.042 -24.986  1.00  0.00           O  
ATOM    160  CB  LEU A  23      -9.172   0.716 -21.960  1.00  0.00           C  
ATOM    161  CG  LEU A  23      -8.514  -0.389 -21.121  1.00  0.00           C  
ATOM    162  CD1 LEU A  23      -9.590  -1.072 -20.270  1.00  0.00           C  
ATOM    163  CD2 LEU A  23      -7.854  -1.446 -22.000  1.00  0.00           C  
ATOM    164  N   LYS A  24      -9.587   3.452 -23.456  1.00  0.00           N  
ATOM    165  CA  LYS A  24     -10.222   4.305 -24.447  1.00  0.00           C  
ATOM    166  C   LYS A  24      -9.192   4.956 -25.367  1.00  0.00           C  
ATOM    167  O   LYS A  24      -9.337   4.903 -26.580  1.00  0.00           O  
ATOM    168  CB  LYS A  24     -11.102   5.331 -23.728  1.00  0.00           C  
ATOM    169  CG  LYS A  24     -11.965   6.094 -24.740  1.00  0.00           C  
ATOM    170  CD  LYS A  24     -12.899   7.080 -24.029  1.00  0.00           C  
ATOM    171  CE  LYS A  24     -13.711   7.802 -25.095  1.00  0.00           C  
ATOM    172  NZ  LYS A  24     -14.601   8.826 -24.505  1.00  0.00           N  
ATOM    173  N   ALA A  25      -8.111   5.495 -24.816  1.00  0.00           N  
ATOM    174  CA  ALA A  25      -7.047   6.122 -25.597  1.00  0.00           C  
ATOM    175  C   ALA A  25      -6.275   5.120 -26.479  1.00  0.00           C  
ATOM    176  O   ALA A  25      -5.879   5.475 -27.583  1.00  0.00           O  
ATOM    177  CB  ALA A  25      -6.122   6.861 -24.636  1.00  0.00           C  
ATOM    178  N   LEU A  26      -6.093   3.883 -26.031  1.00  0.00           N  
ATOM    179  CA  LEU A  26      -5.531   2.805 -26.851  1.00  0.00           C  
ATOM    180  C   LEU A  26      -6.450   2.460 -28.028  1.00  0.00           C  
ATOM    181  O   LEU A  26      -5.956   2.265 -29.139  1.00  0.00           O  
ATOM    182  CB  LEU A  26      -5.282   1.552 -25.987  1.00  0.00           C  
ATOM    183  CG  LEU A  26      -4.078   1.641 -25.027  1.00  0.00           C  
ATOM    184  CD1 LEU A  26      -4.081   0.428 -24.095  1.00  0.00           C  
ATOM    185  CD2 LEU A  26      -2.738   1.647 -25.769  1.00  0.00           C  
ATOM    186  N   GLY A  27      -7.763   2.435 -27.814  1.00  0.00           N  
ATOM    187  CA  GLY A  27      -8.745   2.217 -28.877  1.00  0.00           C  
ATOM    188  C   GLY A  27      -8.809   3.354 -29.902  1.00  0.00           C  
ATOM    189  O   GLY A  27      -9.190   3.116 -31.046  1.00  0.00           O  
ATOM    190  N   ASP A  28      -8.382   4.568 -29.519  1.00  0.00           N  
ATOM    191  CA  ASP A  28      -8.328   5.747 -30.381  1.00  0.00           C  
ATOM    192  C   ASP A  28      -6.976   5.894 -31.130  1.00  0.00           C  
ATOM    193  O   ASP A  28      -6.751   6.889 -31.826  1.00  0.00           O  
ATOM    194  CB  ASP A  28      -8.643   7.016 -29.548  1.00  0.00           C  
ATOM    195  CG  ASP A  28     -10.078   7.123 -28.993  1.00  0.00           C  
ATOM    196  OD1 ASP A  28     -11.015   6.555 -29.591  1.00  0.00           O  
ATOM    197  OD2 ASP A  28     -10.260   7.868 -27.995  1.00  0.00           O  
ATOM    198  N   ILE A  29      -6.044   4.934 -30.987  1.00  0.00           N  
ATOM    199  CA  ILE A  29      -4.773   4.953 -31.730  1.00  0.00           C  
ATOM    200  C   ILE A  29      -5.064   4.745 -33.230  1.00  0.00           C  
ATOM    201  O   ILE A  29      -5.749   3.787 -33.589  1.00  0.00           O  
ATOM    202  CB  ILE A  29      -3.757   3.926 -31.182  1.00  0.00           C  
ATOM    203  CG1 ILE A  29      -3.308   4.341 -29.767  1.00  0.00           C  
ATOM    204  CG2 ILE A  29      -2.520   3.814 -32.098  1.00  0.00           C  
ATOM    205  CD1 ILE A  29      -2.359   3.341 -29.077  1.00  0.00           C  
ATOM    206  N   PRO A  30      -4.501   5.604 -34.125  1.00  0.00           N  
ATOM    207  CA  PRO A  30      -4.665   5.450 -35.566  1.00  0.00           C  
ATOM    208  C   PRO A  30      -4.237   4.064 -36.054  1.00  0.00           C  
ATOM    209  O   PRO A  30      -3.326   3.464 -35.492  1.00  0.00           O  
ATOM    210  CB  PRO A  30      -3.797   6.544 -36.204  1.00  0.00           C  
ATOM    211  CG  PRO A  30      -3.688   7.599 -35.110  1.00  0.00           C  
ATOM    212  CD  PRO A  30      -3.695   6.770 -33.829  1.00  0.00           C  
ATOM    213  N   GLU A  31      -4.883   3.574 -37.089  1.00  0.00           N  
ATOM    214  CA  GLU A  31      -4.564   2.294 -37.734  1.00  0.00           C  
ATOM    215  C   GLU A  31      -4.537   1.091 -36.770  1.00  0.00           C  
ATOM    216  O   GLU A  31      -3.849   0.097 -37.006  1.00  0.00           O  
ATOM    217  CB  GLU A  31      -3.267   2.405 -38.547  1.00  0.00           C  
ATOM    218  CG  GLU A  31      -3.334   3.469 -39.635  1.00  0.00           C  
ATOM    219  CD  GLU A  31      -2.051   3.475 -40.478  1.00  0.00           C  
ATOM    220  OE1 GLU A  31      -1.584   4.580 -40.821  1.00  0.00           O  
ATOM    221  OE2 GLU A  31      -1.561   2.363 -40.788  1.00  0.00           O  
ATOM    222  N   SER A  32      -5.263   1.201 -35.685  1.00  0.00           N  
ATOM    223  CA  SER A  32      -5.245   0.212 -34.611  1.00  0.00           C  
ATOM    224  C   SER A  32      -6.635   0.025 -34.017  1.00  0.00           C  
ATOM    225  O   SER A  32      -7.437   0.952 -33.967  1.00  0.00           O  
ATOM    226  CB  SER A  32      -4.276   0.642 -33.502  1.00  0.00           C  
ATOM    227  OG  SER A  32      -3.000   0.967 -34.018  1.00  0.00           O  
ATOM    228  N   HIS A  33      -6.919  -1.167 -33.501  1.00  0.00           N  
ATOM    229  CA  HIS A  33      -8.131  -1.436 -32.737  1.00  0.00           C  
ATOM    230  C   HIS A  33      -7.898  -2.522 -31.681  1.00  0.00           C  
ATOM    231  O   HIS A  33      -7.073  -3.415 -31.848  1.00  0.00           O  
ATOM    232  CB  HIS A  33      -9.299  -1.777 -33.670  1.00  0.00           C  
ATOM    233  CG  HIS A  33      -9.142  -3.067 -34.420  1.00  0.00           C  
ATOM    234  ND1 HIS A  33      -8.401  -3.265 -35.564  1.00  0.00           N  
ATOM    235  CD2 HIS A  33      -9.770  -4.252 -34.137  1.00  0.00           C  
ATOM    236  CE1 HIS A  33      -8.595  -4.541 -35.955  1.00  0.00           C  
ATOM    237  NE2 HIS A  33      -9.423  -5.157 -35.123  1.00  0.00           N  
ATOM    238  N   ILE A  34      -8.641  -2.431 -30.589  1.00  0.00           N  
ATOM    239  CA  ILE A  34      -8.557  -3.405 -29.505  1.00  0.00           C  
ATOM    240  C   ILE A  34      -9.277  -4.690 -29.924  1.00  0.00           C  
ATOM    241  O   ILE A  34     -10.465  -4.657 -30.248  1.00  0.00           O  
ATOM    242  CB  ILE A  34      -9.104  -2.815 -28.189  1.00  0.00           C  
ATOM    243  CG1 ILE A  34      -8.233  -1.618 -27.735  1.00  0.00           C  
ATOM    244  CG2 ILE A  34      -9.162  -3.895 -27.101  1.00  0.00           C  
ATOM    245  CD1 ILE A  34      -8.769  -0.872 -26.511  1.00  0.00           C  
ATOM    246  N   LEU A  35      -8.570  -5.818 -29.847  1.00  0.00           N  
ATOM    247  CA  LEU A  35      -9.149  -7.147 -30.046  1.00  0.00           C  
ATOM    248  C   LEU A  35      -9.741  -7.695 -28.743  1.00  0.00           C  
ATOM    249  O   LEU A  35     -10.854  -8.200 -28.715  1.00  0.00           O  
ATOM    250  CB  LEU A  35      -8.063  -8.111 -30.561  1.00  0.00           C  
ATOM    251  CG  LEU A  35      -7.517  -7.804 -31.968  1.00  0.00           C  
ATOM    252  CD1 LEU A  35      -6.369  -8.767 -32.265  1.00  0.00           C  
ATOM    253  CD2 LEU A  35      -8.592  -7.983 -33.038  1.00  0.00           C  
ATOM    254  N   THR A  36      -8.967  -7.628 -27.673  1.00  0.00           N  
ATOM    255  CA  THR A  36      -9.344  -8.220 -26.375  1.00  0.00           C  
ATOM    256  C   THR A  36      -8.669  -7.459 -25.239  1.00  0.00           C  
ATOM    257  O   THR A  36      -7.539  -7.004 -25.365  1.00  0.00           O  
ATOM    258  CB  THR A  36      -8.953  -9.706 -26.308  1.00  0.00           C  
ATOM    259  OG1 THR A  36      -9.397 -10.397 -27.450  1.00  0.00           O  
ATOM    260  CG2 THR A  36      -9.581 -10.436 -25.125  1.00  0.00           C  
ATOM    261  N   VAL A  37      -9.363  -7.374 -24.109  1.00  0.00           N  
ATOM    262  CA  VAL A  37      -8.847  -6.841 -22.844  1.00  0.00           C  
ATOM    263  C   VAL A  37      -8.977  -7.926 -21.793  1.00  0.00           C  
ATOM    264  O   VAL A  37     -10.026  -8.566 -21.705  1.00  0.00           O  
ATOM    265  CB  VAL A  37      -9.603  -5.569 -22.424  1.00  0.00           C  
ATOM    266  CG1 VAL A  37      -8.996  -4.946 -21.170  1.00  0.00           C  
ATOM    267  CG2 VAL A  37      -9.586  -4.514 -23.531  1.00  0.00           C  
ATOM    268  N   SER A  38      -7.931  -8.154 -21.003  1.00  0.00           N  
ATOM    269  CA  SER A  38      -7.979  -9.081 -19.879  1.00  0.00           C  
ATOM    270  C   SER A  38      -8.912  -8.576 -18.778  1.00  0.00           C  
ATOM    271  O   SER A  38      -9.320  -7.411 -18.739  1.00  0.00           O  
ATOM    272  CB  SER A  38      -6.572  -9.319 -19.316  1.00  0.00           C  
ATOM    273  OG  SER A  38      -6.117  -8.221 -18.552  1.00  0.00           O  
ATOM    274  N   SER A  39      -9.193  -9.450 -17.807  1.00  0.00           N  
ATOM    275  CA  SER A  39      -9.683  -8.979 -16.512  1.00  0.00           C  
ATOM    276  C   SER A  39      -8.703  -7.984 -15.888  1.00  0.00           C  
ATOM    277  O   SER A  39      -7.509  -7.967 -16.202  1.00  0.00           O  
ATOM    278  CB  SER A  39      -9.889 -10.151 -15.558  1.00  0.00           C  
ATOM    279  OG  SER A  39     -10.824 -11.083 -16.085  1.00  0.00           O  
ATOM    280  N   PHE A  40      -9.206  -7.166 -14.971  1.00  0.00           N  
ATOM    281  CA  PHE A  40      -8.365  -6.330 -14.132  1.00  0.00           C  
ATOM    282  C   PHE A  40      -7.911  -7.128 -12.920  1.00  0.00           C  
ATOM    283  O   PHE A  40      -8.717  -7.787 -12.260  1.00  0.00           O  
ATOM    284  CB  PHE A  40      -9.101  -5.045 -13.749  1.00  0.00           C  
ATOM    285  CG  PHE A  40      -9.517  -4.136 -14.891  1.00  0.00           C  
ATOM    286  CD1 PHE A  40      -8.991  -4.269 -16.185  1.00  0.00           C  
ATOM    287  CD2 PHE A  40     -10.460  -3.111 -14.645  1.00  0.00           C  
ATOM    288  CE1 PHE A  40      -9.399  -3.416 -17.222  1.00  0.00           C  
ATOM    289  CE2 PHE A  40     -10.869  -2.256 -15.671  1.00  0.00           C  
ATOM    290  CZ  PHE A  40     -10.342  -2.408 -16.961  1.00  0.00           C  
ATOM    291  N   TYR A  41      -6.616  -7.077 -12.640  1.00  0.00           N  
ATOM    292  CA  TYR A  41      -5.977  -7.821 -11.574  1.00  0.00           C  
ATOM    293  C   TYR A  41      -5.396  -6.878 -10.537  1.00  0.00           C  
ATOM    294  O   TYR A  41      -4.743  -5.896 -10.874  1.00  0.00           O  
ATOM    295  CB  TYR A  41      -4.898  -8.728 -12.155  1.00  0.00           C  
ATOM    296  CG  TYR A  41      -5.451  -9.843 -13.005  1.00  0.00           C  
ATOM    297  CD1 TYR A  41      -5.863 -11.046 -12.401  1.00  0.00           C  
ATOM    298  CD2 TYR A  41      -5.568  -9.704 -14.400  1.00  0.00           C  
ATOM    299  CE1 TYR A  41      -6.368 -12.095 -13.172  1.00  0.00           C  
ATOM    300  CE2 TYR A  41      -6.072 -10.751 -15.184  1.00  0.00           C  
ATOM    301  CZ  TYR A  41      -6.465 -11.954 -14.554  1.00  0.00           C  
ATOM    302  OH  TYR A  41      -6.947 -13.004 -15.296  1.00  0.00           O  
ATOM    303  N   ARG A  42      -5.609  -7.220  -9.271  1.00  0.00           N  
ATOM    304  CA  ARG A  42      -5.061  -6.493  -8.136  1.00  0.00           C  
ATOM    305  C   ARG A  42      -3.749  -7.136  -7.705  1.00  0.00           C  
ATOM    306  O   ARG A  42      -3.729  -8.310  -7.326  1.00  0.00           O  
ATOM    307  CB  ARG A  42      -6.107  -6.464  -7.011  1.00  0.00           C  
ATOM    308  CG  ARG A  42      -5.716  -5.501  -5.896  1.00  0.00           C  
ATOM    309  CD  ARG A  42      -6.758  -5.500  -4.779  1.00  0.00           C  
ATOM    310  NE  ARG A  42      -8.049  -4.946  -5.216  1.00  0.00           N  
ATOM    311  CZ  ARG A  42      -8.539  -3.752  -4.950  1.00  0.00           C  
ATOM    312  NH1 ARG A  42      -7.903  -2.876  -4.227  1.00  0.00           N  
ATOM    313  NH2 ARG A  42      -9.705  -3.405  -5.419  1.00  0.00           N  
ATOM    314  N   THR A  43      -2.683  -6.360  -7.761  1.00  0.00           N  
ATOM    315  CA  THR A  43      -1.359  -6.813  -7.325  1.00  0.00           C  
ATOM    316  C   THR A  43      -0.897  -5.927  -6.169  1.00  0.00           C  
ATOM    317  O   THR A  43      -0.864  -4.713  -6.327  1.00  0.00           O  
ATOM    318  CB  THR A  43      -0.341  -6.779  -8.471  1.00  0.00           C  
ATOM    319  OG1 THR A  43      -0.885  -7.403  -9.609  1.00  0.00           O  
ATOM    320  CG2 THR A  43       0.927  -7.540  -8.119  1.00  0.00           C  
ATOM    321  N   PRO A  44      -0.541  -6.511  -5.004  1.00  0.00           N  
ATOM    322  CA  PRO A  44      -0.073  -5.728  -3.879  1.00  0.00           C  
ATOM    323  C   PRO A  44       1.231  -4.987  -4.233  1.00  0.00           C  
ATOM    324  O   PRO A  44       2.070  -5.524  -4.973  1.00  0.00           O  
ATOM    325  CB  PRO A  44       0.098  -6.713  -2.716  1.00  0.00           C  
ATOM    326  CG  PRO A  44       0.282  -8.057  -3.410  1.00  0.00           C  
ATOM    327  CD  PRO A  44      -0.545  -7.925  -4.680  1.00  0.00           C  
ATOM    328  N   PRO A  45       1.414  -3.769  -3.719  1.00  0.00           N  
ATOM    329  CA  PRO A  45       2.604  -2.983  -3.982  1.00  0.00           C  
ATOM    330  C   PRO A  45       3.864  -3.609  -3.366  1.00  0.00           C  
ATOM    331  O   PRO A  45       3.810  -4.462  -2.481  1.00  0.00           O  
ATOM    332  CB  PRO A  45       2.294  -1.593  -3.418  1.00  0.00           C  
ATOM    333  CG  PRO A  45       1.335  -1.890  -2.272  1.00  0.00           C  
ATOM    334  CD  PRO A  45       0.525  -3.061  -2.801  1.00  0.00           C  
ATOM    335  N   LEU A  46       5.016  -3.181  -3.846  1.00  0.00           N  
ATOM    336  CA  LEU A  46       6.308  -3.530  -3.261  1.00  0.00           C  
ATOM    337  C   LEU A  46       6.515  -2.761  -1.958  1.00  0.00           C  
ATOM    338  O   LEU A  46       6.462  -1.531  -1.950  1.00  0.00           O  
ATOM    339  CB  LEU A  46       7.426  -3.186  -4.275  1.00  0.00           C  
ATOM    340  CG  LEU A  46       7.796  -4.362  -5.177  1.00  0.00           C  
ATOM    341  CD1 LEU A  46       8.261  -3.892  -6.552  1.00  0.00           C  
ATOM    342  CD2 LEU A  46       8.932  -5.179  -4.550  1.00  0.00           C  
ATOM    343  N   GLY A  47       6.840  -3.477  -0.883  1.00  0.00           N  
ATOM    344  CA  GLY A  47       7.138  -2.875   0.414  1.00  0.00           C  
ATOM    345  C   GLY A  47       5.903  -2.718   1.309  1.00  0.00           C  
ATOM    346  O   GLY A  47       4.973  -3.514   1.185  1.00  0.00           O  
ATOM    347  N   PRO A  48       5.901  -1.736   2.233  1.00  0.00           N  
ATOM    348  CA  PRO A  48       4.821  -1.547   3.193  1.00  0.00           C  
ATOM    349  C   PRO A  48       3.455  -1.368   2.518  1.00  0.00           C  
ATOM    350  O   PRO A  48       3.334  -0.704   1.486  1.00  0.00           O  
ATOM    351  CB  PRO A  48       5.206  -0.329   4.037  1.00  0.00           C  
ATOM    352  CG  PRO A  48       6.715  -0.237   3.884  1.00  0.00           C  
ATOM    353  CD  PRO A  48       6.986  -0.826   2.508  1.00  0.00           C  
ATOM    354  N   GLN A  49       2.408  -1.926   3.109  1.00  0.00           N  
ATOM    355  CA  GLN A  49       1.035  -1.901   2.577  1.00  0.00           C  
ATOM    356  C   GLN A  49       0.342  -0.523   2.670  1.00  0.00           C  
ATOM    357  O   GLN A  49      -0.833  -0.407   2.334  1.00  0.00           O  
ATOM    358  CB  GLN A  49       0.177  -2.975   3.264  1.00  0.00           C  
ATOM    359  CG  GLN A  49       0.609  -4.408   2.935  1.00  0.00           C  
ATOM    360  CD  GLN A  49      -0.310  -5.459   3.563  1.00  0.00           C  
ATOM    361  OE1 GLN A  49      -1.365  -5.177   4.092  1.00  0.00           O  
ATOM    362  NE2 GLN A  49       0.070  -6.716   3.518  1.00  0.00           N  
ATOM    363  N   ASP A  50       1.062   0.491   3.073  1.00  0.00           N  
ATOM    364  CA  ASP A  50       0.598   1.880   3.038  1.00  0.00           C  
ATOM    365  C   ASP A  50       0.498   2.429   1.606  1.00  0.00           C  
ATOM    366  O   ASP A  50       0.034   3.553   1.394  1.00  0.00           O  
ATOM    367  CB  ASP A  50       1.563   2.759   3.857  1.00  0.00           C  
ATOM    368  CG  ASP A  50       1.716   2.364   5.316  1.00  0.00           C  
ATOM    369  OD1 ASP A  50       0.954   1.494   5.794  1.00  0.00           O  
ATOM    370  OD2 ASP A  50       2.628   2.923   5.964  1.00  0.00           O  
ATOM    371  N   GLN A  51       0.922   1.649   0.622  1.00  0.00           N  
ATOM    372  CA  GLN A  51       0.808   1.978  -0.791  1.00  0.00           C  
ATOM    373  C   GLN A  51      -0.498   1.422  -1.376  1.00  0.00           C  
ATOM    374  O   GLN A  51      -0.944   0.340  -0.978  1.00  0.00           O  
ATOM    375  CB  GLN A  51       2.012   1.432  -1.568  1.00  0.00           C  
ATOM    376  CG  GLN A  51       3.347   1.957  -1.061  1.00  0.00           C  
ATOM    377  CD  GLN A  51       4.496   1.626  -2.009  1.00  0.00           C  
ATOM    378  OE1 GLN A  51       4.373   1.673  -3.215  1.00  0.00           O  
ATOM    379  NE2 GLN A  51       5.661   1.304  -1.508  1.00  0.00           N  
ATOM    380  N   PRO A  52      -1.090   2.110  -2.361  1.00  0.00           N  
ATOM    381  CA  PRO A  52      -2.228   1.563  -3.077  1.00  0.00           C  
ATOM    382  C   PRO A  52      -1.832   0.317  -3.889  1.00  0.00           C  
ATOM    383  O   PRO A  52      -0.735   0.245  -4.443  1.00  0.00           O  
ATOM    384  CB  PRO A  52      -2.747   2.708  -3.950  1.00  0.00           C  
ATOM    385  CG  PRO A  52      -1.507   3.574  -4.182  1.00  0.00           C  
ATOM    386  CD  PRO A  52      -0.701   3.399  -2.914  1.00  0.00           C  
ATOM    387  N   ASP A  53      -2.769  -0.618  -4.006  1.00  0.00           N  
ATOM    388  CA  ASP A  53      -2.632  -1.778  -4.880  1.00  0.00           C  
ATOM    389  C   ASP A  53      -2.471  -1.330  -6.344  1.00  0.00           C  
ATOM    390  O   ASP A  53      -3.129  -0.397  -6.806  1.00  0.00           O  
ATOM    391  CB  ASP A  53      -3.859  -2.683  -4.770  1.00  0.00           C  
ATOM    392  CG  ASP A  53      -4.026  -3.393  -3.427  1.00  0.00           C  
ATOM    393  OD1 ASP A  53      -3.007  -3.722  -2.797  1.00  0.00           O  
ATOM    394  OD2 ASP A  53      -5.204  -3.666  -3.071  1.00  0.00           O  
ATOM    395  N   TYR A  54      -1.640  -2.062  -7.093  1.00  0.00           N  
ATOM    396  CA  TYR A  54      -1.567  -1.921  -8.537  1.00  0.00           C  
ATOM    397  C   TYR A  54      -2.742  -2.630  -9.203  1.00  0.00           C  
ATOM    398  O   TYR A  54      -3.018  -3.801  -8.920  1.00  0.00           O  
ATOM    399  CB  TYR A  54      -0.241  -2.455  -9.075  1.00  0.00           C  
ATOM    400  CG  TYR A  54       0.873  -1.431  -9.103  1.00  0.00           C  
ATOM    401  CD1 TYR A  54       1.098  -0.663 -10.270  1.00  0.00           C  
ATOM    402  CD2 TYR A  54       1.702  -1.241  -7.986  1.00  0.00           C  
ATOM    403  CE1 TYR A  54       2.129   0.278 -10.324  1.00  0.00           C  
ATOM    404  CE2 TYR A  54       2.739  -0.286  -8.027  1.00  0.00           C  
ATOM    405  CZ  TYR A  54       2.954   0.472  -9.198  1.00  0.00           C  
ATOM    406  OH  TYR A  54       3.962   1.400  -9.233  1.00  0.00           O  
ATOM    407  N   LEU A  55      -3.392  -1.945 -10.134  1.00  0.00           N  
ATOM    408  CA  LEU A  55      -4.229  -2.570 -11.136  1.00  0.00           C  
ATOM    409  C   LEU A  55      -3.359  -2.920 -12.336  1.00  0.00           C  
ATOM    410  O   LEU A  55      -2.744  -2.038 -12.930  1.00  0.00           O  
ATOM    411  CB  LEU A  55      -5.403  -1.634 -11.464  1.00  0.00           C  
ATOM    412  CG  LEU A  55      -6.531  -2.296 -12.271  1.00  0.00           C  
ATOM    413  CD1 LEU A  55      -7.794  -1.432 -12.186  1.00  0.00           C  
ATOM    414  CD2 LEU A  55      -6.213  -2.488 -13.754  1.00  0.00           C  
ATOM    415  N   ASN A  56      -3.327  -4.202 -12.694  1.00  0.00           N  
ATOM    416  CA  ASN A  56      -2.658  -4.683 -13.888  1.00  0.00           C  
ATOM    417  C   ASN A  56      -3.672  -5.304 -14.854  1.00  0.00           C  
ATOM    418  O   ASN A  56      -4.591  -6.008 -14.440  1.00  0.00           O  
ATOM    419  CB  ASN A  56      -1.543  -5.669 -13.517  1.00  0.00           C  
ATOM    420  CG  ASN A  56      -0.409  -4.998 -12.758  1.00  0.00           C  
ATOM    421  OD1 ASN A  56       0.443  -4.344 -13.300  1.00  0.00           O  
ATOM    422  ND2 ASN A  56      -0.361  -5.157 -11.455  1.00  0.00           N  
ATOM    423  N   ALA A  57      -3.472  -5.071 -16.148  1.00  0.00           N  
ATOM    424  CA  ALA A  57      -4.244  -5.676 -17.216  1.00  0.00           C  
ATOM    425  C   ALA A  57      -3.354  -5.915 -18.447  1.00  0.00           C  
ATOM    426  O   ALA A  57      -2.256  -5.364 -18.552  1.00  0.00           O  
ATOM    427  CB  ALA A  57      -5.444  -4.770 -17.540  1.00  0.00           C  
ATOM    428  N   ALA A  58      -3.832  -6.725 -19.385  1.00  0.00           N  
ATOM    429  CA  ALA A  58      -3.217  -6.909 -20.687  1.00  0.00           C  
ATOM    430  C   ALA A  58      -4.234  -6.612 -21.793  1.00  0.00           C  
ATOM    431  O   ALA A  58      -5.426  -6.896 -21.653  1.00  0.00           O  
ATOM    432  CB  ALA A  58      -2.639  -8.317 -20.799  1.00  0.00           C  
ATOM    433  N   VAL A  59      -3.753  -6.055 -22.895  1.00  0.00           N  
ATOM    434  CA  VAL A  59      -4.557  -5.705 -24.066  1.00  0.00           C  
ATOM    435  C   VAL A  59      -3.923  -6.323 -25.298  1.00  0.00           C  
ATOM    436  O   VAL A  59      -2.723  -6.172 -25.515  1.00  0.00           O  
ATOM    437  CB  VAL A  59      -4.668  -4.176 -24.223  1.00  0.00           C  
ATOM    438  CG1 VAL A  59      -5.558  -3.797 -25.400  1.00  0.00           C  
ATOM    439  CG2 VAL A  59      -5.273  -3.549 -22.960  1.00  0.00           C  
ATOM    440  N   ALA A  60      -4.724  -6.989 -26.125  1.00  0.00           N  
ATOM    441  CA  ALA A  60      -4.361  -7.336 -27.483  1.00  0.00           C  
ATOM    442  C   ALA A  60      -4.854  -6.224 -28.417  1.00  0.00           C  
ATOM    443  O   ALA A  60      -6.050  -5.960 -28.502  1.00  0.00           O  
ATOM    444  CB  ALA A  60      -4.957  -8.707 -27.833  1.00  0.00           C  
ATOM    445  N   LEU A  61      -3.914  -5.564 -29.100  1.00  0.00           N  
ATOM    446  CA  LEU A  61      -4.165  -4.481 -30.036  1.00  0.00           C  
ATOM    447  C   LEU A  61      -3.754  -4.931 -31.437  1.00  0.00           C  
ATOM    448  O   LEU A  61      -2.575  -5.200 -31.669  1.00  0.00           O  
ATOM    449  CB  LEU A  61      -3.378  -3.239 -29.577  1.00  0.00           C  
ATOM    450  CG  LEU A  61      -3.720  -1.962 -30.366  1.00  0.00           C  
ATOM    451  CD1 LEU A  61      -5.020  -1.340 -29.856  1.00  0.00           C  
ATOM    452  CD2 LEU A  61      -2.612  -0.928 -30.203  1.00  0.00           C  
ATOM    453  N   GLU A  62      -4.683  -4.996 -32.368  1.00  0.00           N  
ATOM    454  CA  GLU A  62      -4.326  -5.164 -33.769  1.00  0.00           C  
ATOM    455  C   GLU A  62      -3.915  -3.803 -34.337  1.00  0.00           C  
ATOM    456  O   GLU A  62      -4.619  -2.816 -34.154  1.00  0.00           O  
ATOM    457  CB  GLU A  62      -5.453  -5.821 -34.564  1.00  0.00           C  
ATOM    458  CG  GLU A  62      -4.948  -6.286 -35.941  1.00  0.00           C  
ATOM    459  CD  GLU A  62      -5.999  -7.080 -36.736  1.00  0.00           C  
ATOM    460  OE1 GLU A  62      -5.624  -8.117 -37.330  1.00  0.00           O  
ATOM    461  OE2 GLU A  62      -7.160  -6.642 -36.798  1.00  0.00           O  
ATOM    462  N   THR A  63      -2.771  -3.743 -35.030  1.00  0.00           N  
ATOM    463  CA  THR A  63      -2.218  -2.503 -35.571  1.00  0.00           C  
ATOM    464  C   THR A  63      -1.491  -2.729 -36.896  1.00  0.00           C  
ATOM    465  O   THR A  63      -0.911  -3.795 -37.127  1.00  0.00           O  
ATOM    466  CB  THR A  63      -1.319  -1.814 -34.532  1.00  0.00           C  
ATOM    467  OG1 THR A  63      -0.931  -0.544 -34.993  1.00  0.00           O  
ATOM    468  CG2 THR A  63      -0.057  -2.597 -34.180  1.00  0.00           C  
ATOM    469  N   SER A  64      -1.514  -1.709 -37.754  1.00  0.00           N  
ATOM    470  CA  SER A  64      -0.664  -1.611 -38.936  1.00  0.00           C  
ATOM    471  C   SER A  64       0.512  -0.644 -38.746  1.00  0.00           C  
ATOM    472  O   SER A  64       1.329  -0.511 -39.647  1.00  0.00           O  
ATOM    473  CB  SER A  64      -1.474  -1.222 -40.184  1.00  0.00           C  
ATOM    474  OG  SER A  64      -2.465  -0.253 -39.923  1.00  0.00           O  
ATOM    475  N   LEU A  65       0.619   0.005 -37.573  1.00  0.00           N  
ATOM    476  CA  LEU A  65       1.722   0.893 -37.238  1.00  0.00           C  
ATOM    477  C   LEU A  65       3.033   0.103 -37.103  1.00  0.00           C  
ATOM    478  O   LEU A  65       3.045  -1.072 -36.736  1.00  0.00           O  
ATOM    479  CB  LEU A  65       1.427   1.640 -35.930  1.00  0.00           C  
ATOM    480  CG  LEU A  65       0.211   2.573 -35.963  1.00  0.00           C  
ATOM    481  CD1 LEU A  65      -0.011   3.159 -34.577  1.00  0.00           C  
ATOM    482  CD2 LEU A  65       0.388   3.729 -36.951  1.00  0.00           C  
ATOM    483  N   ALA A  66       4.151   0.799 -37.360  1.00  0.00           N  
ATOM    484  CA  ALA A  66       5.460   0.284 -36.992  1.00  0.00           C  
ATOM    485  C   ALA A  66       5.617   0.226 -35.453  1.00  0.00           C  
ATOM    486  O   ALA A  66       4.994   1.016 -34.732  1.00  0.00           O  
ATOM    487  CB  ALA A  66       6.540   1.146 -37.659  1.00  0.00           C  
ATOM    488  N   PRO A  67       6.488  -0.646 -34.912  1.00  0.00           N  
ATOM    489  CA  PRO A  67       6.674  -0.787 -33.459  1.00  0.00           C  
ATOM    490  C   PRO A  67       7.016   0.518 -32.738  1.00  0.00           C  
ATOM    491  O   PRO A  67       6.469   0.824 -31.680  1.00  0.00           O  
ATOM    492  CB  PRO A  67       7.791  -1.818 -33.303  1.00  0.00           C  
ATOM    493  CG  PRO A  67       7.728  -2.640 -34.586  1.00  0.00           C  
ATOM    494  CD  PRO A  67       7.250  -1.640 -35.632  1.00  0.00           C  
ATOM    495  N   GLU A  68       7.914   1.343 -33.332  1.00  0.00           N  
ATOM    496  CA  GLU A  68       8.274   2.636 -32.744  1.00  0.00           C  
ATOM    497  C   GLU A  68       7.163   3.685 -32.849  1.00  0.00           C  
ATOM    498  O   GLU A  68       7.059   4.560 -31.992  1.00  0.00           O  
ATOM    499  CB  GLU A  68       9.565   3.192 -33.360  1.00  0.00           C  
ATOM    500  CG  GLU A  68      10.804   2.336 -33.064  1.00  0.00           C  
ATOM    501  CD  GLU A  68      12.114   3.145 -33.094  1.00  0.00           C  
ATOM    502  OE1 GLU A  68      13.060   2.719 -32.382  1.00  0.00           O  
ATOM    503  OE2 GLU A  68      12.161   4.209 -33.750  1.00  0.00           O  
ATOM    504  N   GLU A  69       6.294   3.616 -33.862  1.00  0.00           N  
ATOM    505  CA  GLU A  69       5.122   4.488 -33.969  1.00  0.00           C  
ATOM    506  C   GLU A  69       4.095   4.134 -32.893  1.00  0.00           C  
ATOM    507  O   GLU A  69       3.578   5.025 -32.225  1.00  0.00           O  
ATOM    508  CB  GLU A  69       4.483   4.394 -35.354  1.00  0.00           C  
ATOM    509  CG  GLU A  69       5.370   4.982 -36.452  1.00  0.00           C  
ATOM    510  CD  GLU A  69       4.704   4.875 -37.835  1.00  0.00           C  
ATOM    511  OE1 GLU A  69       4.869   5.828 -38.620  1.00  0.00           O  
ATOM    512  OE2 GLU A  69       4.044   3.841 -38.084  1.00  0.00           O  
ATOM    513  N   LEU A  70       3.866   2.841 -32.658  1.00  0.00           N  
ATOM    514  CA  LEU A  70       3.041   2.399 -31.547  1.00  0.00           C  
ATOM    515  C   LEU A  70       3.607   2.883 -30.209  1.00  0.00           C  
ATOM    516  O   LEU A  70       2.861   3.428 -29.390  1.00  0.00           O  
ATOM    517  CB  LEU A  70       2.879   0.865 -31.589  1.00  0.00           C  
ATOM    518  CG  LEU A  70       1.972   0.324 -30.471  1.00  0.00           C  
ATOM    519  CD1 LEU A  70       0.542   0.856 -30.566  1.00  0.00           C  
ATOM    520  CD2 LEU A  70       1.914  -1.195 -30.546  1.00  0.00           C  
ATOM    521  N   LEU A  71       4.933   2.793 -30.011  1.00  0.00           N  
ATOM    522  CA  LEU A  71       5.606   3.320 -28.814  1.00  0.00           C  
ATOM    523  C   LEU A  71       5.409   4.833 -28.662  1.00  0.00           C  
ATOM    524  O   LEU A  71       5.197   5.318 -27.546  1.00  0.00           O  
ATOM    525  CB  LEU A  71       7.095   2.955 -28.879  1.00  0.00           C  
ATOM    526  CG  LEU A  71       7.915   3.426 -27.663  1.00  0.00           C  
ATOM    527  CD1 LEU A  71       7.504   2.708 -26.383  1.00  0.00           C  
ATOM    528  CD2 LEU A  71       9.397   3.175 -27.906  1.00  0.00           C  
ATOM    529  N   ASN A  72       5.436   5.607 -29.743  1.00  0.00           N  
ATOM    530  CA  ASN A  72       5.149   7.039 -29.691  1.00  0.00           C  
ATOM    531  C   ASN A  72       3.718   7.303 -29.190  1.00  0.00           C  
ATOM    532  O   ASN A  72       3.500   8.232 -28.409  1.00  0.00           O  
ATOM    533  CB  ASN A  72       5.356   7.673 -31.073  1.00  0.00           C  
ATOM    534  CG  ASN A  72       6.798   7.698 -31.550  1.00  0.00           C  
ATOM    535  OD1 ASN A  72       7.745   7.765 -30.785  1.00  0.00           O  
ATOM    536  ND2 ASN A  72       7.007   7.700 -32.856  1.00  0.00           N  
ATOM    537  N   HIS A  73       2.754   6.495 -29.619  1.00  0.00           N  
ATOM    538  CA  HIS A  73       1.375   6.612 -29.172  1.00  0.00           C  
ATOM    539  C   HIS A  73       1.191   6.204 -27.706  1.00  0.00           C  
ATOM    540  O   HIS A  73       0.551   6.961 -26.971  1.00  0.00           O  
ATOM    541  CB  HIS A  73       0.444   5.829 -30.103  1.00  0.00           C  
ATOM    542  CG  HIS A  73       0.197   6.545 -31.393  1.00  0.00           C  
ATOM    543  ND1 HIS A  73      -0.579   7.671 -31.563  1.00  0.00           N  
ATOM    544  CD2 HIS A  73       0.706   6.234 -32.631  1.00  0.00           C  
ATOM    545  CE1 HIS A  73      -0.531   8.027 -32.864  1.00  0.00           C  
ATOM    546  NE2 HIS A  73       0.239   7.173 -33.539  1.00  0.00           N  
ATOM    547  N   THR A  74       1.782   5.106 -27.242  1.00  0.00           N  
ATOM    548  CA  THR A  74       1.686   4.696 -25.835  1.00  0.00           C  
ATOM    549  C   THR A  74       2.349   5.710 -24.907  1.00  0.00           C  
ATOM    550  O   THR A  74       1.724   6.146 -23.940  1.00  0.00           O  
ATOM    551  CB  THR A  74       2.258   3.290 -25.572  1.00  0.00           C  
ATOM    552  OG1 THR A  74       3.604   3.202 -25.950  1.00  0.00           O  
ATOM    553  CG2 THR A  74       1.490   2.208 -26.337  1.00  0.00           C  
ATOM    554  N   GLN A  75       3.532   6.222 -25.256  1.00  0.00           N  
ATOM    555  CA  GLN A  75       4.201   7.287 -24.501  1.00  0.00           C  
ATOM    556  C   GLN A  75       3.383   8.581 -24.482  1.00  0.00           C  
ATOM    557  O   GLN A  75       3.329   9.275 -23.463  1.00  0.00           O  
ATOM    558  CB  GLN A  75       5.589   7.562 -25.104  1.00  0.00           C  
ATOM    559  CG  GLN A  75       6.574   6.431 -24.775  1.00  0.00           C  
ATOM    560  CD  GLN A  75       7.983   6.673 -25.329  1.00  0.00           C  
ATOM    561  OE1 GLN A  75       8.271   7.590 -26.095  1.00  0.00           O  
ATOM    562  NE2 GLN A  75       8.932   5.850 -24.946  1.00  0.00           N  
ATOM    563  N   ARG A  76       2.714   8.939 -25.590  1.00  0.00           N  
ATOM    564  CA  ARG A  76       1.807  10.093 -25.628  1.00  0.00           C  
ATOM    565  C   ARG A  76       0.631   9.914 -24.667  1.00  0.00           C  
ATOM    566  O   ARG A  76       0.261  10.878 -24.002  1.00  0.00           O  
ATOM    567  CB  ARG A  76       1.331  10.318 -27.069  1.00  0.00           C  
ATOM    568  CG  ARG A  76       0.360  11.491 -27.212  1.00  0.00           C  
ATOM    569  CD  ARG A  76      -0.166  11.624 -28.652  1.00  0.00           C  
ATOM    570  NE  ARG A  76      -0.881  10.425 -29.119  1.00  0.00           N  
ATOM    571  CZ  ARG A  76      -2.117  10.048 -28.826  1.00  0.00           C  
ATOM    572  NH1 ARG A  76      -2.896  10.746 -28.040  1.00  0.00           N  
ATOM    573  NH2 ARG A  76      -2.609   8.949 -29.334  1.00  0.00           N  
ATOM    574  N   ILE A  77       0.049   8.721 -24.598  1.00  0.00           N  
ATOM    575  CA  ILE A  77      -1.064   8.416 -23.690  1.00  0.00           C  
ATOM    576  C   ILE A  77      -0.601   8.515 -22.232  1.00  0.00           C  
ATOM    577  O   ILE A  77      -1.228   9.232 -21.460  1.00  0.00           O  
ATOM    578  CB  ILE A  77      -1.688   7.042 -24.022  1.00  0.00           C  
ATOM    579  CG1 ILE A  77      -2.376   7.076 -25.403  1.00  0.00           C  
ATOM    580  CG2 ILE A  77      -2.717   6.640 -22.940  1.00  0.00           C  
ATOM    581  CD1 ILE A  77      -2.643   5.680 -25.974  1.00  0.00           C  
ATOM    582  N   GLU A  78       0.533   7.923 -21.880  1.00  0.00           N  
ATOM    583  CA  GLU A  78       1.137   8.057 -20.548  1.00  0.00           C  
ATOM    584  C   GLU A  78       1.334   9.533 -20.160  1.00  0.00           C  
ATOM    585  O   GLU A  78       0.972   9.969 -19.070  1.00  0.00           O  
ATOM    586  CB  GLU A  78       2.522   7.398 -20.507  1.00  0.00           C  
ATOM    587  CG  GLU A  78       2.514   5.861 -20.557  1.00  0.00           C  
ATOM    588  CD  GLU A  78       3.947   5.303 -20.452  1.00  0.00           C  
ATOM    589  OE1 GLU A  78       4.083   4.131 -20.057  1.00  0.00           O  
ATOM    590  OE2 GLU A  78       4.929   6.044 -20.721  1.00  0.00           O  
ATOM    591  N   LEU A  79       1.871  10.338 -21.075  1.00  0.00           N  
ATOM    592  CA  LEU A  79       2.115  11.763 -20.845  1.00  0.00           C  
ATOM    593  C   LEU A  79       0.822  12.582 -20.713  1.00  0.00           C  
ATOM    594  O   LEU A  79       0.825  13.597 -20.013  1.00  0.00           O  
ATOM    595  CB  LEU A  79       2.954  12.319 -22.006  1.00  0.00           C  
ATOM    596  CG  LEU A  79       4.444  11.915 -21.961  1.00  0.00           C  
ATOM    597  CD1 LEU A  79       5.101  12.312 -23.279  1.00  0.00           C  
ATOM    598  CD2 LEU A  79       5.187  12.616 -20.833  1.00  0.00           C  
ATOM    599  N   GLN A  80      -0.248  12.214 -21.421  1.00  0.00           N  
ATOM    600  CA  GLN A  80      -1.522  12.930 -21.394  1.00  0.00           C  
ATOM    601  C   GLN A  80      -2.364  12.568 -20.166  1.00  0.00           C  
ATOM    602  O   GLN A  80      -3.026  13.448 -19.608  1.00  0.00           O  
ATOM    603  CB  GLN A  80      -2.308  12.647 -22.675  1.00  0.00           C  
ATOM    604  CG  GLN A  80      -1.757  13.459 -23.862  1.00  0.00           C  
ATOM    605  CD  GLN A  80      -2.477  13.167 -25.188  1.00  0.00           C  
ATOM    606  OE1 GLN A  80      -3.209  12.212 -25.361  1.00  0.00           O  
ATOM    607  NE2 GLN A  80      -2.284  14.006 -26.179  1.00  0.00           N  
ATOM    608  N   GLN A  81      -2.330  11.303 -19.734  1.00  0.00           N  
ATOM    609  CA  GLN A  81      -3.143  10.807 -18.623  1.00  0.00           C  
ATOM    610  C   GLN A  81      -2.382  10.774 -17.290  1.00  0.00           C  
ATOM    611  O   GLN A  81      -2.954  11.054 -16.246  1.00  0.00           O  
ATOM    612  CB  GLN A  81      -3.687   9.419 -18.956  1.00  0.00           C  
ATOM    613  CG  GLN A  81      -4.598   9.459 -20.194  1.00  0.00           C  
ATOM    614  CD  GLN A  81      -5.385   8.162 -20.380  1.00  0.00           C  
ATOM    615  OE1 GLN A  81      -5.391   7.284 -19.543  1.00  0.00           O  
ATOM    616  NE2 GLN A  81      -6.082   8.032 -21.478  1.00  0.00           N  
ATOM    617  N   GLY A  82      -1.083  10.497 -17.336  1.00  0.00           N  
ATOM    618  CA  GLY A  82      -0.224  10.484 -16.152  1.00  0.00           C  
ATOM    619  C   GLY A  82       0.089  11.869 -15.600  1.00  0.00           C  
ATOM    620  O   GLY A  82       0.406  12.029 -14.419  1.00  0.00           O  
ATOM    621  N   ARG A  83      -0.013  12.909 -16.434  1.00  0.00           N  
ATOM    622  CA  ARG A  83       0.190  14.285 -16.004  1.00  0.00           C  
ATOM    623  C   ARG A  83      -1.098  14.849 -15.418  1.00  0.00           C  
ATOM    624  O   ARG A  83      -1.879  15.502 -16.117  1.00  0.00           O  
ATOM    625  CB  ARG A  83       0.705  15.149 -17.161  1.00  0.00           C  
ATOM    626  CG  ARG A  83       2.177  14.876 -17.466  1.00  0.00           C  
ATOM    627  CD  ARG A  83       2.549  15.519 -18.811  1.00  0.00           C  
ATOM    628  NE  ARG A  83       4.022  15.528 -19.022  1.00  0.00           N  
ATOM    629  CZ  ARG A  83       4.683  16.290 -19.883  1.00  0.00           C  
ATOM    630  NH1 ARG A  83       4.069  17.049 -20.743  1.00  0.00           N  
ATOM    631  NH2 ARG A  83       5.985  16.323 -19.876  1.00  0.00           N  
ATOM    632  N   VAL A  84      -1.253  14.744 -14.112  1.00  0.00           N  
ATOM    633  CA  VAL A  84      -2.055  15.731 -13.394  1.00  0.00           C  
ATOM    634  C   VAL A  84      -1.366  17.081 -13.601  1.00  0.00           C  
ATOM    635  O   VAL A  84      -0.249  17.300 -13.131  1.00  0.00           O  
ATOM    636  CB  VAL A  84      -2.214  15.393 -11.901  1.00  0.00           C  
ATOM    637  CG1 VAL A  84      -3.136  16.405 -11.223  1.00  0.00           C  
ATOM    638  CG2 VAL A  84      -2.826  14.002 -11.725  1.00  0.00           C  
ATOM    639  N   ARG A  85      -1.988  17.991 -14.364  1.00  0.00           N  
ATOM    640  CA  ARG A  85      -1.491  19.353 -14.624  1.00  0.00           C  
ATOM    641  C   ARG A  85      -1.545  20.190 -13.341  1.00  0.00           C  
ATOM    642  O   ARG A  85      -2.363  21.104 -13.237  1.00  0.00           O  
ATOM    643  CB  ARG A  85      -2.305  20.053 -15.733  1.00  0.00           C  
ATOM    644  CG  ARG A  85      -2.044  19.599 -17.170  1.00  0.00           C  
ATOM    645  CD  ARG A  85      -2.894  20.497 -18.087  1.00  0.00           C  
ATOM    646  NE  ARG A  85      -2.675  20.223 -19.518  1.00  0.00           N  
ATOM    647  CZ  ARG A  85      -3.262  20.862 -20.532  1.00  0.00           C  
ATOM    648  NH1 ARG A  85      -4.125  21.820 -20.329  1.00  0.00           N  
ATOM    649  NH2 ARG A  85      -2.989  20.535 -21.761  1.00  0.00           N  
ATOM    650  N   LYS A  86      -0.647  19.956 -12.398  1.00  0.00           N  
ATOM    651  CA  LYS A  86      -0.174  21.023 -11.519  1.00  0.00           C  
ATOM    652  C   LYS A  86       1.015  21.715 -12.183  1.00  0.00           C  
ATOM    653  O   LYS A  86       1.587  21.179 -13.136  1.00  0.00           O  
ATOM    654  CB  LYS A  86       0.097  20.504 -10.096  1.00  0.00           C  
ATOM    655  CG  LYS A  86      -1.223  20.311  -9.324  1.00  0.00           C  
ATOM    656  CD  LYS A  86      -0.956  19.989  -7.841  1.00  0.00           C  
ATOM    657  CE  LYS A  86      -2.270  19.885  -7.055  1.00  0.00           C  
ATOM    658  NZ  LYS A  86      -2.039  19.607  -5.618  1.00  0.00           N  
ATOM    659  N   ALA A  87       1.337  22.936 -11.747  1.00  0.00           N  
ATOM    660  CA  ALA A  87       2.120  23.908 -12.512  1.00  0.00           C  
ATOM    661  C   ALA A  87       3.507  23.428 -13.000  1.00  0.00           C  
ATOM    662  O   ALA A  87       3.747  23.400 -14.202  1.00  0.00           O  
ATOM    663  CB  ALA A  87       2.227  25.189 -11.675  1.00  0.00           C  
ATOM    664  N   GLU A  88       4.428  23.124 -12.065  1.00  0.00           N  
ATOM    665  CA  GLU A  88       5.843  23.007 -12.424  1.00  0.00           C  
ATOM    666  C   GLU A  88       6.282  21.606 -12.868  1.00  0.00           C  
ATOM    667  O   GLU A  88       6.483  21.348 -14.060  1.00  0.00           O  
ATOM    668  CB  GLU A  88       6.739  23.474 -11.267  1.00  0.00           C  
ATOM    669  CG  GLU A  88       6.687  24.976 -11.015  1.00  0.00           C  
ATOM    670  CD  GLU A  88       7.745  25.413  -9.989  1.00  0.00           C  
ATOM    671  OE1 GLU A  88       8.061  26.622  -9.996  1.00  0.00           O  
ATOM    672  OE2 GLU A  88       8.228  24.533  -9.246  1.00  0.00           O  
ATOM    673  N   ARG A  89       6.532  20.724 -11.906  1.00  0.00           N  
ATOM    674  CA  ARG A  89       7.161  19.435 -12.181  1.00  0.00           C  
ATOM    675  C   ARG A  89       6.114  18.398 -12.547  1.00  0.00           C  
ATOM    676  O   ARG A  89       5.045  18.293 -11.956  1.00  0.00           O  
ATOM    677  CB  ARG A  89       8.056  18.982 -11.015  1.00  0.00           C  
ATOM    678  CG  ARG A  89       9.409  19.729 -11.027  1.00  0.00           C  
ATOM    679  CD  ARG A  89      10.338  19.199  -9.925  1.00  0.00           C  
ATOM    680  NE  ARG A  89      11.661  19.834  -9.992  1.00  0.00           N  
ATOM    681  CZ  ARG A  89      12.726  19.507  -9.255  1.00  0.00           C  
ATOM    682  NH1 ARG A  89      12.658  18.577  -8.341  1.00  0.00           N  
ATOM    683  NH2 ARG A  89      13.860  20.107  -9.427  1.00  0.00           N  
ATOM    684  N   TRP A  90       6.490  17.576 -13.548  1.00  0.00           N  
ATOM    685  CA  TRP A  90       5.732  16.416 -13.964  1.00  0.00           C  
ATOM    686  C   TRP A  90       5.619  15.453 -12.786  1.00  0.00           C  
ATOM    687  O   TRP A  90       6.647  14.983 -12.288  1.00  0.00           O  
ATOM    688  CB  TRP A  90       6.451  15.787 -15.158  1.00  0.00           C  
ATOM    689  CG  TRP A  90       6.641  16.741 -16.306  1.00  0.00           C  
ATOM    690  CD1 TRP A  90       7.773  17.395 -16.621  1.00  0.00           C  
ATOM    691  CD2 TRP A  90       5.629  17.211 -17.239  1.00  0.00           C  
ATOM    692  NE1 TRP A  90       7.541  18.228 -17.729  1.00  0.00           N  
ATOM    693  CE2 TRP A  90       6.244  18.135 -18.128  1.00  0.00           C  
ATOM    694  CE3 TRP A  90       4.275  16.912 -17.433  1.00  0.00           C  
ATOM    695  CZ2 TRP A  90       5.525  18.732 -19.198  1.00  0.00           C  
ATOM    696  CZ3 TRP A  90       3.560  17.515 -18.484  1.00  0.00           C  
ATOM    697  CH2 TRP A  90       4.175  18.399 -19.361  1.00  0.00           C  
ATOM    698  N   GLY A  91       4.404  15.223 -12.331  1.00  0.00           N  
ATOM    699  CA  GLY A  91       4.144  14.260 -11.275  1.00  0.00           C  
ATOM    700  C   GLY A  91       4.562  12.842 -11.691  1.00  0.00           C  
ATOM    701  O   GLY A  91       4.878  12.597 -12.866  1.00  0.00           O  
ATOM    702  N   PRO A  92       4.575  11.899 -10.741  1.00  0.00           N  
ATOM    703  CA  PRO A  92       4.853  10.501 -11.037  1.00  0.00           C  
ATOM    704  C   PRO A  92       3.933   9.999 -12.154  1.00  0.00           C  
ATOM    705  O   PRO A  92       2.786  10.440 -12.269  1.00  0.00           O  
ATOM    706  CB  PRO A  92       4.599   9.742  -9.731  1.00  0.00           C  
ATOM    707  CG  PRO A  92       3.693  10.672  -8.929  1.00  0.00           C  
ATOM    708  CD  PRO A  92       4.121  12.066  -9.375  1.00  0.00           C  
ATOM    709  N   ARG A  93       4.419   9.045 -12.957  1.00  0.00           N  
ATOM    710  CA  ARG A  93       3.565   8.373 -13.936  1.00  0.00           C  
ATOM    711  C   ARG A  93       2.446   7.661 -13.184  1.00  0.00           C  
ATOM    712  O   ARG A  93       2.697   6.793 -12.351  1.00  0.00           O  
ATOM    713  CB  ARG A  93       4.359   7.387 -14.813  1.00  0.00           C  
ATOM    714  CG  ARG A  93       5.350   8.099 -15.743  1.00  0.00           C  
ATOM    715  CD  ARG A  93       5.964   7.073 -16.705  1.00  0.00           C  
ATOM    716  NE  ARG A  93       7.037   7.659 -17.528  1.00  0.00           N  
ATOM    717  CZ  ARG A  93       7.681   7.017 -18.492  1.00  0.00           C  
ATOM    718  NH1 ARG A  93       7.381   5.797 -18.827  1.00  0.00           N  
ATOM    719  NH2 ARG A  93       8.661   7.593 -19.126  1.00  0.00           N  
ATOM    720  N   THR A  94       1.214   8.063 -13.469  1.00  0.00           N  
ATOM    721  CA  THR A  94       0.021   7.434 -12.915  1.00  0.00           C  
ATOM    722  C   THR A  94      -0.393   6.198 -13.692  1.00  0.00           C  
ATOM    723  O   THR A  94      -1.240   5.430 -13.236  1.00  0.00           O  
ATOM    724  CB  THR A  94      -1.141   8.440 -12.899  1.00  0.00           C  
ATOM    725  OG1 THR A  94      -1.335   8.993 -14.172  1.00  0.00           O  
ATOM    726  CG2 THR A  94      -0.889   9.600 -11.937  1.00  0.00           C  
ATOM    727  N   LEU A  95       0.186   6.041 -14.880  1.00  0.00           N  
ATOM    728  CA  LEU A  95      -0.117   5.009 -15.849  1.00  0.00           C  
ATOM    729  C   LEU A  95       1.184   4.564 -16.513  1.00  0.00           C  
ATOM    730  O   LEU A  95       1.909   5.404 -17.046  1.00  0.00           O  
ATOM    731  CB  LEU A  95      -1.079   5.623 -16.879  1.00  0.00           C  
ATOM    732  CG  LEU A  95      -1.504   4.658 -17.985  1.00  0.00           C  
ATOM    733  CD1 LEU A  95      -2.463   3.596 -17.457  1.00  0.00           C  
ATOM    734  CD2 LEU A  95      -2.184   5.443 -19.103  1.00  0.00           C  
ATOM    735  N   ASP A  96       1.427   3.261 -16.532  1.00  0.00           N  
ATOM    736  CA  ASP A  96       2.490   2.626 -17.300  1.00  0.00           C  
ATOM    737  C   ASP A  96       1.850   1.800 -18.426  1.00  0.00           C  
ATOM    738  O   ASP A  96       0.918   1.023 -18.190  1.00  0.00           O  
ATOM    739  CB  ASP A  96       3.380   1.759 -16.388  1.00  0.00           C  
ATOM    740  CG  ASP A  96       4.192   2.563 -15.368  1.00  0.00           C  
ATOM    741  OD1 ASP A  96       4.838   3.561 -15.760  1.00  0.00           O  
ATOM    742  OD2 ASP A  96       4.192   2.166 -14.177  1.00  0.00           O  
ATOM    743  N   LEU A  97       2.341   1.987 -19.633  1.00  0.00           N  
ATOM    744  CA  LEU A  97       1.955   1.254 -20.835  1.00  0.00           C  
ATOM    745  C   LEU A  97       3.198   0.622 -21.463  1.00  0.00           C  
ATOM    746  O   LEU A  97       3.970   1.306 -22.147  1.00  0.00           O  
ATOM    747  CB  LEU A  97       1.246   2.170 -21.846  1.00  0.00           C  
ATOM    748  CG  LEU A  97      -0.090   2.777 -21.379  1.00  0.00           C  
ATOM    749  CD1 LEU A  97      -0.635   3.696 -22.470  1.00  0.00           C  
ATOM    750  CD2 LEU A  97      -1.151   1.709 -21.117  1.00  0.00           C  
ATOM    751  N   ASP A  98       3.368  -0.674 -21.275  1.00  0.00           N  
ATOM    752  CA  ASP A  98       4.524  -1.412 -21.777  1.00  0.00           C  
ATOM    753  C   ASP A  98       4.128  -2.305 -22.961  1.00  0.00           C  
ATOM    754  O   ASP A  98       3.241  -3.151 -22.851  1.00  0.00           O  
ATOM    755  CB  ASP A  98       5.136  -2.254 -20.649  1.00  0.00           C  
ATOM    756  CG  ASP A  98       5.867  -1.432 -19.589  1.00  0.00           C  
ATOM    757  OD1 ASP A  98       6.740  -0.623 -19.990  1.00  0.00           O  
ATOM    758  OD2 ASP A  98       5.642  -1.708 -18.390  1.00  0.00           O  
ATOM    759  N   ILE A  99       4.836  -2.177 -24.089  1.00  0.00           N  
ATOM    760  CA  ILE A  99       4.718  -3.123 -25.199  1.00  0.00           C  
ATOM    761  C   ILE A  99       5.425  -4.421 -24.790  1.00  0.00           C  
ATOM    762  O   ILE A  99       6.656  -4.486 -24.757  1.00  0.00           O  
ATOM    763  CB  ILE A  99       5.251  -2.539 -26.525  1.00  0.00           C  
ATOM    764  CG1 ILE A  99       4.528  -1.219 -26.880  1.00  0.00           C  
ATOM    765  CG2 ILE A  99       5.078  -3.581 -27.654  1.00  0.00           C  
ATOM    766  CD1 ILE A  99       5.109  -0.489 -28.100  1.00  0.00           C  
ATOM    767  N   MET A 100       4.651  -5.455 -24.476  1.00  0.00           N  
ATOM    768  CA  MET A 100       5.192  -6.763 -24.106  1.00  0.00           C  
ATOM    769  C   MET A 100       5.685  -7.528 -25.333  1.00  0.00           C  
ATOM    770  O   MET A 100       6.789  -8.065 -25.318  1.00  0.00           O  
ATOM    771  CB  MET A 100       4.130  -7.595 -23.378  1.00  0.00           C  
ATOM    772  CG  MET A 100       3.751  -7.016 -22.010  1.00  0.00           C  
ATOM    773  SD  MET A 100       2.676  -8.114 -21.039  1.00  0.00           S  
ATOM    774  CE  MET A 100       1.115  -7.904 -21.928  1.00  0.00           C  
ATOM    775  N   LEU A 101       4.856  -7.586 -26.365  1.00  0.00           N  
ATOM    776  CA  LEU A 101       5.103  -8.325 -27.597  1.00  0.00           C  
ATOM    777  C   LEU A 101       4.561  -7.531 -28.783  1.00  0.00           C  
ATOM    778  O   LEU A 101       3.540  -6.851 -28.669  1.00  0.00           O  
ATOM    779  CB  LEU A 101       4.419  -9.700 -27.522  1.00  0.00           C  
ATOM    780  CG  LEU A 101       5.085 -10.673 -26.531  1.00  0.00           C  
ATOM    781  CD1 LEU A 101       4.166 -11.859 -26.255  1.00  0.00           C  
ATOM    782  CD2 LEU A 101       6.401 -11.231 -27.084  1.00  0.00           C  
ATOM    783  N   PHE A 102       5.219  -7.662 -29.941  1.00  0.00           N  
ATOM    784  CA  PHE A 102       4.781  -7.093 -31.203  1.00  0.00           C  
ATOM    785  C   PHE A 102       4.797  -8.184 -32.273  1.00  0.00           C  
ATOM    786  O   PHE A 102       5.831  -8.466 -32.886  1.00  0.00           O  
ATOM    787  CB  PHE A 102       5.652  -5.877 -31.548  1.00  0.00           C  
ATOM    788  CG  PHE A 102       5.056  -5.019 -32.644  1.00  0.00           C  
ATOM    789  CD1 PHE A 102       5.232  -5.361 -33.994  1.00  0.00           C  
ATOM    790  CD2 PHE A 102       4.297  -3.888 -32.303  1.00  0.00           C  
ATOM    791  CE1 PHE A 102       4.649  -4.574 -34.998  1.00  0.00           C  
ATOM    792  CE2 PHE A 102       3.715  -3.099 -33.300  1.00  0.00           C  
ATOM    793  CZ  PHE A 102       3.886  -3.439 -34.651  1.00  0.00           C  
ATOM    794  N   GLY A 103       3.662  -8.840 -32.460  1.00  0.00           N  
ATOM    795  CA  GLY A 103       3.587 -10.043 -33.268  1.00  0.00           C  
ATOM    796  C   GLY A 103       4.594 -11.089 -32.790  1.00  0.00           C  
ATOM    797  O   GLY A 103       4.642 -11.434 -31.606  1.00  0.00           O  
ATOM    798  N   ASN A 104       5.416 -11.567 -33.728  1.00  0.00           N  
ATOM    799  CA  ASN A 104       6.500 -12.513 -33.462  1.00  0.00           C  
ATOM    800  C   ASN A 104       7.885 -11.866 -33.660  1.00  0.00           C  
ATOM    801  O   ASN A 104       8.862 -12.552 -33.938  1.00  0.00           O  
ATOM    802  CB  ASN A 104       6.266 -13.772 -34.310  1.00  0.00           C  
ATOM    803  CG  ASN A 104       6.725 -15.033 -33.604  1.00  0.00           C  
ATOM    804  OD1 ASN A 104       6.621 -15.188 -32.416  1.00  0.00           O  
ATOM    805  ND2 ASN A 104       7.209 -16.010 -34.337  1.00  0.00           N  
ATOM    806  N   GLU A 105       7.964 -10.527 -33.553  1.00  0.00           N  
ATOM    807  CA  GLU A 105       9.185  -9.782 -33.813  1.00  0.00           C  
ATOM    808  C   GLU A 105      10.091  -9.719 -32.577  1.00  0.00           C  
ATOM    809  O   GLU A 105       9.642  -9.601 -31.436  1.00  0.00           O  
ATOM    810  CB  GLU A 105       8.878  -8.376 -34.347  1.00  0.00           C  
ATOM    811  CG  GLU A 105       8.189  -8.415 -35.718  1.00  0.00           C  
ATOM    812  CD  GLU A 105       7.953  -7.028 -36.327  1.00  0.00           C  
ATOM    813  OE1 GLU A 105       6.962  -6.895 -37.079  1.00  0.00           O  
ATOM    814  OE2 GLU A 105       8.762  -6.121 -36.052  1.00  0.00           O  
ATOM    815  N   VAL A 106      11.407  -9.755 -32.849  1.00  0.00           N  
ATOM    816  CA  VAL A 106      12.442  -9.430 -31.870  1.00  0.00           C  
ATOM    817  C   VAL A 106      12.987  -8.061 -32.248  1.00  0.00           C  
ATOM    818  O   VAL A 106      13.562  -7.891 -33.320  1.00  0.00           O  
ATOM    819  CB  VAL A 106      13.555 -10.484 -31.827  1.00  0.00           C  
ATOM    820  CG1 VAL A 106      14.628 -10.118 -30.796  1.00  0.00           C  
ATOM    821  CG2 VAL A 106      12.996 -11.858 -31.444  1.00  0.00           C  
ATOM    822  N   ILE A 107      12.801  -7.089 -31.366  1.00  0.00           N  
ATOM    823  CA  ILE A 107      13.177  -5.694 -31.595  1.00  0.00           C  
ATOM    824  C   ILE A 107      14.193  -5.308 -30.524  1.00  0.00           C  
ATOM    825  O   ILE A 107      13.934  -5.450 -29.334  1.00  0.00           O  
ATOM    826  CB  ILE A 107      11.936  -4.782 -31.581  1.00  0.00           C  
ATOM    827  CG1 ILE A 107      10.864  -5.265 -32.591  1.00  0.00           C  
ATOM    828  CG2 ILE A 107      12.345  -3.334 -31.889  1.00  0.00           C  
ATOM    829  CD1 ILE A 107       9.498  -4.598 -32.407  1.00  0.00           C  
ATOM    830  N   ASN A 108      15.354  -4.803 -30.958  1.00  0.00           N  
ATOM    831  CA  ASN A 108      16.385  -4.267 -30.090  1.00  0.00           C  
ATOM    832  C   ASN A 108      16.869  -2.944 -30.674  1.00  0.00           C  
ATOM    833  O   ASN A 108      17.818  -2.897 -31.448  1.00  0.00           O  
ATOM    834  CB  ASN A 108      17.530  -5.300 -29.920  1.00  0.00           C  
ATOM    835  CG  ASN A 108      17.305  -6.257 -28.767  1.00  0.00           C  
ATOM    836  OD1 ASN A 108      16.773  -5.921 -27.727  1.00  0.00           O  
ATOM    837  ND2 ASN A 108      17.760  -7.474 -28.891  1.00  0.00           N  
ATOM    838  N   THR A 109      16.182  -1.871 -30.311  1.00  0.00           N  
ATOM    839  CA  THR A 109      16.570  -0.505 -30.644  1.00  0.00           C  
ATOM    840  C   THR A 109      16.902   0.258 -29.364  1.00  0.00           C  
ATOM    841  O   THR A 109      16.672  -0.215 -28.250  1.00  0.00           O  
ATOM    842  CB  THR A 109      15.513   0.225 -31.488  1.00  0.00           C  
ATOM    843  OG1 THR A 109      14.386   0.575 -30.730  1.00  0.00           O  
ATOM    844  CG2 THR A 109      15.057  -0.571 -32.699  1.00  0.00           C  
ATOM    845  N   GLU A 110      17.432   1.468 -29.522  1.00  0.00           N  
ATOM    846  CA  GLU A 110      17.776   2.327 -28.391  1.00  0.00           C  
ATOM    847  C   GLU A 110      16.543   2.730 -27.549  1.00  0.00           C  
ATOM    848  O   GLU A 110      16.651   3.041 -26.367  1.00  0.00           O  
ATOM    849  CB  GLU A 110      18.499   3.559 -28.959  1.00  0.00           C  
ATOM    850  CG  GLU A 110      19.478   4.187 -27.978  1.00  0.00           C  
ATOM    851  CD  GLU A 110      20.262   5.360 -28.604  1.00  0.00           C  
ATOM    852  OE1 GLU A 110      21.329   5.708 -28.044  1.00  0.00           O  
ATOM    853  OE2 GLU A 110      19.798   5.908 -29.629  1.00  0.00           O  
ATOM    854  N   ARG A 111      15.347   2.705 -28.158  1.00  0.00           N  
ATOM    855  CA  ARG A 111      14.080   3.104 -27.531  1.00  0.00           C  
ATOM    856  C   ARG A 111      13.185   1.933 -27.137  1.00  0.00           C  
ATOM    857  O   ARG A 111      12.326   2.110 -26.272  1.00  0.00           O  
ATOM    858  CB  ARG A 111      13.313   4.030 -28.479  1.00  0.00           C  
ATOM    859  CG  ARG A 111      14.021   5.376 -28.697  1.00  0.00           C  
ATOM    860  CD  ARG A 111      13.197   6.288 -29.605  1.00  0.00           C  
ATOM    861  NE  ARG A 111      11.903   6.638 -28.994  1.00  0.00           N  
ATOM    862  CZ  ARG A 111      10.752   6.847 -29.612  1.00  0.00           C  
ATOM    863  NH1 ARG A 111      10.650   6.880 -30.905  1.00  0.00           N  
ATOM    864  NH2 ARG A 111       9.664   7.018 -28.926  1.00  0.00           N  
ATOM    865  N   LEU A 112      13.320   0.785 -27.802  1.00  0.00           N  
ATOM    866  CA  LEU A 112      12.369  -0.308 -27.690  1.00  0.00           C  
ATOM    867  C   LEU A 112      13.077  -1.657 -27.647  1.00  0.00           C  
ATOM    868  O   LEU A 112      13.835  -2.004 -28.546  1.00  0.00           O  
ATOM    869  CB  LEU A 112      11.374  -0.212 -28.862  1.00  0.00           C  
ATOM    870  CG  LEU A 112      10.238  -1.239 -28.822  1.00  0.00           C  
ATOM    871  CD1 LEU A 112       9.351  -1.079 -27.588  1.00  0.00           C  
ATOM    872  CD2 LEU A 112       9.363  -1.080 -30.059  1.00  0.00           C  
ATOM    873  N   THR A 113      12.766  -2.442 -26.617  1.00  0.00           N  
ATOM    874  CA  THR A 113      13.150  -3.848 -26.501  1.00  0.00           C  
ATOM    875  C   THR A 113      11.886  -4.691 -26.464  1.00  0.00           C  
ATOM    876  O   THR A 113      11.091  -4.573 -25.532  1.00  0.00           O  
ATOM    877  CB  THR A 113      14.013  -4.097 -25.266  1.00  0.00           C  
ATOM    878  OG1 THR A 113      15.150  -3.263 -25.282  1.00  0.00           O  
ATOM    879  CG2 THR A 113      14.525  -5.534 -25.191  1.00  0.00           C  
ATOM    880  N   VAL A 114      11.704  -5.532 -27.481  1.00  0.00           N  
ATOM    881  CA  VAL A 114      10.584  -6.476 -27.579  1.00  0.00           C  
ATOM    882  C   VAL A 114      11.136  -7.871 -27.887  1.00  0.00           C  
ATOM    883  O   VAL A 114      11.930  -8.009 -28.816  1.00  0.00           O  
ATOM    884  CB  VAL A 114       9.571  -6.028 -28.650  1.00  0.00           C  
ATOM    885  CG1 VAL A 114       8.435  -7.036 -28.823  1.00  0.00           C  
ATOM    886  CG2 VAL A 114       8.930  -4.690 -28.282  1.00  0.00           C  
ATOM    887  N   PRO A 115      10.747  -8.926 -27.147  1.00  0.00           N  
ATOM    888  CA  PRO A 115       9.842  -8.935 -26.002  1.00  0.00           C  
ATOM    889  C   PRO A 115      10.305  -8.044 -24.845  1.00  0.00           C  
ATOM    890  O   PRO A 115      11.504  -7.808 -24.689  1.00  0.00           O  
ATOM    891  CB  PRO A 115       9.746 -10.397 -25.566  1.00  0.00           C  
ATOM    892  CG  PRO A 115      10.145 -11.177 -26.815  1.00  0.00           C  
ATOM    893  CD  PRO A 115      11.171 -10.273 -27.475  1.00  0.00           C  
ATOM    894  N   HIS A 116       9.379  -7.582 -24.017  1.00  0.00           N  
ATOM    895  CA  HIS A 116       9.712  -6.770 -22.847  1.00  0.00           C  
ATOM    896  C   HIS A 116      10.741  -7.492 -21.967  1.00  0.00           C  
ATOM    897  O   HIS A 116      10.536  -8.634 -21.562  1.00  0.00           O  
ATOM    898  CB  HIS A 116       8.439  -6.448 -22.052  1.00  0.00           C  
ATOM    899  CG  HIS A 116       8.706  -5.641 -20.814  1.00  0.00           C  
ATOM    900  ND1 HIS A 116       9.096  -6.132 -19.589  1.00  0.00           N  
ATOM    901  CD2 HIS A 116       8.678  -4.271 -20.694  1.00  0.00           C  
ATOM    902  CE1 HIS A 116       9.291  -5.086 -18.764  1.00  0.00           C  
ATOM    903  NE2 HIS A 116       9.050  -3.950 -19.393  1.00  0.00           N  
ATOM    904  N   TYR A 117      11.850  -6.802 -21.659  1.00  0.00           N  
ATOM    905  CA  TYR A 117      13.082  -7.406 -21.125  1.00  0.00           C  
ATOM    906  C   TYR A 117      12.891  -8.257 -19.856  1.00  0.00           C  
ATOM    907  O   TYR A 117      13.666  -9.174 -19.613  1.00  0.00           O  
ATOM    908  CB  TYR A 117      14.101  -6.284 -20.861  1.00  0.00           C  
ATOM    909  CG  TYR A 117      13.788  -5.418 -19.651  1.00  0.00           C  
ATOM    910  CD1 TYR A 117      12.919  -4.315 -19.749  1.00  0.00           C  
ATOM    911  CD2 TYR A 117      14.350  -5.739 -18.401  1.00  0.00           C  
ATOM    912  CE1 TYR A 117      12.602  -3.551 -18.617  1.00  0.00           C  
ATOM    913  CE2 TYR A 117      14.034  -4.982 -17.260  1.00  0.00           C  
ATOM    914  CZ  TYR A 117      13.161  -3.887 -17.366  1.00  0.00           C  
ATOM    915  OH  TYR A 117      12.839  -3.162 -16.255  1.00  0.00           O  
ATOM    916  N   ASP A 118      11.862  -7.972 -19.055  1.00  0.00           N  
ATOM    917  CA  ASP A 118      11.638  -8.621 -17.757  1.00  0.00           C  
ATOM    918  C   ASP A 118      10.261  -9.287 -17.639  1.00  0.00           C  
ATOM    919  O   ASP A 118       9.899  -9.804 -16.583  1.00  0.00           O  
ATOM    920  CB  ASP A 118      11.901  -7.571 -16.659  1.00  0.00           C  
ATOM    921  CG  ASP A 118      12.047  -8.168 -15.262  1.00  0.00           C  
ATOM    922  OD1 ASP A 118      12.776  -9.174 -15.118  1.00  0.00           O  
ATOM    923  OD2 ASP A 118      11.442  -7.583 -14.334  1.00  0.00           O  
ATOM    924  N   MET A 119       9.459  -9.326 -18.711  1.00  0.00           N  
ATOM    925  CA  MET A 119       8.091  -9.853 -18.636  1.00  0.00           C  
ATOM    926  C   MET A 119       8.038 -11.318 -18.197  1.00  0.00           C  
ATOM    927  O   MET A 119       7.149 -11.703 -17.439  1.00  0.00           O  
ATOM    928  CB  MET A 119       7.341  -9.641 -19.959  1.00  0.00           C  
ATOM    929  CG  MET A 119       7.794 -10.578 -21.090  1.00  0.00           C  
ATOM    930  SD  MET A 119       6.916 -10.361 -22.666  1.00  0.00           S  
ATOM    931  CE  MET A 119       5.263 -10.921 -22.209  1.00  0.00           C  
ATOM    932  N   LYS A 120       9.030 -12.119 -18.571  1.00  0.00           N  
ATOM    933  CA  LYS A 120       9.139 -13.534 -18.193  1.00  0.00           C  
ATOM    934  C   LYS A 120       9.362 -13.742 -16.685  1.00  0.00           C  
ATOM    935  O   LYS A 120       9.186 -14.855 -16.198  1.00  0.00           O  
ATOM    936  CB  LYS A 120      10.239 -14.221 -19.020  1.00  0.00           C  
ATOM    937  CG  LYS A 120       9.913 -14.328 -20.527  1.00  0.00           C  
ATOM    938  CD  LYS A 120      10.959 -15.179 -21.284  1.00  0.00           C  
ATOM    939  CE  LYS A 120      10.591 -15.337 -22.760  1.00  0.00           C  
ATOM    940  NZ  LYS A 120      11.507 -16.244 -23.499  1.00  0.00           N  
ATOM    941  N   ASN A 121       9.716 -12.683 -15.941  1.00  0.00           N  
ATOM    942  CA  ASN A 121       9.891 -12.691 -14.489  1.00  0.00           C  
ATOM    943  C   ASN A 121       8.713 -12.065 -13.728  1.00  0.00           C  
ATOM    944  O   ASN A 121       8.699 -12.085 -12.500  1.00  0.00           O  
ATOM    945  CB  ASN A 121      11.215 -11.993 -14.125  1.00  0.00           C  
ATOM    946  CG  ASN A 121      12.433 -12.607 -14.782  1.00  0.00           C  
ATOM    947  OD1 ASN A 121      12.559 -13.813 -14.951  1.00  0.00           O  
ATOM    948  ND2 ASN A 121      13.387 -11.788 -15.164  1.00  0.00           N  
ATOM    949  N   ARG A 122       7.708 -11.517 -14.430  1.00  0.00           N  
ATOM    950  CA  ARG A 122       6.635 -10.726 -13.833  1.00  0.00           C  
ATOM    951  C   ARG A 122       5.284 -11.436 -13.964  1.00  0.00           C  
ATOM    952  O   ARG A 122       4.607 -11.312 -14.979  1.00  0.00           O  
ATOM    953  CB  ARG A 122       6.610  -9.329 -14.469  1.00  0.00           C  
ATOM    954  CG  ARG A 122       7.876  -8.517 -14.139  1.00  0.00           C  
ATOM    955  CD  ARG A 122       7.794  -7.149 -14.814  1.00  0.00           C  
ATOM    956  NE  ARG A 122       9.036  -6.398 -14.653  1.00  0.00           N  
ATOM    957  CZ  ARG A 122       9.259  -5.145 -15.015  1.00  0.00           C  
ATOM    958  NH1 ARG A 122       8.326  -4.387 -15.520  1.00  0.00           N  
ATOM    959  NH2 ARG A 122      10.446  -4.647 -14.881  1.00  0.00           N  
ATOM    960  N   GLY A 123       4.846 -12.107 -12.904  1.00  0.00           N  
ATOM    961  CA  GLY A 123       3.527 -12.752 -12.867  1.00  0.00           C  
ATOM    962  C   GLY A 123       2.373 -11.803 -13.188  1.00  0.00           C  
ATOM    963  O   GLY A 123       1.419 -12.200 -13.855  1.00  0.00           O  
ATOM    964  N   PHE A 124       2.477 -10.533 -12.804  1.00  0.00           N  
ATOM    965  CA  PHE A 124       1.475  -9.505 -13.095  1.00  0.00           C  
ATOM    966  C   PHE A 124       1.408  -9.065 -14.568  1.00  0.00           C  
ATOM    967  O   PHE A 124       0.450  -8.405 -14.949  1.00  0.00           O  
ATOM    968  CB  PHE A 124       1.711  -8.299 -12.175  1.00  0.00           C  
ATOM    969  CG  PHE A 124       3.007  -7.560 -12.411  1.00  0.00           C  
ATOM    970  CD1 PHE A 124       4.131  -7.801 -11.596  1.00  0.00           C  
ATOM    971  CD2 PHE A 124       3.088  -6.585 -13.427  1.00  0.00           C  
ATOM    972  CE1 PHE A 124       5.314  -7.083 -11.783  1.00  0.00           C  
ATOM    973  CE2 PHE A 124       4.276  -5.863 -13.624  1.00  0.00           C  
ATOM    974  CZ  PHE A 124       5.382  -6.107 -12.797  1.00  0.00           C  
ATOM    975  N   MET A 125       2.398  -9.420 -15.385  1.00  0.00           N  
ATOM    976  CA  MET A 125       2.331  -9.291 -16.846  1.00  0.00           C  
ATOM    977  C   MET A 125       1.868 -10.606 -17.477  1.00  0.00           C  
ATOM    978  O   MET A 125       0.998 -10.613 -18.335  1.00  0.00           O  
ATOM    979  CB  MET A 125       3.699  -8.877 -17.413  1.00  0.00           C  
ATOM    980  CG  MET A 125       4.037  -7.413 -17.126  1.00  0.00           C  
ATOM    981  SD  MET A 125       5.650  -6.905 -17.798  1.00  0.00           S  
ATOM    982  CE  MET A 125       5.463  -5.115 -17.786  1.00  0.00           C  
ATOM    983  N   LEU A 126       2.422 -11.731 -17.019  1.00  0.00           N  
ATOM    984  CA  LEU A 126       2.187 -13.038 -17.624  1.00  0.00           C  
ATOM    985  C   LEU A 126       0.761 -13.568 -17.397  1.00  0.00           C  
ATOM    986  O   LEU A 126       0.185 -14.132 -18.322  1.00  0.00           O  
ATOM    987  CB  LEU A 126       3.217 -14.057 -17.114  1.00  0.00           C  
ATOM    988  CG  LEU A 126       4.690 -13.750 -17.454  1.00  0.00           C  
ATOM    989  CD1 LEU A 126       5.559 -14.861 -16.870  1.00  0.00           C  
ATOM    990  CD2 LEU A 126       4.947 -13.668 -18.954  1.00  0.00           C  
ATOM    991  N   TRP A 127       0.177 -13.401 -16.196  1.00  0.00           N  
ATOM    992  CA  TRP A 127      -1.167 -13.916 -15.913  1.00  0.00           C  
ATOM    993  C   TRP A 127      -2.274 -13.214 -16.728  1.00  0.00           C  
ATOM    994  O   TRP A 127      -3.070 -13.921 -17.342  1.00  0.00           O  
ATOM    995  CB  TRP A 127      -1.463 -13.889 -14.415  1.00  0.00           C  
ATOM    996  CG  TRP A 127      -0.893 -15.040 -13.635  1.00  0.00           C  
ATOM    997  CD1 TRP A 127       0.013 -14.954 -12.641  1.00  0.00           C  
ATOM    998  CD2 TRP A 127      -1.215 -16.456 -13.788  1.00  0.00           C  
ATOM    999  NE1 TRP A 127       0.288 -16.220 -12.152  1.00  0.00           N  
ATOM   1000  CE2 TRP A 127      -0.432 -17.173 -12.834  1.00  0.00           C  
ATOM   1001  CE3 TRP A 127      -2.068 -17.198 -14.633  1.00  0.00           C  
ATOM   1002  CZ2 TRP A 127      -0.491 -18.579 -12.729  1.00  0.00           C  
ATOM   1003  CZ3 TRP A 127      -2.121 -18.601 -14.531  1.00  0.00           C  
ATOM   1004  CH2 TRP A 127      -1.335 -19.276 -13.592  1.00  0.00           C  
ATOM   1005  N   PRO A 128      -2.311 -11.869 -16.805  1.00  0.00           N  
ATOM   1006  CA  PRO A 128      -3.257 -11.183 -17.686  1.00  0.00           C  
ATOM   1007  C   PRO A 128      -3.055 -11.553 -19.161  1.00  0.00           C  
ATOM   1008  O   PRO A 128      -4.027 -11.750 -19.883  1.00  0.00           O  
ATOM   1009  CB  PRO A 128      -3.035  -9.686 -17.442  1.00  0.00           C  
ATOM   1010  CG  PRO A 128      -2.427  -9.623 -16.047  1.00  0.00           C  
ATOM   1011  CD  PRO A 128      -1.584 -10.892 -16.003  1.00  0.00           C  
ATOM   1012  N   LEU A 129      -1.796 -11.696 -19.599  1.00  0.00           N  
ATOM   1013  CA  LEU A 129      -1.484 -12.120 -20.960  1.00  0.00           C  
ATOM   1014  C   LEU A 129      -1.984 -13.548 -21.239  1.00  0.00           C  
ATOM   1015  O   LEU A 129      -2.548 -13.798 -22.297  1.00  0.00           O  
ATOM   1016  CB  LEU A 129       0.027 -11.993 -21.186  1.00  0.00           C  
ATOM   1017  CG  LEU A 129       0.478 -12.312 -22.625  1.00  0.00           C  
ATOM   1018  CD1 LEU A 129      -0.118 -11.337 -23.644  1.00  0.00           C  
ATOM   1019  CD2 LEU A 129       2.007 -12.211 -22.701  1.00  0.00           C  
ATOM   1020  N   PHE A 130      -1.822 -14.456 -20.287  1.00  0.00           N  
ATOM   1021  CA  PHE A 130      -2.295 -15.832 -20.407  1.00  0.00           C  
ATOM   1022  C   PHE A 130      -3.823 -15.935 -20.462  1.00  0.00           C  
ATOM   1023  O   PHE A 130      -4.347 -16.820 -21.139  1.00  0.00           O  
ATOM   1024  CB  PHE A 130      -1.742 -16.657 -19.237  1.00  0.00           C  
ATOM   1025  CG  PHE A 130      -2.112 -18.123 -19.292  1.00  0.00           C  
ATOM   1026  CD1 PHE A 130      -3.135 -18.629 -18.462  1.00  0.00           C  
ATOM   1027  CD2 PHE A 130      -1.468 -18.981 -20.192  1.00  0.00           C  
ATOM   1028  CE1 PHE A 130      -3.491 -19.978 -18.532  1.00  0.00           C  
ATOM   1029  CE2 PHE A 130      -1.825 -20.335 -20.272  1.00  0.00           C  
ATOM   1030  CZ  PHE A 130      -2.838 -20.840 -19.434  1.00  0.00           C  
ATOM   1031  N   GLU A 131      -4.546 -15.033 -19.816  1.00  0.00           N  
ATOM   1032  CA  GLU A 131      -6.013 -14.994 -19.916  1.00  0.00           C  
ATOM   1033  C   GLU A 131      -6.477 -14.729 -21.357  1.00  0.00           C  
ATOM   1034  O   GLU A 131      -7.410 -15.370 -21.829  1.00  0.00           O  
ATOM   1035  CB  GLU A 131      -6.574 -13.939 -18.959  1.00  0.00           C  
ATOM   1036  CG  GLU A 131      -8.122 -13.894 -18.955  1.00  0.00           C  
ATOM   1037  CD  GLU A 131      -8.709 -12.788 -18.059  1.00  0.00           C  
ATOM   1038  OE1 GLU A 131      -9.924 -12.505 -18.150  1.00  0.00           O  
ATOM   1039  OE2 GLU A 131      -7.987 -12.203 -17.233  1.00  0.00           O  
ATOM   1040  N   ILE A 132      -5.807 -13.803 -22.057  1.00  0.00           N  
ATOM   1041  CA  ILE A 132      -6.215 -13.379 -23.404  1.00  0.00           C  
ATOM   1042  C   ILE A 132      -5.496 -14.131 -24.530  1.00  0.00           C  
ATOM   1043  O   ILE A 132      -5.984 -14.145 -25.657  1.00  0.00           O  
ATOM   1044  CB  ILE A 132      -6.079 -11.852 -23.571  1.00  0.00           C  
ATOM   1045  CG1 ILE A 132      -4.620 -11.371 -23.438  1.00  0.00           C  
ATOM   1046  CG2 ILE A 132      -7.003 -11.145 -22.564  1.00  0.00           C  
ATOM   1047  CD1 ILE A 132      -4.418  -9.892 -23.813  1.00  0.00           C  
ATOM   1048  N   ALA A 133      -4.346 -14.759 -24.236  1.00  0.00           N  
ATOM   1049  CA  ALA A 133      -3.525 -15.474 -25.206  1.00  0.00           C  
ATOM   1050  C   ALA A 133      -2.911 -16.755 -24.592  1.00  0.00           C  
ATOM   1051  O   ALA A 133      -1.694 -16.868 -24.457  1.00  0.00           O  
ATOM   1052  CB  ALA A 133      -2.479 -14.505 -25.766  1.00  0.00           C  
ATOM   1053  N   PRO A 134      -3.739 -17.758 -24.222  1.00  0.00           N  
ATOM   1054  CA  PRO A 134      -3.261 -18.943 -23.511  1.00  0.00           C  
ATOM   1055  C   PRO A 134      -2.322 -19.846 -24.322  1.00  0.00           C  
ATOM   1056  O   PRO A 134      -1.527 -20.579 -23.753  1.00  0.00           O  
ATOM   1057  CB  PRO A 134      -4.540 -19.694 -23.092  1.00  0.00           C  
ATOM   1058  CG  PRO A 134      -5.575 -19.249 -24.122  1.00  0.00           C  
ATOM   1059  CD  PRO A 134      -5.181 -17.803 -24.391  1.00  0.00           C  
ATOM   1060  N   GLU A 135      -2.407 -19.764 -25.642  1.00  0.00           N  
ATOM   1061  CA  GLU A 135      -1.573 -20.535 -26.580  1.00  0.00           C  
ATOM   1062  C   GLU A 135      -0.403 -19.715 -27.144  1.00  0.00           C  
ATOM   1063  O   GLU A 135       0.193 -20.072 -28.162  1.00  0.00           O  
ATOM   1064  CB  GLU A 135      -2.463 -21.123 -27.693  1.00  0.00           C  
ATOM   1065  CG  GLU A 135      -3.595 -22.021 -27.188  1.00  0.00           C  
ATOM   1066  CD  GLU A 135      -3.107 -23.187 -26.285  1.00  0.00           C  
ATOM   1067  OE1 GLU A 135      -3.727 -23.429 -25.224  1.00  0.00           O  
ATOM   1068  OE2 GLU A 135      -2.089 -23.818 -26.626  1.00  0.00           O  
ATOM   1069  N   LEU A 136      -0.064 -18.587 -26.517  1.00  0.00           N  
ATOM   1070  CA  LEU A 136       0.986 -17.698 -26.993  1.00  0.00           C  
ATOM   1071  C   LEU A 136       2.357 -18.379 -26.954  1.00  0.00           C  
ATOM   1072  O   LEU A 136       2.757 -18.980 -25.951  1.00  0.00           O  
ATOM   1073  CB  LEU A 136       0.926 -16.388 -26.199  1.00  0.00           C  
ATOM   1074  CG  LEU A 136       1.893 -15.299 -26.715  1.00  0.00           C  
ATOM   1075  CD1 LEU A 136       1.237 -13.936 -26.545  1.00  0.00           C  
ATOM   1076  CD2 LEU A 136       3.215 -15.291 -25.939  1.00  0.00           C  
ATOM   1077  N   VAL A 137       3.084 -18.230 -28.062  1.00  0.00           N  
ATOM   1078  CA  VAL A 137       4.471 -18.654 -28.232  1.00  0.00           C  
ATOM   1079  C   VAL A 137       5.323 -17.407 -28.432  1.00  0.00           C  
ATOM   1080  O   VAL A 137       4.998 -16.547 -29.252  1.00  0.00           O  
ATOM   1081  CB  VAL A 137       4.614 -19.639 -29.404  1.00  0.00           C  
ATOM   1082  CG1 VAL A 137       6.031 -20.216 -29.477  1.00  0.00           C  
ATOM   1083  CG2 VAL A 137       3.652 -20.832 -29.277  1.00  0.00           C  
ATOM   1084  N   PHE A 138       6.395 -17.279 -27.659  1.00  0.00           N  
ATOM   1085  CA  PHE A 138       7.355 -16.190 -27.788  1.00  0.00           C  
ATOM   1086  C   PHE A 138       8.187 -16.342 -29.068  1.00  0.00           C  
ATOM   1087  O   PHE A 138       8.309 -17.448 -29.587  1.00  0.00           O  
ATOM   1088  CB  PHE A 138       8.245 -16.148 -26.541  1.00  0.00           C  
ATOM   1089  CG  PHE A 138       7.549 -15.613 -25.318  1.00  0.00           C  
ATOM   1090  CD1 PHE A 138       7.669 -14.250 -24.980  1.00  0.00           C  
ATOM   1091  CD2 PHE A 138       6.769 -16.452 -24.512  1.00  0.00           C  
ATOM   1092  CE1 PHE A 138       7.010 -13.738 -23.857  1.00  0.00           C  
ATOM   1093  CE2 PHE A 138       6.100 -15.947 -23.382  1.00  0.00           C  
ATOM   1094  CZ  PHE A 138       6.223 -14.587 -23.056  1.00  0.00           C  
ATOM   1095  N   PRO A 139       8.831 -15.271 -29.549  1.00  0.00           N  
ATOM   1096  CA  PRO A 139       9.689 -15.334 -30.738  1.00  0.00           C  
ATOM   1097  C   PRO A 139      10.836 -16.348 -30.648  1.00  0.00           C  
ATOM   1098  O   PRO A 139      11.272 -16.867 -31.665  1.00  0.00           O  
ATOM   1099  CB  PRO A 139      10.240 -13.911 -30.904  1.00  0.00           C  
ATOM   1100  CG  PRO A 139       9.171 -13.033 -30.264  1.00  0.00           C  
ATOM   1101  CD  PRO A 139       8.666 -13.896 -29.110  1.00  0.00           C  
ATOM   1102  N   ASP A 140      11.301 -16.656 -29.433  1.00  0.00           N  
ATOM   1103  CA  ASP A 140      12.332 -17.669 -29.174  1.00  0.00           C  
ATOM   1104  C   ASP A 140      11.793 -19.113 -29.146  1.00  0.00           C  
ATOM   1105  O   ASP A 140      12.562 -20.058 -28.952  1.00  0.00           O  
ATOM   1106  CB  ASP A 140      13.098 -17.312 -27.888  1.00  0.00           C  
ATOM   1107  CG  ASP A 140      12.242 -17.264 -26.608  1.00  0.00           C  
ATOM   1108  OD1 ASP A 140      11.042 -17.599 -26.665  1.00  0.00           O  
ATOM   1109  OD2 ASP A 140      12.758 -16.816 -25.553  1.00  0.00           O  
ATOM   1110  N   GLY A 141      10.490 -19.306 -29.325  1.00  0.00           N  
ATOM   1111  CA  GLY A 141       9.814 -20.599 -29.301  1.00  0.00           C  
ATOM   1112  C   GLY A 141       9.334 -21.054 -27.921  1.00  0.00           C  
ATOM   1113  O   GLY A 141       8.694 -22.101 -27.809  1.00  0.00           O  
ATOM   1114  N   GLU A 142       9.609 -20.291 -26.862  1.00  0.00           N  
ATOM   1115  CA  GLU A 142       9.125 -20.617 -25.524  1.00  0.00           C  
ATOM   1116  C   GLU A 142       7.613 -20.356 -25.416  1.00  0.00           C  
ATOM   1117  O   GLU A 142       7.108 -19.314 -25.834  1.00  0.00           O  
ATOM   1118  CB  GLU A 142       9.937 -19.849 -24.469  1.00  0.00           C  
ATOM   1119  CG  GLU A 142       9.792 -20.456 -23.066  1.00  0.00           C  
ATOM   1120  CD  GLU A 142      10.643 -19.764 -21.987  1.00  0.00           C  
ATOM   1121  OE1 GLU A 142      10.787 -20.347 -20.887  1.00  0.00           O  
ATOM   1122  OE2 GLU A 142      11.125 -18.631 -22.206  1.00  0.00           O  
ATOM   1123  N   MET A 143       6.866 -21.305 -24.847  1.00  0.00           N  
ATOM   1124  CA  MET A 143       5.425 -21.139 -24.657  1.00  0.00           C  
ATOM   1125  C   MET A 143       5.123 -20.418 -23.340  1.00  0.00           C  
ATOM   1126  O   MET A 143       5.607 -20.822 -22.285  1.00  0.00           O  
ATOM   1127  CB  MET A 143       4.715 -22.490 -24.682  1.00  0.00           C  
ATOM   1128  CG  MET A 143       4.740 -23.154 -26.057  1.00  0.00           C  
ATOM   1129  SD  MET A 143       3.783 -24.717 -26.127  1.00  0.00           S  
ATOM   1130  CE  MET A 143       4.893 -25.805 -25.217  1.00  0.00           C  
ATOM   1131  N   LEU A 144       4.211 -19.447 -23.369  1.00  0.00           N  
ATOM   1132  CA  LEU A 144       3.749 -18.723 -22.180  1.00  0.00           C  
ATOM   1133  C   LEU A 144       3.243 -19.674 -21.078  1.00  0.00           C  
ATOM   1134  O   LEU A 144       3.588 -19.523 -19.905  1.00  0.00           O  
ATOM   1135  CB  LEU A 144       2.644 -17.742 -22.617  1.00  0.00           C  
ATOM   1136  CG  LEU A 144       1.964 -16.984 -21.455  1.00  0.00           C  
ATOM   1137  CD1 LEU A 144       2.945 -16.157 -20.639  1.00  0.00           C  
ATOM   1138  CD2 LEU A 144       0.906 -16.039 -22.014  1.00  0.00           C  
ATOM   1139  N   ARG A 145       2.473 -20.702 -21.463  1.00  0.00           N  
ATOM   1140  CA  ARG A 145       1.981 -21.740 -20.556  1.00  0.00           C  
ATOM   1141  C   ARG A 145       3.115 -22.454 -19.814  1.00  0.00           C  
ATOM   1142  O   ARG A 145       2.988 -22.751 -18.635  1.00  0.00           O  
ATOM   1143  CB  ARG A 145       1.131 -22.723 -21.388  1.00  0.00           C  
ATOM   1144  CG  ARG A 145       0.389 -23.751 -20.529  1.00  0.00           C  
ATOM   1145  CD  ARG A 145      -0.345 -24.789 -21.393  1.00  0.00           C  
ATOM   1146  NE  ARG A 145      -1.503 -24.247 -22.126  1.00  0.00           N  
ATOM   1147  CZ  ARG A 145      -2.783 -24.542 -21.933  1.00  0.00           C  
ATOM   1148  NH1 ARG A 145      -3.176 -25.357 -20.996  1.00  0.00           N  
ATOM   1149  NH2 ARG A 145      -3.701 -24.043 -22.699  1.00  0.00           N  
ATOM   1150  N   GLN A 146       4.224 -22.696 -20.509  1.00  0.00           N  
ATOM   1151  CA  GLN A 146       5.372 -23.404 -19.966  1.00  0.00           C  
ATOM   1152  C   GLN A 146       6.167 -22.527 -18.993  1.00  0.00           C  
ATOM   1153  O   GLN A 146       6.565 -23.003 -17.932  1.00  0.00           O  
ATOM   1154  CB  GLN A 146       6.212 -23.933 -21.129  1.00  0.00           C  
ATOM   1155  CG  GLN A 146       7.250 -24.979 -20.683  1.00  0.00           C  
ATOM   1156  CD  GLN A 146       7.852 -25.741 -21.868  1.00  0.00           C  
ATOM   1157  OE1 GLN A 146       7.536 -25.518 -23.023  1.00  0.00           O  
ATOM   1158  NE2 GLN A 146       8.732 -26.692 -21.614  1.00  0.00           N  
ATOM   1159  N   ILE A 147       6.295 -21.228 -19.277  1.00  0.00           N  
ATOM   1160  CA  ILE A 147       6.918 -20.253 -18.364  1.00  0.00           C  
ATOM   1161  C   ILE A 147       6.130 -20.184 -17.051  1.00  0.00           C  
ATOM   1162  O   ILE A 147       6.711 -20.328 -15.974  1.00  0.00           O  
ATOM   1163  CB  ILE A 147       7.020 -18.853 -19.012  1.00  0.00           C  
ATOM   1164  CG1 ILE A 147       7.864 -18.905 -20.298  1.00  0.00           C  
ATOM   1165  CG2 ILE A 147       7.629 -17.848 -18.022  1.00  0.00           C  
ATOM   1166  CD1 ILE A 147       7.815 -17.614 -21.115  1.00  0.00           C  
ATOM   1167  N   LEU A 148       4.809 -20.025 -17.117  1.00  0.00           N  
ATOM   1168  CA  LEU A 148       3.943 -19.976 -15.937  1.00  0.00           C  
ATOM   1169  C   LEU A 148       4.021 -21.260 -15.111  1.00  0.00           C  
ATOM   1170  O   LEU A 148       4.083 -21.201 -13.887  1.00  0.00           O  
ATOM   1171  CB  LEU A 148       2.495 -19.714 -16.379  1.00  0.00           C  
ATOM   1172  CG  LEU A 148       2.220 -18.255 -16.774  1.00  0.00           C  
ATOM   1173  CD1 LEU A 148       0.830 -18.160 -17.387  1.00  0.00           C  
ATOM   1174  CD2 LEU A 148       2.272 -17.323 -15.569  1.00  0.00           C  
ATOM   1175  N   HIS A 149       4.054 -22.424 -15.773  1.00  0.00           N  
ATOM   1176  CA  HIS A 149       4.152 -23.703 -15.093  1.00  0.00           C  
ATOM   1177  C   HIS A 149       5.518 -23.913 -14.427  1.00  0.00           C  
ATOM   1178  O   HIS A 149       5.594 -24.411 -13.305  1.00  0.00           O  
ATOM   1179  CB  HIS A 149       3.841 -24.818 -16.102  1.00  0.00           C  
ATOM   1180  CG  HIS A 149       3.602 -26.147 -15.443  1.00  0.00           C  
ATOM   1181  ND1 HIS A 149       4.498 -26.868 -14.693  1.00  0.00           N  
ATOM   1182  CD2 HIS A 149       2.423 -26.860 -15.420  1.00  0.00           C  
ATOM   1183  CE1 HIS A 149       3.898 -27.970 -14.232  1.00  0.00           C  
ATOM   1184  NE2 HIS A 149       2.627 -27.999 -14.659  1.00  0.00           N  
ATOM   1185  N   THR A 150       6.607 -23.521 -15.098  1.00  0.00           N  
ATOM   1186  CA  THR A 150       7.972 -23.748 -14.608  1.00  0.00           C  
ATOM   1187  C   THR A 150       8.330 -22.800 -13.470  1.00  0.00           C  
ATOM   1188  O   THR A 150       8.993 -23.202 -12.513  1.00  0.00           O  
ATOM   1189  CB  THR A 150       8.994 -23.600 -15.744  1.00  0.00           C  
ATOM   1190  OG1 THR A 150       8.603 -24.365 -16.857  1.00  0.00           O  
ATOM   1191  CG2 THR A 150      10.385 -24.094 -15.351  1.00  0.00           C  
ATOM   1192  N   ARG A 151       7.878 -21.543 -13.543  1.00  0.00           N  
ATOM   1193  CA  ARG A 151       8.180 -20.525 -12.525  1.00  0.00           C  
ATOM   1194  C   ARG A 151       7.170 -20.484 -11.382  1.00  0.00           C  
ATOM   1195  O   ARG A 151       7.436 -19.820 -10.384  1.00  0.00           O  
ATOM   1196  CB  ARG A 151       8.353 -19.158 -13.177  1.00  0.00           C  
ATOM   1197  CG  ARG A 151       9.540 -19.143 -14.147  1.00  0.00           C  
ATOM   1198  CD  ARG A 151       9.926 -17.703 -14.424  1.00  0.00           C  
ATOM   1199  NE  ARG A 151      11.076 -17.606 -15.332  1.00  0.00           N  
ATOM   1200  CZ  ARG A 151      12.077 -16.741 -15.216  1.00  0.00           C  
ATOM   1201  NH1 ARG A 151      12.195 -15.957 -14.186  1.00  0.00           N  
ATOM   1202  NH2 ARG A 151      12.963 -16.648 -16.151  1.00  0.00           N  
ATOM   1203  N   ALA A 152       6.048 -21.178 -11.518  1.00  0.00           N  
ATOM   1204  CA  ALA A 152       5.021 -21.300 -10.489  1.00  0.00           C  
ATOM   1205  C   ALA A 152       4.603 -19.949  -9.856  1.00  0.00           C  
ATOM   1206  O   ALA A 152       4.489 -19.828  -8.643  1.00  0.00           O  
ATOM   1207  CB  ALA A 152       5.452 -22.366  -9.473  1.00  0.00           C  
ATOM   1208  N   PHE A 153       4.399 -18.921 -10.687  1.00  0.00           N  
ATOM   1209  CA  PHE A 153       3.893 -17.639 -10.214  1.00  0.00           C  
ATOM   1210  C   PHE A 153       2.505 -17.814  -9.591  1.00  0.00           C  
ATOM   1211  O   PHE A 153       1.626 -18.443 -10.187  1.00  0.00           O  
ATOM   1212  CB  PHE A 153       3.818 -16.631 -11.361  1.00  0.00           C  
ATOM   1213  CG  PHE A 153       5.145 -16.233 -11.938  1.00  0.00           C  
ATOM   1214  CD1 PHE A 153       6.023 -15.416 -11.208  1.00  0.00           C  
ATOM   1215  CD2 PHE A 153       5.513 -16.652 -13.232  1.00  0.00           C  
ATOM   1216  CE1 PHE A 153       7.249 -15.017 -11.754  1.00  0.00           C  
ATOM   1217  CE2 PHE A 153       6.739 -16.249 -13.780  1.00  0.00           C  
ATOM   1218  CZ  PHE A 153       7.607 -15.430 -13.037  1.00  0.00           C  
ATOM   1219  N   ASP A 154       2.287 -17.217  -8.418  1.00  0.00           N  
ATOM   1220  CA  ASP A 154       0.975 -17.222  -7.795  1.00  0.00           C  
ATOM   1221  C   ASP A 154      -0.057 -16.536  -8.695  1.00  0.00           C  
ATOM   1222  O   ASP A 154       0.207 -15.489  -9.297  1.00  0.00           O  
ATOM   1223  CB  ASP A 154       1.002 -16.546  -6.425  1.00  0.00           C  
ATOM   1224  CG  ASP A 154       1.843 -17.317  -5.408  1.00  0.00           C  
ATOM   1225  OD1 ASP A 154       1.396 -18.364  -4.887  1.00  0.00           O  
ATOM   1226  OD2 ASP A 154       2.933 -16.824  -5.057  1.00  0.00           O  
ATOM   1227  N   LYS A 155      -1.262 -17.109  -8.745  1.00  0.00           N  
ATOM   1228  CA  LYS A 155      -2.380 -16.500  -9.460  1.00  0.00           C  
ATOM   1229  C   LYS A 155      -2.732 -15.158  -8.827  1.00  0.00           C  
ATOM   1230  O   LYS A 155      -2.784 -15.013  -7.610  1.00  0.00           O  
ATOM   1231  CB  LYS A 155      -3.602 -17.414  -9.490  1.00  0.00           C  
ATOM   1232  CG  LYS A 155      -3.387 -18.601 -10.440  1.00  0.00           C  
ATOM   1233  CD  LYS A 155      -4.677 -19.407 -10.590  1.00  0.00           C  
ATOM   1234  CE  LYS A 155      -4.455 -20.537 -11.591  1.00  0.00           C  
ATOM   1235  NZ  LYS A 155      -5.696 -21.319 -11.826  1.00  0.00           N  
ATOM   1236  N   LEU A 156      -3.037 -14.189  -9.685  1.00  0.00           N  
ATOM   1237  CA  LEU A 156      -3.447 -12.869  -9.251  1.00  0.00           C  
ATOM   1238  C   LEU A 156      -4.926 -12.863  -8.846  1.00  0.00           C  
ATOM   1239  O   LEU A 156      -5.761 -13.519  -9.475  1.00  0.00           O  
ATOM   1240  CB  LEU A 156      -3.175 -11.849 -10.366  1.00  0.00           C  
ATOM   1241  CG  LEU A 156      -1.722 -11.818 -10.875  1.00  0.00           C  
ATOM   1242  CD1 LEU A 156      -1.605 -10.799 -12.001  1.00  0.00           C  
ATOM   1243  CD2 LEU A 156      -0.722 -11.449  -9.780  1.00  0.00           C  
ATOM   1244  N   ASN A 157      -5.268 -12.070  -7.840  1.00  0.00           N  
ATOM   1245  CA  ASN A 157      -6.656 -11.770  -7.522  1.00  0.00           C  
ATOM   1246  C   ASN A 157      -7.216 -10.787  -8.552  1.00  0.00           C  
ATOM   1247  O   ASN A 157      -6.525  -9.853  -8.966  1.00  0.00           O  
ATOM   1248  CB  ASN A 157      -6.750 -11.238  -6.085  1.00  0.00           C  
ATOM   1249  CG  ASN A 157      -6.455 -12.318  -5.058  1.00  0.00           C  
ATOM   1250  OD1 ASN A 157      -6.818 -13.467  -5.211  1.00  0.00           O  
ATOM   1251  ND2 ASN A 157      -5.790 -11.969  -3.981  1.00  0.00           N  
ATOM   1252  N   LYS A 158      -8.481 -10.977  -8.949  1.00  0.00           N  
ATOM   1253  CA  LYS A 158      -9.194  -9.983  -9.756  1.00  0.00           C  
ATOM   1254  C   LYS A 158      -9.442  -8.721  -8.932  1.00  0.00           C  
ATOM   1255  O   LYS A 158      -9.486  -8.783  -7.700  1.00  0.00           O  
ATOM   1256  CB  LYS A 158     -10.478 -10.559 -10.361  1.00  0.00           C  
ATOM   1257  CG  LYS A 158     -10.147 -11.663 -11.382  1.00  0.00           C  
ATOM   1258  CD  LYS A 158     -11.365 -12.064 -12.222  1.00  0.00           C  
ATOM   1259  CE  LYS A 158     -10.935 -13.107 -13.250  1.00  0.00           C  
ATOM   1260  NZ  LYS A 158     -11.892 -13.225 -14.377  1.00  0.00           N  
ATOM   1261  N   TRP A 159      -9.560  -7.584  -9.625  1.00  0.00           N  
ATOM   1262  CA  TRP A 159      -9.750  -6.273  -9.009  1.00  0.00           C  
ATOM   1263  C   TRP A 159     -11.056  -6.189  -8.226  1.00  0.00           C  
ATOM   1264  O   TRP A 159     -12.105  -6.603  -8.769  1.00  0.00           O  
ATOM   1265  CB  TRP A 159      -9.651  -5.164 -10.058  1.00  0.00           C  
ATOM   1266  CG  TRP A 159      -9.601  -3.794  -9.460  1.00  0.00           C  
ATOM   1267  CD1 TRP A 159     -10.642  -2.967  -9.291  1.00  0.00           C  
ATOM   1268  CD2 TRP A 159      -8.444  -3.105  -8.898  1.00  0.00           C  
ATOM   1269  NE1 TRP A 159     -10.233  -1.787  -8.656  1.00  0.00           N  
ATOM   1270  CE2 TRP A 159      -8.890  -1.852  -8.401  1.00  0.00           C  
ATOM   1271  CE3 TRP A 159      -7.076  -3.415  -8.762  1.00  0.00           C  
ATOM   1272  CZ2 TRP A 159      -8.013  -0.934  -7.773  1.00  0.00           C  
ATOM   1273  CZ3 TRP A 159      -6.202  -2.501  -8.147  1.00  0.00           C  
ATOM   1274  CH2 TRP A 159      -6.663  -1.277  -7.657  1.00  0.00           C  
ATOM   1275  OXT TRP A 159     -10.991  -5.673  -7.073  1.00  0.00           O  
ATOM   1276  N   MET B   1      -8.307 -26.941  15.494  1.00  0.00           N  
ATOM   1277  CA  MET B   1      -9.356 -26.216  14.732  1.00  0.00           C  
ATOM   1278  C   MET B   1      -8.653 -25.323  13.737  1.00  0.00           C  
ATOM   1279  O   MET B   1      -7.529 -24.956  14.004  1.00  0.00           O  
ATOM   1280  CB  MET B   1     -10.265 -25.384  15.651  1.00  0.00           C  
ATOM   1281  CG  MET B   1     -11.164 -26.253  16.533  1.00  0.00           C  
ATOM   1282  SD  MET B   1     -12.325 -25.268  17.514  1.00  0.00           S  
ATOM   1283  CE  MET B   1     -12.950 -26.527  18.634  1.00  0.00           C  
ATOM   1284  N   ALA B   2      -9.279 -24.999  12.600  1.00  0.00           N  
ATOM   1285  CA  ALA B   2      -8.696 -24.010  11.695  1.00  0.00           C  
ATOM   1286  C   ALA B   2      -8.785 -22.628  12.346  1.00  0.00           C  
ATOM   1287  O   ALA B   2      -9.829 -22.285  12.908  1.00  0.00           O  
ATOM   1288  CB  ALA B   2      -9.419 -24.063  10.351  1.00  0.00           C  
ATOM   1289  N   ALA B   3      -7.714 -21.857  12.273  1.00  0.00           N  
ATOM   1290  CA  ALA B   3      -7.669 -20.503  12.796  1.00  0.00           C  
ATOM   1291  C   ALA B   3      -8.737 -19.623  12.126  1.00  0.00           C  
ATOM   1292  O   ALA B   3      -8.974 -19.719  10.920  1.00  0.00           O  
ATOM   1293  CB  ALA B   3      -6.271 -19.924  12.588  1.00  0.00           C  
ATOM   1294  N   LYS B   4      -9.364 -18.738  12.909  1.00  0.00           N  
ATOM   1295  CA  LYS B   4     -10.178 -17.662  12.359  1.00  0.00           C  
ATOM   1296  C   LYS B   4      -9.266 -16.592  11.767  1.00  0.00           C  
ATOM   1297  O   LYS B   4      -8.222 -16.281  12.335  1.00  0.00           O  
ATOM   1298  CB  LYS B   4     -11.101 -17.061  13.423  1.00  0.00           C  
ATOM   1299  CG  LYS B   4     -12.182 -18.053  13.883  1.00  0.00           C  
ATOM   1300  CD  LYS B   4     -13.063 -17.360  14.931  1.00  0.00           C  
ATOM   1301  CE  LYS B   4     -14.144 -18.295  15.465  1.00  0.00           C  
ATOM   1302  NZ  LYS B   4     -14.920 -17.626  16.527  1.00  0.00           N  
ATOM   1303  N   ILE B   5      -9.677 -16.022  10.640  1.00  0.00           N  
ATOM   1304  CA  ILE B   5      -8.924 -14.951   9.999  1.00  0.00           C  
ATOM   1305  C   ILE B   5      -9.236 -13.624  10.687  1.00  0.00           C  
ATOM   1306  O   ILE B   5     -10.406 -13.279  10.857  1.00  0.00           O  
ATOM   1307  CB  ILE B   5      -9.213 -14.925   8.487  1.00  0.00           C  
ATOM   1308  CG1 ILE B   5      -8.853 -16.262   7.796  1.00  0.00           C  
ATOM   1309  CG2 ILE B   5      -8.497 -13.764   7.799  1.00  0.00           C  
ATOM   1310  CD1 ILE B   5      -7.382 -16.709   7.952  1.00  0.00           C  
ATOM   1311  N   ILE B   6      -8.207 -12.869  11.041  1.00  0.00           N  
ATOM   1312  CA  ILE B   6      -8.307 -11.460  11.440  1.00  0.00           C  
ATOM   1313  C   ILE B   6      -8.275 -10.621  10.161  1.00  0.00           C  
ATOM   1314  O   ILE B   6      -7.206 -10.362   9.602  1.00  0.00           O  
ATOM   1315  CB  ILE B   6      -7.200 -11.090  12.458  1.00  0.00           C  
ATOM   1316  CG1 ILE B   6      -7.386 -11.889  13.763  1.00  0.00           C  
ATOM   1317  CG2 ILE B   6      -7.228  -9.576  12.746  1.00  0.00           C  
ATOM   1318  CD1 ILE B   6      -6.275 -11.679  14.802  1.00  0.00           C  
ATOM   1319  N   ASP B   7      -9.446 -10.224   9.683  1.00  0.00           N  
ATOM   1320  CA  ASP B   7      -9.603  -9.490   8.427  1.00  0.00           C  
ATOM   1321  C   ASP B   7      -9.330  -7.993   8.612  1.00  0.00           C  
ATOM   1322  O   ASP B   7     -10.223  -7.157   8.775  1.00  0.00           O  
ATOM   1323  CB  ASP B   7     -10.981  -9.769   7.815  1.00  0.00           C  
ATOM   1324  CG  ASP B   7     -11.177  -9.077   6.455  1.00  0.00           C  
ATOM   1325  OD1 ASP B   7     -10.229  -8.434   5.945  1.00  0.00           O  
ATOM   1326  OD2 ASP B   7     -12.301  -9.150   5.928  1.00  0.00           O  
ATOM   1327  N   GLY B   8      -8.043  -7.646   8.581  1.00  0.00           N  
ATOM   1328  CA  GLY B   8      -7.588  -6.265   8.721  1.00  0.00           C  
ATOM   1329  C   GLY B   8      -8.080  -5.332   7.617  1.00  0.00           C  
ATOM   1330  O   GLY B   8      -8.243  -4.141   7.867  1.00  0.00           O  
ATOM   1331  N   LYS B   9      -8.388  -5.844   6.433  1.00  0.00           N  
ATOM   1332  CA  LYS B   9      -8.945  -5.027   5.347  1.00  0.00           C  
ATOM   1333  C   LYS B   9     -10.346  -4.528   5.702  1.00  0.00           C  
ATOM   1334  O   LYS B   9     -10.629  -3.339   5.555  1.00  0.00           O  
ATOM   1335  CB  LYS B   9      -8.930  -5.839   4.048  1.00  0.00           C  
ATOM   1336  CG  LYS B   9      -9.358  -4.996   2.839  1.00  0.00           C  
ATOM   1337  CD  LYS B   9      -9.299  -5.828   1.559  1.00  0.00           C  
ATOM   1338  CE  LYS B   9      -9.740  -4.975   0.364  1.00  0.00           C  
ATOM   1339  NZ  LYS B   9      -9.645  -5.737  -0.901  1.00  0.00           N  
ATOM   1340  N   THR B  10     -11.194  -5.405   6.215  1.00  0.00           N  
ATOM   1341  CA  THR B  10     -12.548  -5.052   6.651  1.00  0.00           C  
ATOM   1342  C   THR B  10     -12.516  -4.124   7.866  1.00  0.00           C  
ATOM   1343  O   THR B  10     -13.212  -3.107   7.865  1.00  0.00           O  
ATOM   1344  CB  THR B  10     -13.370  -6.316   6.929  1.00  0.00           C  
ATOM   1345  OG1 THR B  10     -13.565  -6.994   5.706  1.00  0.00           O  
ATOM   1346  CG2 THR B  10     -14.759  -6.018   7.477  1.00  0.00           C  
ATOM   1347  N   ILE B  11     -11.677  -4.400   8.869  1.00  0.00           N  
ATOM   1348  CA  ILE B  11     -11.562  -3.532  10.047  1.00  0.00           C  
ATOM   1349  C   ILE B  11     -11.024  -2.146   9.672  1.00  0.00           C  
ATOM   1350  O   ILE B  11     -11.567  -1.137  10.126  1.00  0.00           O  
ATOM   1351  CB  ILE B  11     -10.704  -4.191  11.151  1.00  0.00           C  
ATOM   1352  CG1 ILE B  11     -11.258  -5.553  11.627  1.00  0.00           C  
ATOM   1353  CG2 ILE B  11     -10.561  -3.247  12.362  1.00  0.00           C  
ATOM   1354  CD1 ILE B  11     -12.699  -5.556  12.137  1.00  0.00           C  
ATOM   1355  N   ALA B  12     -10.020  -2.062   8.796  1.00  0.00           N  
ATOM   1356  CA  ALA B  12      -9.500  -0.783   8.311  1.00  0.00           C  
ATOM   1357  C   ALA B  12     -10.592   0.052   7.627  1.00  0.00           C  
ATOM   1358  O   ALA B  12     -10.684   1.257   7.860  1.00  0.00           O  
ATOM   1359  CB  ALA B  12      -8.326  -1.050   7.363  1.00  0.00           C  
ATOM   1360  N   GLN B  13     -11.468  -0.589   6.844  1.00  0.00           N  
ATOM   1361  CA  GLN B  13     -12.586   0.108   6.218  1.00  0.00           C  
ATOM   1362  C   GLN B  13     -13.625   0.584   7.236  1.00  0.00           C  
ATOM   1363  O   GLN B  13     -14.186   1.668   7.083  1.00  0.00           O  
ATOM   1364  CB  GLN B  13     -13.235  -0.791   5.143  1.00  0.00           C  
ATOM   1365  CG  GLN B  13     -14.177   0.023   4.223  1.00  0.00           C  
ATOM   1366  CD  GLN B  13     -13.423   1.105   3.444  1.00  0.00           C  
ATOM   1367  OE1 GLN B  13     -12.308   0.887   2.993  1.00  0.00           O  
ATOM   1368  NE2 GLN B  13     -13.970   2.292   3.273  1.00  0.00           N  
ATOM   1369  N   GLN B  14     -13.878  -0.181   8.300  1.00  0.00           N  
ATOM   1370  CA  GLN B  14     -14.743   0.257   9.400  1.00  0.00           C  
ATOM   1371  C   GLN B  14     -14.172   1.493  10.094  1.00  0.00           C  
ATOM   1372  O   GLN B  14     -14.881   2.495  10.201  1.00  0.00           O  
ATOM   1373  CB  GLN B  14     -14.930  -0.876  10.422  1.00  0.00           C  
ATOM   1374  CG  GLN B  14     -15.834  -2.007   9.895  1.00  0.00           C  
ATOM   1375  CD  GLN B  14     -15.912  -3.190  10.873  1.00  0.00           C  
ATOM   1376  OE1 GLN B  14     -15.257  -3.251  11.898  1.00  0.00           O  
ATOM   1377  NE2 GLN B  14     -16.724  -4.179  10.580  1.00  0.00           N  
ATOM   1378  N   VAL B  15     -12.891   1.487  10.457  1.00  0.00           N  
ATOM   1379  CA  VAL B  15     -12.223   2.630  11.095  1.00  0.00           C  
ATOM   1380  C   VAL B  15     -12.295   3.878  10.203  1.00  0.00           C  
ATOM   1381  O   VAL B  15     -12.696   4.942  10.669  1.00  0.00           O  
ATOM   1382  CB  VAL B  15     -10.760   2.291  11.453  1.00  0.00           C  
ATOM   1383  CG1 VAL B  15      -9.976   3.507  11.967  1.00  0.00           C  
ATOM   1384  CG2 VAL B  15     -10.705   1.218  12.543  1.00  0.00           C  
ATOM   1385  N   ARG B  16     -11.990   3.749   8.916  1.00  0.00           N  
ATOM   1386  CA  ARG B  16     -12.112   4.871   7.962  1.00  0.00           C  
ATOM   1387  C   ARG B  16     -13.539   5.405   7.877  1.00  0.00           C  
ATOM   1388  O   ARG B  16     -13.743   6.609   7.888  1.00  0.00           O  
ATOM   1389  CB  ARG B  16     -11.642   4.428   6.566  1.00  0.00           C  
ATOM   1390  CG  ARG B  16     -10.118   4.253   6.483  1.00  0.00           C  
ATOM   1391  CD  ARG B  16      -9.760   3.791   5.074  1.00  0.00           C  
ATOM   1392  NE  ARG B  16      -8.315   3.636   4.896  1.00  0.00           N  
ATOM   1393  CZ  ARG B  16      -7.669   3.759   3.758  1.00  0.00           C  
ATOM   1394  NH1 ARG B  16      -8.278   4.025   2.630  1.00  0.00           N  
ATOM   1395  NH2 ARG B  16      -6.372   3.624   3.715  1.00  0.00           N  
ATOM   1396  N   SER B  17     -14.535   4.523   7.838  1.00  0.00           N  
ATOM   1397  CA  SER B  17     -15.943   4.911   7.766  1.00  0.00           C  
ATOM   1398  C   SER B  17     -16.403   5.635   9.044  1.00  0.00           C  
ATOM   1399  O   SER B  17     -17.143   6.615   8.970  1.00  0.00           O  
ATOM   1400  CB  SER B  17     -16.833   3.691   7.525  1.00  0.00           C  
ATOM   1401  OG  SER B  17     -16.450   3.007   6.345  1.00  0.00           O  
ATOM   1402  N   GLU B  18     -15.932   5.197  10.211  1.00  0.00           N  
ATOM   1403  CA  GLU B  18     -16.204   5.847  11.497  1.00  0.00           C  
ATOM   1404  C   GLU B  18     -15.579   7.248  11.565  1.00  0.00           C  
ATOM   1405  O   GLU B  18     -16.220   8.197  12.017  1.00  0.00           O  
ATOM   1406  CB  GLU B  18     -15.663   4.987  12.641  1.00  0.00           C  
ATOM   1407  CG  GLU B  18     -16.497   3.718  12.869  1.00  0.00           C  
ATOM   1408  CD  GLU B  18     -15.773   2.691  13.758  1.00  0.00           C  
ATOM   1409  OE1 GLU B  18     -16.178   1.508  13.756  1.00  0.00           O  
ATOM   1410  OE2 GLU B  18     -14.790   3.034  14.453  1.00  0.00           O  
ATOM   1411  N   VAL B  19     -14.345   7.395  11.079  1.00  0.00           N  
ATOM   1412  CA  VAL B  19     -13.694   8.707  10.966  1.00  0.00           C  
ATOM   1413  C   VAL B  19     -14.489   9.614  10.022  1.00  0.00           C  
ATOM   1414  O   VAL B  19     -14.810  10.734  10.414  1.00  0.00           O  
ATOM   1415  CB  VAL B  19     -12.225   8.577  10.527  1.00  0.00           C  
ATOM   1416  CG1 VAL B  19     -11.602   9.946  10.234  1.00  0.00           C  
ATOM   1417  CG2 VAL B  19     -11.385   7.925  11.628  1.00  0.00           C  
ATOM   1418  N   ALA B  20     -14.882   9.134   8.846  1.00  0.00           N  
ATOM   1419  CA  ALA B  20     -15.663   9.905   7.879  1.00  0.00           C  
ATOM   1420  C   ALA B  20     -16.995  10.400   8.466  1.00  0.00           C  
ATOM   1421  O   ALA B  20     -17.362  11.565   8.289  1.00  0.00           O  
ATOM   1422  CB  ALA B  20     -15.889   9.046   6.631  1.00  0.00           C  
ATOM   1423  N   GLN B  21     -17.706   9.559   9.234  1.00  0.00           N  
ATOM   1424  CA  GLN B  21     -18.937   9.952   9.928  1.00  0.00           C  
ATOM   1425  C   GLN B  21     -18.696  11.037  10.984  1.00  0.00           C  
ATOM   1426  O   GLN B  21     -19.461  11.995  11.075  1.00  0.00           O  
ATOM   1427  CB  GLN B  21     -19.577   8.730  10.593  1.00  0.00           C  
ATOM   1428  CG  GLN B  21     -20.292   7.827   9.574  1.00  0.00           C  
ATOM   1429  CD  GLN B  21     -20.944   6.600  10.228  1.00  0.00           C  
ATOM   1430  OE1 GLN B  21     -20.846   6.349  11.418  1.00  0.00           O  
ATOM   1431  NE2 GLN B  21     -21.645   5.792   9.472  1.00  0.00           N  
ATOM   1432  N   LYS B  22     -17.612  10.936  11.763  1.00  0.00           N  
ATOM   1433  CA  LYS B  22     -17.243  11.970  12.741  1.00  0.00           C  
ATOM   1434  C   LYS B  22     -16.891  13.295  12.058  1.00  0.00           C  
ATOM   1435  O   LYS B  22     -17.279  14.352  12.550  1.00  0.00           O  
ATOM   1436  CB  LYS B  22     -16.087  11.483  13.625  1.00  0.00           C  
ATOM   1437  CG  LYS B  22     -16.525  10.402  14.628  1.00  0.00           C  
ATOM   1438  CD  LYS B  22     -15.308   9.898  15.430  1.00  0.00           C  
ATOM   1439  CE  LYS B  22     -15.714   8.802  16.415  1.00  0.00           C  
ATOM   1440  NZ  LYS B  22     -14.545   8.306  17.197  1.00  0.00           N  
ATOM   1441  N   VAL B  23     -16.217  13.254  10.915  1.00  0.00           N  
ATOM   1442  CA  VAL B  23     -15.937  14.451  10.111  1.00  0.00           C  
ATOM   1443  C   VAL B  23     -17.231  15.080   9.596  1.00  0.00           C  
ATOM   1444  O   VAL B  23     -17.423  16.280   9.763  1.00  0.00           O  
ATOM   1445  CB  VAL B  23     -14.972  14.146   8.949  1.00  0.00           C  
ATOM   1446  CG1 VAL B  23     -14.769  15.358   8.035  1.00  0.00           C  
ATOM   1447  CG2 VAL B  23     -13.598  13.753   9.492  1.00  0.00           C  
ATOM   1448  N   GLN B  24     -18.174  14.293   9.059  1.00  0.00           N  
ATOM   1449  CA  GLN B  24     -19.481  14.806   8.642  1.00  0.00           C  
ATOM   1450  C   GLN B  24     -20.246  15.467   9.800  1.00  0.00           C  
ATOM   1451  O   GLN B  24     -20.817  16.537   9.613  1.00  0.00           O  
ATOM   1452  CB  GLN B  24     -20.348  13.696   8.036  1.00  0.00           C  
ATOM   1453  CG  GLN B  24     -20.060  13.487   6.544  1.00  0.00           C  
ATOM   1454  CD  GLN B  24     -21.089  12.583   5.866  1.00  0.00           C  
ATOM   1455  OE1 GLN B  24     -21.918  11.938   6.491  1.00  0.00           O  
ATOM   1456  NE2 GLN B  24     -21.094  12.507   4.558  1.00  0.00           N  
ATOM   1457  N   ALA B  25     -20.220  14.869  10.988  1.00  0.00           N  
ATOM   1458  CA  ALA B  25     -20.849  15.450  12.173  1.00  0.00           C  
ATOM   1459  C   ALA B  25     -20.212  16.792  12.569  1.00  0.00           C  
ATOM   1460  O   ALA B  25     -20.929  17.738  12.882  1.00  0.00           O  
ATOM   1461  CB  ALA B  25     -20.792  14.420  13.308  1.00  0.00           C  
ATOM   1462  N   ARG B  26     -18.876  16.918  12.495  1.00  0.00           N  
ATOM   1463  CA  ARG B  26     -18.170  18.191  12.714  1.00  0.00           C  
ATOM   1464  C   ARG B  26     -18.592  19.255  11.709  1.00  0.00           C  
ATOM   1465  O   ARG B  26     -18.941  20.356  12.109  1.00  0.00           O  
ATOM   1466  CB  ARG B  26     -16.644  17.994  12.665  1.00  0.00           C  
ATOM   1467  CG  ARG B  26     -16.099  17.331  13.944  1.00  0.00           C  
ATOM   1468  CD  ARG B  26     -14.559  17.204  13.902  1.00  0.00           C  
ATOM   1469  NE  ARG B  26     -13.891  18.514  13.871  1.00  0.00           N  
ATOM   1470  CZ  ARG B  26     -13.522  19.287  14.896  1.00  0.00           C  
ATOM   1471  NH1 ARG B  26     -13.682  18.943  16.137  1.00  0.00           N  
ATOM   1472  NH2 ARG B  26     -12.990  20.445  14.682  1.00  0.00           N  
ATOM   1473  N   ILE B  27     -18.633  18.917  10.411  1.00  0.00           N  
ATOM   1474  CA  ILE B  27     -19.054  19.843   9.350  1.00  0.00           C  
ATOM   1475  C   ILE B  27     -20.516  20.286   9.556  1.00  0.00           C  
ATOM   1476  O   ILE B  27     -20.820  21.472   9.444  1.00  0.00           O  
ATOM   1477  CB  ILE B  27     -18.839  19.215   7.959  1.00  0.00           C  
ATOM   1478  CG1 ILE B  27     -17.345  18.920   7.659  1.00  0.00           C  
ATOM   1479  CG2 ILE B  27     -19.424  20.082   6.837  1.00  0.00           C  
ATOM   1480  CD1 ILE B  27     -16.417  20.130   7.619  1.00  0.00           C  
ATOM   1481  N   ALA B  28     -21.417  19.372   9.922  1.00  0.00           N  
ATOM   1482  CA  ALA B  28     -22.810  19.689  10.222  1.00  0.00           C  
ATOM   1483  C   ALA B  28     -22.960  20.632  11.432  1.00  0.00           C  
ATOM   1484  O   ALA B  28     -23.884  21.454  11.462  1.00  0.00           O  
ATOM   1485  CB  ALA B  28     -23.569  18.378  10.436  1.00  0.00           C  
ATOM   1486  N   ALA B  29     -22.041  20.562  12.393  1.00  0.00           N  
ATOM   1487  CA  ALA B  29     -21.966  21.471  13.534  1.00  0.00           C  
ATOM   1488  C   ALA B  29     -21.263  22.814  13.227  1.00  0.00           C  
ATOM   1489  O   ALA B  29     -21.093  23.636  14.124  1.00  0.00           O  
ATOM   1490  CB  ALA B  29     -21.311  20.712  14.697  1.00  0.00           C  
ATOM   1491  N   GLY B  30     -20.834  23.035  11.985  1.00  0.00           N  
ATOM   1492  CA  GLY B  30     -20.118  24.253  11.572  1.00  0.00           C  
ATOM   1493  C   GLY B  30     -18.636  24.272  11.957  1.00  0.00           C  
ATOM   1494  O   GLY B  30     -18.001  25.328  11.880  1.00  0.00           O  
ATOM   1495  N   LEU B  31     -18.067  23.136  12.364  1.00  0.00           N  
ATOM   1496  CA  LEU B  31     -16.662  23.003  12.713  1.00  0.00           C  
ATOM   1497  C   LEU B  31     -15.814  22.702  11.471  1.00  0.00           C  
ATOM   1498  O   LEU B  31     -16.290  22.142  10.488  1.00  0.00           O  
ATOM   1499  CB  LEU B  31     -16.487  21.907  13.781  1.00  0.00           C  
ATOM   1500  CG  LEU B  31     -17.312  22.121  15.056  1.00  0.00           C  
ATOM   1501  CD1 LEU B  31     -17.127  20.912  15.977  1.00  0.00           C  
ATOM   1502  CD2 LEU B  31     -16.900  23.391  15.799  1.00  0.00           C  
ATOM   1503  N   ARG B  32     -14.518  23.016  11.540  1.00  0.00           N  
ATOM   1504  CA  ARG B  32     -13.586  22.680  10.465  1.00  0.00           C  
ATOM   1505  C   ARG B  32     -13.349  21.165  10.357  1.00  0.00           C  
ATOM   1506  O   ARG B  32     -13.373  20.449  11.367  1.00  0.00           O  
ATOM   1507  CB  ARG B  32     -12.271  23.474  10.601  1.00  0.00           C  
ATOM   1508  CG  ARG B  32     -11.420  23.049  11.810  1.00  0.00           C  
ATOM   1509  CD  ARG B  32     -10.098  23.819  11.848  1.00  0.00           C  
ATOM   1510  NE  ARG B  32      -9.267  23.386  12.971  1.00  0.00           N  
ATOM   1511  CZ  ARG B  32      -8.462  22.322  13.004  1.00  0.00           C  
ATOM   1512  NH1 ARG B  32      -8.321  21.515  12.001  1.00  0.00           N  
ATOM   1513  NH2 ARG B  32      -7.785  22.060  14.069  1.00  0.00           N  
ATOM   1514  N   ALA B  33     -13.061  20.704   9.154  1.00  0.00           N  
ATOM   1515  CA  ALA B  33     -12.516  19.369   8.942  1.00  0.00           C  
ATOM   1516  C   ALA B  33     -11.072  19.284   9.470  1.00  0.00           C  
ATOM   1517  O   ALA B  33     -10.360  20.303   9.444  1.00  0.00           O  
ATOM   1518  CB  ALA B  33     -12.596  19.024   7.455  1.00  0.00           C  
ATOM   1519  N   PRO B  34     -10.612  18.117   9.919  1.00  0.00           N  
ATOM   1520  CA  PRO B  34      -9.199  17.894  10.213  1.00  0.00           C  
ATOM   1521  C   PRO B  34      -8.330  18.117   8.978  1.00  0.00           C  
ATOM   1522  O   PRO B  34      -8.745  17.840   7.847  1.00  0.00           O  
ATOM   1523  CB  PRO B  34      -9.096  16.460  10.731  1.00  0.00           C  
ATOM   1524  CG  PRO B  34     -10.514  16.137  11.202  1.00  0.00           C  
ATOM   1525  CD  PRO B  34     -11.385  16.937  10.242  1.00  0.00           C  
ATOM   1526  N   GLY B  35      -7.101  18.614   9.193  1.00  0.00           N  
ATOM   1527  CA  GLY B  35      -6.138  18.910   8.146  1.00  0.00           C  
ATOM   1528  C   GLY B  35      -4.846  18.108   8.287  1.00  0.00           C  
ATOM   1529  O   GLY B  35      -4.205  18.125   9.336  1.00  0.00           O  
ATOM   1530  N   LEU B  36      -4.434  17.443   7.220  1.00  0.00           N  
ATOM   1531  CA  LEU B  36      -3.158  16.724   7.139  1.00  0.00           C  
ATOM   1532  C   LEU B  36      -2.233  17.384   6.112  1.00  0.00           C  
ATOM   1533  O   LEU B  36      -2.567  17.465   4.934  1.00  0.00           O  
ATOM   1534  CB  LEU B  36      -3.428  15.242   6.828  1.00  0.00           C  
ATOM   1535  CG  LEU B  36      -2.153  14.367   6.802  1.00  0.00           C  
ATOM   1536  CD1 LEU B  36      -1.504  14.238   8.174  1.00  0.00           C  
ATOM   1537  CD2 LEU B  36      -2.492  12.956   6.343  1.00  0.00           C  
ATOM   1538  N   ALA B  37      -1.040  17.794   6.551  1.00  0.00           N  
ATOM   1539  CA  ALA B  37       0.039  18.218   5.668  1.00  0.00           C  
ATOM   1540  C   ALA B  37       0.982  17.044   5.391  1.00  0.00           C  
ATOM   1541  O   ALA B  37       1.491  16.412   6.310  1.00  0.00           O  
ATOM   1542  CB  ALA B  37       0.767  19.415   6.281  1.00  0.00           C  
ATOM   1543  N   VAL B  38       1.236  16.764   4.118  1.00  0.00           N  
ATOM   1544  CA  VAL B  38       2.166  15.721   3.689  1.00  0.00           C  
ATOM   1545  C   VAL B  38       3.307  16.361   2.907  1.00  0.00           C  
ATOM   1546  O   VAL B  38       3.084  16.948   1.847  1.00  0.00           O  
ATOM   1547  CB  VAL B  38       1.480  14.608   2.876  1.00  0.00           C  
ATOM   1548  CG1 VAL B  38       2.454  13.450   2.651  1.00  0.00           C  
ATOM   1549  CG2 VAL B  38       0.242  14.043   3.587  1.00  0.00           C  
ATOM   1550  N   VAL B  39       4.517  16.218   3.437  1.00  0.00           N  
ATOM   1551  CA  VAL B  39       5.742  16.785   2.874  1.00  0.00           C  
ATOM   1552  C   VAL B  39       6.549  15.682   2.208  1.00  0.00           C  
ATOM   1553  O   VAL B  39       6.904  14.687   2.834  1.00  0.00           O  
ATOM   1554  CB  VAL B  39       6.564  17.528   3.945  1.00  0.00           C  
ATOM   1555  CG1 VAL B  39       7.760  18.243   3.318  1.00  0.00           C  
ATOM   1556  CG2 VAL B  39       5.722  18.569   4.698  1.00  0.00           C  
ATOM   1557  N   LEU B  40       6.854  15.877   0.928  1.00  0.00           N  
ATOM   1558  CA  LEU B  40       7.727  15.020   0.137  1.00  0.00           C  
ATOM   1559  C   LEU B  40       8.932  15.839  -0.328  1.00  0.00           C  
ATOM   1560  O   LEU B  40       8.754  16.931  -0.862  1.00  0.00           O  
ATOM   1561  CB  LEU B  40       6.918  14.457  -1.045  1.00  0.00           C  
ATOM   1562  CG  LEU B  40       7.732  13.575  -2.017  1.00  0.00           C  
ATOM   1563  CD1 LEU B  40       8.226  12.295  -1.347  1.00  0.00           C  
ATOM   1564  CD2 LEU B  40       6.860  13.175  -3.207  1.00  0.00           C  
ATOM   1565  N   VAL B  41      10.145  15.299  -0.173  1.00  0.00           N  
ATOM   1566  CA  VAL B  41      11.370  15.902  -0.687  1.00  0.00           C  
ATOM   1567  C   VAL B  41      11.979  14.979  -1.733  1.00  0.00           C  
ATOM   1568  O   VAL B  41      12.259  13.812  -1.450  1.00  0.00           O  
ATOM   1569  CB  VAL B  41      12.381  16.238   0.426  1.00  0.00           C  
ATOM   1570  CG1 VAL B  41      13.519  17.096  -0.137  1.00  0.00           C  
ATOM   1571  CG2 VAL B  41      11.726  17.036   1.566  1.00  0.00           C  
ATOM   1572  N   GLY B  42      12.171  15.495  -2.945  1.00  0.00           N  
ATOM   1573  CA  GLY B  42      12.671  14.725  -4.075  1.00  0.00           C  
ATOM   1574  C   GLY B  42      11.581  13.968  -4.834  1.00  0.00           C  
ATOM   1575  O   GLY B  42      10.382  14.179  -4.645  1.00  0.00           O  
ATOM   1576  N   SER B  43      12.028  13.085  -5.737  1.00  0.00           N  
ATOM   1577  CA  SER B  43      11.174  12.435  -6.731  1.00  0.00           C  
ATOM   1578  C   SER B  43      11.237  10.905  -6.681  1.00  0.00           C  
ATOM   1579  O   SER B  43      11.037  10.254  -7.702  1.00  0.00           O  
ATOM   1580  CB  SER B  43      11.497  12.998  -8.126  1.00  0.00           C  
ATOM   1581  OG  SER B  43      12.865  12.812  -8.437  1.00  0.00           O  
ATOM   1582  N   ASN B  44      11.518  10.317  -5.513  1.00  0.00           N  
ATOM   1583  CA  ASN B  44      11.553   8.862  -5.363  1.00  0.00           C  
ATOM   1584  C   ASN B  44      10.170   8.263  -5.691  1.00  0.00           C  
ATOM   1585  O   ASN B  44       9.197   8.586  -5.002  1.00  0.00           O  
ATOM   1586  CB  ASN B  44      12.041   8.511  -3.948  1.00  0.00           C  
ATOM   1587  CG  ASN B  44      12.161   7.012  -3.711  1.00  0.00           C  
ATOM   1588  OD1 ASN B  44      11.479   6.182  -4.283  1.00  0.00           O  
ATOM   1589  ND2 ASN B  44      13.042   6.609  -2.816  1.00  0.00           N  
ATOM   1590  N   PRO B  45      10.059   7.356  -6.689  1.00  0.00           N  
ATOM   1591  CA  PRO B  45       8.779   6.775  -7.092  1.00  0.00           C  
ATOM   1592  C   PRO B  45       8.035   6.078  -5.956  1.00  0.00           C  
ATOM   1593  O   PRO B  45       6.824   6.234  -5.821  1.00  0.00           O  
ATOM   1594  CB  PRO B  45       9.114   5.794  -8.218  1.00  0.00           C  
ATOM   1595  CG  PRO B  45      10.418   6.340  -8.793  1.00  0.00           C  
ATOM   1596  CD  PRO B  45      11.122   6.919  -7.573  1.00  0.00           C  
ATOM   1597  N   ALA B  46       8.746   5.336  -5.091  1.00  0.00           N  
ATOM   1598  CA  ALA B  46       8.128   4.668  -3.950  1.00  0.00           C  
ATOM   1599  C   ALA B  46       7.506   5.691  -2.977  1.00  0.00           C  
ATOM   1600  O   ALA B  46       6.346   5.559  -2.595  1.00  0.00           O  
ATOM   1601  CB  ALA B  46       9.172   3.778  -3.267  1.00  0.00           C  
ATOM   1602  N   SER B  47       8.244   6.756  -2.643  1.00  0.00           N  
ATOM   1603  CA  SER B  47       7.747   7.829  -1.779  1.00  0.00           C  
ATOM   1604  C   SER B  47       6.518   8.530  -2.368  1.00  0.00           C  
ATOM   1605  O   SER B  47       5.570   8.813  -1.642  1.00  0.00           O  
ATOM   1606  CB  SER B  47       8.846   8.859  -1.531  1.00  0.00           C  
ATOM   1607  OG  SER B  47       9.961   8.256  -0.891  1.00  0.00           O  
ATOM   1608  N   GLN B  48       6.494   8.760  -3.681  1.00  0.00           N  
ATOM   1609  CA  GLN B  48       5.347   9.362  -4.368  1.00  0.00           C  
ATOM   1610  C   GLN B  48       4.085   8.490  -4.268  1.00  0.00           C  
ATOM   1611  O   GLN B  48       2.999   9.011  -4.046  1.00  0.00           O  
ATOM   1612  CB  GLN B  48       5.709   9.616  -5.836  1.00  0.00           C  
ATOM   1613  CG  GLN B  48       6.694  10.774  -5.986  1.00  0.00           C  
ATOM   1614  CD  GLN B  48       7.185  10.946  -7.431  1.00  0.00           C  
ATOM   1615  OE1 GLN B  48       7.099  10.061  -8.260  1.00  0.00           O  
ATOM   1616  NE2 GLN B  48       7.707  12.099  -7.785  1.00  0.00           N  
ATOM   1617  N   ILE B  49       4.234   7.165  -4.368  1.00  0.00           N  
ATOM   1618  CA  ILE B  49       3.128   6.221  -4.226  1.00  0.00           C  
ATOM   1619  C   ILE B  49       2.563   6.245  -2.792  1.00  0.00           C  
ATOM   1620  O   ILE B  49       1.351   6.352  -2.608  1.00  0.00           O  
ATOM   1621  CB  ILE B  49       3.599   4.808  -4.642  1.00  0.00           C  
ATOM   1622  CG1 ILE B  49       3.927   4.743  -6.154  1.00  0.00           C  
ATOM   1623  CG2 ILE B  49       2.513   3.780  -4.323  1.00  0.00           C  
ATOM   1624  CD1 ILE B  49       4.756   3.520  -6.539  1.00  0.00           C  
ATOM   1625  N   TYR B  50       3.435   6.239  -1.769  1.00  0.00           N  
ATOM   1626  CA  TYR B  50       3.014   6.374  -0.365  1.00  0.00           C  
ATOM   1627  C   TYR B  50       2.236   7.671  -0.120  1.00  0.00           C  
ATOM   1628  O   TYR B  50       1.158   7.660   0.473  1.00  0.00           O  
ATOM   1629  CB  TYR B  50       4.238   6.377   0.551  1.00  0.00           C  
ATOM   1630  CG  TYR B  50       4.807   5.017   0.818  1.00  0.00           C  
ATOM   1631  CD1 TYR B  50       4.086   4.115   1.604  1.00  0.00           C  
ATOM   1632  CD2 TYR B  50       6.070   4.665   0.303  1.00  0.00           C  
ATOM   1633  CE1 TYR B  50       4.608   2.854   1.873  1.00  0.00           C  
ATOM   1634  CE2 TYR B  50       6.603   3.400   0.567  1.00  0.00           C  
ATOM   1635  CZ  TYR B  50       5.873   2.500   1.357  1.00  0.00           C  
ATOM   1636  OH  TYR B  50       6.395   1.273   1.617  1.00  0.00           O  
ATOM   1637  N   VAL B  51       2.767   8.785  -0.599  1.00  0.00           N  
ATOM   1638  CA  VAL B  51       2.139  10.091  -0.456  1.00  0.00           C  
ATOM   1639  C   VAL B  51       0.777  10.124  -1.157  1.00  0.00           C  
ATOM   1640  O   VAL B  51      -0.190  10.617  -0.582  1.00  0.00           O  
ATOM   1641  CB  VAL B  51       3.086  11.185  -0.984  1.00  0.00           C  
ATOM   1642  CG1 VAL B  51       2.400  12.542  -1.111  1.00  0.00           C  
ATOM   1643  CG2 VAL B  51       4.266  11.352  -0.019  1.00  0.00           C  
ATOM   1644  N   ALA B  52       0.666   9.550  -2.351  1.00  0.00           N  
ATOM   1645  CA  ALA B  52      -0.602   9.469  -3.070  1.00  0.00           C  
ATOM   1646  C   ALA B  52      -1.645   8.626  -2.308  1.00  0.00           C  
ATOM   1647  O   ALA B  52      -2.796   9.036  -2.205  1.00  0.00           O  
ATOM   1648  CB  ALA B  52      -0.335   8.911  -4.468  1.00  0.00           C  
ATOM   1649  N   SER B  53      -1.239   7.502  -1.697  1.00  0.00           N  
ATOM   1650  CA  SER B  53      -2.121   6.673  -0.858  1.00  0.00           C  
ATOM   1651  C   SER B  53      -2.648   7.439   0.357  1.00  0.00           C  
ATOM   1652  O   SER B  53      -3.850   7.446   0.621  1.00  0.00           O  
ATOM   1653  CB  SER B  53      -1.368   5.423  -0.388  1.00  0.00           C  
ATOM   1654  OG  SER B  53      -2.271   4.530   0.218  1.00  0.00           O  
ATOM   1655  N   LYS B  54      -1.772   8.160   1.064  1.00  0.00           N  
ATOM   1656  CA  LYS B  54      -2.124   8.983   2.223  1.00  0.00           C  
ATOM   1657  C   LYS B  54      -3.076  10.117   1.826  1.00  0.00           C  
ATOM   1658  O   LYS B  54      -4.093  10.321   2.490  1.00  0.00           O  
ATOM   1659  CB  LYS B  54      -0.841   9.503   2.911  1.00  0.00           C  
ATOM   1660  CG  LYS B  54      -0.036   8.367   3.585  1.00  0.00           C  
ATOM   1661  CD  LYS B  54       1.317   8.842   4.142  1.00  0.00           C  
ATOM   1662  CE  LYS B  54       2.059   7.698   4.858  1.00  0.00           C  
ATOM   1663  NZ  LYS B  54       3.321   8.108   5.548  1.00  0.00           N  
ATOM   1664  N   ARG B  55      -2.827  10.793   0.708  1.00  0.00           N  
ATOM   1665  CA  ARG B  55      -3.718  11.832   0.161  1.00  0.00           C  
ATOM   1666  C   ARG B  55      -5.100  11.266  -0.165  1.00  0.00           C  
ATOM   1667  O   ARG B  55      -6.098  11.856   0.242  1.00  0.00           O  
ATOM   1668  CB  ARG B  55      -3.102  12.471  -1.104  1.00  0.00           C  
ATOM   1669  CG  ARG B  55      -1.899  13.372  -0.788  1.00  0.00           C  
ATOM   1670  CD  ARG B  55      -1.203  13.834  -2.071  1.00  0.00           C  
ATOM   1671  NE  ARG B  55       0.081  14.509  -1.769  1.00  0.00           N  
ATOM   1672  CZ  ARG B  55       1.004  14.979  -2.609  1.00  0.00           C  
ATOM   1673  NH1 ARG B  55       0.876  14.986  -3.903  1.00  0.00           N  
ATOM   1674  NH2 ARG B  55       2.106  15.445  -2.144  1.00  0.00           N  
ATOM   1675  N   LYS B  56      -5.162  10.125  -0.828  1.00  0.00           N  
ATOM   1676  CA  LYS B  56      -6.423   9.460  -1.163  1.00  0.00           C  
ATOM   1677  C   LYS B  56      -7.212   9.061   0.085  1.00  0.00           C  
ATOM   1678  O   LYS B  56      -8.421   9.227   0.122  1.00  0.00           O  
ATOM   1679  CB  LYS B  56      -6.125   8.249  -2.056  1.00  0.00           C  
ATOM   1680  CG  LYS B  56      -7.409   7.600  -2.574  1.00  0.00           C  
ATOM   1681  CD  LYS B  56      -7.096   6.448  -3.534  1.00  0.00           C  
ATOM   1682  CE  LYS B  56      -8.394   5.851  -4.052  1.00  0.00           C  
ATOM   1683  NZ  LYS B  56      -8.145   4.823  -5.093  1.00  0.00           N  
ATOM   1684  N   ALA B  57      -6.533   8.571   1.117  1.00  0.00           N  
ATOM   1685  CA  ALA B  57      -7.172   8.246   2.381  1.00  0.00           C  
ATOM   1686  C   ALA B  57      -7.765   9.486   3.073  1.00  0.00           C  
ATOM   1687  O   ALA B  57      -8.859   9.400   3.610  1.00  0.00           O  
ATOM   1688  CB  ALA B  57      -6.154   7.527   3.274  1.00  0.00           C  
ATOM   1689  N   CYS B  58      -7.089  10.644   3.014  1.00  0.00           N  
ATOM   1690  CA  CYS B  58      -7.630  11.906   3.518  1.00  0.00           C  
ATOM   1691  C   CYS B  58      -8.895  12.326   2.758  1.00  0.00           C  
ATOM   1692  O   CYS B  58      -9.888  12.700   3.376  1.00  0.00           O  
ATOM   1693  CB  CYS B  58      -6.588  13.019   3.395  1.00  0.00           C  
ATOM   1694  SG  CYS B  58      -5.136  12.658   4.415  1.00  0.00           S  
ATOM   1695  N   GLU B  59      -8.871  12.235   1.439  1.00  0.00           N  
ATOM   1696  CA  GLU B  59      -9.997  12.597   0.586  1.00  0.00           C  
ATOM   1697  C   GLU B  59     -11.213  11.694   0.843  1.00  0.00           C  
ATOM   1698  O   GLU B  59     -12.337  12.179   0.949  1.00  0.00           O  
ATOM   1699  CB  GLU B  59      -9.506  12.543  -0.868  1.00  0.00           C  
ATOM   1700  CG  GLU B  59     -10.372  13.340  -1.846  1.00  0.00           C  
ATOM   1701  CD  GLU B  59      -9.742  13.413  -3.252  1.00  0.00           C  
ATOM   1702  OE1 GLU B  59     -10.060  14.369  -3.981  1.00  0.00           O  
ATOM   1703  OE2 GLU B  59      -8.925  12.521  -3.594  1.00  0.00           O  
ATOM   1704  N   GLU B  60     -10.988  10.398   1.055  1.00  0.00           N  
ATOM   1705  CA  GLU B  60     -12.029   9.412   1.372  1.00  0.00           C  
ATOM   1706  C   GLU B  60     -12.814   9.756   2.650  1.00  0.00           C  
ATOM   1707  O   GLU B  60     -14.016   9.539   2.723  1.00  0.00           O  
ATOM   1708  CB  GLU B  60     -11.365   8.026   1.498  1.00  0.00           C  
ATOM   1709  CG  GLU B  60     -12.348   6.858   1.672  1.00  0.00           C  
ATOM   1710  CD  GLU B  60     -11.651   5.499   1.964  1.00  0.00           C  
ATOM   1711  OE1 GLU B  60     -12.298   4.597   2.521  1.00  0.00           O  
ATOM   1712  OE2 GLU B  60     -10.438   5.349   1.673  1.00  0.00           O  
ATOM   1713  N   VAL B  61     -12.141  10.322   3.665  1.00  0.00           N  
ATOM   1714  CA  VAL B  61     -12.759  10.650   4.957  1.00  0.00           C  
ATOM   1715  C   VAL B  61     -13.148  12.136   5.094  1.00  0.00           C  
ATOM   1716  O   VAL B  61     -13.655  12.537   6.141  1.00  0.00           O  
ATOM   1717  CB  VAL B  61     -11.912  10.169   6.142  1.00  0.00           C  
ATOM   1718  CG1 VAL B  61     -11.649   8.655   6.065  1.00  0.00           C  
ATOM   1719  CG2 VAL B  61     -10.576  10.899   6.246  1.00  0.00           C  
ATOM   1720  N   GLY B  62     -12.924  12.939   4.059  1.00  0.00           N  
ATOM   1721  CA  GLY B  62     -13.277  14.363   4.035  1.00  0.00           C  
ATOM   1722  C   GLY B  62     -12.297  15.282   4.767  1.00  0.00           C  
ATOM   1723  O   GLY B  62     -12.687  16.384   5.173  1.00  0.00           O  
ATOM   1724  N   PHE B  63     -11.041  14.875   4.951  1.00  0.00           N  
ATOM   1725  CA  PHE B  63     -10.008  15.744   5.500  1.00  0.00           C  
ATOM   1726  C   PHE B  63      -9.534  16.775   4.480  1.00  0.00           C  
ATOM   1727  O   PHE B  63      -9.495  16.521   3.279  1.00  0.00           O  
ATOM   1728  CB  PHE B  63      -8.805  14.933   6.006  1.00  0.00           C  
ATOM   1729  CG  PHE B  63      -8.999  14.088   7.251  1.00  0.00           C  
ATOM   1730  CD1 PHE B  63     -10.192  14.082   7.984  1.00  0.00           C  
ATOM   1731  CD2 PHE B  63      -7.913  13.322   7.700  1.00  0.00           C  
ATOM   1732  CE1 PHE B  63     -10.303  13.316   9.160  1.00  0.00           C  
ATOM   1733  CE2 PHE B  63      -8.020  12.556   8.873  1.00  0.00           C  
ATOM   1734  CZ  PHE B  63      -9.214  12.547   9.605  1.00  0.00           C  
ATOM   1735  N   VAL B  64      -9.039  17.917   4.970  1.00  0.00           N  
ATOM   1736  CA  VAL B  64      -8.225  18.817   4.160  1.00  0.00           C  
ATOM   1737  C   VAL B  64      -6.827  18.210   4.047  1.00  0.00           C  
ATOM   1738  O   VAL B  64      -6.140  18.021   5.040  1.00  0.00           O  
ATOM   1739  CB  VAL B  64      -8.192  20.229   4.750  1.00  0.00           C  
ATOM   1740  CG1 VAL B  64      -7.300  21.156   3.924  1.00  0.00           C  
ATOM   1741  CG2 VAL B  64      -9.609  20.837   4.768  1.00  0.00           C  
ATOM   1742  N   SER B  65      -6.373  17.936   2.823  1.00  0.00           N  
ATOM   1743  CA  SER B  65      -5.013  17.485   2.572  1.00  0.00           C  
ATOM   1744  C   SER B  65      -4.194  18.586   1.902  1.00  0.00           C  
ATOM   1745  O   SER B  65      -4.542  19.055   0.817  1.00  0.00           O  
ATOM   1746  CB  SER B  65      -5.021  16.196   1.743  1.00  0.00           C  
ATOM   1747  OG  SER B  65      -3.696  15.731   1.511  1.00  0.00           O  
ATOM   1748  N   ARG B  66      -3.081  19.000   2.532  1.00  0.00           N  
ATOM   1749  CA  ARG B  66      -2.086  19.881   1.910  1.00  0.00           C  
ATOM   1750  C   ARG B  66      -0.842  19.099   1.546  1.00  0.00           C  
ATOM   1751  O   ARG B  66      -0.302  18.330   2.335  1.00  0.00           O  
ATOM   1752  CB  ARG B  66      -1.754  21.082   2.802  1.00  0.00           C  
ATOM   1753  CG  ARG B  66      -2.904  22.094   2.875  1.00  0.00           C  
ATOM   1754  CD  ARG B  66      -2.375  23.394   3.482  1.00  0.00           C  
ATOM   1755  NE  ARG B  66      -3.440  24.350   3.797  1.00  0.00           N  
ATOM   1756  CZ  ARG B  66      -3.294  25.374   4.633  1.00  0.00           C  
ATOM   1757  NH1 ARG B  66      -2.126  25.723   5.082  1.00  0.00           N  
ATOM   1758  NH2 ARG B  66      -4.311  26.036   5.053  1.00  0.00           N  
ATOM   1759  N   SER B  67      -0.388  19.312   0.323  1.00  0.00           N  
ATOM   1760  CA  SER B  67       0.709  18.576  -0.279  1.00  0.00           C  
ATOM   1761  C   SER B  67       1.850  19.524  -0.598  1.00  0.00           C  
ATOM   1762  O   SER B  67       1.641  20.484  -1.332  1.00  0.00           O  
ATOM   1763  CB  SER B  67       0.200  17.945  -1.567  1.00  0.00           C  
ATOM   1764  OG  SER B  67      -0.756  16.953  -1.260  1.00  0.00           O  
ATOM   1765  N   TYR B  68       3.033  19.215  -0.074  1.00  0.00           N  
ATOM   1766  CA  TYR B  68       4.260  19.961  -0.318  1.00  0.00           C  
ATOM   1767  C   TYR B  68       5.252  19.037  -1.017  1.00  0.00           C  
ATOM   1768  O   TYR B  68       5.841  18.169  -0.392  1.00  0.00           O  
ATOM   1769  CB  TYR B  68       4.798  20.509   1.000  1.00  0.00           C  
ATOM   1770  CG  TYR B  68       3.859  21.475   1.690  1.00  0.00           C  
ATOM   1771  CD1 TYR B  68       3.951  22.856   1.448  1.00  0.00           C  
ATOM   1772  CD2 TYR B  68       2.869  20.992   2.567  1.00  0.00           C  
ATOM   1773  CE1 TYR B  68       3.076  23.750   2.083  1.00  0.00           C  
ATOM   1774  CE2 TYR B  68       1.983  21.877   3.206  1.00  0.00           C  
ATOM   1775  CZ  TYR B  68       2.092  23.262   2.963  1.00  0.00           C  
ATOM   1776  OH  TYR B  68       1.233  24.128   3.584  1.00  0.00           O  
ATOM   1777  N   ASP B  69       5.415  19.233  -2.328  1.00  0.00           N  
ATOM   1778  CA  ASP B  69       6.342  18.468  -3.158  1.00  0.00           C  
ATOM   1779  C   ASP B  69       7.602  19.321  -3.397  1.00  0.00           C  
ATOM   1780  O   ASP B  69       7.679  20.124  -4.332  1.00  0.00           O  
ATOM   1781  CB  ASP B  69       5.646  18.013  -4.461  1.00  0.00           C  
ATOM   1782  CG  ASP B  69       4.457  17.053  -4.230  1.00  0.00           C  
ATOM   1783  OD1 ASP B  69       4.518  16.206  -3.317  1.00  0.00           O  
ATOM   1784  OD2 ASP B  69       3.441  17.140  -4.945  1.00  0.00           O  
ATOM   1785  N   LEU B  70       8.579  19.175  -2.499  1.00  0.00           N  
ATOM   1786  CA  LEU B  70       9.806  19.964  -2.490  1.00  0.00           C  
ATOM   1787  C   LEU B  70      10.869  19.322  -3.402  1.00  0.00           C  
ATOM   1788  O   LEU B  70      10.961  18.092  -3.482  1.00  0.00           O  
ATOM   1789  CB  LEU B  70      10.321  20.132  -1.055  1.00  0.00           C  
ATOM   1790  CG  LEU B  70       9.340  20.816  -0.079  1.00  0.00           C  
ATOM   1791  CD1 LEU B  70       9.982  20.885   1.307  1.00  0.00           C  
ATOM   1792  CD2 LEU B  70       8.973  22.232  -0.511  1.00  0.00           C  
ATOM   1793  N   PRO B  71      11.706  20.140  -4.077  1.00  0.00           N  
ATOM   1794  CA  PRO B  71      12.793  19.624  -4.901  1.00  0.00           C  
ATOM   1795  C   PRO B  71      13.867  18.938  -4.055  1.00  0.00           C  
ATOM   1796  O   PRO B  71      14.087  19.268  -2.897  1.00  0.00           O  
ATOM   1797  CB  PRO B  71      13.331  20.832  -5.669  1.00  0.00           C  
ATOM   1798  CG  PRO B  71      13.033  22.002  -4.748  1.00  0.00           C  
ATOM   1799  CD  PRO B  71      11.714  21.590  -4.090  1.00  0.00           C  
ATOM   1800  N   GLU B  72      14.608  18.030  -4.667  1.00  0.00           N  
ATOM   1801  CA  GLU B  72      15.726  17.311  -4.033  1.00  0.00           C  
ATOM   1802  C   GLU B  72      16.873  18.239  -3.588  1.00  0.00           C  
ATOM   1803  O   GLU B  72      17.690  17.878  -2.761  1.00  0.00           O  
ATOM   1804  CB  GLU B  72      16.208  16.265  -5.051  1.00  0.00           C  
ATOM   1805  CG  GLU B  72      16.817  15.011  -4.419  1.00  0.00           C  
ATOM   1806  CD  GLU B  72      16.967  13.885  -5.456  1.00  0.00           C  
ATOM   1807  OE1 GLU B  72      16.876  12.716  -5.048  1.00  0.00           O  
ATOM   1808  OE2 GLU B  72      17.088  14.197  -6.668  1.00  0.00           O  
ATOM   1809  N   THR B  73      16.912  19.477  -4.130  1.00  0.00           N  
ATOM   1810  CA  THR B  73      17.847  20.541  -3.751  1.00  0.00           C  
ATOM   1811  C   THR B  73      17.450  21.290  -2.476  1.00  0.00           C  
ATOM   1812  O   THR B  73      18.172  22.196  -2.084  1.00  0.00           O  
ATOM   1813  CB  THR B  73      17.998  21.552  -4.896  1.00  0.00           C  
ATOM   1814  OG1 THR B  73      16.736  22.091  -5.244  1.00  0.00           O  
ATOM   1815  CG2 THR B  73      18.581  20.913  -6.154  1.00  0.00           C  
ATOM   1816  N   THR B  74      16.296  20.972  -1.867  1.00  0.00           N  
ATOM   1817  CA  THR B  74      15.835  21.624  -0.641  1.00  0.00           C  
ATOM   1818  C   THR B  74      16.837  21.394   0.477  1.00  0.00           C  
ATOM   1819  O   THR B  74      17.235  20.266   0.749  1.00  0.00           O  
ATOM   1820  CB  THR B  74      14.450  21.101  -0.241  1.00  0.00           C  
ATOM   1821  OG1 THR B  74      13.537  21.377  -1.276  1.00  0.00           O  
ATOM   1822  CG2 THR B  74      13.889  21.762   1.014  1.00  0.00           C  
ATOM   1823  N   SER B  75      17.238  22.473   1.132  1.00  0.00           N  
ATOM   1824  CA  SER B  75      18.142  22.424   2.273  1.00  0.00           C  
ATOM   1825  C   SER B  75      17.418  21.969   3.546  1.00  0.00           C  
ATOM   1826  O   SER B  75      16.198  22.081   3.676  1.00  0.00           O  
ATOM   1827  CB  SER B  75      18.802  23.792   2.471  1.00  0.00           C  
ATOM   1828  OG  SER B  75      17.844  24.759   2.828  1.00  0.00           O  
ATOM   1829  N   GLU B  76      18.177  21.499   4.536  1.00  0.00           N  
ATOM   1830  CA  GLU B  76      17.637  21.198   5.868  1.00  0.00           C  
ATOM   1831  C   GLU B  76      16.955  22.435   6.485  1.00  0.00           C  
ATOM   1832  O   GLU B  76      15.879  22.315   7.067  1.00  0.00           O  
ATOM   1833  CB  GLU B  76      18.771  20.702   6.777  1.00  0.00           C  
ATOM   1834  CG  GLU B  76      18.262  20.225   8.139  1.00  0.00           C  
ATOM   1835  CD  GLU B  76      19.431  19.860   9.066  1.00  0.00           C  
ATOM   1836  OE1 GLU B  76      19.783  20.691   9.945  1.00  0.00           O  
ATOM   1837  OE2 GLU B  76      19.991  18.760   8.929  1.00  0.00           O  
ATOM   1838  N   ALA B  77      17.548  23.622   6.317  1.00  0.00           N  
ATOM   1839  CA  ALA B  77      17.013  24.860   6.873  1.00  0.00           C  
ATOM   1840  C   ALA B  77      15.633  25.216   6.282  1.00  0.00           C  
ATOM   1841  O   ALA B  77      14.710  25.498   7.041  1.00  0.00           O  
ATOM   1842  CB  ALA B  77      18.032  25.981   6.652  1.00  0.00           C  
ATOM   1843  N   GLU B  78      15.465  25.106   4.968  1.00  0.00           N  
ATOM   1844  CA  GLU B  78      14.183  25.362   4.298  1.00  0.00           C  
ATOM   1845  C   GLU B  78      13.112  24.346   4.717  1.00  0.00           C  
ATOM   1846  O   GLU B  78      11.948  24.702   4.929  1.00  0.00           O  
ATOM   1847  CB  GLU B  78      14.375  25.284   2.778  1.00  0.00           C  
ATOM   1848  CG  GLU B  78      15.162  26.466   2.196  1.00  0.00           C  
ATOM   1849  CD  GLU B  78      15.684  26.173   0.772  1.00  0.00           C  
ATOM   1850  OE1 GLU B  78      15.583  27.056  -0.102  1.00  0.00           O  
ATOM   1851  OE2 GLU B  78      16.228  25.056   0.582  1.00  0.00           O  
ATOM   1852  N   LEU B  79      13.491  23.081   4.895  1.00  0.00           N  
ATOM   1853  CA  LEU B  79      12.561  22.055   5.357  1.00  0.00           C  
ATOM   1854  C   LEU B  79      12.116  22.301   6.801  1.00  0.00           C  
ATOM   1855  O   LEU B  79      10.936  22.152   7.110  1.00  0.00           O  
ATOM   1856  CB  LEU B  79      13.213  20.673   5.171  1.00  0.00           C  
ATOM   1857  CG  LEU B  79      12.313  19.497   5.597  1.00  0.00           C  
ATOM   1858  CD1 LEU B  79      10.984  19.461   4.850  1.00  0.00           C  
ATOM   1859  CD2 LEU B  79      13.043  18.186   5.309  1.00  0.00           C  
ATOM   1860  N   LEU B  80      13.029  22.705   7.682  1.00  0.00           N  
ATOM   1861  CA  LEU B  80      12.714  23.052   9.070  1.00  0.00           C  
ATOM   1862  C   LEU B  80      11.805  24.291   9.147  1.00  0.00           C  
ATOM   1863  O   LEU B  80      10.872  24.293   9.940  1.00  0.00           O  
ATOM   1864  CB  LEU B  80      14.010  23.267   9.862  1.00  0.00           C  
ATOM   1865  CG  LEU B  80      14.835  21.992  10.118  1.00  0.00           C  
ATOM   1866  CD1 LEU B  80      16.182  22.389  10.728  1.00  0.00           C  
ATOM   1867  CD2 LEU B  80      14.155  21.029  11.074  1.00  0.00           C  
ATOM   1868  N   GLU B  81      12.026  25.288   8.304  1.00  0.00           N  
ATOM   1869  CA  GLU B  81      11.180  26.484   8.242  1.00  0.00           C  
ATOM   1870  C   GLU B  81       9.749  26.161   7.768  1.00  0.00           C  
ATOM   1871  O   GLU B  81       8.767  26.683   8.308  1.00  0.00           O  
ATOM   1872  CB  GLU B  81      11.870  27.514   7.328  1.00  0.00           C  
ATOM   1873  CG  GLU B  81      11.207  28.899   7.387  1.00  0.00           C  
ATOM   1874  CD  GLU B  81      11.988  29.975   6.608  1.00  0.00           C  
ATOM   1875  OE1 GLU B  81      11.793  31.169   6.931  1.00  0.00           O  
ATOM   1876  OE2 GLU B  81      12.780  29.617   5.715  1.00  0.00           O  
ATOM   1877  N   LEU B  82       9.607  25.223   6.824  1.00  0.00           N  
ATOM   1878  CA  LEU B  82       8.292  24.704   6.441  1.00  0.00           C  
ATOM   1879  C   LEU B  82       7.602  23.998   7.612  1.00  0.00           C  
ATOM   1880  O   LEU B  82       6.422  24.227   7.850  1.00  0.00           O  
ATOM   1881  CB  LEU B  82       8.433  23.781   5.216  1.00  0.00           C  
ATOM   1882  CG  LEU B  82       7.101  23.119   4.790  1.00  0.00           C  
ATOM   1883  CD1 LEU B  82       6.043  24.142   4.384  1.00  0.00           C  
ATOM   1884  CD2 LEU B  82       7.344  22.187   3.611  1.00  0.00           C  
ATOM   1885  N   ILE B  83       8.330  23.166   8.363  1.00  0.00           N  
ATOM   1886  CA  ILE B  83       7.775  22.483   9.539  1.00  0.00           C  
ATOM   1887  C   ILE B  83       7.343  23.494  10.603  1.00  0.00           C  
ATOM   1888  O   ILE B  83       6.248  23.354  11.141  1.00  0.00           O  
ATOM   1889  CB  ILE B  83       8.767  21.435  10.094  1.00  0.00           C  
ATOM   1890  CG1 ILE B  83       8.881  20.273   9.094  1.00  0.00           C  
ATOM   1891  CG2 ILE B  83       8.298  20.900  11.470  1.00  0.00           C  
ATOM   1892  CD1 ILE B  83      10.077  19.367   9.372  1.00  0.00           C  
ATOM   1893  N   ASP B  84       8.131  24.532  10.868  1.00  0.00           N  
ATOM   1894  CA  ASP B  84       7.773  25.594  11.815  1.00  0.00           C  
ATOM   1895  C   ASP B  84       6.484  26.316  11.373  1.00  0.00           C  
ATOM   1896  O   ASP B  84       5.581  26.550  12.187  1.00  0.00           O  
ATOM   1897  CB  ASP B  84       8.945  26.582  11.956  1.00  0.00           C  
ATOM   1898  CG  ASP B  84      10.171  25.997  12.681  1.00  0.00           C  
ATOM   1899  OD1 ASP B  84      10.023  25.021  13.455  1.00  0.00           O  
ATOM   1900  OD2 ASP B  84      11.295  26.529  12.522  1.00  0.00           O  
ATOM   1901  N   THR B  85       6.343  26.573  10.074  1.00  0.00           N  
ATOM   1902  CA  THR B  85       5.120  27.148   9.495  1.00  0.00           C  
ATOM   1903  C   THR B  85       3.911  26.232   9.705  1.00  0.00           C  
ATOM   1904  O   THR B  85       2.850  26.686  10.140  1.00  0.00           O  
ATOM   1905  CB  THR B  85       5.309  27.432   7.995  1.00  0.00           C  
ATOM   1906  OG1 THR B  85       6.401  28.301   7.788  1.00  0.00           O  
ATOM   1907  CG2 THR B  85       4.090  28.111   7.372  1.00  0.00           C  
ATOM   1908  N   LEU B  86       4.058  24.936   9.454  1.00  0.00           N  
ATOM   1909  CA  LEU B  86       2.990  23.955   9.630  1.00  0.00           C  
ATOM   1910  C   LEU B  86       2.641  23.724  11.106  1.00  0.00           C  
ATOM   1911  O   LEU B  86       1.470  23.518  11.433  1.00  0.00           O  
ATOM   1912  CB  LEU B  86       3.401  22.634   8.959  1.00  0.00           C  
ATOM   1913  CG  LEU B  86       3.478  22.691   7.423  1.00  0.00           C  
ATOM   1914  CD1 LEU B  86       4.071  21.375   6.900  1.00  0.00           C  
ATOM   1915  CD2 LEU B  86       2.102  22.887   6.790  1.00  0.00           C  
ATOM   1916  N   ASN B  87       3.623  23.782  12.010  1.00  0.00           N  
ATOM   1917  CA  ASN B  87       3.393  23.735  13.455  1.00  0.00           C  
ATOM   1918  C   ASN B  87       2.498  24.901  13.913  1.00  0.00           C  
ATOM   1919  O   ASN B  87       1.614  24.692  14.744  1.00  0.00           O  
ATOM   1920  CB  ASN B  87       4.736  23.772  14.199  1.00  0.00           C  
ATOM   1921  CG  ASN B  87       5.470  22.439  14.245  1.00  0.00           C  
ATOM   1922  OD1 ASN B  87       4.898  21.372  14.186  1.00  0.00           O  
ATOM   1923  ND2 ASN B  87       6.771  22.482  14.430  1.00  0.00           N  
ATOM   1924  N   ALA B  88       2.691  26.089  13.346  1.00  0.00           N  
ATOM   1925  CA  ALA B  88       1.925  27.284  13.683  1.00  0.00           C  
ATOM   1926  C   ALA B  88       0.571  27.393  12.951  1.00  0.00           C  
ATOM   1927  O   ALA B  88      -0.267  28.213  13.339  1.00  0.00           O  
ATOM   1928  CB  ALA B  88       2.819  28.494  13.416  1.00  0.00           C  
ATOM   1929  N   ASP B  89       0.310  26.592  11.921  1.00  0.00           N  
ATOM   1930  CA  ASP B  89      -0.935  26.645  11.151  1.00  0.00           C  
ATOM   1931  C   ASP B  89      -2.079  25.909  11.881  1.00  0.00           C  
ATOM   1932  O   ASP B  89      -2.127  24.681  11.950  1.00  0.00           O  
ATOM   1933  CB  ASP B  89      -0.715  26.117   9.730  1.00  0.00           C  
ATOM   1934  CG  ASP B  89      -1.916  26.331   8.785  1.00  0.00           C  
ATOM   1935  OD1 ASP B  89      -3.072  26.403   9.248  1.00  0.00           O  
ATOM   1936  OD2 ASP B  89      -1.709  26.409   7.553  1.00  0.00           O  
ATOM   1937  N   ASN B  90      -3.047  26.669  12.373  1.00  0.00           N  
ATOM   1938  CA  ASN B  90      -4.188  26.183  13.153  1.00  0.00           C  
ATOM   1939  C   ASN B  90      -5.156  25.311  12.328  1.00  0.00           C  
ATOM   1940  O   ASN B  90      -6.051  24.687  12.893  1.00  0.00           O  
ATOM   1941  CB  ASN B  90      -4.971  27.383  13.720  1.00  0.00           C  
ATOM   1942  CG  ASN B  90      -4.162  28.536  14.282  1.00  0.00           C  
ATOM   1943  OD1 ASN B  90      -2.952  28.584  14.302  1.00  0.00           O  
ATOM   1944  ND2 ASN B  90      -4.836  29.580  14.719  1.00  0.00           N  
ATOM   1945  N   THR B  91      -5.016  25.277  11.001  1.00  0.00           N  
ATOM   1946  CA  THR B  91      -5.823  24.419  10.111  1.00  0.00           C  
ATOM   1947  C   THR B  91      -5.186  23.057   9.867  1.00  0.00           C  
ATOM   1948  O   THR B  91      -5.807  22.194   9.248  1.00  0.00           O  
ATOM   1949  CB  THR B  91      -6.134  25.106   8.775  1.00  0.00           C  
ATOM   1950  OG1 THR B  91      -5.008  25.231   7.944  1.00  0.00           O  
ATOM   1951  CG2 THR B  91      -6.726  26.505   8.961  1.00  0.00           C  
ATOM   1952  N   ILE B  92      -3.967  22.843  10.349  1.00  0.00           N  
ATOM   1953  CA  ILE B  92      -3.222  21.600  10.214  1.00  0.00           C  
ATOM   1954  C   ILE B  92      -3.172  20.882  11.564  1.00  0.00           C  
ATOM   1955  O   ILE B  92      -2.646  21.408  12.541  1.00  0.00           O  
ATOM   1956  CB  ILE B  92      -1.821  21.868   9.643  1.00  0.00           C  
ATOM   1957  CG1 ILE B  92      -1.868  22.513   8.238  1.00  0.00           C  
ATOM   1958  CG2 ILE B  92      -0.972  20.589   9.617  1.00  0.00           C  
ATOM   1959  CD1 ILE B  92      -2.607  21.686   7.158  1.00  0.00           C  
ATOM   1960  N   ASP B  93      -3.681  19.649  11.585  1.00  0.00           N  
ATOM   1961  CA  ASP B  93      -3.704  18.780  12.756  1.00  0.00           C  
ATOM   1962  C   ASP B  93      -2.584  17.744  12.728  1.00  0.00           C  
ATOM   1963  O   ASP B  93      -2.027  17.394  13.775  1.00  0.00           O  
ATOM   1964  CB  ASP B  93      -5.064  18.081  12.830  1.00  0.00           C  
ATOM   1965  CG  ASP B  93      -6.185  19.109  12.918  1.00  0.00           C  
ATOM   1966  OD1 ASP B  93      -6.234  19.856  13.920  1.00  0.00           O  
ATOM   1967  OD2 ASP B  93      -6.980  19.230  11.963  1.00  0.00           O  
ATOM   1968  N   GLY B  94      -2.213  17.283  11.541  1.00  0.00           N  
ATOM   1969  CA  GLY B  94      -1.153  16.319  11.324  1.00  0.00           C  
ATOM   1970  C   GLY B  94      -0.100  16.804  10.339  1.00  0.00           C  
ATOM   1971  O   GLY B  94      -0.431  17.411   9.313  1.00  0.00           O  
ATOM   1972  N   ILE B  95       1.158  16.498  10.620  1.00  0.00           N  
ATOM   1973  CA  ILE B  95       2.296  16.734   9.736  1.00  0.00           C  
ATOM   1974  C   ILE B  95       2.988  15.407   9.476  1.00  0.00           C  
ATOM   1975  O   ILE B  95       3.425  14.727  10.403  1.00  0.00           O  
ATOM   1976  CB  ILE B  95       3.272  17.783  10.313  1.00  0.00           C  
ATOM   1977  CG1 ILE B  95       2.555  19.117  10.624  1.00  0.00           C  
ATOM   1978  CG2 ILE B  95       4.434  18.018   9.321  1.00  0.00           C  
ATOM   1979  CD1 ILE B  95       3.405  20.098  11.447  1.00  0.00           C  
ATOM   1980  N   LEU B  96       3.112  15.063   8.217  1.00  0.00           N  
ATOM   1981  CA  LEU B  96       3.819  13.885   7.740  1.00  0.00           C  
ATOM   1982  C   LEU B  96       4.991  14.304   6.870  1.00  0.00           C  
ATOM   1983  O   LEU B  96       4.799  14.964   5.855  1.00  0.00           O  
ATOM   1984  CB  LEU B  96       2.833  13.006   6.961  1.00  0.00           C  
ATOM   1985  CG  LEU B  96       2.335  11.842   7.820  1.00  0.00           C  
ATOM   1986  CD1 LEU B  96       1.038  11.314   7.234  1.00  0.00           C  
ATOM   1987  CD2 LEU B  96       3.364  10.725   7.824  1.00  0.00           C  
ATOM   1988  N   VAL B  97       6.188  13.860   7.228  1.00  0.00           N  
ATOM   1989  CA  VAL B  97       7.379  13.984   6.390  1.00  0.00           C  
ATOM   1990  C   VAL B  97       7.714  12.602   5.844  1.00  0.00           C  
ATOM   1991  O   VAL B  97       8.071  11.698   6.590  1.00  0.00           O  
ATOM   1992  CB  VAL B  97       8.550  14.621   7.152  1.00  0.00           C  
ATOM   1993  CG1 VAL B  97       9.770  14.765   6.238  1.00  0.00           C  
ATOM   1994  CG2 VAL B  97       8.178  16.020   7.660  1.00  0.00           C  
ATOM   1995  N   GLN B  98       7.566  12.433   4.532  1.00  0.00           N  
ATOM   1996  CA  GLN B  98       7.829  11.149   3.888  1.00  0.00           C  
ATOM   1997  C   GLN B  98       9.331  10.859   3.850  1.00  0.00           C  
ATOM   1998  O   GLN B  98      10.115  11.604   3.274  1.00  0.00           O  
ATOM   1999  CB  GLN B  98       7.173  11.127   2.495  1.00  0.00           C  
ATOM   2000  CG  GLN B  98       7.310   9.772   1.787  1.00  0.00           C  
ATOM   2001  CD  GLN B  98       6.659   8.621   2.560  1.00  0.00           C  
ATOM   2002  OE1 GLN B  98       5.498   8.672   2.937  1.00  0.00           O  
ATOM   2003  NE2 GLN B  98       7.376   7.561   2.816  1.00  0.00           N  
ATOM   2004  N   LEU B  99       9.710   9.720   4.418  1.00  0.00           N  
ATOM   2005  CA  LEU B  99      11.079   9.211   4.364  1.00  0.00           C  
ATOM   2006  C   LEU B  99      11.297   8.309   3.125  1.00  0.00           C  
ATOM   2007  O   LEU B  99      10.331   7.736   2.619  1.00  0.00           O  
ATOM   2008  CB  LEU B  99      11.393   8.477   5.679  1.00  0.00           C  
ATOM   2009  CG  LEU B  99      11.360   9.362   6.940  1.00  0.00           C  
ATOM   2010  CD1 LEU B  99      11.678   8.513   8.165  1.00  0.00           C  
ATOM   2011  CD2 LEU B  99      12.370  10.509   6.882  1.00  0.00           C  
ATOM   2012  N   PRO B 100      12.558   8.129   2.652  1.00  0.00           N  
ATOM   2013  CA  PRO B 100      13.787   8.773   3.118  1.00  0.00           C  
ATOM   2014  C   PRO B 100      13.907  10.231   2.641  1.00  0.00           C  
ATOM   2015  O   PRO B 100      13.394  10.588   1.584  1.00  0.00           O  
ATOM   2016  CB  PRO B 100      14.918   7.908   2.566  1.00  0.00           C  
ATOM   2017  CG  PRO B 100      14.349   7.404   1.238  1.00  0.00           C  
ATOM   2018  CD  PRO B 100      12.859   7.226   1.549  1.00  0.00           C  
ATOM   2019  N   LEU B 101      14.632  11.031   3.408  1.00  0.00           N  
ATOM   2020  CA  LEU B 101      15.064  12.371   3.003  1.00  0.00           C  
ATOM   2021  C   LEU B 101      16.403  12.297   2.247  1.00  0.00           C  
ATOM   2022  O   LEU B 101      17.117  11.302   2.367  1.00  0.00           O  
ATOM   2023  CB  LEU B 101      15.143  13.279   4.246  1.00  0.00           C  
ATOM   2024  CG  LEU B 101      13.786  13.584   4.896  1.00  0.00           C  
ATOM   2025  CD1 LEU B 101      13.976  14.372   6.197  1.00  0.00           C  
ATOM   2026  CD2 LEU B 101      12.874  14.415   3.983  1.00  0.00           C  
ATOM   2027  N   PRO B 102      16.775  13.343   1.467  1.00  0.00           N  
ATOM   2028  CA  PRO B 102      18.084  13.443   0.833  1.00  0.00           C  
ATOM   2029  C   PRO B 102      19.232  13.299   1.847  1.00  0.00           C  
ATOM   2030  O   PRO B 102      19.119  13.735   2.992  1.00  0.00           O  
ATOM   2031  CB  PRO B 102      18.115  14.814   0.145  1.00  0.00           C  
ATOM   2032  CG  PRO B 102      16.638  15.109  -0.123  1.00  0.00           C  
ATOM   2033  CD  PRO B 102      15.944  14.472   1.081  1.00  0.00           C  
ATOM   2034  N   ALA B 103      20.374  12.756   1.408  1.00  0.00           N  
ATOM   2035  CA  ALA B 103      21.491  12.408   2.292  1.00  0.00           C  
ATOM   2036  C   ALA B 103      22.107  13.594   3.074  1.00  0.00           C  
ATOM   2037  O   ALA B 103      22.792  13.373   4.068  1.00  0.00           O  
ATOM   2038  CB  ALA B 103      22.566  11.719   1.435  1.00  0.00           C  
ATOM   2039  N   GLY B 104      21.888  14.829   2.634  1.00  0.00           N  
ATOM   2040  CA  GLY B 104      22.363  16.039   3.312  1.00  0.00           C  
ATOM   2041  C   GLY B 104      21.453  16.540   4.444  1.00  0.00           C  
ATOM   2042  O   GLY B 104      21.809  17.514   5.099  1.00  0.00           O  
ATOM   2043  N   ILE B 105      20.298  15.920   4.664  1.00  0.00           N  
ATOM   2044  CA  ILE B 105      19.314  16.333   5.665  1.00  0.00           C  
ATOM   2045  C   ILE B 105      19.326  15.347   6.836  1.00  0.00           C  
ATOM   2046  O   ILE B 105      19.212  14.134   6.637  1.00  0.00           O  
ATOM   2047  CB  ILE B 105      17.908  16.472   5.028  1.00  0.00           C  
ATOM   2048  CG1 ILE B 105      17.944  17.494   3.866  1.00  0.00           C  
ATOM   2049  CG2 ILE B 105      16.885  16.883   6.095  1.00  0.00           C  
ATOM   2050  CD1 ILE B 105      16.602  17.717   3.157  1.00  0.00           C  
ATOM   2051  N   ASP B 106      19.424  15.865   8.059  1.00  0.00           N  
ATOM   2052  CA  ASP B 106      19.292  15.062   9.277  1.00  0.00           C  
ATOM   2053  C   ASP B 106      17.816  14.703   9.510  1.00  0.00           C  
ATOM   2054  O   ASP B 106      17.004  15.507   9.966  1.00  0.00           O  
ATOM   2055  CB  ASP B 106      19.927  15.777  10.478  1.00  0.00           C  
ATOM   2056  CG  ASP B 106      19.955  14.919  11.749  1.00  0.00           C  
ATOM   2057  OD1 ASP B 106      19.157  13.958  11.853  1.00  0.00           O  
ATOM   2058  OD2 ASP B 106      20.779  15.215  12.644  1.00  0.00           O  
ATOM   2059  N   ASN B 107      17.474  13.446   9.215  1.00  0.00           N  
ATOM   2060  CA  ASN B 107      16.129  12.912   9.402  1.00  0.00           C  
ATOM   2061  C   ASN B 107      15.618  13.090  10.834  1.00  0.00           C  
ATOM   2062  O   ASN B 107      14.456  13.438  11.025  1.00  0.00           O  
ATOM   2063  CB  ASN B 107      16.135  11.406   9.068  1.00  0.00           C  
ATOM   2064  CG  ASN B 107      16.437  11.090   7.614  1.00  0.00           C  
ATOM   2065  OD1 ASN B 107      16.200  11.834   6.695  1.00  0.00           O  
ATOM   2066  ND2 ASN B 107      16.952   9.909   7.340  1.00  0.00           N  
ATOM   2067  N   VAL B 108      16.457  12.840  11.841  1.00  0.00           N  
ATOM   2068  CA  VAL B 108      16.051  12.902  13.256  1.00  0.00           C  
ATOM   2069  C   VAL B 108      15.674  14.324  13.627  1.00  0.00           C  
ATOM   2070  O   VAL B 108      14.589  14.555  14.153  1.00  0.00           O  
ATOM   2071  CB  VAL B 108      17.165  12.367  14.177  1.00  0.00           C  
ATOM   2072  CG1 VAL B 108      16.779  12.475  15.656  1.00  0.00           C  
ATOM   2073  CG2 VAL B 108      17.459  10.892  13.876  1.00  0.00           C  
ATOM   2074  N   LYS B 109      16.512  15.289  13.275  1.00  0.00           N  
ATOM   2075  CA  LYS B 109      16.283  16.706  13.556  1.00  0.00           C  
ATOM   2076  C   LYS B 109      15.014  17.234  12.889  1.00  0.00           C  
ATOM   2077  O   LYS B 109      14.292  18.032  13.483  1.00  0.00           O  
ATOM   2078  CB  LYS B 109      17.526  17.460  13.080  1.00  0.00           C  
ATOM   2079  CG  LYS B 109      17.569  18.921  13.534  1.00  0.00           C  
ATOM   2080  CD  LYS B 109      18.870  19.498  12.974  1.00  0.00           C  
ATOM   2081  CE  LYS B 109      19.046  20.977  13.250  1.00  0.00           C  
ATOM   2082  NZ  LYS B 109      20.163  21.454  12.411  1.00  0.00           N  
ATOM   2083  N   VAL B 110      14.732  16.783  11.667  1.00  0.00           N  
ATOM   2084  CA  VAL B 110      13.511  17.147  10.939  1.00  0.00           C  
ATOM   2085  C   VAL B 110      12.268  16.558  11.614  1.00  0.00           C  
ATOM   2086  O   VAL B 110      11.325  17.292  11.886  1.00  0.00           O  
ATOM   2087  CB  VAL B 110      13.624  16.723   9.463  1.00  0.00           C  
ATOM   2088  CG1 VAL B 110      12.293  16.816   8.716  1.00  0.00           C  
ATOM   2089  CG2 VAL B 110      14.626  17.625   8.738  1.00  0.00           C  
ATOM   2090  N   LEU B 111      12.272  15.263  11.928  1.00  0.00           N  
ATOM   2091  CA  LEU B 111      11.120  14.601  12.549  1.00  0.00           C  
ATOM   2092  C   LEU B 111      10.838  15.141  13.964  1.00  0.00           C  
ATOM   2093  O   LEU B 111       9.684  15.356  14.312  1.00  0.00           O  
ATOM   2094  CB  LEU B 111      11.362  13.082  12.582  1.00  0.00           C  
ATOM   2095  CG  LEU B 111      11.362  12.404  11.198  1.00  0.00           C  
ATOM   2096  CD1 LEU B 111      11.780  10.937  11.350  1.00  0.00           C  
ATOM   2097  CD2 LEU B 111       9.995  12.449  10.507  1.00  0.00           C  
ATOM   2098  N   GLU B 112      11.872  15.435  14.744  1.00  0.00           N  
ATOM   2099  CA  GLU B 112      11.731  16.000  16.092  1.00  0.00           C  
ATOM   2100  C   GLU B 112      11.324  17.482  16.099  1.00  0.00           C  
ATOM   2101  O   GLU B 112      10.898  17.989  17.143  1.00  0.00           O  
ATOM   2102  CB  GLU B 112      13.020  15.794  16.896  1.00  0.00           C  
ATOM   2103  CG  GLU B 112      13.242  14.320  17.265  1.00  0.00           C  
ATOM   2104  CD  GLU B 112      14.460  14.081  18.177  1.00  0.00           C  
ATOM   2105  OE1 GLU B 112      14.752  12.890  18.436  1.00  0.00           O  
ATOM   2106  OE2 GLU B 112      15.085  15.060  18.629  1.00  0.00           O  
ATOM   2107  N   ARG B 113      11.406  18.178  14.960  1.00  0.00           N  
ATOM   2108  CA  ARG B 113      10.883  19.543  14.837  1.00  0.00           C  
ATOM   2109  C   ARG B 113       9.354  19.576  14.765  1.00  0.00           C  
ATOM   2110  O   ARG B 113       8.765  20.593  15.132  1.00  0.00           O  
ATOM   2111  CB  ARG B 113      11.526  20.244  13.622  1.00  0.00           C  
ATOM   2112  CG  ARG B 113      11.146  21.730  13.479  1.00  0.00           C  
ATOM   2113  CD  ARG B 113      11.633  22.616  14.639  1.00  0.00           C  
ATOM   2114  NE  ARG B 113      13.094  22.763  14.632  1.00  0.00           N  
ATOM   2115  CZ  ARG B 113      13.785  23.747  14.059  1.00  0.00           C  
ATOM   2116  NH1 ARG B 113      13.206  24.746  13.471  1.00  0.00           N  
ATOM   2117  NH2 ARG B 113      15.086  23.719  14.071  1.00  0.00           N  
ATOM   2118  N   ILE B 114       8.714  18.490  14.330  1.00  0.00           N  
ATOM   2119  CA  ILE B 114       7.255  18.381  14.300  1.00  0.00           C  
ATOM   2120  C   ILE B 114       6.735  18.461  15.744  1.00  0.00           C  
ATOM   2121  O   ILE B 114       7.230  17.771  16.635  1.00  0.00           O  
ATOM   2122  CB  ILE B 114       6.808  17.084  13.600  1.00  0.00           C  
ATOM   2123  CG1 ILE B 114       7.340  17.030  12.147  1.00  0.00           C  
ATOM   2124  CG2 ILE B 114       5.270  16.967  13.614  1.00  0.00           C  
ATOM   2125  CD1 ILE B 114       7.110  15.692  11.435  1.00  0.00           C  
ATOM   2126  N   HIS B 115       5.732  19.299  15.984  1.00  0.00           N  
ATOM   2127  CA  HIS B 115       5.114  19.373  17.299  1.00  0.00           C  
ATOM   2128  C   HIS B 115       4.498  18.013  17.659  1.00  0.00           C  
ATOM   2129  O   HIS B 115       3.782  17.446  16.830  1.00  0.00           O  
ATOM   2130  CB  HIS B 115       4.066  20.494  17.320  1.00  0.00           C  
ATOM   2131  CG  HIS B 115       3.617  20.817  18.716  1.00  0.00           C  
ATOM   2132  ND1 HIS B 115       2.620  20.194  19.432  1.00  0.00           N  
ATOM   2133  CD2 HIS B 115       4.171  21.751  19.571  1.00  0.00           C  
ATOM   2134  CE1 HIS B 115       2.578  20.733  20.662  1.00  0.00           C  
ATOM   2135  NE2 HIS B 115       3.505  21.684  20.777  1.00  0.00           N  
ATOM   2136  N   PRO B 116       4.714  17.465  18.870  1.00  0.00           N  
ATOM   2137  CA  PRO B 116       4.218  16.137  19.234  1.00  0.00           C  
ATOM   2138  C   PRO B 116       2.717  15.937  19.020  1.00  0.00           C  
ATOM   2139  O   PRO B 116       2.297  14.871  18.593  1.00  0.00           O  
ATOM   2140  CB  PRO B 116       4.597  15.970  20.704  1.00  0.00           C  
ATOM   2141  CG  PRO B 116       5.860  16.805  20.829  1.00  0.00           C  
ATOM   2142  CD  PRO B 116       5.588  17.987  19.893  1.00  0.00           C  
ATOM   2143  N   ASP B 117       1.902  16.970  19.237  1.00  0.00           N  
ATOM   2144  CA  ASP B 117       0.455  16.920  19.033  1.00  0.00           C  
ATOM   2145  C   ASP B 117       0.030  17.017  17.550  1.00  0.00           C  
ATOM   2146  O   ASP B 117      -1.163  16.935  17.242  1.00  0.00           O  
ATOM   2147  CB  ASP B 117      -0.223  18.017  19.871  1.00  0.00           C  
ATOM   2148  CG  ASP B 117      -0.062  17.841  21.389  1.00  0.00           C  
ATOM   2149  OD1 ASP B 117       0.211  16.710  21.879  1.00  0.00           O  
ATOM   2150  OD2 ASP B 117      -0.276  18.817  22.133  1.00  0.00           O  
ATOM   2151  N   LYS B 118       0.991  17.175  16.630  1.00  0.00           N  
ATOM   2152  CA  LYS B 118       0.818  17.074  15.169  1.00  0.00           C  
ATOM   2153  C   LYS B 118       1.572  15.891  14.554  1.00  0.00           C  
ATOM   2154  O   LYS B 118       1.458  15.658  13.351  1.00  0.00           O  
ATOM   2155  CB  LYS B 118       1.207  18.395  14.486  1.00  0.00           C  
ATOM   2156  CG  LYS B 118       0.346  19.574  14.948  1.00  0.00           C  
ATOM   2157  CD  LYS B 118       0.550  20.796  14.040  1.00  0.00           C  
ATOM   2158  CE  LYS B 118      -0.382  21.925  14.495  1.00  0.00           C  
ATOM   2159  NZ  LYS B 118      -0.377  23.060  13.560  1.00  0.00           N  
ATOM   2160  N   ASP B 119       2.318  15.139  15.362  1.00  0.00           N  
ATOM   2161  CA  ASP B 119       3.039  13.933  14.949  1.00  0.00           C  
ATOM   2162  C   ASP B 119       2.077  12.741  14.854  1.00  0.00           C  
ATOM   2163  O   ASP B 119       2.002  11.875  15.726  1.00  0.00           O  
ATOM   2164  CB  ASP B 119       4.213  13.674  15.894  1.00  0.00           C  
ATOM   2165  CG  ASP B 119       4.881  12.322  15.648  1.00  0.00           C  
ATOM   2166  OD1 ASP B 119       5.021  11.930  14.473  1.00  0.00           O  
ATOM   2167  OD2 ASP B 119       5.181  11.644  16.656  1.00  0.00           O  
ATOM   2168  N   VAL B 120       1.300  12.701  13.781  1.00  0.00           N  
ATOM   2169  CA  VAL B 120       0.283  11.664  13.554  1.00  0.00           C  
ATOM   2170  C   VAL B 120       0.855  10.293  13.178  1.00  0.00           C  
ATOM   2171  O   VAL B 120       0.137   9.302  13.283  1.00  0.00           O  
ATOM   2172  CB  VAL B 120      -0.766  12.129  12.529  1.00  0.00           C  
ATOM   2173  CG1 VAL B 120      -1.579  13.301  13.084  1.00  0.00           C  
ATOM   2174  CG2 VAL B 120      -0.129  12.536  11.193  1.00  0.00           C  
ATOM   2175  N   ASP B 121       2.141  10.203  12.804  1.00  0.00           N  
ATOM   2176  CA  ASP B 121       2.854   8.921  12.696  1.00  0.00           C  
ATOM   2177  C   ASP B 121       3.173   8.341  14.090  1.00  0.00           C  
ATOM   2178  O   ASP B 121       3.319   7.131  14.243  1.00  0.00           O  
ATOM   2179  CB  ASP B 121       4.139   9.067  11.840  1.00  0.00           C  
ATOM   2180  CG  ASP B 121       3.988   8.703  10.348  1.00  0.00           C  
ATOM   2181  OD1 ASP B 121       3.010   8.026   9.954  1.00  0.00           O  
ATOM   2182  OD2 ASP B 121       4.901   9.043   9.556  1.00  0.00           O  
ATOM   2183  N   GLY B 122       3.258   9.184  15.121  1.00  0.00           N  
ATOM   2184  CA  GLY B 122       3.422   8.794  16.526  1.00  0.00           C  
ATOM   2185  C   GLY B 122       4.845   8.401  16.932  1.00  0.00           C  
ATOM   2186  O   GLY B 122       5.029   7.832  18.009  1.00  0.00           O  
ATOM   2187  N   PHE B 123       5.850   8.677  16.101  1.00  0.00           N  
ATOM   2188  CA  PHE B 123       7.241   8.276  16.349  1.00  0.00           C  
ATOM   2189  C   PHE B 123       8.088   9.323  17.077  1.00  0.00           C  
ATOM   2190  O   PHE B 123       9.216   9.006  17.478  1.00  0.00           O  
ATOM   2191  CB  PHE B 123       7.923   7.863  15.037  1.00  0.00           C  
ATOM   2192  CG  PHE B 123       7.336   6.616  14.419  1.00  0.00           C  
ATOM   2193  CD1 PHE B 123       7.295   5.415  15.156  1.00  0.00           C  
ATOM   2194  CD2 PHE B 123       6.803   6.653  13.119  1.00  0.00           C  
ATOM   2195  CE1 PHE B 123       6.685   4.276  14.617  1.00  0.00           C  
ATOM   2196  CE2 PHE B 123       6.193   5.508  12.564  1.00  0.00           C  
ATOM   2197  CZ  PHE B 123       6.119   4.329  13.325  1.00  0.00           C  
ATOM   2198  N   HIS B 124       7.575  10.534  17.277  1.00  0.00           N  
ATOM   2199  CA  HIS B 124       8.304  11.551  18.035  1.00  0.00           C  
ATOM   2200  C   HIS B 124       8.654  11.003  19.433  1.00  0.00           C  
ATOM   2201  O   HIS B 124       7.777  10.448  20.108  1.00  0.00           O  
ATOM   2202  CB  HIS B 124       7.473  12.833  18.109  1.00  0.00           C  
ATOM   2203  CG  HIS B 124       8.238  14.002  18.679  1.00  0.00           C  
ATOM   2204  ND1 HIS B 124       8.679  14.134  19.973  1.00  0.00           N  
ATOM   2205  CD2 HIS B 124       8.676  15.110  17.994  1.00  0.00           C  
ATOM   2206  CE1 HIS B 124       9.374  15.274  20.068  1.00  0.00           C  
ATOM   2207  NE2 HIS B 124       9.388  15.901  18.883  1.00  0.00           N  
ATOM   2208  N   PRO B 125       9.898  11.159  19.924  1.00  0.00           N  
ATOM   2209  CA  PRO B 125      10.315  10.603  21.220  1.00  0.00           C  
ATOM   2210  C   PRO B 125       9.398  10.984  22.389  1.00  0.00           C  
ATOM   2211  O   PRO B 125       9.176  10.171  23.286  1.00  0.00           O  
ATOM   2212  CB  PRO B 125      11.738  11.135  21.444  1.00  0.00           C  
ATOM   2213  CG  PRO B 125      12.273  11.291  20.029  1.00  0.00           C  
ATOM   2214  CD  PRO B 125      11.045  11.733  19.227  1.00  0.00           C  
ATOM   2215  N   TYR B 126       8.808  12.177  22.368  1.00  0.00           N  
ATOM   2216  CA  TYR B 126       7.800  12.594  23.341  1.00  0.00           C  
ATOM   2217  C   TYR B 126       6.576  11.665  23.321  1.00  0.00           C  
ATOM   2218  O   TYR B 126       6.176  11.172  24.374  1.00  0.00           O  
ATOM   2219  CB  TYR B 126       7.396  14.046  23.071  1.00  0.00           C  
ATOM   2220  CG  TYR B 126       6.326  14.552  24.015  1.00  0.00           C  
ATOM   2221  CD1 TYR B 126       4.961  14.462  23.663  1.00  0.00           C  
ATOM   2222  CD2 TYR B 126       6.682  15.087  25.271  1.00  0.00           C  
ATOM   2223  CE1 TYR B 126       3.968  14.905  24.546  1.00  0.00           C  
ATOM   2224  CE2 TYR B 126       5.698  15.539  26.164  1.00  0.00           C  
ATOM   2225  CZ  TYR B 126       4.336  15.446  25.795  1.00  0.00           C  
ATOM   2226  OH  TYR B 126       3.374  15.878  26.661  1.00  0.00           O  
ATOM   2227  N   ASN B 127       6.007  11.363  22.159  1.00  0.00           N  
ATOM   2228  CA  ASN B 127       4.827  10.508  22.031  1.00  0.00           C  
ATOM   2229  C   ASN B 127       5.113   9.061  22.438  1.00  0.00           C  
ATOM   2230  O   ASN B 127       4.340   8.461  23.183  1.00  0.00           O  
ATOM   2231  CB  ASN B 127       4.292  10.602  20.582  1.00  0.00           C  
ATOM   2232  CG  ASN B 127       3.557  11.902  20.328  1.00  0.00           C  
ATOM   2233  OD1 ASN B 127       2.927  12.466  21.211  1.00  0.00           O  
ATOM   2234  ND2 ASN B 127       3.591  12.407  19.111  1.00  0.00           N  
ATOM   2235  N   VAL B 128       6.277   8.528  22.048  1.00  0.00           N  
ATOM   2236  CA  VAL B 128       6.734   7.197  22.476  1.00  0.00           C  
ATOM   2237  C   VAL B 128       6.947   7.149  23.997  1.00  0.00           C  
ATOM   2238  O   VAL B 128       6.524   6.206  24.660  1.00  0.00           O  
ATOM   2239  CB  VAL B 128       8.024   6.789  21.725  1.00  0.00           C  
ATOM   2240  CG1 VAL B 128       8.538   5.405  22.161  1.00  0.00           C  
ATOM   2241  CG2 VAL B 128       7.774   6.726  20.209  1.00  0.00           C  
ATOM   2242  N   GLY B 129       7.544   8.189  24.571  1.00  0.00           N  
ATOM   2243  CA  GLY B 129       7.734   8.320  26.012  1.00  0.00           C  
ATOM   2244  C   GLY B 129       6.414   8.402  26.783  1.00  0.00           C  
ATOM   2245  O   GLY B 129       6.255   7.741  27.808  1.00  0.00           O  
ATOM   2246  N   ARG B 130       5.428   9.142  26.275  1.00  0.00           N  
ATOM   2247  CA  ARG B 130       4.077   9.236  26.842  1.00  0.00           C  
ATOM   2248  C   ARG B 130       3.372   7.875  26.856  1.00  0.00           C  
ATOM   2249  O   ARG B 130       2.802   7.504  27.879  1.00  0.00           O  
ATOM   2250  CB  ARG B 130       3.258  10.282  26.074  1.00  0.00           C  
ATOM   2251  CG  ARG B 130       3.684  11.734  26.365  1.00  0.00           C  
ATOM   2252  CD  ARG B 130       3.239  12.230  27.748  1.00  0.00           C  
ATOM   2253  NE  ARG B 130       1.782  12.410  27.795  1.00  0.00           N  
ATOM   2254  CZ  ARG B 130       1.070  12.828  28.824  1.00  0.00           C  
ATOM   2255  NH1 ARG B 130       1.615  13.079  29.984  1.00  0.00           N  
ATOM   2256  NH2 ARG B 130      -0.210  13.004  28.692  1.00  0.00           N  
ATOM   2257  N   LEU B 131       3.476   7.118  25.754  1.00  0.00           N  
ATOM   2258  CA  LEU B 131       2.967   5.744  25.672  1.00  0.00           C  
ATOM   2259  C   LEU B 131       3.642   4.839  26.714  1.00  0.00           C  
ATOM   2260  O   LEU B 131       2.952   4.144  27.468  1.00  0.00           O  
ATOM   2261  CB  LEU B 131       3.155   5.230  24.236  1.00  0.00           C  
ATOM   2262  CG  LEU B 131       2.781   3.744  24.041  1.00  0.00           C  
ATOM   2263  CD1 LEU B 131       1.310   3.476  24.347  1.00  0.00           C  
ATOM   2264  CD2 LEU B 131       3.073   3.325  22.597  1.00  0.00           C  
ATOM   2265  N   CYS B 132       4.965   4.892  26.827  1.00  0.00           N  
ATOM   2266  CA  CYS B 132       5.728   4.136  27.823  1.00  0.00           C  
ATOM   2267  C   CYS B 132       5.268   4.429  29.263  1.00  0.00           C  
ATOM   2268  O   CYS B 132       5.179   3.526  30.100  1.00  0.00           O  
ATOM   2269  CB  CYS B 132       7.215   4.475  27.622  1.00  0.00           C  
ATOM   2270  SG  CYS B 132       8.259   3.460  28.719  1.00  0.00           S  
ATOM   2271  N   GLN B 133       4.898   5.671  29.548  1.00  0.00           N  
ATOM   2272  CA  GLN B 133       4.449   6.130  30.867  1.00  0.00           C  
ATOM   2273  C   GLN B 133       2.939   5.930  31.135  1.00  0.00           C  
ATOM   2274  O   GLN B 133       2.418   6.474  32.103  1.00  0.00           O  
ATOM   2275  CB  GLN B 133       4.875   7.591  31.069  1.00  0.00           C  
ATOM   2276  CG  GLN B 133       6.399   7.712  31.214  1.00  0.00           C  
ATOM   2277  CD  GLN B 133       6.855   9.144  31.478  1.00  0.00           C  
ATOM   2278  OE1 GLN B 133       6.102  10.103  31.400  1.00  0.00           O  
ATOM   2279  NE2 GLN B 133       8.107   9.345  31.819  1.00  0.00           N  
ATOM   2280  N   ARG B 134       2.227   5.163  30.284  1.00  0.00           N  
ATOM   2281  CA  ARG B 134       0.778   4.913  30.410  1.00  0.00           C  
ATOM   2282  C   ARG B 134      -0.087   6.181  30.329  1.00  0.00           C  
ATOM   2283  O   ARG B 134      -1.175   6.233  30.890  1.00  0.00           O  
ATOM   2284  CB  ARG B 134       0.458   4.097  31.675  1.00  0.00           C  
ATOM   2285  CG  ARG B 134       1.255   2.790  31.788  1.00  0.00           C  
ATOM   2286  CD  ARG B 134       0.872   2.031  33.068  1.00  0.00           C  
ATOM   2287  NE  ARG B 134       1.299   2.752  34.271  1.00  0.00           N  
ATOM   2288  CZ  ARG B 134       1.052   2.399  35.529  1.00  0.00           C  
ATOM   2289  NH1 ARG B 134       0.379   1.312  35.805  1.00  0.00           N  
ATOM   2290  NH2 ARG B 134       1.486   3.123  36.515  1.00  0.00           N  
ATOM   2291  N   ALA B 135       0.407   7.190  29.639  1.00  0.00           N  
ATOM   2292  CA  ALA B 135      -0.295   8.434  29.387  1.00  0.00           C  
ATOM   2293  C   ALA B 135      -0.204   8.787  27.887  1.00  0.00           C  
ATOM   2294  O   ALA B 135       0.318   9.852  27.543  1.00  0.00           O  
ATOM   2295  CB  ALA B 135       0.273   9.502  30.338  1.00  0.00           C  
ATOM   2296  N   PRO B 136      -0.641   7.878  27.001  1.00  0.00           N  
ATOM   2297  CA  PRO B 136      -0.440   8.025  25.568  1.00  0.00           C  
ATOM   2298  C   PRO B 136      -1.116   9.291  25.042  1.00  0.00           C  
ATOM   2299  O   PRO B 136      -2.156   9.728  25.535  1.00  0.00           O  
ATOM   2300  CB  PRO B 136      -1.004   6.753  24.932  1.00  0.00           C  
ATOM   2301  CG  PRO B 136      -2.064   6.294  25.931  1.00  0.00           C  
ATOM   2302  CD  PRO B 136      -1.443   6.690  27.268  1.00  0.00           C  
ATOM   2303  N   ARG B 137      -0.496   9.864  24.024  1.00  0.00           N  
ATOM   2304  CA  ARG B 137      -1.042  10.936  23.178  1.00  0.00           C  
ATOM   2305  C   ARG B 137      -1.306  10.335  21.798  1.00  0.00           C  
ATOM   2306  O   ARG B 137      -2.073   9.360  21.708  1.00  0.00           O  
ATOM   2307  CB  ARG B 137      -0.076  12.143  23.185  1.00  0.00           C  
ATOM   2308  CG  ARG B 137       0.050  12.814  24.567  1.00  0.00           C  
ATOM   2309  CD  ARG B 137      -1.118  13.779  24.847  1.00  0.00           C  
ATOM   2310  NE  ARG B 137      -0.770  15.174  24.503  1.00  0.00           N  
ATOM   2311  CZ  ARG B 137      -1.510  16.251  24.721  1.00  0.00           C  
ATOM   2312  NH1 ARG B 137      -2.699  16.179  25.217  1.00  0.00           N  
ATOM   2313  NH2 ARG B 137      -1.052  17.434  24.459  1.00  0.00           N  
ATOM   2314  N   LEU B 138      -0.679  10.855  20.755  1.00  0.00           N  
ATOM   2315  CA  LEU B 138      -0.645  10.183  19.461  1.00  0.00           C  
ATOM   2316  C   LEU B 138       0.295   8.982  19.543  1.00  0.00           C  
ATOM   2317  O   LEU B 138       1.371   9.053  20.137  1.00  0.00           O  
ATOM   2318  CB  LEU B 138      -0.238  11.179  18.357  1.00  0.00           C  
ATOM   2319  CG  LEU B 138      -1.178  12.394  18.232  1.00  0.00           C  
ATOM   2320  CD1 LEU B 138      -0.646  13.370  17.197  1.00  0.00           C  
ATOM   2321  CD2 LEU B 138      -2.601  11.982  17.831  1.00  0.00           C  
ATOM   2322  N   ARG B 139      -0.146   7.849  19.003  1.00  0.00           N  
ATOM   2323  CA  ARG B 139       0.530   6.552  19.157  1.00  0.00           C  
ATOM   2324  C   ARG B 139       1.013   6.058  17.803  1.00  0.00           C  
ATOM   2325  O   ARG B 139       0.317   6.283  16.811  1.00  0.00           O  
ATOM   2326  CB  ARG B 139      -0.438   5.541  19.792  1.00  0.00           C  
ATOM   2327  CG  ARG B 139      -0.858   5.912  21.219  1.00  0.00           C  
ATOM   2328  CD  ARG B 139      -2.260   5.391  21.587  1.00  0.00           C  
ATOM   2329  NE  ARG B 139      -2.347   3.926  21.617  1.00  0.00           N  
ATOM   2330  CZ  ARG B 139      -3.458   3.214  21.797  1.00  0.00           C  
ATOM   2331  NH1 ARG B 139      -4.622   3.771  21.922  1.00  0.00           N  
ATOM   2332  NH2 ARG B 139      -3.423   1.919  21.875  1.00  0.00           N  
ATOM   2333  N   PRO B 140       2.155   5.323  17.739  1.00  0.00           N  
ATOM   2334  CA  PRO B 140       2.650   4.743  16.495  1.00  0.00           C  
ATOM   2335  C   PRO B 140       1.582   3.914  15.776  1.00  0.00           C  
ATOM   2336  O   PRO B 140       0.968   3.027  16.371  1.00  0.00           O  
ATOM   2337  CB  PRO B 140       3.872   3.917  16.878  1.00  0.00           C  
ATOM   2338  CG  PRO B 140       4.400   4.642  18.111  1.00  0.00           C  
ATOM   2339  CD  PRO B 140       3.119   5.103  18.809  1.00  0.00           C  
ATOM   2340  N   CYS B 141       1.369   4.184  14.479  1.00  0.00           N  
ATOM   2341  CA  CYS B 141       0.222   3.689  13.724  1.00  0.00           C  
ATOM   2342  C   CYS B 141       0.116   2.157  13.693  1.00  0.00           C  
ATOM   2343  O   CYS B 141      -0.954   1.620  13.967  1.00  0.00           O  
ATOM   2344  CB  CYS B 141       0.294   4.246  12.293  1.00  0.00           C  
ATOM   2345  SG  CYS B 141       0.070   6.051  12.311  1.00  0.00           S  
ATOM   2346  N   THR B 142       1.193   1.443  13.382  1.00  0.00           N  
ATOM   2347  CA  THR B 142       1.145  -0.023  13.276  1.00  0.00           C  
ATOM   2348  C   THR B 142       0.828  -0.706  14.614  1.00  0.00           C  
ATOM   2349  O   THR B 142      -0.126  -1.488  14.658  1.00  0.00           O  
ATOM   2350  CB  THR B 142       2.414  -0.593  12.620  1.00  0.00           C  
ATOM   2351  OG1 THR B 142       2.632   0.006  11.369  1.00  0.00           O  
ATOM   2352  CG2 THR B 142       2.319  -2.100  12.383  1.00  0.00           C  
ATOM   2353  N   PRO B 143       1.512  -0.419  15.735  1.00  0.00           N  
ATOM   2354  CA  PRO B 143       1.157  -0.980  17.037  1.00  0.00           C  
ATOM   2355  C   PRO B 143      -0.266  -0.646  17.481  1.00  0.00           C  
ATOM   2356  O   PRO B 143      -0.993  -1.529  17.923  1.00  0.00           O  
ATOM   2357  CB  PRO B 143       2.192  -0.416  18.023  1.00  0.00           C  
ATOM   2358  CG  PRO B 143       3.402  -0.152  17.143  1.00  0.00           C  
ATOM   2359  CD  PRO B 143       2.774   0.299  15.831  1.00  0.00           C  
ATOM   2360  N   ARG B 144      -0.718   0.606  17.318  1.00  0.00           N  
ATOM   2361  CA  ARG B 144      -2.088   1.003  17.645  1.00  0.00           C  
ATOM   2362  C   ARG B 144      -3.113   0.256  16.790  1.00  0.00           C  
ATOM   2363  O   ARG B 144      -4.090  -0.252  17.322  1.00  0.00           O  
ATOM   2364  CB  ARG B 144      -2.244   2.530  17.528  1.00  0.00           C  
ATOM   2365  CG  ARG B 144      -3.650   2.989  17.933  1.00  0.00           C  
ATOM   2366  CD  ARG B 144      -3.788   4.515  17.911  1.00  0.00           C  
ATOM   2367  NE  ARG B 144      -5.163   4.930  18.219  1.00  0.00           N  
ATOM   2368  CZ  ARG B 144      -5.654   6.156  18.219  1.00  0.00           C  
ATOM   2369  NH1 ARG B 144      -4.919   7.205  17.985  1.00  0.00           N  
ATOM   2370  NH2 ARG B 144      -6.902   6.346  18.437  1.00  0.00           N  
ATOM   2371  N   GLY B 145      -2.851   0.118  15.492  1.00  0.00           N  
ATOM   2372  CA  GLY B 145      -3.702  -0.640  14.583  1.00  0.00           C  
ATOM   2373  C   GLY B 145      -3.831  -2.119  14.958  1.00  0.00           C  
ATOM   2374  O   GLY B 145      -4.912  -2.693  14.836  1.00  0.00           O  
ATOM   2375  N   ILE B 146      -2.771  -2.736  15.476  1.00  0.00           N  
ATOM   2376  CA  ILE B 146      -2.822  -4.108  16.001  1.00  0.00           C  
ATOM   2377  C   ILE B 146      -3.719  -4.189  17.241  1.00  0.00           C  
ATOM   2378  O   ILE B 146      -4.536  -5.107  17.332  1.00  0.00           O  
ATOM   2379  CB  ILE B 146      -1.399  -4.644  16.285  1.00  0.00           C  
ATOM   2380  CG1 ILE B 146      -0.634  -4.848  14.955  1.00  0.00           C  
ATOM   2381  CG2 ILE B 146      -1.447  -5.971  17.074  1.00  0.00           C  
ATOM   2382  CD1 ILE B 146       0.883  -4.989  15.133  1.00  0.00           C  
ATOM   2383  N   VAL B 147      -3.622  -3.237  18.172  1.00  0.00           N  
ATOM   2384  CA  VAL B 147      -4.516  -3.178  19.344  1.00  0.00           C  
ATOM   2385  C   VAL B 147      -5.972  -3.048  18.888  1.00  0.00           C  
ATOM   2386  O   VAL B 147      -6.812  -3.824  19.332  1.00  0.00           O  
ATOM   2387  CB  VAL B 147      -4.118  -2.038  20.301  1.00  0.00           C  
ATOM   2388  CG1 VAL B 147      -5.103  -1.882  21.456  1.00  0.00           C  
ATOM   2389  CG2 VAL B 147      -2.741  -2.321  20.911  1.00  0.00           C  
ATOM   2390  N   THR B 148      -6.253  -2.186  17.916  1.00  0.00           N  
ATOM   2391  CA  THR B 148      -7.591  -2.049  17.339  1.00  0.00           C  
ATOM   2392  C   THR B 148      -8.095  -3.356  16.726  1.00  0.00           C  
ATOM   2393  O   THR B 148      -9.254  -3.710  16.942  1.00  0.00           O  
ATOM   2394  CB  THR B 148      -7.617  -0.944  16.266  1.00  0.00           C  
ATOM   2395  OG1 THR B 148      -7.135   0.264  16.794  1.00  0.00           O  
ATOM   2396  CG2 THR B 148      -9.015  -0.673  15.728  1.00  0.00           C  
ATOM   2397  N   LEU B 149      -7.255  -4.122  16.030  1.00  0.00           N  
ATOM   2398  CA  LEU B 149      -7.651  -5.437  15.515  1.00  0.00           C  
ATOM   2399  C   LEU B 149      -8.089  -6.377  16.650  1.00  0.00           C  
ATOM   2400  O   LEU B 149      -9.148  -6.997  16.539  1.00  0.00           O  
ATOM   2401  CB  LEU B 149      -6.514  -6.097  14.719  1.00  0.00           C  
ATOM   2402  CG  LEU B 149      -6.224  -5.484  13.335  1.00  0.00           C  
ATOM   2403  CD1 LEU B 149      -5.007  -6.164  12.708  1.00  0.00           C  
ATOM   2404  CD2 LEU B 149      -7.408  -5.654  12.386  1.00  0.00           C  
ATOM   2405  N   LEU B 150      -7.323  -6.458  17.736  1.00  0.00           N  
ATOM   2406  CA  LEU B 150      -7.640  -7.307  18.889  1.00  0.00           C  
ATOM   2407  C   LEU B 150      -8.964  -6.885  19.543  1.00  0.00           C  
ATOM   2408  O   LEU B 150      -9.821  -7.733  19.790  1.00  0.00           O  
ATOM   2409  CB  LEU B 150      -6.477  -7.269  19.897  1.00  0.00           C  
ATOM   2410  CG  LEU B 150      -5.140  -7.825  19.366  1.00  0.00           C  
ATOM   2411  CD1 LEU B 150      -4.018  -7.551  20.369  1.00  0.00           C  
ATOM   2412  CD2 LEU B 150      -5.187  -9.330  19.101  1.00  0.00           C  
ATOM   2413  N   GLU B 151      -9.185  -5.585  19.734  1.00  0.00           N  
ATOM   2414  CA  GLU B 151     -10.416  -5.025  20.281  1.00  0.00           C  
ATOM   2415  C   GLU B 151     -11.632  -5.359  19.408  1.00  0.00           C  
ATOM   2416  O   GLU B 151     -12.661  -5.833  19.904  1.00  0.00           O  
ATOM   2417  CB  GLU B 151     -10.284  -3.502  20.402  1.00  0.00           C  
ATOM   2418  CG  GLU B 151      -9.312  -3.055  21.505  1.00  0.00           C  
ATOM   2419  CD  GLU B 151      -9.010  -1.545  21.481  1.00  0.00           C  
ATOM   2420  OE1 GLU B 151      -8.370  -1.072  22.441  1.00  0.00           O  
ATOM   2421  OE2 GLU B 151      -9.389  -0.868  20.492  1.00  0.00           O  
ATOM   2422  N   ARG B 152     -11.532  -5.207  18.092  1.00  0.00           N  
ATOM   2423  CA  ARG B 152     -12.638  -5.461  17.151  1.00  0.00           C  
ATOM   2424  C   ARG B 152     -13.022  -6.936  17.036  1.00  0.00           C  
ATOM   2425  O   ARG B 152     -14.153  -7.237  16.656  1.00  0.00           O  
ATOM   2426  CB  ARG B 152     -12.294  -4.900  15.766  1.00  0.00           C  
ATOM   2427  CG  ARG B 152     -12.192  -3.364  15.723  1.00  0.00           C  
ATOM   2428  CD  ARG B 152     -13.516  -2.660  15.943  1.00  0.00           C  
ATOM   2429  NE  ARG B 152     -13.289  -1.213  15.966  1.00  0.00           N  
ATOM   2430  CZ  ARG B 152     -13.831  -0.276  15.199  1.00  0.00           C  
ATOM   2431  NH1 ARG B 152     -14.696  -0.522  14.256  1.00  0.00           N  
ATOM   2432  NH2 ARG B 152     -13.501   0.954  15.387  1.00  0.00           N  
ATOM   2433  N   TYR B 153     -12.122  -7.837  17.378  1.00  0.00           N  
ATOM   2434  CA  TYR B 153     -12.399  -9.274  17.480  1.00  0.00           C  
ATOM   2435  C   TYR B 153     -12.806  -9.711  18.897  1.00  0.00           C  
ATOM   2436  O   TYR B 153     -12.990 -10.902  19.128  1.00  0.00           O  
ATOM   2437  CB  TYR B 153     -11.225 -10.061  16.895  1.00  0.00           C  
ATOM   2438  CG  TYR B 153     -11.291 -10.163  15.391  1.00  0.00           C  
ATOM   2439  CD1 TYR B 153     -11.900 -11.273  14.776  1.00  0.00           C  
ATOM   2440  CD2 TYR B 153     -10.797  -9.123  14.579  1.00  0.00           C  
ATOM   2441  CE1 TYR B 153     -12.013 -11.345  13.382  1.00  0.00           C  
ATOM   2442  CE2 TYR B 153     -10.906  -9.182  13.181  1.00  0.00           C  
ATOM   2443  CZ  TYR B 153     -11.518 -10.299  12.579  1.00  0.00           C  
ATOM   2444  OH  TYR B 153     -11.639 -10.351  11.217  1.00  0.00           O  
ATOM   2445  N   ASN B 154     -12.994  -8.765  19.824  1.00  0.00           N  
ATOM   2446  CA  ASN B 154     -13.317  -9.002  21.237  1.00  0.00           C  
ATOM   2447  C   ASN B 154     -12.326  -9.962  21.919  1.00  0.00           C  
ATOM   2448  O   ASN B 154     -12.717 -10.827  22.704  1.00  0.00           O  
ATOM   2449  CB  ASN B 154     -14.781  -9.449  21.393  1.00  0.00           C  
ATOM   2450  CG  ASN B 154     -15.765  -8.461  20.790  1.00  0.00           C  
ATOM   2451  OD1 ASN B 154     -15.911  -7.342  21.223  1.00  0.00           O  
ATOM   2452  ND2 ASN B 154     -16.482  -8.867  19.763  1.00  0.00           N  
ATOM   2453  N   ILE B 155     -11.046  -9.840  21.585  1.00  0.00           N  
ATOM   2454  CA  ILE B 155      -9.984 -10.607  22.227  1.00  0.00           C  
ATOM   2455  C   ILE B 155      -9.603  -9.893  23.512  1.00  0.00           C  
ATOM   2456  O   ILE B 155      -9.045  -8.796  23.478  1.00  0.00           O  
ATOM   2457  CB  ILE B 155      -8.797 -10.814  21.259  1.00  0.00           C  
ATOM   2458  CG1 ILE B 155      -9.236 -11.686  20.055  1.00  0.00           C  
ATOM   2459  CG2 ILE B 155      -7.616 -11.455  22.000  1.00  0.00           C  
ATOM   2460  CD1 ILE B 155      -8.228 -11.743  18.900  1.00  0.00           C  
ATOM   2461  N   ASP B 156      -9.887 -10.529  24.654  1.00  0.00           N  
ATOM   2462  CA  ASP B 156      -9.438 -10.024  25.949  1.00  0.00           C  
ATOM   2463  C   ASP B 156      -7.921 -10.167  26.073  1.00  0.00           C  
ATOM   2464  O   ASP B 156      -7.367 -11.266  26.020  1.00  0.00           O  
ATOM   2465  CB  ASP B 156     -10.175 -10.731  27.093  1.00  0.00           C  
ATOM   2466  CG  ASP B 156      -9.841 -10.146  28.471  1.00  0.00           C  
ATOM   2467  OD1 ASP B 156      -9.127  -9.115  28.530  1.00  0.00           O  
ATOM   2468  OD2 ASP B 156     -10.306 -10.731  29.470  1.00  0.00           O  
ATOM   2469  N   THR B 157      -7.241  -9.032  26.200  1.00  0.00           N  
ATOM   2470  CA  THR B 157      -5.780  -8.958  26.266  1.00  0.00           C  
ATOM   2471  C   THR B 157      -5.246  -9.047  27.698  1.00  0.00           C  
ATOM   2472  O   THR B 157      -4.063  -9.336  27.889  1.00  0.00           O  
ATOM   2473  CB  THR B 157      -5.271  -7.671  25.598  1.00  0.00           C  
ATOM   2474  OG1 THR B 157      -5.903  -6.545  26.171  1.00  0.00           O  
ATOM   2475  CG2 THR B 157      -5.552  -7.652  24.098  1.00  0.00           C  
ATOM   2476  N   PHE B 158      -6.080  -8.832  28.714  1.00  0.00           N  
ATOM   2477  CA  PHE B 158      -5.635  -8.822  30.095  1.00  0.00           C  
ATOM   2478  C   PHE B 158      -5.183 -10.213  30.549  1.00  0.00           C  
ATOM   2479  O   PHE B 158      -5.921 -11.185  30.503  1.00  0.00           O  
ATOM   2480  CB  PHE B 158      -6.714  -8.239  31.017  1.00  0.00           C  
ATOM   2481  CG  PHE B 158      -6.806  -6.725  30.955  1.00  0.00           C  
ATOM   2482  CD1 PHE B 158      -6.095  -5.937  31.893  1.00  0.00           C  
ATOM   2483  CD2 PHE B 158      -7.566  -6.092  29.968  1.00  0.00           C  
ATOM   2484  CE1 PHE B 158      -6.151  -4.537  31.831  1.00  0.00           C  
ATOM   2485  CE2 PHE B 158      -7.629  -4.684  29.900  1.00  0.00           C  
ATOM   2486  CZ  PHE B 158      -6.919  -3.910  30.840  1.00  0.00           C  
ATOM   2487  N   GLY B 159      -3.930 -10.294  30.986  1.00  0.00           N  
ATOM   2488  CA  GLY B 159      -3.333 -11.532  31.475  1.00  0.00           C  
ATOM   2489  C   GLY B 159      -2.731 -12.446  30.406  1.00  0.00           C  
ATOM   2490  O   GLY B 159      -2.096 -13.435  30.774  1.00  0.00           O  
ATOM   2491  N   LEU B 160      -2.858 -12.142  29.130  1.00  0.00           N  
ATOM   2492  CA  LEU B 160      -2.216 -12.935  28.080  1.00  0.00           C  
ATOM   2493  C   LEU B 160      -0.688 -12.877  28.188  1.00  0.00           C  
ATOM   2494  O   LEU B 160      -0.100 -11.819  28.409  1.00  0.00           O  
ATOM   2495  CB  LEU B 160      -2.655 -12.465  26.671  1.00  0.00           C  
ATOM   2496  CG  LEU B 160      -4.150 -12.641  26.330  1.00  0.00           C  
ATOM   2497  CD1 LEU B 160      -4.388 -12.172  24.899  1.00  0.00           C  
ATOM   2498  CD2 LEU B 160      -4.614 -14.089  26.441  1.00  0.00           C  
ATOM   2499  N   ASN B 161      -0.025 -14.014  27.949  1.00  0.00           N  
ATOM   2500  CA  ASN B 161       1.408 -14.044  27.689  1.00  0.00           C  
ATOM   2501  C   ASN B 161       1.665 -13.621  26.241  1.00  0.00           C  
ATOM   2502  O   ASN B 161       1.501 -14.411  25.307  1.00  0.00           O  
ATOM   2503  CB  ASN B 161       1.977 -15.432  27.990  1.00  0.00           C  
ATOM   2504  CG  ASN B 161       2.155 -15.681  29.476  1.00  0.00           C  
ATOM   2505  OD1 ASN B 161       2.579 -14.835  30.247  1.00  0.00           O  
ATOM   2506  ND2 ASN B 161       1.885 -16.885  29.924  1.00  0.00           N  
ATOM   2507  N   ALA B 162       2.079 -12.378  26.043  1.00  0.00           N  
ATOM   2508  CA  ALA B 162       2.380 -11.816  24.741  1.00  0.00           C  
ATOM   2509  C   ALA B 162       3.883 -11.848  24.447  1.00  0.00           C  
ATOM   2510  O   ALA B 162       4.709 -11.435  25.259  1.00  0.00           O  
ATOM   2511  CB  ALA B 162       1.796 -10.410  24.652  1.00  0.00           C  
ATOM   2512  N   VAL B 163       4.249 -12.312  23.260  1.00  0.00           N  
ATOM   2513  CA  VAL B 163       5.628 -12.334  22.783  1.00  0.00           C  
ATOM   2514  C   VAL B 163       5.736 -11.512  21.498  1.00  0.00           C  
ATOM   2515  O   VAL B 163       5.088 -11.809  20.501  1.00  0.00           O  
ATOM   2516  CB  VAL B 163       6.152 -13.769  22.587  1.00  0.00           C  
ATOM   2517  CG1 VAL B 163       7.599 -13.778  22.083  1.00  0.00           C  
ATOM   2518  CG2 VAL B 163       6.123 -14.547  23.910  1.00  0.00           C  
ATOM   2519  N   VAL B 164       6.594 -10.504  21.530  1.00  0.00           N  
ATOM   2520  CA  VAL B 164       6.965  -9.725  20.350  1.00  0.00           C  
ATOM   2521  C   VAL B 164       8.279 -10.263  19.799  1.00  0.00           C  
ATOM   2522  O   VAL B 164       9.271 -10.367  20.522  1.00  0.00           O  
ATOM   2523  CB  VAL B 164       7.065  -8.220  20.657  1.00  0.00           C  
ATOM   2524  CG1 VAL B 164       7.333  -7.410  19.381  1.00  0.00           C  
ATOM   2525  CG2 VAL B 164       5.780  -7.684  21.288  1.00  0.00           C  
ATOM   2526  N   ILE B 165       8.316 -10.578  18.508  1.00  0.00           N  
ATOM   2527  CA  ILE B 165       9.524 -11.005  17.800  1.00  0.00           C  
ATOM   2528  C   ILE B 165      10.009  -9.859  16.910  1.00  0.00           C  
ATOM   2529  O   ILE B 165       9.359  -9.484  15.947  1.00  0.00           O  
ATOM   2530  CB  ILE B 165       9.321 -12.309  17.015  1.00  0.00           C  
ATOM   2531  CG1 ILE B 165       8.706 -13.387  17.935  1.00  0.00           C  
ATOM   2532  CG2 ILE B 165      10.673 -12.775  16.437  1.00  0.00           C  
ATOM   2533  CD1 ILE B 165       8.556 -14.762  17.286  1.00  0.00           C  
ATOM   2534  N   GLY B 166      11.165  -9.320  17.261  1.00  0.00           N  
ATOM   2535  CA  GLY B 166      11.724  -8.112  16.666  1.00  0.00           C  
ATOM   2536  C   GLY B 166      11.548  -6.901  17.580  1.00  0.00           C  
ATOM   2537  O   GLY B 166      10.479  -6.622  18.101  1.00  0.00           O  
ATOM   2538  N   ALA B 167      12.642  -6.152  17.760  1.00  0.00           N  
ATOM   2539  CA  ALA B 167      12.705  -4.996  18.664  1.00  0.00           C  
ATOM   2540  C   ALA B 167      13.014  -3.695  17.907  1.00  0.00           C  
ATOM   2541  O   ALA B 167      13.822  -2.875  18.361  1.00  0.00           O  
ATOM   2542  CB  ALA B 167      13.687  -5.314  19.801  1.00  0.00           C  
ATOM   2543  N   SER B 168      12.395  -3.507  16.730  1.00  0.00           N  
ATOM   2544  CA  SER B 168      12.557  -2.294  15.924  1.00  0.00           C  
ATOM   2545  C   SER B 168      11.946  -1.079  16.621  1.00  0.00           C  
ATOM   2546  O   SER B 168      11.036  -1.196  17.444  1.00  0.00           O  
ATOM   2547  CB  SER B 168      11.946  -2.485  14.528  1.00  0.00           C  
ATOM   2548  OG  SER B 168      10.544  -2.621  14.621  1.00  0.00           O  
ATOM   2549  N   ASN B 169      12.441   0.118  16.268  1.00  0.00           N  
ATOM   2550  CA  ASN B 169      11.887   1.368  16.787  1.00  0.00           C  
ATOM   2551  C   ASN B 169      10.482   1.668  16.234  1.00  0.00           C  
ATOM   2552  O   ASN B 169       9.700   2.332  16.898  1.00  0.00           O  
ATOM   2553  CB  ASN B 169      12.843   2.526  16.471  1.00  0.00           C  
ATOM   2554  CG  ASN B 169      14.156   2.476  17.248  1.00  0.00           C  
ATOM   2555  OD1 ASN B 169      14.334   1.729  18.196  1.00  0.00           O  
ATOM   2556  ND2 ASN B 169      15.111   3.289  16.850  1.00  0.00           N  
ATOM   2557  N   ILE B 170      10.173   1.150  15.035  1.00  0.00           N  
ATOM   2558  CA  ILE B 170       8.931   1.440  14.311  1.00  0.00           C  
ATOM   2559  C   ILE B 170       7.782   0.550  14.791  1.00  0.00           C  
ATOM   2560  O   ILE B 170       6.644   1.001  14.898  1.00  0.00           O  
ATOM   2561  CB  ILE B 170       9.180   1.325  12.785  1.00  0.00           C  
ATOM   2562  CG1 ILE B 170      10.325   2.280  12.347  1.00  0.00           C  
ATOM   2563  CG2 ILE B 170       7.907   1.595  11.983  1.00  0.00           C  
ATOM   2564  CD1 ILE B 170      10.713   2.169  10.871  1.00  0.00           C  
ATOM   2565  N   VAL B 171       8.069  -0.735  15.121  1.00  0.00           N  
ATOM   2566  CA  VAL B 171       7.028  -1.689  15.508  1.00  0.00           C  
ATOM   2567  C   VAL B 171       7.317  -2.332  16.859  1.00  0.00           C  
ATOM   2568  O   VAL B 171       6.598  -2.079  17.817  1.00  0.00           O  
ATOM   2569  CB  VAL B 171       6.777  -2.744  14.409  1.00  0.00           C  
ATOM   2570  CG1 VAL B 171       5.638  -3.694  14.814  1.00  0.00           C  
ATOM   2571  CG2 VAL B 171       6.408  -2.089  13.073  1.00  0.00           C  
ATOM   2572  N   GLY B 172       8.363  -3.133  16.976  1.00  0.00           N  
ATOM   2573  CA  GLY B 172       8.528  -4.035  18.119  1.00  0.00           C  
ATOM   2574  C   GLY B 172       8.612  -3.341  19.485  1.00  0.00           C  
ATOM   2575  O   GLY B 172       7.992  -3.797  20.444  1.00  0.00           O  
ATOM   2576  N   ARG B 173       9.343  -2.221  19.592  1.00  0.00           N  
ATOM   2577  CA  ARG B 173       9.458  -1.460  20.848  1.00  0.00           C  
ATOM   2578  C   ARG B 173       8.144  -0.792  21.245  1.00  0.00           C  
ATOM   2579  O   ARG B 173       7.679  -1.089  22.342  1.00  0.00           O  
ATOM   2580  CB  ARG B 173      10.614  -0.442  20.793  1.00  0.00           C  
ATOM   2581  CG  ARG B 173      11.979  -1.125  20.764  1.00  0.00           C  
ATOM   2582  CD  ARG B 173      13.081  -0.073  20.611  1.00  0.00           C  
ATOM   2583  NE  ARG B 173      14.417  -0.686  20.575  1.00  0.00           N  
ATOM   2584  CZ  ARG B 173      15.221  -0.913  21.613  1.00  0.00           C  
ATOM   2585  NH1 ARG B 173      14.912  -0.539  22.818  1.00  0.00           N  
ATOM   2586  NH2 ARG B 173      16.338  -1.538  21.432  1.00  0.00           N  
ATOM   2587  N   PRO B 174       7.508   0.048  20.411  1.00  0.00           N  
ATOM   2588  CA  PRO B 174       6.219   0.638  20.766  1.00  0.00           C  
ATOM   2589  C   PRO B 174       5.121  -0.420  20.940  1.00  0.00           C  
ATOM   2590  O   PRO B 174       4.321  -0.280  21.861  1.00  0.00           O  
ATOM   2591  CB  PRO B 174       5.911   1.652  19.658  1.00  0.00           C  
ATOM   2592  CG  PRO B 174       6.718   1.156  18.467  1.00  0.00           C  
ATOM   2593  CD  PRO B 174       7.956   0.552  19.119  1.00  0.00           C  
ATOM   2594  N   MET B 175       5.142  -1.518  20.184  1.00  0.00           N  
ATOM   2595  CA  MET B 175       4.213  -2.633  20.379  1.00  0.00           C  
ATOM   2596  C   MET B 175       4.277  -3.195  21.799  1.00  0.00           C  
ATOM   2597  O   MET B 175       3.244  -3.466  22.396  1.00  0.00           O  
ATOM   2598  CB  MET B 175       4.530  -3.742  19.373  1.00  0.00           C  
ATOM   2599  CG  MET B 175       3.482  -4.860  19.358  1.00  0.00           C  
ATOM   2600  SD  MET B 175       1.936  -4.377  18.534  1.00  0.00           S  
ATOM   2601  CE  MET B 175       0.846  -4.036  19.922  1.00  0.00           C  
ATOM   2602  N   SER B 176       5.468  -3.328  22.369  1.00  0.00           N  
ATOM   2603  CA  SER B 176       5.596  -3.832  23.743  1.00  0.00           C  
ATOM   2604  C   SER B 176       4.939  -2.913  24.777  1.00  0.00           C  
ATOM   2605  O   SER B 176       4.363  -3.401  25.743  1.00  0.00           O  
ATOM   2606  CB  SER B 176       7.061  -4.088  24.091  1.00  0.00           C  
ATOM   2607  OG  SER B 176       7.827  -2.923  24.291  1.00  0.00           O  
ATOM   2608  N   MET B 177       4.977  -1.608  24.554  1.00  0.00           N  
ATOM   2609  CA  MET B 177       4.331  -0.626  25.428  1.00  0.00           C  
ATOM   2610  C   MET B 177       2.810  -0.614  25.257  1.00  0.00           C  
ATOM   2611  O   MET B 177       2.091  -0.452  26.239  1.00  0.00           O  
ATOM   2612  CB  MET B 177       4.913   0.769  25.188  1.00  0.00           C  
ATOM   2613  CG  MET B 177       6.418   0.876  25.449  1.00  0.00           C  
ATOM   2614  SD  MET B 177       6.938   0.514  27.151  1.00  0.00           S  
ATOM   2615  CE  MET B 177       7.591  -1.152  26.967  1.00  0.00           C  
ATOM   2616  N   GLU B 178       2.318  -0.844  24.035  1.00  0.00           N  
ATOM   2617  CA  GLU B 178       0.892  -1.034  23.771  1.00  0.00           C  
ATOM   2618  C   GLU B 178       0.350  -2.296  24.459  1.00  0.00           C  
ATOM   2619  O   GLU B 178      -0.689  -2.256  25.114  1.00  0.00           O  
ATOM   2620  CB  GLU B 178       0.661  -1.131  22.256  1.00  0.00           C  
ATOM   2621  CG  GLU B 178       0.814   0.206  21.518  1.00  0.00           C  
ATOM   2622  CD  GLU B 178      -0.310   1.199  21.823  1.00  0.00           C  
ATOM   2623  OE1 GLU B 178      -0.319   2.309  21.257  1.00  0.00           O  
ATOM   2624  OE2 GLU B 178      -1.230   0.884  22.615  1.00  0.00           O  
ATOM   2625  N   LEU B 179       1.089  -3.409  24.387  1.00  0.00           N  
ATOM   2626  CA  LEU B 179       0.705  -4.660  25.039  1.00  0.00           C  
ATOM   2627  C   LEU B 179       0.707  -4.543  26.571  1.00  0.00           C  
ATOM   2628  O   LEU B 179      -0.195  -5.060  27.229  1.00  0.00           O  
ATOM   2629  CB  LEU B 179       1.654  -5.777  24.600  1.00  0.00           C  
ATOM   2630  CG  LEU B 179       1.522  -6.175  23.119  1.00  0.00           C  
ATOM   2631  CD1 LEU B 179       2.683  -7.106  22.767  1.00  0.00           C  
ATOM   2632  CD2 LEU B 179       0.205  -6.876  22.822  1.00  0.00           C  
ATOM   2633  N   LEU B 180       1.681  -3.833  27.146  1.00  0.00           N  
ATOM   2634  CA  LEU B 180       1.691  -3.528  28.579  1.00  0.00           C  
ATOM   2635  C   LEU B 180       0.503  -2.654  28.988  1.00  0.00           C  
ATOM   2636  O   LEU B 180      -0.097  -2.883  30.038  1.00  0.00           O  
ATOM   2637  CB  LEU B 180       3.014  -2.827  28.953  1.00  0.00           C  
ATOM   2638  CG  LEU B 180       4.164  -3.805  29.213  1.00  0.00           C  
ATOM   2639  CD1 LEU B 180       5.501  -3.059  29.197  1.00  0.00           C  
ATOM   2640  CD2 LEU B 180       4.040  -4.466  30.584  1.00  0.00           C  
ATOM   2641  N   LEU B 181       0.136  -1.673  28.162  1.00  0.00           N  
ATOM   2642  CA  LEU B 181      -1.039  -0.835  28.395  1.00  0.00           C  
ATOM   2643  C   LEU B 181      -2.337  -1.651  28.315  1.00  0.00           C  
ATOM   2644  O   LEU B 181      -3.253  -1.425  29.106  1.00  0.00           O  
ATOM   2645  CB  LEU B 181      -1.019   0.319  27.368  1.00  0.00           C  
ATOM   2646  CG  LEU B 181      -2.097   1.388  27.607  1.00  0.00           C  
ATOM   2647  CD1 LEU B 181      -1.859   2.159  28.907  1.00  0.00           C  
ATOM   2648  CD2 LEU B 181      -2.069   2.385  26.457  1.00  0.00           C  
ATOM   2649  N   ALA B 182      -2.377  -2.650  27.431  1.00  0.00           N  
ATOM   2650  CA  ALA B 182      -3.473  -3.603  27.269  1.00  0.00           C  
ATOM   2651  C   ALA B 182      -3.453  -4.767  28.300  1.00  0.00           C  
ATOM   2652  O   ALA B 182      -4.189  -5.735  28.153  1.00  0.00           O  
ATOM   2653  CB  ALA B 182      -3.437  -4.098  25.820  1.00  0.00           C  
ATOM   2654  N   GLY B 183      -2.605  -4.707  29.321  1.00  0.00           N  
ATOM   2655  CA  GLY B 183      -2.572  -5.675  30.426  1.00  0.00           C  
ATOM   2656  C   GLY B 183      -1.919  -7.023  30.117  1.00  0.00           C  
ATOM   2657  O   GLY B 183      -2.042  -7.954  30.913  1.00  0.00           O  
ATOM   2658  N   CYS B 184      -1.208  -7.156  29.012  1.00  0.00           N  
ATOM   2659  CA  CYS B 184      -0.454  -8.370  28.705  1.00  0.00           C  
ATOM   2660  C   CYS B 184       0.810  -8.494  29.566  1.00  0.00           C  
ATOM   2661  O   CYS B 184       1.519  -7.509  29.809  1.00  0.00           O  
ATOM   2662  CB  CYS B 184      -0.071  -8.415  27.223  1.00  0.00           C  
ATOM   2663  SG  CYS B 184      -1.510  -8.451  26.118  1.00  0.00           S  
ATOM   2664  N   THR B 185       1.173  -9.732  29.926  1.00  0.00           N  
ATOM   2665  CA  THR B 185       2.550 -10.048  30.308  1.00  0.00           C  
ATOM   2666  C   THR B 185       3.401 -10.060  29.046  1.00  0.00           C  
ATOM   2667  O   THR B 185       3.227 -10.922  28.185  1.00  0.00           O  
ATOM   2668  CB  THR B 185       2.633 -11.401  31.025  1.00  0.00           C  
ATOM   2669  OG1 THR B 185       1.853 -11.340  32.199  1.00  0.00           O  
ATOM   2670  CG2 THR B 185       4.058 -11.748  31.458  1.00  0.00           C  
ATOM   2671  N   THR B 186       4.310  -9.095  28.903  1.00  0.00           N  
ATOM   2672  CA  THR B 186       4.950  -8.806  27.616  1.00  0.00           C  
ATOM   2673  C   THR B 186       6.420  -9.211  27.589  1.00  0.00           C  
ATOM   2674  O   THR B 186       7.232  -8.698  28.354  1.00  0.00           O  
ATOM   2675  CB  THR B 186       4.786  -7.322  27.264  1.00  0.00           C  
ATOM   2676  OG1 THR B 186       3.413  -6.989  27.243  1.00  0.00           O  
ATOM   2677  CG2 THR B 186       5.342  -6.997  25.873  1.00  0.00           C  
ATOM   2678  N   THR B 187       6.773 -10.092  26.663  1.00  0.00           N  
ATOM   2679  CA  THR B 187       8.160 -10.474  26.375  1.00  0.00           C  
ATOM   2680  C   THR B 187       8.588  -9.903  25.021  1.00  0.00           C  
ATOM   2681  O   THR B 187       7.930 -10.118  24.011  1.00  0.00           O  
ATOM   2682  CB  THR B 187       8.331 -11.999  26.396  1.00  0.00           C  
ATOM   2683  OG1 THR B 187       8.014 -12.493  27.675  1.00  0.00           O  
ATOM   2684  CG2 THR B 187       9.766 -12.445  26.106  1.00  0.00           C  
ATOM   2685  N   VAL B 188       9.727  -9.220  24.976  1.00  0.00           N  
ATOM   2686  CA  VAL B 188      10.320  -8.725  23.721  1.00  0.00           C  
ATOM   2687  C   VAL B 188      11.531  -9.576  23.366  1.00  0.00           C  
ATOM   2688  O   VAL B 188      12.522  -9.606  24.092  1.00  0.00           O  
ATOM   2689  CB  VAL B 188      10.682  -7.235  23.784  1.00  0.00           C  
ATOM   2690  CG1 VAL B 188      11.183  -6.731  22.421  1.00  0.00           C  
ATOM   2691  CG2 VAL B 188       9.462  -6.389  24.162  1.00  0.00           C  
ATOM   2692  N   THR B 189      11.460 -10.256  22.228  1.00  0.00           N  
ATOM   2693  CA  THR B 189      12.557 -11.054  21.684  1.00  0.00           C  
ATOM   2694  C   THR B 189      13.193 -10.359  20.482  1.00  0.00           C  
ATOM   2695  O   THR B 189      12.600  -9.487  19.841  1.00  0.00           O  
ATOM   2696  CB  THR B 189      12.129 -12.491  21.337  1.00  0.00           C  
ATOM   2697  OG1 THR B 189      11.281 -12.494  20.225  1.00  0.00           O  
ATOM   2698  CG2 THR B 189      11.407 -13.189  22.486  1.00  0.00           C  
ATOM   2699  N   HIS B 190      14.440 -10.711  20.186  1.00  0.00           N  
ATOM   2700  CA  HIS B 190      15.233 -10.092  19.126  1.00  0.00           C  
ATOM   2701  C   HIS B 190      16.378 -11.010  18.703  1.00  0.00           C  
ATOM   2702  O   HIS B 190      16.531 -12.116  19.230  1.00  0.00           O  
ATOM   2703  CB  HIS B 190      15.747  -8.721  19.626  1.00  0.00           C  
ATOM   2704  CG  HIS B 190      16.437  -8.770  20.965  1.00  0.00           C  
ATOM   2705  ND1 HIS B 190      17.576  -9.460  21.285  1.00  0.00           N  
ATOM   2706  CD2 HIS B 190      16.010  -8.169  22.128  1.00  0.00           C  
ATOM   2707  CE1 HIS B 190      17.827  -9.282  22.600  1.00  0.00           C  
ATOM   2708  NE2 HIS B 190      16.894  -8.502  23.140  1.00  0.00           N  
ATOM   2709  N   ARG B 191      17.254 -10.561  17.797  1.00  0.00           N  
ATOM   2710  CA  ARG B 191      18.385 -11.349  17.253  1.00  0.00           C  
ATOM   2711  C   ARG B 191      19.352 -11.964  18.282  1.00  0.00           C  
ATOM   2712  O   ARG B 191      20.109 -12.855  17.920  1.00  0.00           O  
ATOM   2713  CB  ARG B 191      19.160 -10.484  16.247  1.00  0.00           C  
ATOM   2714  CG  ARG B 191      19.969  -9.345  16.913  1.00  0.00           C  
ATOM   2715  CD  ARG B 191      20.723  -8.524  15.860  1.00  0.00           C  
ATOM   2716  NE  ARG B 191      21.562  -7.487  16.495  1.00  0.00           N  
ATOM   2717  CZ  ARG B 191      22.271  -6.549  15.870  1.00  0.00           C  
ATOM   2718  NH1 ARG B 191      22.275  -6.462  14.574  1.00  0.00           N  
ATOM   2719  NH2 ARG B 191      22.968  -5.699  16.558  1.00  0.00           N  
ATOM   2720  N   PHE B 192      19.359 -11.486  19.511  1.00  0.00           N  
ATOM   2721  CA  PHE B 192      20.205 -12.011  20.594  1.00  0.00           C  
ATOM   2722  C   PHE B 192      19.453 -12.941  21.561  1.00  0.00           C  
ATOM   2723  O   PHE B 192      20.053 -13.444  22.512  1.00  0.00           O  
ATOM   2724  CB  PHE B 192      20.854 -10.839  21.345  1.00  0.00           C  
ATOM   2725  CG  PHE B 192      21.662  -9.888  20.480  1.00  0.00           C  
ATOM   2726  CD1 PHE B 192      22.842 -10.335  19.857  1.00  0.00           C  
ATOM   2727  CD2 PHE B 192      21.273  -8.547  20.358  1.00  0.00           C  
ATOM   2728  CE1 PHE B 192      23.645  -9.432  19.133  1.00  0.00           C  
ATOM   2729  CE2 PHE B 192      22.071  -7.639  19.638  1.00  0.00           C  
ATOM   2730  CZ  PHE B 192      23.262  -8.077  19.033  1.00  0.00           C  
ATOM   2731  N   THR B 193      18.166 -13.166  21.341  1.00  0.00           N  
ATOM   2732  CA  THR B 193      17.363 -14.068  22.168  1.00  0.00           C  
ATOM   2733  C   THR B 193      17.846 -15.505  22.008  1.00  0.00           C  
ATOM   2734  O   THR B 193      17.959 -16.020  20.896  1.00  0.00           O  
ATOM   2735  CB  THR B 193      15.876 -13.947  21.830  1.00  0.00           C  
ATOM   2736  OG1 THR B 193      15.464 -12.637  22.148  1.00  0.00           O  
ATOM   2737  CG2 THR B 193      14.993 -14.895  22.650  1.00  0.00           C  
ATOM   2738  N   LYS B 194      18.116 -16.162  23.127  1.00  0.00           N  
ATOM   2739  CA  LYS B 194      18.470 -17.576  23.163  1.00  0.00           C  
ATOM   2740  C   LYS B 194      17.198 -18.415  23.168  1.00  0.00           C  
ATOM   2741  O   LYS B 194      16.251 -18.075  23.871  1.00  0.00           O  
ATOM   2742  CB  LYS B 194      19.336 -17.881  24.391  1.00  0.00           C  
ATOM   2743  CG  LYS B 194      20.690 -17.154  24.348  1.00  0.00           C  
ATOM   2744  CD  LYS B 194      21.525 -17.526  25.583  1.00  0.00           C  
ATOM   2745  CE  LYS B 194      22.858 -16.780  25.553  1.00  0.00           C  
ATOM   2746  NZ  LYS B 194      23.689 -17.096  26.747  1.00  0.00           N  
ATOM   2747  N   ASN B 195      17.195 -19.521  22.431  1.00  0.00           N  
ATOM   2748  CA  ASN B 195      16.090 -20.466  22.363  1.00  0.00           C  
ATOM   2749  C   ASN B 195      14.733 -19.798  22.076  1.00  0.00           C  
ATOM   2750  O   ASN B 195      13.783 -19.912  22.858  1.00  0.00           O  
ATOM   2751  CB  ASN B 195      16.107 -21.367  23.623  1.00  0.00           C  
ATOM   2752  CG  ASN B 195      15.217 -22.589  23.453  1.00  0.00           C  
ATOM   2753  OD1 ASN B 195      14.822 -22.946  22.356  1.00  0.00           O  
ATOM   2754  ND2 ASN B 195      14.920 -23.285  24.521  1.00  0.00           N  
ATOM   2755  N   LEU B 196      14.644 -19.092  20.950  1.00  0.00           N  
ATOM   2756  CA  LEU B 196      13.439 -18.365  20.545  1.00  0.00           C  
ATOM   2757  C   LEU B 196      12.185 -19.253  20.553  1.00  0.00           C  
ATOM   2758  O   LEU B 196      11.138 -18.822  21.026  1.00  0.00           O  
ATOM   2759  CB  LEU B 196      13.671 -17.759  19.148  1.00  0.00           C  
ATOM   2760  CG  LEU B 196      12.487 -16.947  18.608  1.00  0.00           C  
ATOM   2761  CD1 LEU B 196      12.186 -15.728  19.481  1.00  0.00           C  
ATOM   2762  CD2 LEU B 196      12.813 -16.451  17.197  1.00  0.00           C  
ATOM   2763  N   ARG B 197      12.316 -20.511  20.115  1.00  0.00           N  
ATOM   2764  CA  ARG B 197      11.227 -21.497  20.091  1.00  0.00           C  
ATOM   2765  C   ARG B 197      10.518 -21.629  21.434  1.00  0.00           C  
ATOM   2766  O   ARG B 197       9.299 -21.633  21.471  1.00  0.00           O  
ATOM   2767  CB  ARG B 197      11.778 -22.837  19.592  1.00  0.00           C  
ATOM   2768  CG  ARG B 197      10.684 -23.903  19.527  1.00  0.00           C  
ATOM   2769  CD  ARG B 197      11.180 -25.193  18.868  1.00  0.00           C  
ATOM   2770  NE  ARG B 197      10.100 -26.166  18.838  1.00  0.00           N  
ATOM   2771  CZ  ARG B 197       9.977 -27.245  18.096  1.00  0.00           C  
ATOM   2772  NH1 ARG B 197      10.927 -27.658  17.305  1.00  0.00           N  
ATOM   2773  NH2 ARG B 197       8.863 -27.920  18.140  1.00  0.00           N  
ATOM   2774  N   HIS B 198      11.256 -21.660  22.551  1.00  0.00           N  
ATOM   2775  CA  HIS B 198      10.671 -21.744  23.889  1.00  0.00           C  
ATOM   2776  C   HIS B 198       9.749 -20.557  24.195  1.00  0.00           C  
ATOM   2777  O   HIS B 198       8.684 -20.731  24.788  1.00  0.00           O  
ATOM   2778  CB  HIS B 198      11.798 -21.829  24.923  1.00  0.00           C  
ATOM   2779  CG  HIS B 198      11.295 -21.847  26.336  1.00  0.00           C  
ATOM   2780  ND1 HIS B 198      10.580 -22.867  26.933  1.00  0.00           N  
ATOM   2781  CD2 HIS B 198      11.411 -20.842  27.262  1.00  0.00           C  
ATOM   2782  CE1 HIS B 198      10.279 -22.483  28.173  1.00  0.00           C  
ATOM   2783  NE2 HIS B 198      10.768 -21.261  28.419  1.00  0.00           N  
ATOM   2784  N   HIS B 199      10.127 -19.354  23.773  1.00  0.00           N  
ATOM   2785  CA  HIS B 199       9.288 -18.172  23.941  1.00  0.00           C  
ATOM   2786  C   HIS B 199       8.027 -18.256  23.075  1.00  0.00           C  
ATOM   2787  O   HIS B 199       6.938 -17.986  23.562  1.00  0.00           O  
ATOM   2788  CB  HIS B 199      10.092 -16.901  23.634  1.00  0.00           C  
ATOM   2789  CG  HIS B 199      11.195 -16.649  24.626  1.00  0.00           C  
ATOM   2790  ND1 HIS B 199      11.052 -16.079  25.865  1.00  0.00           N  
ATOM   2791  CD2 HIS B 199      12.526 -16.943  24.480  1.00  0.00           C  
ATOM   2792  CE1 HIS B 199      12.266 -16.020  26.445  1.00  0.00           C  
ATOM   2793  NE2 HIS B 199      13.189 -16.542  25.631  1.00  0.00           N  
ATOM   2794  N   VAL B 200       8.164 -18.694  21.821  1.00  0.00           N  
ATOM   2795  CA  VAL B 200       7.041 -18.829  20.878  1.00  0.00           C  
ATOM   2796  C   VAL B 200       6.033 -19.877  21.362  1.00  0.00           C  
ATOM   2797  O   VAL B 200       4.836 -19.610  21.376  1.00  0.00           O  
ATOM   2798  CB  VAL B 200       7.542 -19.167  19.464  1.00  0.00           C  
ATOM   2799  CG1 VAL B 200       6.388 -19.315  18.470  1.00  0.00           C  
ATOM   2800  CG2 VAL B 200       8.468 -18.079  18.926  1.00  0.00           C  
ATOM   2801  N   GLU B 201       6.499 -21.043  21.834  1.00  0.00           N  
ATOM   2802  CA  GLU B 201       5.647 -22.135  22.321  1.00  0.00           C  
ATOM   2803  C   GLU B 201       4.798 -21.758  23.554  1.00  0.00           C  
ATOM   2804  O   GLU B 201       3.780 -22.394  23.818  1.00  0.00           O  
ATOM   2805  CB  GLU B 201       6.525 -23.360  22.646  1.00  0.00           C  
ATOM   2806  CG  GLU B 201       7.004 -24.083  21.377  1.00  0.00           C  
ATOM   2807  CD  GLU B 201       8.003 -25.232  21.645  1.00  0.00           C  
ATOM   2808  OE1 GLU B 201       8.186 -26.078  20.722  1.00  0.00           O  
ATOM   2809  OE2 GLU B 201       8.640 -25.264  22.711  1.00  0.00           O  
ATOM   2810  N   ASN B 202       5.199 -20.730  24.297  1.00  0.00           N  
ATOM   2811  CA  ASN B 202       4.481 -20.240  25.473  1.00  0.00           C  
ATOM   2812  C   ASN B 202       3.610 -19.000  25.202  1.00  0.00           C  
ATOM   2813  O   ASN B 202       2.913 -18.545  26.110  1.00  0.00           O  
ATOM   2814  CB  ASN B 202       5.488 -20.006  26.612  1.00  0.00           C  
ATOM   2815  CG  ASN B 202       6.032 -21.312  27.165  1.00  0.00           C  
ATOM   2816  OD1 ASN B 202       5.336 -22.083  27.801  1.00  0.00           O  
ATOM   2817  ND2 ASN B 202       7.284 -21.601  26.943  1.00  0.00           N  
ATOM   2818  N   ALA B 203       3.619 -18.443  23.984  1.00  0.00           N  
ATOM   2819  CA  ALA B 203       2.890 -17.235  23.657  1.00  0.00           C  
ATOM   2820  C   ALA B 203       1.399 -17.509  23.426  1.00  0.00           C  
ATOM   2821  O   ALA B 203       1.032 -18.248  22.512  1.00  0.00           O  
ATOM   2822  CB  ALA B 203       3.539 -16.577  22.426  1.00  0.00           C  
ATOM   2823  N   ASP B 204       0.524 -16.869  24.224  1.00  0.00           N  
ATOM   2824  CA  ASP B 204      -0.912 -16.788  23.943  1.00  0.00           C  
ATOM   2825  C   ASP B 204      -1.186 -15.812  22.790  1.00  0.00           C  
ATOM   2826  O   ASP B 204      -2.055 -16.047  21.952  1.00  0.00           O  
ATOM   2827  CB  ASP B 204      -1.664 -16.303  25.194  1.00  0.00           C  
ATOM   2828  CG  ASP B 204      -1.462 -17.213  26.403  1.00  0.00           C  
ATOM   2829  OD1 ASP B 204      -1.651 -18.444  26.256  1.00  0.00           O  
ATOM   2830  OD2 ASP B 204      -1.076 -16.696  27.468  1.00  0.00           O  
ATOM   2831  N   LEU B 205      -0.398 -14.731  22.737  1.00  0.00           N  
ATOM   2832  CA  LEU B 205      -0.408 -13.734  21.680  1.00  0.00           C  
ATOM   2833  C   LEU B 205       1.012 -13.590  21.119  1.00  0.00           C  
ATOM   2834  O   LEU B 205       1.944 -13.241  21.841  1.00  0.00           O  
ATOM   2835  CB  LEU B 205      -0.970 -12.424  22.252  1.00  0.00           C  
ATOM   2836  CG  LEU B 205      -0.888 -11.206  21.308  1.00  0.00           C  
ATOM   2837  CD1 LEU B 205      -1.690 -11.399  20.032  1.00  0.00           C  
ATOM   2838  CD2 LEU B 205      -1.435  -9.977  22.031  1.00  0.00           C  
ATOM   2839  N   LEU B 206       1.173 -13.835  19.825  1.00  0.00           N  
ATOM   2840  CA  LEU B 206       2.443 -13.714  19.126  1.00  0.00           C  
ATOM   2841  C   LEU B 206       2.369 -12.586  18.102  1.00  0.00           C  
ATOM   2842  O   LEU B 206       1.511 -12.602  17.226  1.00  0.00           O  
ATOM   2843  CB  LEU B 206       2.778 -15.069  18.476  1.00  0.00           C  
ATOM   2844  CG  LEU B 206       4.187 -15.119  17.859  1.00  0.00           C  
ATOM   2845  CD1 LEU B 206       5.262 -15.169  18.943  1.00  0.00           C  
ATOM   2846  CD2 LEU B 206       4.335 -16.360  16.983  1.00  0.00           C  
ATOM   2847  N   ILE B 207       3.302 -11.638  18.174  1.00  0.00           N  
ATOM   2848  CA  ILE B 207       3.423 -10.541  17.213  1.00  0.00           C  
ATOM   2849  C   ILE B 207       4.800 -10.613  16.567  1.00  0.00           C  
ATOM   2850  O   ILE B 207       5.813 -10.443  17.239  1.00  0.00           O  
ATOM   2851  CB  ILE B 207       3.151  -9.174  17.871  1.00  0.00           C  
ATOM   2852  CG1 ILE B 207       1.755  -9.190  18.539  1.00  0.00           C  
ATOM   2853  CG2 ILE B 207       3.258  -8.051  16.815  1.00  0.00           C  
ATOM   2854  CD1 ILE B 207       1.368  -7.893  19.237  1.00  0.00           C  
ATOM   2855  N   VAL B 208       4.842 -10.869  15.262  1.00  0.00           N  
ATOM   2856  CA  VAL B 208       6.089 -11.094  14.520  1.00  0.00           C  
ATOM   2857  C   VAL B 208       6.349  -9.938  13.572  1.00  0.00           C  
ATOM   2858  O   VAL B 208       5.543  -9.656  12.692  1.00  0.00           O  
ATOM   2859  CB  VAL B 208       6.101 -12.448  13.788  1.00  0.00           C  
ATOM   2860  CG1 VAL B 208       7.523 -12.783  13.342  1.00  0.00           C  
ATOM   2861  CG2 VAL B 208       5.614 -13.579  14.695  1.00  0.00           C  
ATOM   2862  N   ALA B 209       7.483  -9.254  13.759  1.00  0.00           N  
ATOM   2863  CA  ALA B 209       7.869  -8.063  13.011  1.00  0.00           C  
ATOM   2864  C   ALA B 209       9.388  -8.020  12.766  1.00  0.00           C  
ATOM   2865  O   ALA B 209      10.105  -7.156  13.284  1.00  0.00           O  
ATOM   2866  CB  ALA B 209       7.351  -6.833  13.774  1.00  0.00           C  
ATOM   2867  N   VAL B 210       9.897  -8.996  12.000  1.00  0.00           N  
ATOM   2868  CA  VAL B 210      11.326  -9.143  11.682  1.00  0.00           C  
ATOM   2869  C   VAL B 210      11.668  -8.837  10.226  1.00  0.00           C  
ATOM   2870  O   VAL B 210      12.838  -8.593   9.926  1.00  0.00           O  
ATOM   2871  CB  VAL B 210      11.874 -10.520  12.090  1.00  0.00           C  
ATOM   2872  CG1 VAL B 210      11.771 -10.732  13.608  1.00  0.00           C  
ATOM   2873  CG2 VAL B 210      11.193 -11.702  11.389  1.00  0.00           C  
ATOM   2874  N   GLY B 211      10.675  -8.847   9.331  1.00  0.00           N  
ATOM   2875  CA  GLY B 211      10.877  -8.622   7.897  1.00  0.00           C  
ATOM   2876  C   GLY B 211      11.637  -9.754   7.209  1.00  0.00           C  
ATOM   2877  O   GLY B 211      12.526  -9.504   6.390  1.00  0.00           O  
ATOM   2878  N   LYS B 212      11.364 -11.009   7.596  1.00  0.00           N  
ATOM   2879  CA  LYS B 212      12.001 -12.202   7.041  1.00  0.00           C  
ATOM   2880  C   LYS B 212      10.955 -13.257   6.694  1.00  0.00           C  
ATOM   2881  O   LYS B 212      10.326 -13.793   7.612  1.00  0.00           O  
ATOM   2882  CB  LYS B 212      13.028 -12.783   8.017  1.00  0.00           C  
ATOM   2883  CG  LYS B 212      14.271 -11.894   8.130  1.00  0.00           C  
ATOM   2884  CD  LYS B 212      15.332 -12.606   8.976  1.00  0.00           C  
ATOM   2885  CE  LYS B 212      16.575 -11.732   9.061  1.00  0.00           C  
ATOM   2886  NZ  LYS B 212      17.653 -12.444   9.790  1.00  0.00           N  
ATOM   2887  N   PRO B 213      10.805 -13.618   5.412  1.00  0.00           N  
ATOM   2888  CA  PRO B 213       9.795 -14.571   4.981  1.00  0.00           C  
ATOM   2889  C   PRO B 213       9.972 -15.930   5.663  1.00  0.00           C  
ATOM   2890  O   PRO B 213      11.060 -16.499   5.643  1.00  0.00           O  
ATOM   2891  CB  PRO B 213       9.952 -14.663   3.461  1.00  0.00           C  
ATOM   2892  CG  PRO B 213      11.394 -14.240   3.191  1.00  0.00           C  
ATOM   2893  CD  PRO B 213      11.639 -13.206   4.295  1.00  0.00           C  
ATOM   2894  N   GLY B 214       8.897 -16.437   6.276  1.00  0.00           N  
ATOM   2895  CA  GLY B 214       8.878 -17.749   6.921  1.00  0.00           C  
ATOM   2896  C   GLY B 214       9.861 -17.912   8.085  1.00  0.00           C  
ATOM   2897  O   GLY B 214      10.321 -19.023   8.345  1.00  0.00           O  
ATOM   2898  N   PHE B 215      10.206 -16.813   8.779  1.00  0.00           N  
ATOM   2899  CA  PHE B 215      11.160 -16.855   9.887  1.00  0.00           C  
ATOM   2900  C   PHE B 215      10.687 -17.717  11.063  1.00  0.00           C  
ATOM   2901  O   PHE B 215      11.504 -18.362  11.724  1.00  0.00           O  
ATOM   2902  CB  PHE B 215      11.449 -15.423  10.354  1.00  0.00           C  
ATOM   2903  CG  PHE B 215      12.470 -15.332  11.466  1.00  0.00           C  
ATOM   2904  CD1 PHE B 215      12.069 -15.016  12.775  1.00  0.00           C  
ATOM   2905  CD2 PHE B 215      13.820 -15.601  11.199  1.00  0.00           C  
ATOM   2906  CE1 PHE B 215      13.020 -14.960  13.805  1.00  0.00           C  
ATOM   2907  CE2 PHE B 215      14.774 -15.550  12.229  1.00  0.00           C  
ATOM   2908  CZ  PHE B 215      14.368 -15.233  13.533  1.00  0.00           C  
ATOM   2909  N   ILE B 216       9.375 -17.754  11.313  1.00  0.00           N  
ATOM   2910  CA  ILE B 216       8.758 -18.583  12.357  1.00  0.00           C  
ATOM   2911  C   ILE B 216       8.040 -19.770  11.710  1.00  0.00           C  
ATOM   2912  O   ILE B 216       7.044 -19.576  11.020  1.00  0.00           O  
ATOM   2913  CB  ILE B 216       7.825 -17.740  13.250  1.00  0.00           C  
ATOM   2914  CG1 ILE B 216       8.573 -16.580  13.936  1.00  0.00           C  
ATOM   2915  CG2 ILE B 216       7.135 -18.621  14.313  1.00  0.00           C  
ATOM   2916  CD1 ILE B 216       9.757 -17.002  14.823  1.00  0.00           C  
ATOM   2917  N   PRO B 217       8.525 -21.014  11.953  1.00  0.00           N  
ATOM   2918  CA  PRO B 217       7.820 -22.220  11.542  1.00  0.00           C  
ATOM   2919  C   PRO B 217       6.462 -22.333  12.231  1.00  0.00           C  
ATOM   2920  O   PRO B 217       6.332 -22.028  13.420  1.00  0.00           O  
ATOM   2921  CB  PRO B 217       8.737 -23.394  11.910  1.00  0.00           C  
ATOM   2922  CG  PRO B 217      10.114 -22.758  12.063  1.00  0.00           C  
ATOM   2923  CD  PRO B 217       9.788 -21.360  12.585  1.00  0.00           C  
ATOM   2924  N   GLY B 218       5.438 -22.812  11.516  1.00  0.00           N  
ATOM   2925  CA  GLY B 218       4.080 -22.925  12.047  1.00  0.00           C  
ATOM   2926  C   GLY B 218       3.927 -23.941  13.186  1.00  0.00           C  
ATOM   2927  O   GLY B 218       3.065 -23.770  14.044  1.00  0.00           O  
ATOM   2928  N   ASP B 219       4.793 -24.968  13.258  1.00  0.00           N  
ATOM   2929  CA  ASP B 219       4.792 -25.968  14.332  1.00  0.00           C  
ATOM   2930  C   ASP B 219       5.280 -25.430  15.685  1.00  0.00           C  
ATOM   2931  O   ASP B 219       5.117 -26.091  16.709  1.00  0.00           O  
ATOM   2932  CB  ASP B 219       5.606 -27.205  13.902  1.00  0.00           C  
ATOM   2933  CG  ASP B 219       7.109 -26.919  13.788  1.00  0.00           C  
ATOM   2934  OD1 ASP B 219       7.465 -26.009  13.019  1.00  0.00           O  
ATOM   2935  OD2 ASP B 219       7.900 -27.600  14.484  1.00  0.00           O  
ATOM   2936  N   TRP B 220       5.845 -24.209  15.705  1.00  0.00           N  
ATOM   2937  CA  TRP B 220       6.239 -23.536  16.943  1.00  0.00           C  
ATOM   2938  C   TRP B 220       5.071 -22.844  17.644  1.00  0.00           C  
ATOM   2939  O   TRP B 220       5.155 -22.557  18.838  1.00  0.00           O  
ATOM   2940  CB  TRP B 220       7.348 -22.517  16.645  1.00  0.00           C  
ATOM   2941  CG  TRP B 220       8.674 -23.061  16.236  1.00  0.00           C  
ATOM   2942  CD1 TRP B 220       8.938 -24.307  15.785  1.00  0.00           C  
ATOM   2943  CD2 TRP B 220       9.956 -22.363  16.229  1.00  0.00           C  
ATOM   2944  NE1 TRP B 220      10.287 -24.432  15.498  1.00  0.00           N  
ATOM   2945  CE2 TRP B 220      10.950 -23.256  15.753  1.00  0.00           C  
ATOM   2946  CE3 TRP B 220      10.358 -21.051  16.581  1.00  0.00           C  
ATOM   2947  CZ2 TRP B 220      12.300 -22.883  15.629  1.00  0.00           C  
ATOM   2948  CZ3 TRP B 220      11.710 -20.680  16.459  1.00  0.00           C  
ATOM   2949  CH2 TRP B 220      12.665 -21.584  15.985  1.00  0.00           C  
ATOM   2950  N   ILE B 221       3.992 -22.561  16.924  1.00  0.00           N  
ATOM   2951  CA  ILE B 221       2.838 -21.832  17.435  1.00  0.00           C  
ATOM   2952  C   ILE B 221       2.151 -22.647  18.534  1.00  0.00           C  
ATOM   2953  O   ILE B 221       1.860 -23.835  18.359  1.00  0.00           O  
ATOM   2954  CB  ILE B 221       1.879 -21.456  16.289  1.00  0.00           C  
ATOM   2955  CG1 ILE B 221       2.571 -20.627  15.180  1.00  0.00           C  
ATOM   2956  CG2 ILE B 221       0.644 -20.713  16.800  1.00  0.00           C  
ATOM   2957  CD1 ILE B 221       3.226 -19.319  15.640  1.00  0.00           C  
ATOM   2958  N   LYS B 222       1.848 -22.008  19.660  1.00  0.00           N  
ATOM   2959  CA  LYS B 222       1.049 -22.597  20.740  1.00  0.00           C  
ATOM   2960  C   LYS B 222      -0.358 -22.910  20.225  1.00  0.00           C  
ATOM   2961  O   LYS B 222      -0.961 -22.102  19.522  1.00  0.00           O  
ATOM   2962  CB  LYS B 222       1.045 -21.640  21.940  1.00  0.00           C  
ATOM   2963  CG  LYS B 222       0.310 -22.209  23.161  1.00  0.00           C  
ATOM   2964  CD  LYS B 222       0.376 -21.211  24.324  1.00  0.00           C  
ATOM   2965  CE  LYS B 222      -0.394 -21.728  25.544  1.00  0.00           C  
ATOM   2966  NZ  LYS B 222      -0.325 -20.761  26.655  1.00  0.00           N  
ATOM   2967  N   GLU B 223      -0.885 -24.078  20.589  1.00  0.00           N  
ATOM   2968  CA  GLU B 223      -2.261 -24.444  20.268  1.00  0.00           C  
ATOM   2969  C   GLU B 223      -3.235 -23.407  20.853  1.00  0.00           C  
ATOM   2970  O   GLU B 223      -3.237 -23.152  22.059  1.00  0.00           O  
ATOM   2971  CB  GLU B 223      -2.551 -25.844  20.816  1.00  0.00           C  
ATOM   2972  CG  GLU B 223      -3.632 -26.602  20.027  1.00  0.00           C  
ATOM   2973  CD  GLU B 223      -3.087 -27.624  19.010  1.00  0.00           C  
ATOM   2974  OE1 GLU B 223      -3.825 -27.954  18.058  1.00  0.00           O  
ATOM   2975  OE2 GLU B 223      -1.919 -28.066  19.164  1.00  0.00           O  
ATOM   2976  N   GLY B 224      -4.046 -22.786  19.998  1.00  0.00           N  
ATOM   2977  CA  GLY B 224      -4.992 -21.741  20.382  1.00  0.00           C  
ATOM   2978  C   GLY B 224      -4.434 -20.312  20.410  1.00  0.00           C  
ATOM   2979  O   GLY B 224      -5.204 -19.398  20.694  1.00  0.00           O  
ATOM   2980  N   ALA B 225      -3.153 -20.109  20.099  1.00  0.00           N  
ATOM   2981  CA  ALA B 225      -2.549 -18.778  20.094  1.00  0.00           C  
ATOM   2982  C   ALA B 225      -3.210 -17.815  19.086  1.00  0.00           C  
ATOM   2983  O   ALA B 225      -3.776 -18.226  18.078  1.00  0.00           O  
ATOM   2984  CB  ALA B 225      -1.048 -18.894  19.821  1.00  0.00           C  
ATOM   2985  N   ILE B 226      -3.076 -16.523  19.362  1.00  0.00           N  
ATOM   2986  CA  ILE B 226      -3.395 -15.441  18.432  1.00  0.00           C  
ATOM   2987  C   ILE B 226      -2.096 -15.037  17.739  1.00  0.00           C  
ATOM   2988  O   ILE B 226      -1.135 -14.666  18.402  1.00  0.00           O  
ATOM   2989  CB  ILE B 226      -4.038 -14.258  19.168  1.00  0.00           C  
ATOM   2990  CG1 ILE B 226      -5.334 -14.672  19.914  1.00  0.00           C  
ATOM   2991  CG2 ILE B 226      -4.347 -13.117  18.186  1.00  0.00           C  
ATOM   2992  CD1 ILE B 226      -5.475 -13.911  21.226  1.00  0.00           C  
ATOM   2993  N   VAL B 227      -2.057 -15.100  16.407  1.00  0.00           N  
ATOM   2994  CA  VAL B 227      -0.861 -14.815  15.609  1.00  0.00           C  
ATOM   2995  C   VAL B 227      -1.075 -13.553  14.784  1.00  0.00           C  
ATOM   2996  O   VAL B 227      -1.919 -13.514  13.887  1.00  0.00           O  
ATOM   2997  CB  VAL B 227      -0.463 -16.013  14.728  1.00  0.00           C  
ATOM   2998  CG1 VAL B 227       0.806 -15.713  13.926  1.00  0.00           C  
ATOM   2999  CG2 VAL B 227      -0.193 -17.258  15.583  1.00  0.00           C  
ATOM   3000  N   ILE B 228      -0.281 -12.529  15.072  1.00  0.00           N  
ATOM   3001  CA  ILE B 228      -0.239 -11.263  14.348  1.00  0.00           C  
ATOM   3002  C   ILE B 228       1.061 -11.203  13.552  1.00  0.00           C  
ATOM   3003  O   ILE B 228       2.145 -11.047  14.112  1.00  0.00           O  
ATOM   3004  CB  ILE B 228      -0.386 -10.073  15.313  1.00  0.00           C  
ATOM   3005  CG1 ILE B 228      -1.643 -10.158  16.224  1.00  0.00           C  
ATOM   3006  CG2 ILE B 228      -0.388  -8.753  14.534  1.00  0.00           C  
ATOM   3007  CD1 ILE B 228      -2.986 -10.189  15.497  1.00  0.00           C  
ATOM   3008  N   ASP B 229       0.953 -11.333  12.247  1.00  0.00           N  
ATOM   3009  CA  ASP B 229       2.075 -11.256  11.325  1.00  0.00           C  
ATOM   3010  C   ASP B 229       2.172  -9.845  10.725  1.00  0.00           C  
ATOM   3011  O   ASP B 229       1.308  -9.416   9.958  1.00  0.00           O  
ATOM   3012  CB  ASP B 229       1.935 -12.353  10.261  1.00  0.00           C  
ATOM   3013  CG  ASP B 229       3.229 -12.610   9.494  1.00  0.00           C  
ATOM   3014  OD1 ASP B 229       4.139 -11.745   9.510  1.00  0.00           O  
ATOM   3015  OD2 ASP B 229       3.336 -13.698   8.890  1.00  0.00           O  
ATOM   3016  N   VAL B 230       3.201  -9.109  11.112  1.00  0.00           N  
ATOM   3017  CA  VAL B 230       3.472  -7.740  10.647  1.00  0.00           C  
ATOM   3018  C   VAL B 230       4.380  -7.745   9.419  1.00  0.00           C  
ATOM   3019  O   VAL B 230       4.517  -6.729   8.739  1.00  0.00           O  
ATOM   3020  CB  VAL B 230       4.088  -6.892  11.777  1.00  0.00           C  
ATOM   3021  CG1 VAL B 230       4.150  -5.406  11.420  1.00  0.00           C  
ATOM   3022  CG2 VAL B 230       3.291  -7.002  13.089  1.00  0.00           C  
ATOM   3023  N   GLY B 231       5.028  -8.867   9.125  1.00  0.00           N  
ATOM   3024  CA  GLY B 231       5.931  -9.012   8.001  1.00  0.00           C  
ATOM   3025  C   GLY B 231       5.213  -8.826   6.668  1.00  0.00           C  
ATOM   3026  O   GLY B 231       4.127  -9.351   6.446  1.00  0.00           O  
ATOM   3027  N   ILE B 232       5.846  -8.081   5.773  1.00  0.00           N  
ATOM   3028  CA  ILE B 232       5.379  -7.891   4.396  1.00  0.00           C  
ATOM   3029  C   ILE B 232       6.589  -8.086   3.497  1.00  0.00           C  
ATOM   3030  O   ILE B 232       7.323  -7.149   3.184  1.00  0.00           O  
ATOM   3031  CB  ILE B 232       4.704  -6.517   4.196  1.00  0.00           C  
ATOM   3032  CG1 ILE B 232       3.522  -6.333   5.169  1.00  0.00           C  
ATOM   3033  CG2 ILE B 232       4.221  -6.384   2.738  1.00  0.00           C  
ATOM   3034  CD1 ILE B 232       3.012  -4.896   5.233  1.00  0.00           C  
ATOM   3035  N   ASN B 233       6.827  -9.332   3.117  1.00  0.00           N  
ATOM   3036  CA  ASN B 233       8.004  -9.736   2.378  1.00  0.00           C  
ATOM   3037  C   ASN B 233       7.603 -10.099   0.955  1.00  0.00           C  
ATOM   3038  O   ASN B 233       6.846 -11.048   0.741  1.00  0.00           O  
ATOM   3039  CB  ASN B 233       8.682 -10.914   3.092  1.00  0.00           C  
ATOM   3040  CG  ASN B 233       8.964 -10.619   4.549  1.00  0.00           C  
ATOM   3041  OD1 ASN B 233       9.826  -9.826   4.891  1.00  0.00           O  
ATOM   3042  ND2 ASN B 233       8.242 -11.264   5.444  1.00  0.00           N  
ATOM   3043  N   ARG B 234       8.146  -9.381  -0.023  1.00  0.00           N  
ATOM   3044  CA  ARG B 234       7.975  -9.753  -1.430  1.00  0.00           C  
ATOM   3045  C   ARG B 234       9.074 -10.722  -1.832  1.00  0.00           C  
ATOM   3046  O   ARG B 234      10.253 -10.402  -1.744  1.00  0.00           O  
ATOM   3047  CB  ARG B 234       7.891  -8.499  -2.307  1.00  0.00           C  
ATOM   3048  CG  ARG B 234       7.320  -8.852  -3.689  1.00  0.00           C  
ATOM   3049  CD  ARG B 234       6.954  -7.590  -4.451  1.00  0.00           C  
ATOM   3050  NE  ARG B 234       6.246  -7.893  -5.722  1.00  0.00           N  
ATOM   3051  CZ  ARG B 234       5.665  -7.015  -6.513  1.00  0.00           C  
ATOM   3052  NH1 ARG B 234       5.689  -5.744  -6.286  1.00  0.00           N  
ATOM   3053  NH2 ARG B 234       5.033  -7.405  -7.591  1.00  0.00           N  
ATOM   3054  N   LEU B 235       8.671 -11.899  -2.286  1.00  0.00           N  
ATOM   3055  CA  LEU B 235       9.577 -12.919  -2.802  1.00  0.00           C  
ATOM   3056  C   LEU B 235      10.003 -12.585  -4.244  1.00  0.00           C  
ATOM   3057  O   LEU B 235       9.357 -11.806  -4.930  1.00  0.00           O  
ATOM   3058  CB  LEU B 235       8.897 -14.295  -2.729  1.00  0.00           C  
ATOM   3059  CG  LEU B 235       8.441 -14.738  -1.325  1.00  0.00           C  
ATOM   3060  CD1 LEU B 235       7.852 -16.148  -1.417  1.00  0.00           C  
ATOM   3061  CD2 LEU B 235       9.592 -14.764  -0.315  1.00  0.00           C  
ATOM   3062  N   GLU B 236      11.052 -13.251  -4.722  1.00  0.00           N  
ATOM   3063  CA  GLU B 236      11.543 -13.103  -6.100  1.00  0.00           C  
ATOM   3064  C   GLU B 236      10.468 -13.433  -7.154  1.00  0.00           C  
ATOM   3065  O   GLU B 236      10.417 -12.805  -8.203  1.00  0.00           O  
ATOM   3066  CB  GLU B 236      12.739 -14.028  -6.329  1.00  0.00           C  
ATOM   3067  CG  GLU B 236      13.994 -13.594  -5.553  1.00  0.00           C  
ATOM   3068  CD  GLU B 236      15.217 -14.474  -5.861  1.00  0.00           C  
ATOM   3069  OE1 GLU B 236      16.337 -14.027  -5.536  1.00  0.00           O  
ATOM   3070  OE2 GLU B 236      15.023 -15.583  -6.404  1.00  0.00           O  
ATOM   3071  N   ASN B 237       9.571 -14.371  -6.859  1.00  0.00           N  
ATOM   3072  CA  ASN B 237       8.449 -14.721  -7.742  1.00  0.00           C  
ATOM   3073  C   ASN B 237       7.287 -13.699  -7.708  1.00  0.00           C  
ATOM   3074  O   ASN B 237       6.247 -13.934  -8.311  1.00  0.00           O  
ATOM   3075  CB  ASN B 237       7.993 -16.160  -7.421  1.00  0.00           C  
ATOM   3076  CG  ASN B 237       7.261 -16.286  -6.101  1.00  0.00           C  
ATOM   3077  OD1 ASN B 237       7.269 -15.390  -5.272  1.00  0.00           O  
ATOM   3078  ND2 ASN B 237       6.598 -17.396  -5.871  1.00  0.00           N  
ATOM   3079  N   GLY B 238       7.424 -12.594  -6.982  1.00  0.00           N  
ATOM   3080  CA  GLY B 238       6.411 -11.549  -6.845  1.00  0.00           C  
ATOM   3081  C   GLY B 238       5.372 -11.793  -5.752  1.00  0.00           C  
ATOM   3082  O   GLY B 238       4.648 -10.852  -5.417  1.00  0.00           O  
ATOM   3083  N   LYS B 239       5.307 -12.993  -5.151  1.00  0.00           N  
ATOM   3084  CA  LYS B 239       4.398 -13.301  -4.044  1.00  0.00           C  
ATOM   3085  C   LYS B 239       4.728 -12.457  -2.814  1.00  0.00           C  
ATOM   3086  O   LYS B 239       5.900 -12.265  -2.482  1.00  0.00           O  
ATOM   3087  CB  LYS B 239       4.484 -14.801  -3.720  1.00  0.00           C  
ATOM   3088  CG  LYS B 239       3.406 -15.259  -2.740  1.00  0.00           C  
ATOM   3089  CD  LYS B 239       3.612 -16.744  -2.410  1.00  0.00           C  
ATOM   3090  CE  LYS B 239       2.365 -17.344  -1.745  1.00  0.00           C  
ATOM   3091  NZ  LYS B 239       2.090 -18.690  -2.288  1.00  0.00           N  
ATOM   3092  N   VAL B 240       3.710 -12.016  -2.099  1.00  0.00           N  
ATOM   3093  CA  VAL B 240       3.857 -11.351  -0.797  1.00  0.00           C  
ATOM   3094  C   VAL B 240       3.511 -12.346   0.306  1.00  0.00           C  
ATOM   3095  O   VAL B 240       2.438 -12.935   0.287  1.00  0.00           O  
ATOM   3096  CB  VAL B 240       3.011 -10.073  -0.700  1.00  0.00           C  
ATOM   3097  CG1 VAL B 240       3.173  -9.387   0.653  1.00  0.00           C  
ATOM   3098  CG2 VAL B 240       3.448  -9.066  -1.777  1.00  0.00           C  
ATOM   3099  N   VAL B 241       4.425 -12.521   1.255  1.00  0.00           N  
ATOM   3100  CA  VAL B 241       4.288 -13.431   2.394  1.00  0.00           C  
ATOM   3101  C   VAL B 241       4.687 -12.729   3.693  1.00  0.00           C  
ATOM   3102  O   VAL B 241       5.454 -11.767   3.680  1.00  0.00           O  
ATOM   3103  CB  VAL B 241       5.096 -14.722   2.204  1.00  0.00           C  
ATOM   3104  CG1 VAL B 241       4.671 -15.480   0.941  1.00  0.00           C  
ATOM   3105  CG2 VAL B 241       6.615 -14.484   2.141  1.00  0.00           C  
ATOM   3106  N   GLY B 242       4.174 -13.231   4.818  1.00  0.00           N  
ATOM   3107  CA  GLY B 242       4.538 -12.764   6.141  1.00  0.00           C  
ATOM   3108  C   GLY B 242       5.843 -13.358   6.682  1.00  0.00           C  
ATOM   3109  O   GLY B 242       6.576 -14.073   5.986  1.00  0.00           O  
ATOM   3110  N   ASP B 243       6.112 -13.072   7.949  1.00  0.00           N  
ATOM   3111  CA  ASP B 243       7.251 -13.611   8.694  1.00  0.00           C  
ATOM   3112  C   ASP B 243       6.957 -15.003   9.287  1.00  0.00           C  
ATOM   3113  O   ASP B 243       7.870 -15.682   9.753  1.00  0.00           O  
ATOM   3114  CB  ASP B 243       7.622 -12.634   9.816  1.00  0.00           C  
ATOM   3115  CG  ASP B 243       8.249 -11.306   9.370  1.00  0.00           C  
ATOM   3116  OD1 ASP B 243       8.763 -11.201   8.243  1.00  0.00           O  
ATOM   3117  OD2 ASP B 243       8.321 -10.385  10.209  1.00  0.00           O  
ATOM   3118  N   VAL B 244       5.690 -15.434   9.288  1.00  0.00           N  
ATOM   3119  CA  VAL B 244       5.228 -16.728   9.805  1.00  0.00           C  
ATOM   3120  C   VAL B 244       4.818 -17.630   8.644  1.00  0.00           C  
ATOM   3121  O   VAL B 244       4.179 -17.179   7.697  1.00  0.00           O  
ATOM   3122  CB  VAL B 244       4.069 -16.552  10.801  1.00  0.00           C  
ATOM   3123  CG1 VAL B 244       3.658 -17.877  11.436  1.00  0.00           C  
ATOM   3124  CG2 VAL B 244       4.447 -15.601  11.946  1.00  0.00           C  
ATOM   3125  N   VAL B 245       5.132 -18.924   8.733  1.00  0.00           N  
ATOM   3126  CA  VAL B 245       4.646 -19.914   7.764  1.00  0.00           C  
ATOM   3127  C   VAL B 245       3.140 -20.131   7.977  1.00  0.00           C  
ATOM   3128  O   VAL B 245       2.721 -20.928   8.819  1.00  0.00           O  
ATOM   3129  CB  VAL B 245       5.435 -21.237   7.835  1.00  0.00           C  
ATOM   3130  CG1 VAL B 245       4.959 -22.209   6.754  1.00  0.00           C  
ATOM   3131  CG2 VAL B 245       6.930 -20.992   7.612  1.00  0.00           C  
ATOM   3132  N   PHE B 246       2.319 -19.409   7.203  1.00  0.00           N  
ATOM   3133  CA  PHE B 246       0.881 -19.270   7.409  1.00  0.00           C  
ATOM   3134  C   PHE B 246       0.125 -20.603   7.463  1.00  0.00           C  
ATOM   3135  O   PHE B 246      -0.649 -20.837   8.378  1.00  0.00           O  
ATOM   3136  CB  PHE B 246       0.302 -18.373   6.307  1.00  0.00           C  
ATOM   3137  CG  PHE B 246      -1.191 -18.142   6.425  1.00  0.00           C  
ATOM   3138  CD1 PHE B 246      -2.106 -18.996   5.772  1.00  0.00           C  
ATOM   3139  CD2 PHE B 246      -1.677 -17.090   7.222  1.00  0.00           C  
ATOM   3140  CE1 PHE B 246      -3.487 -18.800   5.918  1.00  0.00           C  
ATOM   3141  CE2 PHE B 246      -3.057 -16.890   7.368  1.00  0.00           C  
ATOM   3142  CZ  PHE B 246      -3.959 -17.749   6.721  1.00  0.00           C  
ATOM   3143  N   GLU B 247       0.333 -21.496   6.498  1.00  0.00           N  
ATOM   3144  CA  GLU B 247      -0.453 -22.731   6.359  1.00  0.00           C  
ATOM   3145  C   GLU B 247      -0.328 -23.663   7.573  1.00  0.00           C  
ATOM   3146  O   GLU B 247      -1.308 -24.306   7.964  1.00  0.00           O  
ATOM   3147  CB  GLU B 247      -0.008 -23.484   5.099  1.00  0.00           C  
ATOM   3148  CG  GLU B 247      -0.464 -22.783   3.813  1.00  0.00           C  
ATOM   3149  CD  GLU B 247       0.045 -23.474   2.538  1.00  0.00           C  
ATOM   3150  OE1 GLU B 247      -0.587 -23.247   1.481  1.00  0.00           O  
ATOM   3151  OE2 GLU B 247       1.054 -24.193   2.624  1.00  0.00           O  
ATOM   3152  N   ASP B 248       0.851 -23.736   8.181  1.00  0.00           N  
ATOM   3153  CA  ASP B 248       1.083 -24.573   9.353  1.00  0.00           C  
ATOM   3154  C   ASP B 248       0.673 -23.859  10.645  1.00  0.00           C  
ATOM   3155  O   ASP B 248       0.073 -24.477  11.522  1.00  0.00           O  
ATOM   3156  CB  ASP B 248       2.541 -25.039   9.378  1.00  0.00           C  
ATOM   3157  CG  ASP B 248       2.860 -25.987   8.219  1.00  0.00           C  
ATOM   3158  OD1 ASP B 248       1.962 -26.803   7.860  1.00  0.00           O  
ATOM   3159  OD2 ASP B 248       3.994 -25.913   7.716  1.00  0.00           O  
ATOM   3160  N   ALA B 249       0.894 -22.541  10.730  1.00  0.00           N  
ATOM   3161  CA  ALA B 249       0.424 -21.732  11.850  1.00  0.00           C  
ATOM   3162  C   ALA B 249      -1.111 -21.738  11.967  1.00  0.00           C  
ATOM   3163  O   ALA B 249      -1.655 -21.896  13.061  1.00  0.00           O  
ATOM   3164  CB  ALA B 249       0.972 -20.312  11.683  1.00  0.00           C  
ATOM   3165  N   ALA B 250      -1.824 -21.656  10.836  1.00  0.00           N  
ATOM   3166  CA  ALA B 250      -3.288 -21.646  10.783  1.00  0.00           C  
ATOM   3167  C   ALA B 250      -3.943 -22.962  11.226  1.00  0.00           C  
ATOM   3168  O   ALA B 250      -5.140 -22.992  11.527  1.00  0.00           O  
ATOM   3169  CB  ALA B 250      -3.718 -21.266   9.364  1.00  0.00           C  
ATOM   3170  N   LYS B 251      -3.194 -24.064  11.310  1.00  0.00           N  
ATOM   3171  CA  LYS B 251      -3.677 -25.341  11.867  1.00  0.00           C  
ATOM   3172  C   LYS B 251      -3.700 -25.338  13.406  1.00  0.00           C  
ATOM   3173  O   LYS B 251      -4.433 -26.131  13.990  1.00  0.00           O  
ATOM   3174  CB  LYS B 251      -2.812 -26.501  11.349  1.00  0.00           C  
ATOM   3175  CG  LYS B 251      -2.924 -26.709   9.827  1.00  0.00           C  
ATOM   3176  CD  LYS B 251      -1.813 -27.646   9.314  1.00  0.00           C  
ATOM   3177  CE  LYS B 251      -1.736 -27.606   7.787  1.00  0.00           C  
ATOM   3178  NZ  LYS B 251      -0.405 -28.082   7.279  1.00  0.00           N  
ATOM   3179  N   ARG B 252      -2.904 -24.471  14.035  1.00  0.00           N  
ATOM   3180  CA  ARG B 252      -2.684 -24.426  15.490  1.00  0.00           C  
ATOM   3181  C   ARG B 252      -3.299 -23.194  16.155  1.00  0.00           C  
ATOM   3182  O   ARG B 252      -3.875 -23.301  17.235  1.00  0.00           O  
ATOM   3183  CB  ARG B 252      -1.174 -24.493  15.777  1.00  0.00           C  
ATOM   3184  CG  ARG B 252      -0.514 -25.767  15.220  1.00  0.00           C  
ATOM   3185  CD  ARG B 252       0.991 -25.801  15.538  1.00  0.00           C  
ATOM   3186  NE  ARG B 252       1.236 -25.986  16.976  1.00  0.00           N  
ATOM   3187  CZ  ARG B 252       1.226 -27.123  17.653  1.00  0.00           C  
ATOM   3188  NH1 ARG B 252       1.118 -28.279  17.059  1.00  0.00           N  
ATOM   3189  NH2 ARG B 252       1.319 -27.120  18.945  1.00  0.00           N  
ATOM   3190  N   ALA B 253      -3.212 -22.046  15.519  1.00  0.00           N  
ATOM   3191  CA  ALA B 253      -3.712 -20.795  16.057  1.00  0.00           C  
ATOM   3192  C   ALA B 253      -5.249 -20.774  16.188  1.00  0.00           C  
ATOM   3193  O   ALA B 253      -5.965 -21.415  15.420  1.00  0.00           O  
ATOM   3194  CB  ALA B 253      -3.198 -19.651  15.177  1.00  0.00           C  
ATOM   3195  N   SER B 254      -5.772 -19.997  17.146  1.00  0.00           N  
ATOM   3196  CA  SER B 254      -7.198 -19.661  17.224  1.00  0.00           C  
ATOM   3197  C   SER B 254      -7.567 -18.523  16.276  1.00  0.00           C  
ATOM   3198  O   SER B 254      -8.625 -18.555  15.642  1.00  0.00           O  
ATOM   3199  CB  SER B 254      -7.586 -19.305  18.661  1.00  0.00           C  
ATOM   3200  OG  SER B 254      -6.833 -18.216  19.151  1.00  0.00           O  
ATOM   3201  N   TYR B 255      -6.672 -17.538  16.153  1.00  0.00           N  
ATOM   3202  CA  TYR B 255      -6.782 -16.406  15.240  1.00  0.00           C  
ATOM   3203  C   TYR B 255      -5.439 -16.159  14.547  1.00  0.00           C  
ATOM   3204  O   TYR B 255      -4.379 -16.290  15.161  1.00  0.00           O  
ATOM   3205  CB  TYR B 255      -7.214 -15.144  15.994  1.00  0.00           C  
ATOM   3206  CG  TYR B 255      -8.637 -15.167  16.498  1.00  0.00           C  
ATOM   3207  CD1 TYR B 255      -9.685 -14.663  15.698  1.00  0.00           C  
ATOM   3208  CD2 TYR B 255      -8.932 -15.667  17.783  1.00  0.00           C  
ATOM   3209  CE1 TYR B 255     -11.002 -14.667  16.170  1.00  0.00           C  
ATOM   3210  CE2 TYR B 255     -10.254 -15.675  18.262  1.00  0.00           C  
ATOM   3211  CZ  TYR B 255     -11.287 -15.169  17.449  1.00  0.00           C  
ATOM   3212  OH  TYR B 255     -12.572 -15.174  17.911  1.00  0.00           O  
ATOM   3213  N   ILE B 256      -5.479 -15.755  13.276  1.00  0.00           N  
ATOM   3214  CA  ILE B 256      -4.288 -15.388  12.508  1.00  0.00           C  
ATOM   3215  C   ILE B 256      -4.589 -14.257  11.517  1.00  0.00           C  
ATOM   3216  O   ILE B 256      -5.648 -14.237  10.876  1.00  0.00           O  
ATOM   3217  CB  ILE B 256      -3.671 -16.635  11.839  1.00  0.00           C  
ATOM   3218  CG1 ILE B 256      -2.271 -16.329  11.276  1.00  0.00           C  
ATOM   3219  CG2 ILE B 256      -4.594 -17.228  10.753  1.00  0.00           C  
ATOM   3220  CD1 ILE B 256      -1.467 -17.584  10.906  1.00  0.00           C  
ATOM   3221  N   THR B 257      -3.656 -13.320  11.382  1.00  0.00           N  
ATOM   3222  CA  THR B 257      -3.710 -12.311  10.319  1.00  0.00           C  
ATOM   3223  C   THR B 257      -3.198 -12.895   9.001  1.00  0.00           C  
ATOM   3224  O   THR B 257      -2.102 -13.461   8.980  1.00  0.00           O  
ATOM   3225  CB  THR B 257      -2.881 -11.060  10.656  1.00  0.00           C  
ATOM   3226  OG1 THR B 257      -1.573 -11.421  11.029  1.00  0.00           O  
ATOM   3227  CG2 THR B 257      -3.505 -10.268  11.801  1.00  0.00           C  
ATOM   3228  N   PRO B 258      -3.914 -12.722   7.880  1.00  0.00           N  
ATOM   3229  CA  PRO B 258      -3.375 -13.050   6.564  1.00  0.00           C  
ATOM   3230  C   PRO B 258      -2.318 -12.018   6.148  1.00  0.00           C  
ATOM   3231  O   PRO B 258      -2.310 -10.878   6.621  1.00  0.00           O  
ATOM   3232  CB  PRO B 258      -4.590 -13.045   5.633  1.00  0.00           C  
ATOM   3233  CG  PRO B 258      -5.484 -11.969   6.248  1.00  0.00           C  
ATOM   3234  CD  PRO B 258      -5.229 -12.113   7.752  1.00  0.00           C  
ATOM   3235  N   VAL B 259      -1.452 -12.416   5.220  1.00  0.00           N  
ATOM   3236  CA  VAL B 259      -0.538 -11.495   4.523  1.00  0.00           C  
ATOM   3237  C   VAL B 259      -0.632 -11.769   3.020  1.00  0.00           C  
ATOM   3238  O   VAL B 259      -0.320 -12.878   2.596  1.00  0.00           O  
ATOM   3239  CB  VAL B 259       0.915 -11.620   5.017  1.00  0.00           C  
ATOM   3240  CG1 VAL B 259       1.812 -10.593   4.318  1.00  0.00           C  
ATOM   3241  CG2 VAL B 259       1.022 -11.381   6.523  1.00  0.00           C  
ATOM   3242  N   PRO B 260      -1.078 -10.794   2.197  1.00  0.00           N  
ATOM   3243  CA  PRO B 260      -1.519  -9.440   2.543  1.00  0.00           C  
ATOM   3244  C   PRO B 260      -2.932  -9.397   3.162  1.00  0.00           C  
ATOM   3245  O   PRO B 260      -3.636 -10.396   3.203  1.00  0.00           O  
ATOM   3246  CB  PRO B 260      -1.449  -8.683   1.210  1.00  0.00           C  
ATOM   3247  CG  PRO B 260      -1.805  -9.762   0.193  1.00  0.00           C  
ATOM   3248  CD  PRO B 260      -1.145 -11.011   0.767  1.00  0.00           C  
ATOM   3249  N   GLY B 261      -3.363  -8.214   3.615  1.00  0.00           N  
ATOM   3250  CA  GLY B 261      -4.734  -7.938   4.061  1.00  0.00           C  
ATOM   3251  C   GLY B 261      -4.986  -8.097   5.571  1.00  0.00           C  
ATOM   3252  O   GLY B 261      -6.140  -8.020   6.002  1.00  0.00           O  
ATOM   3253  N   GLY B 262      -3.936  -8.289   6.375  1.00  0.00           N  
ATOM   3254  CA  GLY B 262      -4.010  -8.345   7.828  1.00  0.00           C  
ATOM   3255  C   GLY B 262      -3.653  -7.008   8.485  1.00  0.00           C  
ATOM   3256  O   GLY B 262      -4.495  -6.127   8.616  1.00  0.00           O  
ATOM   3257  N   VAL B 263      -2.391  -6.853   8.897  1.00  0.00           N  
ATOM   3258  CA  VAL B 263      -1.932  -5.661   9.627  1.00  0.00           C  
ATOM   3259  C   VAL B 263      -1.805  -4.431   8.726  1.00  0.00           C  
ATOM   3260  O   VAL B 263      -2.186  -3.337   9.132  1.00  0.00           O  
ATOM   3261  CB  VAL B 263      -0.600  -5.952  10.342  1.00  0.00           C  
ATOM   3262  CG1 VAL B 263      -0.078  -4.738  11.108  1.00  0.00           C  
ATOM   3263  CG2 VAL B 263      -0.761  -7.103  11.342  1.00  0.00           C  
ATOM   3264  N   GLY B 264      -1.304  -4.598   7.511  1.00  0.00           N  
ATOM   3265  CA  GLY B 264      -0.935  -3.477   6.641  1.00  0.00           C  
ATOM   3266  C   GLY B 264      -2.023  -2.419   6.407  1.00  0.00           C  
ATOM   3267  O   GLY B 264      -1.746  -1.236   6.598  1.00  0.00           O  
ATOM   3268  N   PRO B 265      -3.290  -2.782   6.072  1.00  0.00           N  
ATOM   3269  CA  PRO B 265      -4.358  -1.801   5.897  1.00  0.00           C  
ATOM   3270  C   PRO B 265      -4.648  -0.959   7.146  1.00  0.00           C  
ATOM   3271  O   PRO B 265      -5.129   0.169   7.034  1.00  0.00           O  
ATOM   3272  CB  PRO B 265      -5.590  -2.618   5.491  1.00  0.00           C  
ATOM   3273  CG  PRO B 265      -5.000  -3.879   4.866  1.00  0.00           C  
ATOM   3274  CD  PRO B 265      -3.742  -4.109   5.694  1.00  0.00           C  
ATOM   3275  N   MET B 266      -4.340  -1.483   8.337  1.00  0.00           N  
ATOM   3276  CA  MET B 266      -4.566  -0.790   9.600  1.00  0.00           C  
ATOM   3277  C   MET B 266      -3.609   0.383   9.812  1.00  0.00           C  
ATOM   3278  O   MET B 266      -3.978   1.315  10.507  1.00  0.00           O  
ATOM   3279  CB  MET B 266      -4.453  -1.760  10.780  1.00  0.00           C  
ATOM   3280  CG  MET B 266      -5.569  -2.804  10.792  1.00  0.00           C  
ATOM   3281  SD  MET B 266      -7.253  -2.129  10.870  1.00  0.00           S  
ATOM   3282  CE  MET B 266      -7.179  -1.199  12.419  1.00  0.00           C  
ATOM   3283  N   THR B 267      -2.425   0.373   9.207  1.00  0.00           N  
ATOM   3284  CA  THR B 267      -1.444   1.450   9.386  1.00  0.00           C  
ATOM   3285  C   THR B 267      -1.998   2.786   8.875  1.00  0.00           C  
ATOM   3286  O   THR B 267      -2.077   3.746   9.635  1.00  0.00           O  
ATOM   3287  CB  THR B 267      -0.116   1.113   8.688  1.00  0.00           C  
ATOM   3288  OG1 THR B 267       0.342  -0.159   9.078  1.00  0.00           O  
ATOM   3289  CG2 THR B 267       0.977   2.107   9.075  1.00  0.00           C  
ATOM   3290  N   VAL B 268      -2.485   2.825   7.643  1.00  0.00           N  
ATOM   3291  CA  VAL B 268      -3.088   4.048   7.072  1.00  0.00           C  
ATOM   3292  C   VAL B 268      -4.414   4.394   7.759  1.00  0.00           C  
ATOM   3293  O   VAL B 268      -4.683   5.566   8.000  1.00  0.00           O  
ATOM   3294  CB  VAL B 268      -3.293   3.930   5.550  1.00  0.00           C  
ATOM   3295  CG1 VAL B 268      -3.881   5.212   4.956  1.00  0.00           C  
ATOM   3296  CG2 VAL B 268      -1.977   3.674   4.833  1.00  0.00           C  
ATOM   3297  N   ALA B 269      -5.239   3.404   8.114  1.00  0.00           N  
ATOM   3298  CA  ALA B 269      -6.474   3.666   8.842  1.00  0.00           C  
ATOM   3299  C   ALA B 269      -6.203   4.334  10.201  1.00  0.00           C  
ATOM   3300  O   ALA B 269      -6.870   5.297  10.567  1.00  0.00           O  
ATOM   3301  CB  ALA B 269      -7.250   2.354   8.999  1.00  0.00           C  
ATOM   3302  N   THR B 270      -5.165   3.881  10.909  1.00  0.00           N  
ATOM   3303  CA  THR B 270      -4.756   4.443  12.202  1.00  0.00           C  
ATOM   3304  C   THR B 270      -4.130   5.826  12.046  1.00  0.00           C  
ATOM   3305  O   THR B 270      -4.330   6.670  12.908  1.00  0.00           O  
ATOM   3306  CB  THR B 270      -3.781   3.504  12.917  1.00  0.00           C  
ATOM   3307  OG1 THR B 270      -4.322   2.211  13.012  1.00  0.00           O  
ATOM   3308  CG2 THR B 270      -3.502   3.965  14.346  1.00  0.00           C  
ATOM   3309  N   LEU B 271      -3.431   6.107  10.955  1.00  0.00           N  
ATOM   3310  CA  LEU B 271      -2.947   7.449  10.646  1.00  0.00           C  
ATOM   3311  C   LEU B 271      -4.107   8.454  10.523  1.00  0.00           C  
ATOM   3312  O   LEU B 271      -4.050   9.556  11.067  1.00  0.00           O  
ATOM   3313  CB  LEU B 271      -2.147   7.372   9.337  1.00  0.00           C  
ATOM   3314  CG  LEU B 271      -1.639   8.725   8.846  1.00  0.00           C  
ATOM   3315  CD1 LEU B 271      -0.534   9.242   9.747  1.00  0.00           C  
ATOM   3316  CD2 LEU B 271      -1.127   8.569   7.407  1.00  0.00           C  
ATOM   3317  N   ILE B 272      -5.175   8.058   9.830  1.00  0.00           N  
ATOM   3318  CA  ILE B 272      -6.395   8.854   9.694  1.00  0.00           C  
ATOM   3319  C   ILE B 272      -7.076   9.041  11.058  1.00  0.00           C  
ATOM   3320  O   ILE B 272      -7.475  10.145  11.409  1.00  0.00           O  
ATOM   3321  CB  ILE B 272      -7.312   8.180   8.649  1.00  0.00           C  
ATOM   3322  CG1 ILE B 272      -6.689   8.161   7.226  1.00  0.00           C  
ATOM   3323  CG2 ILE B 272      -8.691   8.823   8.587  1.00  0.00           C  
ATOM   3324  CD1 ILE B 272      -6.302   9.529   6.653  1.00  0.00           C  
ATOM   3325  N   GLU B 273      -7.148   7.989  11.865  1.00  0.00           N  
ATOM   3326  CA  GLU B 273      -7.684   8.044  13.226  1.00  0.00           C  
ATOM   3327  C   GLU B 273      -6.865   8.984  14.133  1.00  0.00           C  
ATOM   3328  O   GLU B 273      -7.437   9.814  14.830  1.00  0.00           O  
ATOM   3329  CB  GLU B 273      -7.736   6.629  13.793  1.00  0.00           C  
ATOM   3330  CG  GLU B 273      -8.556   6.541  15.080  1.00  0.00           C  
ATOM   3331  CD  GLU B 273      -8.421   5.191  15.796  1.00  0.00           C  
ATOM   3332  OE1 GLU B 273      -9.141   5.009  16.796  1.00  0.00           O  
ATOM   3333  OE2 GLU B 273      -7.546   4.377  15.424  1.00  0.00           O  
ATOM   3334  N   ASN B 274      -5.524   8.909  14.069  1.00  0.00           N  
ATOM   3335  CA  ASN B 274      -4.625   9.811  14.796  1.00  0.00           C  
ATOM   3336  C   ASN B 274      -4.845  11.276  14.385  1.00  0.00           C  
ATOM   3337  O   ASN B 274      -4.876  12.150  15.242  1.00  0.00           O  
ATOM   3338  CB  ASN B 274      -3.162   9.420  14.530  1.00  0.00           C  
ATOM   3339  CG  ASN B 274      -2.613   8.283  15.378  1.00  0.00           C  
ATOM   3340  OD1 ASN B 274      -3.191   7.831  16.345  1.00  0.00           O  
ATOM   3341  ND2 ASN B 274      -1.409   7.839  15.075  1.00  0.00           N  
ATOM   3342  N   THR B 275      -5.036  11.539  13.099  1.00  0.00           N  
ATOM   3343  CA  THR B 275      -5.265  12.899  12.593  1.00  0.00           C  
ATOM   3344  C   THR B 275      -6.587  13.469  13.113  1.00  0.00           C  
ATOM   3345  O   THR B 275      -6.641  14.626  13.518  1.00  0.00           O  
ATOM   3346  CB  THR B 275      -5.243  12.923  11.062  1.00  0.00           C  
ATOM   3347  OG1 THR B 275      -4.049  12.364  10.565  1.00  0.00           O  
ATOM   3348  CG2 THR B 275      -5.315  14.356  10.510  1.00  0.00           C  
ATOM   3349  N   LEU B 276      -7.645  12.650  13.156  1.00  0.00           N  
ATOM   3350  CA  LEU B 276      -8.909  13.052  13.773  1.00  0.00           C  
ATOM   3351  C   LEU B 276      -8.736  13.306  15.275  1.00  0.00           C  
ATOM   3352  O   LEU B 276      -9.227  14.313  15.771  1.00  0.00           O  
ATOM   3353  CB  LEU B 276      -9.976  11.984  13.503  1.00  0.00           C  
ATOM   3354  CG  LEU B 276     -11.340  12.297  14.158  1.00  0.00           C  
ATOM   3355  CD1 LEU B 276     -12.010  13.534  13.572  1.00  0.00           C  
ATOM   3356  CD2 LEU B 276     -12.281  11.116  13.959  1.00  0.00           C  
ATOM   3357  N   GLN B 277      -8.032  12.427  15.993  1.00  0.00           N  
ATOM   3358  CA  GLN B 277      -7.768  12.586  17.418  1.00  0.00           C  
ATOM   3359  C   GLN B 277      -7.041  13.899  17.707  1.00  0.00           C  
ATOM   3360  O   GLN B 277      -7.463  14.651  18.582  1.00  0.00           O  
ATOM   3361  CB  GLN B 277      -6.966  11.378  17.924  1.00  0.00           C  
ATOM   3362  CG  GLN B 277      -6.743  11.464  19.441  1.00  0.00           C  
ATOM   3363  CD  GLN B 277      -5.896  10.347  20.029  1.00  0.00           C  
ATOM   3364  OE1 GLN B 277      -5.347   9.486  19.357  1.00  0.00           O  
ATOM   3365  NE2 GLN B 277      -5.748  10.344  21.333  1.00  0.00           N  
ATOM   3366  N   ALA B 278      -5.992  14.218  16.928  1.00  0.00           N  
ATOM   3367  CA  ALA B 278      -5.250  15.463  17.077  1.00  0.00           C  
ATOM   3368  C   ALA B 278      -6.167  16.688  16.940  1.00  0.00           C  
ATOM   3369  O   ALA B 278      -6.121  17.595  17.776  1.00  0.00           O  
ATOM   3370  CB  ALA B 278      -4.117  15.482  16.039  1.00  0.00           C  
ATOM   3371  N   CYS B 279      -7.059  16.692  15.953  1.00  0.00           N  
ATOM   3372  CA  CYS B 279      -8.039  17.753  15.763  1.00  0.00           C  
ATOM   3373  C   CYS B 279      -9.007  17.859  16.949  1.00  0.00           C  
ATOM   3374  O   CYS B 279      -9.173  18.929  17.527  1.00  0.00           O  
ATOM   3375  CB  CYS B 279      -8.787  17.492  14.450  1.00  0.00           C  
ATOM   3376  SG  CYS B 279      -9.955  18.837  14.082  1.00  0.00           S  
ATOM   3377  N   VAL B 280      -9.646  16.741  17.316  1.00  0.00           N  
ATOM   3378  CA  VAL B 280     -10.765  16.720  18.273  1.00  0.00           C  
ATOM   3379  C   VAL B 280     -10.306  16.907  19.716  1.00  0.00           C  
ATOM   3380  O   VAL B 280     -11.001  17.558  20.487  1.00  0.00           O  
ATOM   3381  CB  VAL B 280     -11.574  15.416  18.112  1.00  0.00           C  
ATOM   3382  CG1 VAL B 280     -12.670  15.252  19.169  1.00  0.00           C  
ATOM   3383  CG2 VAL B 280     -12.257  15.366  16.746  1.00  0.00           C  
ATOM   3384  N   GLU B 281      -9.148  16.350  20.092  1.00  0.00           N  
ATOM   3385  CA  GLU B 281      -8.683  16.346  21.483  1.00  0.00           C  
ATOM   3386  C   GLU B 281      -7.661  17.453  21.782  1.00  0.00           C  
ATOM   3387  O   GLU B 281      -7.606  17.921  22.920  1.00  0.00           O  
ATOM   3388  CB  GLU B 281      -8.080  14.982  21.850  1.00  0.00           C  
ATOM   3389  CG  GLU B 281      -9.095  13.831  21.830  1.00  0.00           C  
ATOM   3390  CD  GLU B 281      -8.474  12.467  22.197  1.00  0.00           C  
ATOM   3391  OE1 GLU B 281      -9.116  11.431  21.905  1.00  0.00           O  
ATOM   3392  OE2 GLU B 281      -7.322  12.408  22.708  1.00  0.00           O  
ATOM   3393  N   TYR B 282      -6.845  17.866  20.807  1.00  0.00           N  
ATOM   3394  CA  TYR B 282      -5.685  18.722  21.079  1.00  0.00           C  
ATOM   3395  C   TYR B 282      -5.756  20.108  20.443  1.00  0.00           C  
ATOM   3396  O   TYR B 282      -5.215  21.050  21.033  1.00  0.00           O  
ATOM   3397  CB  TYR B 282      -4.382  18.005  20.668  1.00  0.00           C  
ATOM   3398  CG  TYR B 282      -4.207  16.590  21.189  1.00  0.00           C  
ATOM   3399  CD1 TYR B 282      -4.669  16.216  22.468  1.00  0.00           C  
ATOM   3400  CD2 TYR B 282      -3.600  15.610  20.373  1.00  0.00           C  
ATOM   3401  CE1 TYR B 282      -4.563  14.897  22.910  1.00  0.00           C  
ATOM   3402  CE2 TYR B 282      -3.485  14.286  20.810  1.00  0.00           C  
ATOM   3403  CZ  TYR B 282      -3.978  13.918  22.078  1.00  0.00           C  
ATOM   3404  OH  TYR B 282      -3.917  12.615  22.499  1.00  0.00           O  
ATOM   3405  N   HIS B 283      -6.381  20.248  19.273  1.00  0.00           N  
ATOM   3406  CA  HIS B 283      -6.331  21.498  18.516  1.00  0.00           C  
ATOM   3407  C   HIS B 283      -7.665  22.246  18.465  1.00  0.00           C  
ATOM   3408  O   HIS B 283      -7.670  23.475  18.503  1.00  0.00           O  
ATOM   3409  CB  HIS B 283      -5.827  21.233  17.094  1.00  0.00           C  
ATOM   3410  CG  HIS B 283      -4.535  20.477  17.000  1.00  0.00           C  
ATOM   3411  ND1 HIS B 283      -4.205  19.623  15.960  1.00  0.00           N  
ATOM   3412  CD2 HIS B 283      -3.477  20.474  17.865  1.00  0.00           C  
ATOM   3413  CE1 HIS B 283      -2.994  19.114  16.218  1.00  0.00           C  
ATOM   3414  NE2 HIS B 283      -2.517  19.605  17.365  1.00  0.00           N  
ATOM   3415  N   ASP B 284      -8.782  21.533  18.368  1.00  0.00           N  
ATOM   3416  CA  ASP B 284     -10.120  22.115  18.271  1.00  0.00           C  
ATOM   3417  C   ASP B 284     -11.140  21.334  19.123  1.00  0.00           C  
ATOM   3418  O   ASP B 284     -12.149  20.836  18.613  1.00  0.00           O  
ATOM   3419  CB  ASP B 284     -10.496  22.220  16.789  1.00  0.00           C  
ATOM   3420  CG  ASP B 284     -11.738  23.073  16.525  1.00  0.00           C  
ATOM   3421  OD1 ASP B 284     -11.857  24.156  17.118  1.00  0.00           O  
ATOM   3422  OD2 ASP B 284     -12.539  22.651  15.651  1.00  0.00           O  
ATOM   3423  N   PRO B 285     -10.837  21.154  20.442  1.00  0.00           N  
ATOM   3424  CA  PRO B 285     -11.749  20.497  21.358  1.00  0.00           C  
ATOM   3425  C   PRO B 285     -13.027  21.322  21.499  1.00  0.00           C  
ATOM   3426  O   PRO B 285     -13.000  22.556  21.495  1.00  0.00           O  
ATOM   3427  CB  PRO B 285     -10.993  20.367  22.681  1.00  0.00           C  
ATOM   3428  CG  PRO B 285     -10.043  21.560  22.658  1.00  0.00           C  
ATOM   3429  CD  PRO B 285      -9.689  21.679  21.172  1.00  0.00           C  
ATOM   3430  N   GLN B 286     -14.147  20.629  21.630  1.00  0.00           N  
ATOM   3431  CA  GLN B 286     -15.416  21.245  21.984  1.00  0.00           C  
ATOM   3432  C   GLN B 286     -15.597  21.132  23.496  1.00  0.00           C  
ATOM   3433  O   GLN B 286     -15.227  20.109  24.079  1.00  0.00           O  
ATOM   3434  CB  GLN B 286     -16.564  20.593  21.208  1.00  0.00           C  
ATOM   3435  CG  GLN B 286     -16.360  20.649  19.684  1.00  0.00           C  
ATOM   3436  CD  GLN B 286     -16.151  22.081  19.174  1.00  0.00           C  
ATOM   3437  OE1 GLN B 286     -17.036  22.917  19.222  1.00  0.00           O  
ATOM   3438  NE2 GLN B 286     -14.976  22.407  18.683  1.00  0.00           N  
ATOM   3439  N   ASP B 287     -16.163  22.169  24.113  1.00  0.00           N  
ATOM   3440  CA  ASP B 287     -16.559  22.081  25.509  1.00  0.00           C  
ATOM   3441  C   ASP B 287     -17.650  21.000  25.651  1.00  0.00           C  
ATOM   3442  O   ASP B 287     -18.565  20.919  24.826  1.00  0.00           O  
ATOM   3443  CB  ASP B 287     -17.036  23.449  26.021  1.00  0.00           C  
ATOM   3444  CG  ASP B 287     -15.918  24.507  26.106  1.00  0.00           C  
ATOM   3445  OD1 ASP B 287     -14.768  24.140  26.431  1.00  0.00           O  
ATOM   3446  OD2 ASP B 287     -16.221  25.701  25.864  1.00  0.00           O  
ATOM   3447  N   GLU B 288     -17.510  20.129  26.671  1.00  0.00           N  
ATOM   3448  CA  GLU B 288     -18.539  19.154  27.054  1.00  0.00           C  
ATOM   3449  C   GLU B 288     -19.774  19.818  27.684  1.00  0.00           C  
ATOM   3450  O   GLU B 288     -19.617  20.801  28.442  1.00  0.00           O  
ATOM   3451  CB  GLU B 288     -17.978  18.072  28.001  1.00  0.00           C  
ATOM   3452  CG  GLU B 288     -17.064  17.039  27.301  1.00  0.00           C  
ATOM   3453  CD  GLU B 288     -16.689  15.828  28.204  1.00  0.00           C  
ATOM   3454  OE1 GLU B 288     -16.276  14.790  27.637  1.00  0.00           O  
ATOM   3455  OE2 GLU B 288     -16.808  15.909  29.447  1.00  0.00           O  
ATOM   3456  OXT GLU B 288     -20.890  19.316  27.409  1.00  0.00           O  
CONECT    1    2                                                      
CONECT    2    1    5    3                                            
CONECT    3    2    4    4    9                                       
CONECT    4    3    3                                                 
CONECT    5    6    2                                                 
CONECT    6    7    5                                                 
CONECT    7    8    6                                                 
CONECT    8    7                                                      
CONECT    9    3   10                                                 
CONECT   10    9   13   11                                            
CONECT   11   10   12   12   16                                       
CONECT   12   11   11                                                 
CONECT   13   14   10   15                                            
CONECT   14   13                                                      
CONECT   15   13                                                      
CONECT   16   11   17                                                 
CONECT   17   16   20   18                                            
CONECT   18   17   19   19   23                                       
CONECT   19   18   18                                                 
CONECT   20   22   17   21                                            
CONECT   21   20                                                      
CONECT   22   20                                                      
CONECT   23   18   24                                                 
CONECT   24   23   27   25                                            
CONECT   25   24   26   26   28                                       
CONECT   26   25   25                                                 
CONECT   27   24                                                      
CONECT   28   25   29                                                 
CONECT   29   28   32   30                                            
CONECT   30   29   31   31   40                                       
CONECT   31   30   30                                                 
CONECT   32   33   29                                                 
CONECT   33   35   35   34   32                                       
CONECT   34   36   36   33                                            
CONECT   35   37   33   33                                            
CONECT   36   38   34   34                                            
CONECT   37   38   38   35                                            
CONECT   38   39   37   37   36                                       
CONECT   39   38                                                      
CONECT   40   30   41                                                 
CONECT   41   40   44   42                                            
CONECT   42   41   43   43   48                                       
CONECT   43   42   42                                                 
CONECT   44   45   41   46                                            
CONECT   45   47   44                                                 
CONECT   46   44                                                      
CONECT   47   45                                                      
CONECT   48   42   49                                                 
CONECT   49   48   50   52                                            
CONECT   50   49   51   51   53                                       
CONECT   51   50   50                                                 
CONECT   52   49                                                      
CONECT   53   50   54                                                 
CONECT   54   53   57   55                                            
CONECT   55   54   56   56   61                                       
CONECT   56   55   55                                                 
CONECT   57   58   54   59                                            
CONECT   58   60   57                                                 
CONECT   59   57                                                      
CONECT   60   58                                                      
CONECT   61   55   62                                                 
CONECT   62   61   63                                                 
CONECT   63   64   64   62   65                                       
CONECT   64   63   63                                                 
CONECT   65   63   66                                                 
CONECT   66   65   69   67                                            
CONECT   67   66   68   68   71                                       
CONECT   68   67   67                                                 
CONECT   69   66   70                                                 
CONECT   70   69                                                      
CONECT   71   67   72                                                 
CONECT   72   71   73   75                                            
CONECT   73   79   72   74   74                                       
CONECT   74   73   73                                                 
CONECT   75   72   76                                                 
CONECT   76   77   77   75   78                                       
CONECT   77   76   76                                                 
CONECT   78   76                                                      
CONECT   79   80   73                                                 
CONECT   80   83   79   81                                            
CONECT   81   82   82   80   87                                       
CONECT   82   81   81                                                 
CONECT   83   84   80                                                 
CONECT   84   85   83   86                                            
CONECT   85   84                                                      
CONECT   86   84                                                      
CONECT   87   81   88                                                 
CONECT   88   91   89   87                                            
CONECT   89   92   88   90   90                                       
CONECT   90   89   89                                                 
CONECT   91   88                                                      
CONECT   92   93   89                                                 
CONECT   93   94   96   92                                            
CONECT   94   95   95   98   93                                       
CONECT   95   94   94                                                 
CONECT   96   93   97                                                 
CONECT   97   96                                                      
CONECT   98   99   94  104                                            
CONECT   99  100  102   98                                            
CONECT  100  101  101  105   99                                       
CONECT  101  100  100                                                 
CONECT  102   99  103                                                 
CONECT  103  102  104                                                 
CONECT  104   98  103                                                 
CONECT  105  106  100                                                 
CONECT  106  107  105  109                                            
CONECT  107  108  108  113  106                                       
CONECT  108  107  107                                                 
CONECT  109  106  110                                                 
CONECT  110  112  109  111                                            
CONECT  111  110                                                      
CONECT  112  110                                                      
CONECT  113  114  107                                                 
CONECT  114  115  117  113                                            
CONECT  115  116  116  122  114                                       
CONECT  116  115  115                                                 
CONECT  117  114  118                                                 
CONECT  118  117  119                                                 
CONECT  119  118  121  121  120                                       
CONECT  120  119                                                      
CONECT  121  119  119                                                 
CONECT  122  123  115                                                 
CONECT  123  124  122  126                                            
CONECT  124  125  125  131  123                                       
CONECT  125  124  124                                                 
CONECT  126  123  127                                                 
CONECT  127  126  128                                                 
CONECT  128  127  129  129  130                                       
CONECT  129  128  128                                                 
CONECT  130  128                                                      
CONECT  131  132  124                                                 
CONECT  132  133  135  131                                            
CONECT  133  134  134  138  132                                       
CONECT  134  133  133                                                 
CONECT  135  136  132  137                                            
CONECT  136  135                                                      
CONECT  137  135                                                      
CONECT  138  139  133                                                 
CONECT  139  140  142  138                                            
CONECT  140  141  141  146  139                                       
CONECT  141  140  140                                                 
CONECT  142  139  143                                                 
CONECT  143  142  144  144  145                                       
CONECT  144  143  143                                                 
CONECT  145  143                                                      
CONECT  146  147  140                                                 
CONECT  147  148  150  146                                            
CONECT  148  149  149  151  147                                       
CONECT  149  148  148                                                 
CONECT  150  147                                                      
CONECT  151  152  148                                                 
CONECT  152  153  151  155                                            
CONECT  153  154  154  156  152                                       
CONECT  154  153  153                                                 
CONECT  155  152                                                      
CONECT  156  157  153                                                 
CONECT  157  158  160  156                                            
CONECT  158  159  159  164  157                                       
CONECT  159  158  158                                                 
CONECT  160  157  161                                                 
CONECT  161  163  160  162                                            
CONECT  162  161                                                      
CONECT  163  161                                                      
CONECT  164  165  158                                                 
CONECT  165  166  168  164                                            
CONECT  166  167  167  173  165                                       
CONECT  167  166  166                                                 
CONECT  168  169  165                                                 
CONECT  169  170  168                                                 
CONECT  170  171  169                                                 
CONECT  171  172  170                                                 
CONECT  172  171                                                      
CONECT  173  174  166                                                 
CONECT  174  175  173  177                                            
CONECT  175  176  176  178  174                                       
CONECT  176  175  175                                                 
CONECT  177  174                                                      
CONECT  178  179  175                                                 
CONECT  179  180  178  182                                            
CONECT  180  181  181  186  179                                       
CONECT  181  180  180                                                 
CONECT  182  179  183                                                 
CONECT  183  182  185  184                                            
CONECT  184  183                                                      
CONECT  185  183                                                      
CONECT  186  187  180                                                 
CONECT  187  188  186                                                 
CONECT  188  189  189  190  187                                       
CONECT  189  188  188                                                 
CONECT  190  191  188                                                 
CONECT  191  192  194  190                                            
CONECT  192  193  193  198  191                                       
CONECT  193  192  192                                                 
CONECT  194  191  195                                                 
CONECT  195  196  196  194  197                                       
CONECT  196  195  195                                                 
CONECT  197  195                                                      
CONECT  198  199  192                                                 
CONECT  199  200  202  198                                            
CONECT  200  206  201  201  199                                       
CONECT  201  200  200                                                 
CONECT  202  204  199  203                                            
CONECT  203  202  205                                                 
CONECT  204  202                                                      
CONECT  205  203                                                      
CONECT  206  207  212  200                                            
CONECT  207  210  208  206                                            
CONECT  208  213  207  209  209                                       
CONECT  209  208  208                                                 
CONECT  210  207  211                                                 
CONECT  211  210  212                                                 
CONECT  212  211  206                                                 
CONECT  213  214  208                                                 
CONECT  214  217  213  215                                            
CONECT  215  214  216  216  222                                       
CONECT  216  215  215                                                 
CONECT  217  218  214                                                 
CONECT  218  219  217                                                 
CONECT  219  220  220  221  218                                       
CONECT  220  219  219                                                 
CONECT  221  219                                                      
CONECT  222  215  223                                                 
CONECT  223  222  224  226                                            
CONECT  224  223  225  225  228                                       
CONECT  225  224  224                                                 
CONECT  226  223  227                                                 
CONECT  227  226                                                      
CONECT  228  224  229                                                 
CONECT  229  232  228  230                                            
CONECT  230  229  231  231  238                                       
CONECT  231  230  230                                                 
CONECT  232  233  229                                                 
CONECT  233  234  234  235  232                                       
CONECT  234  236  233  233                                            
CONECT  235  237  233                                                 
CONECT  236  234  237  237                                            
CONECT  237  236  236  235                                            
CONECT  238  230  239                                                 
CONECT  239  238  240  242                                            
CONECT  240  241  241  246  239                                       
CONECT  241  240  240                                                 
CONECT  242  239  243  244                                            
CONECT  243  242  245                                                 
CONECT  244  242                                                      
CONECT  245  243                                                      
CONECT  246  247  240                                                 
CONECT  247  250  246  248                                            
CONECT  248  247  249  249  254                                       
CONECT  249  248  248                                                 
CONECT  250  251  247                                                 
CONECT  251  253  252  250                                            
CONECT  252  251                                                      
CONECT  253  251                                                      
CONECT  254  248  255                                                 
CONECT  255  254  258  256                                            
CONECT  256  255  257  257  261                                       
CONECT  257  256  256                                                 
CONECT  258  259  255  260                                            
CONECT  259  258                                                      
CONECT  260  258                                                      
CONECT  261  256  262                                                 
CONECT  262  261  265  263                                            
CONECT  263  262  264  264  268                                       
CONECT  264  263  263                                                 
CONECT  265  267  262  266                                            
CONECT  266  265                                                      
CONECT  267  265                                                      
CONECT  268  263  269                                                 
CONECT  269  268  272  270                                            
CONECT  270  269  271  271  274                                       
CONECT  271  270  270                                                 
CONECT  272  269  273                                                 
CONECT  273  272                                                      
CONECT  274  270  275                                                 
CONECT  275  274  276  278                                            
CONECT  276  275  277  277  280                                       
CONECT  277  276  276                                                 
CONECT  278  275  279                                                 
CONECT  279  278                                                      
CONECT  280  276  281                                                 
CONECT  281  280  284  282                                            
CONECT  282  281  291  283  283                                       
CONECT  283  282  282                                                 
CONECT  284  285  281                                                 
CONECT  285  286  286  287  284                                       
CONECT  286  288  285  285                                            
CONECT  287  289  289  285                                            
CONECT  288  290  290  286                                            
CONECT  289  290  287  287                                            
CONECT  290  288  288  289                                            
CONECT  291  282  292                                                 
CONECT  292  291  295  293                                            
CONECT  293  292  294  294  303                                       
CONECT  294  293  293                                                 
CONECT  295  296  292                                                 
CONECT  296  298  298  297  295                                       
CONECT  297  299  299  296                                            
CONECT  298  300  296  296                                            
CONECT  299  301  297  297                                            
CONECT  300  301  301  298                                            
CONECT  301  302  300  300  299                                       
CONECT  302  301                                                      
CONECT  303  293  304                                                 
CONECT  304  303  305  307                                            
CONECT  305  304  314  306  306                                       
CONECT  306  305  305                                                 
CONECT  307  304  308                                                 
CONECT  308  307  309                                                 
CONECT  309  308  310                                                 
CONECT  310  311  311  309                                            
CONECT  311  313  310  310  312                                       
CONECT  312  311                                                      
CONECT  313  311                                                      
CONECT  314  305  315                                                 
CONECT  315  318  314  316                                            
CONECT  316  315  317  317  321                                       
CONECT  317  316  316                                                 
CONECT  318  319  320  315                                            
CONECT  319  318                                                      
CONECT  320  318                                                      
CONECT  321  316  327  322                                            
CONECT  322  321  323  325                                            
CONECT  323  324  324  322  328                                       
CONECT  324  323  323                                                 
CONECT  325  322  326                                                 
CONECT  326  327  325                                                 
CONECT  327  321  326                                                 
CONECT  328  323  329  334                                            
CONECT  329  328  332  330                                            
CONECT  330  329  335  331  331                                       
CONECT  331  330  330                                                 
CONECT  332  329  333                                                 
CONECT  333  332  334                                                 
CONECT  334  328  333                                                 
CONECT  335  330  336                                                 
CONECT  336  339  335  337                                            
CONECT  337  336  338  338  343                                       
CONECT  338  337  337                                                 
CONECT  339  340  336                                                 
CONECT  340  341  342  339                                            
CONECT  341  340                                                      
CONECT  342  340                                                      
CONECT  343  337  344                                                 
CONECT  344  343  345                                                 
CONECT  345  344  346  346  347                                       
CONECT  346  345  345                                                 
CONECT  347  345  353  348                                            
CONECT  348  347  349  351                                            
CONECT  349  350  350  354  348                                       
CONECT  350  349  349                                                 
CONECT  351  348  352                                                 
CONECT  352  353  351                                                 
CONECT  353  347  352                                                 
CONECT  354  349  355                                                 
CONECT  355  356  354  358                                            
CONECT  356  357  357  355  363                                       
CONECT  357  356  356                                                 
CONECT  358  355  359                                                 
CONECT  359  358  360                                                 
CONECT  360  359  362  361  361                                       
CONECT  361  360  360                                                 
CONECT  362  360                                                      
CONECT  363  356  364                                                 
CONECT  364  365  363  367                                            
CONECT  365  371  366  366  364                                       
CONECT  366  365  365                                                 
CONECT  367  364  368                                                 
CONECT  368  367  369  369  370                                       
CONECT  369  368  368                                                 
CONECT  370  368                                                      
CONECT  371  372  365                                                 
CONECT  372  375  373  371                                            
CONECT  373  380  374  374  372                                       
CONECT  374  373  373                                                 
CONECT  375  376  372                                                 
CONECT  376  377  375                                                 
CONECT  377  378  378  379  376                                       
CONECT  378  377  377                                                 
CONECT  379  377                                                      
CONECT  380  381  386  373                                            
CONECT  381  384  382  380                                            
CONECT  382  383  383  387  381                                       
CONECT  383  382  382                                                 
CONECT  384  385  381                                                 
CONECT  385  384  386                                                 
CONECT  386  385  380                                                 
CONECT  387  388  382                                                 
CONECT  388  389  391  387                                            
CONECT  389  395  390  390  388                                       
CONECT  390  389  389                                                 
CONECT  391  388  392                                                 
CONECT  392  391  394  394  393                                       
CONECT  393  392                                                      
CONECT  394  392  392                                                 
CONECT  395  396  389                                                 
CONECT  396  397  399  395                                            
CONECT  397  407  398  398  396                                       
CONECT  398  397  397                                                 
CONECT  399  400  396                                                 
CONECT  400  401  401  399  402                                       
CONECT  401  403  400  400                                            
CONECT  402  400  404  404                                            
CONECT  403  401  405  405                                            
CONECT  404  405  402  402                                            
CONECT  405  403  403  406  404                                       
CONECT  406  405                                                      
CONECT  407  408  397                                                 
CONECT  408  409  411  407                                            
CONECT  409  410  410  415  408                                       
CONECT  410  409  409                                                 
CONECT  411  412  408                                                 
CONECT  412  414  413  411                                            
CONECT  413  412                                                      
CONECT  414  412                                                      
CONECT  415  416  409                                                 
CONECT  416  417  419  415                                            
CONECT  417  423  418  418  416                                       
CONECT  418  417  417                                                 
CONECT  419  416  420                                                 
CONECT  420  419  421  421  422                                       
CONECT  421  420  420                                                 
CONECT  422  420                                                      
CONECT  423  424  417                                                 
CONECT  424  425  427  423                                            
CONECT  425  428  426  426  424                                       
CONECT  426  425  425                                                 
CONECT  427  424                                                      
CONECT  428  429  425                                                 
CONECT  429  430  432  428                                            
CONECT  430  433  431  431  429                                       
CONECT  431  430  430                                                 
CONECT  432  429                                                      
CONECT  433  434  430                                                 
CONECT  434  435  437  433                                            
CONECT  435  440  436  436  434                                       
CONECT  436  435  435                                                 
CONECT  437  438  434  439                                            
CONECT  438  437                                                      
CONECT  439  437                                                      
CONECT  440  441  435                                                 
CONECT  441  442  444  440                                            
CONECT  442  445  443  443  441                                       
CONECT  443  442  442                                                 
CONECT  444  441                                                      
CONECT  445  446  442                                                 
CONECT  446  447  449  445                                            
CONECT  447  453  448  448  446                                       
CONECT  448  447  447                                                 
CONECT  449  450  446                                                 
CONECT  450  452  451  449                                            
CONECT  451  450                                                      
CONECT  452  450                                                      
CONECT  453  454  447                                                 
CONECT  454  457  455  453                                            
CONECT  455  462  456  456  454                                       
CONECT  456  455  455                                                 
CONECT  457  458  454                                                 
CONECT  458  459  457                                                 
CONECT  459  460  460  461  458                                       
CONECT  460  459  459                                                 
CONECT  461  459                                                      
CONECT  462  463  455                                                 
CONECT  463  464  462  466                                            
CONECT  464  469  465  465  463                                       
CONECT  465  464  464                                                 
CONECT  466  463  467  468                                            
CONECT  467  466                                                      
CONECT  468  466                                                      
CONECT  469  470  464                                                 
CONECT  470  473  471  469                                            
CONECT  471  472  472  470  475                                       
CONECT  472  471  471                                                 
CONECT  473  474  470                                                 
CONECT  474  473                                                      
CONECT  475  471  476                                                 
CONECT  476  475  477  479                                            
CONECT  477  483  476  478  478                                       
CONECT  478  477  477                                                 
CONECT  479  476  480                                                 
CONECT  480  482  479  481                                            
CONECT  481  480                                                      
CONECT  482  480                                                      
CONECT  483  477  484                                                 
CONECT  484  487  483  485                                            
CONECT  485  484  488  486  486                                       
CONECT  486  485  485                                                 
CONECT  487  484                                                      
CONECT  488  494  485  489                                            
CONECT  489  488  492  490                                            
CONECT  490  489  495  491  491                                       
CONECT  491  490  490                                                 
CONECT  492  493  489                                                 
CONECT  493  494  492                                                 
CONECT  494  488  493                                                 
CONECT  495  496  490                                                 
CONECT  496  499  495  497                                            
CONECT  497  504  496  498  498                                       
CONECT  498  497  497                                                 
CONECT  499  500  496                                                 
CONECT  500  499  501                                                 
CONECT  501  503  503  500  502                                       
CONECT  502  501                                                      
CONECT  503  501  501                                                 
CONECT  504  505  497                                                 
CONECT  505  508  504  506                                            
CONECT  506  505  513  507  507                                       
CONECT  507  506  506                                                 
CONECT  508  509  505                                                 
CONECT  509  510  508                                                 
CONECT  510  511  511  512  509                                       
CONECT  511  510  510                                                 
CONECT  512  510                                                      
CONECT  513  506  514                                                 
CONECT  514  513  517  515                                            
CONECT  515  514  521  516  516                                       
CONECT  516  515  515                                                 
CONECT  517  514  518                                                 
CONECT  518  517  519  520                                            
CONECT  519  518                                                      
CONECT  520  518                                                      
CONECT  521  515  522                                                 
CONECT  522  521  525  523                                            
CONECT  523  529  522  524  524                                       
CONECT  524  523  523                                                 
CONECT  525  522  526                                                 
CONECT  526  525  528  527                                            
CONECT  527  526                                                      
CONECT  528  526                                                      
CONECT  529  530  523                                                 
CONECT  530  533  529  531                                            
CONECT  531  530  537  532  532                                       
CONECT  532  531  531                                                 
CONECT  533  534  530                                                 
CONECT  534  536  533  535  535                                       
CONECT  535  534  534                                                 
CONECT  536  534                                                      
CONECT  537  531  538                                                 
CONECT  538  541  537  539                                            
CONECT  539  538  547  540  540                                       
CONECT  540  539  539                                                 
CONECT  541  542  538                                                 
CONECT  542  544  544  543  541                                       
CONECT  543  545  542                                                 
CONECT  544  546  542  542                                            
CONECT  545  546  546  543                                            
CONECT  546  545  545  544                                            
CONECT  547  539  548                                                 
CONECT  548  547  551  549                                            
CONECT  549  548  554  550  550                                       
CONECT  550  549  549                                                 
CONECT  551  553  552  548                                            
CONECT  552  551                                                      
CONECT  553  551                                                      
CONECT  554  549  555                                                 
CONECT  555  554  558  556                                            
CONECT  556  563  555  557  557                                       
CONECT  557  556  556                                                 
CONECT  558  559  555                                                 
CONECT  559  560  558                                                 
CONECT  560  561  561  562  559                                       
CONECT  561  560  560                                                 
CONECT  562  560                                                      
CONECT  563  564  556                                                 
CONECT  564  567  563  565                                            
CONECT  565  564  574  566  566                                       
CONECT  566  565  565                                                 
CONECT  567  568  564                                                 
CONECT  568  569  567                                                 
CONECT  569  570  568                                                 
CONECT  570  571  571  569                                            
CONECT  571  573  570  570  572                                       
CONECT  572  571                                                      
CONECT  573  571                                                      
CONECT  574  565  575                                                 
CONECT  575  574  578  576                                            
CONECT  576  575  582  577  577                                       
CONECT  577  576  576                                                 
CONECT  578  579  575  580                                            
CONECT  579  581  578                                                 
CONECT  580  578                                                      
CONECT  581  579                                                      
CONECT  582  576  583                                                 
CONECT  583  582  586  584                                            
CONECT  584  591  583  585  585                                       
CONECT  585  584  584                                                 
CONECT  586  587  583                                                 
CONECT  587  586  588                                                 
CONECT  588  590  590  587  589                                       
CONECT  589  588                                                      
CONECT  590  588  588                                                 
CONECT  591  592  584                                                 
CONECT  592  595  591  593                                            
CONECT  593  599  592  594  594                                       
CONECT  594  593  593                                                 
CONECT  595  596  592                                                 
CONECT  596  597  595  598                                            
CONECT  597  596                                                      
CONECT  598  596                                                      
CONECT  599  600  593                                                 
CONECT  600  603  599  601                                            
CONECT  601  600  608  602  602                                       
CONECT  602  601  601                                                 
CONECT  603  604  600                                                 
CONECT  604  605  603                                                 
CONECT  605  607  606  606  604                                       
CONECT  606  605  605                                                 
CONECT  607  605                                                      
CONECT  608  601  609                                                 
CONECT  609  608  612  610                                            
CONECT  610  609  617  611  611                                       
CONECT  611  610  610                                                 
CONECT  612  613  609                                                 
CONECT  613  614  612                                                 
CONECT  614  616  613  615  615                                       
CONECT  615  614  614                                                 
CONECT  616  614                                                      
CONECT  617  610  618                                                 
CONECT  618  617  619                                                 
CONECT  619  621  618  620  620                                       
CONECT  620  619  619                                                 
CONECT  621  622  619                                                 
CONECT  622  625  621  623                                            
CONECT  623  624  624  622  632                                       
CONECT  624  623  623                                                 
CONECT  625  626  622                                                 
CONECT  626  627  625                                                 
CONECT  627  628  626                                                 
CONECT  628  629  629  627                                            
CONECT  629  630  631  628  628                                       
CONECT  630  629                                                      
CONECT  631  629                                                      
CONECT  632  623  633                                                 
CONECT  633  632  634  636                                            
CONECT  634  639  633  635  635                                       
CONECT  635  634  634                                                 
CONECT  636  633  638  637                                            
CONECT  637  636                                                      
CONECT  638  636                                                      
CONECT  639  640  634                                                 
CONECT  640  643  639  641                                            
CONECT  641  640  642  642  650                                       
CONECT  642  641  641                                                 
CONECT  643  644  640                                                 
CONECT  644  645  643                                                 
CONECT  645  646  644                                                 
CONECT  646  647  647  645                                            
CONECT  647  649  648  646  646                                       
CONECT  648  647                                                      
CONECT  649  647                                                      
CONECT  650  641  651                                                 
CONECT  651  650  652  654                                            
CONECT  652  653  653  659  651                                       
CONECT  653  652  652                                                 
CONECT  654  651  655                                                 
CONECT  655  654  656                                                 
CONECT  656  655  657                                                 
CONECT  657  656  658                                                 
CONECT  658  657                                                      
CONECT  659  660  652                                                 
CONECT  660  661  659  663                                            
CONECT  661  662  662  660  664                                       
CONECT  662  661  661                                                 
CONECT  663  660                                                      
CONECT  664  661  665                                                 
CONECT  665  666  664  668                                            
CONECT  666  667  667  665  673                                       
CONECT  667  666  666                                                 
CONECT  668  665  669                                                 
CONECT  669  668  670                                                 
CONECT  670  669  671  671  672                                       
CONECT  671  670  670                                                 
CONECT  672  670                                                      
CONECT  673  666  674                                                 
CONECT  674  675  673  677                                            
CONECT  675  684  674  676  676                                       
CONECT  676  675  675                                                 
CONECT  677  674  678                                                 
CONECT  678  677  679                                                 
CONECT  679  678  680                                                 
CONECT  680  679  681  681                                            
CONECT  681  680  680  683  682                                       
CONECT  682  681                                                      
CONECT  683  681                                                      
CONECT  684  685  675                                                 
CONECT  685  688  684  686                                            
CONECT  686  685  698  687  687                                       
CONECT  687  686  686                                                 
CONECT  688  689  685                                                 
CONECT  689  691  691  690  688                                       
CONECT  690  692  689                                                 
CONECT  691  693  694  689  689                                       
CONECT  692  693  693  690                                            
CONECT  693  695  692  692  691                                       
CONECT  694  696  696  691                                            
CONECT  695  697  697  693                                            
CONECT  696  697  694  694                                            
CONECT  697  695  695  696                                            
CONECT  698  686  699                                                 
CONECT  699  698  700                                                 
CONECT  700  701  701  699  702                                       
CONECT  701  700  700                                                 
CONECT  702  700  703  708                                            
CONECT  703  704  702  706                                            
CONECT  704  709  705  705  703                                       
CONECT  705  704  704                                                 
CONECT  706  703  707                                                 
CONECT  707  706  708                                                 
CONECT  708  702  707                                                 
CONECT  709  710  704                                                 
CONECT  710  713  711  709                                            
CONECT  711  710  720  712  712                                       
CONECT  712  711  711                                                 
CONECT  713  714  710                                                 
CONECT  714  715  713                                                 
CONECT  715  716  714                                                 
CONECT  716  717  717  715                                            
CONECT  717  719  718  716  716                                       
CONECT  718  717                                                      
CONECT  719  717                                                      
CONECT  720  711  721                                                 
CONECT  721  722  720  724                                            
CONECT  722  727  723  723  721                                       
CONECT  723  722  722                                                 
CONECT  724  725  721  726                                            
CONECT  725  724                                                      
CONECT  726  724                                                      
CONECT  727  728  722                                                 
CONECT  728  731  729  727                                            
CONECT  729  730  730  735  728                                       
CONECT  730  729  729                                                 
CONECT  731  732  728                                                 
CONECT  732  734  733  731                                            
CONECT  733  732                                                      
CONECT  734  732                                                      
CONECT  735  736  729                                                 
CONECT  736  737  735  739                                            
CONECT  737  743  738  738  736                                       
CONECT  738  737  737                                                 
CONECT  739  736  740                                                 
CONECT  740  739  741  741  742                                       
CONECT  741  740  740                                                 
CONECT  742  740                                                      
CONECT  743  744  737                                                 
CONECT  744  747  745  743                                            
CONECT  745  746  746  751  744                                       
CONECT  746  745  745                                                 
CONECT  747  748  744                                                 
CONECT  748  749  747  750                                            
CONECT  749  748                                                      
CONECT  750  748                                                      
CONECT  751  752  745                                                 
CONECT  752  753  751  755                                            
CONECT  753  759  754  754  752                                       
CONECT  754  753  753                                                 
CONECT  755  752  756                                                 
CONECT  756  755  757  757  758                                       
CONECT  757  756  756                                                 
CONECT  758  756                                                      
CONECT  759  760  753                                                 
CONECT  760  763  761  759                                            
CONECT  761  760  762  762  767                                       
CONECT  762  761  761                                                 
CONECT  763  765  764  760                                            
CONECT  764  766  763                                                 
CONECT  765  763                                                      
CONECT  766  764                                                      
CONECT  767  761  768                                                 
CONECT  768  769  767  771                                            
CONECT  769  775  770  770  768                                       
CONECT  770  769  769                                                 
CONECT  771  768  772                                                 
CONECT  772  771  773                                                 
CONECT  773  772  774                                                 
CONECT  774  773                                                      
CONECT  775  776  769                                                 
CONECT  776  777  779  775                                            
CONECT  777  783  778  778  776                                       
CONECT  778  777  777                                                 
CONECT  779  776  780                                                 
CONECT  780  779  782  781                                            
CONECT  781  780                                                      
CONECT  782  780                                                      
CONECT  783  784  777                                                 
CONECT  784  785  787  783                                            
CONECT  785  786  786  794  784                                       
CONECT  786  785  785                                                 
CONECT  787  788  784                                                 
CONECT  788  789  789  790  787                                       
CONECT  789  791  788  788                                            
CONECT  790  792  792  788                                            
CONECT  791  793  793  789                                            
CONECT  792  793  790  790                                            
CONECT  793  791  791  792                                            
CONECT  794  795  785                                                 
CONECT  795  796  794                                                 
CONECT  796  798  795  797  797                                       
CONECT  797  796  796                                                 
CONECT  798  799  796                                                 
CONECT  799  802  798  800                                            
CONECT  800  801  801  806  799                                       
CONECT  801  800  800                                                 
CONECT  802  803  799                                                 
CONECT  803  805  802  804  804                                       
CONECT  804  803  803                                                 
CONECT  805  803                                                      
CONECT  806  807  800                                                 
CONECT  807  810  806  808                                            
CONECT  808  807  815  809  809                                       
CONECT  809  808  808                                                 
CONECT  810  811  807                                                 
CONECT  811  812  810                                                 
CONECT  812  813  813  814  811                                       
CONECT  813  812  812                                                 
CONECT  814  812                                                      
CONECT  815  808  816                                                 
CONECT  816  815  817  819                                            
CONECT  817  818  818  816  822                                       
CONECT  818  817  817                                                 
CONECT  819  816  821  820                                            
CONECT  820  819                                                      
CONECT  821  819                                                      
CONECT  822  817  823                                                 
CONECT  823  826  822  824                                            
CONECT  824  823  830  825  825                                       
CONECT  825  824  824                                                 
CONECT  826  827  828  823                                            
CONECT  827  829  826                                                 
CONECT  828  826                                                      
CONECT  829  827                                                      
CONECT  830  824  831                                                 
CONECT  831  830  832  834                                            
CONECT  832  833  833  838  831                                       
CONECT  833  832  832                                                 
CONECT  834  831  835                                                 
CONECT  835  834  837  836  836                                       
CONECT  836  835  835                                                 
CONECT  837  835                                                      
CONECT  838  832  839                                                 
CONECT  839  842  838  840                                            
CONECT  840  839  845  841  841                                       
CONECT  841  840  840                                                 
CONECT  842  844  843  839                                            
CONECT  843  842                                                      
CONECT  844  842                                                      
CONECT  845  840  846                                                 
CONECT  846  845  849  847                                            
CONECT  847  846  854  848  848                                       
CONECT  848  847  847                                                 
CONECT  849  846  850                                                 
CONECT  850  849  851                                                 
CONECT  851  853  853  852  850                                       
CONECT  852  851                                                      
CONECT  853  851  851                                                 
CONECT  854  847  855                                                 
CONECT  855  858  854  856                                            
CONECT  856  865  855  857  857                                       
CONECT  857  856  856                                                 
CONECT  858  859  855                                                 
CONECT  859  860  858                                                 
CONECT  860  861  859                                                 
CONECT  861  862  862  860                                            
CONECT  862  863  861  861  864                                       
CONECT  863  862                                                      
CONECT  864  862                                                      
CONECT  865  866  856                                                 
CONECT  866  869  865  867                                            
CONECT  867  868  868  866  873                                       
CONECT  868  867  867                                                 
CONECT  869  870  866                                                 
CONECT  870  872  869  871                                            
CONECT  871  870                                                      
CONECT  872  870                                                      
CONECT  873  867  874                                                 
CONECT  874  873  875  877                                            
CONECT  875  880  874  876  876                                       
CONECT  876  875  875                                                 
CONECT  877  874  878  879                                            
CONECT  878  877                                                      
CONECT  879  877                                                      
CONECT  880  881  875                                                 
CONECT  881  884  882  880                                            
CONECT  882  883  883  881  887                                       
CONECT  883  882  882                                                 
CONECT  884  885  886  881                                            
CONECT  885  884                                                      
CONECT  886  884                                                      
CONECT  887  882  893  888                                            
CONECT  888  887  891  889                                            
CONECT  889  888  890  890  894                                       
CONECT  890  889  889                                                 
CONECT  891  892  888                                                 
CONECT  892  893  891                                                 
CONECT  893  887  892                                                 
CONECT  894  889  895                                                 
CONECT  895  894  898  896                                            
CONECT  896  895  904  897  897                                       
CONECT  897  896  896                                                 
CONECT  898  895  899                                                 
CONECT  899  898  901  901  900                                       
CONECT  900  899  902                                                 
CONECT  901  899  899  903                                            
CONECT  902  900  903  903                                            
CONECT  903  901  902  902                                            
CONECT  904  896  905                                                 
CONECT  905  904  908  906                                            
CONECT  906  905  907  907  916                                       
CONECT  907  906  906                                                 
CONECT  908  905  909                                                 
CONECT  909  908  910  910  911                                       
CONECT  910  909  909  912                                            
CONECT  911  909  913  913                                            
CONECT  912  910  914  914                                            
CONECT  913  911  911  914                                            
CONECT  914  912  912  913  915                                       
CONECT  915  914                                                      
CONECT  916  906  917                                                 
CONECT  917  916  918  920                                            
CONECT  918  924  917  919  919                                       
CONECT  919  918  918                                                 
CONECT  920  917  921                                                 
CONECT  921  920  922  922  923                                       
CONECT  922  921  921                                                 
CONECT  923  921                                                      
CONECT  924  925  918                                                 
CONECT  925  928  924  926                                            
CONECT  926  925  932  927  927                                       
CONECT  927  926  926                                                 
CONECT  928  929  925                                                 
CONECT  929  930  928                                                 
CONECT  930  931  929                                                 
CONECT  931  930                                                      
CONECT  932  926  933                                                 
CONECT  933  936  932  934                                            
CONECT  934  933  935  935  941                                       
CONECT  935  934  934                                                 
CONECT  936  937  933                                                 
CONECT  937  938  936                                                 
CONECT  938  939  937                                                 
CONECT  939  940  938                                                 
CONECT  940  939                                                      
CONECT  941  934  942                                                 
CONECT  942  941  945  943                                            
CONECT  943  942  949  944  944                                       
CONECT  944  943  943                                                 
CONECT  945  946  942                                                 
CONECT  946  948  947  947  945                                       
CONECT  947  946  946                                                 
CONECT  948  946                                                      
CONECT  949  950  943                                                 
CONECT  950  953  949  951                                            
CONECT  951  952  952  950  960                                       
CONECT  952  951  951                                                 
CONECT  953  954  950                                                 
CONECT  954  955  953                                                 
CONECT  955  956  954                                                 
CONECT  956  957  957  955                                            
CONECT  957  958  959  956  956                                       
CONECT  958  957                                                      
CONECT  959  957                                                      
CONECT  960  951  961                                                 
CONECT  961  962  960                                                 
CONECT  962  963  963  961  964                                       
CONECT  963  962  962                                                 
CONECT  964  962  965                                                 
CONECT  965  966  964  968                                            
CONECT  966  975  967  967  965                                       
CONECT  967  966  966                                                 
CONECT  968  965  969                                                 
CONECT  969  971  971  968  970                                       
CONECT  970  969  972  972                                            
CONECT  971  973  969  969                                            
CONECT  972  974  970  970                                            
CONECT  973  971  974  974                                            
CONECT  974  973  973  972                                            
CONECT  975  976  966                                                 
CONECT  976  977  979  975                                            
CONECT  977  978  978  983  976                                       
CONECT  978  977  977                                                 
CONECT  979  980  976                                                 
CONECT  980  981  979                                                 
CONECT  981  982  980                                                 
CONECT  982  981                                                      
CONECT  983  984  977                                                 
CONECT  984  985  987  983                                            
CONECT  985  986  986  984  991                                       
CONECT  986  985  985                                                 
CONECT  987  984  988                                                 
CONECT  988  990  987  989                                            
CONECT  989  988                                                      
CONECT  990  988                                                      
CONECT  991  985  992                                                 
CONECT  992  993  991  995                                            
CONECT  993  994  994 1005  992                                       
CONECT  994  993  993                                                 
CONECT  995  992  996                                                 
CONECT  996  995  998  998  997                                       
CONECT  997  996  999                                                 
CONECT  998 1001  996  996 1000                                       
CONECT  999 1000 1000  997                                            
CONECT 1000  998 1002  999  999                                       
CONECT 1001 1003 1003  998                                            
CONECT 1002 1004 1004 1000                                            
CONECT 1003 1001 1001 1004                                            
CONECT 1004 1003 1002 1002                                            
CONECT 1005 1006  993 1011                                            
CONECT 1006 1007 1009 1005                                            
CONECT 1007 1008 1008 1012 1006                                       
CONECT 1008 1007 1007                                                 
CONECT 1009 1006 1010                                                 
CONECT 1010 1009 1011                                                 
CONECT 1011 1005 1010                                                 
CONECT 1012 1013 1007                                                 
CONECT 1013 1014 1016 1012                                            
CONECT 1014 1015 1015 1013 1020                                       
CONECT 1015 1014 1014                                                 
CONECT 1016 1017 1013                                                 
CONECT 1017 1018 1019 1016                                            
CONECT 1018 1017                                                      
CONECT 1019 1017                                                      
CONECT 1020 1014 1021                                                 
CONECT 1021 1022 1020 1024                                            
CONECT 1022 1023 1023 1021 1031                                       
CONECT 1023 1022 1022                                                 
CONECT 1024 1021 1025                                                 
CONECT 1025 1027 1027 1024 1026                                       
CONECT 1026 1025 1028 1028                                            
CONECT 1027 1029 1025 1025                                            
CONECT 1028 1030 1026 1026                                            
CONECT 1029 1027 1030 1030                                            
CONECT 1030 1029 1029 1028                                            
CONECT 1031 1022 1032                                                 
CONECT 1032 1033 1031 1035                                            
CONECT 1033 1040 1034 1034 1032                                       
CONECT 1034 1033 1033                                                 
CONECT 1035 1032 1036                                                 
CONECT 1036 1035 1037                                                 
CONECT 1037 1036 1038 1038 1039                                       
CONECT 1038 1037 1037                                                 
CONECT 1039 1037                                                      
CONECT 1040 1041 1033                                                 
CONECT 1041 1042 1044 1040                                            
CONECT 1042 1043 1043 1048 1041                                       
CONECT 1043 1042 1042                                                 
CONECT 1044 1045 1041 1046                                            
CONECT 1045 1047 1044                                                 
CONECT 1046 1044                                                      
CONECT 1047 1045                                                      
CONECT 1048 1049 1042                                                 
CONECT 1049 1052 1050 1048                                            
CONECT 1050 1049 1051 1051 1053                                       
CONECT 1051 1050 1050                                                 
CONECT 1052 1049                                                      
CONECT 1053 1050 1059 1054                                            
CONECT 1054 1055 1053 1057                                            
CONECT 1055 1060 1056 1056 1054                                       
CONECT 1056 1055 1055                                                 
CONECT 1057 1058 1054                                                 
CONECT 1058 1059 1057                                                 
CONECT 1059 1053 1058                                                 
CONECT 1060 1061 1055                                                 
CONECT 1061 1064 1062 1060                                            
CONECT 1062 1063 1063 1061 1069                                       
CONECT 1063 1062 1062                                                 
CONECT 1064 1065 1061                                                 
CONECT 1065 1064 1066                                                 
CONECT 1066 1065 1068 1068 1067                                       
CONECT 1067 1066                                                      
CONECT 1068 1066 1066                                                 
CONECT 1069 1062 1070                                                 
CONECT 1070 1071 1069 1073                                            
CONECT 1071 1077 1070 1072 1072                                       
CONECT 1072 1071 1071                                                 
CONECT 1073 1070 1074                                                 
CONECT 1074 1075 1073 1076                                            
CONECT 1075 1074                                                      
CONECT 1076 1074                                                      
CONECT 1077 1078 1071                                                 
CONECT 1078 1081 1079 1077                                            
CONECT 1079 1080 1080 1078 1084                                       
CONECT 1080 1079 1079                                                 
CONECT 1081 1082 1083 1078                                            
CONECT 1082 1081                                                      
CONECT 1083 1081                                                      
CONECT 1084 1079 1085                                                 
CONECT 1085 1086 1084 1088                                            
CONECT 1086 1087 1087 1095 1085                                       
CONECT 1087 1086 1086                                                 
CONECT 1088 1085 1089                                                 
CONECT 1089 1088 1090 1090 1091                                       
CONECT 1090 1089 1089 1092                                            
CONECT 1091 1089 1093 1093                                            
CONECT 1092 1090 1094 1094                                            
CONECT 1093 1091 1091 1094                                            
CONECT 1094 1092 1092 1093                                            
CONECT 1095 1096 1101 1086                                            
CONECT 1096 1099 1097 1095                                            
CONECT 1097 1098 1098 1096 1102                                       
CONECT 1098 1097 1097                                                 
CONECT 1099 1096 1100                                                 
CONECT 1100 1099 1101                                                 
CONECT 1101 1100 1095                                                 
CONECT 1102 1097 1103                                                 
CONECT 1103 1102 1104 1106                                            
CONECT 1104 1110 1103 1105 1105                                       
CONECT 1105 1104 1104                                                 
CONECT 1106 1103 1107                                                 
CONECT 1107 1106 1108 1108 1109                                       
CONECT 1108 1107 1107                                                 
CONECT 1109 1107                                                      
CONECT 1110 1111 1104                                                 
CONECT 1111 1110 1112                                                 
CONECT 1112 1111 1113 1113 1114                                       
CONECT 1113 1112 1112                                                 
CONECT 1114 1112 1115                                                 
CONECT 1115 1114 1116 1118                                            
CONECT 1116 1117 1117 1115 1123                                       
CONECT 1117 1116 1116                                                 
CONECT 1118 1115 1119                                                 
CONECT 1119 1118 1120                                                 
CONECT 1120 1119 1122 1122 1121                                       
CONECT 1121 1120                                                      
CONECT 1122 1120 1120                                                 
CONECT 1123 1116 1124                                                 
CONECT 1124 1123 1127 1125                                            
CONECT 1125 1124 1131 1126 1126                                       
CONECT 1126 1125 1125                                                 
CONECT 1127 1128 1124                                                 
CONECT 1128 1129 1127                                                 
CONECT 1129 1128 1130                                                 
CONECT 1130 1129                                                      
CONECT 1131 1125 1132                                                 
CONECT 1132 1131 1135 1133                                            
CONECT 1133 1132 1139 1134 1134                                       
CONECT 1134 1133 1133                                                 
CONECT 1135 1132 1136                                                 
CONECT 1136 1135 1138 1137                                            
CONECT 1137 1136                                                      
CONECT 1138 1136                                                      
CONECT 1139 1133 1140                                                 
CONECT 1140 1139 1143 1141                                            
CONECT 1141 1140 1150 1142 1142                                       
CONECT 1142 1141 1141                                                 
CONECT 1143 1140 1144                                                 
CONECT 1144 1145 1143                                                 
CONECT 1145 1146 1144                                                 
CONECT 1146 1147 1147 1145                                            
CONECT 1147 1149 1146 1146 1148                                       
CONECT 1148 1147                                                      
CONECT 1149 1147                                                      
CONECT 1150 1151 1141                                                 
CONECT 1151 1154 1150 1152                                            
CONECT 1152 1151 1159 1153 1153                                       
CONECT 1153 1152 1152                                                 
CONECT 1154 1155 1151                                                 
CONECT 1155 1156 1154                                                 
CONECT 1156 1157 1157 1158 1155                                       
CONECT 1157 1156 1156                                                 
CONECT 1158 1156                                                      
CONECT 1159 1152 1160                                                 
CONECT 1160 1159 1163 1161                                            
CONECT 1161 1160 1167 1162 1162                                       
CONECT 1162 1161 1161                                                 
CONECT 1163 1164 1160 1165                                            
CONECT 1164 1166 1163                                                 
CONECT 1165 1163                                                      
CONECT 1166 1164                                                      
CONECT 1167 1161 1168                                                 
CONECT 1168 1167 1171 1169                                            
CONECT 1169 1168 1175 1170 1170                                       
CONECT 1170 1169 1169                                                 
CONECT 1171 1172 1168                                                 
CONECT 1172 1173 1171 1174                                            
CONECT 1173 1172                                                      
CONECT 1174 1172                                                      
CONECT 1175 1169 1176                                                 
CONECT 1176 1179 1175 1177                                            
CONECT 1177 1185 1176 1178 1178                                       
CONECT 1178 1177 1177                                                 
CONECT 1179 1180 1176                                                 
CONECT 1180 1179 1182 1182 1181                                       
CONECT 1181 1180 1183                                                 
CONECT 1182 1180 1180 1184                                            
CONECT 1183 1181 1184 1184                                            
CONECT 1184 1182 1183 1183                                            
CONECT 1185 1186 1177                                                 
CONECT 1186 1189 1185 1187                                            
CONECT 1187 1186 1192 1188 1188                                       
CONECT 1188 1187 1187                                                 
CONECT 1189 1190 1191 1186                                            
CONECT 1190 1189                                                      
CONECT 1191 1189                                                      
CONECT 1192 1187 1193                                                 
CONECT 1193 1192 1196 1194                                            
CONECT 1194 1193 1203 1195 1195                                       
CONECT 1195 1194 1194                                                 
CONECT 1196 1197 1193                                                 
CONECT 1197 1198 1196                                                 
CONECT 1198 1199 1197                                                 
CONECT 1199 1200 1200 1198                                            
CONECT 1200 1202 1199 1199 1201                                       
CONECT 1201 1200                                                      
CONECT 1202 1200                                                      
CONECT 1203 1194 1204                                                 
CONECT 1204 1203 1205 1207                                            
CONECT 1205 1208 1204 1206 1206                                       
CONECT 1206 1205 1205                                                 
CONECT 1207 1204                                                      
CONECT 1208 1209 1205                                                 
CONECT 1209 1212 1208 1210                                            
CONECT 1210 1209 1211 1211 1219                                       
CONECT 1211 1210 1210                                                 
CONECT 1212 1213 1209                                                 
CONECT 1213 1215 1215 1212 1214                                       
CONECT 1214 1213 1216 1216                                            
CONECT 1215 1217 1213 1213                                            
CONECT 1216 1218 1214 1214                                            
CONECT 1217 1215 1218 1218                                            
CONECT 1218 1217 1217 1216                                            
CONECT 1219 1210 1220                                                 
CONECT 1220 1221 1219 1223                                            
CONECT 1221 1222 1222 1227 1220                                       
CONECT 1222 1221 1221                                                 
CONECT 1223 1220 1224                                                 
CONECT 1224 1223 1226 1226 1225                                       
CONECT 1225 1224                                                      
CONECT 1226 1224 1224                                                 
CONECT 1227 1228 1221                                                 
CONECT 1228 1231 1229 1227                                            
CONECT 1229 1236 1228 1230 1230                                       
CONECT 1230 1229 1229                                                 
CONECT 1231 1232 1228                                                 
CONECT 1232 1233 1231                                                 
CONECT 1233 1234 1232                                                 
CONECT 1234 1235 1233                                                 
CONECT 1235 1234                                                      
CONECT 1236 1237 1229                                                 
CONECT 1237 1240 1236 1238                                            
CONECT 1238 1239 1239 1237 1244                                       
CONECT 1239 1238 1238                                                 
CONECT 1240 1241 1237                                                 
CONECT 1241 1242 1240 1243                                            
CONECT 1242 1241                                                      
CONECT 1243 1241                                                      
CONECT 1244 1238 1245                                                 
CONECT 1245 1246 1244 1248                                            
CONECT 1246 1247 1247 1252 1245                                       
CONECT 1247 1246 1246                                                 
CONECT 1248 1245 1249                                                 
CONECT 1249 1248 1250 1250 1251                                       
CONECT 1250 1249 1249                                                 
CONECT 1251 1249                                                      
CONECT 1252 1253 1246                                                 
CONECT 1253 1256 1252 1254                                            
CONECT 1254 1253 1261 1255 1255                                       
CONECT 1255 1254 1254                                                 
CONECT 1256 1257 1253                                                 
CONECT 1257 1258 1256                                                 
CONECT 1258 1259 1257                                                 
CONECT 1259 1260 1258                                                 
CONECT 1260 1259                                                      
CONECT 1261 1262 1254                                                 
CONECT 1262 1265 1261 1263                                            
CONECT 1263 1262 1264 1264 1275                                       
CONECT 1264 1263 1263                                                 
CONECT 1265 1266 1262                                                 
CONECT 1266 1265 1267 1267 1268                                       
CONECT 1267 1266 1266 1269                                            
CONECT 1268 1266 1271 1270                                            
CONECT 1269 1267 1270 1270                                            
CONECT 1270 1268 1269 1269 1272                                       
CONECT 1271 1268 1273 1273                                            
CONECT 1272 1270 1274 1274                                            
CONECT 1273 1271 1271 1274                                            
CONECT 1274 1273 1272 1272                                            
CONECT 1275 1263                                                      
CONECT 1276 1277                                                      
CONECT 1277 1278 1276 1280                                            
CONECT 1278 1284 1279 1279 1277                                       
CONECT 1279 1278 1278                                                 
CONECT 1280 1277 1281                                                 
CONECT 1281 1280 1282                                                 
CONECT 1282 1281 1283                                                 
CONECT 1283 1282                                                      
CONECT 1284 1285 1278                                                 
CONECT 1285 1288 1286 1284                                            
CONECT 1286 1285 1289 1287 1287                                       
CONECT 1287 1286 1286                                                 
CONECT 1288 1285                                                      
CONECT 1289 1286 1290                                                 
CONECT 1290 1291 1289 1293                                            
CONECT 1291 1292 1292 1290 1294                                       
CONECT 1292 1291 1291                                                 
CONECT 1293 1290                                                      
CONECT 1294 1291 1295                                                 
CONECT 1295 1296 1294 1298                                            
CONECT 1296 1303 1297 1297 1295                                       
CONECT 1297 1296 1296                                                 
CONECT 1298 1295 1299                                                 
CONECT 1299 1298 1300                                                 
CONECT 1300 1299 1301                                                 
CONECT 1301 1300 1302                                                 
CONECT 1302 1301                                                      
CONECT 1303 1304 1296                                                 
CONECT 1304 1307 1303 1305                                            
CONECT 1305 1304 1306 1306 1311                                       
CONECT 1306 1305 1305                                                 
CONECT 1307 1308 1309 1304                                            
CONECT 1308 1310 1307                                                 
CONECT 1309 1307                                                      
CONECT 1310 1308                                                      
CONECT 1311 1305 1312                                                 
CONECT 1312 1313 1311 1315                                            
CONECT 1313 1314 1314 1319 1312                                       
CONECT 1314 1313 1313                                                 
CONECT 1315 1312 1317 1316                                            
CONECT 1316 1315 1318                                                 
CONECT 1317 1315                                                      
CONECT 1318 1316                                                      
CONECT 1319 1320 1313                                                 
CONECT 1320 1323 1321 1319                                            
CONECT 1321 1320 1327 1322 1322                                       
CONECT 1322 1321 1321                                                 
CONECT 1323 1324 1320                                                 
CONECT 1324 1326 1326 1325 1323                                       
CONECT 1325 1324                                                      
CONECT 1326 1324 1324                                                 
CONECT 1327 1321 1328                                                 
CONECT 1328 1329 1327                                                 
CONECT 1329 1331 1330 1330 1328                                       
CONECT 1330 1329 1329                                                 
CONECT 1331 1332 1329                                                 
CONECT 1332 1335 1333 1331                                            
CONECT 1333 1332 1334 1334 1340                                       
CONECT 1334 1333 1333                                                 
CONECT 1335 1336 1332                                                 
CONECT 1336 1337 1335                                                 
CONECT 1337 1338 1336                                                 
CONECT 1338 1339 1337                                                 
CONECT 1339 1338                                                      
CONECT 1340 1333 1341                                                 
CONECT 1341 1340 1344 1342                                            
CONECT 1342 1341 1343 1343 1347                                       
CONECT 1343 1342 1342                                                 
CONECT 1344 1345 1341 1346                                            
CONECT 1345 1344                                                      
CONECT 1346 1344                                                      
CONECT 1347 1342 1348                                                 
CONECT 1348 1347 1349 1351                                            
CONECT 1349 1355 1348 1350 1350                                       
CONECT 1350 1349 1349                                                 
CONECT 1351 1348 1352 1353                                            
CONECT 1352 1351 1354                                                 
CONECT 1353 1351                                                      
CONECT 1354 1352                                                      
CONECT 1355 1356 1349                                                 
CONECT 1356 1359 1357 1355                                            
CONECT 1357 1360 1358 1358 1356                                       
CONECT 1358 1357 1357                                                 
CONECT 1359 1356                                                      
CONECT 1360 1361 1357                                                 
CONECT 1361 1364 1360 1362                                            
CONECT 1362 1361 1363 1363 1369                                       
CONECT 1363 1362 1362                                                 
CONECT 1364 1365 1361                                                 
CONECT 1365 1366 1364                                                 
CONECT 1366 1367 1367 1368 1365                                       
CONECT 1367 1366 1366                                                 
CONECT 1368 1366                                                      
CONECT 1369 1362 1370                                                 
CONECT 1370 1369 1371 1373                                            
CONECT 1371 1370 1372 1372 1378                                       
CONECT 1372 1371 1371                                                 
CONECT 1373 1370 1374                                                 
CONECT 1374 1373 1375                                                 
CONECT 1375 1374 1377 1376 1376                                       
CONECT 1376 1375 1375                                                 
CONECT 1377 1375                                                      
CONECT 1378 1371 1379                                                 
CONECT 1379 1380 1378 1382                                            
CONECT 1380 1385 1381 1381 1379                                       
CONECT 1381 1380 1380                                                 
CONECT 1382 1379 1383 1384                                            
CONECT 1383 1382                                                      
CONECT 1384 1382                                                      
CONECT 1385 1386 1380                                                 
CONECT 1386 1389 1387 1385                                            
CONECT 1387 1396 1388 1388 1386                                       
CONECT 1388 1387 1387                                                 
CONECT 1389 1390 1386                                                 
CONECT 1390 1391 1389                                                 
CONECT 1391 1392 1390                                                 
CONECT 1392 1393 1393 1391                                            
CONECT 1393 1394 1395 1392 1392                                       
CONECT 1394 1393                                                      
CONECT 1395 1393                                                      
CONECT 1396 1397 1387                                                 
CONECT 1397 1400 1396 1398                                            
CONECT 1398 1397 1399 1399 1402                                       
CONECT 1399 1398 1398                                                 
CONECT 1400 1401 1397                                                 
CONECT 1401 1400                                                      
CONECT 1402 1398 1403                                                 
CONECT 1403 1402 1404 1406                                            
CONECT 1404 1411 1403 1405 1405                                       
CONECT 1405 1404 1404                                                 
CONECT 1406 1403 1407                                                 
CONECT 1407 1406 1408                                                 
CONECT 1408 1407 1409 1409 1410                                       
CONECT 1409 1408 1408                                                 
CONECT 1410 1408                                                      
CONECT 1411 1412 1404                                                 
CONECT 1412 1413 1415 1411                                            
CONECT 1413 1418 1414 1414 1412                                       
CONECT 1414 1413 1413                                                 
CONECT 1415 1416 1412 1417                                            
CONECT 1416 1415                                                      
CONECT 1417 1415                                                      
CONECT 1418 1419 1413                                                 
CONECT 1419 1422 1420 1418                                            
CONECT 1420 1419 1421 1421 1423                                       
CONECT 1421 1420 1420                                                 
CONECT 1422 1419                                                      
CONECT 1423 1420 1424                                                 
CONECT 1424 1423 1427 1425                                            
CONECT 1425 1424 1426 1426 1432                                       
CONECT 1426 1425 1425                                                 
CONECT 1427 1428 1424                                                 
CONECT 1428 1429 1427                                                 
CONECT 1429 1431 1428 1430 1430                                       
CONECT 1430 1429 1429                                                 
CONECT 1431 1429                                                      
CONECT 1432 1425 1433                                                 
CONECT 1433 1432 1434 1436                                            
CONECT 1434 1441 1435 1435 1433                                       
CONECT 1435 1434 1434                                                 
CONECT 1436 1433 1437                                                 
CONECT 1437 1436 1438                                                 
CONECT 1438 1437 1439                                                 
CONECT 1439 1438 1440                                                 
CONECT 1440 1439                                                      
CONECT 1441 1442 1434                                                 
CONECT 1442 1445 1443 1441                                            
CONECT 1443 1448 1444 1444 1442                                       
CONECT 1444 1443 1443                                                 
CONECT 1445 1446 1447 1442                                            
CONECT 1446 1445                                                      
CONECT 1447 1445                                                      
CONECT 1448 1449 1443                                                 
CONECT 1449 1452 1448 1450                                            
CONECT 1450 1449 1451 1451 1457                                       
CONECT 1451 1450 1450                                                 
CONECT 1452 1453 1449                                                 
CONECT 1453 1454 1452                                                 
CONECT 1454 1456 1455 1455 1453                                       
CONECT 1455 1454 1454                                                 
CONECT 1456 1454                                                      
CONECT 1457 1450 1458                                                 
CONECT 1458 1457 1459 1461                                            
CONECT 1459 1458 1462 1460 1460                                       
CONECT 1460 1459 1459                                                 
CONECT 1461 1458                                                      
CONECT 1462 1459 1463                                                 
CONECT 1463 1464 1462 1466                                            
CONECT 1464 1473 1465 1465 1463                                       
CONECT 1465 1464 1464                                                 
CONECT 1466 1463 1467                                                 
CONECT 1467 1466 1468                                                 
CONECT 1468 1469 1467                                                 
CONECT 1469 1468 1470 1470                                            
CONECT 1470 1469 1469 1472 1471                                       
CONECT 1471 1470                                                      
CONECT 1472 1470                                                      
CONECT 1473 1474 1464                                                 
CONECT 1474 1477 1475 1473                                            
CONECT 1475 1474 1476 1476 1481                                       
CONECT 1476 1475 1475                                                 
CONECT 1477 1479 1478 1474                                            
CONECT 1478 1480 1477                                                 
CONECT 1479 1477                                                      
CONECT 1480 1478                                                      
CONECT 1481 1475 1482                                                 
CONECT 1482 1481 1485 1483                                            
CONECT 1483 1482 1484 1484 1486                                       
CONECT 1484 1483 1483                                                 
CONECT 1485 1482                                                      
CONECT 1486 1483 1487                                                 
CONECT 1487 1486 1488 1490                                            
CONECT 1488 1491 1487 1489 1489                                       
CONECT 1489 1488 1488                                                 
CONECT 1490 1487                                                      
CONECT 1491 1492 1488                                                 
CONECT 1492 1493 1491                                                 
CONECT 1493 1492 1494 1494 1495                                       
CONECT 1494 1493 1493                                                 
CONECT 1495 1493 1496                                                 
CONECT 1496 1497 1495 1499                                            
CONECT 1497 1498 1498 1503 1496                                       
CONECT 1498 1497 1497                                                 
CONECT 1499 1496 1500                                                 
CONECT 1500 1499 1502 1501                                            
CONECT 1501 1500                                                      
CONECT 1502 1500                                                      
CONECT 1503 1504 1497                                                 
CONECT 1504 1505 1507 1503                                            
CONECT 1505 1514 1504 1506 1506                                       
CONECT 1506 1505 1505                                                 
CONECT 1507 1504 1508                                                 
CONECT 1508 1507 1509                                                 
CONECT 1509 1508 1510                                                 
CONECT 1510 1509 1511 1511                                            
CONECT 1511 1512 1510 1510 1513                                       
CONECT 1512 1511                                                      
CONECT 1513 1511                                                      
CONECT 1514 1515 1505                                                 
CONECT 1515 1518 1514 1516                                            
CONECT 1516 1515 1517 1517 1519                                       
CONECT 1517 1516 1516                                                 
CONECT 1518 1515                                                      
CONECT 1519 1516 1520 1525                                            
CONECT 1520 1521 1519 1523                                            
CONECT 1521 1522 1522 1526 1520                                       
CONECT 1522 1521 1521                                                 
CONECT 1523 1520 1524                                                 
CONECT 1524 1525 1523                                                 
CONECT 1525 1519 1524                                                 
CONECT 1526 1527 1521                                                 
CONECT 1527 1528 1526                                                 
CONECT 1528 1530 1527 1529 1529                                       
CONECT 1529 1528 1528                                                 
CONECT 1530 1531 1528                                                 
CONECT 1531 1532 1534 1530                                            
CONECT 1532 1533 1533 1538 1531                                       
CONECT 1533 1532 1532                                                 
CONECT 1534 1535 1531                                                 
CONECT 1535 1537 1534 1536                                            
CONECT 1536 1535                                                      
CONECT 1537 1535                                                      
CONECT 1538 1539 1532                                                 
CONECT 1539 1540 1542 1538                                            
CONECT 1540 1543 1539 1541 1541                                       
CONECT 1541 1540 1540                                                 
CONECT 1542 1539                                                      
CONECT 1543 1544 1540                                                 
CONECT 1544 1547 1545 1543                                            
CONECT 1545 1546 1546 1550 1544                                       
CONECT 1546 1545 1545                                                 
CONECT 1547 1548 1549 1544                                            
CONECT 1548 1547                                                      
CONECT 1549 1547                                                      
CONECT 1550 1551 1545                                                 
CONECT 1551 1552 1550 1554                                            
CONECT 1552 1557 1553 1553 1551                                       
CONECT 1553 1552 1552                                                 
CONECT 1554 1551 1555 1556                                            
CONECT 1555 1554                                                      
CONECT 1556 1554                                                      
CONECT 1557 1558 1552                                                 
CONECT 1558 1561 1559 1557                                            
CONECT 1559 1560 1560 1565 1558                                       
CONECT 1560 1559 1559                                                 
CONECT 1561 1562 1558                                                 
CONECT 1562 1564 1563 1561                                            
CONECT 1563 1562                                                      
CONECT 1564 1562                                                      
CONECT 1565 1566 1559                                                 
CONECT 1566 1567 1565 1569                                            
CONECT 1567 1572 1568 1568 1566                                       
CONECT 1568 1567 1567                                                 
CONECT 1569 1566 1570 1571                                            
CONECT 1570 1569                                                      
CONECT 1571 1569                                                      
CONECT 1572 1573 1567                                                 
CONECT 1573 1574 1572                                                 
CONECT 1574 1576 1575 1575 1573                                       
CONECT 1575 1574 1574                                                 
CONECT 1576 1577 1574                                                 
CONECT 1577 1580 1578 1576                                            
CONECT 1578 1579 1579 1577 1582                                       
CONECT 1579 1578 1578                                                 
CONECT 1580 1581 1577                                                 
CONECT 1581 1580                                                      
CONECT 1582 1578 1583                                                 
CONECT 1583 1584 1582 1586                                            
CONECT 1584 1590 1583 1585 1585                                       
CONECT 1585 1584 1584                                                 
CONECT 1586 1583 1587                                                 
CONECT 1587 1588 1588 1586 1589                                       
CONECT 1588 1587 1587                                                 
CONECT 1589 1587                                                      
CONECT 1590 1596 1591 1584                                            
CONECT 1591 1594 1590 1592                                            
CONECT 1592 1591 1593 1593 1597                                       
CONECT 1593 1592 1592                                                 
CONECT 1594 1595 1591                                                 
CONECT 1595 1594 1596                                                 
CONECT 1596 1595 1590                                                 
CONECT 1597 1592 1598                                                 
CONECT 1598 1597 1601 1599                                            
CONECT 1599 1598 1602 1600 1600                                       
CONECT 1600 1599 1599                                                 
CONECT 1601 1598                                                      
CONECT 1602 1599 1603                                                 
CONECT 1603 1602 1604 1606                                            
CONECT 1604 1608 1603 1605 1605                                       
CONECT 1605 1604 1604                                                 
CONECT 1606 1603 1607                                                 
CONECT 1607 1606                                                      
CONECT 1608 1609 1604                                                 
CONECT 1609 1612 1610 1608                                            
CONECT 1610 1617 1609 1611 1611                                       
CONECT 1611 1610 1610                                                 
CONECT 1612 1613 1609                                                 
CONECT 1613 1614 1612                                                 
CONECT 1614 1615 1615 1616 1613                                       
CONECT 1615 1614 1614                                                 
CONECT 1616 1614                                                      
CONECT 1617 1610 1618                                                 
CONECT 1618 1621 1617 1619                                            
CONECT 1619 1618 1620 1620 1625                                       
CONECT 1620 1619 1619                                                 
CONECT 1621 1622 1623 1618                                            
CONECT 1622 1624 1621                                                 
CONECT 1623 1621                                                      
CONECT 1624 1622                                                      
CONECT 1625 1619 1626                                                 
CONECT 1626 1625 1627 1629                                            
CONECT 1627 1637 1626 1628 1628                                       
CONECT 1628 1627 1627                                                 
CONECT 1629 1626 1630                                                 
CONECT 1630 1632 1632 1629 1631                                       
CONECT 1631 1630 1633 1633                                            
CONECT 1632 1634 1630 1630                                            
CONECT 1633 1635 1631 1631                                            
CONECT 1634 1632 1635 1635                                            
CONECT 1635 1634 1634 1636 1633                                       
CONECT 1636 1635                                                      
CONECT 1637 1638 1627                                                 
CONECT 1638 1639 1641 1637                                            
CONECT 1639 1644 1640 1640 1638                                       
CONECT 1640 1639 1639                                                 
CONECT 1641 1642 1638 1643                                            
CONECT 1642 1641                                                      
CONECT 1643 1641                                                      
CONECT 1644 1645 1639                                                 
CONECT 1645 1648 1644 1646                                            
CONECT 1646 1645 1647 1647 1649                                       
CONECT 1647 1646 1646                                                 
CONECT 1648 1645                                                      
CONECT 1649 1646 1650                                                 
CONECT 1650 1649 1653 1651                                            
CONECT 1651 1650 1652 1652 1655                                       
CONECT 1652 1651 1651                                                 
CONECT 1653 1650 1654                                                 
CONECT 1654 1653                                                      
CONECT 1655 1651 1656                                                 
CONECT 1656 1655 1657 1659                                            
CONECT 1657 1664 1656 1658 1658                                       
CONECT 1658 1657 1657                                                 
CONECT 1659 1656 1660                                                 
CONECT 1660 1659 1661                                                 
CONECT 1661 1660 1662                                                 
CONECT 1662 1661 1663                                                 
CONECT 1663 1662                                                      
CONECT 1664 1665 1657                                                 
CONECT 1665 1668 1666 1664                                            
CONECT 1666 1675 1665 1667 1667                                       
CONECT 1667 1666 1666                                                 
CONECT 1668 1669 1665                                                 
CONECT 1669 1670 1668                                                 
CONECT 1670 1671 1669                                                 
CONECT 1671 1672 1672 1670                                            
CONECT 1672 1673 1674 1671 1671                                       
CONECT 1673 1672                                                      
CONECT 1674 1672                                                      
CONECT 1675 1676 1666                                                 
CONECT 1676 1679 1675 1677                                            
CONECT 1677 1676 1678 1678 1684                                       
CONECT 1678 1677 1677                                                 
CONECT 1679 1680 1676                                                 
CONECT 1680 1681 1679                                                 
CONECT 1681 1682 1680                                                 
CONECT 1682 1683 1681                                                 
CONECT 1683 1682                                                      
CONECT 1684 1677 1685                                                 
CONECT 1685 1684 1686 1688                                            
CONECT 1686 1685 1689 1687 1687                                       
CONECT 1687 1686 1686                                                 
CONECT 1688 1685                                                      
CONECT 1689 1686 1690                                                 
CONECT 1690 1691 1689 1693
[truncated: 125,462 more chars]
