# Supplementary material for: Conserved interfaces mediate multiple protein–protein interactions in a prokaryotic metabolon
Source: Mol Syst Biol. 2025 Sep 3;21(11):1490–521. doi: 10.1038/s44320-025-00139-9 (PMC12583656; doi:10.1038/s44320-025-00139-9)
Supplement: Supplementary file 12 — Source data Fig. 7 [file 44320_2025_139_MOESM12_ESM.zip › Figure7_data/Fig7A/1_1.pdb]

COMPND    6ab3334912bcd942 
AUTHOR    GENERATED BY OPEN BABEL 3.1.1
ATOM      1  N   MET A   1      16.537 -19.285  21.847  1.00  0.00           N  
ATOM      2  CA  MET A   1      16.599 -18.104  20.965  1.00  0.00           C  
ATOM      3  C   MET A   1      17.923 -17.414  21.208  1.00  0.00           C  
ATOM      4  O   MET A   1      18.347 -17.397  22.361  1.00  0.00           O  
ATOM      5  CB  MET A   1      15.431 -17.147  21.239  1.00  0.00           C  
ATOM      6  CG  MET A   1      14.083 -17.770  20.857  1.00  0.00           C  
ATOM      7  SD  MET A   1      12.676 -16.697  21.225  1.00  0.00           S  
ATOM      8  CE  MET A   1      11.315 -17.831  20.848  1.00  0.00           C  
ATOM      9  N   PRO A   2      18.629 -16.886  20.182  1.00  0.00           N  
ATOM     10  CA  PRO A   2      19.824 -16.105  20.431  1.00  0.00           C  
ATOM     11  C   PRO A   2      19.450 -14.914  21.328  1.00  0.00           C  
ATOM     12  O   PRO A   2      18.388 -14.312  21.158  1.00  0.00           O  
ATOM     13  CB  PRO A   2      20.339 -15.681  19.056  1.00  0.00           C  
ATOM     14  CG  PRO A   2      19.095 -15.738  18.170  1.00  0.00           C  
ATOM     15  CD  PRO A   2      18.248 -16.852  18.792  1.00  0.00           C  
ATOM     16  N   SER A   3      20.293 -14.604  22.307  1.00  0.00           N  
ATOM     17  CA  SER A   3      20.062 -13.480  23.211  1.00  0.00           C  
ATOM     18  C   SER A   3      19.932 -12.187  22.412  1.00  0.00           C  
ATOM     19  O   SER A   3      20.748 -11.927  21.513  1.00  0.00           O  
ATOM     20  CB  SER A   3      21.206 -13.368  24.221  1.00  0.00           C  
ATOM     21  OG  SER A   3      22.441 -13.261  23.539  1.00  0.00           O  
ATOM     22  N   LEU A   4      18.958 -11.348  22.767  1.00  0.00           N  
ATOM     23  CA  LEU A   4      18.796 -10.032  22.179  1.00  0.00           C  
ATOM     24  C   LEU A   4      20.080  -9.207  22.357  1.00  0.00           C  
ATOM     25  O   LEU A   4      20.765  -9.326  23.377  1.00  0.00           O  
ATOM     26  CB  LEU A   4      17.592  -9.308  22.801  1.00  0.00           C  
ATOM     27  CG  LEU A   4      16.234  -9.990  22.557  1.00  0.00           C  
ATOM     28  CD1 LEU A   4      15.118  -9.152  23.191  1.00  0.00           C  
ATOM     29  CD2 LEU A   4      15.925 -10.156  21.070  1.00  0.00           C  
ATOM     30  N   SER A   5      20.403  -8.353  21.399  1.00  0.00           N  
ATOM     31  CA  SER A   5      21.471  -7.379  21.580  1.00  0.00           C  
ATOM     32  C   SER A   5      21.130  -6.426  22.727  1.00  0.00           C  
ATOM     33  O   SER A   5      19.956  -6.214  23.052  1.00  0.00           O  
ATOM     34  CB  SER A   5      21.764  -6.619  20.285  1.00  0.00           C  
ATOM     35  OG  SER A   5      20.815  -5.603  20.027  1.00  0.00           O  
ATOM     36  N   LYS A   6      22.145  -5.825  23.332  1.00  0.00           N  
ATOM     37  CA  LYS A   6      21.939  -4.839  24.393  1.00  0.00           C  
ATOM     38  C   LYS A   6      21.044  -3.690  23.923  1.00  0.00           C  
ATOM     39  O   LYS A   6      20.175  -3.239  24.662  1.00  0.00           O  
ATOM     40  CB  LYS A   6      23.310  -4.337  24.869  1.00  0.00           C  
ATOM     41  CG  LYS A   6      23.171  -3.367  26.042  1.00  0.00           C  
ATOM     42  CD  LYS A   6      24.539  -2.867  26.505  1.00  0.00           C  
ATOM     43  CE  LYS A   6      24.330  -1.863  27.636  1.00  0.00           C  
ATOM     44  NZ  LYS A   6      25.616  -1.291  28.116  1.00  0.00           N  
ATOM     45  N   GLU A   7      21.235  -3.232  22.695  1.00  0.00           N  
ATOM     46  CA  GLU A   7      20.448  -2.169  22.083  1.00  0.00           C  
ATOM     47  C   GLU A   7      18.988  -2.589  21.870  1.00  0.00           C  
ATOM     48  O   GLU A   7      18.087  -1.818  22.186  1.00  0.00           O  
ATOM     49  CB  GLU A   7      21.075  -1.743  20.751  1.00  0.00           C  
ATOM     50  CG  GLU A   7      22.495  -1.161  20.867  1.00  0.00           C  
ATOM     51  CD  GLU A   7      23.631  -2.192  20.935  1.00  0.00           C  
ATOM     52  OE1 GLU A   7      24.800  -1.748  20.964  1.00  0.00           O  
ATOM     53  OE2 GLU A   7      23.359  -3.413  20.940  1.00  0.00           O  
ATOM     54  N   ALA A   8      18.752  -3.809  21.402  1.00  0.00           N  
ATOM     55  CA  ALA A   8      17.404  -4.335  21.231  1.00  0.00           C  
ATOM     56  C   ALA A   8      16.648  -4.410  22.565  1.00  0.00           C  
ATOM     57  O   ALA A   8      15.518  -3.949  22.655  1.00  0.00           O  
ATOM     58  CB  ALA A   8      17.484  -5.712  20.564  1.00  0.00           C  
ATOM     59  N   ALA A   9      17.322  -4.926  23.628  1.00  0.00           N  
ATOM     60  CA  ALA A   9      16.752  -5.000  24.964  1.00  0.00           C  
ATOM     61  C   ALA A   9      16.413  -3.601  25.514  1.00  0.00           C  
ATOM     62  O   ALA A   9      15.283  -3.363  25.925  1.00  0.00           O  
ATOM     63  CB  ALA A   9      17.723  -5.759  25.879  1.00  0.00           C  
ATOM     64  N   LEU A  10      17.343  -2.641  25.433  1.00  0.00           N  
ATOM     65  CA  LEU A  10      17.119  -1.273  25.900  1.00  0.00           C  
ATOM     66  C   LEU A  10      15.957  -0.576  25.189  1.00  0.00           C  
ATOM     67  O   LEU A  10      15.162   0.118  25.823  1.00  0.00           O  
ATOM     68  CB  LEU A  10      18.406  -0.446  25.689  1.00  0.00           C  
ATOM     69  CG  LEU A  10      19.539  -0.740  26.692  1.00  0.00           C  
ATOM     70  CD1 LEU A  10      20.810  -0.022  26.223  1.00  0.00           C  
ATOM     71  CD2 LEU A  10      19.201  -0.244  28.096  1.00  0.00           C  
ATOM     72  N   VAL A  11      15.855  -0.738  23.875  1.00  0.00           N  
ATOM     73  CA  VAL A  11      14.756  -0.153  23.086  1.00  0.00           C  
ATOM     74  C   VAL A  11      13.424  -0.786  23.474  1.00  0.00           C  
ATOM     75  O   VAL A  11      12.471  -0.055  23.721  1.00  0.00           O  
ATOM     76  CB  VAL A  11      15.033  -0.275  21.581  1.00  0.00           C  
ATOM     77  CG1 VAL A  11      13.812   0.076  20.730  1.00  0.00           C  
ATOM     78  CG2 VAL A  11      16.161   0.691  21.171  1.00  0.00           C  
ATOM     79  N   HIS A  12      13.367  -2.115  23.585  1.00  0.00           N  
ATOM     80  CA  HIS A  12      12.160  -2.830  23.984  1.00  0.00           C  
ATOM     81  C   HIS A  12      11.679  -2.400  25.372  1.00  0.00           C  
ATOM     82  O   HIS A  12      10.537  -1.981  25.524  1.00  0.00           O  
ATOM     83  CB  HIS A  12      12.419  -4.335  23.909  1.00  0.00           C  
ATOM     84  CG  HIS A  12      11.223  -5.143  24.323  1.00  0.00           C  
ATOM     85  ND1 HIS A  12       9.951  -5.054  23.789  1.00  0.00           N  
ATOM     86  CD2 HIS A  12      11.159  -6.088  25.322  1.00  0.00           C  
ATOM     87  CE1 HIS A  12       9.162  -5.917  24.446  1.00  0.00           C  
ATOM     88  NE2 HIS A  12       9.861  -6.560  25.384  1.00  0.00           N  
ATOM     89  N   GLU A  13      12.580  -2.391  26.369  1.00  0.00           N  
ATOM     90  CA  GLU A  13      12.269  -1.935  27.726  1.00  0.00           C  
ATOM     91  C   GLU A  13      11.778  -0.484  27.749  1.00  0.00           C  
ATOM     92  O   GLU A  13      10.792  -0.161  28.412  1.00  0.00           O  
ATOM     93  CB  GLU A  13      13.519  -2.060  28.604  1.00  0.00           C  
ATOM     94  CG  GLU A  13      13.867  -3.505  28.965  1.00  0.00           C  
ATOM     95  CD  GLU A  13      15.209  -3.628  29.713  1.00  0.00           C  
ATOM     96  OE1 GLU A  13      15.653  -4.774  29.915  1.00  0.00           O  
ATOM     97  OE2 GLU A  13      15.803  -2.580  30.065  1.00  0.00           O  
ATOM     98  N   ALA A  14      12.413   0.409  26.975  1.00  0.00           N  
ATOM     99  CA  ALA A  14      12.016   1.808  26.904  1.00  0.00           C  
ATOM    100  C   ALA A  14      10.624   2.009  26.284  1.00  0.00           C  
ATOM    101  O   ALA A  14       9.913   2.939  26.676  1.00  0.00           O  
ATOM    102  CB  ALA A  14      13.081   2.581  26.120  1.00  0.00           C  
ATOM    103  N   LEU A  15      10.233   1.162  25.329  1.00  0.00           N  
ATOM    104  CA  LEU A  15       8.897   1.176  24.725  1.00  0.00           C  
ATOM    105  C   LEU A  15       7.839   0.606  25.682  1.00  0.00           C  
ATOM    106  O   LEU A  15       6.819   1.254  25.908  1.00  0.00           O  
ATOM    107  CB  LEU A  15       8.915   0.400  23.396  1.00  0.00           C  
ATOM    108  CG  LEU A  15       9.689   1.100  22.260  1.00  0.00           C  
ATOM    109  CD1 LEU A  15       9.713   0.181  21.040  1.00  0.00           C  
ATOM    110  CD2 LEU A  15       9.060   2.426  21.841  1.00  0.00           C  
ATOM    111  N   VAL A  16       8.121  -0.540  26.318  1.00  0.00           N  
ATOM    112  CA  VAL A  16       7.228  -1.165  27.309  1.00  0.00           C  
ATOM    113  C   VAL A  16       6.977  -0.213  28.482  1.00  0.00           C  
ATOM    114  O   VAL A  16       5.823   0.024  28.842  1.00  0.00           O  
ATOM    115  CB  VAL A  16       7.805  -2.512  27.796  1.00  0.00           C  
ATOM    116  CG1 VAL A  16       6.986  -3.101  28.948  1.00  0.00           C  
ATOM    117  CG2 VAL A  16       7.795  -3.545  26.666  1.00  0.00           C  
ATOM    118  N   ALA A  17       8.026   0.418  29.014  1.00  0.00           N  
ATOM    119  CA  ALA A  17       7.913   1.360  30.127  1.00  0.00           C  
ATOM    120  C   ALA A  17       7.059   2.601  29.810  1.00  0.00           C  
ATOM    121  O   ALA A  17       6.587   3.276  30.722  1.00  0.00           O  
ATOM    122  CB  ALA A  17       9.331   1.776  30.543  1.00  0.00           C  
ATOM    123  N   ARG A  18       6.861   2.918  28.525  1.00  0.00           N  
ATOM    124  CA  ARG A  18       6.042   4.046  28.051  1.00  0.00           C  
ATOM    125  C   ARG A  18       4.677   3.623  27.512  1.00  0.00           C  
ATOM    126  O   ARG A  18       3.924   4.481  27.071  1.00  0.00           O  
ATOM    127  CB  ARG A  18       6.832   4.845  27.014  1.00  0.00           C  
ATOM    128  CG  ARG A  18       8.001   5.604  27.651  1.00  0.00           C  
ATOM    129  CD  ARG A  18       8.854   6.247  26.551  1.00  0.00           C  
ATOM    130  NE  ARG A  18       9.991   7.015  27.086  1.00  0.00           N  
ATOM    131  CZ  ARG A  18      11.112   6.516  27.591  1.00  0.00           C  
ATOM    132  NH1 ARG A  18      11.311   5.232  27.690  1.00  0.00           N  
ATOM    133  NH2 ARG A  18      12.054   7.310  28.009  1.00  0.00           N  
ATOM    134  N   GLY A  19       4.367   2.324  27.526  1.00  0.00           N  
ATOM    135  CA  GLY A  19       3.139   1.799  26.928  1.00  0.00           C  
ATOM    136  C   GLY A  19       3.067   2.001  25.409  1.00  0.00           C  
ATOM    137  O   GLY A  19       1.989   2.202  24.866  1.00  0.00           O  
ATOM    138  N   LEU A  20       4.224   2.011  24.733  1.00  0.00           N  
ATOM    139  CA  LEU A  20       4.335   2.266  23.292  1.00  0.00           C  
ATOM    140  C   LEU A  20       4.729   1.027  22.483  1.00  0.00           C  
ATOM    141  O   LEU A  20       4.818   1.118  21.258  1.00  0.00           O  
ATOM    142  CB  LEU A  20       5.331   3.413  23.046  1.00  0.00           C  
ATOM    143  CG  LEU A  20       4.847   4.801  23.510  1.00  0.00           C  
ATOM    144  CD1 LEU A  20       5.985   5.805  23.342  1.00  0.00           C  
ATOM    145  CD2 LEU A  20       3.652   5.292  22.697  1.00  0.00           C  
ATOM    146  N   GLU A  21       4.982  -0.109  23.128  1.00  0.00           N  
ATOM    147  CA  GLU A  21       5.265  -1.348  22.401  1.00  0.00           C  
ATOM    148  C   GLU A  21       4.036  -1.817  21.615  1.00  0.00           C  
ATOM    149  O   GLU A  21       2.891  -1.508  21.953  1.00  0.00           O  
ATOM    150  CB  GLU A  21       5.823  -2.412  23.366  1.00  0.00           C  
ATOM    151  CG  GLU A  21       6.400  -3.667  22.689  1.00  0.00           C  
ATOM    152  CD  GLU A  21       7.420  -3.365  21.582  1.00  0.00           C  
ATOM    153  OE1 GLU A  21       6.986  -3.076  20.433  1.00  0.00           O  
ATOM    154  OE2 GLU A  21       8.637  -3.380  21.823  1.00  0.00           O  
ATOM    155  N   THR A  22       4.273  -2.532  20.534  1.00  0.00           N  
ATOM    156  CA  THR A  22       3.196  -3.198  19.800  1.00  0.00           C  
ATOM    157  C   THR A  22       2.538  -4.214  20.726  1.00  0.00           C  
ATOM    158  O   THR A  22       3.258  -4.923  21.420  1.00  0.00           O  
ATOM    159  CB  THR A  22       3.733  -3.901  18.543  1.00  0.00           C  
ATOM    160  OG1 THR A  22       4.389  -2.953  17.734  1.00  0.00           O  
ATOM    161  CG2 THR A  22       2.643  -4.537  17.686  1.00  0.00           C  
ATOM    162  N   PRO A  23       1.202  -4.328  20.753  1.00  0.00           N  
ATOM    163  CA  PRO A  23       0.521  -5.296  21.610  1.00  0.00           C  
ATOM    164  C   PRO A  23       0.953  -6.726  21.274  1.00  0.00           C  
ATOM    165  O   PRO A  23       0.566  -7.284  20.246  1.00  0.00           O  
ATOM    166  CB  PRO A  23      -0.972  -5.050  21.407  1.00  0.00           C  
ATOM    167  CG  PRO A  23      -1.046  -3.614  20.894  1.00  0.00           C  
ATOM    168  CD  PRO A  23       0.239  -3.483  20.080  1.00  0.00           C  
ATOM    169  N   LEU A  24       1.792  -7.308  22.139  1.00  0.00           N  
ATOM    170  CA  LEU A  24       2.358  -8.637  21.980  1.00  0.00           C  
ATOM    171  C   LEU A  24       2.011  -9.488  23.197  1.00  0.00           C  
ATOM    172  O   LEU A  24       2.133  -9.063  24.345  1.00  0.00           O  
ATOM    173  CB  LEU A  24       3.887  -8.552  21.795  1.00  0.00           C  
ATOM    174  CG  LEU A  24       4.331  -7.990  20.429  1.00  0.00           C  
ATOM    175  CD1 LEU A  24       5.845  -7.761  20.424  1.00  0.00           C  
ATOM    176  CD2 LEU A  24       4.007  -8.948  19.284  1.00  0.00           C  
ATOM    177  N   ARG A  25       1.624 -10.736  22.938  1.00  0.00           N  
ATOM    178  CA  ARG A  25       1.519 -11.761  23.969  1.00  0.00           C  
ATOM    179  C   ARG A  25       2.908 -12.321  24.271  1.00  0.00           C  
ATOM    180  O   ARG A  25       3.704 -12.493  23.350  1.00  0.00           O  
ATOM    181  CB  ARG A  25       0.550 -12.869  23.549  1.00  0.00           C  
ATOM    182  CG  ARG A  25      -0.892 -12.333  23.534  1.00  0.00           C  
ATOM    183  CD  ARG A  25      -1.898 -13.424  23.150  1.00  0.00           C  
ATOM    184  NE  ARG A  25      -3.262 -12.880  23.162  1.00  0.00           N  
ATOM    185  CZ  ARG A  25      -4.383 -13.556  22.987  1.00  0.00           C  
ATOM    186  NH1 ARG A  25      -4.376 -14.838  22.749  1.00  0.00           N  
ATOM    187  NH2 ARG A  25      -5.515 -12.935  23.052  1.00  0.00           N  
ATOM    188  N   PRO A  26       3.186 -12.662  25.547  1.00  0.00           N  
ATOM    189  CA  PRO A  26       4.344 -13.470  25.859  1.00  0.00           C  
ATOM    190  C   PRO A  26       4.309 -14.754  25.017  1.00  0.00           C  
ATOM    191  O   PRO A  26       3.237 -15.353  24.883  1.00  0.00           O  
ATOM    192  CB  PRO A  26       4.256 -13.777  27.360  1.00  0.00           C  
ATOM    193  CG  PRO A  26       3.323 -12.691  27.898  1.00  0.00           C  
ATOM    194  CD  PRO A  26       2.392 -12.415  26.727  1.00  0.00           C  
ATOM    195  N   PRO A  27       5.434 -15.194  24.444  1.00  0.00           N  
ATOM    196  CA  PRO A  27       5.480 -16.445  23.702  1.00  0.00           C  
ATOM    197  C   PRO A  27       5.071 -17.591  24.639  1.00  0.00           C  
ATOM    198  O   PRO A  27       5.753 -17.885  25.614  1.00  0.00           O  
ATOM    199  CB  PRO A  27       6.916 -16.557  23.172  1.00  0.00           C  
ATOM    200  CG  PRO A  27       7.735 -15.689  24.127  1.00  0.00           C  
ATOM    201  CD  PRO A  27       6.752 -14.594  24.544  1.00  0.00           C  
ATOM    202  N   VAL A  28       3.923 -18.220  24.349  1.00  0.00           N  
ATOM    203  CA  VAL A  28       3.345 -19.261  25.224  1.00  0.00           C  
ATOM    204  C   VAL A  28       4.131 -20.565  25.129  1.00  0.00           C  
ATOM    205  O   VAL A  28       4.352 -21.241  26.124  1.00  0.00           O  
ATOM    206  CB  VAL A  28       1.858 -19.506  24.870  1.00  0.00           C  
ATOM    207  CG1 VAL A  28       1.208 -20.502  25.834  1.00  0.00           C  
ATOM    208  CG2 VAL A  28       1.040 -18.207  24.937  1.00  0.00           C  
ATOM    209  N   HIS A  29       4.579 -20.887  23.923  1.00  0.00           N  
ATOM    210  CA  HIS A  29       5.383 -22.070  23.635  1.00  0.00           C  
ATOM    211  C   HIS A  29       6.537 -21.688  22.711  1.00  0.00           C  
ATOM    212  O   HIS A  29       6.381 -20.854  21.818  1.00  0.00           O  
ATOM    213  CB  HIS A  29       4.500 -23.166  23.016  1.00  0.00           C  
ATOM    214  CG  HIS A  29       3.419 -23.640  23.944  1.00  0.00           C  
ATOM    215  ND1 HIS A  29       3.597 -24.145  25.218  1.00  0.00           N  
ATOM    216  CD2 HIS A  29       2.058 -23.626  23.723  1.00  0.00           C  
ATOM    217  CE1 HIS A  29       2.391 -24.409  25.748  1.00  0.00           C  
ATOM    218  NE2 HIS A  29       1.428 -24.111  24.867  1.00  0.00           N  
ATOM    219  N   GLU A  30       7.701 -22.319  22.902  1.00  0.00           N  
ATOM    220  CA  GLU A  30       8.743 -22.283  21.884  1.00  0.00           C  
ATOM    221  C   GLU A  30       8.208 -22.949  20.622  1.00  0.00           C  
ATOM    222  O   GLU A  30       7.957 -24.156  20.574  1.00  0.00           O  
ATOM    223  CB  GLU A  30      10.047 -22.941  22.354  1.00  0.00           C  
ATOM    224  CG  GLU A  30      10.930 -21.957  23.147  1.00  0.00           C  
ATOM    225  CD  GLU A  30      12.340 -22.499  23.414  1.00  0.00           C  
ATOM    226  OE1 GLU A  30      13.253 -21.659  23.586  1.00  0.00           O  
ATOM    227  OE2 GLU A  30      12.511 -23.729  23.442  1.00  0.00           O  
ATOM    228  N   MET A  31       8.022 -22.136  19.595  1.00  0.00           N  
ATOM    229  CA  MET A  31       7.649 -22.577  18.265  1.00  0.00           C  
ATOM    230  C   MET A  31       8.670 -22.010  17.288  1.00  0.00           C  
ATOM    231  O   MET A  31       8.897 -20.798  17.251  1.00  0.00           O  
ATOM    232  CB  MET A  31       6.224 -22.113  17.955  1.00  0.00           C  
ATOM    233  CG  MET A  31       5.731 -22.634  16.601  1.00  0.00           C  
ATOM    234  SD  MET A  31       4.043 -22.117  16.180  1.00  0.00           S  
ATOM    235  CE  MET A  31       3.096 -22.995  17.441  1.00  0.00           C  
ATOM    236  N   ASP A  32       9.290 -22.890  16.509  1.00  0.00           N  
ATOM    237  CA  ASP A  32      10.189 -22.454  15.460  1.00  0.00           C  
ATOM    238  C   ASP A  32       9.422 -21.768  14.314  1.00  0.00           C  
ATOM    239  O   ASP A  32       8.213 -21.948  14.121  1.00  0.00           O  
ATOM    240  CB  ASP A  32      11.045 -23.634  14.976  1.00  0.00           C  
ATOM    241  CG  ASP A  32      10.181 -24.606  14.193  1.00  0.00           C  
ATOM    242  OD1 ASP A  32      10.037 -24.386  12.971  1.00  0.00           O  
ATOM    243  OD2 ASP A  32       9.588 -25.509  14.817  1.00  0.00           O  
ATOM    244  N   ASN A  33      10.119 -20.945  13.547  1.00  0.00           N  
ATOM    245  CA  ASN A  33       9.503 -20.181  12.472  1.00  0.00           C  
ATOM    246  C   ASN A  33       8.999 -21.059  11.311  1.00  0.00           C  
ATOM    247  O   ASN A  33       8.079 -20.647  10.619  1.00  0.00           O  
ATOM    248  CB  ASN A  33      10.475 -19.093  11.990  1.00  0.00           C  
ATOM    249  CG  ASN A  33      10.516 -17.872  12.904  1.00  0.00           C  
ATOM    250  OD1 ASN A  33       9.674 -17.669  13.761  1.00  0.00           O  
ATOM    251  ND2 ASN A  33      11.484 -17.009  12.705  1.00  0.00           N  
ATOM    252  N   GLU A  34       9.557 -22.253  11.104  1.00  0.00           N  
ATOM    253  CA  GLU A  34       9.063 -23.170  10.074  1.00  0.00           C  
ATOM    254  C   GLU A  34       7.711 -23.762  10.462  1.00  0.00           C  
ATOM    255  O   GLU A  34       6.764 -23.700   9.673  1.00  0.00           O  
ATOM    256  CB  GLU A  34      10.096 -24.269   9.764  1.00  0.00           C  
ATOM    257  CG  GLU A  34      11.396 -23.739   9.132  1.00  0.00           C  
ATOM    258  CD  GLU A  34      11.138 -22.871   7.888  1.00  0.00           C  
ATOM    259  OE1 GLU A  34      11.758 -21.785   7.765  1.00  0.00           O  
ATOM    260  OE2 GLU A  34      10.261 -23.216   7.074  1.00  0.00           O  
ATOM    261  N   THR A  35       7.565 -24.212  11.715  1.00  0.00           N  
ATOM    262  CA  THR A  35       6.275 -24.675  12.244  1.00  0.00           C  
ATOM    263  C   THR A  35       5.241 -23.542  12.226  1.00  0.00           C  
ATOM    264  O   THR A  35       4.119 -23.743  11.765  1.00  0.00           O  
ATOM    265  CB  THR A  35       6.427 -25.238  13.660  1.00  0.00           C  
ATOM    266  OG1 THR A  35       7.332 -26.324  13.645  1.00  0.00           O  
ATOM    267  CG2 THR A  35       5.121 -25.795  14.209  1.00  0.00           C  
ATOM    268  N   ARG A  36       5.628 -22.330  12.658  1.00  0.00           N  
ATOM    269  CA  ARG A  36       4.748 -21.152  12.615  1.00  0.00           C  
ATOM    270  C   ARG A  36       4.273 -20.844  11.200  1.00  0.00           C  
ATOM    271  O   ARG A  36       3.077 -20.674  10.985  1.00  0.00           O  
ATOM    272  CB  ARG A  36       5.471 -19.949  13.245  1.00  0.00           C  
ATOM    273  CG  ARG A  36       4.545 -18.736  13.355  1.00  0.00           C  
ATOM    274  CD  ARG A  36       5.273 -17.503  13.928  1.00  0.00           C  
ATOM    275  NE  ARG A  36       5.704 -17.725  15.323  1.00  0.00           N  
ATOM    276  CZ  ARG A  36       6.853 -17.369  15.873  1.00  0.00           C  
ATOM    277  NH1 ARG A  36       7.734 -16.678  15.218  1.00  0.00           N  
ATOM    278  NH2 ARG A  36       7.125 -17.712  17.095  1.00  0.00           N  
ATOM    279  N   LYS A  37       5.185 -20.830  10.225  1.00  0.00           N  
ATOM    280  CA  LYS A  37       4.846 -20.610   8.808  1.00  0.00           C  
ATOM    281  C   LYS A  37       3.929 -21.709   8.268  1.00  0.00           C  
ATOM    282  O   LYS A  37       2.971 -21.392   7.579  1.00  0.00           O  
ATOM    283  CB  LYS A  37       6.115 -20.507   7.960  1.00  0.00           C  
ATOM    284  CG  LYS A  37       6.786 -19.122   8.105  1.00  0.00           C  
ATOM    285  CD  LYS A  37       8.059 -18.984   7.256  1.00  0.00           C  
ATOM    286  CE  LYS A  37       9.181 -19.850   7.826  1.00  0.00           C  
ATOM    287  NZ  LYS A  37      10.480 -19.559   7.168  1.00  0.00           N  
ATOM    288  N   SER A  38       4.178 -22.962   8.608  1.00  0.00           N  
ATOM    289  CA  SER A  38       3.339 -24.083   8.174  1.00  0.00           C  
ATOM    290  C   SER A  38       1.900 -23.953   8.694  1.00  0.00           C  
ATOM    291  O   SER A  38       0.954 -24.113   7.924  1.00  0.00           O  
ATOM    292  CB  SER A  38       3.955 -25.403   8.640  1.00  0.00           C  
ATOM    293  OG  SER A  38       3.232 -26.489   8.098  1.00  0.00           O  
ATOM    294  N   LEU A  39       1.724 -23.588   9.968  1.00  0.00           N  
ATOM    295  CA  LEU A  39       0.402 -23.366  10.557  1.00  0.00           C  
ATOM    296  C   LEU A  39      -0.310 -22.161   9.926  1.00  0.00           C  
ATOM    297  O   LEU A  39      -1.478 -22.267   9.551  1.00  0.00           O  
ATOM    298  CB  LEU A  39       0.540 -23.204  12.078  1.00  0.00           C  
ATOM    299  CG  LEU A  39       0.963 -24.487  12.822  1.00  0.00           C  
ATOM    300  CD1 LEU A  39       1.239 -24.150  14.289  1.00  0.00           C  
ATOM    301  CD2 LEU A  39      -0.109 -25.567  12.780  1.00  0.00           C  
ATOM    302  N   ILE A  40       0.392 -21.038   9.730  1.00  0.00           N  
ATOM    303  CA  ILE A  40      -0.165 -19.860   9.043  1.00  0.00           C  
ATOM    304  C   ILE A  40      -0.575 -20.215   7.607  1.00  0.00           C  
ATOM    305  O   ILE A  40      -1.655 -19.834   7.169  1.00  0.00           O  
ATOM    306  CB  ILE A  40       0.828 -18.670   9.076  1.00  0.00           C  
ATOM    307  CG1 ILE A  40       1.004 -18.148  10.515  1.00  0.00           C  
ATOM    308  CG2 ILE A  40       0.356 -17.523   8.159  1.00  0.00           C  
ATOM    309  CD1 ILE A  40       2.158 -17.143  10.693  1.00  0.00           C  
ATOM    310  N   ALA A  41       0.245 -20.978   6.887  1.00  0.00           N  
ATOM    311  CA  ALA A  41      -0.080 -21.439   5.543  1.00  0.00           C  
ATOM    312  C   ALA A  41      -1.325 -22.341   5.528  1.00  0.00           C  
ATOM    313  O   ALA A  41      -2.161 -22.211   4.635  1.00  0.00           O  
ATOM    314  CB  ALA A  41       1.138 -22.153   4.946  1.00  0.00           C  
ATOM    315  N   GLY A  42      -1.493 -23.181   6.538  1.00  0.00           N  
ATOM    316  CA  GLY A  42      -2.706 -23.985   6.729  1.00  0.00           C  
ATOM    317  C   GLY A  42      -3.953 -23.110   6.882  1.00  0.00           C  
ATOM    318  O   GLY A  42      -4.914 -23.273   6.131  1.00  0.00           O  
ATOM    319  N   HIS A  43      -3.910 -22.116   7.766  1.00  0.00           N  
ATOM    320  CA  HIS A  43      -5.022 -21.171   7.933  1.00  0.00           C  
ATOM    321  C   HIS A  43      -5.296 -20.349   6.670  1.00  0.00           C  
ATOM    322  O   HIS A  43      -6.453 -20.141   6.316  1.00  0.00           O  
ATOM    323  CB  HIS A  43      -4.743 -20.257   9.127  1.00  0.00           C  
ATOM    324  CG  HIS A  43      -4.855 -20.953  10.446  1.00  0.00           C  
ATOM    325  ND1 HIS A  43      -6.012 -21.507  10.971  1.00  0.00           N  
ATOM    326  CD2 HIS A  43      -3.847 -21.184  11.350  1.00  0.00           C  
ATOM    327  CE1 HIS A  43      -5.696 -22.058  12.152  1.00  0.00           C  
ATOM    328  NE2 HIS A  43      -4.394 -21.878  12.415  1.00  0.00           N  
ATOM    329  N   MET A  44      -4.266 -19.913   5.946  1.00  0.00           N  
ATOM    330  CA  MET A  44      -4.442 -19.213   4.672  1.00  0.00           C  
ATOM    331  C   MET A  44      -5.040 -20.117   3.586  1.00  0.00           C  
ATOM    332  O   MET A  44      -5.840 -19.642   2.781  1.00  0.00           O  
ATOM    333  CB  MET A  44      -3.112 -18.619   4.189  1.00  0.00           C  
ATOM    334  CG  MET A  44      -2.691 -17.381   4.979  1.00  0.00           C  
ATOM    335  SD  MET A  44      -3.902 -16.020   5.116  1.00  0.00           S  
ATOM    336  CE  MET A  44      -4.420 -15.796   3.400  1.00  0.00           C  
ATOM    337  N   THR A  45      -4.702 -21.409   3.587  1.00  0.00           N  
ATOM    338  CA  THR A  45      -5.330 -22.402   2.699  1.00  0.00           C  
ATOM    339  C   THR A  45      -6.833 -22.478   2.944  1.00  0.00           C  
ATOM    340  O   THR A  45      -7.601 -22.351   1.998  1.00  0.00           O  
ATOM    341  CB  THR A  45      -4.675 -23.785   2.879  1.00  0.00           C  
ATOM    342  OG1 THR A  45      -3.321 -23.719   2.509  1.00  0.00           O  
ATOM    343  CG2 THR A  45      -5.315 -24.883   2.038  1.00  0.00           C  
ATOM    344  N   GLU A  46      -7.250 -22.577   4.200  1.00  0.00           N  
ATOM    345  CA  GLU A  46      -8.670 -22.594   4.572  1.00  0.00           C  
ATOM    346  C   GLU A  46      -9.385 -21.286   4.185  1.00  0.00           C  
ATOM    347  O   GLU A  46     -10.452 -21.325   3.578  1.00  0.00           O  
ATOM    348  CB  GLU A  46      -8.810 -22.850   6.077  1.00  0.00           C  
ATOM    349  CG  GLU A  46      -8.329 -24.247   6.519  1.00  0.00           C  
ATOM    350  CD  GLU A  46      -9.070 -25.381   5.802  1.00  0.00           C  
ATOM    351  OE1 GLU A  46      -8.394 -26.328   5.332  1.00  0.00           O  
ATOM    352  OE2 GLU A  46     -10.309 -25.290   5.681  1.00  0.00           O  
ATOM    353  N   ILE A  47      -8.769 -20.125   4.429  1.00  0.00           N  
ATOM    354  CA  ILE A  47      -9.327 -18.823   4.017  1.00  0.00           C  
ATOM    355  C   ILE A  47      -9.534 -18.765   2.503  1.00  0.00           C  
ATOM    356  O   ILE A  47     -10.590 -18.339   2.039  1.00  0.00           O  
ATOM    357  CB  ILE A  47      -8.421 -17.667   4.504  1.00  0.00           C  
ATOM    358  CG1 ILE A  47      -8.539 -17.514   6.038  1.00  0.00           C  
ATOM    359  CG2 ILE A  47      -8.775 -16.326   3.818  1.00  0.00           C  
ATOM    360  CD1 ILE A  47      -7.476 -16.602   6.664  1.00  0.00           C  
ATOM    361  N   MET A  48      -8.553 -19.196   1.706  1.00  0.00           N  
ATOM    362  CA  MET A  48      -8.671 -19.197   0.250  1.00  0.00           C  
ATOM    363  C   MET A  48      -9.742 -20.175  -0.243  1.00  0.00           C  
ATOM    364  O   MET A  48     -10.459 -19.860  -1.191  1.00  0.00           O  
ATOM    365  CB  MET A  48      -7.306 -19.508  -0.380  1.00  0.00           C  
ATOM    366  CG  MET A  48      -6.315 -18.344  -0.211  1.00  0.00           C  
ATOM    367  SD  MET A  48      -4.662 -18.642  -0.890  1.00  0.00           S  
ATOM    368  CE  MET A  48      -5.036 -18.668  -2.655  1.00  0.00           C  
ATOM    369  N   GLN A  49      -9.912 -21.336   0.410  1.00  0.00           N  
ATOM    370  CA  GLN A  49     -11.012 -22.266   0.116  1.00  0.00           C  
ATOM    371  C   GLN A  49     -12.379 -21.656   0.458  1.00  0.00           C  
ATOM    372  O   GLN A  49     -13.304 -21.758  -0.340  1.00  0.00           O  
ATOM    373  CB  GLN A  49     -10.808 -23.580   0.869  1.00  0.00           C  
ATOM    374  CG  GLN A  49      -9.633 -24.401   0.322  1.00  0.00           C  
ATOM    375  CD  GLN A  49      -9.478 -25.748   1.023  1.00  0.00           C  
ATOM    376  OE1 GLN A  49     -10.456 -26.398   1.367  1.00  0.00           O  
ATOM    377  NE2 GLN A  49      -8.280 -26.240   1.225  1.00  0.00           N  
ATOM    378  N   LEU A  50     -12.495 -20.951   1.585  1.00  0.00           N  
ATOM    379  CA  LEU A  50     -13.715 -20.226   1.974  1.00  0.00           C  
ATOM    380  C   LEU A  50     -14.075 -19.103   0.985  1.00  0.00           C  
ATOM    381  O   LEU A  50     -15.256 -18.787   0.815  1.00  0.00           O  
ATOM    382  CB  LEU A  50     -13.527 -19.653   3.387  1.00  0.00           C  
ATOM    383  CG  LEU A  50     -13.564 -20.712   4.505  1.00  0.00           C  
ATOM    384  CD1 LEU A  50     -13.027 -20.108   5.801  1.00  0.00           C  
ATOM    385  CD2 LEU A  50     -14.988 -21.196   4.757  1.00  0.00           C  
ATOM    386  N   LEU A  51     -13.089 -18.544   0.290  1.00  0.00           N  
ATOM    387  CA  LEU A  51     -13.277 -17.590  -0.810  1.00  0.00           C  
ATOM    388  C   LEU A  51     -13.575 -18.268  -2.158  1.00  0.00           C  
ATOM    389  O   LEU A  51     -13.667 -17.583  -3.177  1.00  0.00           O  
ATOM    390  CB  LEU A  51     -12.045 -16.667  -0.896  1.00  0.00           C  
ATOM    391  CG  LEU A  51     -11.856 -15.739   0.315  1.00  0.00           C  
ATOM    392  CD1 LEU A  51     -10.488 -15.056   0.222  1.00  0.00           C  
ATOM    393  CD2 LEU A  51     -12.930 -14.658   0.374  1.00  0.00           C  
ATOM    394  N   ASN A  52     -13.721 -19.598  -2.194  1.00  0.00           N  
ATOM    395  CA  ASN A  52     -13.928 -20.431  -3.384  1.00  0.00           C  
ATOM    396  C   ASN A  52     -12.775 -20.378  -4.409  1.00  0.00           C  
ATOM    397  O   ASN A  52     -12.981 -20.711  -5.573  1.00  0.00           O  
ATOM    398  CB  ASN A  52     -15.293 -20.142  -4.025  1.00  0.00           C  
ATOM    399  CG  ASN A  52     -16.470 -20.315  -3.084  1.00  0.00           C  
ATOM    400  OD1 ASN A  52     -16.560 -21.243  -2.307  1.00  0.00           O  
ATOM    401  ND2 ASN A  52     -17.434 -19.418  -3.149  1.00  0.00           N  
ATOM    402  N   LEU A  53     -11.574 -19.992  -4.007  1.00  0.00           N  
ATOM    403  CA  LEU A  53     -10.407 -19.994  -4.886  1.00  0.00           C  
ATOM    404  C   LEU A  53      -9.927 -21.423  -5.151  1.00  0.00           C  
ATOM    405  O   LEU A  53      -9.896 -22.263  -4.246  1.00  0.00           O  
ATOM    406  CB  LEU A  53      -9.292 -19.113  -4.298  1.00  0.00           C  
ATOM    407  CG  LEU A  53      -9.660 -17.617  -4.209  1.00  0.00           C  
ATOM    408  CD1 LEU A  53      -8.614 -16.875  -3.379  1.00  0.00           C  
ATOM    409  CD2 LEU A  53      -9.723 -16.965  -5.592  1.00  0.00           C  
ATOM    410  N   ASP A  54      -9.525 -21.704  -6.395  1.00  0.00           N  
ATOM    411  CA  ASP A  54      -8.993 -23.011  -6.768  1.00  0.00           C  
ATOM    412  C   ASP A  54      -7.486 -23.085  -6.504  1.00  0.00           C  
ATOM    413  O   ASP A  54      -6.662 -22.649  -7.306  1.00  0.00           O  
ATOM    414  CB  ASP A  54      -9.341 -23.365  -8.218  1.00  0.00           C  
ATOM    415  CG  ASP A  54      -9.001 -24.819  -8.537  1.00  0.00           C  
ATOM    416  OD1 ASP A  54      -8.557 -25.551  -7.606  1.00  0.00           O  
ATOM    417  OD2 ASP A  54      -9.227 -25.235  -9.684  1.00  0.00           O  
ATOM    418  N   LEU A  55      -7.127 -23.702  -5.388  1.00  0.00           N  
ATOM    419  CA  LEU A  55      -5.733 -23.922  -4.982  1.00  0.00           C  
ATOM    420  C   LEU A  55      -5.003 -24.991  -5.814  1.00  0.00           C  
ATOM    421  O   LEU A  55      -3.815 -25.210  -5.587  1.00  0.00           O  
ATOM    422  CB  LEU A  55      -5.690 -24.269  -3.495  1.00  0.00           C  
ATOM    423  CG  LEU A  55      -6.080 -23.100  -2.572  1.00  0.00           C  
ATOM    424  CD1 LEU A  55      -6.235 -23.617  -1.139  1.00  0.00           C  
ATOM    425  CD2 LEU A  55      -5.016 -22.011  -2.567  1.00  0.00           C  
ATOM    426  N   ALA A  56      -5.687 -25.648  -6.756  1.00  0.00           N  
ATOM    427  CA  ALA A  56      -5.013 -26.508  -7.728  1.00  0.00           C  
ATOM    428  C   ALA A  56      -4.376 -25.711  -8.886  1.00  0.00           C  
ATOM    429  O   ALA A  56      -3.549 -26.254  -9.613  1.00  0.00           O  
ATOM    430  CB  ALA A  56      -6.020 -27.551  -8.252  1.00  0.00           C  
ATOM    431  N   ASP A  57      -4.744 -24.441  -9.045  1.00  0.00           N  
ATOM    432  CA  ASP A  57      -4.137 -23.545 -10.026  1.00  0.00           C  
ATOM    433  C   ASP A  57      -2.666 -23.251  -9.677  1.00  0.00           C  
ATOM    434  O   ASP A  57      -2.341 -22.896  -8.533  1.00  0.00           O  
ATOM    435  CB  ASP A  57      -4.953 -22.248 -10.100  1.00  0.00           C  
ATOM    436  CG  ASP A  57      -4.343 -21.249 -11.075  1.00  0.00           C  
ATOM    437  OD1 ASP A  57      -3.572 -20.379 -10.609  1.00  0.00           O  
ATOM    438  OD2 ASP A  57      -4.659 -21.342 -12.275  1.00  0.00           O  
ATOM    439  N   ASP A  58      -1.791 -23.340 -10.677  1.00  0.00           N  
ATOM    440  CA  ASP A  58      -0.341 -23.136 -10.510  1.00  0.00           C  
ATOM    441  C   ASP A  58       0.011 -21.781  -9.892  1.00  0.00           C  
ATOM    442  O   ASP A  58       1.003 -21.644  -9.171  1.00  0.00           O  
ATOM    443  CB  ASP A  58       0.342 -23.229 -11.885  1.00  0.00           C  
ATOM    444  CG  ASP A  58       0.340 -24.619 -12.527  1.00  0.00           C  
ATOM    445  OD1 ASP A  58       0.149 -25.610 -11.798  1.00  0.00           O  
ATOM    446  OD2 ASP A  58       0.594 -24.670 -13.754  1.00  0.00           O  
ATOM    447  N   SER A  59      -0.801 -20.757 -10.165  1.00  0.00           N  
ATOM    448  CA  SER A  59      -0.576 -19.406  -9.648  1.00  0.00           C  
ATOM    449  C   SER A  59      -0.973 -19.284  -8.175  1.00  0.00           C  
ATOM    450  O   SER A  59      -0.329 -18.561  -7.416  1.00  0.00           O  
ATOM    451  CB  SER A  59      -1.338 -18.407 -10.519  1.00  0.00           C  
ATOM    452  OG  SER A  59      -0.948 -17.083 -10.224  1.00  0.00           O  
ATOM    453  N   LEU A  60      -2.024 -20.014  -7.760  1.00  0.00           N  
ATOM    454  CA  LEU A  60      -2.584 -19.933  -6.416  1.00  0.00           C  
ATOM    455  C   LEU A  60      -2.012 -20.961  -5.437  1.00  0.00           C  
ATOM    456  O   LEU A  60      -1.994 -20.690  -4.239  1.00  0.00           O  
ATOM    457  CB  LEU A  60      -4.117 -20.061  -6.483  1.00  0.00           C  
ATOM    458  CG  LEU A  60      -4.834 -18.908  -7.198  1.00  0.00           C  
ATOM    459  CD1 LEU A  60      -6.344 -19.159  -7.165  1.00  0.00           C  
ATOM    460  CD2 LEU A  60      -4.583 -17.554  -6.526  1.00  0.00           C  
ATOM    461  N   MET A  61      -1.551 -22.135  -5.914  1.00  0.00           N  
ATOM    462  CA  MET A  61      -1.184 -23.261  -5.042  1.00  0.00           C  
ATOM    463  C   MET A  61      -0.128 -22.917  -3.987  1.00  0.00           C  
ATOM    464  O   MET A  61      -0.239 -23.338  -2.841  1.00  0.00           O  
ATOM    465  CB  MET A  61      -0.761 -24.468  -5.893  1.00  0.00           C  
ATOM    466  CG  MET A  61       0.557 -24.264  -6.660  1.00  0.00           C  
ATOM    467  SD  MET A  61       1.058 -25.695  -7.688  1.00  0.00           S  
ATOM    468  CE  MET A  61       1.426 -26.892  -6.395  1.00  0.00           C  
ATOM    469  N   GLU A  62       0.847 -22.075  -4.338  1.00  0.00           N  
ATOM    470  CA  GLU A  62       1.914 -21.642  -3.429  1.00  0.00           C  
ATOM    471  C   GLU A  62       1.582 -20.356  -2.652  1.00  0.00           C  
ATOM    472  O   GLU A  62       2.375 -19.888  -1.839  1.00  0.00           O  
ATOM    473  CB  GLU A  62       3.227 -21.478  -4.216  1.00  0.00           C  
ATOM    474  CG  GLU A  62       3.790 -22.808  -4.738  1.00  0.00           C  
ATOM    475  CD  GLU A  62       4.132 -23.775  -3.591  1.00  0.00           C  
ATOM    476  OE1 GLU A  62       3.841 -24.981  -3.742  1.00  0.00           O  
ATOM    477  OE2 GLU A  62       4.650 -23.299  -2.557  1.00  0.00           O  
ATOM    478  N   THR A  63       0.408 -19.758  -2.892  1.00  0.00           N  
ATOM    479  CA  THR A  63       0.026 -18.497  -2.234  1.00  0.00           C  
ATOM    480  C   THR A  63      -0.040 -18.601  -0.710  1.00  0.00           C  
ATOM    481  O   THR A  63       0.549 -17.741  -0.064  1.00  0.00           O  
ATOM    482  CB  THR A  63      -1.260 -17.907  -2.836  1.00  0.00           C  
ATOM    483  OG1 THR A  63      -0.967 -17.525  -4.160  1.00  0.00           O  
ATOM    484  CG2 THR A  63      -1.751 -16.659  -2.110  1.00  0.00           C  
ATOM    485  N   PRO A  64      -0.627 -19.647  -0.105  1.00  0.00           N  
ATOM    486  CA  PRO A  64      -0.603 -19.818   1.353  1.00  0.00           C  
ATOM    487  C   PRO A  64       0.815 -19.811   1.927  1.00  0.00           C  
ATOM    488  O   PRO A  64       1.093 -19.118   2.908  1.00  0.00           O  
ATOM    489  CB  PRO A  64      -1.306 -21.148   1.618  1.00  0.00           C  
ATOM    490  CG  PRO A  64      -2.245 -21.296   0.427  1.00  0.00           C  
ATOM    491  CD  PRO A  64      -1.439 -20.695  -0.710  1.00  0.00           C  
ATOM    492  N   HIS A  65       1.754 -20.521   1.273  1.00  0.00           N  
ATOM    493  CA  HIS A  65       3.148 -20.563   1.701  1.00  0.00           C  
ATOM    494  C   HIS A  65       3.838 -19.204   1.533  1.00  0.00           C  
ATOM    495  O   HIS A  65       4.534 -18.750   2.444  1.00  0.00           O  
ATOM    496  CB  HIS A  65       3.885 -21.664   0.927  1.00  0.00           C  
ATOM    497  CG  HIS A  65       5.312 -21.810   1.393  1.00  0.00           C  
ATOM    498  ND1 HIS A  65       5.718 -22.359   2.591  1.00  0.00           N  
ATOM    499  CD2 HIS A  65       6.445 -21.373   0.742  1.00  0.00           C  
ATOM    500  CE1 HIS A  65       7.053 -22.260   2.661  1.00  0.00           C  
ATOM    501  NE2 HIS A  65       7.526 -21.660   1.554  1.00  0.00           N  
ATOM    502  N   ARG A  66       3.608 -18.514   0.406  1.00  0.00           N  
ATOM    503  CA  ARG A  66       4.158 -17.167   0.169  1.00  0.00           C  
ATOM    504  C   ARG A  66       3.669 -16.157   1.207  1.00  0.00           C  
ATOM    505  O   ARG A  66       4.472 -15.361   1.692  1.00  0.00           O  
ATOM    506  CB  ARG A  66       3.810 -16.682  -1.243  1.00  0.00           C  
ATOM    507  CG  ARG A  66       4.608 -17.413  -2.347  1.00  0.00           C  
ATOM    508  CD  ARG A  66       4.384 -16.780  -3.724  1.00  0.00           C  
ATOM    509  NE  ARG A  66       2.998 -16.931  -4.191  1.00  0.00           N  
ATOM    510  CZ  ARG A  66       2.528 -17.786  -5.088  1.00  0.00           C  
ATOM    511  NH1 ARG A  66       3.291 -18.634  -5.721  1.00  0.00           N  
ATOM    512  NH2 ARG A  66       1.269 -17.803  -5.379  1.00  0.00           N  
ATOM    513  N   ILE A  67       2.386 -16.198   1.569  1.00  0.00           N  
ATOM    514  CA  ILE A  67       1.819 -15.307   2.592  1.00  0.00           C  
ATOM    515  C   ILE A  67       2.411 -15.624   3.969  1.00  0.00           C  
ATOM    516  O   ILE A  67       2.854 -14.699   4.651  1.00  0.00           O  
ATOM    517  CB  ILE A  67       0.278 -15.381   2.598  1.00  0.00           C  
ATOM    518  CG1 ILE A  67      -0.287 -14.791   1.284  1.00  0.00           C  
ATOM    519  CG2 ILE A  67      -0.301 -14.611   3.804  1.00  0.00           C  
ATOM    520  CD1 ILE A  67      -1.797 -15.001   1.096  1.00  0.00           C  
ATOM    521  N   ALA A  68       2.491 -16.888   4.349  1.00  0.00           N  
ATOM    522  CA  ALA A  68       3.080 -17.281   5.629  1.00  0.00           C  
ATOM    523  C   ALA A  68       4.543 -16.829   5.752  1.00  0.00           C  
ATOM    524  O   ALA A  68       4.927 -16.210   6.744  1.00  0.00           O  
ATOM    525  CB  ALA A  68       2.960 -18.805   5.770  1.00  0.00           C  
ATOM    526  N   LYS A  69       5.343 -17.056   4.712  1.00  0.00           N  
ATOM    527  CA  LYS A  69       6.723 -16.576   4.642  1.00  0.00           C  
ATOM    528  C   LYS A  69       6.789 -15.052   4.721  1.00  0.00           C  
ATOM    529  O   LYS A  69       7.602 -14.519   5.470  1.00  0.00           O  
ATOM    530  CB  LYS A  69       7.378 -17.106   3.363  1.00  0.00           C  
ATOM    531  CG  LYS A  69       8.844 -16.654   3.270  1.00  0.00           C  
ATOM    532  CD  LYS A  69       9.528 -17.219   2.025  1.00  0.00           C  
ATOM    533  CE  LYS A  69      10.951 -16.678   1.988  1.00  0.00           C  
ATOM    534  NZ  LYS A  69      11.689 -17.167   0.808  1.00  0.00           N  
ATOM    535  N   MET A  70       5.930 -14.349   3.984  1.00  0.00           N  
ATOM    536  CA  MET A  70       5.880 -12.891   3.998  1.00  0.00           C  
ATOM    537  C   MET A  70       5.561 -12.339   5.390  1.00  0.00           C  
ATOM    538  O   MET A  70       6.220 -11.403   5.824  1.00  0.00           O  
ATOM    539  CB  MET A  70       4.840 -12.430   2.966  1.00  0.00           C  
ATOM    540  CG  MET A  70       4.711 -10.909   2.884  1.00  0.00           C  
ATOM    541  SD  MET A  70       3.397 -10.346   1.768  1.00  0.00           S  
ATOM    542  CE  MET A  70       1.943 -10.826   2.730  1.00  0.00           C  
ATOM    543  N   TYR A  71       4.599 -12.935   6.112  1.00  0.00           N  
ATOM    544  CA  TYR A  71       4.247 -12.486   7.452  1.00  0.00           C  
ATOM    545  C   TYR A  71       5.381 -12.718   8.451  1.00  0.00           C  
ATOM    546  O   TYR A  71       5.770 -11.791   9.152  1.00  0.00           O  
ATOM    547  CB  TYR A  71       2.952 -13.172   7.912  1.00  0.00           C  
ATOM    548  CG  TYR A  71       1.651 -12.691   7.288  1.00  0.00           C  
ATOM    549  CD1 TYR A  71       1.593 -11.592   6.405  1.00  0.00           C  
ATOM    550  CD2 TYR A  71       0.450 -13.344   7.624  1.00  0.00           C  
ATOM    551  CE1 TYR A  71       0.376 -11.150   5.867  1.00  0.00           C  
ATOM    552  CE2 TYR A  71      -0.774 -12.916   7.092  1.00  0.00           C  
ATOM    553  CZ  TYR A  71      -0.816 -11.818   6.207  1.00  0.00           C  
ATOM    554  OH  TYR A  71      -2.014 -11.402   5.684  1.00  0.00           O  
ATOM    555  N   VAL A  72       5.963 -13.907   8.484  1.00  0.00           N  
ATOM    556  CA  VAL A  72       6.963 -14.262   9.503  1.00  0.00           C  
ATOM    557  C   VAL A  72       8.335 -13.647   9.204  1.00  0.00           C  
ATOM    558  O   VAL A  72       8.928 -13.028  10.079  1.00  0.00           O  
ATOM    559  CB  VAL A  72       7.042 -15.786   9.678  1.00  0.00           C  
ATOM    560  CG1 VAL A  72       8.100 -16.184  10.710  1.00  0.00           C  
ATOM    561  CG2 VAL A  72       5.694 -16.340  10.170  1.00  0.00           C  
ATOM    562  N   ASP A  73       8.823 -13.802   7.982  1.00  0.00           N  
ATOM    563  CA  ASP A  73      10.209 -13.479   7.627  1.00  0.00           C  
ATOM    564  C   ASP A  73      10.383 -12.071   7.040  1.00  0.00           C  
ATOM    565  O   ASP A  73      11.513 -11.575   6.947  1.00  0.00           O  
ATOM    566  CB  ASP A  73      10.751 -14.518   6.630  1.00  0.00           C  
ATOM    567  CG  ASP A  73      10.773 -15.972   7.114  1.00  0.00           C  
ATOM    568  OD1 ASP A  73      10.818 -16.239   8.327  1.00  0.00           O  
ATOM    569  OD2 ASP A  73      10.791 -16.877   6.242  1.00  0.00           O  
ATOM    570  N   GLU A  74       9.310 -11.413   6.611  1.00  0.00           N  
ATOM    571  CA  GLU A  74       9.391 -10.150   5.861  1.00  0.00           C  
ATOM    572  C   GLU A  74       8.571  -9.043   6.538  1.00  0.00           C  
ATOM    573  O   GLU A  74       9.099  -8.348   7.417  1.00  0.00           O  
ATOM    574  CB  GLU A  74       9.036 -10.366   4.372  1.00  0.00           C  
ATOM    575  CG  GLU A  74       9.871 -11.451   3.661  1.00  0.00           C  
ATOM    576  CD  GLU A  74       9.398 -11.709   2.220  1.00  0.00           C  
ATOM    577  OE1 GLU A  74      10.225 -11.739   1.277  1.00  0.00           O  
ATOM    578  OE2 GLU A  74       8.186 -11.865   1.976  1.00  0.00           O  
ATOM    579  N   ILE A  75       7.306  -8.849   6.186  1.00  0.00           N  
ATOM    580  CA  ILE A  75       6.542  -7.640   6.527  1.00  0.00           C  
ATOM    581  C   ILE A  75       6.224  -7.482   8.023  1.00  0.00           C  
ATOM    582  O   ILE A  75       5.927  -6.376   8.458  1.00  0.00           O  
ATOM    583  CB  ILE A  75       5.266  -7.486   5.684  1.00  0.00           C  
ATOM    584  CG1 ILE A  75       4.202  -8.552   6.019  1.00  0.00           C  
ATOM    585  CG2 ILE A  75       5.621  -7.483   4.180  1.00  0.00           C  
ATOM    586  CD1 ILE A  75       2.829  -8.250   5.408  1.00  0.00           C  
ATOM    587  N   PHE A  76       6.310  -8.564   8.813  1.00  0.00           N  
ATOM    588  CA  PHE A  76       6.157  -8.536  10.272  1.00  0.00           C  
ATOM    589  C   PHE A  76       7.417  -8.999  11.019  1.00  0.00           C  
ATOM    590  O   PHE A  76       7.369  -9.251  12.217  1.00  0.00           O  
ATOM    591  CB  PHE A  76       4.904  -9.320  10.696  1.00  0.00           C  
ATOM    592  CG  PHE A  76       3.590  -8.874  10.078  1.00  0.00           C  
ATOM    593  CD1 PHE A  76       3.321  -7.510   9.839  1.00  0.00           C  
ATOM    594  CD2 PHE A  76       2.609  -9.833   9.773  1.00  0.00           C  
ATOM    595  CE1 PHE A  76       2.098  -7.117   9.281  1.00  0.00           C  
ATOM    596  CE2 PHE A  76       1.384  -9.442   9.223  1.00  0.00           C  
ATOM    597  CZ  PHE A  76       1.127  -8.084   8.971  1.00  0.00           C  
ATOM    598  N   SER A  77       8.557  -9.055  10.336  1.00  0.00           N  
ATOM    599  CA  SER A  77       9.835  -9.417  10.960  1.00  0.00           C  
ATOM    600  C   SER A  77      10.238  -8.487  12.112  1.00  0.00           C  
ATOM    601  O   SER A  77      10.953  -8.902  13.019  1.00  0.00           O  
ATOM    602  CB  SER A  77      10.937  -9.439   9.906  1.00  0.00           C  
ATOM    603  OG  SER A  77      11.148  -8.154   9.346  1.00  0.00           O  
ATOM    604  N   GLY A  78       9.740  -7.256  12.133  1.00  0.00           N  
ATOM    605  CA  GLY A  78       9.957  -6.294  13.210  1.00  0.00           C  
ATOM    606  C   GLY A  78       9.232  -6.619  14.521  1.00  0.00           C  
ATOM    607  O   GLY A  78       9.482  -5.956  15.523  1.00  0.00           O  
ATOM    608  N   LEU A  79       8.355  -7.630  14.561  1.00  0.00           N  
ATOM    609  CA  LEU A  79       7.789  -8.144  15.814  1.00  0.00           C  
ATOM    610  C   LEU A  79       8.820  -8.933  16.639  1.00  0.00           C  
ATOM    611  O   LEU A  79       8.678  -9.023  17.854  1.00  0.00           O  
ATOM    612  CB  LEU A  79       6.561  -9.024  15.526  1.00  0.00           C  
ATOM    613  CG  LEU A  79       5.361  -8.284  14.901  1.00  0.00           C  
ATOM    614  CD1 LEU A  79       4.258  -9.293  14.563  1.00  0.00           C  
ATOM    615  CD2 LEU A  79       4.779  -7.231  15.842  1.00  0.00           C  
ATOM    616  N   ASP A  80       9.856  -9.463  15.991  1.00  0.00           N  
ATOM    617  CA  ASP A  80      10.932 -10.200  16.643  1.00  0.00           C  
ATOM    618  C   ASP A  80      12.176  -9.319  16.796  1.00  0.00           C  
ATOM    619  O   ASP A  80      12.856  -8.966  15.824  1.00  0.00           O  
ATOM    620  CB  ASP A  80      11.206 -11.498  15.871  1.00  0.00           C  
ATOM    621  CG  ASP A  80      12.262 -12.382  16.545  1.00  0.00           C  
ATOM    622  OD1 ASP A  80      12.774 -11.990  17.618  1.00  0.00           O  
ATOM    623  OD2 ASP A  80      12.583 -13.441  15.966  1.00  0.00           O  
ATOM    624  N   TYR A  81      12.524  -8.984  18.044  1.00  0.00           N  
ATOM    625  CA  TYR A  81      13.716  -8.202  18.373  1.00  0.00           C  
ATOM    626  C   TYR A  81      15.038  -8.913  18.040  1.00  0.00           C  
ATOM    627  O   TYR A  81      16.080  -8.250  18.018  1.00  0.00           O  
ATOM    628  CB  TYR A  81      13.660  -7.781  19.839  1.00  0.00           C  
ATOM    629  CG  TYR A  81      12.841  -6.534  20.076  1.00  0.00           C  
ATOM    630  CD1 TYR A  81      13.445  -5.266  19.925  1.00  0.00           C  
ATOM    631  CD2 TYR A  81      11.482  -6.613  20.434  1.00  0.00           C  
ATOM    632  CE1 TYR A  81      12.705  -4.093  20.130  1.00  0.00           C  
ATOM    633  CE2 TYR A  81      10.730  -5.445  20.637  1.00  0.00           C  
ATOM    634  CZ  TYR A  81      11.344  -4.181  20.486  1.00  0.00           C  
ATOM    635  OH  TYR A  81      10.626  -3.033  20.661  1.00  0.00           O  
ATOM    636  N   ALA A  82      15.029 -10.201  17.718  1.00  0.00           N  
ATOM    637  CA  ALA A  82      16.199 -10.865  17.135  1.00  0.00           C  
ATOM    638  C   ALA A  82      16.595 -10.251  15.777  1.00  0.00           C  
ATOM    639  O   ALA A  82      17.767 -10.282  15.399  1.00  0.00           O  
ATOM    640  CB  ALA A  82      15.904 -12.364  17.005  1.00  0.00           C  
ATOM    641  N   ASN A  83      15.641  -9.607  15.084  1.00  0.00           N  
ATOM    642  CA  ASN A  83      15.852  -8.908  13.819  1.00  0.00           C  
ATOM    643  C   ASN A  83      16.232  -7.425  13.995  1.00  0.00           C  
ATOM    644  O   ASN A  83      16.398  -6.709  13.001  1.00  0.00           O  
ATOM    645  CB  ASN A  83      14.606  -9.083  12.940  1.00  0.00           C  
ATOM    646  CG  ASN A  83      14.333 -10.542  12.616  1.00  0.00           C  
ATOM    647  OD1 ASN A  83      15.221 -11.298  12.266  1.00  0.00           O  
ATOM    648  ND2 ASN A  83      13.101 -10.969  12.716  1.00  0.00           N  
ATOM    649  N   PHE A  84      16.381  -6.938  15.240  1.00  0.00           N  
ATOM    650  CA  PHE A  84      16.761  -5.552  15.490  1.00  0.00           C  
ATOM    651  C   PHE A  84      18.118  -5.231  14.833  1.00  0.00           C  
ATOM    652  O   PHE A  84      19.065  -6.013  14.959  1.00  0.00           O  
ATOM    653  CB  PHE A  84      16.775  -5.247  16.992  1.00  0.00           C  
ATOM    654  CG  PHE A  84      16.802  -3.759  17.284  1.00  0.00           C  
ATOM    655  CD1 PHE A  84      18.014  -3.101  17.582  1.00  0.00           C  
ATOM    656  CD2 PHE A  84      15.618  -3.006  17.210  1.00  0.00           C  
ATOM    657  CE1 PHE A  84      18.039  -1.709  17.795  1.00  0.00           C  
ATOM    658  CE2 PHE A  84      15.635  -1.612  17.424  1.00  0.00           C  
ATOM    659  CZ  PHE A  84      16.841  -0.968  17.712  1.00  0.00           C  
ATOM    660  N   PRO A  85      18.252  -4.108  14.119  1.00  0.00           N  
ATOM    661  CA  PRO A  85      19.470  -3.811  13.387  1.00  0.00           C  
ATOM    662  C   PRO A  85      20.657  -3.625  14.326  1.00  0.00           C  
ATOM    663  O   PRO A  85      20.571  -2.935  15.342  1.00  0.00           O  
ATOM    664  CB  PRO A  85      19.166  -2.547  12.580  1.00  0.00           C  
ATOM    665  CG  PRO A  85      18.054  -1.867  13.379  1.00  0.00           C  
ATOM    666  CD  PRO A  85      17.267  -3.049  13.942  1.00  0.00           C  
ATOM    667  N   LYS A  86      21.821  -4.162  13.932  1.00  0.00           N  
ATOM    668  CA  LYS A  86      23.070  -3.876  14.635  1.00  0.00           C  
ATOM    669  C   LYS A  86      23.342  -2.377  14.585  1.00  0.00           C  
ATOM    670  O   LYS A  86      23.546  -1.817  13.499  1.00  0.00           O  
ATOM    671  CB  LYS A  86      24.215  -4.697  14.026  1.00  0.00           C  
ATOM    672  CG  LYS A  86      25.513  -4.515  14.830  1.00  0.00           C  
ATOM    673  CD  LYS A  86      26.632  -5.409  14.279  1.00  0.00           C  
ATOM    674  CE  LYS A  86      27.893  -5.224  15.135  1.00  0.00           C  
ATOM    675  NZ  LYS A  86      28.990  -6.132  14.718  1.00  0.00           N  
ATOM    676  N   ILE A  87      23.394  -1.730  15.742  1.00  0.00           N  
ATOM    677  CA  ILE A  87      23.693  -0.299  15.867  1.00  0.00           C  
ATOM    678  C   ILE A  87      25.208  -0.088  15.875  1.00  0.00           C  
ATOM    679  O   ILE A  87      25.969  -0.916  16.363  1.00  0.00           O  
ATOM    680  CB  ILE A  87      22.956   0.309  17.072  1.00  0.00           C  
ATOM    681  CG1 ILE A  87      21.440   0.031  17.018  1.00  0.00           C  
ATOM    682  CG2 ILE A  87      23.208   1.822  17.173  1.00  0.00           C  
ATOM    683  CD1 ILE A  87      20.747   0.427  15.688  1.00  0.00           C  
ATOM    684  N   THR A  88      25.650   0.990  15.261  1.00  0.00           N  
ATOM    685  CA  THR A  88      27.041   1.433  15.297  1.00  0.00           C  
ATOM    686  C   THR A  88      27.035   2.939  15.478  1.00  0.00           C  
ATOM    687  O   THR A  88      26.526   3.658  14.621  1.00  0.00           O  
ATOM    688  CB  THR A  88      27.807   1.043  14.021  1.00  0.00           C  
ATOM    689  OG1 THR A  88      27.577  -0.310  13.689  1.00  0.00           O  
ATOM    690  CG2 THR A  88      29.316   1.210  14.185  1.00  0.00           C  
ATOM    691  N   LEU A  89      27.581   3.390  16.606  1.00  0.00           N  
ATOM    692  CA  LEU A  89      27.750   4.794  16.941  1.00  0.00           C  
ATOM    693  C   LEU A  89      29.212   5.173  16.751  1.00  0.00           C  
ATOM    694  O   LEU A  89      30.107   4.399  17.077  1.00  0.00           O  
ATOM    695  CB  LEU A  89      27.270   5.047  18.378  1.00  0.00           C  
ATOM    696  CG  LEU A  89      25.778   4.754  18.617  1.00  0.00           C  
ATOM    697  CD1 LEU A  89      25.441   4.935  20.100  1.00  0.00           C  
ATOM    698  CD2 LEU A  89      24.865   5.666  17.798  1.00  0.00           C  
ATOM    699  N   ILE A  90      29.437   6.360  16.215  1.00  0.00           N  
ATOM    700  CA  ILE A  90      30.760   6.973  16.096  1.00  0.00           C  
ATOM    701  C   ILE A  90      30.796   8.131  17.088  1.00  0.00           C  
ATOM    702  O   ILE A  90      29.842   8.894  17.185  1.00  0.00           O  
ATOM    703  CB  ILE A  90      31.035   7.422  14.645  1.00  0.00           C  
ATOM    704  CG1 ILE A  90      30.875   6.235  13.658  1.00  0.00           C  
ATOM    705  CG2 ILE A  90      32.451   8.021  14.547  1.00  0.00           C  
ATOM    706  CD1 ILE A  90      30.985   6.642  12.180  1.00  0.00           C  
ATOM    707  N   GLU A  91      31.891   8.263  17.828  1.00  0.00           N  
ATOM    708  CA  GLU A  91      32.081   9.384  18.748  1.00  0.00           C  
ATOM    709  C   GLU A  91      31.986  10.713  17.990  1.00  0.00           C  
ATOM    710  O   GLU A  91      32.576  10.876  16.911  1.00  0.00           O  
ATOM    711  CB  GLU A  91      33.445   9.214  19.427  1.00  0.00           C  
ATOM    712  CG  GLU A  91      33.648  10.160  20.617  1.00  0.00           C  
ATOM    713  CD  GLU A  91      35.072  10.087  21.178  1.00  0.00           C  
ATOM    714  OE1 GLU A  91      35.375  10.874  22.100  1.00  0.00           O  
ATOM    715  OE2 GLU A  91      35.905   9.322  20.638  1.00  0.00           O  
ATOM    716  N   ASN A  92      31.252  11.698  18.542  1.00  0.00           N  
ATOM    717  CA  ASN A  92      31.070  13.015  17.930  1.00  0.00           C  
ATOM    718  C   ASN A  92      32.335  13.886  18.054  1.00  0.00           C  
ATOM    719  O   ASN A  92      32.331  14.967  18.643  1.00  0.00           O  
ATOM    720  CB  ASN A  92      29.803  13.682  18.499  1.00  0.00           C  
ATOM    721  CG  ASN A  92      29.460  14.983  17.780  1.00  0.00           C  
ATOM    722  OD1 ASN A  92      29.948  15.295  16.705  1.00  0.00           O  
ATOM    723  ND2 ASN A  92      28.588  15.782  18.368  1.00  0.00           N  
ATOM    724  N   LYS A  93      33.439  13.418  17.476  1.00  0.00           N  
ATOM    725  CA  LYS A  93      34.714  14.152  17.454  1.00  0.00           C  
ATOM    726  C   LYS A  93      34.631  15.459  16.672  1.00  0.00           C  
ATOM    727  O   LYS A  93      35.379  16.389  16.943  1.00  0.00           O  
ATOM    728  CB  LYS A  93      35.820  13.264  16.867  1.00  0.00           C  
ATOM    729  CG  LYS A  93      36.132  12.098  17.797  1.00  0.00           C  
ATOM    730  CD  LYS A  93      37.299  11.249  17.273  1.00  0.00           C  
ATOM    731  CE  LYS A  93      37.506  10.141  18.299  1.00  0.00           C  
ATOM    732  NZ  LYS A  93      38.611   9.206  17.948  1.00  0.00           N  
ATOM    733  N   MET A  94      33.713  15.532  15.708  1.00  0.00           N  
ATOM    734  CA  MET A  94      33.457  16.732  14.904  1.00  0.00           C  
ATOM    735  C   MET A  94      32.706  17.814  15.699  1.00  0.00           C  
ATOM    736  O   MET A  94      32.583  18.926  15.204  1.00  0.00           O  
ATOM    737  CB  MET A  94      32.669  16.363  13.648  1.00  0.00           C  
ATOM    738  CG  MET A  94      33.427  15.387  12.745  1.00  0.00           C  
ATOM    739  SD  MET A  94      32.539  14.895  11.241  1.00  0.00           S  
ATOM    740  CE  MET A  94      31.275  13.822  11.957  1.00  0.00           C  
ATOM    741  N   LYS A  95      32.227  17.510  16.919  1.00  0.00           N  
ATOM    742  CA  LYS A  95      31.425  18.402  17.756  1.00  0.00           C  
ATOM    743  C   LYS A  95      30.250  19.021  16.993  1.00  0.00           C  
ATOM    744  O   LYS A  95      30.003  20.213  17.083  1.00  0.00           O  
ATOM    745  CB  LYS A  95      32.301  19.465  18.440  1.00  0.00           C  
ATOM    746  CG  LYS A  95      33.406  18.862  19.307  1.00  0.00           C  
ATOM    747  CD  LYS A  95      34.134  20.003  20.034  1.00  0.00           C  
ATOM    748  CE  LYS A  95      35.200  19.429  20.952  1.00  0.00           C  
ATOM    749  NZ  LYS A  95      35.860  20.501  21.737  1.00  0.00           N  
ATOM    750  N   VAL A  96      29.552  18.189  16.219  1.00  0.00           N  
ATOM    751  CA  VAL A  96      28.310  18.599  15.566  1.00  0.00           C  
ATOM    752  C   VAL A  96      27.295  18.914  16.660  1.00  0.00           C  
ATOM    753  O   VAL A  96      26.985  18.049  17.476  1.00  0.00           O  
ATOM    754  CB  VAL A  96      27.769  17.515  14.616  1.00  0.00           C  
ATOM    755  CG1 VAL A  96      26.527  18.000  13.878  1.00  0.00           C  
ATOM    756  CG2 VAL A  96      28.808  17.111  13.569  1.00  0.00           C  
ATOM    757  N   ASP A  97      26.805  20.137  16.694  1.00  0.00           N  
ATOM    758  CA  ASP A  97      25.836  20.672  17.647  1.00  0.00           C  
ATOM    759  C   ASP A  97      24.546  21.134  16.963  1.00  0.00           C  
ATOM    760  O   ASP A  97      23.559  21.450  17.634  1.00  0.00           O  
ATOM    761  CB  ASP A  97      26.496  21.799  18.460  1.00  0.00           C  
ATOM    762  CG  ASP A  97      27.096  22.941  17.634  1.00  0.00           C  
ATOM    763  OD1 ASP A  97      27.139  22.834  16.385  1.00  0.00           O  
ATOM    764  OD2 ASP A  97      27.603  23.890  18.271  1.00  0.00           O  
ATOM    765  N   GLU A  98      24.504  21.110  15.634  1.00  0.00           N  
ATOM    766  CA  GLU A  98      23.330  21.372  14.813  1.00  0.00           C  
ATOM    767  C   GLU A  98      22.609  20.084  14.400  1.00  0.00           C  
ATOM    768  O   GLU A  98      23.162  18.990  14.435  1.00  0.00           O  
ATOM    769  CB  GLU A  98      23.727  22.210  13.584  1.00  0.00           C  
ATOM    770  CG  GLU A  98      24.183  23.633  13.943  1.00  0.00           C  
ATOM    771  CD  GLU A  98      23.087  24.477  14.618  1.00  0.00           C  
ATOM    772  OE1 GLU A  98      23.427  25.526  15.196  1.00  0.00           O  
ATOM    773  OE2 GLU A  98      21.902  24.079  14.550  1.00  0.00           O  
ATOM    774  N   MET A  99      21.345  20.212  13.991  1.00  0.00           N  
ATOM    775  CA  MET A  99      20.558  19.050  13.630  1.00  0.00           C  
ATOM    776  C   MET A  99      21.072  18.362  12.361  1.00  0.00           C  
ATOM    777  O   MET A  99      21.287  18.977  11.318  1.00  0.00           O  
ATOM    778  CB  MET A  99      19.057  19.376  13.552  1.00  0.00           C  
ATOM    779  CG  MET A  99      18.636  20.128  12.287  1.00  0.00           C  
ATOM    780  SD  MET A  99      16.846  20.458  12.190  1.00  0.00           S  
ATOM    781  CE  MET A  99      16.714  21.752  13.438  1.00  0.00           C  
ATOM    782  N   VAL A 100      21.196  17.042  12.444  1.00  0.00           N  
ATOM    783  CA  VAL A 100      21.355  16.175  11.277  1.00  0.00           C  
ATOM    784  C   VAL A 100      19.962  15.725  10.856  1.00  0.00           C  
ATOM    785  O   VAL A 100      19.247  15.134  11.654  1.00  0.00           O  
ATOM    786  CB  VAL A 100      22.259  14.975  11.602  1.00  0.00           C  
ATOM    787  CG1 VAL A 100      22.406  14.046  10.395  1.00  0.00           C  
ATOM    788  CG2 VAL A 100      23.667  15.439  12.012  1.00  0.00           C  
ATOM    789  N   THR A 101      19.585  15.986   9.608  1.00  0.00           N  
ATOM    790  CA  THR A 101      18.274  15.597   9.061  1.00  0.00           C  
ATOM    791  C   THR A 101      18.433  14.578   7.944  1.00  0.00           C  
ATOM    792  O   THR A 101      19.111  14.830   6.952  1.00  0.00           O  
ATOM    793  CB  THR A 101      17.487  16.822   8.567  1.00  0.00           C  
ATOM    794  OG1 THR A 101      17.374  17.775   9.588  1.00  0.00           O  
ATOM    795  CG2 THR A 101      16.067  16.457   8.138  1.00  0.00           C  
ATOM    796  N   VAL A 102      17.762  13.449   8.089  1.00  0.00           N  
ATOM    797  CA  VAL A 102      17.603  12.433   7.047  1.00  0.00           C  
ATOM    798  C   VAL A 102      16.176  12.517   6.529  1.00  0.00           C  
ATOM    799  O   VAL A 102      15.227  12.322   7.291  1.00  0.00           O  
ATOM    800  CB  VAL A 102      17.910  11.025   7.579  1.00  0.00           C  
ATOM    801  CG1 VAL A 102      17.874  10.007   6.438  1.00  0.00           C  
ATOM    802  CG2 VAL A 102      19.296  10.966   8.233  1.00  0.00           C  
ATOM    803  N   ARG A 103      16.013  12.820   5.247  1.00  0.00           N  
ATOM    804  CA  ARG A 103      14.716  13.025   4.584  1.00  0.00           C  
ATOM    805  C   ARG A 103      14.394  11.859   3.667  1.00  0.00           C  
ATOM    806  O   ARG A 103      15.287  11.117   3.287  1.00  0.00           O  
ATOM    807  CB  ARG A 103      14.725  14.347   3.797  1.00  0.00           C  
ATOM    808  CG  ARG A 103      15.158  15.553   4.646  1.00  0.00           C  
ATOM    809  CD  ARG A 103      15.087  16.830   3.822  1.00  0.00           C  
ATOM    810  NE  ARG A 103      15.730  17.952   4.518  1.00  0.00           N  
ATOM    811  CZ  ARG A 103      15.859  19.185   4.048  1.00  0.00           C  
ATOM    812  NH1 ARG A 103      15.391  19.527   2.884  1.00  0.00           N  
ATOM    813  NH2 ARG A 103      16.471  20.089   4.750  1.00  0.00           N  
ATOM    814  N   ASP A 104      13.122  11.745   3.287  1.00  0.00           N  
ATOM    815  CA  ASP A 104      12.660  10.802   2.274  1.00  0.00           C  
ATOM    816  C   ASP A 104      13.057   9.333   2.528  1.00  0.00           C  
ATOM    817  O   ASP A 104      13.317   8.568   1.601  1.00  0.00           O  
ATOM    818  CB  ASP A 104      13.060  11.312   0.869  1.00  0.00           C  
ATOM    819  CG  ASP A 104      12.146  12.395   0.318  1.00  0.00           C  
ATOM    820  OD1 ASP A 104      11.024  12.547   0.845  1.00  0.00           O  
ATOM    821  OD2 ASP A 104      12.486  12.941  -0.741  1.00  0.00           O  
ATOM    822  N   ILE A 105      13.094   8.931   3.805  1.00  0.00           N  
ATOM    823  CA  ILE A 105      13.341   7.539   4.167  1.00  0.00           C  
ATOM    824  C   ILE A 105      12.146   6.724   3.689  1.00  0.00           C  
ATOM    825  O   ILE A 105      11.031   6.920   4.174  1.00  0.00           O  
ATOM    826  CB  ILE A 105      13.561   7.382   5.688  1.00  0.00           C  
ATOM    827  CG1 ILE A 105      14.757   8.229   6.171  1.00  0.00           C  
ATOM    828  CG2 ILE A 105      13.774   5.898   6.037  1.00  0.00           C  
ATOM    829  CD1 ILE A 105      14.891   8.303   7.699  1.00  0.00           C  
ATOM    830  N   THR A 106      12.377   5.784   2.773  1.00  0.00           N  
ATOM    831  CA  THR A 106      11.325   4.867   2.317  1.00  0.00           C  
ATOM    832  C   THR A 106      10.738   4.116   3.503  1.00  0.00           C  
ATOM    833  O   THR A 106      11.472   3.467   4.249  1.00  0.00           O  
ATOM    834  CB  THR A 106      11.864   3.869   1.286  1.00  0.00           C  
ATOM    835  OG1 THR A 106      12.415   4.569   0.200  1.00  0.00           O  
ATOM    836  CG2 THR A 106      10.775   2.948   0.728  1.00  0.00           C  
ATOM    837  N   LEU A 107       9.426   4.190   3.648  1.00  0.00           N  
ATOM    838  CA  LEU A 107       8.686   3.496   4.694  1.00  0.00           C  
ATOM    839  C   LEU A 107       7.518   2.751   4.063  1.00  0.00           C  
ATOM    840  O   LEU A 107       6.625   3.362   3.481  1.00  0.00           O  
ATOM    841  CB  LEU A 107       8.261   4.521   5.764  1.00  0.00           C  
ATOM    842  CG  LEU A 107       7.522   3.913   6.967  1.00  0.00           C  
ATOM    843  CD1 LEU A 107       7.753   4.789   8.188  1.00  0.00           C  
ATOM    844  CD2 LEU A 107       6.008   3.817   6.754  1.00  0.00           C  
ATOM    845  N   THR A 108       7.520   1.437   4.209  1.00  0.00           N  
ATOM    846  CA  THR A 108       6.362   0.604   3.881  1.00  0.00           C  
ATOM    847  C   THR A 108       5.996  -0.197   5.106  1.00  0.00           C  
ATOM    848  O   THR A 108       6.852  -0.867   5.691  1.00  0.00           O  
ATOM    849  CB  THR A 108       6.623  -0.310   2.684  1.00  0.00           C  
ATOM    850  OG1 THR A 108       7.235   0.393   1.629  1.00  0.00           O  
ATOM    851  CG2 THR A 108       5.314  -0.860   2.139  1.00  0.00           C  
ATOM    852  N   SER A 109       4.738  -0.113   5.526  1.00  0.00           N  
ATOM    853  CA  SER A 109       4.209  -0.766   6.723  1.00  0.00           C  
ATOM    854  C   SER A 109       2.871  -1.436   6.412  1.00  0.00           C  
ATOM    855  O   SER A 109       2.431  -1.487   5.256  1.00  0.00           O  
ATOM    856  CB  SER A 109       4.112   0.265   7.851  1.00  0.00           C  
ATOM    857  OG  SER A 109       3.938  -0.372   9.101  1.00  0.00           O  
ATOM    858  N   THR A 110       2.216  -1.961   7.441  1.00  0.00           N  
ATOM    859  CA  THR A 110       0.913  -2.617   7.343  1.00  0.00           C  
ATOM    860  C   THR A 110      -0.014  -2.078   8.429  1.00  0.00           C  
ATOM    861  O   THR A 110       0.346  -2.062   9.602  1.00  0.00           O  
ATOM    862  CB  THR A 110       1.073  -4.131   7.458  1.00  0.00           C  
ATOM    863  OG1 THR A 110       1.986  -4.603   6.489  1.00  0.00           O  
ATOM    864  CG2 THR A 110      -0.239  -4.869   7.221  1.00  0.00           C  
ATOM    865  N   CYS A 111      -1.211  -1.642   8.045  1.00  0.00           N  
ATOM    866  CA  CYS A 111      -2.224  -1.189   8.989  1.00  0.00           C  
ATOM    867  C   CYS A 111      -2.730  -2.368   9.832  1.00  0.00           C  
ATOM    868  O   CYS A 111      -3.242  -3.333   9.282  1.00  0.00           O  
ATOM    869  CB  CYS A 111      -3.356  -0.527   8.203  1.00  0.00           C  
ATOM    870  SG  CYS A 111      -4.722  -0.059   9.298  1.00  0.00           S  
ATOM    871  N   GLU A 112      -2.655  -2.266  11.164  1.00  0.00           N  
ATOM    872  CA  GLU A 112      -3.079  -3.345  12.060  1.00  0.00           C  
ATOM    873  C   GLU A 112      -4.591  -3.606  12.057  1.00  0.00           C  
ATOM    874  O   GLU A 112      -5.034  -4.686  12.429  1.00  0.00           O  
ATOM    875  CB  GLU A 112      -2.570  -3.089  13.483  1.00  0.00           C  
ATOM    876  CG  GLU A 112      -3.318  -1.968  14.234  1.00  0.00           C  
ATOM    877  CD  GLU A 112      -2.730  -1.727  15.635  1.00  0.00           C  
ATOM    878  OE1 GLU A 112      -3.326  -0.961  16.410  1.00  0.00           O  
ATOM    879  OE2 GLU A 112      -1.647  -2.263  15.958  1.00  0.00           O  
ATOM    880  N   HIS A 113      -5.391  -2.639  11.610  1.00  0.00           N  
ATOM    881  CA  HIS A 113      -6.850  -2.762  11.592  1.00  0.00           C  
ATOM    882  C   HIS A 113      -7.380  -3.664  10.481  1.00  0.00           C  
ATOM    883  O   HIS A 113      -8.478  -4.220  10.619  1.00  0.00           O  
ATOM    884  CB  HIS A 113      -7.479  -1.372  11.484  1.00  0.00           C  
ATOM    885  CG  HIS A 113      -7.081  -0.436  12.584  1.00  0.00           C  
ATOM    886  ND1 HIS A 113      -6.793   0.902  12.442  1.00  0.00           N  
ATOM    887  CD2 HIS A 113      -6.930  -0.736  13.907  1.00  0.00           C  
ATOM    888  CE1 HIS A 113      -6.475   1.384  13.648  1.00  0.00           C  
ATOM    889  NE2 HIS A 113      -6.549   0.425  14.560  1.00  0.00           N  
ATOM    890  N   HIS A 114      -6.638  -3.801   9.371  1.00  0.00           N  
ATOM    891  CA  HIS A 114      -7.091  -4.512   8.170  1.00  0.00           C  
ATOM    892  C   HIS A 114      -5.986  -5.342   7.493  1.00  0.00           C  
ATOM    893  O   HIS A 114      -6.268  -6.000   6.502  1.00  0.00           O  
ATOM    894  CB  HIS A 114      -7.637  -3.494   7.161  1.00  0.00           C  
ATOM    895  CG  HIS A 114      -8.799  -2.689   7.658  1.00  0.00           C  
ATOM    896  ND1 HIS A 114      -8.735  -1.439   8.221  1.00  0.00           N  
ATOM    897  CD2 HIS A 114     -10.130  -3.028   7.603  1.00  0.00           C  
ATOM    898  CE1 HIS A 114      -9.982  -1.044   8.499  1.00  0.00           C  
ATOM    899  NE2 HIS A 114     -10.867  -1.982   8.134  1.00  0.00           N  
ATOM    900  N   PHE A 115      -4.756  -5.299   7.989  1.00  0.00           N  
ATOM    901  CA  PHE A 115      -3.570  -5.905   7.355  1.00  0.00           C  
ATOM    902  C   PHE A 115      -3.373  -5.459   5.893  1.00  0.00           C  
ATOM    903  O   PHE A 115      -3.036  -6.243   5.019  1.00  0.00           O  
ATOM    904  CB  PHE A 115      -3.566  -7.429   7.557  1.00  0.00           C  
ATOM    905  CG  PHE A 115      -3.146  -7.912   8.946  1.00  0.00           C  
ATOM    906  CD1 PHE A 115      -2.636  -9.214   9.070  1.00  0.00           C  
ATOM    907  CD2 PHE A 115      -3.214  -7.102  10.084  1.00  0.00           C  
ATOM    908  CE1 PHE A 115      -2.214  -9.696  10.321  1.00  0.00           C  
ATOM    909  CE2 PHE A 115      -2.788  -7.575  11.340  1.00  0.00           C  
ATOM    910  CZ  PHE A 115      -2.289  -8.877  11.454  1.00  0.00           C  
ATOM    911  N   VAL A 116      -3.596  -4.173   5.642  1.00  0.00           N  
ATOM    912  CA  VAL A 116      -3.442  -3.552   4.326  1.00  0.00           C  
ATOM    913  C   VAL A 116      -2.243  -2.597   4.345  1.00  0.00           C  
ATOM    914  O   VAL A 116      -1.925  -2.002   5.366  1.00  0.00           O  
ATOM    915  CB  VAL A 116      -4.748  -2.861   3.899  1.00  0.00           C  
ATOM    916  CG1 VAL A 116      -4.608  -2.095   2.585  1.00  0.00           C  
ATOM    917  CG2 VAL A 116      -5.860  -3.886   3.697  1.00  0.00           C  
ATOM    918  N   THR A 117      -1.594  -2.456   3.187  1.00  0.00           N  
ATOM    919  CA  THR A 117      -0.373  -1.668   3.015  1.00  0.00           C  
ATOM    920  C   THR A 117      -0.531  -0.211   3.462  1.00  0.00           C  
ATOM    921  O   THR A 117      -1.514   0.451   3.151  1.00  0.00           O  
ATOM    922  CB  THR A 117       0.071  -1.714   1.551  1.00  0.00           C  
ATOM    923  OG1 THR A 117       0.223  -3.062   1.148  1.00  0.00           O  
ATOM    924  CG2 THR A 117       1.409  -1.022   1.293  1.00  0.00           C  
ATOM    925  N   ILE A 118       0.494   0.287   4.152  1.00  0.00           N  
ATOM    926  CA  ILE A 118       0.778   1.704   4.377  1.00  0.00           C  
ATOM    927  C   ILE A 118       2.046   2.026   3.576  1.00  0.00           C  
ATOM    928  O   ILE A 118       3.068   1.369   3.773  1.00  0.00           O  
ATOM    929  CB  ILE A 118       0.977   2.007   5.876  1.00  0.00           C  
ATOM    930  CG1 ILE A 118      -0.285   1.647   6.694  1.00  0.00           C  
ATOM    931  CG2 ILE A 118       1.356   3.486   6.081  1.00  0.00           C  
ATOM    932  CD1 ILE A 118      -0.076   1.724   8.214  1.00  0.00           C  
ATOM    933  N   ASP A 119       1.996   3.016   2.692  1.00  0.00           N  
ATOM    934  CA  ASP A 119       3.143   3.451   1.901  1.00  0.00           C  
ATOM    935  C   ASP A 119       3.428   4.924   2.152  1.00  0.00           C  
ATOM    936  O   ASP A 119       2.531   5.761   2.062  1.00  0.00           O  
ATOM    937  CB  ASP A 119       2.883   3.185   0.420  1.00  0.00           C  
ATOM    938  CG  ASP A 119       4.080   3.555  -0.452  1.00  0.00           C  
ATOM    939  OD1 ASP A 119       5.217   3.127  -0.154  1.00  0.00           O  
ATOM    940  OD2 ASP A 119       3.895   4.198  -1.505  1.00  0.00           O  
ATOM    941  N   GLY A 120       4.676   5.244   2.475  1.00  0.00           N  
ATOM    942  CA  GLY A 120       5.028   6.599   2.813  1.00  0.00           C  
ATOM    943  C   GLY A 120       6.529   6.846   2.923  1.00  0.00           C  
ATOM    944  O   GLY A 120       7.373   6.044   2.507  1.00  0.00           O  
ATOM    945  N   LYS A 121       6.837   7.995   3.500  1.00  0.00           N  
ATOM    946  CA  LYS A 121       8.196   8.450   3.744  1.00  0.00           C  
ATOM    947  C   LYS A 121       8.326   8.980   5.167  1.00  0.00           C  
ATOM    948  O   LYS A 121       7.415   9.615   5.684  1.00  0.00           O  
ATOM    949  CB  LYS A 121       8.578   9.531   2.726  1.00  0.00           C  
ATOM    950  CG  LYS A 121       8.693   8.982   1.287  1.00  0.00           C  
ATOM    951  CD  LYS A 121       9.073  10.148   0.381  1.00  0.00           C  
ATOM    952  CE  LYS A 121       9.428   9.742  -1.041  1.00  0.00           C  
ATOM    953  NZ  LYS A 121       9.990  10.925  -1.750  1.00  0.00           N  
ATOM    954  N   ALA A 122       9.480   8.743   5.771  1.00  0.00           N  
ATOM    955  CA  ALA A 122       9.825   9.309   7.054  1.00  0.00           C  
ATOM    956  C   ALA A 122      10.925  10.365   6.897  1.00  0.00           C  
ATOM    957  O   ALA A 122      11.873  10.202   6.133  1.00  0.00           O  
ATOM    958  CB  ALA A 122      10.219   8.195   8.028  1.00  0.00           C  
ATOM    959  N   THR A 123      10.822  11.431   7.692  1.00  0.00           N  
ATOM    960  CA  THR A 123      11.896  12.393   7.933  1.00  0.00           C  
ATOM    961  C   THR A 123      12.302  12.297   9.394  1.00  0.00           C  
ATOM    962  O   THR A 123      11.463  12.437  10.285  1.00  0.00           O  
ATOM    963  CB  THR A 123      11.468  13.816   7.562  1.00  0.00           C  
ATOM    964  OG1 THR A 123      11.136  13.861   6.191  1.00  0.00           O  
ATOM    965  CG2 THR A 123      12.586  14.829   7.775  1.00  0.00           C  
ATOM    966  N   VAL A 124      13.585  12.073   9.644  1.00  0.00           N  
ATOM    967  CA  VAL A 124      14.166  11.983  10.982  1.00  0.00           C  
ATOM    968  C   VAL A 124      15.221  13.063  11.135  1.00  0.00           C  
ATOM    969  O   VAL A 124      16.101  13.189  10.286  1.00  0.00           O  
ATOM    970  CB  VAL A 124      14.752  10.585  11.239  1.00  0.00           C  
ATOM    971  CG1 VAL A 124      15.473  10.507  12.589  1.00  0.00           C  
ATOM    972  CG2 VAL A 124      13.657   9.511  11.234  1.00  0.00           C  
ATOM    973  N   ALA A 125      15.167  13.811  12.237  1.00  0.00           N  
ATOM    974  CA  ALA A 125      16.234  14.720  12.623  1.00  0.00           C  
ATOM    975  C   ALA A 125      16.649  14.474  14.073  1.00  0.00           C  
ATOM    976  O   ALA A 125      15.844  14.095  14.912  1.00  0.00           O  
ATOM    977  CB  ALA A 125      15.801  16.162  12.375  1.00  0.00           C  
ATOM    978  N   TYR A 126      17.917  14.711  14.366  1.00  0.00           N  
ATOM    979  CA  TYR A 126      18.437  14.700  15.726  1.00  0.00           C  
ATOM    980  C   TYR A 126      19.621  15.667  15.841  1.00  0.00           C  
ATOM    981  O   TYR A 126      20.312  15.926  14.858  1.00  0.00           O  
ATOM    982  CB  TYR A 126      18.819  13.282  16.153  1.00  0.00           C  
ATOM    983  CG  TYR A 126      20.129  12.763  15.583  1.00  0.00           C  
ATOM    984  CD1 TYR A 126      20.222  12.364  14.234  1.00  0.00           C  
ATOM    985  CD2 TYR A 126      21.267  12.694  16.411  1.00  0.00           C  
ATOM    986  CE1 TYR A 126      21.440  11.899  13.713  1.00  0.00           C  
ATOM    987  CE2 TYR A 126      22.488  12.231  15.901  1.00  0.00           C  
ATOM    988  CZ  TYR A 126      22.579  11.836  14.553  1.00  0.00           C  
ATOM    989  OH  TYR A 126      23.769  11.396  14.057  1.00  0.00           O  
ATOM    990  N   ILE A 127      19.861  16.163  17.061  1.00  0.00           N  
ATOM    991  CA  ILE A 127      21.047  16.953  17.385  1.00  0.00           C  
ATOM    992  C   ILE A 127      22.043  16.006  18.064  1.00  0.00           C  
ATOM    993  O   ILE A 127      21.737  15.518  19.156  1.00  0.00           O  
ATOM    994  CB  ILE A 127      20.689  18.172  18.256  1.00  0.00           C  
ATOM    995  CG1 ILE A 127      19.642  19.070  17.539  1.00  0.00           C  
ATOM    996  CG2 ILE A 127      21.963  18.980  18.571  1.00  0.00           C  
ATOM    997  CD1 ILE A 127      19.046  20.167  18.422  1.00  0.00           C  
ATOM    998  N   PRO A 128      23.198  15.707  17.448  1.00  0.00           N  
ATOM    999  CA  PRO A 128      24.197  14.842  18.058  1.00  0.00           C  
ATOM   1000  C   PRO A 128      24.653  15.381  19.407  1.00  0.00           C  
ATOM   1001  O   PRO A 128      24.874  16.580  19.574  1.00  0.00           O  
ATOM   1002  CB  PRO A 128      25.357  14.769  17.063  1.00  0.00           C  
ATOM   1003  CG  PRO A 128      24.708  15.099  15.727  1.00  0.00           C  
ATOM   1004  CD  PRO A 128      23.623  16.098  16.111  1.00  0.00           C  
ATOM   1005  N   LYS A 129      24.823  14.478  20.374  1.00  0.00           N  
ATOM   1006  CA  LYS A 129      25.413  14.785  21.673  1.00  0.00           C  
ATOM   1007  C   LYS A 129      26.812  14.168  21.741  1.00  0.00           C  
ATOM   1008  O   LYS A 129      27.754  14.758  21.193  1.00  0.00           O  
ATOM   1009  CB  LYS A 129      24.440  14.332  22.781  1.00  0.00           C  
ATOM   1010  CG  LYS A 129      24.876  14.852  24.154  1.00  0.00           C  
ATOM   1011  CD  LYS A 129      23.962  14.268  25.242  1.00  0.00           C  
ATOM   1012  CE  LYS A 129      24.500  14.644  26.611  1.00  0.00           C  
ATOM   1013  NZ  LYS A 129      23.822  13.852  27.651  1.00  0.00           N  
ATOM   1014  N   ASP A 130      26.934  12.990  22.330  1.00  0.00           N  
ATOM   1015  CA  ASP A 130      28.216  12.299  22.487  1.00  0.00           C  
ATOM   1016  C   ASP A 130      28.548  11.402  21.279  1.00  0.00           C  
ATOM   1017  O   ASP A 130      29.702  11.039  21.056  1.00  0.00           O  
ATOM   1018  CB  ASP A 130      28.188  11.498  23.803  1.00  0.00           C  
ATOM   1019  CG  ASP A 130      27.802  12.355  25.008  1.00  0.00           C  
ATOM   1020  OD1 ASP A 130      28.292  13.501  25.116  1.00  0.00           O  
ATOM   1021  OD2 ASP A 130      26.950  11.908  25.812  1.00  0.00           O  
ATOM   1022  N   SER A 131      27.543  11.054  20.478  1.00  0.00           N  
ATOM   1023  CA  SER A 131      27.661  10.102  19.382  1.00  0.00           C  
ATOM   1024  C   SER A 131      26.871  10.520  18.144  1.00  0.00           C  
ATOM   1025  O   SER A 131      25.777  11.073  18.236  1.00  0.00           O  
ATOM   1026  CB  SER A 131      27.196   8.721  19.836  1.00  0.00           C  
ATOM   1027  OG  SER A 131      27.976   8.249  20.930  1.00  0.00           O  
ATOM   1028  N   VAL A 132      27.411  10.160  16.978  1.00  0.00           N  
ATOM   1029  CA  VAL A 132      26.751  10.263  15.673  1.00  0.00           C  
ATOM   1030  C   VAL A 132      26.390   8.855  15.203  1.00  0.00           C  
ATOM   1031  O   VAL A 132      27.226   7.950  15.213  1.00  0.00           O  
ATOM   1032  CB  VAL A 132      27.650  10.997  14.657  1.00  0.00           C  
ATOM   1033  CG1 VAL A 132      26.984  11.111  13.280  1.00  0.00           C  
ATOM   1034  CG2 VAL A 132      27.977  12.423  15.127  1.00  0.00           C  
ATOM   1035  N   ILE A 133      25.145   8.660  14.766  1.00  0.00           N  
ATOM   1036  CA  ILE A 133      24.693   7.388  14.191  1.00  0.00           C  
ATOM   1037  C   ILE A 133      24.854   7.405  12.664  1.00  0.00           C  
ATOM   1038  O   ILE A 133      24.589   8.411  12.001  1.00  0.00           O  
ATOM   1039  CB  ILE A 133      23.267   7.045  14.669  1.00  0.00           C  
ATOM   1040  CG1 ILE A 133      22.920   5.579  14.332  1.00  0.00           C  
ATOM   1041  CG2 ILE A 133      22.215   8.014  14.112  1.00  0.00           C  
ATOM   1042  CD1 ILE A 133      21.643   5.072  15.015  1.00  0.00           C  
ATOM   1043  N   GLY A 134      25.264   6.287  12.087  1.00  0.00           N  
ATOM   1044  CA  GLY A 134      25.349   6.157  10.635  1.00  0.00           C  
ATOM   1045  C   GLY A 134      23.973   6.249   9.957  1.00  0.00           C  
ATOM   1046  O   GLY A 134      23.015   5.613  10.402  1.00  0.00           O  
ATOM   1047  N   LEU A 135      23.894   6.951   8.824  1.00  0.00           N  
ATOM   1048  CA  LEU A 135      22.691   7.118   7.995  1.00  0.00           C  
ATOM   1049  C   LEU A 135      21.902   5.811   7.795  1.00  0.00           C  
ATOM   1050  O   LEU A 135      20.692   5.762   7.994  1.00  0.00           O  
ATOM   1051  CB  LEU A 135      23.162   7.688   6.626  1.00  0.00           C  
ATOM   1052  CG  LEU A 135      22.072   7.753   5.536  1.00  0.00           C  
ATOM   1053  CD1 LEU A 135      20.946   8.682   5.933  1.00  0.00           C  
ATOM   1054  CD2 LEU A 135      22.683   8.261   4.229  1.00  0.00           C  
ATOM   1055  N   SER A 136      22.603   4.733   7.435  1.00  0.00           N  
ATOM   1056  CA  SER A 136      21.974   3.434   7.190  1.00  0.00           C  
ATOM   1057  C   SER A 136      21.296   2.839   8.429  1.00  0.00           C  
ATOM   1058  O   SER A 136      20.393   2.022   8.283  1.00  0.00           O  
ATOM   1059  CB  SER A 136      22.999   2.441   6.644  1.00  0.00           C  
ATOM   1060  OG  SER A 136      24.013   2.165   7.595  1.00  0.00           O  
ATOM   1061  N   LYS A 137      21.711   3.225   9.636  1.00  0.00           N  
ATOM   1062  CA  LYS A 137      21.124   2.746  10.891  1.00  0.00           C  
ATOM   1063  C   LYS A 137      19.768   3.401  11.138  1.00  0.00           C  
ATOM   1064  O   LYS A 137      18.845   2.697  11.508  1.00  0.00           O  
ATOM   1065  CB  LYS A 137      22.074   2.971  12.072  1.00  0.00           C  
ATOM   1066  CG  LYS A 137      23.461   2.345  11.871  1.00  0.00           C  
ATOM   1067  CD  LYS A 137      23.404   0.830  11.639  1.00  0.00           C  
ATOM   1068  CE  LYS A 137      24.820   0.293  11.506  1.00  0.00           C  
ATOM   1069  NZ  LYS A 137      24.835  -1.192  11.514  1.00  0.00           N  
ATOM   1070  N   ILE A 138      19.643   4.702  10.854  1.00  0.00           N  
ATOM   1071  CA  ILE A 138      18.355   5.404  10.925  1.00  0.00           C  
ATOM   1072  C   ILE A 138      17.341   4.735   9.991  1.00  0.00           C  
ATOM   1073  O   ILE A 138      16.277   4.332  10.441  1.00  0.00           O  
ATOM   1074  CB  ILE A 138      18.523   6.911  10.629  1.00  0.00           C  
ATOM   1075  CG1 ILE A 138      19.470   7.557  11.674  1.00  0.00           C  
ATOM   1076  CG2 ILE A 138      17.150   7.608  10.630  1.00  0.00           C  
ATOM   1077  CD1 ILE A 138      19.765   9.039  11.435  1.00  0.00           C  
ATOM   1078  N   ASN A 139      17.709   4.503   8.722  1.00  0.00           N  
ATOM   1079  CA  ASN A 139      16.859   3.787   7.765  1.00  0.00           C  
ATOM   1080  C   ASN A 139      16.455   2.391   8.272  1.00  0.00           C  
ATOM   1081  O   ASN A 139      15.298   2.014   8.190  1.00  0.00           O  
ATOM   1082  CB  ASN A 139      17.602   3.667   6.423  1.00  0.00           C  
ATOM   1083  CG  ASN A 139      17.612   4.964   5.634  1.00  0.00           C  
ATOM   1084  OD1 ASN A 139      16.736   5.223   4.845  1.00  0.00           O  
ATOM   1085  ND2 ASN A 139      18.601   5.802   5.825  1.00  0.00           N  
ATOM   1086  N   ARG A 140      17.418   1.630   8.838  1.00  0.00           N  
ATOM   1087  CA  ARG A 140      17.155   0.282   9.362  1.00  0.00           C  
ATOM   1088  C   ARG A 140      16.223   0.285  10.571  1.00  0.00           C  
ATOM   1089  O   ARG A 140      15.391  -0.605  10.664  1.00  0.00           O  
ATOM   1090  CB  ARG A 140      18.467  -0.417   9.714  1.00  0.00           C  
ATOM   1091  CG  ARG A 140      19.220  -0.900   8.463  1.00  0.00           C  
ATOM   1092  CD  ARG A 140      20.608  -1.395   8.877  1.00  0.00           C  
ATOM   1093  NE  ARG A 140      21.424  -1.794   7.721  1.00  0.00           N  
ATOM   1094  CZ  ARG A 140      21.607  -3.027   7.249  1.00  0.00           C  
ATOM   1095  NH1 ARG A 140      21.030  -4.068   7.785  1.00  0.00           N  
ATOM   1096  NH2 ARG A 140      22.368  -3.227   6.220  1.00  0.00           N  
ATOM   1097  N   ILE A 141      16.341   1.272  11.474  1.00  0.00           N  
ATOM   1098  CA  ILE A 141      15.455   1.413  12.639  1.00  0.00           C  
ATOM   1099  C   ILE A 141      14.033   1.749  12.180  1.00  0.00           C  
ATOM   1100  O   ILE A 141      13.093   1.101  12.617  1.00  0.00           O  
ATOM   1101  CB  ILE A 141      16.014   2.461  13.622  1.00  0.00           C  
ATOM   1102  CG1 ILE A 141      17.311   1.937  14.286  1.00  0.00           C  
ATOM   1103  CG2 ILE A 141      14.981   2.818  14.717  1.00  0.00           C  
ATOM   1104  CD1 ILE A 141      18.153   3.051  14.922  1.00  0.00           C  
ATOM   1105  N   VAL A 142      13.880   2.702  11.255  1.00  0.00           N  
ATOM   1106  CA  VAL A 142      12.580   3.028  10.651  1.00  0.00           C  
ATOM   1107  C   VAL A 142      11.950   1.783  10.017  1.00  0.00           C  
ATOM   1108  O   VAL A 142      10.798   1.464  10.306  1.00  0.00           O  
ATOM   1109  CB  VAL A 142      12.723   4.161   9.605  1.00  0.00           C  
ATOM   1110  CG1 VAL A 142      11.431   4.395   8.811  1.00  0.00           C  
ATOM   1111  CG2 VAL A 142      13.094   5.485  10.285  1.00  0.00           C  
ATOM   1112  N   GLN A 143      12.715   1.038   9.220  1.00  0.00           N  
ATOM   1113  CA  GLN A 143      12.233  -0.197   8.601  1.00  0.00           C  
ATOM   1114  C   GLN A 143      11.874  -1.270   9.628  1.00  0.00           C  
ATOM   1115  O   GLN A 143      10.858  -1.922   9.453  1.00  0.00           O  
ATOM   1116  CB  GLN A 143      13.275  -0.736   7.607  1.00  0.00           C  
ATOM   1117  CG  GLN A 143      13.221   0.000   6.254  1.00  0.00           C  
ATOM   1118  CD  GLN A 143      11.957  -0.340   5.464  1.00  0.00           C  
ATOM   1119  OE1 GLN A 143      11.450  -1.448   5.498  1.00  0.00           O  
ATOM   1120  NE2 GLN A 143      11.422   0.595   4.712  1.00  0.00           N  
ATOM   1121  N   PHE A 144      12.645  -1.441  10.699  1.00  0.00           N  
ATOM   1122  CA  PHE A 144      12.367  -2.433  11.735  1.00  0.00           C  
ATOM   1123  C   PHE A 144      10.974  -2.222  12.342  1.00  0.00           C  
ATOM   1124  O   PHE A 144      10.168  -3.150  12.347  1.00  0.00           O  
ATOM   1125  CB  PHE A 144      13.458  -2.389  12.809  1.00  0.00           C  
ATOM   1126  CG  PHE A 144      13.172  -3.301  13.987  1.00  0.00           C  
ATOM   1127  CD1 PHE A 144      12.637  -2.775  15.184  1.00  0.00           C  
ATOM   1128  CD2 PHE A 144      13.389  -4.688  13.884  1.00  0.00           C  
ATOM   1129  CE1 PHE A 144      12.332  -3.631  16.264  1.00  0.00           C  
ATOM   1130  CE2 PHE A 144      13.089  -5.542  14.958  1.00  0.00           C  
ATOM   1131  CZ  PHE A 144      12.552  -5.011  16.147  1.00  0.00           C  
ATOM   1132  N   PHE A 145      10.667  -1.000  12.781  1.00  0.00           N  
ATOM   1133  CA  PHE A 145       9.350  -0.692  13.336  1.00  0.00           C  
ATOM   1134  C   PHE A 145       8.237  -0.677  12.276  1.00  0.00           C  
ATOM   1135  O   PHE A 145       7.099  -1.027  12.579  1.00  0.00           O  
ATOM   1136  CB  PHE A 145       9.405   0.622  14.115  1.00  0.00           C  
ATOM   1137  CG  PHE A 145      10.187   0.506  15.404  1.00  0.00           C  
ATOM   1138  CD1 PHE A 145       9.655  -0.244  16.468  1.00  0.00           C  
ATOM   1139  CD2 PHE A 145      11.454   1.093  15.543  1.00  0.00           C  
ATOM   1140  CE1 PHE A 145      10.380  -0.423  17.649  1.00  0.00           C  
ATOM   1141  CE2 PHE A 145      12.187   0.920  16.721  1.00  0.00           C  
ATOM   1142  CZ  PHE A 145      11.658   0.155  17.771  1.00  0.00           C  
ATOM   1143  N   ALA A 146       8.560  -0.334  11.023  1.00  0.00           N  
ATOM   1144  CA  ALA A 146       7.598  -0.413   9.928  1.00  0.00           C  
ATOM   1145  C   ALA A 146       7.196  -1.858   9.581  1.00  0.00           C  
ATOM   1146  O   ALA A 146       6.064  -2.080   9.151  1.00  0.00           O  
ATOM   1147  CB  ALA A 146       8.182   0.312   8.710  1.00  0.00           C  
ATOM   1148  N   GLN A 147       8.082  -2.839   9.794  1.00  0.00           N  
ATOM   1149  CA  GLN A 147       7.800  -4.264   9.552  1.00  0.00           C  
ATOM   1150  C   GLN A 147       6.976  -4.886  10.701  1.00  0.00           C  
ATOM   1151  O   GLN A 147       7.339  -5.909  11.274  1.00  0.00           O  
ATOM   1152  CB  GLN A 147       9.103  -5.048   9.288  1.00  0.00           C  
ATOM   1153  CG  GLN A 147       9.900  -4.604   8.043  1.00  0.00           C  
ATOM   1154  CD  GLN A 147       9.092  -4.599   6.747  1.00  0.00           C  
ATOM   1155  OE1 GLN A 147       8.768  -5.627   6.186  1.00  0.00           O  
ATOM   1156  NE2 GLN A 147       8.770  -3.438   6.223  1.00  0.00           N  
ATOM   1157  N   ARG A 148       5.881  -4.234  11.058  1.00  0.00           N  
ATOM   1158  CA  ARG A 148       4.913  -4.645  12.085  1.00  0.00           C  
ATOM   1159  C   ARG A 148       3.500  -4.271  11.627  1.00  0.00           C  
ATOM   1160  O   ARG A 148       3.357  -3.321  10.858  1.00  0.00           O  
ATOM   1161  CB  ARG A 148       5.219  -3.936  13.420  1.00  0.00           C  
ATOM   1162  CG  ARG A 148       6.601  -4.270  14.010  1.00  0.00           C  
ATOM   1163  CD  ARG A 148       6.790  -3.552  15.356  1.00  0.00           C  
ATOM   1164  NE  ARG A 148       8.022  -3.975  16.052  1.00  0.00           N  
ATOM   1165  CZ  ARG A 148       8.300  -3.764  17.324  1.00  0.00           C  
ATOM   1166  NH1 ARG A 148       7.537  -3.058  18.107  1.00  0.00           N  
ATOM   1167  NH2 ARG A 148       9.363  -4.264  17.867  1.00  0.00           N  
ATOM   1168  N   PRO A 149       2.443  -4.934  12.129  1.00  0.00           N  
ATOM   1169  CA  PRO A 149       1.117  -4.342  12.115  1.00  0.00           C  
ATOM   1170  C   PRO A 149       1.153  -3.038  12.919  1.00  0.00           C  
ATOM   1171  O   PRO A 149       1.620  -3.035  14.060  1.00  0.00           O  
ATOM   1172  CB  PRO A 149       0.178  -5.384  12.733  1.00  0.00           C  
ATOM   1173  CG  PRO A 149       0.980  -6.678  12.702  1.00  0.00           C  
ATOM   1174  CD  PRO A 149       2.424  -6.202  12.812  1.00  0.00           C  
ATOM   1175  N   GLN A 150       0.716  -1.921  12.321  1.00  0.00           N  
ATOM   1176  CA  GLN A 150       0.933  -0.594  12.902  1.00  0.00           C  
ATOM   1177  C   GLN A 150      -0.303   0.313  12.858  1.00  0.00           C  
ATOM   1178  O   GLN A 150      -1.159   0.221  11.980  1.00  0.00           O  
ATOM   1179  CB  GLN A 150       2.124   0.094  12.203  1.00  0.00           C  
ATOM   1180  CG  GLN A 150       3.508  -0.418  12.653  1.00  0.00           C  
ATOM   1181  CD  GLN A 150       3.895  -0.044  14.088  1.00  0.00           C  
ATOM   1182  OE1 GLN A 150       3.101   0.431  14.890  1.00  0.00           O  
ATOM   1183  NE2 GLN A 150       5.134  -0.239  14.463  1.00  0.00           N  
ATOM   1184  N   VAL A 151      -0.305   1.230  13.826  1.00  0.00           N  
ATOM   1185  CA  VAL A 151      -0.991   2.517  13.760  1.00  0.00           C  
ATOM   1186  C   VAL A 151       0.095   3.568  13.509  1.00  0.00           C  
ATOM   1187  O   VAL A 151       1.137   3.535  14.154  1.00  0.00           O  
ATOM   1188  CB  VAL A 151      -1.742   2.805  15.074  1.00  0.00           C  
ATOM   1189  CG1 VAL A 151      -2.463   4.150  15.028  1.00  0.00           C  
ATOM   1190  CG2 VAL A 151      -2.800   1.736  15.362  1.00  0.00           C  
ATOM   1191  N   GLN A 152      -0.110   4.490  12.569  1.00  0.00           N  
ATOM   1192  CA  GLN A 152       0.923   5.444  12.156  1.00  0.00           C  
ATOM   1193  C   GLN A 152       1.391   6.341  13.314  1.00  0.00           C  
ATOM   1194  O   GLN A 152       2.592   6.613  13.437  1.00  0.00           O  
ATOM   1195  CB  GLN A 152       0.408   6.270  10.965  1.00  0.00           C  
ATOM   1196  CG  GLN A 152       1.480   7.226  10.417  1.00  0.00           C  
ATOM   1197  CD  GLN A 152       1.027   7.959   9.163  1.00  0.00           C  
ATOM   1198  OE1 GLN A 152       0.296   7.451   8.328  1.00  0.00           O  
ATOM   1199  NE2 GLN A 152       1.451   9.187   8.971  1.00  0.00           N  
ATOM   1200  N   GLU A 153       0.498   6.751  14.191  1.00  0.00           N  
ATOM   1201  CA  GLU A 153       0.807   7.507  15.408  1.00  0.00           C  
ATOM   1202  C   GLU A 153       1.769   6.727  16.309  1.00  0.00           C  
ATOM   1203  O   GLU A 153       2.798   7.251  16.726  1.00  0.00           O  
ATOM   1204  CB  GLU A 153      -0.484   7.837  16.163  1.00  0.00           C  
ATOM   1205  CG  GLU A 153      -1.438   8.810  15.440  1.00  0.00           C  
ATOM   1206  CD  GLU A 153      -2.344   8.184  14.360  1.00  0.00           C  
ATOM   1207  OE1 GLU A 153      -3.211   8.929  13.851  1.00  0.00           O  
ATOM   1208  OE2 GLU A 153      -2.164   6.990  14.030  1.00  0.00           O  
ATOM   1209  N   ARG A 154       1.478   5.441  16.562  1.00  0.00           N  
ATOM   1210  CA  ARG A 154       2.325   4.566  17.386  1.00  0.00           C  
ATOM   1211  C   ARG A 154       3.681   4.307  16.726  1.00  0.00           C  
ATOM   1212  O   ARG A 154       4.700   4.422  17.403  1.00  0.00           O  
ATOM   1213  CB  ARG A 154       1.585   3.257  17.697  1.00  0.00           C  
ATOM   1214  CG  ARG A 154       2.358   2.398  18.714  1.00  0.00           C  
ATOM   1215  CD  ARG A 154       1.553   1.165  19.159  1.00  0.00           C  
ATOM   1216  NE  ARG A 154       1.401   0.193  18.075  1.00  0.00           N  
ATOM   1217  CZ  ARG A 154       0.314  -0.481  17.707  1.00  0.00           C  
ATOM   1218  NH1 ARG A 154      -0.828  -0.382  18.316  1.00  0.00           N  
ATOM   1219  NH2 ARG A 154       0.374  -1.261  16.690  1.00  0.00           N  
ATOM   1220  N   LEU A 155       3.716   4.047  15.426  1.00  0.00           N  
ATOM   1221  CA  LEU A 155       4.951   3.867  14.655  1.00  0.00           C  
ATOM   1222  C   LEU A 155       5.886   5.069  14.804  1.00  0.00           C  
ATOM   1223  O   LEU A 155       7.071   4.911  15.080  1.00  0.00           O  
ATOM   1224  CB  LEU A 155       4.567   3.613  13.187  1.00  0.00           C  
ATOM   1225  CG  LEU A 155       5.749   3.573  12.195  1.00  0.00           C  
ATOM   1226  CD1 LEU A 155       6.774   2.501  12.547  1.00  0.00           C  
ATOM   1227  CD2 LEU A 155       5.219   3.298  10.794  1.00  0.00           C  
ATOM   1228  N   THR A 156       5.338   6.280  14.684  1.00  0.00           N  
ATOM   1229  CA  THR A 156       6.100   7.532  14.808  1.00  0.00           C  
ATOM   1230  C   THR A 156       6.701   7.669  16.211  1.00  0.00           C  
ATOM   1231  O   THR A 156       7.878   7.991  16.350  1.00  0.00           O  
ATOM   1232  CB  THR A 156       5.206   8.744  14.492  1.00  0.00           C  
ATOM   1233  OG1 THR A 156       4.551   8.558  13.260  1.00  0.00           O  
ATOM   1234  CG2 THR A 156       6.007  10.027  14.334  1.00  0.00           C  
ATOM   1235  N   GLN A 157       5.926   7.352  17.258  1.00  0.00           N  
ATOM   1236  CA  GLN A 157       6.387   7.358  18.649  1.00  0.00           C  
ATOM   1237  C   GLN A 157       7.453   6.284  18.914  1.00  0.00           C  
ATOM   1238  O   GLN A 157       8.462   6.578  19.555  1.00  0.00           O  
ATOM   1239  CB  GLN A 157       5.193   7.156  19.596  1.00  0.00           C  
ATOM   1240  CG  GLN A 157       4.232   8.367  19.629  1.00  0.00           C  
ATOM   1241  CD  GLN A 157       4.805   9.584  20.354  1.00  0.00           C  
ATOM   1242  OE1 GLN A 157       5.733   9.513  21.137  1.00  0.00           O  
ATOM   1243  NE2 GLN A 157       4.246  10.742  20.130  1.00  0.00           N  
ATOM   1244  N   GLN A 158       7.274   5.069  18.404  1.00  0.00           N  
ATOM   1245  CA  GLN A 158       8.243   3.981  18.561  1.00  0.00           C  
ATOM   1246  C   GLN A 158       9.610   4.362  17.983  1.00  0.00           C  
ATOM   1247  O   GLN A 158      10.631   4.217  18.655  1.00  0.00           O  
ATOM   1248  CB  GLN A 158       7.716   2.710  17.876  1.00  0.00           C  
ATOM   1249  CG  GLN A 158       6.604   2.006  18.675  1.00  0.00           C  
ATOM   1250  CD  GLN A 158       6.034   0.786  17.954  1.00  0.00           C  
ATOM   1251  OE1 GLN A 158       6.249   0.565  16.770  1.00  0.00           O  
ATOM   1252  NE2 GLN A 158       5.295  -0.059  18.643  1.00  0.00           N  
ATOM   1253  N   ILE A 159       9.646   4.921  16.775  1.00  0.00           N  
ATOM   1254  CA  ILE A 159      10.887   5.371  16.133  1.00  0.00           C  
ATOM   1255  C   ILE A 159      11.551   6.485  16.956  1.00  0.00           C  
ATOM   1256  O   ILE A 159      12.760   6.449  17.163  1.00  0.00           O  
ATOM   1257  CB  ILE A 159      10.622   5.809  14.674  1.00  0.00           C  
ATOM   1258  CG1 ILE A 159      10.155   4.609  13.812  1.00  0.00           C  
ATOM   1259  CG2 ILE A 159      11.894   6.426  14.048  1.00  0.00           C  
ATOM   1260  CD1 ILE A 159       9.527   5.030  12.483  1.00  0.00           C  
ATOM   1261  N   LEU A 160      10.767   7.445  17.464  1.00  0.00           N  
ATOM   1262  CA  LEU A 160      11.287   8.512  18.320  1.00  0.00           C  
ATOM   1263  C   LEU A 160      11.998   7.937  19.549  1.00  0.00           C  
ATOM   1264  O   LEU A 160      13.160   8.260  19.793  1.00  0.00           O  
ATOM   1265  CB  LEU A 160      10.144   9.452  18.747  1.00  0.00           C  
ATOM   1266  CG  LEU A 160      10.627  10.621  19.648  1.00  0.00           C  
ATOM   1267  CD1 LEU A 160      11.361  11.683  18.843  1.00  0.00           C  
ATOM   1268  CD2 LEU A 160       9.457  11.287  20.353  1.00  0.00           C  
ATOM   1269  N   ILE A 161      11.325   7.083  20.324  1.00  0.00           N  
ATOM   1270  CA  ILE A 161      11.850   6.527  21.573  1.00  0.00           C  
ATOM   1271  C   ILE A 161      13.066   5.635  21.314  1.00  0.00           C  
ATOM   1272  O   ILE A 161      14.053   5.726  22.037  1.00  0.00           O  
ATOM   1273  CB  ILE A 161      10.743   5.768  22.333  1.00  0.00           C  
ATOM   1274  CG1 ILE A 161       9.582   6.694  22.763  1.00  0.00           C  
ATOM   1275  CG2 ILE A 161      11.303   5.021  23.555  1.00  0.00           C  
ATOM   1276  CD1 ILE A 161       9.959   7.895  23.646  1.00  0.00           C  
ATOM   1277  N   ALA A 162      13.030   4.828  20.257  1.00  0.00           N  
ATOM   1278  CA  ALA A 162      14.167   3.997  19.871  1.00  0.00           C  
ATOM   1279  C   ALA A 162      15.415   4.851  19.606  1.00  0.00           C  
ATOM   1280  O   ALA A 162      16.481   4.598  20.168  1.00  0.00           O  
ATOM   1281  CB  ALA A 162      13.776   3.180  18.638  1.00  0.00           C  
ATOM   1282  N   LEU A 163      15.275   5.922  18.819  1.00  0.00           N  
ATOM   1283  CA  LEU A 163      16.385   6.828  18.508  1.00  0.00           C  
ATOM   1284  C   LEU A 163      16.864   7.602  19.736  1.00  0.00           C  
ATOM   1285  O   LEU A 163      18.071   7.678  19.962  1.00  0.00           O  
ATOM   1286  CB  LEU A 163      15.969   7.773  17.379  1.00  0.00           C  
ATOM   1287  CG  LEU A 163      15.854   7.090  16.005  1.00  0.00           C  
ATOM   1288  CD1 LEU A 163      15.223   8.056  15.012  1.00  0.00           C  
ATOM   1289  CD2 LEU A 163      17.227   6.683  15.458  1.00  0.00           C  
ATOM   1290  N   GLN A 164      15.952   8.120  20.571  1.00  0.00           N  
ATOM   1291  CA  GLN A 164      16.317   8.793  21.829  1.00  0.00           C  
ATOM   1292  C   GLN A 164      17.131   7.876  22.744  1.00  0.00           C  
ATOM   1293  O   GLN A 164      18.145   8.292  23.291  1.00  0.00           O  
ATOM   1294  CB  GLN A 164      15.043   9.249  22.559  1.00  0.00           C  
ATOM   1295  CG  GLN A 164      14.408  10.490  21.924  1.00  0.00           C  
ATOM   1296  CD  GLN A 164      13.150  10.946  22.662  1.00  0.00           C  
ATOM   1297  OE1 GLN A 164      12.405  10.178  23.253  1.00  0.00           O  
ATOM   1298  NE2 GLN A 164      12.876  12.227  22.680  1.00  0.00           N  
ATOM   1299  N   THR A 165      16.712   6.614  22.864  1.00  0.00           N  
ATOM   1300  CA  THR A 165      17.377   5.603  23.692  1.00  0.00           C  
ATOM   1301  C   THR A 165      18.775   5.289  23.166  1.00  0.00           C  
ATOM   1302  O   THR A 165      19.741   5.304  23.927  1.00  0.00           O  
ATOM   1303  CB  THR A 165      16.535   4.319  23.756  1.00  0.00           C  
ATOM   1304  OG1 THR A 165      15.247   4.618  24.238  1.00  0.00           O  
ATOM   1305  CG2 THR A 165      17.130   3.264  24.686  1.00  0.00           C  
ATOM   1306  N   LEU A 166      18.905   5.046  21.868  1.00  0.00           N  
ATOM   1307  CA  LEU A 166      20.175   4.658  21.245  1.00  0.00           C  
ATOM   1308  C   LEU A 166      21.182   5.805  21.143  1.00  0.00           C  
ATOM   1309  O   LEU A 166      22.385   5.578  21.247  1.00  0.00           O  
ATOM   1310  CB  LEU A 166      19.869   4.084  19.855  1.00  0.00           C  
ATOM   1311  CG  LEU A 166      19.096   2.754  19.882  1.00  0.00           C  
ATOM   1312  CD1 LEU A 166      18.640   2.421  18.466  1.00  0.00           C  
ATOM   1313  CD2 LEU A 166      19.956   1.603  20.406  1.00  0.00           C  
ATOM   1314  N   LEU A 167      20.707   7.028  20.946  1.00  0.00           N  
ATOM   1315  CA  LEU A 167      21.541   8.226  20.805  1.00  0.00           C  
ATOM   1316  C   LEU A 167      21.888   8.884  22.149  1.00  0.00           C  
ATOM   1317  O   LEU A 167      22.738   9.771  22.191  1.00  0.00           O  
ATOM   1318  CB  LEU A 167      20.832   9.224  19.876  1.00  0.00           C  
ATOM   1319  CG  LEU A 167      20.678   8.741  18.417  1.00  0.00           C  
ATOM   1320  CD1 LEU A 167      19.766   9.699  17.655  1.00  0.00           C  
ATOM   1321  CD2 LEU A 167      22.025   8.683  17.703  1.00  0.00           C  
ATOM   1322  N   GLY A 168      21.217   8.490  23.246  1.00  0.00           N  
ATOM   1323  CA  GLY A 168      21.418   9.109  24.554  1.00  0.00           C  
ATOM   1324  C   GLY A 168      21.024  10.594  24.598  1.00  0.00           C  
ATOM   1325  O   GLY A 168      21.616  11.386  25.338  1.00  0.00           O  
ATOM   1326  N   THR A 169      20.039  10.987  23.788  1.00  0.00           N  
ATOM   1327  CA  THR A 169      19.525  12.359  23.746  1.00  0.00           C  
ATOM   1328  C   THR A 169      18.020  12.388  23.504  1.00  0.00           C  
ATOM   1329  O   THR A 169      17.484  11.583  22.744  1.00  0.00           O  
ATOM   1330  CB  THR A 169      20.264  13.214  22.701  1.00  0.00           C  
ATOM   1331  OG1 THR A 169      19.783  14.539  22.760  1.00  0.00           O  
ATOM   1332  CG2 THR A 169      20.104  12.740  21.256  1.00  0.00           C  
ATOM   1333  N   ASN A 170      17.344  13.360  24.124  1.00  0.00           N  
ATOM   1334  CA  ASN A 170      15.933  13.617  23.838  1.00  0.00           C  
ATOM   1335  C   ASN A 170      15.727  14.448  22.566  1.00  0.00           C  
ATOM   1336  O   ASN A 170      14.605  14.513  22.067  1.00  0.00           O  
ATOM   1337  CB  ASN A 170      15.292  14.290  25.056  1.00  0.00           C  
ATOM   1338  CG  ASN A 170      15.183  13.347  26.246  1.00  0.00           C  
ATOM   1339  OD1 ASN A 170      15.099  12.146  26.117  1.00  0.00           O  
ATOM   1340  ND2 ASN A 170      15.174  13.882  27.444  1.00  0.00           N  
ATOM   1341  N   ASN A 171      16.777  15.063  22.028  1.00  0.00           N  
ATOM   1342  CA  ASN A 171      16.725  15.955  20.875  1.00  0.00           C  
ATOM   1343  C   ASN A 171      16.592  15.159  19.566  1.00  0.00           C  
ATOM   1344  O   ASN A 171      17.522  15.092  18.762  1.00  0.00           O  
ATOM   1345  CB  ASN A 171      17.947  16.893  20.881  1.00  0.00           C  
ATOM   1346  CG  ASN A 171      18.042  17.768  22.113  1.00  0.00           C  
ATOM   1347  OD1 ASN A 171      17.076  18.045  22.804  1.00  0.00           O  
ATOM   1348  ND2 ASN A 171      19.230  18.233  22.430  1.00  0.00           N  
ATOM   1349  N   VAL A 172      15.432  14.540  19.391  1.00  0.00           N  
ATOM   1350  CA  VAL A 172      15.069  13.766  18.206  1.00  0.00           C  
ATOM   1351  C   VAL A 172      13.686  14.225  17.730  1.00  0.00           C  
ATOM   1352  O   VAL A 172      12.818  14.556  18.540  1.00  0.00           O  
ATOM   1353  CB  VAL A 172      15.084  12.248  18.483  1.00  0.00           C  
ATOM   1354  CG1 VAL A 172      14.832  11.436  17.214  1.00  0.00           C  
ATOM   1355  CG2 VAL A 172      16.428  11.779  19.065  1.00  0.00           C  
ATOM   1356  N   ALA A 173      13.487  14.241  16.433  1.00  0.00           N  
ATOM   1357  CA  ALA A 173      12.202  14.487  15.797  1.00  0.00           C  
ATOM   1358  C   ALA A 173      11.958  13.471  14.679  1.00  0.00           C  
ATOM   1359  O   ALA A 173      12.866  13.139  13.921  1.00  0.00           O  
ATOM   1360  CB  ALA A 173      12.161  15.923  15.278  1.00  0.00           C  
ATOM   1361  N   VAL A 174      10.719  13.010  14.578  1.00  0.00           N  
ATOM   1362  CA  VAL A 174      10.281  12.078  13.541  1.00  0.00           C  
ATOM   1363  C   VAL A 174       8.982  12.598  12.936  1.00  0.00           C  
ATOM   1364  O   VAL A 174       8.045  12.928  13.659  1.00  0.00           O  
ATOM   1365  CB  VAL A 174      10.086  10.652  14.100  1.00  0.00           C  
ATOM   1366  CG1 VAL A 174       9.739   9.660  12.990  1.00  0.00           C  
ATOM   1367  CG2 VAL A 174      11.354  10.137  14.801  1.00  0.00           C  
ATOM   1368  N   SER A 175       8.927  12.673  11.615  1.00  0.00           N  
ATOM   1369  CA  SER A 175       7.703  12.928  10.864  1.00  0.00           C  
ATOM   1370  C   SER A 175       7.505  11.821   9.838  1.00  0.00           C  
ATOM   1371  O   SER A 175       8.459  11.414   9.182  1.00  0.00           O  
ATOM   1372  CB  SER A 175       7.772  14.295  10.178  1.00  0.00           C  
ATOM   1373  OG  SER A 175       6.507  14.635   9.632  1.00  0.00           O  
ATOM   1374  N   ILE A 176       6.280  11.327   9.722  1.00  0.00           N  
ATOM   1375  CA  ILE A 176       5.893  10.323   8.732  1.00  0.00           C  
ATOM   1376  C   ILE A 176       4.730  10.883   7.923  1.00  0.00           C  
ATOM   1377  O   ILE A 176       3.733  11.319   8.494  1.00  0.00           O  
ATOM   1378  CB  ILE A 176       5.547   8.971   9.386  1.00  0.00           C  
ATOM   1379  CG1 ILE A 176       6.798   8.385  10.086  1.00  0.00           C  
ATOM   1380  CG2 ILE A 176       5.001   7.978   8.338  1.00  0.00           C  
ATOM   1381  CD1 ILE A 176       6.543   7.078  10.857  1.00  0.00           C  
ATOM   1382  N   ASP A 177       4.850  10.838   6.599  1.00  0.00           N  
ATOM   1383  CA  ASP A 177       3.762  11.086   5.658  1.00  0.00           C  
ATOM   1384  C   ASP A 177       3.472   9.790   4.910  1.00  0.00           C  
ATOM   1385  O   ASP A 177       4.392   9.174   4.363  1.00  0.00           O  
ATOM   1386  CB  ASP A 177       4.139  12.217   4.706  1.00  0.00           C  
ATOM   1387  CG  ASP A 177       2.900  12.681   3.947  1.00  0.00           C  
ATOM   1388  OD1 ASP A 177       2.612  12.109   2.875  1.00  0.00           O  
ATOM   1389  OD2 ASP A 177       2.224  13.596   4.479  1.00  0.00           O  
ATOM   1390  N   ALA A 178       2.225   9.334   4.925  1.00  0.00           N  
ATOM   1391  CA  ALA A 178       1.867   8.048   4.354  1.00  0.00           C  
ATOM   1392  C   ALA A 178       0.437   7.983   3.813  1.00  0.00           C  
ATOM   1393  O   ALA A 178      -0.494   8.581   4.346  1.00  0.00           O  
ATOM   1394  CB  ALA A 178       2.119   6.942   5.391  1.00  0.00           C  
ATOM   1395  N   VAL A 179       0.279   7.176   2.769  1.00  0.00           N  
ATOM   1396  CA  VAL A 179      -1.011   6.775   2.199  1.00  0.00           C  
ATOM   1397  C   VAL A 179      -1.413   5.435   2.800  1.00  0.00           C  
ATOM   1398  O   VAL A 179      -0.668   4.461   2.734  1.00  0.00           O  
ATOM   1399  CB  VAL A 179      -0.937   6.703   0.666  1.00  0.00           C  
ATOM   1400  CG1 VAL A 179      -2.258   6.251   0.059  1.00  0.00           C  
ATOM   1401  CG2 VAL A 179      -0.597   8.076   0.060  1.00  0.00           C  
ATOM   1402  N   HIS A 180      -2.615   5.378   3.361  1.00  0.00           N  
ATOM   1403  CA  HIS A 180      -3.182   4.166   3.939  1.00  0.00           C  
ATOM   1404  C   HIS A 180      -4.124   3.507   2.928  1.00  0.00           C  
ATOM   1405  O   HIS A 180      -5.221   4.008   2.677  1.00  0.00           O  
ATOM   1406  CB  HIS A 180      -3.922   4.507   5.240  1.00  0.00           C  
ATOM   1407  CG  HIS A 180      -3.016   4.896   6.376  1.00  0.00           C  
ATOM   1408  ND1 HIS A 180      -2.843   4.182   7.549  1.00  0.00           N  
ATOM   1409  CD2 HIS A 180      -2.220   6.006   6.455  1.00  0.00           C  
ATOM   1410  CE1 HIS A 180      -1.980   4.851   8.311  1.00  0.00           C  
ATOM   1411  NE2 HIS A 180      -1.575   5.959   7.679  1.00  0.00           N  
ATOM   1412  N   TYR A 181      -3.751   2.348   2.384  1.00  0.00           N  
ATOM   1413  CA  TYR A 181      -4.591   1.651   1.412  1.00  0.00           C  
ATOM   1414  C   TYR A 181      -5.880   1.085   2.014  1.00  0.00           C  
ATOM   1415  O   TYR A 181      -6.848   0.887   1.283  1.00  0.00           O  
ATOM   1416  CB  TYR A 181      -3.787   0.586   0.670  1.00  0.00           C  
ATOM   1417  CG  TYR A 181      -2.876   1.206  -0.353  1.00  0.00           C  
ATOM   1418  CD1 TYR A 181      -3.359   1.513  -1.640  1.00  0.00           C  
ATOM   1419  CD2 TYR A 181      -1.571   1.591  -0.001  1.00  0.00           C  
ATOM   1420  CE1 TYR A 181      -2.563   2.212  -2.558  1.00  0.00           C  
ATOM   1421  CE2 TYR A 181      -0.767   2.293  -0.910  1.00  0.00           C  
ATOM   1422  CZ  TYR A 181      -1.275   2.614  -2.180  1.00  0.00           C  
ATOM   1423  OH  TYR A 181      -0.507   3.354  -3.034  1.00  0.00           O  
ATOM   1424  N   CYS A 182      -5.973   0.936   3.338  1.00  0.00           N  
ATOM   1425  CA  CYS A 182      -7.239   0.633   4.007  1.00  0.00           C  
ATOM   1426  C   CYS A 182      -8.274   1.768   3.901  1.00  0.00           C  
ATOM   1427  O   CYS A 182      -9.464   1.518   4.077  1.00  0.00           O  
ATOM   1428  CB  CYS A 182      -6.972   0.254   5.470  1.00  0.00           C  
ATOM   1429  SG  CYS A 182      -6.365   1.672   6.429  1.00  0.00           S  
ATOM   1430  N   VAL A 183      -7.846   2.999   3.591  1.00  0.00           N  
ATOM   1431  CA  VAL A 183      -8.709   4.147   3.274  1.00  0.00           C  
ATOM   1432  C   VAL A 183      -8.864   4.291   1.756  1.00  0.00           C  
ATOM   1433  O   VAL A 183      -9.970   4.484   1.272  1.00  0.00           O  
ATOM   1434  CB  VAL A 183      -8.147   5.446   3.883  1.00  0.00           C  
ATOM   1435  CG1 VAL A 183      -9.022   6.650   3.563  1.00  0.00           C  
ATOM   1436  CG2 VAL A 183      -8.036   5.334   5.412  1.00  0.00           C  
ATOM   1437  N   LYS A 184      -7.772   4.140   0.996  1.00  0.00           N  
ATOM   1438  CA  LYS A 184      -7.761   4.314  -0.459  1.00  0.00           C  
ATOM   1439  C   LYS A 184      -8.465   3.180  -1.224  1.00  0.00           C  
ATOM   1440  O   LYS A 184      -9.170   3.431  -2.193  1.00  0.00           O  
ATOM   1441  CB  LYS A 184      -6.304   4.499  -0.916  1.00  0.00           C  
ATOM   1442  CG  LYS A 184      -6.213   4.893  -2.402  1.00  0.00           C  
ATOM   1443  CD  LYS A 184      -4.768   5.181  -2.827  1.00  0.00           C  
ATOM   1444  CE  LYS A 184      -4.758   5.550  -4.306  1.00  0.00           C  
ATOM   1445  NZ  LYS A 184      -3.389   5.755  -4.839  1.00  0.00           N  
ATOM   1446  N   ALA A 185      -8.267   1.934  -0.794  1.00  0.00           N  
ATOM   1447  CA  ALA A 185      -8.734   0.741  -1.514  1.00  0.00           C  
ATOM   1448  C   ALA A 185     -10.155   0.281  -1.141  1.00  0.00           C  
ATOM   1449  O   ALA A 185     -10.751  -0.530  -1.846  1.00  0.00           O  
ATOM   1450  CB  ALA A 185      -7.723  -0.389  -1.279  1.00  0.00           C  
ATOM   1451  N   ARG A 186     -10.696   0.749  -0.017  1.00  0.00           N  
ATOM   1452  CA  ARG A 186     -11.972   0.308   0.557  1.00  0.00           C  
ATOM   1453  C   ARG A 186     -12.657   1.418   1.346  1.00  0.00           C  
ATOM   1454  O   ARG A 186     -12.079   2.482   1.556  1.00  0.00           O  
ATOM   1455  CB  ARG A 186     -11.725  -0.939   1.441  1.00  0.00           C  
ATOM   1456  CG  ARG A 186     -10.752  -0.671   2.621  1.00  0.00           C  
ATOM   1457  CD  ARG A 186     -10.678  -1.860   3.589  1.00  0.00           C  
ATOM   1458  NE  ARG A 186     -11.959  -2.084   4.270  1.00  0.00           N  
ATOM   1459  CZ  ARG A 186     -12.439  -1.458   5.331  1.00  0.00           C  
ATOM   1460  NH1 ARG A 186     -11.747  -0.569   5.989  1.00  0.00           N  
ATOM   1461  NH2 ARG A 186     -13.643  -1.729   5.730  1.00  0.00           N  
ATOM   1462  N   GLY A 187     -13.849   1.156   1.825  1.00  0.00           N  
ATOM   1463  CA  GLY A 187     -14.591   2.080   2.673  1.00  0.00           C  
ATOM   1464  C   GLY A 187     -14.860   3.417   1.965  1.00  0.00           C  
ATOM   1465  O   GLY A 187     -15.571   3.441   0.950  1.00  0.00           O  
ATOM   1466  N   ILE A 188     -14.284   4.504   2.486  1.00  0.00           N  
ATOM   1467  CA  ILE A 188     -14.456   5.859   1.930  1.00  0.00           C  
ATOM   1468  C   ILE A 188     -13.850   5.981   0.517  1.00  0.00           C  
ATOM   1469  O   ILE A 188     -14.337   6.770  -0.288  1.00  0.00           O  
ATOM   1470  CB  ILE A 188     -13.876   6.916   2.911  1.00  0.00           C  
ATOM   1471  CG1 ILE A 188     -14.646   6.868   4.253  1.00  0.00           C  
ATOM   1472  CG2 ILE A 188     -13.934   8.337   2.330  1.00  0.00           C  
ATOM   1473  CD1 ILE A 188     -14.023   7.715   5.371  1.00  0.00           C  
ATOM   1474  N   ARG A 189     -12.837   5.174   0.190  1.00  0.00           N  
ATOM   1475  CA  ARG A 189     -12.123   5.171  -1.108  1.00  0.00           C  
ATOM   1476  C   ARG A 189     -11.576   6.546  -1.496  1.00  0.00           C  
ATOM   1477  O   ARG A 189     -11.674   6.954  -2.658  1.00  0.00           O  
ATOM   1478  CB  ARG A 189     -12.983   4.551  -2.224  1.00  0.00           C  
ATOM   1479  CG  ARG A 189     -13.433   3.117  -1.922  1.00  0.00           C  
ATOM   1480  CD  ARG A 189     -14.219   2.585  -3.125  1.00  0.00           C  
ATOM   1481  NE  ARG A 189     -14.733   1.240  -2.876  1.00  0.00           N  
ATOM   1482  CZ  ARG A 189     -15.302   0.445  -3.773  1.00  0.00           C  
ATOM   1483  NH1 ARG A 189     -15.479   0.828  -5.003  1.00  0.00           N  
ATOM   1484  NH2 ARG A 189     -15.695  -0.739  -3.428  1.00  0.00           N  
ATOM   1485  N   ASP A 190     -10.999   7.233  -0.540  1.00  0.00           N  
ATOM   1486  CA  ASP A 190     -10.306   8.484  -0.797  1.00  0.00           C  
ATOM   1487  C   ASP A 190      -8.975   8.200  -1.504  1.00  0.00           C  
ATOM   1488  O   ASP A 190      -8.046   7.620  -0.936  1.00  0.00           O  
ATOM   1489  CB  ASP A 190     -10.136   9.260   0.511  1.00  0.00           C  
ATOM   1490  CG  ASP A 190      -9.570  10.652   0.285  1.00  0.00           C  
ATOM   1491  OD1 ASP A 190      -9.063  10.939  -0.826  1.00  0.00           O  
ATOM   1492  OD2 ASP A 190      -9.587  11.426   1.253  1.00  0.00           O  
ATOM   1493  N   ALA A 191      -8.900   8.583  -2.778  1.00  0.00           N  
ATOM   1494  CA  ALA A 191      -7.763   8.282  -3.643  1.00  0.00           C  
ATOM   1495  C   ALA A 191      -6.591   9.260  -3.493  1.00  0.00           C  
ATOM   1496  O   ALA A 191      -5.511   8.987  -4.019  1.00  0.00           O  
ATOM   1497  CB  ALA A 191      -8.270   8.216  -5.084  1.00  0.00           C  
ATOM   1498  N   THR A 192      -6.793  10.391  -2.813  1.00  0.00           N  
ATOM   1499  CA  THR A 192      -5.847  11.516  -2.787  1.00  0.00           C  
ATOM   1500  C   THR A 192      -5.358  11.893  -1.394  1.00  0.00           C  
ATOM   1501  O   THR A 192      -4.368  12.614  -1.290  1.00  0.00           O  
ATOM   1502  CB  THR A 192      -6.465  12.757  -3.452  1.00  0.00           C  
ATOM   1503  OG1 THR A 192      -7.682  13.108  -2.838  1.00  0.00           O  
ATOM   1504  CG2 THR A 192      -6.756  12.535  -4.927  1.00  0.00           C  
ATOM   1505  N   SER A 193      -6.005  11.430  -0.327  1.00  0.00           N  
ATOM   1506  CA  SER A 193      -5.583  11.759   1.023  1.00  0.00           C  
ATOM   1507  C   SER A 193      -4.299  11.031   1.429  1.00  0.00           C  
ATOM   1508  O   SER A 193      -4.052   9.882   1.065  1.00  0.00           O  
ATOM   1509  CB  SER A 193      -6.690  11.528   2.054  1.00  0.00           C  
ATOM   1510  OG  SER A 193      -7.163  10.201   2.061  1.00  0.00           O  
ATOM   1511  N   ALA A 194      -3.501  11.733   2.216  1.00  0.00           N  
ATOM   1512  CA  ALA A 194      -2.361  11.204   2.944  1.00  0.00           C  
ATOM   1513  C   ALA A 194      -2.445  11.659   4.405  1.00  0.00           C  
ATOM   1514  O   ALA A 194      -3.091  12.663   4.721  1.00  0.00           O  
ATOM   1515  CB  ALA A 194      -1.071  11.655   2.255  1.00  0.00           C  
ATOM   1516  N   THR A 195      -1.807  10.925   5.298  1.00  0.00           N  
ATOM   1517  CA  THR A 195      -1.778  11.235   6.728  1.00  0.00           C  
ATOM   1518  C   THR A 195      -0.365  11.587   7.154  1.00  0.00           C  
ATOM   1519  O   THR A 195       0.549  10.782   6.991  1.00  0.00           O  
ATOM   1520  CB  THR A 195      -2.324  10.061   7.556  1.00  0.00           C  
ATOM   1521  OG1 THR A 195      -3.631   9.755   7.139  1.00  0.00           O  
ATOM   1522  CG2 THR A 195      -2.394  10.380   9.040  1.00  0.00           C  
ATOM   1523  N   THR A 196      -0.191  12.769   7.744  1.00  0.00           N  
ATOM   1524  CA  THR A 196       1.075  13.183   8.352  1.00  0.00           C  
ATOM   1525  C   THR A 196       0.996  13.066   9.866  1.00  0.00           C  
ATOM   1526  O   THR A 196       0.122  13.663  10.495  1.00  0.00           O  
ATOM   1527  CB  THR A 196       1.470  14.616   7.960  1.00  0.00           C  
ATOM   1528  OG1 THR A 196       1.366  14.836   6.573  1.00  0.00           O  
ATOM   1529  CG2 THR A 196       2.907  14.931   8.354  1.00  0.00           C  
ATOM   1530  N   THR A 197       1.944  12.355  10.466  1.00  0.00           N  
ATOM   1531  CA  THR A 197       2.138  12.292  11.919  1.00  0.00           C  
ATOM   1532  C   THR A 197       3.520  12.817  12.281  1.00  0.00           C  
ATOM   1533  O   THR A 197       4.485  12.622  11.550  1.00  0.00           O  
ATOM   1534  CB  THR A 197       1.945  10.876  12.467  1.00  0.00           C  
ATOM   1535  OG1 THR A 197       2.792   9.971  11.800  1.00  0.00           O  
ATOM   1536  CG2 THR A 197       0.510  10.401  12.294  1.00  0.00           C  
ATOM   1537  N   THR A 198       3.618  13.506  13.415  1.00  0.00           N  
ATOM   1538  CA  THR A 198       4.887  14.075  13.879  1.00  0.00           C  
ATOM   1539  C   THR A 198       5.058  13.827  15.369  1.00  0.00           C  
ATOM   1540  O   THR A 198       4.163  14.101  16.159  1.00  0.00           O  
ATOM   1541  CB  THR A 198       4.979  15.580  13.561  1.00  0.00           C  
ATOM   1542  OG1 THR A 198       4.718  15.821  12.198  1.00  0.00           O  
ATOM   1543  CG2 THR A 198       6.361  16.139  13.838  1.00  0.00           C  
ATOM   1544  N   SER A 199       6.240  13.337  15.764  1.00  0.00           N  
ATOM   1545  CA  SER A 199       6.642  13.152  17.156  1.00  0.00           C  
ATOM   1546  C   SER A 199       7.934  13.931  17.415  1.00  0.00           C  
ATOM   1547  O   SER A 199       8.936  13.748  16.730  1.00  0.00           O  
ATOM   1548  CB  SER A 199       6.787  11.660  17.459  1.00  0.00           C  
ATOM   1549  OG  SER A 199       6.945  11.490  18.841  1.00  0.00           O  
ATOM   1550  N   LEU A 200       7.879  14.846  18.380  1.00  0.00           N  
ATOM   1551  CA  LEU A 200       8.938  15.804  18.660  1.00  0.00           C  
ATOM   1552  C   LEU A 200       9.464  15.622  20.083  1.00  0.00           C  
ATOM   1553  O   LEU A 200       8.678  15.603  21.039  1.00  0.00           O  
ATOM   1554  CB  LEU A 200       8.418  17.241  18.448  1.00  0.00           C  
ATOM   1555  CG  LEU A 200       7.861  17.560  17.048  1.00  0.00           C  
ATOM   1556  CD1 LEU A 200       7.336  18.988  17.021  1.00  0.00           C  
ATOM   1557  CD2 LEU A 200       8.915  17.438  15.955  1.00  0.00           C  
ATOM   1558  N   GLY A 201      10.789  15.527  20.247  1.00  0.00           N  
ATOM   1559  CA  GLY A 201      11.471  15.352  21.523  1.00  0.00           C  
ATOM   1560  C   GLY A 201      12.498  16.445  21.822  1.00  0.00           C  
ATOM   1561  O   GLY A 201      13.080  17.055  20.923  1.00  0.00           O  
ATOM   1562  N   GLY A 202      12.713  16.695  23.104  1.00  0.00           N  
ATOM   1563  CA  GLY A 202      13.707  17.651  23.584  1.00  0.00           C  
ATOM   1564  C   GLY A 202      13.517  19.061  23.003  1.00  0.00           C  
ATOM   1565  O   GLY A 202      12.420  19.615  23.062  1.00  0.00           O  
ATOM   1566  N   LEU A 203      14.584  19.612  22.427  1.00  0.00           N  
ATOM   1567  CA  LEU A 203      14.581  20.939  21.804  1.00  0.00           C  
ATOM   1568  C   LEU A 203      13.614  21.046  20.619  1.00  0.00           C  
ATOM   1569  O   LEU A 203      13.038  22.108  20.413  1.00  0.00           O  
ATOM   1570  CB  LEU A 203      16.006  21.313  21.357  1.00  0.00           C  
ATOM   1571  CG  LEU A 203      16.988  21.605  22.507  1.00  0.00           C  
ATOM   1572  CD1 LEU A 203      18.391  21.806  21.926  1.00  0.00           C  
ATOM   1573  CD2 LEU A 203      16.619  22.869  23.283  1.00  0.00           C  
ATOM   1574  N   PHE A 204      13.358  19.968  19.893  1.00  0.00           N  
ATOM   1575  CA  PHE A 204      12.372  19.962  18.805  1.00  0.00           C  
ATOM   1576  C   PHE A 204      10.935  20.193  19.303  1.00  0.00           C  
ATOM   1577  O   PHE A 204      10.065  20.592  18.525  1.00  0.00           O  
ATOM   1578  CB  PHE A 204      12.440  18.632  18.047  1.00  0.00           C  
ATOM   1579  CG  PHE A 204      13.722  18.436  17.267  1.00  0.00           C  
ATOM   1580  CD1 PHE A 204      13.840  18.980  15.973  1.00  0.00           C  
ATOM   1581  CD2 PHE A 204      14.789  17.719  17.815  1.00  0.00           C  
ATOM   1582  CE1 PHE A 204      15.018  18.790  15.230  1.00  0.00           C  
ATOM   1583  CE2 PHE A 204      15.970  17.525  17.081  1.00  0.00           C  
ATOM   1584  CZ  PHE A 204      16.077  18.062  15.785  1.00  0.00           C  
ATOM   1585  N   LYS A 205      10.683  19.961  20.584  1.00  0.00           N  
ATOM   1586  CA  LYS A 205       9.393  20.223  21.232  1.00  0.00           C  
ATOM   1587  C   LYS A 205       9.381  21.549  21.979  1.00  0.00           C  
ATOM   1588  O   LYS A 205       8.403  22.285  21.881  1.00  0.00           O  
ATOM   1589  CB  LYS A 205       9.052  19.030  22.137  1.00  0.00           C  
ATOM   1590  CG  LYS A 205       7.602  19.090  22.648  1.00  0.00           C  
ATOM   1591  CD  LYS A 205       7.224  17.772  23.338  1.00  0.00           C  
ATOM   1592  CE  LYS A 205       5.741  17.778  23.727  1.00  0.00           C  
ATOM   1593  NZ  LYS A 205       5.303  16.430  24.166  1.00  0.00           N  
ATOM   1594  N   SER A 206      10.456  21.857  22.718  1.00  0.00           N  
ATOM   1595  CA  SER A 206      10.525  23.005  23.626  1.00  0.00           C  
ATOM   1596  C   SER A 206      11.018  24.298  22.968  1.00  0.00           C  
ATOM   1597  O   SER A 206      10.519  25.372  23.297  1.00  0.00           O  
ATOM   1598  CB  SER A 206      11.400  22.662  24.830  1.00  0.00           C  
ATOM   1599  OG  SER A 206      12.738  22.403  24.442  1.00  0.00           O  
ATOM   1600  N   SER A 207      11.973  24.219  22.043  1.00  0.00           N  
ATOM   1601  CA  SER A 207      12.497  25.389  21.325  1.00  0.00           C  
ATOM   1602  C   SER A 207      11.669  25.662  20.077  1.00  0.00           C  
ATOM   1603  O   SER A 207      11.659  24.881  19.133  1.00  0.00           O  
ATOM   1604  CB  SER A 207      13.967  25.181  20.965  1.00  0.00           C  
ATOM   1605  OG  SER A 207      14.425  26.248  20.154  1.00  0.00           O  
ATOM   1606  N   GLN A 208      11.002  26.814  20.033  1.00  0.00           N  
ATOM   1607  CA  GLN A 208      10.250  27.217  18.845  1.00  0.00           C  
ATOM   1608  C   GLN A 208      11.129  27.320  17.599  1.00  0.00           C  
ATOM   1609  O   GLN A 208      10.692  26.940  16.524  1.00  0.00           O  
ATOM   1610  CB  GLN A 208       9.536  28.555  19.077  1.00  0.00           C  
ATOM   1611  CG  GLN A 208       8.302  28.393  19.973  1.00  0.00           C  
ATOM   1612  CD  GLN A 208       7.214  29.420  19.688  1.00  0.00           C  
ATOM   1613  OE1 GLN A 208       7.309  30.263  18.802  1.00  0.00           O  
ATOM   1614  NE2 GLN A 208       6.112  29.362  20.385  1.00  0.00           N  
ATOM   1615  N   ASN A 209      12.368  27.782  17.737  1.00  0.00           N  
ATOM   1616  CA  ASN A 209      13.298  27.894  16.615  1.00  0.00           C  
ATOM   1617  C   ASN A 209      13.617  26.517  16.025  1.00  0.00           C  
ATOM   1618  O   ASN A 209      13.320  26.280  14.856  1.00  0.00           O  
ATOM   1619  CB  ASN A 209      14.557  28.656  17.052  1.00  0.00           C  
ATOM   1620  CG  ASN A 209      14.312  30.141  17.266  1.00  0.00           C  
ATOM   1621  OD1 ASN A 209      13.273  30.684  16.957  1.00  0.00           O  
ATOM   1622  ND2 ASN A 209      15.289  30.840  17.795  1.00  0.00           N  
ATOM   1623  N   THR A 210      14.101  25.583  16.853  1.00  0.00           N  
ATOM   1624  CA  THR A 210      14.431  24.213  16.438  1.00  0.00           C  
ATOM   1625  C   THR A 210      13.201  23.482  15.883  1.00  0.00           C  
ATOM   1626  O   THR A 210      13.276  22.826  14.843  1.00  0.00           O  
ATOM   1627  CB  THR A 210      14.996  23.422  17.624  1.00  0.00           C  
ATOM   1628  OG1 THR A 210      15.997  24.167  18.278  1.00  0.00           O  
ATOM   1629  CG2 THR A 210      15.621  22.096  17.210  1.00  0.00           C  
ATOM   1630  N   ARG A 211      12.044  23.650  16.541  1.00  0.00           N  
ATOM   1631  CA  ARG A 211      10.775  23.078  16.084  1.00  0.00           C  
ATOM   1632  C   ARG A 211      10.398  23.569  14.683  1.00  0.00           C  
ATOM   1633  O   ARG A 211      10.056  22.761  13.824  1.00  0.00           O  
ATOM   1634  CB  ARG A 211       9.689  23.408  17.122  1.00  0.00           C  
ATOM   1635  CG  ARG A 211       8.314  22.848  16.725  1.00  0.00           C  
ATOM   1636  CD  ARG A 211       7.274  23.181  17.801  1.00  0.00           C  
ATOM   1637  NE  ARG A 211       5.958  22.625  17.463  1.00  0.00           N  
ATOM   1638  CZ  ARG A 211       5.233  21.777  18.181  1.00  0.00           C  
ATOM   1639  NH1 ARG A 211       5.634  21.327  19.336  1.00  0.00           N  
ATOM   1640  NH2 ARG A 211       4.076  21.362  17.741  1.00  0.00           N  
ATOM   1641  N   HIS A 212      10.437  24.879  14.449  1.00  0.00           N  
ATOM   1642  CA  HIS A 212      10.060  25.454  13.154  1.00  0.00           C  
ATOM   1643  C   HIS A 212      11.070  25.162  12.048  1.00  0.00           C  
ATOM   1644  O   HIS A 212      10.680  25.081  10.885  1.00  0.00           O  
ATOM   1645  CB  HIS A 212       9.842  26.968  13.291  1.00  0.00           C  
ATOM   1646  CG  HIS A 212       8.553  27.305  13.973  1.00  0.00           C  
ATOM   1647  ND1 HIS A 212       8.410  27.784  15.246  1.00  0.00           N  
ATOM   1648  CD2 HIS A 212       7.291  27.201  13.456  1.00  0.00           C  
ATOM   1649  CE1 HIS A 212       7.110  27.966  15.489  1.00  0.00           C  
ATOM   1650  NE2 HIS A 212       6.389  27.621  14.417  1.00  0.00           N  
ATOM   1651  N   GLU A 213      12.343  24.999  12.390  1.00  0.00           N  
ATOM   1652  CA  GLU A 213      13.367  24.586  11.438  1.00  0.00           C  
ATOM   1653  C   GLU A 213      13.082  23.176  10.908  1.00  0.00           C  
ATOM   1654  O   GLU A 213      12.982  22.970   9.694  1.00  0.00           O  
ATOM   1655  CB  GLU A 213      14.734  24.689  12.112  1.00  0.00           C  
ATOM   1656  CG  GLU A 213      15.864  24.567  11.091  1.00  0.00           C  
ATOM   1657  CD  GLU A 213      17.249  24.657  11.747  1.00  0.00           C  
ATOM   1658  OE1 GLU A 213      18.206  24.185  11.092  1.00  0.00           O  
ATOM   1659  OE2 GLU A 213      17.341  25.182  12.878  1.00  0.00           O  
ATOM   1660  N   PHE A 214      12.816  22.225  11.819  1.00  0.00           N  
ATOM   1661  CA  PHE A 214      12.433  20.868  11.445  1.00  0.00           C  
ATOM   1662  C   PHE A 214      11.129  20.825  10.636  1.00  0.00           C  
ATOM   1663  O   PHE A 214      11.090  20.241   9.554  1.00  0.00           O  
ATOM   1664  CB  PHE A 214      12.319  20.001  12.704  1.00  0.00           C  
ATOM   1665  CG  PHE A 214      11.857  18.587  12.404  1.00  0.00           C  
ATOM   1666  CD1 PHE A 214      10.548  18.187  12.710  1.00  0.00           C  
ATOM   1667  CD2 PHE A 214      12.730  17.677  11.768  1.00  0.00           C  
ATOM   1668  CE1 PHE A 214      10.117  16.888  12.401  1.00  0.00           C  
ATOM   1669  CE2 PHE A 214      12.302  16.380  11.452  1.00  0.00           C  
ATOM   1670  CZ  PHE A 214      10.999  15.981  11.771  1.00  0.00           C  
ATOM   1671  N   LEU A 215      10.076  21.494  11.099  1.00  0.00           N  
ATOM   1672  CA  LEU A 215       8.772  21.488  10.423  1.00  0.00           C  
ATOM   1673  C   LEU A 215       8.826  22.113   9.024  1.00  0.00           C  
ATOM   1674  O   LEU A 215       8.108  21.668   8.130  1.00  0.00           O  
ATOM   1675  CB  LEU A 215       7.723  22.201  11.290  1.00  0.00           C  
ATOM   1676  CG  LEU A 215       7.327  21.452  12.583  1.00  0.00           C  
ATOM   1677  CD1 LEU A 215       6.355  22.330  13.383  1.00  0.00           C  
ATOM   1678  CD2 LEU A 215       6.650  20.113  12.309  1.00  0.00           C  
ATOM   1679  N   ARG A 216       9.683  23.127   8.808  1.00  0.00           N  
ATOM   1680  CA  ARG A 216       9.937  23.678   7.462  1.00  0.00           C  
ATOM   1681  C   ARG A 216      10.643  22.659   6.572  1.00  0.00           C  
ATOM   1682  O   ARG A 216      10.257  22.513   5.418  1.00  0.00           O  
ATOM   1683  CB  ARG A 216      10.756  24.971   7.549  1.00  0.00           C  
ATOM   1684  CG  ARG A 216       9.860  26.172   7.895  1.00  0.00           C  
ATOM   1685  CD  ARG A 216      10.663  27.482   7.950  1.00  0.00           C  
ATOM   1686  NE  ARG A 216      11.514  27.543   9.143  1.00  0.00           N  
ATOM   1687  CZ  ARG A 216      12.285  28.554   9.511  1.00  0.00           C  
ATOM   1688  NH1 ARG A 216      12.367  29.656   8.800  1.00  0.00           N  
ATOM   1689  NH2 ARG A 216      12.986  28.492  10.609  1.00  0.00           N  
ATOM   1690  N   ALA A 217      11.627  21.928   7.106  1.00  0.00           N  
ATOM   1691  CA  ALA A 217      12.342  20.901   6.357  1.00  0.00           C  
ATOM   1692  C   ALA A 217      11.416  19.753   5.897  1.00  0.00           C  
ATOM   1693  O   ALA A 217      11.581  19.253   4.786  1.00  0.00           O  
ATOM   1694  CB  ALA A 217      13.499  20.377   7.210  1.00  0.00           C  
ATOM   1695  N   VAL A 218      10.424  19.390   6.719  1.00  0.00           N  
ATOM   1696  CA  VAL A 218       9.406  18.389   6.367  1.00  0.00           C  
ATOM   1697  C   VAL A 218       8.507  18.882   5.230  1.00  0.00           C  
ATOM   1698  O   VAL A 218       8.329  18.179   4.248  1.00  0.00           O  
ATOM   1699  CB  VAL A 218       8.568  18.008   7.608  1.00  0.00           C  
ATOM   1700  CG1 VAL A 218       7.415  17.061   7.267  1.00  0.00           C  
ATOM   1701  CG2 VAL A 218       9.437  17.309   8.660  1.00  0.00           C  
ATOM   1702  N   ARG A 219       7.988  20.116   5.310  1.00  0.00           N  
ATOM   1703  CA  ARG A 219       7.055  20.674   4.307  1.00  0.00           C  
ATOM   1704  C   ARG A 219       7.642  20.825   2.908  1.00  0.00           C  
ATOM   1705  O   ARG A 219       6.880  20.950   1.956  1.00  0.00           O  
ATOM   1706  CB  ARG A 219       6.543  22.047   4.763  1.00  0.00           C  
ATOM   1707  CG  ARG A 219       5.495  21.939   5.860  1.00  0.00           C  
ATOM   1708  CD  ARG A 219       4.975  23.345   6.178  1.00  0.00           C  
ATOM   1709  NE  ARG A 219       3.968  23.315   7.239  1.00  0.00           N  
ATOM   1710  CZ  ARG A 219       3.236  24.342   7.648  1.00  0.00           C  
ATOM   1711  NH1 ARG A 219       3.354  25.527   7.110  1.00  0.00           N  
ATOM   1712  NH2 ARG A 219       2.380  24.181   8.606  1.00  0.00           N  
ATOM   1713  N   HIS A 220       8.961  20.855   2.772  1.00  0.00           N  
ATOM   1714  CA  HIS A 220       9.595  20.916   1.459  1.00  0.00           C  
ATOM   1715  C   HIS A 220       9.629  19.572   0.729  1.00  0.00           C  
ATOM   1716  O   HIS A 220      10.007  19.549  -0.447  1.00  0.00           O  
ATOM   1717  CB  HIS A 220      11.000  21.515   1.595  1.00  0.00           C  
ATOM   1718  CG  HIS A 220      10.980  23.017   1.663  1.00  0.00           C  
ATOM   1719  ND1 HIS A 220      10.552  23.849   0.652  1.00  0.00           N  
ATOM   1720  CD2 HIS A 220      11.404  23.823   2.690  1.00  0.00           C  
ATOM   1721  CE1 HIS A 220      10.710  25.118   1.062  1.00  0.00           C  
ATOM   1722  NE2 HIS A 220      11.227  25.146   2.293  1.00  0.00           N  
ATOM   1723  N   HIS A 221       9.275  18.482   1.398  1.00  0.00           N  
ATOM   1724  CA  HIS A 221       9.332  17.125   0.840  1.00  0.00           C  
ATOM   1725  C   HIS A 221       7.974  16.443   0.688  1.00  0.00           C  
ATOM   1726  O   HIS A 221       7.914  15.366   0.087  1.00  0.00           O  
ATOM   1727  CB  HIS A 221      10.305  16.285   1.666  1.00  0.00           C  
ATOM   1728  CG  HIS A 221      11.732  16.591   1.298  1.00  0.00           C  
ATOM   1729  ND1 HIS A 221      12.405  16.026   0.234  1.00  0.00           N  
ATOM   1730  CD2 HIS A 221      12.578  17.503   1.868  1.00  0.00           C  
ATOM   1731  CE1 HIS A 221      13.629  16.581   0.176  1.00  0.00           C  
ATOM   1732  NE2 HIS A 221      13.775  17.490   1.145  1.00  0.00           N  
ATOM   1733  N   ASN A 222       6.904  17.048   1.208  1.00  0.00           N  
ATOM   1734  CA  ASN A 222       5.535  16.559   1.108  1.00  0.00           C  
ATOM   1735  C   ASN A 222       4.709  17.455   0.182  1.00  0.00           C  
ATOM   1736  O   ASN A 222       4.848  18.688   0.244  1.00  0.00           O  
ATOM   1737  CB  ASN A 222       4.916  16.453   2.503  1.00  0.00           C  
ATOM   1738  CG  ASN A 222       5.556  15.400   3.396  1.00  0.00           C  
ATOM   1739  OD1 ASN A 222       6.470  14.669   3.055  1.00  0.00           O  
ATOM   1740  ND2 ASN A 222       5.074  15.289   4.616  1.00  0.00           N  
ATOM   1741  OXT ASN A 222       3.892  16.870  -0.592  1.00  0.00           O  
ATOM   1742  N   MET B   1     -29.507 -18.104  -3.924  1.00  0.00           N  
ATOM   1743  CA  MET B   1     -28.783 -16.907  -4.380  1.00  0.00           C  
ATOM   1744  C   MET B   1     -29.638 -16.231  -5.439  1.00  0.00           C  
ATOM   1745  O   MET B   1     -30.246 -16.961  -6.213  1.00  0.00           O  
ATOM   1746  CB  MET B   1     -27.408 -17.272  -4.948  1.00  0.00           C  
ATOM   1747  CG  MET B   1     -26.464 -17.787  -3.858  1.00  0.00           C  
ATOM   1748  SD  MET B   1     -24.854 -18.301  -4.491  1.00  0.00           S  
ATOM   1749  CE  MET B   1     -24.128 -18.986  -2.985  1.00  0.00           C  
ATOM   1750  N   PRO B   2     -29.752 -14.887  -5.487  1.00  0.00           N  
ATOM   1751  CA  PRO B   2     -30.465 -14.235  -6.577  1.00  0.00           C  
ATOM   1752  C   PRO B   2     -29.809 -14.637  -7.902  1.00  0.00           C  
ATOM   1753  O   PRO B   2     -28.583 -14.733  -7.997  1.00  0.00           O  
ATOM   1754  CB  PRO B   2     -30.378 -12.735  -6.291  1.00  0.00           C  
ATOM   1755  CG  PRO B   2     -29.135 -12.604  -5.415  1.00  0.00           C  
ATOM   1756  CD  PRO B   2     -29.077 -13.923  -4.646  1.00  0.00           C  
ATOM   1757  N   SER B   3     -30.622 -14.901  -8.922  1.00  0.00           N  
ATOM   1758  CA  SER B   3     -30.118 -15.266 -10.237  1.00  0.00           C  
ATOM   1759  C   SER B   3     -29.200 -14.166 -10.769  1.00  0.00           C  
ATOM   1760  O   SER B   3     -29.544 -12.984 -10.677  1.00  0.00           O  
ATOM   1761  CB  SER B   3     -31.282 -15.496 -11.208  1.00  0.00           C  
ATOM   1762  OG  SER B   3     -32.110 -14.347 -11.250  1.00  0.00           O  
ATOM   1763  N   LEU B   4     -28.081 -14.556 -11.378  1.00  0.00           N  
ATOM   1764  CA  LEU B   4     -27.186 -13.616 -12.041  1.00  0.00           C  
ATOM   1765  C   LEU B   4     -27.935 -12.823 -13.117  1.00  0.00           C  
ATOM   1766  O   LEU B   4     -28.829 -13.347 -13.781  1.00  0.00           O  
ATOM   1767  CB  LEU B   4     -25.988 -14.367 -12.648  1.00  0.00           C  
ATOM   1768  CG  LEU B   4     -25.091 -15.099 -11.632  1.00  0.00           C  
ATOM   1769  CD1 LEU B   4     -23.920 -15.759 -12.367  1.00  0.00           C  
ATOM   1770  CD2 LEU B   4     -24.523 -14.158 -10.565  1.00  0.00           C  
ATOM   1771  N   SER B   5     -27.556 -11.560 -13.311  1.00  0.00           N  
ATOM   1772  CA  SER B   5     -28.059 -10.797 -14.444  1.00  0.00           C  
ATOM   1773  C   SER B   5     -27.624 -11.447 -15.759  1.00  0.00           C  
ATOM   1774  O   SER B   5     -26.620 -12.160 -15.817  1.00  0.00           O  
ATOM   1775  CB  SER B   5     -27.624  -9.328 -14.375  1.00  0.00           C  
ATOM   1776  OG  SER B   5     -26.285  -9.151 -14.772  1.00  0.00           O  
ATOM   1777  N   LYS B   6     -28.364 -11.182 -16.838  1.00  0.00           N  
ATOM   1778  CA  LYS B   6     -28.006 -11.690 -18.161  1.00  0.00           C  
ATOM   1779  C   LYS B   6     -26.595 -11.259 -18.563  1.00  0.00           C  
ATOM   1780  O   LYS B   6     -25.837 -12.054 -19.116  1.00  0.00           O  
ATOM   1781  CB  LYS B   6     -29.056 -11.212 -19.170  1.00  0.00           C  
ATOM   1782  CG  LYS B   6     -28.788 -11.784 -20.567  1.00  0.00           C  
ATOM   1783  CD  LYS B   6     -29.842 -11.297 -21.569  1.00  0.00           C  
ATOM   1784  CE  LYS B   6     -29.492 -11.856 -22.942  1.00  0.00           C  
ATOM   1785  NZ  LYS B   6     -30.438 -11.391 -23.988  1.00  0.00           N  
ATOM   1786  N   GLU B   7     -26.220 -10.018 -18.265  1.00  0.00           N  
ATOM   1787  CA  GLU B   7     -24.896  -9.468 -18.542  1.00  0.00           C  
ATOM   1788  C   GLU B   7     -23.807 -10.167 -17.720  1.00  0.00           C  
ATOM   1789  O   GLU B   7     -22.764 -10.513 -18.272  1.00  0.00           O  
ATOM   1790  CB  GLU B   7     -24.886  -7.960 -18.271  1.00  0.00           C  
ATOM   1791  CG  GLU B   7     -25.841  -7.136 -19.143  1.00  0.00           C  
ATOM   1792  CD  GLU B   7     -27.299  -7.096 -18.665  1.00  0.00           C  
ATOM   1793  OE1 GLU B   7     -28.095  -6.392 -19.332  1.00  0.00           O  
ATOM   1794  OE2 GLU B   7     -27.642  -7.744 -17.648  1.00  0.00           O  
ATOM   1795  N   ALA B   8     -24.049 -10.428 -16.442  1.00  0.00           N  
ATOM   1796  CA  ALA B   8     -23.114 -11.143 -15.591  1.00  0.00           C  
ATOM   1797  C   ALA B   8     -22.863 -12.569 -16.105  1.00  0.00           C  
ATOM   1798  O   ALA B   8     -21.706 -12.979 -16.231  1.00  0.00           O  
ATOM   1799  CB  ALA B   8     -23.654 -11.163 -14.151  1.00  0.00           C  
ATOM   1800  N   ALA B   9     -23.936 -13.294 -16.484  1.00  0.00           N  
ATOM   1801  CA  ALA B   9     -23.833 -14.635 -17.054  1.00  0.00           C  
ATOM   1802  C   ALA B   9     -23.035 -14.633 -18.371  1.00  0.00           C  
ATOM   1803  O   ALA B   9     -22.074 -15.387 -18.507  1.00  0.00           O  
ATOM   1804  CB  ALA B   9     -25.244 -15.204 -17.229  1.00  0.00           C  
ATOM   1805  N   LEU B  10     -23.348 -13.732 -19.301  1.00  0.00           N  
ATOM   1806  CA  LEU B  10     -22.650 -13.620 -20.586  1.00  0.00           C  
ATOM   1807  C   LEU B  10     -21.155 -13.322 -20.418  1.00  0.00           C  
ATOM   1808  O   LEU B  10     -20.322 -13.899 -21.123  1.00  0.00           O  
ATOM   1809  CB  LEU B  10     -23.297 -12.509 -21.428  1.00  0.00           C  
ATOM   1810  CG  LEU B  10     -24.649 -12.880 -22.057  1.00  0.00           C  
ATOM   1811  CD1 LEU B  10     -25.264 -11.621 -22.677  1.00  0.00           C  
ATOM   1812  CD2 LEU B  10     -24.505 -13.919 -23.163  1.00  0.00           C  
ATOM   1813  N   VAL B  11     -20.801 -12.421 -19.511  1.00  0.00           N  
ATOM   1814  CA  VAL B  11     -19.402 -12.074 -19.242  1.00  0.00           C  
ATOM   1815  C   VAL B  11     -18.668 -13.266 -18.634  1.00  0.00           C  
ATOM   1816  O   VAL B  11     -17.587 -13.606 -19.101  1.00  0.00           O  
ATOM   1817  CB  VAL B  11     -19.302 -10.824 -18.347  1.00  0.00           C  
ATOM   1818  CG1 VAL B  11     -17.885 -10.590 -17.820  1.00  0.00           C  
ATOM   1819  CG2 VAL B  11     -19.699  -9.574 -19.152  1.00  0.00           C  
ATOM   1820  N   HIS B  12     -19.264 -13.936 -17.641  1.00  0.00           N  
ATOM   1821  CA  HIS B  12     -18.678 -15.112 -17.012  1.00  0.00           C  
ATOM   1822  C   HIS B  12     -18.431 -16.239 -18.020  1.00  0.00           C  
ATOM   1823  O   HIS B  12     -17.302 -16.721 -18.141  1.00  0.00           O  
ATOM   1824  CB  HIS B  12     -19.575 -15.572 -15.863  1.00  0.00           C  
ATOM   1825  CG  HIS B  12     -19.046 -16.795 -15.162  1.00  0.00           C  
ATOM   1826  ND1 HIS B  12     -17.800 -16.929 -14.592  1.00  0.00           N  
ATOM   1827  CD2 HIS B  12     -19.690 -17.996 -14.988  1.00  0.00           C  
ATOM   1828  CE1 HIS B  12     -17.706 -18.171 -14.096  1.00  0.00           C  
ATOM   1829  NE2 HIS B  12     -18.833 -18.848 -14.313  1.00  0.00           N  
ATOM   1830  N   GLU B  13     -19.439 -16.590 -18.824  1.00  0.00           N  
ATOM   1831  CA  GLU B  13     -19.310 -17.603 -19.877  1.00  0.00           C  
ATOM   1832  C   GLU B  13     -18.218 -17.236 -20.893  1.00  0.00           C  
ATOM   1833  O   GLU B  13     -17.407 -18.075 -21.276  1.00  0.00           O  
ATOM   1834  CB  GLU B  13     -20.653 -17.749 -20.607  1.00  0.00           C  
ATOM   1835  CG  GLU B  13     -21.722 -18.472 -19.778  1.00  0.00           C  
ATOM   1836  CD  GLU B  13     -23.104 -18.475 -20.456  1.00  0.00           C  
ATOM   1837  OE1 GLU B  13     -24.071 -18.910 -19.788  1.00  0.00           O  
ATOM   1838  OE2 GLU B  13     -23.205 -18.040 -21.624  1.00  0.00           O  
ATOM   1839  N   ALA B  14     -18.148 -15.964 -21.308  1.00  0.00           N  
ATOM   1840  CA  ALA B  14     -17.142 -15.503 -22.258  1.00  0.00           C  
ATOM   1841  C   ALA B  14     -15.710 -15.596 -21.702  1.00  0.00           C  
ATOM   1842  O   ALA B  14     -14.776 -15.851 -22.474  1.00  0.00           O  
ATOM   1843  CB  ALA B  14     -17.478 -14.073 -22.677  1.00  0.00           C  
ATOM   1844  N   LEU B  15     -15.529 -15.389 -20.397  1.00  0.00           N  
ATOM   1845  CA  LEU B  15     -14.241 -15.540 -19.723  1.00  0.00           C  
ATOM   1846  C   LEU B  15     -13.855 -17.017 -19.562  1.00  0.00           C  
ATOM   1847  O   LEU B  15     -12.746 -17.393 -19.938  1.00  0.00           O  
ATOM   1848  CB  LEU B  15     -14.271 -14.822 -18.363  1.00  0.00           C  
ATOM   1849  CG  LEU B  15     -14.308 -13.282 -18.452  1.00  0.00           C  
ATOM   1850  CD1 LEU B  15     -14.440 -12.708 -17.044  1.00  0.00           C  
ATOM   1851  CD2 LEU B  15     -13.046 -12.700 -19.081  1.00  0.00           C  
ATOM   1852  N   VAL B  16     -14.789 -17.855 -19.096  1.00  0.00           N  
ATOM   1853  CA  VAL B  16     -14.575 -19.309 -18.955  1.00  0.00           C  
ATOM   1854  C   VAL B  16     -14.222 -19.939 -20.308  1.00  0.00           C  
ATOM   1855  O   VAL B  16     -13.235 -20.659 -20.409  1.00  0.00           O  
ATOM   1856  CB  VAL B  16     -15.811 -19.988 -18.332  1.00  0.00           C  
ATOM   1857  CG1 VAL B  16     -15.692 -21.516 -18.322  1.00  0.00           C  
ATOM   1858  CG2 VAL B  16     -15.997 -19.544 -16.874  1.00  0.00           C  
ATOM   1859  N   ALA B  17     -14.954 -19.604 -21.375  1.00  0.00           N  
ATOM   1860  CA  ALA B  17     -14.709 -20.124 -22.722  1.00  0.00           C  
ATOM   1861  C   ALA B  17     -13.321 -19.754 -23.284  1.00  0.00           C  
ATOM   1862  O   ALA B  17     -12.842 -20.403 -24.212  1.00  0.00           O  
ATOM   1863  CB  ALA B  17     -15.819 -19.607 -23.638  1.00  0.00           C  
ATOM   1864  N   ARG B  18     -12.687 -18.712 -22.751  1.00  0.00           N  
ATOM   1865  CA  ARG B  18     -11.346 -18.258 -23.149  1.00  0.00           C  
ATOM   1866  C   ARG B  18     -10.246 -18.660 -22.153  1.00  0.00           C  
ATOM   1867  O   ARG B  18      -9.097 -18.306 -22.379  1.00  0.00           O  
ATOM   1868  CB  ARG B  18     -11.374 -16.744 -23.366  1.00  0.00           C  
ATOM   1869  CG  ARG B  18     -12.168 -16.370 -24.622  1.00  0.00           C  
ATOM   1870  CD  ARG B  18     -12.321 -14.842 -24.695  1.00  0.00           C  
ATOM   1871  NE  ARG B  18     -13.070 -14.405 -25.884  1.00  0.00           N  
ATOM   1872  CZ  ARG B  18     -14.381 -14.471 -26.072  1.00  0.00           C  
ATOM   1873  NH1 ARG B  18     -15.171 -15.000 -25.188  1.00  0.00           N  
ATOM   1874  NH2 ARG B  18     -14.919 -14.010 -27.154  1.00  0.00           N  
ATOM   1875  N   GLY B  19     -10.590 -19.362 -21.083  1.00  0.00           N  
ATOM   1876  CA  GLY B  19      -9.641 -19.694 -20.013  1.00  0.00           C  
ATOM   1877  C   GLY B  19      -9.099 -18.460 -19.277  1.00  0.00           C  
ATOM   1878  O   GLY B  19      -7.948 -18.457 -18.855  1.00  0.00           O  
ATOM   1879  N   LEU B  20      -9.903 -17.392 -19.197  1.00  0.00           N  
ATOM   1880  CA  LEU B  20      -9.508 -16.113 -18.595  1.00  0.00           C  
ATOM   1881  C   LEU B  20     -10.202 -15.819 -17.266  1.00  0.00           C  
ATOM   1882  O   LEU B  20      -9.912 -14.789 -16.655  1.00  0.00           O  
ATOM   1883  CB  LEU B  20      -9.749 -14.972 -19.595  1.00  0.00           C  
ATOM   1884  CG  LEU B  20      -8.811 -14.980 -20.819  1.00  0.00           C  
ATOM   1885  CD1 LEU B  20      -9.261 -13.893 -21.793  1.00  0.00           C  
ATOM   1886  CD2 LEU B  20      -7.361 -14.701 -20.433  1.00  0.00           C  
ATOM   1887  N   GLU B  21     -11.116 -16.679 -16.810  1.00  0.00           N  
ATOM   1888  CA  GLU B  21     -11.747 -16.501 -15.501  1.00  0.00           C  
ATOM   1889  C   GLU B  21     -10.716 -16.666 -14.372  1.00  0.00           C  
ATOM   1890  O   GLU B  21      -9.695 -17.338 -14.525  1.00  0.00           O  
ATOM   1891  CB  GLU B  21     -12.967 -17.431 -15.369  1.00  0.00           C  
ATOM   1892  CG  GLU B  21     -13.865 -17.167 -14.153  1.00  0.00           C  
ATOM   1893  CD  GLU B  21     -14.303 -15.695 -14.009  1.00  0.00           C  
ATOM   1894  OE1 GLU B  21     -13.521 -14.894 -13.444  1.00  0.00           O  
ATOM   1895  OE2 GLU B  21     -15.396 -15.317 -14.461  1.00  0.00           O  
ATOM   1896  N   THR B  22     -10.977 -16.017 -13.243  1.00  0.00           N  
ATOM   1897  CA  THR B  22     -10.184 -16.233 -12.031  1.00  0.00           C  
ATOM   1898  C   THR B  22     -10.335 -17.692 -11.609  1.00  0.00           C  
ATOM   1899  O   THR B  22     -11.459 -18.188 -11.641  1.00  0.00           O  
ATOM   1900  CB  THR B  22     -10.642 -15.307 -10.903  1.00  0.00           C  
ATOM   1901  OG1 THR B  22     -10.547 -13.963 -11.342  1.00  0.00           O  
ATOM   1902  CG2 THR B  22      -9.791 -15.417  -9.644  1.00  0.00           C  
ATOM   1903  N   PRO B  23      -9.264 -18.387 -11.196  1.00  0.00           N  
ATOM   1904  CA  PRO B  23      -9.359 -19.777 -10.763  1.00  0.00           C  
ATOM   1905  C   PRO B  23     -10.298 -19.917  -9.566  1.00  0.00           C  
ATOM   1906  O   PRO B  23      -9.970 -19.533  -8.444  1.00  0.00           O  
ATOM   1907  CB  PRO B  23      -7.925 -20.214 -10.464  1.00  0.00           C  
ATOM   1908  CG  PRO B  23      -7.064 -19.249 -11.270  1.00  0.00           C  
ATOM   1909  CD  PRO B  23      -7.875 -17.958 -11.234  1.00  0.00           C  
ATOM   1910  N   LEU B  24     -11.502 -20.450  -9.818  1.00  0.00           N  
ATOM   1911  CA  LEU B  24     -12.562 -20.618  -8.832  1.00  0.00           C  
ATOM   1912  C   LEU B  24     -12.976 -22.086  -8.763  1.00  0.00           C  
ATOM   1913  O   LEU B  24     -13.164 -22.740  -9.793  1.00  0.00           O  
ATOM   1914  CB  LEU B  24     -13.765 -19.734  -9.183  1.00  0.00           C  
ATOM   1915  CG  LEU B  24     -13.541 -18.222  -8.965  1.00  0.00           C  
ATOM   1916  CD1 LEU B  24     -14.711 -17.420  -9.534  1.00  0.00           C  
ATOM   1917  CD2 LEU B  24     -13.412 -17.867  -7.478  1.00  0.00           C  
ATOM   1918  N   ARG B  25     -13.146 -22.584  -7.544  1.00  0.00           N  
ATOM   1919  CA  ARG B  25     -13.798 -23.874  -7.309  1.00  0.00           C  
ATOM   1920  C   ARG B  25     -15.308 -23.709  -7.411  1.00  0.00           C  
ATOM   1921  O   ARG B  25     -15.839 -22.692  -6.945  1.00  0.00           O  
ATOM   1922  CB  ARG B  25     -13.390 -24.456  -5.950  1.00  0.00           C  
ATOM   1923  CG  ARG B  25     -11.917 -24.891  -5.976  1.00  0.00           C  
ATOM   1924  CD  ARG B  25     -11.494 -25.502  -4.641  1.00  0.00           C  
ATOM   1925  NE  ARG B  25     -10.086 -25.921  -4.702  1.00  0.00           N  
ATOM   1926  CZ  ARG B  25      -9.417 -26.572  -3.766  1.00  0.00           C  
ATOM   1927  NH1 ARG B  25      -9.970 -26.904  -2.638  1.00  0.00           N  
ATOM   1928  NH2 ARG B  25      -8.182 -26.890  -3.973  1.00  0.00           N  
ATOM   1929  N   PRO B  26     -16.029 -24.715  -7.943  1.00  0.00           N  
ATOM   1930  CA  PRO B  26     -17.470 -24.767  -7.790  1.00  0.00           C  
ATOM   1931  C   PRO B  26     -17.832 -24.664  -6.308  1.00  0.00           C  
ATOM   1932  O   PRO B  26     -17.166 -25.309  -5.484  1.00  0.00           O  
ATOM   1933  CB  PRO B  26     -17.915 -26.106  -8.393  1.00  0.00           C  
ATOM   1934  CG  PRO B  26     -16.751 -26.499  -9.302  1.00  0.00           C  
ATOM   1935  CD  PRO B  26     -15.532 -25.900  -8.605  1.00  0.00           C  
ATOM   1936  N   PRO B  27     -18.858 -23.888  -5.926  1.00  0.00           N  
ATOM   1937  CA  PRO B  27     -19.289 -23.813  -4.537  1.00  0.00           C  
ATOM   1938  C   PRO B  27     -19.714 -25.214  -4.075  1.00  0.00           C  
ATOM   1939  O   PRO B  27     -20.674 -25.785  -4.587  1.00  0.00           O  
ATOM   1940  CB  PRO B  27     -20.426 -22.787  -4.517  1.00  0.00           C  
ATOM   1941  CG  PRO B  27     -20.956 -22.785  -5.950  1.00  0.00           C  
ATOM   1942  CD  PRO B  27     -19.719 -23.100  -6.789  1.00  0.00           C  
ATOM   1943  N   VAL B  28     -18.961 -25.793  -3.124  1.00  0.00           N  
ATOM   1944  CA  VAL B  28     -19.176 -27.175  -2.664  1.00  0.00           C  
ATOM   1945  C   VAL B  28     -20.416 -27.277  -1.784  1.00  0.00           C  
ATOM   1946  O   VAL B  28     -21.175 -28.242  -1.872  1.00  0.00           O  
ATOM   1947  CB  VAL B  28     -17.935 -27.694  -1.907  1.00  0.00           C  
ATOM   1948  CG1 VAL B  28     -18.095 -29.162  -1.515  1.00  0.00           C  
ATOM   1949  CG2 VAL B  28     -16.661 -27.587  -2.755  1.00  0.00           C  
ATOM   1950  N   HIS B  29     -20.632 -26.264  -0.954  1.00  0.00           N  
ATOM   1951  CA  HIS B  29     -21.783 -26.162  -0.067  1.00  0.00           C  
ATOM   1952  C   HIS B  29     -22.359 -24.746  -0.131  1.00  0.00           C  
ATOM   1953  O   HIS B  29     -21.603 -23.777  -0.233  1.00  0.00           O  
ATOM   1954  CB  HIS B  29     -21.373 -26.539   1.365  1.00  0.00           C  
ATOM   1955  CG  HIS B  29     -20.915 -27.974   1.490  1.00  0.00           C  
ATOM   1956  ND1 HIS B  29     -21.647 -29.091   1.147  1.00  0.00           N  
ATOM   1957  CD2 HIS B  29     -19.693 -28.419   1.916  1.00  0.00           C  
ATOM   1958  CE1 HIS B  29     -20.880 -30.171   1.349  1.00  0.00           C  
ATOM   1959  NE2 HIS B  29     -19.686 -29.816   1.820  1.00  0.00           N  
ATOM   1960  N   GLU B  30     -23.682 -24.617  -0.039  1.00  0.00           N  
ATOM   1961  CA  GLU B  30     -24.287 -23.329   0.255  1.00  0.00           C  
ATOM   1962  C   GLU B  30     -23.808 -22.863   1.629  1.00  0.00           C  
ATOM   1963  O   GLU B  30     -24.136 -23.461   2.656  1.00  0.00           O  
ATOM   1964  CB  GLU B  30     -25.818 -23.368   0.178  1.00  0.00           C  
ATOM   1965  CG  GLU B  30     -26.325 -23.105  -1.244  1.00  0.00           C  
ATOM   1966  CD  GLU B  30     -27.848 -22.901  -1.308  1.00  0.00           C  
ATOM   1967  OE1 GLU B  30     -28.294 -22.218  -2.270  1.00  0.00           O  
ATOM   1968  OE2 GLU B  30     -28.562 -23.397  -0.418  1.00  0.00           O  
ATOM   1969  N   MET B  31     -23.030 -21.806   1.625  1.00  0.00           N  
ATOM   1970  CA  MET B  31     -22.572 -21.126   2.821  1.00  0.00           C  
ATOM   1971  C   MET B  31     -22.925 -19.651   2.676  1.00  0.00           C  
ATOM   1972  O   MET B  31     -22.545 -19.015   1.691  1.00  0.00           O  
ATOM   1973  CB  MET B  31     -21.069 -21.355   2.996  1.00  0.00           C  
ATOM   1974  CG  MET B  31     -20.549 -20.750   4.296  1.00  0.00           C  
ATOM   1975  SD  MET B  31     -18.762 -20.988   4.565  1.00  0.00           S  
ATOM   1976  CE  MET B  31     -18.693 -22.779   4.783  1.00  0.00           C  
ATOM   1977  N   ASP B  32     -23.663 -19.119   3.644  1.00  0.00           N  
ATOM   1978  CA  ASP B  32     -23.951 -17.697   3.671  1.00  0.00           C  
ATOM   1979  C   ASP B  32     -22.688 -16.879   3.989  1.00  0.00           C  
ATOM   1980  O   ASP B  32     -21.698 -17.368   4.549  1.00  0.00           O  
ATOM   1981  CB  ASP B  32     -25.102 -17.418   4.644  1.00  0.00           C  
ATOM   1982  CG  ASP B  32     -24.630 -17.616   6.075  1.00  0.00           C  
ATOM   1983  OD1 ASP B  32     -24.081 -16.643   6.631  1.00  0.00           O  
ATOM   1984  OD2 ASP B  32     -24.718 -18.750   6.576  1.00  0.00           O  
ATOM   1985  N   ASN B  33     -22.706 -15.613   3.609  1.00  0.00           N  
ATOM   1986  CA  ASN B  33     -21.548 -14.735   3.793  1.00  0.00           C  
ATOM   1987  C   ASN B  33     -21.248 -14.439   5.266  1.00  0.00           C  
ATOM   1988  O   ASN B  33     -20.092 -14.164   5.583  1.00  0.00           O  
ATOM   1989  CB  ASN B  33     -21.743 -13.455   2.971  1.00  0.00           C  
ATOM   1990  CG  ASN B  33     -21.447 -13.637   1.487  1.00  0.00           C  
ATOM   1991  OD1 ASN B  33     -20.867 -14.613   1.044  1.00  0.00           O  
ATOM   1992  ND2 ASN B  33     -21.813 -12.663   0.678  1.00  0.00           N  
ATOM   1993  N   GLU B  34     -22.210 -14.520   6.168  1.00  0.00           N  
ATOM   1994  CA  GLU B  34     -21.959 -14.331   7.602  1.00  0.00           C  
ATOM   1995  C   GLU B  34     -21.190 -15.517   8.182  1.00  0.00           C  
ATOM   1996  O   GLU B  34     -20.160 -15.319   8.834  1.00  0.00           O  
ATOM   1997  CB  GLU B  34     -23.268 -14.073   8.372  1.00  0.00           C  
ATOM   1998  CG  GLU B  34     -23.959 -12.758   7.973  1.00  0.00           C  
ATOM   1999  CD  GLU B  34     -23.024 -11.538   8.082  1.00  0.00           C  
ATOM   2000  OE1 GLU B  34     -22.992 -10.720   7.133  1.00  0.00           O  
ATOM   2001  OE2 GLU B  34     -22.258 -11.439   9.059  1.00  0.00           O  
ATOM   2002  N   THR B  35     -21.599 -16.750   7.855  1.00  0.00           N  
ATOM   2003  CA  THR B  35     -20.851 -17.956   8.244  1.00  0.00           C  
ATOM   2004  C   THR B  35     -19.453 -17.959   7.629  1.00  0.00           C  
ATOM   2005  O   THR B  35     -18.473 -18.201   8.338  1.00  0.00           O  
ATOM   2006  CB  THR B  35     -21.615 -19.228   7.834  1.00  0.00           C  
ATOM   2007  OG1 THR B  35     -22.875 -19.238   8.464  1.00  0.00           O  
ATOM   2008  CG2 THR B  35     -20.905 -20.498   8.284  1.00  0.00           C  
ATOM   2009  N   ARG B  36     -19.321 -17.602   6.344  1.00  0.00           N  
ATOM   2010  CA  ARG B  36     -18.019 -17.484   5.672  1.00  0.00           C  
ATOM   2011  C   ARG B  36     -17.111 -16.472   6.372  1.00  0.00           C  
ATOM   2012  O   ARG B  36     -15.961 -16.797   6.671  1.00  0.00           O  
ATOM   2013  CB  ARG B  36     -18.231 -17.134   4.192  1.00  0.00           C  
ATOM   2014  CG  ARG B  36     -16.906 -17.155   3.418  1.00  0.00           C  
ATOM   2015  CD  ARG B  36     -17.100 -16.734   1.955  1.00  0.00           C  
ATOM   2016  NE  ARG B  36     -17.939 -17.684   1.214  1.00  0.00           N  
ATOM   2017  CZ  ARG B  36     -18.868 -17.409   0.316  1.00  0.00           C  
ATOM   2018  NH1 ARG B  36     -19.087 -16.195  -0.085  1.00  0.00           N  
ATOM   2019  NH2 ARG B  36     -19.592 -18.358  -0.193  1.00  0.00           N  
ATOM   2020  N   LYS B  37     -17.625 -15.278   6.678  1.00  0.00           N  
ATOM   2021  CA  LYS B  37     -16.876 -14.249   7.406  1.00  0.00           C  
ATOM   2022  C   LYS B  37     -16.475 -14.718   8.806  1.00  0.00           C  
ATOM   2023  O   LYS B  37     -15.330 -14.496   9.202  1.00  0.00           O  
ATOM   2024  CB  LYS B  37     -17.681 -12.946   7.494  1.00  0.00           C  
ATOM   2025  CG  LYS B  37     -17.643 -12.166   6.164  1.00  0.00           C  
ATOM   2026  CD  LYS B  37     -18.439 -10.851   6.215  1.00  0.00           C  
ATOM   2027  CE  LYS B  37     -19.937 -11.123   6.268  1.00  0.00           C  
ATOM   2028  NZ  LYS B  37     -20.724  -9.881   6.064  1.00  0.00           N  
ATOM   2029  N   SER B  38     -17.353 -15.386   9.530  1.00  0.00           N  
ATOM   2030  CA  SER B  38     -17.051 -15.914  10.860  1.00  0.00           C  
ATOM   2031  C   SER B  38     -15.911 -16.935  10.833  1.00  0.00           C  
ATOM   2032  O   SER B  38     -14.988 -16.846  11.638  1.00  0.00           O  
ATOM   2033  CB  SER B  38     -18.314 -16.539  11.462  1.00  0.00           C  
ATOM   2034  OG  SER B  38     -18.076 -16.904  12.805  1.00  0.00           O  
ATOM   2035  N   LEU B  39     -15.916 -17.857   9.861  1.00  0.00           N  
ATOM   2036  CA  LEU B  39     -14.837 -18.834   9.687  1.00  0.00           C  
ATOM   2037  C   LEU B  39     -13.510 -18.171   9.293  1.00  0.00           C  
ATOM   2038  O   LEU B  39     -12.482 -18.463   9.894  1.00  0.00           O  
ATOM   2039  CB  LEU B  39     -15.272 -19.889   8.656  1.00  0.00           C  
ATOM   2040  CG  LEU B  39     -16.422 -20.807   9.119  1.00  0.00           C  
ATOM   2041  CD1 LEU B  39     -16.873 -21.677   7.947  1.00  0.00           C  
ATOM   2042  CD2 LEU B  39     -16.004 -21.732  10.257  1.00  0.00           C  
ATOM   2043  N   ILE B  40     -13.535 -17.215   8.347  1.00  0.00           N  
ATOM   2044  CA  ILE B  40     -12.338 -16.446   7.971  1.00  0.00           C  
ATOM   2045  C   ILE B  40     -11.791 -15.665   9.174  1.00  0.00           C  
ATOM   2046  O   ILE B  40     -10.588 -15.667   9.401  1.00  0.00           O  
ATOM   2047  CB  ILE B  40     -12.637 -15.502   6.773  1.00  0.00           C  
ATOM   2048  CG1 ILE B  40     -12.907 -16.328   5.492  1.00  0.00           C  
ATOM   2049  CG2 ILE B  40     -11.469 -14.535   6.524  1.00  0.00           C  
ATOM   2050  CD1 ILE B  40     -13.457 -15.504   4.320  1.00  0.00           C  
ATOM   2051  N   ALA B  41     -12.655 -15.039   9.973  1.00  0.00           N  
ATOM   2052  CA  ALA B  41     -12.251 -14.338  11.183  1.00  0.00           C  
ATOM   2053  C   ALA B  41     -11.615 -15.290  12.211  1.00  0.00           C  
ATOM   2054  O   ALA B  41     -10.622 -14.930  12.838  1.00  0.00           O  
ATOM   2055  CB  ALA B  41     -13.464 -13.608  11.772  1.00  0.00           C  
ATOM   2056  N   GLY B  42     -12.126 -16.511  12.339  1.00  0.00           N  
ATOM   2057  CA  GLY B  42     -11.525 -17.559  13.165  1.00  0.00           C  
ATOM   2058  C   GLY B  42     -10.101 -17.896  12.714  1.00  0.00           C  
ATOM   2059  O   GLY B  42      -9.170 -17.829  13.513  1.00  0.00           O  
ATOM   2060  N   HIS B  43      -9.895 -18.144  11.425  1.00  0.00           N  
ATOM   2061  CA  HIS B  43      -8.561 -18.402  10.874  1.00  0.00           C  
ATOM   2062  C   HIS B  43      -7.617 -17.199  11.025  1.00  0.00           C  
ATOM   2063  O   HIS B  43      -6.450 -17.378  11.360  1.00  0.00           O  
ATOM   2064  CB  HIS B  43      -8.673 -18.812   9.405  1.00  0.00           C  
ATOM   2065  CG  HIS B  43      -9.240 -20.184   9.219  1.00  0.00           C  
ATOM   2066  ND1 HIS B  43      -8.653 -21.370   9.638  1.00  0.00           N  
ATOM   2067  CD2 HIS B  43     -10.438 -20.511   8.630  1.00  0.00           C  
ATOM   2068  CE1 HIS B  43      -9.479 -22.366   9.313  1.00  0.00           C  
ATOM   2069  NE2 HIS B  43     -10.568 -21.893   8.695  1.00  0.00           N  
ATOM   2070  N   MET B  44      -8.102 -15.968  10.838  1.00  0.00           N  
ATOM   2071  CA  MET B  44      -7.295 -14.764  11.075  1.00  0.00           C  
ATOM   2072  C   MET B  44      -6.935 -14.587  12.550  1.00  0.00           C  
ATOM   2073  O   MET B  44      -5.828 -14.135  12.845  1.00  0.00           O  
ATOM   2074  CB  MET B  44      -8.021 -13.528  10.545  1.00  0.00           C  
ATOM   2075  CG  MET B  44      -8.000 -13.425   9.017  1.00  0.00           C  
ATOM   2076  SD  MET B  44      -6.373 -13.521   8.198  1.00  0.00           S  
ATOM   2077  CE  MET B  44      -5.390 -12.341   9.130  1.00  0.00           C  
ATOM   2078  N   THR B  45      -7.818 -14.970  13.471  1.00  0.00           N  
ATOM   2079  CA  THR B  45      -7.529 -14.989  14.913  1.00  0.00           C  
ATOM   2080  C   THR B  45      -6.358 -15.916  15.216  1.00  0.00           C  
ATOM   2081  O   THR B  45      -5.403 -15.489  15.858  1.00  0.00           O  
ATOM   2082  CB  THR B  45      -8.772 -15.398  15.711  1.00  0.00           C  
ATOM   2083  OG1 THR B  45      -9.795 -14.445  15.532  1.00  0.00           O  
ATOM   2084  CG2 THR B  45      -8.535 -15.509  17.218  1.00  0.00           C  
ATOM   2085  N   GLU B  46      -6.368 -17.127  14.676  1.00  0.00           N  
ATOM   2086  CA  GLU B  46      -5.270 -18.083  14.843  1.00  0.00           C  
ATOM   2087  C   GLU B  46      -3.958 -17.567  14.234  1.00  0.00           C  
ATOM   2088  O   GLU B  46      -2.913 -17.604  14.883  1.00  0.00           O  
ATOM   2089  CB  GLU B  46      -5.654 -19.433  14.214  1.00  0.00           C  
ATOM   2090  CG  GLU B  46      -6.824 -20.135  14.910  1.00  0.00           C  
ATOM   2091  CD  GLU B  46      -6.556 -20.409  16.397  1.00  0.00           C  
ATOM   2092  OE1 GLU B  46      -7.465 -20.154  17.215  1.00  0.00           O  
ATOM   2093  OE2 GLU B  46      -5.425 -20.835  16.722  1.00  0.00           O  
ATOM   2094  N   ILE B  47      -3.999 -16.983  13.028  1.00  0.00           N  
ATOM   2095  CA  ILE B  47      -2.819 -16.374  12.391  1.00  0.00           C  
ATOM   2096  C   ILE B  47      -2.224 -15.261  13.266  1.00  0.00           C  
ATOM   2097  O   ILE B  47      -1.013 -15.218  13.472  1.00  0.00           O  
ATOM   2098  CB  ILE B  47      -3.168 -15.848  10.978  1.00  0.00           C  
ATOM   2099  CG1 ILE B  47      -3.389 -17.035  10.022  1.00  0.00           C  
ATOM   2100  CG2 ILE B  47      -2.062 -14.921  10.424  1.00  0.00           C  
ATOM   2101  CD1 ILE B  47      -4.027 -16.650   8.683  1.00  0.00           C  
ATOM   2102  N   MET B  48      -3.052 -14.376  13.812  1.00  0.00           N  
ATOM   2103  CA  MET B  48      -2.587 -13.296  14.675  1.00  0.00           C  
ATOM   2104  C   MET B  48      -1.998 -13.823  15.993  1.00  0.00           C  
ATOM   2105  O   MET B  48      -1.006 -13.292  16.474  1.00  0.00           O  
ATOM   2106  CB  MET B  48      -3.723 -12.293  14.924  1.00  0.00           C  
ATOM   2107  CG  MET B  48      -4.057 -11.483  13.671  1.00  0.00           C  
ATOM   2108  SD  MET B  48      -5.426 -10.304  13.862  1.00  0.00           S  
ATOM   2109  CE  MET B  48      -4.691  -9.117  15.006  1.00  0.00           C  
ATOM   2110  N   GLN B  49      -2.565 -14.891  16.562  1.00  0.00           N  
ATOM   2111  CA  GLN B  49      -1.995 -15.559  17.733  1.00  0.00           C  
ATOM   2112  C   GLN B  49      -0.639 -16.214  17.415  1.00  0.00           C  
ATOM   2113  O   GLN B  49       0.303 -16.074  18.195  1.00  0.00           O  
ATOM   2114  CB  GLN B  49      -2.970 -16.605  18.280  1.00  0.00           C  
ATOM   2115  CG  GLN B  49      -4.208 -15.975  18.933  1.00  0.00           C  
ATOM   2116  CD  GLN B  49      -5.136 -17.022  19.541  1.00  0.00           C  
ATOM   2117  OE1 GLN B  49      -4.700 -18.004  20.113  1.00  0.00           O  
ATOM   2118  NE2 GLN B  49      -6.430 -16.839  19.487  1.00  0.00           N  
ATOM   2119  N   LEU B  50      -0.498 -16.857  16.257  1.00  0.00           N  
ATOM   2120  CA  LEU B  50       0.772 -17.418  15.785  1.00  0.00           C  
ATOM   2121  C   LEU B  50       1.854 -16.350  15.569  1.00  0.00           C  
ATOM   2122  O   LEU B  50       3.045 -16.636  15.721  1.00  0.00           O  
ATOM   2123  CB  LEU B  50       0.520 -18.192  14.479  1.00  0.00           C  
ATOM   2124  CG  LEU B  50      -0.229 -19.526  14.673  1.00  0.00           C  
ATOM   2125  CD1 LEU B  50      -0.731 -20.036  13.323  1.00  0.00           C  
ATOM   2126  CD2 LEU B  50       0.690 -20.585  15.276  1.00  0.00           C  
ATOM   2127  N   LEU B  51       1.452 -15.112  15.272  1.00  0.00           N  
ATOM   2128  CA  LEU B  51       2.339 -13.942  15.211  1.00  0.00           C  
ATOM   2129  C   LEU B  51       2.620 -13.316  16.592  1.00  0.00           C  
ATOM   2130  O   LEU B  51       3.281 -12.282  16.669  1.00  0.00           O  
ATOM   2131  CB  LEU B  51       1.750 -12.918  14.229  1.00  0.00           C  
ATOM   2132  CG  LEU B  51       1.713 -13.377  12.759  1.00  0.00           C  
ATOM   2133  CD1 LEU B  51       0.901 -12.380  11.934  1.00  0.00           C  
ATOM   2134  CD2 LEU B  51       3.109 -13.480  12.154  1.00  0.00           C  
ATOM   2135  N   ASN B  52       2.131 -13.917  17.680  1.00  0.00           N  
ATOM   2136  CA  ASN B  52       2.223 -13.433  19.065  1.00  0.00           C  
ATOM   2137  C   ASN B  52       1.531 -12.079  19.309  1.00  0.00           C  
ATOM   2138  O   ASN B  52       1.853 -11.404  20.287  1.00  0.00           O  
ATOM   2139  CB  ASN B  52       3.677 -13.452  19.563  1.00  0.00           C  
ATOM   2140  CG  ASN B  52       4.349 -14.811  19.456  1.00  0.00           C  
ATOM   2141  OD1 ASN B  52       3.791 -15.851  19.758  1.00  0.00           O  
ATOM   2142  ND2 ASN B  52       5.595 -14.836  19.038  1.00  0.00           N  
ATOM   2143  N   LEU B  53       0.591 -11.670  18.476  1.00  0.00           N  
ATOM   2144  CA  LEU B  53      -0.173 -10.441  18.685  1.00  0.00           C  
ATOM   2145  C   LEU B  53      -1.181 -10.615  19.822  1.00  0.00           C  
ATOM   2146  O   LEU B  53      -1.827 -11.658  19.951  1.00  0.00           O  
ATOM   2147  CB  LEU B  53      -0.855 -10.021  17.376  1.00  0.00           C  
ATOM   2148  CG  LEU B  53       0.128  -9.629  16.256  1.00  0.00           C  
ATOM   2149  CD1 LEU B  53      -0.626  -9.480  14.932  1.00  0.00           C  
ATOM   2150  CD2 LEU B  53       0.845  -8.306  16.550  1.00  0.00           C  
ATOM   2151  N   ASP B  54      -1.339  -9.576  20.650  1.00  0.00           N  
ATOM   2152  CA  ASP B  54      -2.298  -9.583  21.748  1.00  0.00           C  
ATOM   2153  C   ASP B  54      -3.680  -9.119  21.271  1.00  0.00           C  
ATOM   2154  O   ASP B  54      -3.967  -7.925  21.178  1.00  0.00           O  
ATOM   2155  CB  ASP B  54      -1.804  -8.773  22.941  1.00  0.00           C  
ATOM   2156  CG  ASP B  54      -2.688  -8.987  24.169  1.00  0.00           C  
ATOM   2157  OD1 ASP B  54      -3.634  -9.818  24.089  1.00  0.00           O  
ATOM   2158  OD2 ASP B  54      -2.402  -8.365  25.211  1.00  0.00           O  
ATOM   2159  N   LEU B  55      -4.561 -10.079  21.010  1.00  0.00           N  
ATOM   2160  CA  LEU B  55      -5.947  -9.833  20.594  1.00  0.00           C  
ATOM   2161  C   LEU B  55      -6.848  -9.291  21.718  1.00  0.00           C  
ATOM   2162  O   LEU B  55      -8.016  -9.004  21.454  1.00  0.00           O  
ATOM   2163  CB  LEU B  55      -6.526 -11.117  19.998  1.00  0.00           C  
ATOM   2164  CG  LEU B  55      -5.882 -11.528  18.657  1.00  0.00           C  
ATOM   2165  CD1 LEU B  55      -6.353 -12.931  18.283  1.00  0.00           C  
ATOM   2166  CD2 LEU B  55      -6.275 -10.571  17.541  1.00  0.00           C  
ATOM   2167  N   ALA B  56      -6.339  -9.157  22.947  1.00  0.00           N  
ATOM   2168  CA  ALA B  56      -7.057  -8.442  24.001  1.00  0.00           C  
ATOM   2169  C   ALA B  56      -6.929  -6.917  23.877  1.00  0.00           C  
ATOM   2170  O   ALA B  56      -7.696  -6.195  24.502  1.00  0.00           O  
ATOM   2171  CB  ALA B  56      -6.560  -8.942  25.365  1.00  0.00           C  
ATOM   2172  N   ASP B  57      -5.980  -6.421  23.066  1.00  0.00           N  
ATOM   2173  CA  ASP B  57      -5.827  -4.999  22.776  1.00  0.00           C  
ATOM   2174  C   ASP B  57      -7.026  -4.467  21.972  1.00  0.00           C  
ATOM   2175  O   ASP B  57      -7.431  -5.059  20.961  1.00  0.00           O  
ATOM   2176  CB  ASP B  57      -4.513  -4.782  22.017  1.00  0.00           C  
ATOM   2177  CG  ASP B  57      -4.312  -3.316  21.642  1.00  0.00           C  
ATOM   2178  OD1 ASP B  57      -4.678  -2.958  20.499  1.00  0.00           O  
ATOM   2179  OD2 ASP B  57      -3.782  -2.565  22.476  1.00  0.00           O  
ATOM   2180  N   ASP B  58      -7.551  -3.312  22.382  1.00  0.00           N  
ATOM   2181  CA  ASP B  58      -8.721  -2.683  21.770  1.00  0.00           C  
ATOM   2182  C   ASP B  58      -8.559  -2.437  20.261  1.00  0.00           C  
ATOM   2183  O   ASP B  58      -9.520  -2.483  19.490  1.00  0.00           O  
ATOM   2184  CB  ASP B  58      -8.991  -1.324  22.443  1.00  0.00           C  
ATOM   2185  CG  ASP B  58      -9.468  -1.403  23.889  1.00  0.00           C  
ATOM   2186  OD1 ASP B  58      -9.957  -2.468  24.307  1.00  0.00           O  
ATOM   2187  OD2 ASP B  58      -9.390  -0.342  24.564  1.00  0.00           O  
ATOM   2188  N   SER B  59      -7.324  -2.175  19.823  1.00  0.00           N  
ATOM   2189  CA  SER B  59      -7.024  -1.911  18.418  1.00  0.00           C  
ATOM   2190  C   SER B  59      -7.001  -3.189  17.579  1.00  0.00           C  
ATOM   2191  O   SER B  59      -7.408  -3.182  16.416  1.00  0.00           O  
ATOM   2192  CB  SER B  59      -5.687  -1.165  18.326  1.00  0.00           C  
ATOM   2193  OG  SER B  59      -5.500  -0.639  17.029  1.00  0.00           O  
ATOM   2194  N   LEU B  60      -6.556  -4.307  18.181  1.00  0.00           N  
ATOM   2195  CA  LEU B  60      -6.390  -5.589  17.496  1.00  0.00           C  
ATOM   2196  C   LEU B  60      -7.603  -6.510  17.592  1.00  0.00           C  
ATOM   2197  O   LEU B  60      -7.799  -7.319  16.686  1.00  0.00           O  
ATOM   2198  CB  LEU B  60      -5.133  -6.297  18.031  1.00  0.00           C  
ATOM   2199  CG  LEU B  60      -3.798  -5.590  17.724  1.00  0.00           C  
ATOM   2200  CD1 LEU B  60      -2.654  -6.428  18.293  1.00  0.00           C  
ATOM   2201  CD2 LEU B  60      -3.552  -5.434  16.222  1.00  0.00           C  
ATOM   2202  N   MET B  61      -8.415  -6.414  18.658  1.00  0.00           N  
ATOM   2203  CA  MET B  61      -9.475  -7.388  18.944  1.00  0.00           C  
ATOM   2204  C   MET B  61     -10.482  -7.572  17.805  1.00  0.00           C  
ATOM   2205  O   MET B  61     -10.879  -8.696  17.508  1.00  0.00           O  
ATOM   2206  CB  MET B  61     -10.175  -7.041  20.265  1.00  0.00           C  
ATOM   2207  CG  MET B  61     -10.994  -5.742  20.212  1.00  0.00           C  
ATOM   2208  SD  MET B  61     -11.817  -5.305  21.784  1.00  0.00           S  
ATOM   2209  CE  MET B  61     -13.046  -6.630  21.883  1.00  0.00           C  
ATOM   2210  N   GLU B  62     -10.818  -6.493  17.097  1.00  0.00           N  
ATOM   2211  CA  GLU B  62     -11.753  -6.515  15.967  1.00  0.00           C  
ATOM   2212  C   GLU B  62     -11.069  -6.737  14.609  1.00  0.00           C  
ATOM   2213  O   GLU B  62     -11.727  -6.805  13.572  1.00  0.00           O  
ATOM   2214  CB  GLU B  62     -12.584  -5.218  15.954  1.00  0.00           C  
ATOM   2215  CG  GLU B  62     -13.552  -5.103  17.151  1.00  0.00           C  
ATOM   2216  CD  GLU B  62     -14.590  -6.230  17.150  1.00  0.00           C  
ATOM   2217  OE1 GLU B  62     -14.886  -6.745  18.255  1.00  0.00           O  
ATOM   2218  OE2 GLU B  62     -15.068  -6.593  16.051  1.00  0.00           O  
ATOM   2219  N   THR B  63      -9.738  -6.847  14.576  1.00  0.00           N  
ATOM   2220  CA  THR B  63      -8.993  -7.005  13.322  1.00  0.00           C  
ATOM   2221  C   THR B  63      -9.378  -8.270  12.548  1.00  0.00           C  
ATOM   2222  O   THR B  63      -9.637  -8.131  11.349  1.00  0.00           O  
ATOM   2223  CB  THR B  63      -7.474  -6.891  13.535  1.00  0.00           C  
ATOM   2224  OG1 THR B  63      -7.206  -5.560  13.930  1.00  0.00           O  
ATOM   2225  CG2 THR B  63      -6.663  -7.157  12.271  1.00  0.00           C  
ATOM   2226  N   PRO B  64      -9.520  -9.457  13.165  1.00  0.00           N  
ATOM   2227  CA  PRO B  64      -9.990 -10.648  12.459  1.00  0.00           C  
ATOM   2228  C   PRO B  64     -11.340 -10.431  11.758  1.00  0.00           C  
ATOM   2229  O   PRO B  64     -11.501 -10.779  10.588  1.00  0.00           O  
ATOM   2230  CB  PRO B  64     -10.080 -11.745  13.524  1.00  0.00           C  
ATOM   2231  CG  PRO B  64      -9.049 -11.318  14.557  1.00  0.00           C  
ATOM   2232  CD  PRO B  64      -9.164  -9.796  14.533  1.00  0.00           C  
ATOM   2233  N   HIS B  65     -12.291  -9.789  12.447  1.00  0.00           N  
ATOM   2234  CA  HIS B  65     -13.603  -9.486  11.884  1.00  0.00           C  
ATOM   2235  C   HIS B  65     -13.515  -8.463  10.743  1.00  0.00           C  
ATOM   2236  O   HIS B  65     -14.122  -8.654   9.690  1.00  0.00           O  
ATOM   2237  CB  HIS B  65     -14.544  -9.003  12.991  1.00  0.00           C  
ATOM   2238  CG  HIS B  65     -15.937  -8.770  12.483  1.00  0.00           C  
ATOM   2239  ND1 HIS B  65     -16.848  -9.743  12.134  1.00  0.00           N  
ATOM   2240  CD2 HIS B  65     -16.528  -7.555  12.200  1.00  0.00           C  
ATOM   2241  CE1 HIS B  65     -17.952  -9.142  11.665  1.00  0.00           C  
ATOM   2242  NE2 HIS B  65     -17.789  -7.810  11.694  1.00  0.00           N  
ATOM   2243  N   ARG B  66     -12.707  -7.400  10.913  1.00  0.00           N  
ATOM   2244  CA  ARG B  66     -12.487  -6.394   9.855  1.00  0.00           C  
ATOM   2245  C   ARG B  66     -11.868  -7.002   8.601  1.00  0.00           C  
ATOM   2246  O   ARG B  66     -12.296  -6.668   7.503  1.00  0.00           O  
ATOM   2247  CB  ARG B  66     -11.608  -5.253  10.385  1.00  0.00           C  
ATOM   2248  CG  ARG B  66     -12.347  -4.329  11.382  1.00  0.00           C  
ATOM   2249  CD  ARG B  66     -11.514  -3.093  11.738  1.00  0.00           C  
ATOM   2250  NE  ARG B  66     -10.284  -3.437  12.468  1.00  0.00           N  
ATOM   2251  CZ  ARG B  66     -10.051  -3.307  13.767  1.00  0.00           C  
ATOM   2252  NH1 ARG B  66     -10.922  -2.819  14.602  1.00  0.00           N  
ATOM   2253  NH2 ARG B  66      -8.904  -3.659  14.268  1.00  0.00           N  
ATOM   2254  N   ILE B  67     -10.889  -7.901   8.756  1.00  0.00           N  
ATOM   2255  CA  ILE B  67     -10.249  -8.582   7.621  1.00  0.00           C  
ATOM   2256  C   ILE B  67     -11.254  -9.508   6.918  1.00  0.00           C  
ATOM   2257  O   ILE B  67     -11.371  -9.451   5.698  1.00  0.00           O  
ATOM   2258  CB  ILE B  67      -8.985  -9.343   8.068  1.00  0.00           C  
ATOM   2259  CG1 ILE B  67      -7.895  -8.332   8.502  1.00  0.00           C  
ATOM   2260  CG2 ILE B  67      -8.453 -10.228   6.926  1.00  0.00           C  
ATOM   2261  CD1 ILE B  67      -6.666  -8.978   9.155  1.00  0.00           C  
ATOM   2262  N   ALA B  68     -12.009 -10.305   7.668  1.00  0.00           N  
ATOM   2263  CA  ALA B  68     -13.021 -11.194   7.091  1.00  0.00           C  
ATOM   2264  C   ALA B  68     -14.078 -10.416   6.290  1.00  0.00           C  
ATOM   2265  O   ALA B  68     -14.369 -10.753   5.141  1.00  0.00           O  
ATOM   2266  CB  ALA B  68     -13.660 -12.001   8.225  1.00  0.00           C  
ATOM   2267  N   LYS B  69     -14.598  -9.328   6.865  1.00  0.00           N  
ATOM   2268  CA  LYS B  69     -15.525  -8.424   6.180  1.00  0.00           C  
ATOM   2269  C   LYS B  69     -14.897  -7.818   4.927  1.00  0.00           C  
ATOM   2270  O   LYS B  69     -15.526  -7.804   3.877  1.00  0.00           O  
ATOM   2271  CB  LYS B  69     -16.002  -7.348   7.161  1.00  0.00           C  
ATOM   2272  CG  LYS B  69     -17.016  -6.402   6.487  1.00  0.00           C  
ATOM   2273  CD  LYS B  69     -17.531  -5.356   7.465  1.00  0.00           C  
ATOM   2274  CE  LYS B  69     -18.483  -4.439   6.703  1.00  0.00           C  
ATOM   2275  NZ  LYS B  69     -19.045  -3.376   7.573  1.00  0.00           N  
ATOM   2276  N   MET B  70     -13.653  -7.348   5.020  1.00  0.00           N  
ATOM   2277  CA  MET B  70     -12.931  -6.768   3.894  1.00  0.00           C  
ATOM   2278  C   MET B  70     -12.758  -7.770   2.748  1.00  0.00           C  
ATOM   2279  O   MET B  70     -12.989  -7.401   1.595  1.00  0.00           O  
ATOM   2280  CB  MET B  70     -11.578  -6.254   4.391  1.00  0.00           C  
ATOM   2281  CG  MET B  70     -10.732  -5.611   3.293  1.00  0.00           C  
ATOM   2282  SD  MET B  70      -9.079  -5.117   3.829  1.00  0.00           S  
ATOM   2283  CE  MET B  70      -8.310  -6.745   4.014  1.00  0.00           C  
ATOM   2284  N   TYR B  71     -12.397  -9.022   3.041  1.00  0.00           N  
ATOM   2285  CA  TYR B  71     -12.234 -10.049   2.014  1.00  0.00           C  
ATOM   2286  C   TYR B  71     -13.563 -10.387   1.329  1.00  0.00           C  
ATOM   2287  O   TYR B  71     -13.641 -10.370   0.106  1.00  0.00           O  
ATOM   2288  CB  TYR B  71     -11.578 -11.298   2.608  1.00  0.00           C  
ATOM   2289  CG  TYR B  71     -10.089 -11.208   2.930  1.00  0.00           C  
ATOM   2290  CD1 TYR B  71      -9.298 -10.100   2.576  1.00  0.00           C  
ATOM   2291  CD2 TYR B  71      -9.471 -12.297   3.576  1.00  0.00           C  
ATOM   2292  CE1 TYR B  71      -7.926 -10.063   2.854  1.00  0.00           C  
ATOM   2293  CE2 TYR B  71      -8.100 -12.279   3.869  1.00  0.00           C  
ATOM   2294  CZ  TYR B  71      -7.323 -11.158   3.508  1.00  0.00           C  
ATOM   2295  OH  TYR B  71      -5.979 -11.138   3.799  1.00  0.00           O  
ATOM   2296  N   VAL B  72     -14.615 -10.646   2.088  1.00  0.00           N  
ATOM   2297  CA  VAL B  72     -15.885 -11.119   1.524  1.00  0.00           C  
ATOM   2298  C   VAL B  72     -16.686  -9.995   0.873  1.00  0.00           C  
ATOM   2299  O   VAL B  72     -17.124 -10.136  -0.270  1.00  0.00           O  
ATOM   2300  CB  VAL B  72     -16.711 -11.866   2.590  1.00  0.00           C  
ATOM   2301  CG1 VAL B  72     -18.060 -12.344   2.038  1.00  0.00           C  
ATOM   2302  CG2 VAL B  72     -15.950 -13.109   3.087  1.00  0.00           C  
ATOM   2303  N   ASP B  73     -16.863  -8.875   1.567  1.00  0.00           N  
ATOM   2304  CA  ASP B  73     -17.798  -7.819   1.165  1.00  0.00           C  
ATOM   2305  C   ASP B  73     -17.139  -6.685   0.361  1.00  0.00           C  
ATOM   2306  O   ASP B  73     -17.841  -5.881  -0.258  1.00  0.00           O  
ATOM   2307  CB  ASP B  73     -18.484  -7.224   2.410  1.00  0.00           C  
ATOM   2308  CG  ASP B  73     -19.301  -8.212   3.263  1.00  0.00           C  
ATOM   2309  OD1 ASP B  73     -19.763  -9.248   2.761  1.00  0.00           O  
ATOM   2310  OD2 ASP B  73     -19.515  -7.900   4.455  1.00  0.00           O  
ATOM   2311  N   GLU B  74     -15.810  -6.571   0.364  1.00  0.00           N  
ATOM   2312  CA  GLU B  74     -15.103  -5.422  -0.208  1.00  0.00           C  
ATOM   2313  C   GLU B  74     -14.061  -5.861  -1.248  1.00  0.00           C  
ATOM   2314  O   GLU B  74     -14.411  -6.011  -2.424  1.00  0.00           O  
ATOM   2315  CB  GLU B  74     -14.518  -4.520   0.904  1.00  0.00           C  
ATOM   2316  CG  GLU B  74     -15.546  -4.026   1.940  1.00  0.00           C  
ATOM   2317  CD  GLU B  74     -14.889  -3.237   3.083  1.00  0.00           C  
ATOM   2318  OE1 GLU B  74     -15.334  -2.119   3.424  1.00  0.00           O  
ATOM   2319  OE2 GLU B  74     -13.877  -3.701   3.664  1.00  0.00           O  
ATOM   2320  N   ILE B  75     -12.807  -6.085  -0.876  1.00  0.00           N  
ATOM   2321  CA  ILE B  75     -11.687  -6.209  -1.818  1.00  0.00           C  
ATOM   2322  C   ILE B  75     -11.727  -7.451  -2.711  1.00  0.00           C  
ATOM   2323  O   ILE B  75     -11.066  -7.460  -3.752  1.00  0.00           O  
ATOM   2324  CB  ILE B  75     -10.316  -6.087  -1.121  1.00  0.00           C  
ATOM   2325  CG1 ILE B  75     -10.000  -7.292  -0.222  1.00  0.00           C  
ATOM   2326  CG2 ILE B  75     -10.230  -4.755  -0.346  1.00  0.00           C  
ATOM   2327  CD1 ILE B  75      -8.536  -7.330   0.242  1.00  0.00           C  
ATOM   2328  N   PHE B  76     -12.504  -8.482  -2.350  1.00  0.00           N  
ATOM   2329  CA  PHE B  76     -12.733  -9.672  -3.168  1.00  0.00           C  
ATOM   2330  C   PHE B  76     -14.203  -9.858  -3.557  1.00  0.00           C  
ATOM   2331  O   PHE B  76     -14.592 -10.921  -4.039  1.00  0.00           O  
ATOM   2332  CB  PHE B  76     -12.149 -10.917  -2.482  1.00  0.00           C  
ATOM   2333  CG  PHE B  76     -10.678 -10.871  -2.145  1.00  0.00           C  
ATOM   2334  CD1 PHE B  76      -9.746 -10.234  -2.990  1.00  0.00           C  
ATOM   2335  CD2 PHE B  76     -10.205 -11.498  -0.975  1.00  0.00           C  
ATOM   2336  CE1 PHE B  76      -8.380 -10.208  -2.673  1.00  0.00           C  
ATOM   2337  CE2 PHE B  76      -8.843 -11.481  -0.657  1.00  0.00           C  
ATOM   2338  CZ  PHE B  76      -7.930 -10.830  -1.496  1.00  0.00           C  
ATOM   2339  N   SER B  77     -15.023  -8.816  -3.416  1.00  0.00           N  
ATOM   2340  CA  SER B  77     -16.432  -8.857  -3.812  1.00  0.00           C  
ATOM   2341  C   SER B  77     -16.635  -9.174  -5.308  1.00  0.00           C  
ATOM   2342  O   SER B  77     -17.663  -9.716  -5.681  1.00  0.00           O  
ATOM   2343  CB  SER B  77     -17.109  -7.524  -3.476  1.00  0.00           C  
ATOM   2344  OG  SER B  77     -16.537  -6.455  -4.205  1.00  0.00           O  
ATOM   2345  N   GLY B  78     -15.643  -8.902  -6.150  1.00  0.00           N  
ATOM   2346  CA  GLY B  78     -15.653  -9.230  -7.573  1.00  0.00           C  
ATOM   2347  C   GLY B  78     -15.526 -10.731  -7.885  1.00  0.00           C  
ATOM   2348  O   GLY B  78     -15.673 -11.111  -9.046  1.00  0.00           O  
ATOM   2349  N   LEU B  79     -15.276 -11.591  -6.894  1.00  0.00           N  
ATOM   2350  CA  LEU B  79     -15.357 -13.049  -7.070  1.00  0.00           C  
ATOM   2351  C   LEU B  79     -16.807 -13.539  -7.187  1.00  0.00           C  
ATOM   2352  O   LEU B  79     -17.041 -14.586  -7.775  1.00  0.00           O  
ATOM   2353  CB  LEU B  79     -14.657 -13.768  -5.905  1.00  0.00           C  
ATOM   2354  CG  LEU B  79     -13.133 -13.534  -5.813  1.00  0.00           C  
ATOM   2355  CD1 LEU B  79     -12.592 -14.207  -4.557  1.00  0.00           C  
ATOM   2356  CD2 LEU B  79     -12.383 -14.099  -7.024  1.00  0.00           C  
ATOM   2357  N   ASP B  80     -17.769 -12.766  -6.676  1.00  0.00           N  
ATOM   2358  CA  ASP B  80     -19.190 -13.079  -6.752  1.00  0.00           C  
ATOM   2359  C   ASP B  80     -19.874 -12.242  -7.845  1.00  0.00           C  
ATOM   2360  O   ASP B  80     -20.029 -11.020  -7.733  1.00  0.00           O  
ATOM   2361  CB  ASP B  80     -19.831 -12.902  -5.369  1.00  0.00           C  
ATOM   2362  CG  ASP B  80     -21.312 -13.300  -5.333  1.00  0.00           C  
ATOM   2363  OD1 ASP B  80     -21.839 -13.734  -6.386  1.00  0.00           O  
ATOM   2364  OD2 ASP B  80     -21.928 -13.143  -4.264  1.00  0.00           O  
ATOM   2365  N   TYR B  81     -20.329 -12.913  -8.910  1.00  0.00           N  
ATOM   2366  CA  TYR B  81     -21.063 -12.276 -10.005  1.00  0.00           C  
ATOM   2367  C   TYR B  81     -22.423 -11.700  -9.601  1.00  0.00           C  
ATOM   2368  O   TYR B  81     -22.991 -10.919 -10.366  1.00  0.00           O  
ATOM   2369  CB  TYR B  81     -21.200 -13.263 -11.166  1.00  0.00           C  
ATOM   2370  CG  TYR B  81     -19.982 -13.305 -12.063  1.00  0.00           C  
ATOM   2371  CD1 TYR B  81     -19.858 -12.369 -13.109  1.00  0.00           C  
ATOM   2372  CD2 TYR B  81     -18.963 -14.255 -11.865  1.00  0.00           C  
ATOM   2373  CE1 TYR B  81     -18.738 -12.384 -13.951  1.00  0.00           C  
ATOM   2374  CE2 TYR B  81     -17.836 -14.275 -12.701  1.00  0.00           C  
ATOM   2375  CZ  TYR B  81     -17.725 -13.338 -13.745  1.00  0.00           C  
ATOM   2376  OH  TYR B  81     -16.627 -13.330 -14.562  1.00  0.00           O  
ATOM   2377  N   ALA B  82     -22.941 -11.997  -8.408  1.00  0.00           N  
ATOM   2378  CA  ALA B  82     -24.080 -11.277  -7.850  1.00  0.00           C  
ATOM   2379  C   ALA B  82     -23.776  -9.776  -7.648  1.00  0.00           C  
ATOM   2380  O   ALA B  82     -24.689  -8.951  -7.702  1.00  0.00           O  
ATOM   2381  CB  ALA B  82     -24.499 -11.949  -6.532  1.00  0.00           C  
ATOM   2382  N   ASN B  83     -22.496  -9.417  -7.507  1.00  0.00           N  
ATOM   2383  CA  ASN B  83     -22.021  -8.039  -7.383  1.00  0.00           C  
ATOM   2384  C   ASN B  83     -21.699  -7.374  -8.732  1.00  0.00           C  
ATOM   2385  O   ASN B  83     -21.253  -6.221  -8.758  1.00  0.00           O  
ATOM   2386  CB  ASN B  83     -20.817  -8.019  -6.423  1.00  0.00           C  
ATOM   2387  CG  ASN B  83     -21.189  -8.507  -5.035  1.00  0.00           C  
ATOM   2388  OD1 ASN B  83     -22.199  -8.142  -4.473  1.00  0.00           O  
ATOM   2389  ND2 ASN B  83     -20.362  -9.337  -4.436  1.00  0.00           N  
ATOM   2390  N   PHE B  84     -21.916  -8.061  -9.872  1.00  0.00           N  
ATOM   2391  CA  PHE B  84     -21.661  -7.491 -11.189  1.00  0.00           C  
ATOM   2392  C   PHE B  84     -22.484  -6.220 -11.400  1.00  0.00           C  
ATOM   2393  O   PHE B  84     -23.687  -6.197 -11.107  1.00  0.00           O  
ATOM   2394  CB  PHE B  84     -21.915  -8.523 -12.295  1.00  0.00           C  
ATOM   2395  CG  PHE B  84     -21.319  -8.113 -13.627  1.00  0.00           C  
ATOM   2396  CD1 PHE B  84     -22.113  -7.499 -14.613  1.00  0.00           C  
ATOM   2397  CD2 PHE B  84     -19.947  -8.293 -13.861  1.00  0.00           C  
ATOM   2398  CE1 PHE B  84     -21.535  -7.075 -15.818  1.00  0.00           C  
ATOM   2399  CE2 PHE B  84     -19.364  -7.872 -15.074  1.00  0.00           C  
ATOM   2400  CZ  PHE B  84     -20.162  -7.260 -16.049  1.00  0.00           C  
ATOM   2401  N   PRO B  85     -21.891  -5.124 -11.901  1.00  0.00           N  
ATOM   2402  CA  PRO B  85     -22.591  -3.861 -12.020  1.00  0.00           C  
ATOM   2403  C   PRO B  85     -23.755  -3.954 -13.011  1.00  0.00           C  
ATOM   2404  O   PRO B  85     -23.618  -4.487 -14.111  1.00  0.00           O  
ATOM   2405  CB  PRO B  85     -21.539  -2.844 -12.461  1.00  0.00           C  
ATOM   2406  CG  PRO B  85     -20.480  -3.698 -13.166  1.00  0.00           C  
ATOM   2407  CD  PRO B  85     -20.516  -4.997 -12.372  1.00  0.00           C  
ATOM   2408  N   LYS B  86     -24.877  -3.328 -12.661  1.00  0.00           N  
ATOM   2409  CA  LYS B  86     -25.976  -3.161 -13.606  1.00  0.00           C  
ATOM   2410  C   LYS B  86     -25.503  -2.364 -14.817  1.00  0.00           C  
ATOM   2411  O   LYS B  86     -25.137  -1.187 -14.683  1.00  0.00           O  
ATOM   2412  CB  LYS B  86     -27.178  -2.500 -12.907  1.00  0.00           C  
ATOM   2413  CG  LYS B  86     -28.401  -2.439 -13.842  1.00  0.00           C  
ATOM   2414  CD  LYS B  86     -29.624  -1.858 -13.121  1.00  0.00           C  
ATOM   2415  CE  LYS B  86     -30.821  -1.848 -14.070  1.00  0.00           C  
ATOM   2416  NZ  LYS B  86     -32.071  -1.399 -13.405  1.00  0.00           N  
ATOM   2417  N   ILE B  87     -25.548  -2.968 -15.997  1.00  0.00           N  
ATOM   2418  CA  ILE B  87     -25.170  -2.325 -17.253  1.00  0.00           C  
ATOM   2419  C   ILE B  87     -26.348  -1.530 -17.808  1.00  0.00           C  
ATOM   2420  O   ILE B  87     -27.510  -1.894 -17.650  1.00  0.00           O  
ATOM   2421  CB  ILE B  87     -24.570  -3.350 -18.235  1.00  0.00           C  
ATOM   2422  CG1 ILE B  87     -23.399  -4.139 -17.609  1.00  0.00           C  
ATOM   2423  CG2 ILE B  87     -24.102  -2.682 -19.537  1.00  0.00           C  
ATOM   2424  CD1 ILE B  87     -22.289  -3.269 -16.972  1.00  0.00           C  
ATOM   2425  N   THR B  88     -26.056  -0.390 -18.413  1.00  0.00           N  
ATOM   2426  CA  THR B  88     -27.032   0.434 -19.127  1.00  0.00           C  
ATOM   2427  C   THR B  88     -26.375   0.924 -20.398  1.00  0.00           C  
ATOM   2428  O   THR B  88     -25.386   1.652 -20.339  1.00  0.00           O  
ATOM   2429  CB  THR B  88     -27.531   1.614 -18.280  1.00  0.00           C  
ATOM   2430  OG1 THR B  88     -27.866   1.195 -16.974  1.00  0.00           O  
ATOM   2431  CG2 THR B  88     -28.776   2.264 -18.878  1.00  0.00           C  
ATOM   2432  N   LEU B  89     -26.912   0.497 -21.533  1.00  0.00           N  
ATOM   2433  CA  LEU B  89     -26.483   0.905 -22.862  1.00  0.00           C  
ATOM   2434  C   LEU B  89     -27.497   1.904 -23.418  1.00  0.00           C  
ATOM   2435  O   LEU B  89     -28.702   1.752 -23.224  1.00  0.00           O  
ATOM   2436  CB  LEU B  89     -26.330  -0.322 -23.766  1.00  0.00           C  
ATOM   2437  CG  LEU B  89     -25.271  -1.338 -23.291  1.00  0.00           C  
ATOM   2438  CD1 LEU B  89     -25.280  -2.560 -24.203  1.00  0.00           C  
ATOM   2439  CD2 LEU B  89     -23.860  -0.747 -23.288  1.00  0.00           C  
ATOM   2440  N   ILE B  90     -26.995   2.922 -24.100  1.00  0.00           N  
ATOM   2441  CA  ILE B  90     -27.793   3.894 -24.830  1.00  0.00           C  
ATOM   2442  C   ILE B  90     -27.546   3.635 -26.319  1.00  0.00           C  
ATOM   2443  O   ILE B  90     -26.410   3.430 -26.730  1.00  0.00           O  
ATOM   2444  CB  ILE B  90     -27.437   5.341 -24.415  1.00  0.00           C  
ATOM   2445  CG1 ILE B  90     -27.601   5.521 -22.882  1.00  0.00           C  
ATOM   2446  CG2 ILE B  90     -28.337   6.340 -25.177  1.00  0.00           C  
ATOM   2447  CD1 ILE B  90     -27.119   6.894 -22.372  1.00  0.00           C  
ATOM   2448  N   GLU B  91     -28.601   3.634 -27.118  1.00  0.00           N  
ATOM   2449  CA  GLU B  91     -28.478   3.481 -28.567  1.00  0.00           C  
ATOM   2450  C   GLU B  91     -27.577   4.576 -29.146  1.00  0.00           C  
ATOM   2451  O   GLU B  91     -27.721   5.753 -28.802  1.00  0.00           O  
ATOM   2452  CB  GLU B  91     -29.883   3.529 -29.175  1.00  0.00           C  
ATOM   2453  CG  GLU B  91     -29.928   3.100 -30.638  1.00  0.00           C  
ATOM   2454  CD  GLU B  91     -31.318   3.308 -31.272  1.00  0.00           C  
ATOM   2455  OE1 GLU B  91     -31.432   3.060 -32.486  1.00  0.00           O  
ATOM   2456  OE2 GLU B  91     -32.230   3.795 -30.575  1.00  0.00           O  
ATOM   2457  N   ASN B  92     -26.648   4.213 -30.040  1.00  0.00           N  
ATOM   2458  CA  ASN B  92     -25.718   5.147 -30.667  1.00  0.00           C  
ATOM   2459  C   ASN B  92     -26.408   6.022 -31.736  1.00  0.00           C  
ATOM   2460  O   ASN B  92     -26.054   6.013 -32.919  1.00  0.00           O  
ATOM   2461  CB  ASN B  92     -24.486   4.383 -31.196  1.00  0.00           C  
ATOM   2462  CG  ASN B  92     -23.390   5.314 -31.706  1.00  0.00           C  
ATOM   2463  OD1 ASN B  92     -23.373   6.511 -31.460  1.00  0.00           O  
ATOM   2464  ND2 ASN B  92     -22.436   4.781 -32.438  1.00  0.00           N  
ATOM   2465  N   LYS B  93     -27.406   6.788 -31.322  1.00  0.00           N  
ATOM   2466  CA  LYS B  93     -28.133   7.718 -32.200  1.00  0.00           C  
ATOM   2467  C   LYS B  93     -27.243   8.829 -32.746  1.00  0.00           C  
ATOM   2468  O   LYS B  93     -27.521   9.358 -33.820  1.00  0.00           O  
ATOM   2469  CB  LYS B  93     -29.323   8.334 -31.451  1.00  0.00           C  
ATOM   2470  CG  LYS B  93     -30.379   7.272 -31.143  1.00  0.00           C  
ATOM   2471  CD  LYS B  93     -31.619   7.874 -30.475  1.00  0.00           C  
ATOM   2472  CE  LYS B  93     -32.579   6.709 -30.251  1.00  0.00           C  
ATOM   2473  NZ  LYS B  93     -33.851   7.118 -29.610  1.00  0.00           N  
ATOM   2474  N   MET B  94     -26.179   9.175 -32.024  1.00  0.00           N  
ATOM   2475  CA  MET B  94     -25.193  10.180 -32.435  1.00  0.00           C  
ATOM   2476  C   MET B  94     -24.264   9.662 -33.537  1.00  0.00           C  
ATOM   2477  O   MET B  94     -23.517  10.458 -34.098  1.00  0.00           O  
ATOM   2478  CB  MET B  94     -24.370  10.627 -31.223  1.00  0.00           C  
ATOM   2479  CG  MET B  94     -25.229  11.292 -30.142  1.00  0.00           C  
ATOM   2480  SD  MET B  94     -24.303  11.835 -28.669  1.00  0.00           S  
ATOM   2481  CE  MET B  94     -23.931  10.231 -27.923  1.00  0.00           C  
ATOM   2482  N   LYS B  95     -24.318   8.362 -33.877  1.00  0.00           N  
ATOM   2483  CA  LYS B  95     -23.448   7.709 -34.863  1.00  0.00           C  
ATOM   2484  C   LYS B  95     -21.964   8.010 -34.607  1.00  0.00           C  
ATOM   2485  O   LYS B  95     -21.221   8.319 -35.526  1.00  0.00           O  
ATOM   2486  CB  LYS B  95     -23.864   8.050 -36.296  1.00  0.00           C  
ATOM   2487  CG  LYS B  95     -25.306   7.649 -36.612  1.00  0.00           C  
ATOM   2488  CD  LYS B  95     -25.571   7.918 -38.092  1.00  0.00           C  
ATOM   2489  CE  LYS B  95     -26.987   7.466 -38.452  1.00  0.00           C  
ATOM   2490  NZ  LYS B  95     -27.246   7.630 -39.897  1.00  0.00           N  
ATOM   2491  N   VAL B  96     -21.559   7.930 -33.341  1.00  0.00           N  
ATOM   2492  CA  VAL B  96     -20.152   8.020 -32.974  1.00  0.00           C  
ATOM   2493  C   VAL B  96     -19.436   6.824 -33.586  1.00  0.00           C  
ATOM   2494  O   VAL B  96     -19.794   5.684 -33.299  1.00  0.00           O  
ATOM   2495  CB  VAL B  96     -19.953   8.054 -31.445  1.00  0.00           C  
ATOM   2496  CG1 VAL B  96     -18.480   8.253 -31.086  1.00  0.00           C  
ATOM   2497  CG2 VAL B  96     -20.750   9.192 -30.793  1.00  0.00           C  
ATOM   2498  N   ASP B  97     -18.459   7.086 -34.438  1.00  0.00           N  
ATOM   2499  CA  ASP B  97     -17.644   6.114 -35.159  1.00  0.00           C  
ATOM   2500  C   ASP B  97     -16.155   6.225 -34.805  1.00  0.00           C  
ATOM   2501  O   ASP B  97     -15.353   5.378 -35.193  1.00  0.00           O  
ATOM   2502  CB  ASP B  97     -17.891   6.263 -36.669  1.00  0.00           C  
ATOM   2503  CG  ASP B  97     -17.647   7.673 -37.233  1.00  0.00           C  
ATOM   2504  OD1 ASP B  97     -17.397   8.612 -36.444  1.00  0.00           O  
ATOM   2505  OD2 ASP B  97     -17.795   7.808 -38.465  1.00  0.00           O  
ATOM   2506  N   GLU B  98     -15.795   7.227 -34.011  1.00  0.00           N  
ATOM   2507  CA  GLU B  98     -14.465   7.414 -33.447  1.00  0.00           C  
ATOM   2508  C   GLU B  98     -14.357   6.859 -32.023  1.00  0.00           C  
ATOM   2509  O   GLU B  98     -15.343   6.632 -31.334  1.00  0.00           O  
ATOM   2510  CB  GLU B  98     -14.082   8.906 -33.499  1.00  0.00           C  
ATOM   2511  CG  GLU B  98     -13.882   9.435 -34.935  1.00  0.00           C  
ATOM   2512  CD  GLU B  98     -12.738   8.734 -35.693  1.00  0.00           C  
ATOM   2513  OE1 GLU B  98     -12.679   8.873 -36.929  1.00  0.00           O  
ATOM   2514  OE2 GLU B  98     -11.914   8.056 -35.035  1.00  0.00           O  
ATOM   2515  N   MET B  99     -13.116   6.630 -31.564  1.00  0.00           N  
ATOM   2516  CA  MET B  99     -12.905   6.051 -30.251  1.00  0.00           C  
ATOM   2517  C   MET B  99     -13.335   6.996 -29.121  1.00  0.00           C  
ATOM   2518  O   MET B  99     -12.946   8.166 -29.057  1.00  0.00           O  
ATOM   2519  CB  MET B  99     -11.466   5.537 -30.079  1.00  0.00           C  
ATOM   2520  CG  MET B  99     -10.420   6.626 -29.818  1.00  0.00           C  
ATOM   2521  SD  MET B  99      -8.727   5.989 -29.569  1.00  0.00           S  
ATOM   2522  CE  MET B  99      -8.337   5.505 -31.272  1.00  0.00           C  
ATOM   2523  N   VAL B 100     -14.079   6.450 -28.176  1.00  0.00           N  
ATOM   2524  CA  VAL B 100     -14.318   7.063 -26.877  1.00  0.00           C  
ATOM   2525  C   VAL B 100     -13.243   6.550 -25.925  1.00  0.00           C  
ATOM   2526  O   VAL B 100     -13.119   5.342 -25.747  1.00  0.00           O  
ATOM   2527  CB  VAL B 100     -15.728   6.744 -26.358  1.00  0.00           C  
ATOM   2528  CG1 VAL B 100     -15.976   7.365 -24.983  1.00  0.00           C  
ATOM   2529  CG2 VAL B 100     -16.802   7.278 -27.311  1.00  0.00           C  
ATOM   2530  N   THR B 101     -12.473   7.452 -25.312  1.00  0.00           N  
ATOM   2531  CA  THR B 101     -11.407   7.101 -24.364  1.00  0.00           C  
ATOM   2532  C   THR B 101     -11.730   7.616 -22.967  1.00  0.00           C  
ATOM   2533  O   THR B 101     -11.930   8.810 -22.767  1.00  0.00           O  
ATOM   2534  CB  THR B 101     -10.041   7.628 -24.823  1.00  0.00           C  
ATOM   2535  OG1 THR B 101      -9.759   7.187 -26.126  1.00  0.00           O  
ATOM   2536  CG2 THR B 101      -8.902   7.137 -23.939  1.00  0.00           C  
ATOM   2537  N   VAL B 102     -11.728   6.712 -21.995  1.00  0.00           N  
ATOM   2538  CA  VAL B 102     -11.801   7.021 -20.563  1.00  0.00           C  
ATOM   2539  C   VAL B 102     -10.420   6.783 -19.971  1.00  0.00           C  
ATOM   2540  O   VAL B 102      -9.906   5.668 -20.019  1.00  0.00           O  
ATOM   2541  CB  VAL B 102     -12.860   6.167 -19.852  1.00  0.00           C  
ATOM   2542  CG1 VAL B 102     -13.017   6.621 -18.401  1.00  0.00           C  
ATOM   2543  CG2 VAL B 102     -14.231   6.292 -20.540  1.00  0.00           C  
ATOM   2544  N   ARG B 103      -9.813   7.833 -19.431  1.00  0.00           N  
ATOM   2545  CA  ARG B 103      -8.449   7.827 -18.883  1.00  0.00           C  
ATOM   2546  C   ARG B 103      -8.481   7.906 -17.371  1.00  0.00           C  
ATOM   2547  O   ARG B 103      -9.488   8.308 -16.797  1.00  0.00           O  
ATOM   2548  CB  ARG B 103      -7.641   8.991 -19.471  1.00  0.00           C  
ATOM   2549  CG  ARG B 103      -7.668   9.034 -21.002  1.00  0.00           C  
ATOM   2550  CD  ARG B 103      -6.806  10.182 -21.515  1.00  0.00           C  
ATOM   2551  NE  ARG B 103      -7.010  10.408 -22.952  1.00  0.00           N  
ATOM   2552  CZ  ARG B 103      -6.439  11.360 -23.680  1.00  0.00           C  
ATOM   2553  NH1 ARG B 103      -5.592  12.201 -23.158  1.00  0.00           N  
ATOM   2554  NH2 ARG B 103      -6.717  11.482 -24.940  1.00  0.00           N  
ATOM   2555  N   ASP B 104      -7.371   7.558 -16.739  1.00  0.00           N  
ATOM   2556  CA  ASP B 104      -7.149   7.730 -15.303  1.00  0.00           C  
ATOM   2557  C   ASP B 104      -8.229   7.104 -14.406  1.00  0.00           C  
ATOM   2558  O   ASP B 104      -8.570   7.621 -13.339  1.00  0.00           O  
ATOM   2559  CB  ASP B 104      -6.883   9.216 -14.999  1.00  0.00           C  
ATOM   2560  CG  ASP B 104      -5.460   9.671 -15.311  1.00  0.00           C  
ATOM   2561  OD1 ASP B 104      -4.570   8.796 -15.427  1.00  0.00           O  
ATOM   2562  OD2 ASP B 104      -5.217  10.892 -15.256  1.00  0.00           O  
ATOM   2563  N   ILE B 105      -8.782   5.958 -14.828  1.00  0.00           N  
ATOM   2564  CA  ILE B 105      -9.733   5.208 -14.016  1.00  0.00           C  
ATOM   2565  C   ILE B 105      -8.984   4.677 -12.801  1.00  0.00           C  
ATOM   2566  O   ILE B 105      -8.074   3.859 -12.947  1.00  0.00           O  
ATOM   2567  CB  ILE B 105     -10.384   4.067 -14.817  1.00  0.00           C  
ATOM   2568  CG1 ILE B 105     -11.123   4.610 -16.059  1.00  0.00           C  
ATOM   2569  CG2 ILE B 105     -11.354   3.267 -13.923  1.00  0.00           C  
ATOM   2570  CD1 ILE B 105     -11.596   3.519 -17.031  1.00  0.00           C  
ATOM   2571  N   THR B 106      -9.384   5.098 -11.609  1.00  0.00           N  
ATOM   2572  CA  THR B 106      -8.800   4.579 -10.371  1.00  0.00           C  
ATOM   2573  C   THR B 106      -8.965   3.067 -10.311  1.00  0.00           C  
ATOM   2574  O   THR B 106     -10.074   2.560 -10.424  1.00  0.00           O  
ATOM   2575  CB  THR B 106      -9.449   5.212  -9.131  1.00  0.00           C  
ATOM   2576  OG1 THR B 106      -9.309   6.608  -9.197  1.00  0.00           O  
ATOM   2577  CG2 THR B 106      -8.810   4.755  -7.823  1.00  0.00           C  
ATOM   2578  N   LEU B 107      -7.854   2.361 -10.116  1.00  0.00           N  
ATOM   2579  CA  LEU B 107      -7.827   0.911  -9.985  1.00  0.00           C  
ATOM   2580  C   LEU B 107      -7.024   0.538  -8.742  1.00  0.00           C  
ATOM   2581  O   LEU B 107      -5.838   0.836  -8.649  1.00  0.00           O  
ATOM   2582  CB  LEU B 107      -7.264   0.313 -11.287  1.00  0.00           C  
ATOM   2583  CG  LEU B 107      -7.235  -1.227 -11.311  1.00  0.00           C  
ATOM   2584  CD1 LEU B 107      -7.329  -1.704 -12.753  1.00  0.00           C  
ATOM   2585  CD2 LEU B 107      -5.944  -1.809 -10.729  1.00  0.00           C  
ATOM   2586  N   THR B 108      -7.681  -0.133  -7.807  1.00  0.00           N  
ATOM   2587  CA  THR B 108      -7.006  -0.767  -6.678  1.00  0.00           C  
ATOM   2588  C   THR B 108      -7.385  -2.233  -6.665  1.00  0.00           C  
ATOM   2589  O   THR B 108      -8.573  -2.567  -6.702  1.00  0.00           O  
ATOM   2590  CB  THR B 108      -7.338  -0.099  -5.346  1.00  0.00           C  
ATOM   2591  OG1 THR B 108      -7.277   1.310  -5.442  1.00  0.00           O  
ATOM   2592  CG2 THR B 108      -6.345  -0.509  -4.277  1.00  0.00           C  
ATOM   2593  N   SER B 109      -6.390  -3.108  -6.649  1.00  0.00           N  
ATOM   2594  CA  SER B 109      -6.556  -4.563  -6.689  1.00  0.00           C  
ATOM   2595  C   SER B 109      -5.654  -5.231  -5.652  1.00  0.00           C  
ATOM   2596  O   SER B 109      -5.013  -4.555  -4.830  1.00  0.00           O  
ATOM   2597  CB  SER B 109      -6.280  -5.056  -8.119  1.00  0.00           C  
ATOM   2598  OG  SER B 109      -6.759  -6.373  -8.291  1.00  0.00           O  
ATOM   2599  N   THR B 110      -5.609  -6.554  -5.664  1.00  0.00           N  
ATOM   2600  CA  THR B 110      -4.786  -7.363  -4.767  1.00  0.00           C  
ATOM   2601  C   THR B 110      -4.029  -8.417  -5.570  1.00  0.00           C  
ATOM   2602  O   THR B 110      -4.624  -9.152  -6.345  1.00  0.00           O  
ATOM   2603  CB  THR B 110      -5.656  -8.021  -3.692  1.00  0.00           C  
ATOM   2604  OG1 THR B 110      -6.395  -7.030  -2.997  1.00  0.00           O  
ATOM   2605  CG2 THR B 110      -4.832  -8.762  -2.651  1.00  0.00           C  
ATOM   2606  N   CYS B 111      -2.716  -8.502  -5.384  1.00  0.00           N  
ATOM   2607  CA  CYS B 111      -1.890  -9.521  -6.018  1.00  0.00           C  
ATOM   2608  C   CYS B 111      -2.232 -10.910  -5.457  1.00  0.00           C  
ATOM   2609  O   CYS B 111      -2.106 -11.131  -4.258  1.00  0.00           O  
ATOM   2610  CB  CYS B 111      -0.424  -9.164  -5.782  1.00  0.00           C  
ATOM   2611  SG  CYS B 111       0.671 -10.460  -6.426  1.00  0.00           S  
ATOM   2612  N   GLU B 112      -2.593 -11.864  -6.321  1.00  0.00           N  
ATOM   2613  CA  GLU B 112      -2.968 -13.215  -5.882  1.00  0.00           C  
ATOM   2614  C   GLU B 112      -1.803 -14.026  -5.296  1.00  0.00           C  
ATOM   2615  O   GLU B 112      -2.026 -14.979  -4.562  1.00  0.00           O  
ATOM   2616  CB  GLU B 112      -3.636 -13.969  -7.028  1.00  0.00           C  
ATOM   2617  CG  GLU B 112      -2.676 -14.435  -8.133  1.00  0.00           C  
ATOM   2618  CD  GLU B 112      -3.411 -15.145  -9.281  1.00  0.00           C  
ATOM   2619  OE1 GLU B 112      -2.742 -15.697 -10.174  1.00  0.00           O  
ATOM   2620  OE2 GLU B 112      -4.663 -15.122  -9.335  1.00  0.00           O  
ATOM   2621  N   HIS B 113      -0.560 -13.642  -5.583  1.00  0.00           N  
ATOM   2622  CA  HIS B 113       0.621 -14.367  -5.101  1.00  0.00           C  
ATOM   2623  C   HIS B 113       0.940 -14.122  -3.624  1.00  0.00           C  
ATOM   2624  O   HIS B 113       1.580 -14.966  -2.998  1.00  0.00           O  
ATOM   2625  CB  HIS B 113       1.833 -13.987  -5.961  1.00  0.00           C  
ATOM   2626  CG  HIS B 113       1.650 -14.275  -7.419  1.00  0.00           C  
ATOM   2627  ND1 HIS B 113       2.073 -13.472  -8.463  1.00  0.00           N  
ATOM   2628  CD2 HIS B 113       1.040 -15.369  -7.976  1.00  0.00           C  
ATOM   2629  CE1 HIS B 113       1.720 -14.071  -9.599  1.00  0.00           C  
ATOM   2630  NE2 HIS B 113       1.092 -15.222  -9.346  1.00  0.00           N  
ATOM   2631  N   HIS B 114       0.523 -12.978  -3.074  1.00  0.00           N  
ATOM   2632  CA  HIS B 114       0.877 -12.554  -1.711  1.00  0.00           C  
ATOM   2633  C   HIS B 114      -0.262 -11.852  -0.970  1.00  0.00           C  
ATOM   2634  O   HIS B 114      -0.079 -11.473   0.185  1.00  0.00           O  
ATOM   2635  CB  HIS B 114       2.090 -11.601  -1.787  1.00  0.00           C  
ATOM   2636  CG  HIS B 114       3.320 -12.207  -2.389  1.00  0.00           C  
ATOM   2637  ND1 HIS B 114       3.718 -12.094  -3.699  1.00  0.00           N  
ATOM   2638  CD2 HIS B 114       4.280 -12.937  -1.749  1.00  0.00           C  
ATOM   2639  CE1 HIS B 114       4.878 -12.740  -3.838  1.00  0.00           C  
ATOM   2640  NE2 HIS B 114       5.263 -13.263  -2.676  1.00  0.00           N  
ATOM   2641  N   PHE B 115      -1.418 -11.639  -1.608  1.00  0.00           N  
ATOM   2642  CA  PHE B 115      -2.529 -10.844  -1.073  1.00  0.00           C  
ATOM   2643  C   PHE B 115      -2.107  -9.433  -0.635  1.00  0.00           C  
ATOM   2644  O   PHE B 115      -2.540  -8.921   0.391  1.00  0.00           O  
ATOM   2645  CB  PHE B 115      -3.302 -11.635  -0.009  1.00  0.00           C  
ATOM   2646  CG  PHE B 115      -4.229 -12.736  -0.516  1.00  0.00           C  
ATOM   2647  CD1 PHE B 115      -4.176 -13.237  -1.831  1.00  0.00           C  
ATOM   2648  CD2 PHE B 115      -5.201 -13.238   0.367  1.00  0.00           C  
ATOM   2649  CE1 PHE B 115      -5.083 -14.236  -2.258  1.00  0.00           C  
ATOM   2650  CE2 PHE B 115      -6.102 -14.227  -0.057  1.00  0.00           C  
ATOM   2651  CZ  PHE B 115      -6.045 -14.723  -1.362  1.00  0.00           C  
ATOM   2652  N   VAL B 116      -1.257  -8.801  -1.436  1.00  0.00           N  
ATOM   2653  CA  VAL B 116      -0.760  -7.451  -1.205  1.00  0.00           C  
ATOM   2654  C   VAL B 116      -1.331  -6.505  -2.255  1.00  0.00           C  
ATOM   2655  O   VAL B 116      -1.590  -6.896  -3.393  1.00  0.00           O  
ATOM   2656  CB  VAL B 116       0.781  -7.441  -1.161  1.00  0.00           C  
ATOM   2657  CG1 VAL B 116       1.364  -6.036  -1.031  1.00  0.00           C  
ATOM   2658  CG2 VAL B 116       1.290  -8.242   0.040  1.00  0.00           C  
ATOM   2659  N   THR B 117      -1.515  -5.246  -1.873  1.00  0.00           N  
ATOM   2660  CA  THR B 117      -2.138  -4.209  -2.697  1.00  0.00           C  
ATOM   2661  C   THR B 117      -1.439  -4.018  -4.045  1.00  0.00           C  
ATOM   2662  O   THR B 117      -0.214  -3.959  -4.130  1.00  0.00           O  
ATOM   2663  CB  THR B 117      -2.164  -2.882  -1.929  1.00  0.00           C  
ATOM   2664  OG1 THR B 117      -2.819  -3.069  -0.688  1.00  0.00           O  
ATOM   2665  CG2 THR B 117      -2.905  -1.768  -2.657  1.00  0.00           C  
ATOM   2666  N   ILE B 118      -2.256  -3.861  -5.090  1.00  0.00           N  
ATOM   2667  CA  ILE B 118      -1.892  -3.307  -6.392  1.00  0.00           C  
ATOM   2668  C   ILE B 118      -2.608  -1.963  -6.510  1.00  0.00           C  
ATOM   2669  O   ILE B 118      -3.829  -1.905  -6.378  1.00  0.00           O  
ATOM   2670  CB  ILE B 118      -2.306  -4.256  -7.539  1.00  0.00           C  
ATOM   2671  CG1 ILE B 118      -1.614  -5.633  -7.410  1.00  0.00           C  
ATOM   2672  CG2 ILE B 118      -1.991  -3.615  -8.903  1.00  0.00           C  
ATOM   2673  CD1 ILE B 118      -2.142  -6.692  -8.392  1.00  0.00           C  
ATOM   2674  N   ASP B 119      -1.871  -0.880  -6.762  1.00  0.00           N  
ATOM   2675  CA  ASP B 119      -2.440   0.458  -6.935  1.00  0.00           C  
ATOM   2676  C   ASP B 119      -2.053   1.011  -8.298  1.00  0.00           C  
ATOM   2677  O   ASP B 119      -0.883   1.018  -8.671  1.00  0.00           O  
ATOM   2678  CB  ASP B 119      -1.957   1.377  -5.812  1.00  0.00           C  
ATOM   2679  CG  ASP B 119      -2.577   2.766  -5.902  1.00  0.00           C  
ATOM   2680  OD1 ASP B 119      -3.815   2.883  -6.033  1.00  0.00           O  
ATOM   2681  OD2 ASP B 119      -1.850   3.769  -5.732  1.00  0.00           O  
ATOM   2682  N   GLY B 120      -3.045   1.485  -9.053  1.00  0.00           N  
ATOM   2683  CA  GLY B 120      -2.801   1.958 -10.394  1.00  0.00           C  
ATOM   2684  C   GLY B 120      -3.984   2.676 -11.031  1.00  0.00           C  
ATOM   2685  O   GLY B 120      -4.962   3.066 -10.384  1.00  0.00           O  
ATOM   2686  N   LYS B 121      -3.856   2.855 -12.332  1.00  0.00           N  
ATOM   2687  CA  LYS B 121      -4.856   3.500 -13.176  1.00  0.00           C  
ATOM   2688  C   LYS B 121      -5.086   2.671 -14.434  1.00  0.00           C  
ATOM   2689  O   LYS B 121      -4.147   2.109 -14.997  1.00  0.00           O  
ATOM   2690  CB  LYS B 121      -4.414   4.921 -13.523  1.00  0.00           C  
ATOM   2691  CG  LYS B 121      -4.403   5.865 -12.304  1.00  0.00           C  
ATOM   2692  CD  LYS B 121      -3.955   7.249 -12.780  1.00  0.00           C  
ATOM   2693  CE  LYS B 121      -4.078   8.343 -11.732  1.00  0.00           C  
ATOM   2694  NZ  LYS B 121      -3.831   9.659 -12.380  1.00  0.00           N  
ATOM   2695  N   ALA B 122      -6.326   2.651 -14.893  1.00  0.00           N  
ATOM   2696  CA  ALA B 122      -6.686   2.052 -16.163  1.00  0.00           C  
ATOM   2697  C   ALA B 122      -7.081   3.128 -17.177  1.00  0.00           C  
ATOM   2698  O   ALA B 122      -7.763   4.103 -16.850  1.00  0.00           O  
ATOM   2699  CB  ALA B 122      -7.789   1.010 -15.954  1.00  0.00           C  
ATOM   2700  N   THR B 123      -6.702   2.909 -18.429  1.00  0.00           N  
ATOM   2701  CA  THR B 123      -7.222   3.634 -19.591  1.00  0.00           C  
ATOM   2702  C   THR B 123      -7.985   2.650 -20.460  1.00  0.00           C  
ATOM   2703  O   THR B 123      -7.443   1.620 -20.861  1.00  0.00           O  
ATOM   2704  CB  THR B 123      -6.102   4.316 -20.374  1.00  0.00           C  
ATOM   2705  OG1 THR B 123      -5.450   5.250 -19.537  1.00  0.00           O  
ATOM   2706  CG2 THR B 123      -6.626   5.098 -21.571  1.00  0.00           C  
ATOM   2707  N   VAL B 124      -9.239   2.965 -20.756  1.00  0.00           N  
ATOM   2708  CA  VAL B 124     -10.113   2.156 -21.599  1.00  0.00           C  
ATOM   2709  C   VAL B 124     -10.542   2.987 -22.798  1.00  0.00           C  
ATOM   2710  O   VAL B 124     -11.009   4.112 -22.634  1.00  0.00           O  
ATOM   2711  CB  VAL B 124     -11.333   1.650 -20.808  1.00  0.00           C  
ATOM   2712  CG1 VAL B 124     -12.323   0.907 -21.707  1.00  0.00           C  
ATOM   2713  CG2 VAL B 124     -10.909   0.691 -19.687  1.00  0.00           C  
ATOM   2714  N   ALA B 125     -10.435   2.418 -23.997  1.00  0.00           N  
ATOM   2715  CA  ALA B 125     -11.013   2.993 -25.195  1.00  0.00           C  
ATOM   2716  C   ALA B 125     -11.855   1.964 -25.946  1.00  0.00           C  
ATOM   2717  O   ALA B 125     -11.562   0.770 -25.924  1.00  0.00           O  
ATOM   2718  CB  ALA B 125      -9.909   3.593 -26.073  1.00  0.00           C  
ATOM   2719  N   TYR B 126     -12.897   2.434 -26.624  1.00  0.00           N  
ATOM   2720  CA  TYR B 126     -13.697   1.616 -27.525  1.00  0.00           C  
ATOM   2721  C   TYR B 126     -14.272   2.483 -28.649  1.00  0.00           C  
ATOM   2722  O   TYR B 126     -14.481   3.679 -28.464  1.00  0.00           O  
ATOM   2723  CB  TYR B 126     -14.799   0.870 -26.767  1.00  0.00           C  
ATOM   2724  CG  TYR B 126     -15.994   1.717 -26.364  1.00  0.00           C  
ATOM   2725  CD1 TYR B 126     -15.901   2.642 -25.295  1.00  0.00           C  
ATOM   2726  CD2 TYR B 126     -17.201   1.596 -27.069  1.00  0.00           C  
ATOM   2727  CE1 TYR B 126     -16.995   3.431 -24.942  1.00  0.00           C  
ATOM   2728  CE2 TYR B 126     -18.313   2.380 -26.720  1.00  0.00           C  
ATOM   2729  CZ  TYR B 126     -18.211   3.301 -25.656  1.00  0.00           C  
ATOM   2730  OH  TYR B 126     -19.288   4.068 -25.320  1.00  0.00           O  
ATOM   2731  N   ILE B 127     -14.547   1.857 -29.791  1.00  0.00           N  
ATOM   2732  CA  ILE B 127     -15.270   2.493 -30.898  1.00  0.00           C  
ATOM   2733  C   ILE B 127     -16.732   2.039 -30.801  1.00  0.00           C  
ATOM   2734  O   ILE B 127     -16.991   0.843 -30.967  1.00  0.00           O  
ATOM   2735  CB  ILE B 127     -14.621   2.156 -32.256  1.00  0.00           C  
ATOM   2736  CG1 ILE B 127     -13.139   2.591 -32.277  1.00  0.00           C  
ATOM   2737  CG2 ILE B 127     -15.405   2.844 -33.392  1.00  0.00           C  
ATOM   2738  CD1 ILE B 127     -12.350   2.079 -33.488  1.00  0.00           C  
ATOM   2739  N   PRO B 128     -17.686   2.934 -30.504  1.00  0.00           N  
ATOM   2740  CA  PRO B 128     -19.091   2.578 -30.431  1.00  0.00           C  
ATOM   2741  C   PRO B 128     -19.580   1.961 -31.740  1.00  0.00           C  
ATOM   2742  O   PRO B 128     -19.252   2.434 -32.827  1.00  0.00           O  
ATOM   2743  CB  PRO B 128     -19.844   3.865 -30.103  1.00  0.00           C  
ATOM   2744  CG  PRO B 128     -18.796   4.742 -29.423  1.00  0.00           C  
ATOM   2745  CD  PRO B 128     -17.514   4.340 -30.146  1.00  0.00           C  
ATOM   2746  N   LYS B 129     -20.398   0.912 -31.633  1.00  0.00           N  
ATOM   2747  CA  LYS B 129     -21.089   0.305 -32.769  1.00  0.00           C  
ATOM   2748  C   LYS B 129     -22.570   0.649 -32.685  1.00  0.00           C  
ATOM   2749  O   LYS B 129     -22.951   1.758 -33.080  1.00  0.00           O  
ATOM   2750  CB  LYS B 129     -20.757  -1.203 -32.799  1.00  0.00           C  
ATOM   2751  CG  LYS B 129     -21.239  -1.859 -34.095  1.00  0.00           C  
ATOM   2752  CD  LYS B 129     -21.004  -3.364 -34.024  1.00  0.00           C  
ATOM   2753  CE  LYS B 129     -21.652  -4.040 -35.224  1.00  0.00           C  
ATOM   2754  NZ  LYS B 129     -21.701  -5.494 -35.021  1.00  0.00           N  
ATOM   2755  N   ASP B 130     -23.382  -0.237 -32.128  1.00  0.00           N  
ATOM   2756  CA  ASP B 130     -24.828  -0.044 -32.007  1.00  0.00           C  
ATOM   2757  C   ASP B 130     -25.211   0.678 -30.703  1.00  0.00           C  
ATOM   2758  O   ASP B 130     -26.302   1.239 -30.584  1.00  0.00           O  
ATOM   2759  CB  ASP B 130     -25.522  -1.417 -32.125  1.00  0.00           C  
ATOM   2760  CG  ASP B 130     -25.107  -2.182 -33.388  1.00  0.00           C  
ATOM   2761  OD1 ASP B 130     -25.017  -1.558 -34.460  1.00  0.00           O  
ATOM   2762  OD2 ASP B 130     -24.812  -3.391 -33.278  1.00  0.00           O  
ATOM   2763  N   SER B 131     -24.321   0.676 -29.727  1.00  0.00           N  
ATOM   2764  CA  SER B 131     -24.578   1.190 -28.387  1.00  0.00           C  
ATOM   2765  C   SER B 131     -23.396   1.956 -27.801  1.00  0.00           C  
ATOM   2766  O   SER B 131     -22.235   1.602 -28.004  1.00  0.00           O  
ATOM   2767  CB  SER B 131     -24.953   0.038 -27.452  1.00  0.00           C  
ATOM   2768  OG  SER B 131     -26.103  -0.634 -27.899  1.00  0.00           O  
ATOM   2769  N   VAL B 132     -23.718   2.964 -26.992  1.00  0.00           N  
ATOM   2770  CA  VAL B 132     -22.772   3.715 -26.157  1.00  0.00           C  
ATOM   2771  C   VAL B 132     -23.001   3.318 -24.700  1.00  0.00           C  
ATOM   2772  O   VAL B 132     -24.135   3.314 -24.219  1.00  0.00           O  
ATOM   2773  CB  VAL B 132     -22.926   5.225 -26.369  1.00  0.00           C  
ATOM   2774  CG1 VAL B 132     -21.952   6.035 -25.503  1.00  0.00           C  
ATOM   2775  CG2 VAL B 132     -22.662   5.620 -27.833  1.00  0.00           C  
ATOM   2776  N   ILE B 133     -21.929   2.994 -23.969  1.00  0.00           N  
ATOM   2777  CA  ILE B 133     -21.988   2.694 -22.538  1.00  0.00           C  
ATOM   2778  C   ILE B 133     -21.717   3.955 -21.711  1.00  0.00           C  
ATOM   2779  O   ILE B 133     -20.857   4.766 -22.046  1.00  0.00           O  
ATOM   2780  CB  ILE B 133     -21.067   1.504 -22.185  1.00  0.00           C  
ATOM   2781  CG1 ILE B 133     -21.368   0.990 -20.763  1.00  0.00           C  
ATOM   2782  CG2 ILE B 133     -19.579   1.853 -22.347  1.00  0.00           C  
ATOM   2783  CD1 ILE B 133     -20.705  -0.363 -20.439  1.00  0.00           C  
ATOM   2784  N   GLY B 134     -22.439   4.128 -20.618  1.00  0.00           N  
ATOM   2785  CA  GLY B 134     -22.201   5.245 -19.706  1.00  0.00           C  
ATOM   2786  C   GLY B 134     -20.815   5.157 -19.042  1.00  0.00           C  
ATOM   2787  O   GLY B 134     -20.418   4.095 -18.559  1.00  0.00           O  
ATOM   2788  N   LEU B 135     -20.128   6.295 -18.915  1.00  0.00           N  
ATOM   2789  CA  LEU B 135     -18.819   6.450 -18.263  1.00  0.00           C  
ATOM   2790  C   LEU B 135     -18.715   5.684 -16.927  1.00  0.00           C  
ATOM   2791  O   LEU B 135     -17.771   4.933 -16.698  1.00  0.00           O  
ATOM   2792  CB  LEU B 135     -18.596   7.961 -18.040  1.00  0.00           C  
ATOM   2793  CG  LEU B 135     -17.352   8.331 -17.198  1.00  0.00           C  
ATOM   2794  CD1 LEU B 135     -16.068   7.898 -17.878  1.00  0.00           C  
ATOM   2795  CD2 LEU B 135     -17.300   9.842 -16.989  1.00  0.00           C  
ATOM   2796  N   SER B 136     -19.717   5.837 -16.062  1.00  0.00           N  
ATOM   2797  CA  SER B 136     -19.731   5.183 -14.747  1.00  0.00           C  
ATOM   2798  C   SER B 136     -19.751   3.656 -14.825  1.00  0.00           C  
ATOM   2799  O   SER B 136     -19.338   3.003 -13.871  1.00  0.00           O  
ATOM   2800  CB  SER B 136     -20.927   5.675 -13.926  1.00  0.00           C  
ATOM   2801  OG  SER B 136     -22.157   5.293 -14.522  1.00  0.00           O  
ATOM   2802  N   LYS B 137     -20.238   3.072 -15.923  1.00  0.00           N  
ATOM   2803  CA  LYS B 137     -20.288   1.617 -16.124  1.00  0.00           C  
ATOM   2804  C   LYS B 137     -18.902   1.069 -16.430  1.00  0.00           C  
ATOM   2805  O   LYS B 137     -18.541   0.053 -15.856  1.00  0.00           O  
ATOM   2806  CB  LYS B 137     -21.289   1.240 -17.218  1.00  0.00           C  
ATOM   2807  CG  LYS B 137     -22.707   1.785 -16.972  1.00  0.00           C  
ATOM   2808  CD  LYS B 137     -23.306   1.307 -15.648  1.00  0.00           C  
ATOM   2809  CE  LYS B 137     -24.728   1.855 -15.518  1.00  0.00           C  
ATOM   2810  NZ  LYS B 137     -25.448   1.249 -14.380  1.00  0.00           N  
ATOM   2811  N   ILE B 138     -18.117   1.771 -17.244  1.00  0.00           N  
ATOM   2812  CA  ILE B 138     -16.713   1.404 -17.508  1.00  0.00           C  
ATOM   2813  C   ILE B 138     -15.926   1.378 -16.191  1.00  0.00           C  
ATOM   2814  O   ILE B 138     -15.331   0.360 -15.869  1.00  0.00           O  
ATOM   2815  CB  ILE B 138     -16.075   2.343 -18.551  1.00  0.00           C  
ATOM   2816  CG1 ILE B 138     -16.843   2.246 -19.891  1.00  0.00           C  
ATOM   2817  CG2 ILE B 138     -14.590   1.993 -18.750  1.00  0.00           C  
ATOM   2818  CD1 ILE B 138     -16.338   3.195 -20.987  1.00  0.00           C  
ATOM   2819  N   ASN B 139     -16.027   2.435 -15.376  1.00  0.00           N  
ATOM   2820  CA  ASN B 139     -15.391   2.487 -14.056  1.00  0.00           C  
ATOM   2821  C   ASN B 139     -15.838   1.317 -13.157  1.00  0.00           C  
ATOM   2822  O   ASN B 139     -15.010   0.671 -12.517  1.00  0.00           O  
ATOM   2823  CB  ASN B 139     -15.730   3.824 -13.381  1.00  0.00           C  
ATOM   2824  CG  ASN B 139     -14.925   4.982 -13.939  1.00  0.00           C  
ATOM   2825  OD1 ASN B 139     -13.864   5.303 -13.457  1.00  0.00           O  
ATOM   2826  ND2 ASN B 139     -15.408   5.649 -14.964  1.00  0.00           N  
ATOM   2827  N   ARG B 140     -17.146   1.006 -13.126  1.00  0.00           N  
ATOM   2828  CA  ARG B 140     -17.689  -0.087 -12.312  1.00  0.00           C  
ATOM   2829  C   ARG B 140     -17.212  -1.464 -12.777  1.00  0.00           C  
ATOM   2830  O   ARG B 140     -16.950  -2.299 -11.926  1.00  0.00           O  
ATOM   2831  CB  ARG B 140     -19.220  -0.041 -12.305  1.00  0.00           C  
ATOM   2832  CG  ARG B 140     -19.753   1.085 -11.397  1.00  0.00           C  
ATOM   2833  CD  ARG B 140     -21.266   1.198 -11.592  1.00  0.00           C  
ATOM   2834  NE  ARG B 140     -21.845   2.318 -10.819  1.00  0.00           N  
ATOM   2835  CZ  ARG B 140     -22.496   2.237  -9.659  1.00  0.00           C  
ATOM   2836  NH1 ARG B 140     -22.695   1.099  -9.045  1.00  0.00           N  
ATOM   2837  NH2 ARG B 140     -22.952   3.313  -9.103  1.00  0.00           N  
ATOM   2838  N   ILE B 141     -17.089  -1.698 -14.088  1.00  0.00           N  
ATOM   2839  CA  ILE B 141     -16.571  -2.962 -14.643  1.00  0.00           C  
ATOM   2840  C   ILE B 141     -15.093  -3.130 -14.278  1.00  0.00           C  
ATOM   2841  O   ILE B 141     -14.710  -4.184 -13.786  1.00  0.00           O  
ATOM   2842  CB  ILE B 141     -16.805  -3.022 -16.166  1.00  0.00           C  
ATOM   2843  CG1 ILE B 141     -18.313  -3.145 -16.471  1.00  0.00           C  
ATOM   2844  CG2 ILE B 141     -16.054  -4.202 -16.806  1.00  0.00           C  
ATOM   2845  CD1 ILE B 141     -18.664  -2.771 -17.921  1.00  0.00           C  
ATOM   2846  N   VAL B 142     -14.272  -2.087 -14.444  1.00  0.00           N  
ATOM   2847  CA  VAL B 142     -12.864  -2.085 -14.024  1.00  0.00           C  
ATOM   2848  C   VAL B 142     -12.746  -2.413 -12.530  1.00  0.00           C  
ATOM   2849  O   VAL B 142     -12.001  -3.312 -12.158  1.00  0.00           O  
ATOM   2850  CB  VAL B 142     -12.186  -0.735 -14.340  1.00  0.00           C  
ATOM   2851  CG1 VAL B 142     -10.783  -0.627 -13.743  1.00  0.00           C  
ATOM   2852  CG2 VAL B 142     -12.056  -0.529 -15.853  1.00  0.00           C  
ATOM   2853  N   GLN B 143     -13.545  -1.752 -11.694  1.00  0.00           N  
ATOM   2854  CA  GLN B 143     -13.552  -2.012 -10.251  1.00  0.00           C  
ATOM   2855  C   GLN B 143     -14.017  -3.428  -9.916  1.00  0.00           C  
ATOM   2856  O   GLN B 143     -13.416  -4.047  -9.051  1.00  0.00           O  
ATOM   2857  CB  GLN B 143     -14.430  -0.975  -9.528  1.00  0.00           C  
ATOM   2858  CG  GLN B 143     -13.683   0.354  -9.312  1.00  0.00           C  
ATOM   2859  CD  GLN B 143     -12.540   0.221  -8.292  1.00  0.00           C  
ATOM   2860  OE1 GLN B 143     -12.619  -0.509  -7.327  1.00  0.00           O  
ATOM   2861  NE2 GLN B 143     -11.458   0.933  -8.475  1.00  0.00           N  
ATOM   2862  N   PHE B 144     -15.029  -3.976 -10.597  1.00  0.00           N  
ATOM   2863  CA  PHE B 144     -15.517  -5.330 -10.344  1.00  0.00           C  
ATOM   2864  C   PHE B 144     -14.397  -6.371 -10.503  1.00  0.00           C  
ATOM   2865  O   PHE B 144     -14.147  -7.140  -9.579  1.00  0.00           O  
ATOM   2866  CB  PHE B 144     -16.702  -5.640 -11.273  1.00  0.00           C  
ATOM   2867  CG  PHE B 144     -17.179  -7.061 -11.167  1.00  0.00           C  
ATOM   2868  CD1 PHE B 144     -16.795  -8.032 -12.125  1.00  0.00           C  
ATOM   2869  CD2 PHE B 144     -17.992  -7.473 -10.080  1.00  0.00           C  
ATOM   2870  CE1 PHE B 144     -17.206  -9.366 -11.998  1.00  0.00           C  
ATOM   2871  CE2 PHE B 144     -18.403  -8.802  -9.953  1.00  0.00           C  
ATOM   2872  CZ  PHE B 144     -18.011  -9.745 -10.913  1.00  0.00           C  
ATOM   2873  N   PHE B 145     -13.680  -6.342 -11.629  1.00  0.00           N  
ATOM   2874  CA  PHE B 145     -12.561  -7.259 -11.851  1.00  0.00           C  
ATOM   2875  C   PHE B 145     -11.345  -6.949 -10.972  1.00  0.00           C  
ATOM   2876  O   PHE B 145     -10.621  -7.864 -10.580  1.00  0.00           O  
ATOM   2877  CB  PHE B 145     -12.200  -7.283 -13.339  1.00  0.00           C  
ATOM   2878  CG  PHE B 145     -13.246  -7.971 -14.184  1.00  0.00           C  
ATOM   2879  CD1 PHE B 145     -13.410  -9.362 -14.072  1.00  0.00           C  
ATOM   2880  CD2 PHE B 145     -14.082  -7.241 -15.037  1.00  0.00           C  
ATOM   2881  CE1 PHE B 145     -14.419 -10.021 -14.799  1.00  0.00           C  
ATOM   2882  CE2 PHE B 145     -15.091  -7.890 -15.763  1.00  0.00           C  
ATOM   2883  CZ  PHE B 145     -15.263  -9.278 -15.641  1.00  0.00           C  
ATOM   2884  N   ALA B 146     -11.134  -5.684 -10.602  1.00  0.00           N  
ATOM   2885  CA  ALA B 146     -10.078  -5.312  -9.670  1.00  0.00           C  
ATOM   2886  C   ALA B 146     -10.318  -5.842  -8.244  1.00  0.00           C  
ATOM   2887  O   ALA B 146      -9.358  -6.137  -7.533  1.00  0.00           O  
ATOM   2888  CB  ALA B 146      -9.922  -3.788  -9.683  1.00  0.00           C  
ATOM   2889  N   GLN B 147     -11.586  -6.016  -7.830  1.00  0.00           N  
ATOM   2890  CA  GLN B 147     -11.947  -6.554  -6.510  1.00  0.00           C  
ATOM   2891  C   GLN B 147     -11.837  -8.097  -6.470  1.00  0.00           C  
ATOM   2892  O   GLN B 147     -12.771  -8.796  -6.093  1.00  0.00           O  
ATOM   2893  CB  GLN B 147     -13.348  -6.067  -6.082  1.00  0.00           C  
ATOM   2894  CG  GLN B 147     -13.497  -4.550  -5.906  1.00  0.00           C  
ATOM   2895  CD  GLN B 147     -12.484  -3.915  -4.947  1.00  0.00           C  
ATOM   2896  OE1 GLN B 147     -12.561  -4.056  -3.739  1.00  0.00           O  
ATOM   2897  NE2 GLN B 147     -11.526  -3.171  -5.452  1.00  0.00           N  
ATOM   2898  N   ARG B 148     -10.693  -8.611  -6.901  1.00  0.00           N  
ATOM   2899  CA  ARG B 148     -10.332 -10.031  -6.927  1.00  0.00           C  
ATOM   2900  C   ARG B 148      -8.846 -10.186  -6.591  1.00  0.00           C  
ATOM   2901  O   ARG B 148      -8.078  -9.252  -6.853  1.00  0.00           O  
ATOM   2902  CB  ARG B 148     -10.601 -10.627  -8.326  1.00  0.00           C  
ATOM   2903  CG  ARG B 148     -12.078 -10.582  -8.759  1.00  0.00           C  
ATOM   2904  CD  ARG B 148     -12.248 -11.234 -10.133  1.00  0.00           C  
ATOM   2905  NE  ARG B 148     -13.673 -11.378 -10.515  1.00  0.00           N  
ATOM   2906  CZ  ARG B 148     -14.143 -12.148 -11.489  1.00  0.00           C  
ATOM   2907  NH1 ARG B 148     -13.364 -12.810 -12.295  1.00  0.00           N  
ATOM   2908  NH2 ARG B 148     -15.406 -12.286 -11.666  1.00  0.00           N  
ATOM   2909  N   PRO B 149      -8.388 -11.342  -6.103  1.00  0.00           N  
ATOM   2910  CA  PRO B 149      -6.983 -11.710  -6.212  1.00  0.00           C  
ATOM   2911  C   PRO B 149      -6.617 -11.769  -7.699  1.00  0.00           C  
ATOM   2912  O   PRO B 149      -7.299 -12.438  -8.475  1.00  0.00           O  
ATOM   2913  CB  PRO B 149      -6.832 -13.067  -5.523  1.00  0.00           C  
ATOM   2914  CG  PRO B 149      -8.112 -13.211  -4.696  1.00  0.00           C  
ATOM   2915  CD  PRO B 149      -9.139 -12.415  -5.499  1.00  0.00           C  
ATOM   2916  N   GLN B 150      -5.579 -11.028  -8.116  1.00  0.00           N  
ATOM   2917  CA  GLN B 150      -5.296 -10.822  -9.537  1.00  0.00           C  
ATOM   2918  C   GLN B 150      -3.812 -10.994  -9.903  1.00  0.00           C  
ATOM   2919  O   GLN B 150      -2.907 -10.758  -9.109  1.00  0.00           O  
ATOM   2920  CB  GLN B 150      -5.798  -9.435  -9.980  1.00  0.00           C  
ATOM   2921  CG  GLN B 150      -7.322  -9.349 -10.188  1.00  0.00           C  
ATOM   2922  CD  GLN B 150      -7.840 -10.128 -11.400  1.00  0.00           C  
ATOM   2923  OE1 GLN B 150      -7.159 -10.922 -12.023  1.00  0.00           O  
ATOM   2924  NE2 GLN B 150      -9.085  -9.930 -11.777  1.00  0.00           N  
ATOM   2925  N   VAL B 151      -3.626 -11.363 -11.173  1.00  0.00           N  
ATOM   2926  CA  VAL B 151      -2.431 -11.097 -11.961  1.00  0.00           C  
ATOM   2927  C   VAL B 151      -2.792  -9.945 -12.909  1.00  0.00           C  
ATOM   2928  O   VAL B 151      -3.854  -9.976 -13.522  1.00  0.00           O  
ATOM   2929  CB  VAL B 151      -2.001 -12.346 -12.743  1.00  0.00           C  
ATOM   2930  CG1 VAL B 151      -0.751 -12.096 -13.581  1.00  0.00           C  
ATOM   2931  CG2 VAL B 151      -1.677 -13.514 -11.801  1.00  0.00           C  
ATOM   2932  N   GLN B 152      -1.943  -8.934 -13.031  1.00  0.00           N  
ATOM   2933  CA  GLN B 152      -2.273  -7.724 -13.805  1.00  0.00           C  
ATOM   2934  C   GLN B 152      -2.550  -8.024 -15.292  1.00  0.00           C  
ATOM   2935  O   GLN B 152      -3.460  -7.442 -15.880  1.00  0.00           O  
ATOM   2936  CB  GLN B 152      -1.145  -6.692 -13.633  1.00  0.00           C  
ATOM   2937  CG  GLN B 152      -1.465  -5.358 -14.338  1.00  0.00           C  
ATOM   2938  CD  GLN B 152      -0.415  -4.282 -14.065  1.00  0.00           C  
ATOM   2939  OE1 GLN B 152       0.172  -4.198 -13.007  1.00  0.00           O  
ATOM   2940  NE2 GLN B 152      -0.152  -3.413 -15.024  1.00  0.00           N  
ATOM   2941  N   GLU B 153      -1.822  -8.952 -15.885  1.00  0.00           N  
ATOM   2942  CA  GLU B 153      -2.049  -9.435 -17.245  1.00  0.00           C  
ATOM   2943  C   GLU B 153      -3.456 -10.015 -17.404  1.00  0.00           C  
ATOM   2944  O   GLU B 153      -4.188  -9.636 -18.318  1.00  0.00           O  
ATOM   2945  CB  GLU B 153      -0.991 -10.487 -17.614  1.00  0.00           C  
ATOM   2946  CG  GLU B 153       0.452  -9.957 -17.706  1.00  0.00           C  
ATOM   2947  CD  GLU B 153       1.206  -9.814 -16.375  1.00  0.00           C  
ATOM   2948  OE1 GLU B 153       2.418  -9.531 -16.443  1.00  0.00           O  
ATOM   2949  OE2 GLU B 153       0.582  -9.955 -15.297  1.00  0.00           O  
ATOM   2950  N   ARG B 154      -3.876 -10.881 -16.474  1.00  0.00           N  
ATOM   2951  CA  ARG B 154      -5.211 -11.488 -16.485  1.00  0.00           C  
ATOM   2952  C   ARG B 154      -6.311 -10.450 -16.251  1.00  0.00           C  
ATOM   2953  O   ARG B 154      -7.297 -10.450 -16.983  1.00  0.00           O  
ATOM   2954  CB  ARG B 154      -5.279 -12.633 -15.454  1.00  0.00           C  
ATOM   2955  CG  ARG B 154      -6.598 -13.422 -15.559  1.00  0.00           C  
ATOM   2956  CD  ARG B 154      -6.593 -14.663 -14.651  1.00  0.00           C  
ATOM   2957  NE  ARG B 154      -6.642 -14.305 -13.229  1.00  0.00           N  
ATOM   2958  CZ  ARG B 154      -5.950 -14.821 -12.221  1.00  0.00           C  
ATOM   2959  NH1 ARG B 154      -5.104 -15.803 -12.350  1.00  0.00           N  
ATOM   2960  NH2 ARG B 154      -6.118 -14.350 -11.037  1.00  0.00           N  
ATOM   2961  N   LEU B 155      -6.127  -9.542 -15.304  1.00  0.00           N  
ATOM   2962  CA  LEU B 155      -7.057  -8.438 -15.034  1.00  0.00           C  
ATOM   2963  C   LEU B 155      -7.323  -7.606 -16.297  1.00  0.00           C  
ATOM   2964  O   LEU B 155      -8.471  -7.327 -16.626  1.00  0.00           O  
ATOM   2965  CB  LEU B 155      -6.472  -7.584 -13.896  1.00  0.00           C  
ATOM   2966  CG  LEU B 155      -7.229  -6.270 -13.599  1.00  0.00           C  
ATOM   2967  CD1 LEU B 155      -8.684  -6.512 -13.226  1.00  0.00           C  
ATOM   2968  CD2 LEU B 155      -6.551  -5.544 -12.444  1.00  0.00           C  
ATOM   2969  N   THR B 156      -6.265  -7.255 -17.026  1.00  0.00           N  
ATOM   2970  CA  THR B 156      -6.365  -6.476 -18.268  1.00  0.00           C  
ATOM   2971  C   THR B 156      -7.167  -7.220 -19.334  1.00  0.00           C  
ATOM   2972  O   THR B 156      -8.051  -6.638 -19.970  1.00  0.00           O  
ATOM   2973  CB  THR B 156      -4.955  -6.137 -18.800  1.00  0.00           C  
ATOM   2974  OG1 THR B 156      -4.167  -5.566 -17.785  1.00  0.00           O  
ATOM   2975  CG2 THR B 156      -4.998  -5.095 -19.919  1.00  0.00           C  
ATOM   2976  N   GLN B 157      -6.927  -8.532 -19.492  1.00  0.00           N  
ATOM   2977  CA  GLN B 157      -7.678  -9.393 -20.410  1.00  0.00           C  
ATOM   2978  C   GLN B 157      -9.146  -9.551 -19.998  1.00  0.00           C  
ATOM   2979  O   GLN B 157     -10.031  -9.457 -20.849  1.00  0.00           O  
ATOM   2980  CB  GLN B 157      -7.001 -10.772 -20.495  1.00  0.00           C  
ATOM   2981  CG  GLN B 157      -5.640 -10.750 -21.219  1.00  0.00           C  
ATOM   2982  CD  GLN B 157      -5.753 -10.540 -22.728  1.00  0.00           C  
ATOM   2983  OE1 GLN B 157      -6.784 -10.726 -23.348  1.00  0.00           O  
ATOM   2984  NE2 GLN B 157      -4.676 -10.155 -23.373  1.00  0.00           N  
ATOM   2985  N   GLN B 158      -9.431  -9.749 -18.711  1.00  0.00           N  
ATOM   2986  CA  GLN B 158     -10.797  -9.874 -18.200  1.00  0.00           C  
ATOM   2987  C   GLN B 158     -11.629  -8.623 -18.512  1.00  0.00           C  
ATOM   2988  O   GLN B 158     -12.730  -8.731 -19.043  1.00  0.00           O  
ATOM   2989  CB  GLN B 158     -10.765 -10.123 -16.684  1.00  0.00           C  
ATOM   2990  CG  GLN B 158     -10.357 -11.560 -16.311  1.00  0.00           C  
ATOM   2991  CD  GLN B 158     -10.250 -11.782 -14.799  1.00  0.00           C  
ATOM   2992  OE1 GLN B 158     -10.225 -10.856 -14.003  1.00  0.00           O  
ATOM   2993  NE2 GLN B 158     -10.197 -13.012 -14.356  1.00  0.00           N  
ATOM   2994  N   ILE B 159     -11.080  -7.435 -18.265  1.00  0.00           N  
ATOM   2995  CA  ILE B 159     -11.756  -6.163 -18.563  1.00  0.00           C  
ATOM   2996  C   ILE B 159     -12.007  -6.027 -20.066  1.00  0.00           C  
ATOM   2997  O   ILE B 159     -13.103  -5.634 -20.469  1.00  0.00           O  
ATOM   2998  CB  ILE B 159     -10.951  -4.969 -17.999  1.00  0.00           C  
ATOM   2999  CG1 ILE B 159     -10.897  -5.020 -16.453  1.00  0.00           C  
ATOM   3000  CG2 ILE B 159     -11.576  -3.625 -18.439  1.00  0.00           C  
ATOM   3001  CD1 ILE B 159      -9.819  -4.100 -15.855  1.00  0.00           C  
ATOM   3002  N   LEU B 160     -11.031  -6.384 -20.917  1.00  0.00           N  
ATOM   3003  CA  LEU B 160     -11.198  -6.357 -22.369  1.00  0.00           C  
ATOM   3004  C   LEU B 160     -12.382  -7.221 -22.806  1.00  0.00           C  
ATOM   3005  O   LEU B 160     -13.276  -6.728 -23.494  1.00  0.00           O  
ATOM   3006  CB  LEU B 160      -9.898  -6.827 -23.053  1.00  0.00           C  
ATOM   3007  CG  LEU B 160      -9.997  -6.820 -24.598  1.00  0.00           C  
ATOM   3008  CD1 LEU B 160      -9.917  -5.404 -25.150  1.00  0.00           C  
ATOM   3009  CD2 LEU B 160      -8.875  -7.634 -25.219  1.00  0.00           C  
ATOM   3010  N   ILE B 161     -12.405  -8.496 -22.407  1.00  0.00           N  
ATOM   3011  CA  ILE B 161     -13.439  -9.454 -22.823  1.00  0.00           C  
ATOM   3012  C   ILE B 161     -14.814  -9.053 -22.296  1.00  0.00           C  
ATOM   3013  O   ILE B 161     -15.789  -9.114 -23.033  1.00  0.00           O  
ATOM   3014  CB  ILE B 161     -13.053 -10.880 -22.388  1.00  0.00           C  
ATOM   3015  CG1 ILE B 161     -11.755 -11.378 -23.061  1.00  0.00           C  
ATOM   3016  CG2 ILE B 161     -14.191 -11.886 -22.648  1.00  0.00           C  
ATOM   3017  CD1 ILE B 161     -11.747 -11.381 -24.595  1.00  0.00           C  
ATOM   3018  N   ALA B 162     -14.893  -8.592 -21.052  1.00  0.00           N  
ATOM   3019  CA  ALA B 162     -16.138  -8.104 -20.477  1.00  0.00           C  
ATOM   3020  C   ALA B 162     -16.725  -6.955 -21.304  1.00  0.00           C  
ATOM   3021  O   ALA B 162     -17.889  -6.997 -21.693  1.00  0.00           O  
ATOM   3022  CB  ALA B 162     -15.874  -7.673 -19.025  1.00  0.00           C  
ATOM   3023  N   LEU B 163     -15.901  -5.954 -21.651  1.00  0.00           N  
ATOM   3024  CA  LEU B 163     -16.338  -4.816 -22.456  1.00  0.00           C  
ATOM   3025  C   LEU B 163     -16.704  -5.222 -23.893  1.00  0.00           C  
ATOM   3026  O   LEU B 163     -17.742  -4.796 -24.383  1.00  0.00           O  
ATOM   3027  CB  LEU B 163     -15.250  -3.733 -22.444  1.00  0.00           C  
ATOM   3028  CG  LEU B 163     -15.123  -3.007 -21.090  1.00  0.00           C  
ATOM   3029  CD1 LEU B 163     -13.880  -2.129 -21.116  1.00  0.00           C  
ATOM   3030  CD2 LEU B 163     -16.327  -2.105 -20.793  1.00  0.00           C  
ATOM   3031  N   GLN B 164     -15.911  -6.079 -24.546  1.00  0.00           N  
ATOM   3032  CA  GLN B 164     -16.230  -6.600 -25.882  1.00  0.00           C  
ATOM   3033  C   GLN B 164     -17.583  -7.319 -25.902  1.00  0.00           C  
ATOM   3034  O   GLN B 164     -18.386  -7.091 -26.798  1.00  0.00           O  
ATOM   3035  CB  GLN B 164     -15.128  -7.574 -26.331  1.00  0.00           C  
ATOM   3036  CG  GLN B 164     -13.841  -6.858 -26.771  1.00  0.00           C  
ATOM   3037  CD  GLN B 164     -12.758  -7.833 -27.237  1.00  0.00           C  
ATOM   3038  OE1 GLN B 164     -12.636  -8.958 -26.777  1.00  0.00           O  
ATOM   3039  NE2 GLN B 164     -11.939  -7.435 -28.175  1.00  0.00           N  
ATOM   3040  N   THR B 165     -17.846  -8.134 -24.881  1.00  0.00           N  
ATOM   3041  CA  THR B 165     -19.095  -8.891 -24.740  1.00  0.00           C  
ATOM   3042  C   THR B 165     -20.289  -7.956 -24.545  1.00  0.00           C  
ATOM   3043  O   THR B 165     -21.292  -8.089 -25.239  1.00  0.00           O  
ATOM   3044  CB  THR B 165     -18.991  -9.872 -23.555  1.00  0.00           C  
ATOM   3045  OG1 THR B 165     -17.891 -10.729 -23.740  1.00  0.00           O  
ATOM   3046  CG2 THR B 165     -20.227 -10.758 -23.418  1.00  0.00           C  
ATOM   3047  N   LEU B 166     -20.174  -6.991 -23.649  1.00  0.00           N  
ATOM   3048  CA  LEU B 166     -21.266  -6.077 -23.305  1.00  0.00           C  
ATOM   3049  C   LEU B 166     -21.560  -5.033 -24.400  1.00  0.00           C  
ATOM   3050  O   LEU B 166     -22.705  -4.643 -24.587  1.00  0.00           O  
ATOM   3051  CB  LEU B 166     -20.920  -5.377 -21.990  1.00  0.00           C  
ATOM   3052  CG  LEU B 166     -20.890  -6.327 -20.773  1.00  0.00           C  
ATOM   3053  CD1 LEU B 166     -20.288  -5.581 -19.589  1.00  0.00           C  
ATOM   3054  CD2 LEU B 166     -22.282  -6.810 -20.388  1.00  0.00           C  
ATOM   3055  N   LEU B 167     -20.527  -4.586 -25.116  1.00  0.00           N  
ATOM   3056  CA  LEU B 167     -20.643  -3.583 -26.180  1.00  0.00           C  
ATOM   3057  C   LEU B 167     -20.977  -4.191 -27.552  1.00  0.00           C  
ATOM   3058  O   LEU B 167     -21.295  -3.449 -28.477  1.00  0.00           O  
ATOM   3059  CB  LEU B 167     -19.337  -2.771 -26.244  1.00  0.00           C  
ATOM   3060  CG  LEU B 167     -19.053  -1.916 -24.995  1.00  0.00           C  
ATOM   3061  CD1 LEU B 167     -17.641  -1.346 -25.072  1.00  0.00           C  
ATOM   3062  CD2 LEU B 167     -20.033  -0.752 -24.874  1.00  0.00           C  
ATOM   3063  N   GLY B 168     -20.878  -5.518 -27.696  1.00  0.00           N  
ATOM   3064  CA  GLY B 168     -21.103  -6.184 -28.978  1.00  0.00           C  
ATOM   3065  C   GLY B 168     -20.094  -5.787 -30.060  1.00  0.00           C  
ATOM   3066  O   GLY B 168     -20.415  -5.757 -31.248  1.00  0.00           O  
ATOM   3067  N   THR B 169     -18.864  -5.453 -29.658  1.00  0.00           N  
ATOM   3068  CA  THR B 169     -17.778  -5.087 -30.574  1.00  0.00           C  
ATOM   3069  C   THR B 169     -16.429  -5.592 -30.074  1.00  0.00           C  
ATOM   3070  O   THR B 169     -16.160  -5.592 -28.881  1.00  0.00           O  
ATOM   3071  CB  THR B 169     -17.735  -3.577 -30.827  1.00  0.00           C  
ATOM   3072  OG1 THR B 169     -16.726  -3.291 -31.780  1.00  0.00           O  
ATOM   3073  CG2 THR B 169     -17.430  -2.731 -29.590  1.00  0.00           C  
ATOM   3074  N   ASN B 170     -15.564  -5.990 -31.010  1.00  0.00           N  
ATOM   3075  CA  ASN B 170     -14.181  -6.324 -30.683  1.00  0.00           C  
ATOM   3076  C   ASN B 170     -13.293  -5.085 -30.550  1.00  0.00           C  
ATOM   3077  O   ASN B 170     -12.172  -5.198 -30.037  1.00  0.00           O  
ATOM   3078  CB  ASN B 170     -13.643  -7.293 -31.747  1.00  0.00           C  
ATOM   3079  CG  ASN B 170     -14.305  -8.657 -31.668  1.00  0.00           C  
ATOM   3080  OD1 ASN B 170     -14.751  -9.105 -30.637  1.00  0.00           O  
ATOM   3081  ND2 ASN B 170     -14.359  -9.372 -32.778  1.00  0.00           N  
ATOM   3082  N   ASN B 171     -13.756  -3.917 -30.999  1.00  0.00           N  
ATOM   3083  CA  ASN B 171     -12.995  -2.671 -31.016  1.00  0.00           C  
ATOM   3084  C   ASN B 171     -12.916  -2.056 -29.617  1.00  0.00           C  
ATOM   3085  O   ASN B 171     -13.528  -1.025 -29.333  1.00  0.00           O  
ATOM   3086  CB  ASN B 171     -13.593  -1.715 -32.059  1.00  0.00           C  
ATOM   3087  CG  ASN B 171     -13.574  -2.257 -33.471  1.00  0.00           C  
ATOM   3088  OD1 ASN B 171     -12.806  -3.124 -33.839  1.00  0.00           O  
ATOM   3089  ND2 ASN B 171     -14.444  -1.755 -34.321  1.00  0.00           N  
ATOM   3090  N   VAL B 172     -12.172  -2.716 -28.738  1.00  0.00           N  
ATOM   3091  CA  VAL B 172     -11.916  -2.290 -27.362  1.00  0.00           C  
ATOM   3092  C   VAL B 172     -10.411  -2.384 -27.100  1.00  0.00           C  
ATOM   3093  O   VAL B 172      -9.733  -3.280 -27.600  1.00  0.00           O  
ATOM   3094  CB  VAL B 172     -12.711  -3.135 -26.346  1.00  0.00           C  
ATOM   3095  CG1 VAL B 172     -12.542  -2.605 -24.916  1.00  0.00           C  
ATOM   3096  CG2 VAL B 172     -14.213  -3.146 -26.653  1.00  0.00           C  
ATOM   3097  N   ALA B 173      -9.898  -1.451 -26.311  1.00  0.00           N  
ATOM   3098  CA  ALA B 173      -8.539  -1.458 -25.812  1.00  0.00           C  
ATOM   3099  C   ALA B 173      -8.510  -1.131 -24.324  1.00  0.00           C  
ATOM   3100  O   ALA B 173      -9.236  -0.256 -23.859  1.00  0.00           O  
ATOM   3101  CB  ALA B 173      -7.697  -0.472 -26.627  1.00  0.00           C  
ATOM   3102  N   VAL B 174      -7.656  -1.830 -23.590  1.00  0.00           N  
ATOM   3103  CA  VAL B 174      -7.449  -1.620 -22.153  1.00  0.00           C  
ATOM   3104  C   VAL B 174      -5.951  -1.538 -21.882  1.00  0.00           C  
ATOM   3105  O   VAL B 174      -5.196  -2.405 -22.318  1.00  0.00           O  
ATOM   3106  CB  VAL B 174      -8.099  -2.741 -21.313  1.00  0.00           C  
ATOM   3107  CG1 VAL B 174      -7.977  -2.452 -19.819  1.00  0.00           C  
ATOM   3108  CG2 VAL B 174      -9.595  -2.903 -21.639  1.00  0.00           C  
ATOM   3109  N   SER B 175      -5.533  -0.513 -21.170  1.00  0.00           N  
ATOM   3110  CA  SER B 175      -4.179  -0.391 -20.623  1.00  0.00           C  
ATOM   3111  C   SER B 175      -4.265  -0.155 -19.128  1.00  0.00           C  
ATOM   3112  O   SER B 175      -5.088   0.632 -18.674  1.00  0.00           O  
ATOM   3113  CB  SER B 175      -3.424   0.738 -21.307  1.00  0.00           C  
ATOM   3114  OG  SER B 175      -2.062   0.727 -20.932  1.00  0.00           O  
ATOM   3115  N   ILE B 176      -3.428  -0.846 -18.361  1.00  0.00           N  
ATOM   3116  CA  ILE B 176      -3.312  -0.674 -16.913  1.00  0.00           C  
ATOM   3117  C   ILE B 176      -1.863  -0.361 -16.589  1.00  0.00           C  
ATOM   3118  O   ILE B 176      -0.961  -1.088 -17.005  1.00  0.00           O  
ATOM   3119  CB  ILE B 176      -3.826  -1.916 -16.144  1.00  0.00           C  
ATOM   3120  CG1 ILE B 176      -5.340  -2.112 -16.409  1.00  0.00           C  
ATOM   3121  CG2 ILE B 176      -3.556  -1.771 -14.629  1.00  0.00           C  
ATOM   3122  CD1 ILE B 176      -5.934  -3.380 -15.766  1.00  0.00           C  
ATOM   3123  N   ASP B 177      -1.648   0.702 -15.818  1.00  0.00           N  
ATOM   3124  CA  ASP B 177      -0.371   1.028 -15.197  1.00  0.00           C  
ATOM   3125  C   ASP B 177      -0.537   0.929 -13.682  1.00  0.00           C  
ATOM   3126  O   ASP B 177      -1.457   1.529 -13.124  1.00  0.00           O  
ATOM   3127  CB  ASP B 177       0.089   2.425 -15.622  1.00  0.00           C  
ATOM   3128  CG  ASP B 177       1.554   2.620 -15.249  1.00  0.00           C  
ATOM   3129  OD1 ASP B 177       1.815   3.057 -14.112  1.00  0.00           O  
ATOM   3130  OD2 ASP B 177       2.402   2.303 -16.122  1.00  0.00           O  
ATOM   3131  N   ALA B 178       0.312   0.144 -13.024  1.00  0.00           N  
ATOM   3132  CA  ALA B 178       0.159  -0.115 -11.601  1.00  0.00           C  
ATOM   3133  C   ALA B 178       1.477  -0.399 -10.877  1.00  0.00           C  
ATOM   3134  O   ALA B 178       2.411  -0.995 -11.410  1.00  0.00           O  
ATOM   3135  CB  ALA B 178      -0.840  -1.268 -11.405  1.00  0.00           C  
ATOM   3136  N   VAL B 179       1.497   0.000  -9.603  1.00  0.00           N  
ATOM   3137  CA  VAL B 179       2.546  -0.325  -8.638  1.00  0.00           C  
ATOM   3138  C   VAL B 179       2.109  -1.548  -7.835  1.00  0.00           C  
ATOM   3139  O   VAL B 179       1.040  -1.554  -7.227  1.00  0.00           O  
ATOM   3140  CB  VAL B 179       2.848   0.869  -7.721  1.00  0.00           C  
ATOM   3141  CG1 VAL B 179       3.911   0.521  -6.681  1.00  0.00           C  
ATOM   3142  CG2 VAL B 179       3.354   2.073  -8.523  1.00  0.00           C  
ATOM   3143  N   HIS B 180       2.954  -2.571  -7.800  1.00  0.00           N  
ATOM   3144  CA  HIS B 180       2.722  -3.795  -7.044  1.00  0.00           C  
ATOM   3145  C   HIS B 180       3.473  -3.729  -5.711  1.00  0.00           C  
ATOM   3146  O   HIS B 180       4.699  -3.829  -5.673  1.00  0.00           O  
ATOM   3147  CB  HIS B 180       3.172  -5.012  -7.871  1.00  0.00           C  
ATOM   3148  CG  HIS B 180       2.296  -5.307  -9.058  1.00  0.00           C  
ATOM   3149  ND1 HIS B 180       1.512  -6.438  -9.214  1.00  0.00           N  
ATOM   3150  CD2 HIS B 180       2.124  -4.534 -10.177  1.00  0.00           C  
ATOM   3151  CE1 HIS B 180       0.901  -6.341 -10.396  1.00  0.00           C  
ATOM   3152  NE2 HIS B 180       1.243  -5.200 -10.998  1.00  0.00           N  
ATOM   3153  N   TYR B 181       2.748  -3.612  -4.599  1.00  0.00           N  
ATOM   3154  CA  TYR B 181       3.379  -3.539  -3.279  1.00  0.00           C  
ATOM   3155  C   TYR B 181       4.052  -4.852  -2.858  1.00  0.00           C  
ATOM   3156  O   TYR B 181       4.964  -4.823  -2.032  1.00  0.00           O  
ATOM   3157  CB  TYR B 181       2.388  -3.034  -2.233  1.00  0.00           C  
ATOM   3158  CG  TYR B 181       2.173  -1.548  -2.366  1.00  0.00           C  
ATOM   3159  CD1 TYR B 181       3.065  -0.644  -1.741  1.00  0.00           C  
ATOM   3160  CD2 TYR B 181       1.160  -1.047  -3.202  1.00  0.00           C  
ATOM   3161  CE1 TYR B 181       2.951   0.725  -1.960  1.00  0.00           C  
ATOM   3162  CE2 TYR B 181       1.047   0.333  -3.429  1.00  0.00           C  
ATOM   3163  CZ  TYR B 181       1.953   1.214  -2.817  1.00  0.00           C  
ATOM   3164  OH  TYR B 181       1.873   2.552  -3.093  1.00  0.00           O  
ATOM   3165  N   CYS B 182       3.715  -5.989  -3.475  1.00  0.00           N  
ATOM   3166  CA  CYS B 182       4.479  -7.225  -3.297  1.00  0.00           C  
ATOM   3167  C   CYS B 182       5.907  -7.163  -3.851  1.00  0.00           C  
ATOM   3168  O   CYS B 182       6.754  -7.962  -3.460  1.00  0.00           O  
ATOM   3169  CB  CYS B 182       3.699  -8.400  -3.916  1.00  0.00           C  
ATOM   3170  SG  CYS B 182       3.604  -8.261  -5.724  1.00  0.00           S  
ATOM   3171  N   VAL B 183       6.207  -6.195  -4.729  1.00  0.00           N  
ATOM   3172  CA  VAL B 183       7.553  -5.872  -5.218  1.00  0.00           C  
ATOM   3173  C   VAL B 183       8.145  -4.706  -4.417  1.00  0.00           C  
ATOM   3174  O   VAL B 183       9.296  -4.771  -4.000  1.00  0.00           O  
ATOM   3175  CB  VAL B 183       7.530  -5.543  -6.723  1.00  0.00           C  
ATOM   3176  CG1 VAL B 183       8.925  -5.196  -7.246  1.00  0.00           C  
ATOM   3177  CG2 VAL B 183       6.997  -6.722  -7.540  1.00  0.00           C  
ATOM   3178  N   LYS B 184       7.340  -3.668  -4.144  1.00  0.00           N  
ATOM   3179  CA  LYS B 184       7.788  -2.457  -3.447  1.00  0.00           C  
ATOM   3180  C   LYS B 184       8.043  -2.674  -1.946  1.00  0.00           C  
ATOM   3181  O   LYS B 184       9.010  -2.141  -1.406  1.00  0.00           O  
ATOM   3182  CB  LYS B 184       6.757  -1.340  -3.701  1.00  0.00           C  
ATOM   3183  CG  LYS B 184       7.247   0.021  -3.187  1.00  0.00           C  
ATOM   3184  CD  LYS B 184       6.265   1.153  -3.520  1.00  0.00           C  
ATOM   3185  CE  LYS B 184       6.811   2.467  -2.963  1.00  0.00           C  
ATOM   3186  NZ  LYS B 184       5.878   3.596  -3.160  1.00  0.00           N  
ATOM   3187  N   ALA B 185       7.188  -3.440  -1.277  1.00  0.00           N  
ATOM   3188  CA  ALA B 185       7.208  -3.598   0.180  1.00  0.00           C  
ATOM   3189  C   ALA B 185       8.100  -4.748   0.689  1.00  0.00           C  
ATOM   3190  O   ALA B 185       8.407  -4.815   1.879  1.00  0.00           O  
ATOM   3191  CB  ALA B 185       5.766  -3.789   0.668  1.00  0.00           C  
ATOM   3192  N   ARG B 186       8.500  -5.671  -0.176  1.00  0.00           N  
ATOM   3193  CA  ARG B 186       9.223  -6.898   0.167  1.00  0.00           C  
ATOM   3194  C   ARG B 186      10.125  -7.366  -0.977  1.00  0.00           C  
ATOM   3195  O   ARG B 186      10.093  -6.802  -2.068  1.00  0.00           O  
ATOM   3196  CB  ARG B 186       8.216  -7.993   0.562  1.00  0.00           C  
ATOM   3197  CG  ARG B 186       7.219  -8.347  -0.569  1.00  0.00           C  
ATOM   3198  CD  ARG B 186       6.351  -9.570  -0.224  1.00  0.00           C  
ATOM   3199  NE  ARG B 186       7.150 -10.789  -0.121  1.00  0.00           N  
ATOM   3200  CZ  ARG B 186       7.582 -11.564  -1.095  1.00  0.00           C  
ATOM   3201  NH1 ARG B 186       7.256 -11.369  -2.345  1.00  0.00           N  
ATOM   3202  NH2 ARG B 186       8.373 -12.554  -0.810  1.00  0.00           N  
ATOM   3203  N   GLY B 187      10.878  -8.413  -0.748  1.00  0.00           N  
ATOM   3204  CA  GLY B 187      11.730  -9.030  -1.768  1.00  0.00           C  
ATOM   3205  C   GLY B 187      12.763  -8.050  -2.324  1.00  0.00           C  
ATOM   3206  O   GLY B 187      13.635  -7.589  -1.584  1.00  0.00           O  
ATOM   3207  N   ILE B 188      12.649  -7.726  -3.620  1.00  0.00           N  
ATOM   3208  CA  ILE B 188      13.573  -6.808  -4.306  1.00  0.00           C  
ATOM   3209  C   ILE B 188      13.476  -5.374  -3.751  1.00  0.00           C  
ATOM   3210  O   ILE B 188      14.464  -4.647  -3.774  1.00  0.00           O  
ATOM   3211  CB  ILE B 188      13.330  -6.859  -5.837  1.00  0.00           C  
ATOM   3212  CG1 ILE B 188      13.615  -8.287  -6.374  1.00  0.00           C  
ATOM   3213  CG2 ILE B 188      14.197  -5.840  -6.597  1.00  0.00           C  
ATOM   3214  CD1 ILE B 188      13.196  -8.508  -7.833  1.00  0.00           C  
ATOM   3215  N   ARG B 189      12.324  -4.987  -3.201  1.00  0.00           N  
ATOM   3216  CA  ARG B 189      12.044  -3.644  -2.636  1.00  0.00           C  
ATOM   3217  C   ARG B 189      12.329  -2.508  -3.623  1.00  0.00           C  
ATOM   3218  O   ARG B 189      12.896  -1.478  -3.256  1.00  0.00           O  
ATOM   3219  CB  ARG B 189      12.764  -3.434  -1.289  1.00  0.00           C  
ATOM   3220  CG  ARG B 189      12.398  -4.477  -0.239  1.00  0.00           C  
ATOM   3221  CD  ARG B 189      13.115  -4.131   1.068  1.00  0.00           C  
ATOM   3222  NE  ARG B 189      12.845  -5.134   2.102  1.00  0.00           N  
ATOM   3223  CZ  ARG B 189      13.189  -5.042   3.382  1.00  0.00           C  
ATOM   3224  NH1 ARG B 189      13.842  -4.001   3.839  1.00  0.00           N  
ATOM   3225  NH2 ARG B 189      12.881  -5.990   4.209  1.00  0.00           N  
ATOM   3226  N   ASP B 190      11.909  -2.700  -4.855  1.00  0.00           N  
ATOM   3227  CA  ASP B 190      11.974  -1.647  -5.864  1.00  0.00           C  
ATOM   3228  C   ASP B 190      10.896  -0.590  -5.577  1.00  0.00           C  
ATOM   3229  O   ASP B 190       9.691  -0.840  -5.688  1.00  0.00           O  
ATOM   3230  CB  ASP B 190      11.860  -2.260  -7.260  1.00  0.00           C  
ATOM   3231  CG  ASP B 190      12.092  -1.232  -8.360  1.00  0.00           C  
ATOM   3232  OD1 ASP B 190      12.095  -0.014  -8.063  1.00  0.00           O  
ATOM   3233  OD2 ASP B 190      12.233  -1.668  -9.516  1.00  0.00           O  
ATOM   3234  N   ALA B 191      11.346   0.597  -5.173  1.00  0.00           N  
ATOM   3235  CA  ALA B 191      10.469   1.675  -4.739  1.00  0.00           C  
ATOM   3236  C   ALA B 191       9.902   2.524  -5.891  1.00  0.00           C  
ATOM   3237  O   ALA B 191       8.997   3.329  -5.658  1.00  0.00           O  
ATOM   3238  CB  ALA B 191      11.235   2.533  -3.726  1.00  0.00           C  
ATOM   3239  N   THR B 192      10.427   2.371  -7.105  1.00  0.00           N  
ATOM   3240  CA  THR B 192      10.157   3.260  -8.240  1.00  0.00           C  
ATOM   3241  C   THR B 192       9.560   2.564  -9.460  1.00  0.00           C  
ATOM   3242  O   THR B 192       9.035   3.249 -10.337  1.00  0.00           O  
ATOM   3243  CB  THR B 192      11.428   4.003  -8.670  1.00  0.00           C  
ATOM   3244  OG1 THR B 192      12.467   3.092  -8.970  1.00  0.00           O  
ATOM   3245  CG2 THR B 192      11.951   4.925  -7.573  1.00  0.00           C  
ATOM   3246  N   SER B 193       9.606   1.240  -9.546  1.00  0.00           N  
ATOM   3247  CA  SER B 193       9.053   0.527 -10.688  1.00  0.00           C  
ATOM   3248  C   SER B 193       7.525   0.513 -10.680  1.00  0.00           C  
ATOM   3249  O   SER B 193       6.870   0.434  -9.645  1.00  0.00           O  
ATOM   3250  CB  SER B 193       9.612  -0.892 -10.814  1.00  0.00           C  
ATOM   3251  OG  SER B 193       9.385  -1.677  -9.661  1.00  0.00           O  
ATOM   3252  N   ALA B 194       6.973   0.564 -11.883  1.00  0.00           N  
ATOM   3253  CA  ALA B 194       5.576   0.314 -12.178  1.00  0.00           C  
ATOM   3254  C   ALA B 194       5.482  -0.670 -13.350  1.00  0.00           C  
ATOM   3255  O   ALA B 194       6.410  -0.802 -14.148  1.00  0.00           O  
ATOM   3256  CB  ALA B 194       4.873   1.639 -12.461  1.00  0.00           C  
ATOM   3257  N   THR B 195       4.360  -1.373 -13.453  1.00  0.00           N  
ATOM   3258  CA  THR B 195       4.112  -2.345 -14.522  1.00  0.00           C  
ATOM   3259  C   THR B 195       2.969  -1.862 -15.397  1.00  0.00           C  
ATOM   3260  O   THR B 195       1.866  -1.642 -14.910  1.00  0.00           O  
ATOM   3261  CB  THR B 195       3.805  -3.726 -13.937  1.00  0.00           C  
ATOM   3262  OG1 THR B 195       4.873  -4.148 -13.123  1.00  0.00           O  
ATOM   3263  CG2 THR B 195       3.630  -4.790 -15.022  1.00  0.00           C  
ATOM   3264  N   THR B 196       3.223  -1.743 -16.705  1.00  0.00           N  
ATOM   3265  CA  THR B 196       2.191  -1.445 -17.696  1.00  0.00           C  
ATOM   3266  C   THR B 196       1.815  -2.714 -18.454  1.00  0.00           C  
ATOM   3267  O   THR B 196       2.672  -3.363 -19.054  1.00  0.00           O  
ATOM   3268  CB  THR B 196       2.630  -0.361 -18.690  1.00  0.00           C  
ATOM   3269  OG1 THR B 196       3.183   0.757 -18.050  1.00  0.00           O  
ATOM   3270  CG2 THR B 196       1.458   0.139 -19.532  1.00  0.00           C  
ATOM   3271  N   THR B 197       0.527  -3.031 -18.481  1.00  0.00           N  
ATOM   3272  CA  THR B 197      -0.041  -4.097 -19.315  1.00  0.00           C  
ATOM   3273  C   THR B 197      -1.060  -3.513 -20.278  1.00  0.00           C  
ATOM   3274  O   THR B 197      -1.789  -2.578 -19.953  1.00  0.00           O  
ATOM   3275  CB  THR B 197      -0.682  -5.208 -18.477  1.00  0.00           C  
ATOM   3276  OG1 THR B 197      -1.644  -4.675 -17.597  1.00  0.00           O  
ATOM   3277  CG2 THR B 197       0.355  -5.941 -17.637  1.00  0.00           C  
ATOM   3278  N   THR B 198      -1.119  -4.058 -21.500  1.00  0.00           N  
ATOM   3279  CA  THR B 198      -2.047  -3.585 -22.530  1.00  0.00           C  
ATOM   3280  C   THR B 198      -2.695  -4.769 -23.231  1.00  0.00           C  
ATOM   3281  O   THR B 198      -2.012  -5.696 -23.665  1.00  0.00           O  
ATOM   3282  CB  THR B 198      -1.346  -2.675 -23.544  1.00  0.00           C  
ATOM   3283  OG1 THR B 198      -0.653  -1.632 -22.891  1.00  0.00           O  
ATOM   3284  CG2 THR B 198      -2.323  -1.998 -24.493  1.00  0.00           C  
ATOM   3285  N   SER B 199      -4.022  -4.724 -23.378  1.00  0.00           N  
ATOM   3286  CA  SER B 199      -4.803  -5.691 -24.135  1.00  0.00           C  
ATOM   3287  C   SER B 199      -5.601  -4.962 -25.214  1.00  0.00           C  
ATOM   3288  O   SER B 199      -6.354  -4.034 -24.931  1.00  0.00           O  
ATOM   3289  CB  SER B 199      -5.701  -6.485 -23.187  1.00  0.00           C  
ATOM   3290  OG  SER B 199      -6.285  -7.547 -23.893  1.00  0.00           O  
ATOM   3291  N   LEU B 200      -5.381  -5.354 -26.474  1.00  0.00           N  
ATOM   3292  CA  LEU B 200      -5.907  -4.670 -27.646  1.00  0.00           C  
ATOM   3293  C   LEU B 200      -6.798  -5.608 -28.452  1.00  0.00           C  
ATOM   3294  O   LEU B 200      -6.385  -6.724 -28.789  1.00  0.00           O  
ATOM   3295  CB  LEU B 200      -4.744  -4.145 -28.510  1.00  0.00           C  
ATOM   3296  CG  LEU B 200      -3.755  -3.188 -27.810  1.00  0.00           C  
ATOM   3297  CD1 LEU B 200      -2.635  -2.807 -28.773  1.00  0.00           C  
ATOM   3298  CD2 LEU B 200      -4.420  -1.894 -27.347  1.00  0.00           C  
ATOM   3299  N   GLY B 201      -8.011  -5.157 -28.815  1.00  0.00           N  
ATOM   3300  CA  GLY B 201      -8.994  -5.902 -29.583  1.00  0.00           C  
ATOM   3301  C   GLY B 201      -9.438  -5.194 -30.864  1.00  0.00           C  
ATOM   3302  O   GLY B 201      -9.421  -3.967 -30.964  1.00  0.00           O  
ATOM   3303  N   GLY B 202      -9.827  -5.989 -31.850  1.00  0.00           N  
ATOM   3304  CA  GLY B 202     -10.346  -5.494 -33.121  1.00  0.00           C  
ATOM   3305  C   GLY B 202      -9.384  -4.543 -33.842  1.00  0.00           C  
ATOM   3306  O   GLY B 202      -8.209  -4.867 -34.030  1.00  0.00           O  
ATOM   3307  N   LEU B 203      -9.877  -3.351 -34.210  1.00  0.00           N  
ATOM   3308  CA  LEU B 203      -9.092  -2.316 -34.887  1.00  0.00           C  
ATOM   3309  C   LEU B 203      -7.918  -1.812 -34.042  1.00  0.00           C  
ATOM   3310  O   LEU B 203      -6.878  -1.477 -34.608  1.00  0.00           O  
ATOM   3311  CB  LEU B 203     -10.004  -1.147 -35.290  1.00  0.00           C  
ATOM   3312  CG  LEU B 203     -10.997  -1.458 -36.425  1.00  0.00           C  
ATOM   3313  CD1 LEU B 203     -11.934  -0.270 -36.615  1.00  0.00           C  
ATOM   3314  CD2 LEU B 203     -10.296  -1.721 -37.755  1.00  0.00           C  
ATOM   3315  N   PHE B 204      -8.021  -1.812 -32.709  1.00  0.00           N  
ATOM   3316  CA  PHE B 204      -6.908  -1.429 -31.825  1.00  0.00           C  
ATOM   3317  C   PHE B 204      -5.712  -2.389 -31.924  1.00  0.00           C  
ATOM   3318  O   PHE B 204      -4.593  -2.033 -31.568  1.00  0.00           O  
ATOM   3319  CB  PHE B 204      -7.392  -1.364 -30.380  1.00  0.00           C  
ATOM   3320  CG  PHE B 204      -8.362  -0.238 -30.112  1.00  0.00           C  
ATOM   3321  CD1 PHE B 204      -7.874   1.049 -29.825  1.00  0.00           C  
ATOM   3322  CD2 PHE B 204      -9.748  -0.458 -30.135  1.00  0.00           C  
ATOM   3323  CE1 PHE B 204      -8.764   2.100 -29.561  1.00  0.00           C  
ATOM   3324  CE2 PHE B 204     -10.638   0.591 -29.878  1.00  0.00           C  
ATOM   3325  CZ  PHE B 204     -10.149   1.868 -29.585  1.00  0.00           C  
ATOM   3326  N   LYS B 205      -5.933  -3.612 -32.420  1.00  0.00           N  
ATOM   3327  CA  LYS B 205      -4.886  -4.610 -32.655  1.00  0.00           C  
ATOM   3328  C   LYS B 205      -4.449  -4.644 -34.113  1.00  0.00           C  
ATOM   3329  O   LYS B 205      -3.247  -4.725 -34.382  1.00  0.00           O  
ATOM   3330  CB  LYS B 205      -5.389  -5.978 -32.161  1.00  0.00           C  
ATOM   3331  CG  LYS B 205      -4.271  -7.031 -32.127  1.00  0.00           C  
ATOM   3332  CD  LYS B 205      -4.747  -8.286 -31.405  1.00  0.00           C  
ATOM   3333  CE  LYS B 205      -3.593  -9.297 -31.254  1.00  0.00           C  
ATOM   3334  NZ  LYS B 205      -3.966 -10.409 -30.359  1.00  0.00           N  
ATOM   3335  N   SER B 206      -5.403  -4.588 -35.055  1.00  0.00           N  
ATOM   3336  CA  SER B 206      -5.159  -4.783 -36.486  1.00  0.00           C  
ATOM   3337  C   SER B 206      -4.803  -3.505 -37.246  1.00  0.00           C  
ATOM   3338  O   SER B 206      -3.955  -3.544 -38.138  1.00  0.00           O  
ATOM   3339  CB  SER B 206      -6.378  -5.452 -37.132  1.00  0.00           C  
ATOM   3340  OG  SER B 206      -7.523  -4.632 -37.044  1.00  0.00           O  
ATOM   3341  N   SER B 207      -5.412  -2.361 -36.903  1.00  0.00           N  
ATOM   3342  CA  SER B 207      -5.132  -1.078 -37.533  1.00  0.00           C  
ATOM   3343  C   SER B 207      -3.968  -0.379 -36.829  1.00  0.00           C  
ATOM   3344  O   SER B 207      -4.070   0.026 -35.673  1.00  0.00           O  
ATOM   3345  CB  SER B 207      -6.373  -0.187 -37.540  1.00  0.00           C  
ATOM   3346  OG  SER B 207      -6.052   1.103 -38.038  1.00  0.00           O  
ATOM   3347  N   GLN B 208      -2.862  -0.179 -37.549  1.00  0.00           N  
ATOM   3348  CA  GLN B 208      -1.706   0.558 -37.039  1.00  0.00           C  
ATOM   3349  C   GLN B 208      -2.081   1.975 -36.590  1.00  0.00           C  
ATOM   3350  O   GLN B 208      -1.599   2.437 -35.558  1.00  0.00           O  
ATOM   3351  CB  GLN B 208      -0.631   0.617 -38.133  1.00  0.00           C  
ATOM   3352  CG  GLN B 208       0.133  -0.707 -38.321  1.00  0.00           C  
ATOM   3353  CD  GLN B 208       1.448  -0.796 -37.534  1.00  0.00           C  
ATOM   3354  OE1 GLN B 208       2.002   0.191 -37.085  1.00  0.00           O  
ATOM   3355  NE2 GLN B 208       2.001  -1.978 -37.373  1.00  0.00           N  
ATOM   3356  N   ASN B 209      -2.975   2.649 -37.330  1.00  0.00           N  
ATOM   3357  CA  ASN B 209      -3.405   4.006 -36.999  1.00  0.00           C  
ATOM   3358  C   ASN B 209      -4.163   4.035 -35.671  1.00  0.00           C  
ATOM   3359  O   ASN B 209      -3.717   4.703 -34.740  1.00  0.00           O  
ATOM   3360  CB  ASN B 209      -4.236   4.585 -38.159  1.00  0.00           C  
ATOM   3361  CG  ASN B 209      -3.397   4.931 -39.382  1.00  0.00           C  
ATOM   3362  OD1 ASN B 209      -2.185   4.904 -39.371  1.00  0.00           O  
ATOM   3363  ND2 ASN B 209      -4.040   5.270 -40.474  1.00  0.00           N  
ATOM   3364  N   THR B 210      -5.220   3.239 -35.548  1.00  0.00           N  
ATOM   3365  CA  THR B 210      -6.035   3.146 -34.329  1.00  0.00           C  
ATOM   3366  C   THR B 210      -5.199   2.699 -33.131  1.00  0.00           C  
ATOM   3367  O   THR B 210      -5.300   3.257 -32.039  1.00  0.00           O  
ATOM   3368  CB  THR B 210      -7.201   2.163 -34.532  1.00  0.00           C  
ATOM   3369  OG1 THR B 210      -7.862   2.433 -35.747  1.00  0.00           O  
ATOM   3370  CG2 THR B 210      -8.242   2.231 -33.430  1.00  0.00           C  
ATOM   3371  N   ARG B 211      -4.315   1.711 -33.327  1.00  0.00           N  
ATOM   3372  CA  ARG B 211      -3.392   1.225 -32.295  1.00  0.00           C  
ATOM   3373  C   ARG B 211      -2.480   2.342 -31.783  1.00  0.00           C  
ATOM   3374  O   ARG B 211      -2.344   2.513 -30.580  1.00  0.00           O  
ATOM   3375  CB  ARG B 211      -2.591   0.049 -32.869  1.00  0.00           C  
ATOM   3376  CG  ARG B 211      -1.584  -0.517 -31.864  1.00  0.00           C  
ATOM   3377  CD  ARG B 211      -0.854  -1.720 -32.466  1.00  0.00           C  
ATOM   3378  NE  ARG B 211       0.094  -2.312 -31.499  1.00  0.00           N  
ATOM   3379  CZ  ARG B 211       0.131  -3.573 -31.092  1.00  0.00           C  
ATOM   3380  NH1 ARG B 211      -0.707  -4.469 -31.540  1.00  0.00           N  
ATOM   3381  NH2 ARG B 211       1.016  -3.951 -30.225  1.00  0.00           N  
ATOM   3382  N   HIS B 212      -1.842   3.083 -32.687  1.00  0.00           N  
ATOM   3383  CA  HIS B 212      -0.917   4.154 -32.296  1.00  0.00           C  
ATOM   3384  C   HIS B 212      -1.617   5.368 -31.696  1.00  0.00           C  
ATOM   3385  O   HIS B 212      -1.027   6.051 -30.865  1.00  0.00           O  
ATOM   3386  CB  HIS B 212      -0.062   4.576 -33.489  1.00  0.00           C  
ATOM   3387  CG  HIS B 212       1.006   3.583 -33.814  1.00  0.00           C  
ATOM   3388  ND1 HIS B 212       1.029   2.738 -34.887  1.00  0.00           N  
ATOM   3389  CD2 HIS B 212       2.159   3.341 -33.102  1.00  0.00           C  
ATOM   3390  CE1 HIS B 212       2.157   2.007 -34.833  1.00  0.00           C  
ATOM   3391  NE2 HIS B 212       2.872   2.352 -33.765  1.00  0.00           N  
ATOM   3392  N   GLU B 213      -2.859   5.634 -32.087  1.00  0.00           N  
ATOM   3393  CA  GLU B 213      -3.661   6.688 -31.485  1.00  0.00           C  
ATOM   3394  C   GLU B 213      -3.956   6.378 -30.010  1.00  0.00           C  
ATOM   3395  O   GLU B 213      -3.651   7.193 -29.138  1.00  0.00           O  
ATOM   3396  CB  GLU B 213      -4.947   6.851 -32.300  1.00  0.00           C  
ATOM   3397  CG  GLU B 213      -5.693   8.131 -31.911  1.00  0.00           C  
ATOM   3398  CD  GLU B 213      -6.988   8.321 -32.710  1.00  0.00           C  
ATOM   3399  OE1 GLU B 213      -7.829   9.105 -32.226  1.00  0.00           O  
ATOM   3400  OE2 GLU B 213      -7.116   7.692 -33.779  1.00  0.00           O  
ATOM   3401  N   PHE B 214      -4.411   5.152 -29.711  1.00  0.00           N  
ATOM   3402  CA  PHE B 214      -4.628   4.693 -28.340  1.00  0.00           C  
ATOM   3403  C   PHE B 214      -3.337   4.695 -27.516  1.00  0.00           C  
ATOM   3404  O   PHE B 214      -3.293   5.270 -26.427  1.00  0.00           O  
ATOM   3405  CB  PHE B 214      -5.259   3.297 -28.357  1.00  0.00           C  
ATOM   3406  CG  PHE B 214      -5.448   2.727 -26.966  1.00  0.00           C  
ATOM   3407  CD1 PHE B 214      -4.614   1.705 -26.499  1.00  0.00           C  
ATOM   3408  CD2 PHE B 214      -6.440   3.256 -26.127  1.00  0.00           C  
ATOM   3409  CE1 PHE B 214      -4.779   1.194 -25.195  1.00  0.00           C  
ATOM   3410  CE2 PHE B 214      -6.613   2.749 -24.824  1.00  0.00           C  
ATOM   3411  CZ  PHE B 214      -5.784   1.721 -24.357  1.00  0.00           C  
ATOM   3412  N   LEU B 215      -2.251   4.110 -28.031  1.00  0.00           N  
ATOM   3413  CA  LEU B 215      -0.978   4.025 -27.308  1.00  0.00           C  
ATOM   3414  C   LEU B 215      -0.365   5.402 -27.012  1.00  0.00           C  
ATOM   3415  O   LEU B 215       0.255   5.573 -25.970  1.00  0.00           O  
ATOM   3416  CB  LEU B 215       0.017   3.152 -28.094  1.00  0.00           C  
ATOM   3417  CG  LEU B 215      -0.340   1.652 -28.155  1.00  0.00           C  
ATOM   3418  CD1 LEU B 215       0.675   0.936 -29.045  1.00  0.00           C  
ATOM   3419  CD2 LEU B 215      -0.317   0.982 -26.780  1.00  0.00           C  
ATOM   3420  N   ARG B 216      -0.557   6.396 -27.890  1.00  0.00           N  
ATOM   3421  CA  ARG B 216      -0.170   7.789 -27.615  1.00  0.00           C  
ATOM   3422  C   ARG B 216      -1.012   8.388 -26.494  1.00  0.00           C  
ATOM   3423  O   ARG B 216      -0.453   9.045 -25.623  1.00  0.00           O  
ATOM   3424  CB  ARG B 216      -0.267   8.638 -28.886  1.00  0.00           C  
ATOM   3425  CG  ARG B 216       0.956   8.449 -29.788  1.00  0.00           C  
ATOM   3426  CD  ARG B 216       0.883   9.321 -31.048  1.00  0.00           C  
ATOM   3427  NE  ARG B 216      -0.110   8.803 -31.997  1.00  0.00           N  
ATOM   3428  CZ  ARG B 216      -0.363   9.285 -33.209  1.00  0.00           C  
ATOM   3429  NH1 ARG B 216       0.272  10.320 -33.679  1.00  0.00           N  
ATOM   3430  NH2 ARG B 216      -1.260   8.726 -33.973  1.00  0.00           N  
ATOM   3431  N   ALA B 217      -2.324   8.132 -26.491  1.00  0.00           N  
ATOM   3432  CA  ALA B 217      -3.219   8.629 -25.448  1.00  0.00           C  
ATOM   3433  C   ALA B 217      -2.867   8.078 -24.054  1.00  0.00           C  
ATOM   3434  O   ALA B 217      -2.959   8.813 -23.072  1.00  0.00           O  
ATOM   3435  CB  ALA B 217      -4.661   8.291 -25.838  1.00  0.00           C  
ATOM   3436  N   VAL B 218      -2.414   6.820 -23.983  1.00  0.00           N  
ATOM   3437  CA  VAL B 218      -1.945   6.198 -22.735  1.00  0.00           C  
ATOM   3438  C   VAL B 218      -0.662   6.870 -22.228  1.00  0.00           C  
ATOM   3439  O   VAL B 218      -0.593   7.274 -21.071  1.00  0.00           O  
ATOM   3440  CB  VAL B 218      -1.731   4.684 -22.921  1.00  0.00           C  
ATOM   3441  CG1 VAL B 218      -1.120   4.015 -21.684  1.00  0.00           C  
ATOM   3442  CG2 VAL B 218      -3.058   3.979 -23.213  1.00  0.00           C  
ATOM   3443  N   ARG B 219       0.342   7.066 -23.080  1.00  0.00           N  
ATOM   3444  CA  ARG B 219       1.650   7.635 -22.690  1.00  0.00           C  
ATOM   3445  C   ARG B 219       1.591   9.070 -22.172  1.00  0.00           C  
ATOM   3446  O   ARG B 219       2.541   9.506 -21.528  1.00  0.00           O  
ATOM   3447  CB  ARG B 219       2.624   7.593 -23.873  1.00  0.00           C  
ATOM   3448  CG  ARG B 219       3.163   6.191 -24.124  1.00  0.00           C  
ATOM   3449  CD  ARG B 219       4.212   6.266 -25.235  1.00  0.00           C  
ATOM   3450  NE  ARG B 219       4.778   4.943 -25.533  1.00  0.00           N  
ATOM   3451  CZ  ARG B 219       5.785   4.688 -26.348  1.00  0.00           C  
ATOM   3452  NH1 ARG B 219       6.405   5.642 -26.986  1.00  0.00           N  
ATOM   3453  NH2 ARG B 219       6.185   3.462 -26.531  1.00  0.00           N  
ATOM   3454  N   HIS B 220       0.535   9.807 -22.474  1.00  0.00           N  
ATOM   3455  CA  HIS B 220       0.373  11.165 -21.955  1.00  0.00           C  
ATOM   3456  C   HIS B 220      -0.134  11.221 -20.512  1.00  0.00           C  
ATOM   3457  O   HIS B 220      -0.157  12.309 -19.935  1.00  0.00           O  
ATOM   3458  CB  HIS B 220      -0.535  11.969 -22.898  1.00  0.00           C  
ATOM   3459  CG  HIS B 220       0.205  12.521 -24.082  1.00  0.00           C  
ATOM   3460  ND1 HIS B 220       1.224  13.444 -24.018  1.00  0.00           N  
ATOM   3461  CD2 HIS B 220       0.002  12.237 -25.411  1.00  0.00           C  
ATOM   3462  CE1 HIS B 220       1.621  13.713 -25.276  1.00  0.00           C  
ATOM   3463  NE2 HIS B 220       0.894  13.001 -26.143  1.00  0.00           N  
ATOM   3464  N   HIS B 221      -0.557  10.089 -19.948  1.00  0.00           N  
ATOM   3465  CA  HIS B 221      -1.146  10.029 -18.611  1.00  0.00           C  
ATOM   3466  C   HIS B 221      -0.335   9.223 -17.590  1.00  0.00           C  
ATOM   3467  O   HIS B 221      -0.655   9.284 -16.400  1.00  0.00           O  
ATOM   3468  CB  HIS B 221      -2.583   9.530 -18.718  1.00  0.00           C  
ATOM   3469  CG  HIS B 221      -3.500  10.633 -19.150  1.00  0.00           C  
ATOM   3470  ND1 HIS B 221      -4.073  11.559 -18.297  1.00  0.00           N  
ATOM   3471  CD2 HIS B 221      -3.866  10.977 -20.415  1.00  0.00           C  
ATOM   3472  CE1 HIS B 221      -4.765  12.433 -19.039  1.00  0.00           C  
ATOM   3473  NE2 HIS B 221      -4.668  12.124 -20.337  1.00  0.00           N  
ATOM   3474  N   ASN B 222       0.681   8.504 -18.037  1.00  0.00           N  
ATOM   3475  CA  ASN B 222       1.575   7.709 -17.195  1.00  0.00           C  
ATOM   3476  C   ASN B 222       2.980   8.307 -17.188  1.00  0.00           C  
ATOM   3477  O   ASN B 222       3.473   8.717 -18.266  1.00  0.00           O  
ATOM   3478  CB  ASN B 222       1.572   6.245 -17.656  1.00  0.00           C  
ATOM   3479  CG  ASN B 222       0.243   5.536 -17.445  1.00  0.00           C  
ATOM   3480  OD1 ASN B 222      -0.735   6.037 -16.916  1.00  0.00           O  
ATOM   3481  ND2 ASN B 222       0.165   4.291 -17.875  1.00  0.00           N  
ATOM   3482  OXT ASN B 222       3.579   8.345 -16.075  1.00  0.00           O  
CONECT    1    2                                                      
CONECT    2    3    5    1                                            
CONECT    3    9    2    4    4                                       
CONECT    4    3    3                                                 
CONECT    5    6    2                                                 
CONECT    6    7    5                                                 
CONECT    7    8    6                                                 
CONECT    8    7                                                      
CONECT    9   15   10    3                                            
CONECT   10   13    9   11                                            
CONECT   11   10   12   12   16                                       
CONECT   12   11   11                                                 
CONECT   13   14   10                                                 
CONECT   14   15   13                                                 
CONECT   15   14    9                                                 
CONECT   16   11   17                                                 
CONECT   17   16   18   20                                            
CONECT   18   19   19   22   17                                       
CONECT   19   18   18                                                 
CONECT   20   17   21                                                 
CONECT   21   20                                                      
CONECT   22   23   18                                                 
CONECT   23   24   22   26                                            
CONECT   24   30   23   25   25                                       
CONECT   25   24   24                                                 
CONECT   26   23   27                                                 
CONECT   27   29   26   28                                            
CONECT   28   27                                                      
CONECT   29   27                                                      
CONECT   30   31   24                                                 
CONECT   31   34   30   32                                            
CONECT   32   31   33   33   36                                       
CONECT   33   32   32                                                 
CONECT   34   35   31                                                 
CONECT   35   34                                                      
CONECT   36   32   37                                                 
CONECT   37   36   38   40                                            
CONECT   38   45   37   39   39                                       
CONECT   39   38   38                                                 
CONECT   40   37   41                                                 
CONECT   41   40   42                                                 
CONECT   42   41   43                                                 
CONECT   43   42   44                                                 
CONECT   44   43                                                      
CONECT   45   46   38                                                 
CONECT   46   49   47   45                                            
CONECT   47   54   46   48   48                                       
CONECT   48   47   47                                                 
CONECT   49   50   46                                                 
CONECT   50   49   51                                                 
CONECT   51   50   53   53   52                                       
CONECT   52   51                                                      
CONECT   53   51   51                                                 
CONECT   54   55   47                                                 
CONECT   55   58   54   56                                            
CONECT   56   55   57   57   59                                       
CONECT   57   56   56                                                 
CONECT   58   55                                                      
CONECT   59   56   60                                                 
CONECT   60   59   61   63                                            
CONECT   61   60   64   62   62                                       
CONECT   62   61   61                                                 
CONECT   63   60                                                      
CONECT   64   61   65                                                 
CONECT   65   66   64   68                                            
CONECT   66   72   67   67   65                                       
CONECT   67   66   66                                                 
CONECT   68   65   69                                                 
CONECT   69   68   70   71                                            
CONECT   70   69                                                      
CONECT   71   69                                                      
CONECT   72   73   66                                                 
CONECT   73   76   74   72                                            
CONECT   74   73   79   75   75                                       
CONECT   75   74   74                                                 
CONECT   76   77   78   73                                            
CONECT   77   76                                                      
CONECT   78   76                                                      
CONECT   79   74   80                                                 
CONECT   80   79   83   81                                            
CONECT   81   80   82   82   89                                       
CONECT   82   81   81                                                 
CONECT   83   80   84                                                 
CONECT   84   85   85   83   86                                       
CONECT   85   84   84   87                                            
CONECT   86   84   88                                                 
CONECT   87   85   88   88                                            
CONECT   88   87   87   86                                            
CONECT   89   81   90                                                 
CONECT   90   89   91   93                                            
CONECT   91   98   90   92   92                                       
CONECT   92   91   91                                                 
CONECT   93   90   94                                                 
CONECT   94   93   95                                                 
CONECT   95   94   96   96   97                                       
CONECT   96   95   95                                                 
CONECT   97   95                                                      
CONECT   98   99   91                                                 
CONECT   99  102  100   98                                            
CONECT  100  103  101  101   99                                       
CONECT  101  100  100                                                 
CONECT  102   99                                                      
CONECT  103  104  100                                                 
CONECT  104  107  103  105                                            
CONECT  105  104  106  106  111                                       
CONECT  106  105  105                                                 
CONECT  107  108  104                                                 
CONECT  108  109  110  107                                            
CONECT  109  108                                                      
CONECT  110  108                                                      
CONECT  111  105  112                                                 
CONECT  112  111  115  113                                            
CONECT  113  112  114  114  118                                       
CONECT  114  113  113                                                 
CONECT  115  117  112  116                                            
CONECT  116  115                                                      
CONECT  117  115                                                      
CONECT  118  113  119                                                 
CONECT  119  118  120  122                                            
CONECT  120  123  119  121  121                                       
CONECT  121  120  120                                                 
CONECT  122  119                                                      
CONECT  123  124  120                                                 
CONECT  124  127  125  123                                            
CONECT  125  126  126  134  124                                       
CONECT  126  125  125                                                 
CONECT  127  128  124                                                 
CONECT  128  129  127                                                 
CONECT  129  130  128                                                 
CONECT  130  129  131  131                                            
CONECT  131  130  130  132  133                                       
CONECT  132  131                                                      
CONECT  133  131                                                      
CONECT  134  135  125                                                 
CONECT  135  136  134                                                 
CONECT  136  138  137  137  135                                       
CONECT  137  136  136                                                 
CONECT  138  139  136                                                 
CONECT  139  140  142  138                                            
CONECT  140  141  141  146  139                                       
CONECT  141  140  140                                                 
CONECT  142  139  143                                                 
CONECT  143  145  142  144                                            
CONECT  144  143                                                      
CONECT  145  143                                                      
CONECT  146  147  140                                                 
CONECT  147  148  146  150                                            
CONECT  148  155  149  149  147                                       
CONECT  149  148  148                                                 
CONECT  150  147  151                                                 
CONECT  151  152  150                                                 
CONECT  152  153  153  154  151                                       
CONECT  153  152  152                                                 
CONECT  154  152                                                      
CONECT  155  156  148                                                 
CONECT  156  159  155  157                                            
CONECT  157  156  162  158  158                                       
CONECT  158  157  157                                                 
CONECT  159  161  160  156                                            
CONECT  160  159                                                      
CONECT  161  159                                                      
CONECT  162  168  157  163                                            
CONECT  163  162  164  166                                            
CONECT  164  165  165  163  169                                       
CONECT  165  164  164                                                 
CONECT  166  167  163                                                 
CONECT  167  168  166                                                 
CONECT  168  162  167                                                 
CONECT  169  164  170                                                 
CONECT  170  173  169  171                                            
CONECT  171  170  177  172  172                                       
CONECT  172  171  171                                                 
CONECT  173  174  170                                                 
CONECT  174  176  175  173                                            
CONECT  175  174                                                      
CONECT  176  174                                                      
CONECT  177  171  178                                                 
CONECT  178  177  181  179                                            
CONECT  179  180  180  178  188                                       
CONECT  180  179  179                                                 
CONECT  181  182  178                                                 
CONECT  182  183  181                                                 
CONECT  183  184  182                                                 
CONECT  184  185  185  183                                            
CONECT  185  186  187  184  184                                       
CONECT  186  185                                                      
CONECT  187  185                                                      
CONECT  188  179  189  194                                            
CONECT  189  190  188  192                                            
CONECT  190  195  191  191  189                                       
CONECT  191  190  190                                                 
CONECT  192  189  193                                                 
CONECT  193  194  192                                                 
CONECT  194  188  193                                                 
CONECT  195  196  201  190                                            
CONECT  196  199  195  197                                            
CONECT  197  196  202  198  198                                       
CONECT  198  197  197                                                 
CONECT  199  196  200                                                 
CONECT  200  199  201                                                 
CONECT  201  200  195                                                 
CONECT  202  197  203                                                 
CONECT  203  202  206  204                                            
CONECT  204  209  203  205  205                                       
CONECT  205  204  204                                                 
CONECT  206  208  203  207                                            
CONECT  207  206                                                      
CONECT  208  206                                                      
CONECT  209  210  204                                                 
CONECT  210  211  213  209                                            
CONECT  211  212  212  219  210                                       
CONECT  212  211  211                                                 
CONECT  213  210  214                                                 
CONECT  214  213  216  216  215                                       
CONECT  215  214  217                                                 
CONECT  216  214  214  218                                            
CONECT  217  218  218  215                                            
CONECT  218  216  217  217                                            
CONECT  219  220  211                                                 
CONECT  220  221  223  219                                            
CONECT  221  228  222  222  220                                       
CONECT  222  221  221                                                 
CONECT  223  220  224                                                 
CONECT  224  223  225                                                 
CONECT  225  224  227  227  226                                       
CONECT  226  225                                                      
CONECT  227  225  225                                                 
CONECT  228  229  221                                                 
CONECT  229  230  232  228                                            
CONECT  230  236  231  231  229                                       
CONECT  231  230  230                                                 
CONECT  232  233  229                                                 
CONECT  233  234  232                                                 
CONECT  234  233  235                                                 
CONECT  235  234                                                      
CONECT  236  237  230                                                 
CONECT  237  238  240  236                                            
CONECT  238  244  239  239  237                                       
CONECT  239  238  238                                                 
CONECT  240  241  237                                                 
CONECT  241  242  242  243  240                                       
CONECT  242  241  241                                                 
CONECT  243  241                                                      
CONECT  244  245  238                                                 
CONECT  245  246  248  244                                            
CONECT  246  247  247  252  245                                       
CONECT  247  246  246                                                 
CONECT  248  245  249                                                 
CONECT  249  248  251  250  250                                       
CONECT  250  249  249                                                 
CONECT  251  249                                                      
CONECT  252  253  246                                                 
CONECT  253  256  254  252                                            
CONECT  254  255  255  253  261                                       
CONECT  255  254  254                                                 
CONECT  256  257  253                                                 
CONECT  257  258  256                                                 
CONECT  258  260  260  259  257                                       
CONECT  259  258                                                      
CONECT  260  258  258                                                 
CONECT  261  254  262                                                 
CONECT  262  261  263  265                                            
CONECT  263  264  264  262  268                                       
CONECT  264  263  263                                                 
CONECT  265  262  266  267                                            
CONECT  266  265                                                      
CONECT  267  265                                                      
CONECT  268  263  269                                                 
CONECT  269  270  268  272                                            
CONECT  270  279  271  271  269                                       
CONECT  271  270  270                                                 
CONECT  272  269  273                                                 
CONECT  273  272  274                                                 
CONECT  274  273  275                                                 
CONECT  275  274  276  276                                            
CONECT  276  277  275  275  278                                       
CONECT  277  276                                                      
CONECT  278  276                                                      
CONECT  279  280  270                                                 
CONECT  280  283  281  279                                            
CONECT  281  282  282  288  280                                       
CONECT  282  281  281                                                 
CONECT  283  284  280                                                 
CONECT  284  285  283                                                 
CONECT  285  286  284                                                 
CONECT  286  287  285                                                 
CONECT  287  286                                                      
CONECT  288  289  281                                                 
CONECT  289  288  292  290                                            
CONECT  290  291  291  289  294                                       
CONECT  291  290  290                                                 
CONECT  292  293  289                                                 
CONECT  293  292                                                      
CONECT  294  290  295                                                 
CONECT  295  296  294  298                                            
CONECT  296  297  297  302  295                                       
CONECT  297  296  296                                                 
CONECT  298  295  299                                                 
CONECT  299  298  301  300                                            
CONECT  300  299                                                      
CONECT  301  299                                                      
CONECT  302  303  296                                                 
CONECT  303  304  306  302                                            
CONECT  304  310  305  305  303                                       
CONECT  305  304  304                                                 
CONECT  306  308  303  307                                            
CONECT  307  306  309                                                 
CONECT  308  306                                                      
CONECT  309  307                                                      
CONECT  310  311  304                                                 
CONECT  311  314  312  310                                            
CONECT  312  313  313  311  315                                       
CONECT  313  312  312                                                 
CONECT  314  311                                                      
CONECT  315  312  316                                                 
CONECT  316  315  317                                                 
CONECT  317  318  318  316  319                                       
CONECT  318  317  317                                                 
CONECT  319  317  320                                                 
CONECT  320  321  319  323                                            
CONECT  321  329  322  322  320                                       
CONECT  322  321  321                                                 
CONECT  323  320  324                                                 
CONECT  324  323  325  325  326                                       
CONECT  325  324  324  327                                            
CONECT  326  324  328                                                 
CONECT  327  325  328  328                                            
CONECT  328  326  327  327                                            
CONECT  329  330  321                                                 
CONECT  330  331  333  329                                            
CONECT  331  332  332  337  330                                       
CONECT  332  331  331                                                 
CONECT  333  330  334                                                 
CONECT  334  333  335                                                 
CONECT  335  336  334                                                 
CONECT  336  335                                                      
CONECT  337  338  331                                                 
CONECT  338  341  339  337                                            
CONECT  339  340  340  338  344                                       
CONECT  340  339  339                                                 
CONECT  341  343  342  338                                            
CONECT  342  341                                                      
CONECT  343  341                                                      
CONECT  344  339  345                                                 
CONECT  345  346  344  348                                            
CONECT  346  347  347  353  345                                       
CONECT  347  346  346                                                 
CONECT  348  345  349                                                 
CONECT  349  350  348                                                 
CONECT  350  351  351  352  349                                       
CONECT  351  350  350                                                 
CONECT  352  350                                                      
CONECT  353  354  346                                                 
CONECT  354  355  353  357                                            
CONECT  355  361  356  356  354                                       
CONECT  356  355  355                                                 
CONECT  357  359  354  358                                            
CONECT  358  357  360                                                 
CONECT  359  357                                                      
CONECT  360  358                                                      
CONECT  361  362  355                                                 
CONECT  362  365  363  361                                            
CONECT  363  364  364  362  369                                       
CONECT  364  363  363                                                 
CONECT  365  366  362                                                 
CONECT  366  367  365                                                 
CONECT  367  368  366                                                 
CONECT  368  367                                                      
CONECT  369  363  370                                                 
CONECT  370  369  371  373                                            
CONECT  371  372  372  370  378                                       
CONECT  372  371  371                                                 
CONECT  373  370  374                                                 
CONECT  374  373  375                                                 
CONECT  375  374  377  376  376                                       
CONECT  376  375  375                                                 
CONECT  377  375                                                      
CONECT  378  371  379                                                 
CONECT  379  380  378  382                                            
CONECT  380  386  381  381  379                                       
CONECT  381  380  380                                                 
CONECT  382  379  383                                                 
CONECT  383  382  385  384                                            
CONECT  384  383                                                      
CONECT  385  383                                                      
CONECT  386  387  380                                                 
CONECT  387  388  390  386                                            
CONECT  388  389  389  394  387                                       
CONECT  389  388  388                                                 
CONECT  390  387  391                                                 
CONECT  391  390  392  393                                            
CONECT  392  391                                                      
CONECT  393  391                                                      
CONECT  394  395  388                                                 
CONECT  395  396  398  394                                            
CONECT  396  397  397  402  395                                       
CONECT  397  396  396                                                 
CONECT  398  395  399                                                 
CONECT  399  398  401  400  400                                       
CONECT  400  399  399                                                 
CONECT  401  399                                                      
CONECT  402  403  396                                                 
CONECT  403  404  406  402                                            
CONECT  404  410  403  405  405                                       
CONECT  405  404  404                                                 
CONECT  406  403  407                                                 
CONECT  407  409  406  408                                            
CONECT  408  407                                                      
CONECT  409  407                                                      
CONECT  410  411  404                                                 
CONECT  411  414  412  410                                            
CONECT  412  413  413  411  418                                       
CONECT  413  412  412                                                 
CONECT  414  415  411                                                 
CONECT  415  417  417  414  416                                       
CONECT  416  415                                                      
CONECT  417  415  415                                                 
CONECT  418  412  419                                                 
CONECT  419  420  418  422                                            
CONECT  420  426  421  421  419                                       
CONECT  421  420  420                                                 
CONECT  422  419  423                                                 
CONECT  423  422  425  424                                            
CONECT  424  423                                                      
CONECT  425  423                                                      
CONECT  426  427  420                                                 
CONECT  427  428  430  426                                            
CONECT  428  429  429  431  427                                       
CONECT  429  428  428                                                 
CONECT  430  427                                                      
CONECT  431  432  428                                                 
CONECT  432  435  433  431                                            
CONECT  433  439  432  434  434                                       
CONECT  434  433  433                                                 
CONECT  435  436  432                                                 
CONECT  436  438  438  437  435                                       
CONECT  437  436                                                      
CONECT  438  436  436                                                 
CONECT  439  440  433                                                 
CONECT  440  443  439  441                                            
CONECT  441  440  447  442  442                                       
CONECT  442  441  441                                                 
CONECT  443  444  440                                                 
CONECT  444  446  446  443  445                                       
CONECT  445  444                                                      
CONECT  446  444  444                                                 
CONECT  447  441  448                                                 
CONECT  448  451  447  449                                            
CONECT  449  448  453  450  450                                       
CONECT  450  449  449                                                 
CONECT  451  452  448                                                 
CONECT  452  451                                                      
CONECT  453  449  454                                                 
CONECT  454  453  457  455                                            
CONECT  455  454  461  456  456                                       
CONECT  456  455  455                                                 
CONECT  457  458  454                                                 
CONECT  458  459  460  457                                            
CONECT  459  458                                                      
CONECT  460  458                                                      
CONECT  461  455  462                                                 
CONECT  462  461  465  463                                            
CONECT  463  462  469  464  464                                       
CONECT  464  463  463                                                 
CONECT  465  466  462                                                 
CONECT  466  467  465                                                 
CONECT  467  466  468                                                 
CONECT  468  467                                                      
CONECT  469  463  470                                                 
CONECT  470  469  473  471                                            
CONECT  471  470  478  472  472                                       
CONECT  472  471  471                                                 
CONECT  473  474  470                                                 
CONECT  474  473  475                                                 
CONECT  475  474  476  476  477                                       
CONECT  476  475  475                                                 
CONECT  477  475                                                      
CONECT  478  471  479                                                 
CONECT  479  478  482  480                                            
CONECT  480  479  485  481  481                                       
CONECT  481  480  480                                                 
CONECT  482  483  479  484                                            
CONECT  483  482                                                      
CONECT  484  482                                                      
CONECT  485  480  491  486                                            
CONECT  486  485  489  487                                            
CONECT  487  492  486  488  488                                       
CONECT  488  487  487                                                 
CONECT  489  490  486                                                 
CONECT  490  491  489                                                 
CONECT  491  485  490                                                 
CONECT  492  493  487                                                 
CONECT  493  496  492  494                                            
CONECT  494  502  493  495  495                                       
CONECT  495  494  494                                                 
CONECT  496  497  493                                                 
CONECT  497  499  499  496  498                                       
CONECT  498  497  500                                                 
CONECT  499  497  497  501                                            
CONECT  500  501  501  498                                            
CONECT  501  499  500  500                                            
CONECT  502  503  494                                                 
CONECT  503  506  502  504                                            
CONECT  504  503  513  505  505                                       
CONECT  505  504  504                                                 
CONECT  506  507  503                                                 
CONECT  507  508  506                                                 
CONECT  508  509  507                                                 
CONECT  509  510  510  508                                            
CONECT  510  511  512  509  509                                       
CONECT  511  510                                                      
CONECT  512  510                                                      
CONECT  513  504  514                                                 
CONECT  514  513  517  515                                            
CONECT  515  514  521  516  516                                       
CONECT  516  515  515                                                 
CONECT  517  518  514  519                                            
CONECT  518  520  517                                                 
CONECT  519  517                                                      
CONECT  520  518                                                      
CONECT  521  515  522                                                 
CONECT  522  521  523  525                                            
CONECT  523  526  522  524  524                                       
CONECT  524  523  523                                                 
CONECT  525  522                                                      
CONECT  526  527  523                                                 
CONECT  527  530  526  528                                            
CONECT  528  535  527  529  529                                       
CONECT  529  528  528                                                 
CONECT  530  531  527                                                 
CONECT  531  532  530                                                 
CONECT  532  533  531                                                 
CONECT  533  534  532                                                 
CONECT  534  533                                                      
CONECT  535  536  528                                                 
CONECT  536  539  535  537                                            
CONECT  537  536  538  538  543                                       
CONECT  538  537  537                                                 
CONECT  539  540  536                                                 
CONECT  540  541  539                                                 
CONECT  541  542  540                                                 
CONECT  542  541                                                      
CONECT  543  537  544                                                 
CONECT  544  543  547  545                                            
CONECT  545  544  555  546  546                                       
CONECT  546  545  545                                                 
CONECT  547  548  544                                                 
CONECT  548  549  549  550  547                                       
CONECT  549  551  548  548                                            
CONECT  550  552  552  548                                            
CONECT  551  553  553  549                                            
CONECT  552  553  550  550                                            
CONECT  553  554  551  551  552                                       
CONECT  554  553                                                      
CONECT  555  545  556                                                 
CONECT  556  555  557  559                                            
CONECT  557  562  556  558  558                                       
CONECT  558  557  557                                                 
CONECT  559  556  561  560                                            
CONECT  560  559                                                      
CONECT  561  559                                                      
CONECT  562  563  557                                                 
CONECT  563  566  564  562                                            
CONECT  564  570  565  565  563                                       
CONECT  565  564  564                                                 
CONECT  566  567  563                                                 
CONECT  567  569  569  566  568                                       
CONECT  568  567                                                      
CONECT  569  567  567                                                 
CONECT  570  571  564                                                 
CONECT  571  574  572  570                                            
CONECT  572  571  579  573  573                                       
CONECT  573  572  572                                                 
CONECT  574  575  571                                                 
CONECT  575  576  574                                                 
CONECT  576  577  577  578  575                                       
CONECT  577  576  576                                                 
CONECT  578  576                                                      
CONECT  579  580  572                                                 
CONECT  580  583  579  581                                            
CONECT  581  580  582  582  587                                       
CONECT  582  581  581                                                 
CONECT  583  585  584  580                                            
CONECT  584  586  583                                                 
CONECT  585  583                                                      
CONECT  586  584                                                      
CONECT  587  581  588                                                 
CONECT  588  587  591  589                                            
CONECT  589  588  598  590  590                                       
CONECT  590  589  589                                                 
CONECT  591  592  588                                                 
CONECT  592  594  594  593  591                                       
CONECT  593  595  595  592                                            
CONECT  594  596  592  592                                            
CONECT  595  597  593  593                                            
CONECT  596  597  597  594                                            
CONECT  597  596  596  595                                            
CONECT  598  599  589                                                 
CONECT  599  602  598  600                                            
CONECT  600  599  604  601  601                                       
CONECT  601  600  600                                                 
CONECT  602  603  599                                                 
CONECT  603  602                                                      
CONECT  604  600  605                                                 
CONECT  605  604  606                                                 
CONECT  606  605  608  607  607                                       
CONECT  607  606  606                                                 
CONECT  608  606  609                                                 
CONECT  609  608  612  610                                            
CONECT  610  609  616  611  611                                       
CONECT  611  610  610                                                 
CONECT  612  613  609                                                 
CONECT  613  614  612  615                                            
CONECT  614  613                                                      
CONECT  615  613                                                      
CONECT  616  610  617                                                 
CONECT  617  620  616  618                                            
CONECT  618  619  619  617  624                                       
CONECT  619  618  618                                                 
CONECT  620  621  617                                                 
CONECT  621  620  623  623  622                                       
CONECT  622  621                                                      
CONECT  623  621  621                                                 
CONECT  624  618  625                                                 
CONECT  625  626  624  628                                            
CONECT  626  636  627  627  625                                       
CONECT  627  626  626                                                 
CONECT  628  625  629                                                 
CONECT  629  628  630  630  631                                       
CONECT  630  629  629  632                                            
CONECT  631  629  633  633                                            
CONECT  632  630  634  634                                            
CONECT  633  631  631  634                                            
CONECT  634  632  632  633  635                                       
CONECT  635  634                                                      
CONECT  636  637  626                                                 
CONECT  637  638  640  636                                            
CONECT  638  641  639  639  637                                       
CONECT  639  638  638                                                 
CONECT  640  637                                                      
CONECT  641  642  638                                                 
CONECT  642  645  643  641                                            
CONECT  643  644  644  642  649                                       
CONECT  644  643  643                                                 
CONECT  645  646  642                                                 
CONECT  646  647  647  648  645                                       
CONECT  647  646  646                                                 
CONECT  648  646                                                      
CONECT  649  643  650                                                 
CONECT  650  651  649  653                                            
CONECT  651  660  652  652  650                                       
CONECT  652  651  651                                                 
CONECT  653  650  654                                                 
CONECT  654  653  656  656  655                                       
CONECT  655  654  657  657                                            
CONECT  656  654  654  658                                            
CONECT  657  655  655  659                                            
CONECT  658  656  659  659                                            
CONECT  659  658  658  657                                            
CONECT  660  661  666  651                                            
CONECT  661  664  660  662                                            
CONECT  662  661  667  663  663                                       
CONECT  663  662  662                                                 
CONECT  664  665  661                                                 
CONECT  665  664  666                                                 
CONECT  666  665  660                                                 
CONECT  667  662  668                                                 
CONECT  668  667  671  669                                            
CONECT  669  670  670  668  676                                       
CONECT  670  669  669                                                 
CONECT  671  668  672                                                 
CONECT  672  671  673                                                 
CONECT  673  672  674                                                 
CONECT  674  673  675                                                 
CONECT  675  674                                                      
CONECT  676  669  677                                                 
CONECT  677  676  678  680                                            
CONECT  678  684  677  679  679                                       
CONECT  679  678  678                                                 
CONECT  680  677  681  682                                            
CONECT  681  683  680                                                 
CONECT  682  680                                                      
CONECT  683  681                                                      
CONECT  684  685  678                                                 
CONECT  685  688  684  686                                            
CONECT  686  687  687  685  691                                       
CONECT  687  686  686                                                 
CONECT  688  689  690  685                                            
CONECT  689  688                                                      
CONECT  690  688                                                      
CONECT  691  686  692                                                 
CONECT  692  691  693  695                                            
CONECT  693  699  692  694  694                                       
CONECT  694  693  693                                                 
CONECT  695  692  696                                                 
CONECT  696  698  695  697                                            
CONECT  697  696                                                      
CONECT  698  696                                                      
CONECT  699  700  693                                                 
CONECT  700  703  699  701                                            
CONECT  701  700  702  702  707                                       
CONECT  702  701  701                                                 
CONECT  703  704  705  700                                            
CONECT  704  706  703                                                 
CONECT  705  703                                                      
CONECT  706  704                                                      
CONECT  707  701  708                                                 
CONECT  708  707  709  711                                            
CONECT  709  710  710  716  708                                       
CONECT  710  709  709                                                 
CONECT  711  708  712                                                 
CONECT  712  711  713                                                 
CONECT  713  712  715  715  714                                       
CONECT  714  713                                                      
CONECT  715  713  713                                                 
CONECT  716  717  709                                                 
CONECT  717  718  720  716                                            
CONECT  718  724  717  719  719                                       
CONECT  719  718  718                                                 
CONECT  720  721  717                                                 
CONECT  721  722  722  723  720                                       
CONECT  722  721  721                                                 
CONECT  723  721                                                      
CONECT  724  725  718                                                 
CONECT  725  726  728  724                                            
CONECT  726  733  727  727  725                                       
CONECT  727  726  726                                                 
CONECT  728  725  729                                                 
CONECT  729  728  730                                                 
CONECT  730  729  731                                                 
CONECT  731  730  732                                                 
CONECT  732  731                                                      
CONECT  733  734  726                                                 
CONECT  734  737  735  733                                            
CONECT  735  734  736  736  741                                       
CONECT  736  735  735                                                 
CONECT  737  738  734                                                 
CONECT  738  739  737                                                 
CONECT  739  740  738                                                 
CONECT  740  739                                                      
CONECT  741  735  742                                                 
CONECT  742  741  743  745                                            
CONECT  743  750  744  744  742                                       
CONECT  744  743  743                                                 
CONECT  745  742  746                                                 
CONECT  746  745  747                                                 
CONECT  747  746  748                                                 
CONECT  748  747  749                                                 
CONECT  749  748                                                      
CONECT  750  751  743                                                 
CONECT  751  754  750  752                                            
CONECT  752  751  757  753  753                                       
CONECT  753  752  752                                                 
CONECT  754  756  755  751                                            
CONECT  755  754                                                      
CONECT  756  754                                                      
CONECT  757  752  758                                                 
CONECT  758  757  759  761                                            
CONECT  759  765  760  760  758                                       
CONECT  760  759  759                                                 
CONECT  761  762  758                                                 
CONECT  762  763  763  764  761                                       
CONECT  763  762  762                                                 
CONECT  764  762                                                      
CONECT  765  766  759                                                 
CONECT  766  769  767  765                                            
CONECT  767  774  768  768  766                                       
CONECT  768  767  767                                                 
CONECT  769  770  766                                                 
CONECT  770  769  771                                                 
CONECT  771  770  773  773  772                                       
CONECT  772  771                                                      
CONECT  773  771  771                                                 
CONECT  774  775  767                                                 
CONECT  775  776  778  774                                            
CONECT  776  777  777  782  775                                       
CONECT  777  776  776                                                 
CONECT  778  779  775                                                 
CONECT  779  780  778                                                 
CONECT  780  779  781                                                 
CONECT  781  780                                                      
CONECT  782  783  776                                                 
CONECT  783  784  786  782                                            
CONECT  784  789  783  785  785                                       
CONECT  785  784  784                                                 
CONECT  786  787  783  788                                            
CONECT  787  786                                                      
CONECT  788  786                                                      
CONECT  789  790  784                                                 
CONECT  790  791  793  789                                            
CONECT  791  792  792  796  790                                       
CONECT  792  791  791                                                 
CONECT  793  795  790  794                                            
CONECT  794  793                                                      
CONECT  795  793                                                      
CONECT  796  797  791                                                 
CONECT  797  798  800  796                                            
CONECT  798  803  797  799  799                                       
CONECT  799  798  798                                                 
CONECT  800  801  797  802                                            
CONECT  801  800                                                      
CONECT  802  800                                                      
CONECT  803  804  798                                                 
CONECT  804  805  807  803                                            
CONECT  805  814  806  806  804                                       
CONECT  806  805  805                                                 
CONECT  807  804  808                                                 
CONECT  808  807  809                                                 
CONECT  809  810  808                                                 
CONECT  810  809  811  811                                            
CONECT  811  812  810  810  813                                       
CONECT  812  811                                                      
CONECT  813  811                                                      
CONECT  814  815  805                                                 
CONECT  815  818  816  814                                            
CONECT  816  817  817  815  822                                       
CONECT  817  816  816                                                 
CONECT  818  819  815                                                 
CONECT  819  821  821  820  818                                       
CONECT  820  819                                                      
CONECT  821  819  819                                                 
CONECT  822  816  823                                                 
CONECT  823  824  822  826                                            
CONECT  824  830  823  825  825                                       
CONECT  825  824  824                                                 
CONECT  826  823  828  827                                            
CONECT  827  826  829                                                 
CONECT  828  826                                                      
CONECT  829  827                                                      
CONECT  830  831  824                                                 
CONECT  831  834  830  832                                            
CONECT  832  831  837  833  833                                       
CONECT  833  832  832                                                 
CONECT  834  835  836  831                                            
CONECT  835  834                                                      
CONECT  836  834                                                      
CONECT  837  832  838                                                 
CONECT  838  837  839  841                                            
CONECT  839  840  840  845  838                                       
CONECT  840  839  839                                                 
CONECT  841  838  842                                                 
CONECT  842  841  844  843                                            
CONECT  843  842                                                      
CONECT  844  842                                                      
CONECT  845  846  839                                                 
CONECT  846  849  845  847                                            
CONECT  847  846  852  848  848                                       
CONECT  848  847  847                                                 
CONECT  849  850  851  846                                            
CONECT  850  849                                                      
CONECT  851  849                                                      
CONECT  852  847  853                                                 
CONECT  853  852  854  856                                            
CONECT  854  855  855  853  858                                       
CONECT  855  854  854                                                 
CONECT  856  853  857                                                 
CONECT  857  856                                                      
CONECT  858  854  859                                                 
CONECT  859  858  862  860                                            
CONECT  860  859  865  861  861                                       
CONECT  861  860  860                                                 
CONECT  862  863  864  859                                            
CONECT  863  862                                                      
CONECT  864  862                                                      
CONECT  865  860  866                                                 
CONECT  866  865  869  867                                            
CONECT  867  866  868  868  871                                       
CONECT  868  867  867                                                 
CONECT  869  866  870                                                 
CONECT  870  869                                                      
CONECT  871  867  872                                                 
CONECT  872  871  873  875                                            
CONECT  873  880  872  874  874                                       
CONECT  874  873  873                                                 
CONECT  875  872  876                                                 
CONECT  876  875  877                                                 
CONECT  877  876  879  879  878                                       
CONECT  878  877                                                      
CONECT  879  877  877                                                 
CONECT  880  881  873                                                 
CONECT  881  882  884  880                                            
CONECT  882  890  883  883  881                                       
CONECT  883  882  882                                                 
CONECT  884  881  885                                                 
CONECT  885  884  886  886  887                                       
CONECT  886  885  885  888                                            
CONECT  887  885  889                                                 
CONECT  888  886  889  889                                            
CONECT  889  888  888  887                                            
CONECT  890  891  882                                                 
CONECT  891  894  892  890                                            
CONECT  892  893  893  900  891                                       
CONECT  893  892  892                                                 
CONECT  894  895  891                                                 
CONECT  895  894  897  897  896                                       
CONECT  896  895  898                                                 
CONECT  897  895  895  899                                            
CONECT  898  899  899  896                                            
CONECT  899  897  898  898                                            
CONECT  900  901  892                                                 
CONECT  901  902  904  900                                            
CONECT  902  903  903  911  901                                       
CONECT  903  902  902                                                 
CONECT  904  901  905                                                 
CONECT  905  904  906  906  907                                       
CONECT  906  905  905  908                                            
CONECT  907  905  909  909                                            
CONECT  908  906  910  910                                            
CONECT  909  907  907  910                                            
CONECT  910  908  908  909                                            
CONECT  911  912  902                                                 
CONECT  912  915  913  911                                            
CONECT  913  918  912  914  914                                       
CONECT  914  913  913                                                 
CONECT  915  916  917  912                                            
CONECT  916  915                                                      
CONECT  917  915                                                      
CONECT  918  919  913                                                 
CONECT  919  922  918  920                                            
CONECT  920  919  921  921  925                                       
CONECT  921  920  920                                                 
CONECT  922  923  924  919                                            
CONECT  923  922                                                      
CONECT  924  922                                                      
CONECT  925  920  926                                                 
CONECT  926  927  925  929                                            
CONECT  927  933  928  928  926                                       
CONECT  928  927  927                                                 
CONECT  929  926  931  930                                            
CONECT  930  929  932                                                 
CONECT  931  929                                                      
CONECT  932  930                                                      
CONECT  933  934  927                                                 
CONECT  934  937  935  933                                            
CONECT  935  934  936  936  941                                       
CONECT  936  935  935                                                 
CONECT  937  938  934                                                 
CONECT  938  940  940  939  937                                       
CONECT  939  938                                                      
CONECT  940  938  938                                                 
CONECT  941  935  942                                                 
CONECT  942  941  943                                                 
CONECT  943  944  944  942  945                                       
CONECT  944  943  943                                                 
CONECT  945  943  946                                                 
CONECT  946  949  945  947                                            
CONECT  947  946  948  948  954                                       
CONECT  948  947  947                                                 
CONECT  949  950  946                                                 
CONECT  950  951  949                                                 
CONECT  951  952  950                                                 
CONECT  952  953  951                                                 
CONECT  953  952                                                      
CONECT  954  947  955                                                 
CONECT  955  954  956  958                                            
CONECT  956  957  957  955  959                                       
CONECT  957  956  956                                                 
CONECT  958  955                                                      
CONECT  959  956  960                                                 
CONECT  960  963  959  961                                            
CONECT  961  960  966  962  962                                       
CONECT  962  961  961                                                 
CONECT  963  964  965  960                                            
CONECT  964  963                                                      
CONECT  965  963                                                      
CONECT  966  961  967                                                 
CONECT  967  966  968  970                                            
CONECT  968  969  969  967  973                                       
CONECT  969  968  968                                                 
CONECT  970  967  972  971                                            
CONECT  971  970                                                      
CONECT  972  970                                                      
CONECT  973  968  974                                                 
CONECT  974  973  977  975                                            
CONECT  975  974  978  976  976                                       
CONECT  976  975  975                                                 
CONECT  977  974                                                      
CONECT  978  975  979                                                 
CONECT  979  978  980  982                                            
CONECT  980  981  981  979  990                                       
CONECT  981  980  980                                                 
CONECT  982  983  979                                                 
CONECT  983  984  984  982  985                                       
CONECT  984  986  983  983                                            
CONECT  985  983  987  987                                            
CONECT  986  984  988  988                                            
CONECT  987  988  985  985                                            
CONECT  988  986  986  989  987                                       
CONECT  989  988                                                      
CONECT  990  980  991                                                 
CONECT  991  990  992  994                                            
CONECT  992  991  998  993  993                                       
CONECT  993  992  992                                                 
CONECT  994  991  995  996                                            
CONECT  995  994  997                                                 
CONECT  996  994                                                      
CONECT  997  995                                                      
CONECT  998 1004  999  992                                            
CONECT  999 1002  998 1000                                            
CONECT 1000  999 1001 1001 1005                                       
CONECT 1001 1000 1000                                                 
CONECT 1002 1003  999                                                 
CONECT 1003 1004 1002                                                 
CONECT 1004 1003  998                                                 
CONECT 1005 1000 1006                                                 
CONECT 1006 1005 1007 1009                                            
CONECT 1007 1008 1008 1006 1014                                       
CONECT 1008 1007 1007                                                 
CONECT 1009 1006 1010                                                 
CONECT 1010 1009 1011                                                 
CONECT 1011 1010 1012                                                 
CONECT 1012 1011 1013                                                 
CONECT 1013 1012                                                      
CONECT 1014 1007 1015                                                 
CONECT 1015 1016 1014 1018                                            
CONECT 1016 1022 1017 1017 1015                                       
CONECT 1017 1016 1016                                                 
CONECT 1018 1015 1019                                                 
CONECT 1019 1018 1020 1020 1021                                       
CONECT 1020 1019 1019                                                 
CONECT 1021 1019                                                      
CONECT 1022 1023 1016                                                 
CONECT 1023 1024 1026 1022                                            
CONECT 1024 1028 1025 1025 1023                                       
CONECT 1025 1024 1024                                                 
CONECT 1026 1023 1027                                                 
CONECT 1027 1026                                                      
CONECT 1028 1029 1024                                                 
CONECT 1029 1032 1030 1028                                            
CONECT 1030 1035 1031 1031 1029                                       
CONECT 1031 1030 1030                                                 
CONECT 1032 1033 1034 1029                                            
CONECT 1033 1032                                                      
CONECT 1034 1032                                                      
CONECT 1035 1036 1030                                                 
CONECT 1036 1037 1039 1035                                            
CONECT 1037 1038 1038 1043 1036                                       
CONECT 1038 1037 1037                                                 
CONECT 1039 1041 1036 1040                                            
CONECT 1040 1039 1042                                                 
CONECT 1041 1039                                                      
CONECT 1042 1040                                                      
CONECT 1043 1044 1037                                                 
CONECT 1044 1045 1043                                                 
CONECT 1045 1047 1046 1046 1044                                       
CONECT 1046 1045 1045                                                 
CONECT 1047 1048 1045                                                 
CONECT 1048 1051 1049 1047                                            
CONECT 1049 1055 1050 1050 1048                                       
CONECT 1050 1049 1049                                                 
CONECT 1051 1052 1048                                                 
CONECT 1052 1054 1053 1051                                            
CONECT 1053 1052                                                      
CONECT 1054 1052                                                      
CONECT 1055 1056 1049                                                 
CONECT 1056 1059 1055 1057                                            
CONECT 1057 1056 1058 1058 1061                                       
CONECT 1058 1057 1057                                                 
CONECT 1059 1056 1060                                                 
CONECT 1060 1059                                                      
CONECT 1061 1057 1062                                                 
CONECT 1062 1061 1063 1065                                            
CONECT 1063 1070 1062 1064 1064                                       
CONECT 1064 1063 1063                                                 
CONECT 1065 1062 1066                                                 
CONECT 1066 1067 1065                                                 
CONECT 1067 1068 1066                                                 
CONECT 1068 1069 1067                                                 
CONECT 1069 1068                                                      
CONECT 1070 1071 1063                                                 
CONECT 1071 1072 1074 1070                                            
CONECT 1072 1078 1073 1073 1071                                       
CONECT 1073 1072 1072                                                 
CONECT 1074 1076 1071 1075                                            
CONECT 1075 1074 1077                                                 
CONECT 1076 1074                                                      
CONECT 1077 1075                                                      
CONECT 1078 1079 1072                                                 
CONECT 1079 1082 1080 1078                                            
CONECT 1080 1079 1081 1081 1086                                       
CONECT 1081 1080 1080                                                 
CONECT 1082 1083 1079                                                 
CONECT 1083 1084 1084 1085 1082                                       
CONECT 1084 1083 1083                                                 
CONECT 1085 1083                                                      
CONECT 1086 1080 1087                                                 
CONECT 1087 1086 1090 1088                                            
CONECT 1088 1087 1089 1089 1097                                       
CONECT 1089 1088 1088                                                 
CONECT 1090 1091 1087                                                 
CONECT 1091 1092 1090                                                 
CONECT 1092 1093 1091                                                 
CONECT 1093 1094 1094 1092                                            
CONECT 1094 1096 1093 1093 1095                                       
CONECT 1095 1094                                                      
CONECT 1096 1094                                                      
CONECT 1097 1088 1098                                                 
CONECT 1098 1097 1099 1101                                            
CONECT 1099 1105 1100 1100 1098                                       
CONECT 1100 1099 1099                                                 
CONECT 1101 1098 1102 1103                                            
CONECT 1102 1101 1104                                                 
CONECT 1103 1101                                                      
CONECT 1104 1102                                                      
CONECT 1105 1106 1099                                                 
CONECT 1106 1109 1107 1105                                            
CONECT 1107 1112 1108 1108 1106                                       
CONECT 1108 1107 1107                                                 
CONECT 1109 1110 1111 1106                                            
CONECT 1110 1109                                                      
CONECT 1111 1109                                                      
CONECT 1112 1113 1107                                                 
CONECT 1113 1116 1112 1114                                            
CONECT 1114 1113 1115 1115 1121                                       
CONECT 1115 1114 1114                                                 
CONECT 1116 1117 1113                                                 
CONECT 1117 1118 1116                                                 
CONECT 1118 1120 1119 1119 1117                                       
CONECT 1119 1118 1118                                                 
CONECT 1120 1118                                                      
CONECT 1121 1114 1122                                                 
CONECT 1122 1121 1123 1125                                            
CONECT 1123 1122 1124 1124 1132                                       
CONECT 1124 1123 1123                                                 
CONECT 1125 1122 1126                                                 
CONECT 1126 1125 1128 1128 1127                                       
CONECT 1127 1126 1129 1129                                            
CONECT 1128 1126 1126 1130                                            
CONECT 1129 1127 1127 1131                                            
CONECT 1130 1128 1131 1131                                            
CONECT 1131 1130 1130 1129                                            
CONECT 1132 1123 1133                                                 
CONECT 1133 1134 1132 1136                                            
CONECT 1134 1143 1135 1135 1133                                       
CONECT 1135 1134 1134                                                 
CONECT 1136 1133 1137                                                 
CONECT 1137 1136 1139 1139 1138                                       
CONECT 1138 1137 1140 1140                                            
CONECT 1139 1137 1137 1141                                            
CONECT 1140 1138 1138 1142                                            
CONECT 1141 1139 1142 1142                                            
CONECT 1142 1141 1141 1140                                            
CONECT 1143 1144 1134                                                 
CONECT 1144 1147 1145 1143                                            
CONECT 1145 1146 1146 1148 1144                                       
CONECT 1146 1145 1145                                                 
CONECT 1147 1144                                                      
CONECT 1148 1149 1145                                                 
CONECT 1149 1152 1148 1150                                            
CONECT 1150 1149 1157 1151 1151                                       
CONECT 1151 1150 1150                                                 
CONECT 1152 1153 1149                                                 
CONECT 1153 1154 1152                                                 
CONECT 1154 1155 1155 1156 1153                                       
CONECT 1155 1154 1154                                                 
CONECT 1156 1154                                                      
CONECT 1157 1150 1158                                                 
CONECT 1158 1157 1159 1161                                            
CONECT 1159 1160 1160 1158 1168                                       
CONECT 1160 1159 1159                                                 
CONECT 1161 1158 1162                                                 
CONECT 1162 1161 1163                                                 
CONECT 1163 1162 1164                                                 
CONECT 1164 1163 1165 1165                                            
CONECT 1165 1164 1164 1167 1166                                       
CONECT 1166 1165                                                      
CONECT 1167 1165                                                      
CONECT 1168 1159 1169 1174                                            
CONECT 1169 1168 1172 1170                                            
CONECT 1170 1169 1175 1171 1171                                       
CONECT 1171 1170 1170                                                 
CONECT 1172 1169 1173                                                 
CONECT 1173 1172 1174                                                 
CONECT 1174 1168 1173                                                 
CONECT 1175 1176 1170                                                 
CONECT 1176 1179 1175 1177                                            
CONECT 1177 1178 1178 1176 1184                                       
CONECT 1178 1177 1177                                                 
CONECT 1179 1180 1176                                                 
CONECT 1180 1179 1181                                                 
CONECT 1181 1180 1183 1182 1182                                       
CONECT 1182 1181 1181                                                 
CONECT 1183 1181                                                      
CONECT 1184 1177 1185                                                 
CONECT 1185 1186 1184 1188                                            
CONECT 1186 1191 1185 1187 1187                                       
CONECT 1187 1186 1186                                                 
CONECT 1188 1185 1189 1190                                            
CONECT 1189 1188                                                      
CONECT 1190 1188                                                      
CONECT 1191 1192 1186                                                 
CONECT 1192 1195 1191 1193                                            
CONECT 1193 1192 1194 1194 1200                                       
CONECT 1194 1193 1193                                                 
CONECT 1195 1196 1192                                                 
CONECT 1196 1197 1195                                                 
CONECT 1197 1198 1198 1199 1196                                       
CONECT 1198 1197 1197                                                 
CONECT 1199 1197                                                      
CONECT 1200 1193 1201                                                 
CONECT 1201 1200 1204 1202                                            
CONECT 1202 1201 1209 1203 1203                                       
CONECT 1203 1202 1202                                                 
CONECT 1204 1201 1205                                                 
CONECT 1205 1206 1204                                                 
CONECT 1206 1207 1207 1208 1205                                       
CONECT 1207 1206 1206                                                 
CONECT 1208 1206                                                      
CONECT 1209 1202 1210                                                 
CONECT 1210 1209 1211 1213                                            
CONECT 1211 1220 1210 1212 1212                                       
CONECT 1212 1211 1211                                                 
CONECT 1213 1210 1214                                                 
CONECT 1214 1213 1215                                                 
CONECT 1215 1216 1214                                                 
CONECT 1216 1217 1217 1215                                            
CONECT 1217 1219 1216 1216 1218                                       
CONECT 1218 1217                                                      
CONECT 1219 1217                                                      
CONECT 1220 1221 1211                                                 
CONECT 1221 1224 1222 1220                                            
CONECT 1222 1221 1228 1223 1223                                       
CONECT 1223 1222 1222                                                 
CONECT 1224 1225 1221                                                 
CONECT 1225 1227 1226 1224                                            
CONECT 1226 1225                                                      
CONECT 1227 1225                                                      
CONECT 1228 1222 1229                                                 
CONECT 1229 1232 1228 1230                                            
CONECT 1230 1229 1231 1231 1235                                       
CONECT 1231 1230 1230                                                 
CONECT 1232 1233 1234 1229                                            
CONECT 1233 1232                                                      
CONECT 1234 1232                                                      
CONECT 1235 1230 1236                                                 
CONECT 1236 1235 1237 1239                                            
CONECT 1237 1244 1236 1238 1238                                       
CONECT 1238 1237 1237                                                 
CONECT 1239 1236 1240                                                 
CONECT 1240 1239 1241                                                 
CONECT 1241 1240 1243 1242 1242                                       
CONECT 1242 1241 1241                                                 
CONECT 1243 1241                                                      
CONECT 1244 1245 1237                                                 
CONECT 1245 1248 1246 1244                                            
CONECT 1246 1253 1245 1247 1247                                       
CONECT 1247 1246 1246                                                 
CONECT 1248 1245 1249                                                 
CONECT 1249 1248 1250                                                 
CONECT 1250 1251 1251 1252 1249                                       
CONECT 1251 1250 1250                                                 
CONECT 1252 1250                                                      
CONECT 1253 1254 1246                                                 
CONECT 1254 1257 1253 1255                                            
CONECT 1255 1254 1256 1256 1261                                       
CONECT 1256 1255 1255                                                 
CONECT 1257 1258 1259 1254                                            
CONECT 1258 1260 1257                                                 
CONECT 1259 1257                                                      
CONECT 1260 1258                                                      
CONECT 1261 1255 1262                                                 
CONECT 1262 1261 1265 1263                                            
CONECT 1263 1262 1264 1264 1269                                       
CONECT 1264 1263 1263                                                 
CONECT 1265 1262 1266                                                 
CONECT 1266 1265 1267 1268                                            
CONECT 1267 1266                                                      
CONECT 1268 1266                                                      
CONECT 1269 1263 1270                                                 
CONECT 1270 1269 1271 1273                                            
CONECT 1271 1277 1270 1272 1272                                       
CONECT 1272 1271 1271                                                 
CONECT 1273 1270 1274 1275                                            
CONECT 1274 1273 1276                                                 
CONECT 1275 1273                                                      
CONECT 1276 1274                                                      
CONECT 1277 1278 1271                                                 
CONECT 1278 1281 1279 1277                                            
CONECT 1279 1282 1278 1280 1280                                       
CONECT 1280 1279 1279                                                 
CONECT 1281 1278                                                      
CONECT 1282 1283 1279                                                 
CONECT 1283 1286 1282 1284                                            
CONECT 1284 1283 1285 1285 1290                                       
CONECT 1285 1284 1284                                                 
CONECT 1286 1287 1283                                                 
CONECT 1287 1288 1289 1286                                            
CONECT 1288 1287                                                      
CONECT 1289 1287                                                      
CONECT 1290 1284 1291                                                 
CONECT 1291 1290 1294 1292                                            
CONECT 1292 1291 1299 1293 1293                                       
CONECT 1293 1292 1292                                                 
CONECT 1294 1291 1295                                                 
CONECT 1295 1294 1296                                                 
CONECT 1296 1295 1298 1297 1297                                       
CONECT 1297 1296 1296                                                 
CONECT 1298 1296                                                      
CONECT 1299 1292 1300                                                 
CONECT 1300 1299 1301 1303                                            
CONECT 1301 1306 1300 1302 1302                                       
CONECT 1302 1301 1301                                                 
CONECT 1303 1300 1304 1305                                            
CONECT 1304 1303                                                      
CONECT 1305 1303                                                      
CONECT 1306 1307 1301                                                 
CONECT 1307 1310 1308 1306                                            
CONECT 1308 1314 1307 1309 1309                                       
CONECT 1309 1308 1308                                                 
CONECT 1310 1311 1307                                                 
CONECT 1311 1312 1310 1313                                            
CONECT 1312 1311                                                      
CONECT 1313 1311                                                      
CONECT 1314 1315 1308                                                 
CONECT 1315 1318 1314 1316                                            
CONECT 1316 1315 1317 1317 1322                                       
CONECT 1317 1316 1316                                                 
CONECT 1318 1319 1315                                                 
CONECT 1319 1320 1321 1318                                            
CONECT 1320 1319                                                      
CONECT 1321 1319                                                      
CONECT 1322 1316 1323                                                 
CONECT 1323 1322 1324                                                 
CONECT 1324 1326 1323 1325 1325                                       
CONECT 1325 1324 1324                                                 
CONECT 1326 1327 1324                                                 
CONECT 1327 1330 1328 1326                                            
CONECT 1328 1329 1329 1327 1333                                       
CONECT 1329 1328 1328                                                 
CONECT 1330 1332 1331 1327                                            
CONECT 1331 1330                                                      
CONECT 1332 1330                                                      
CONECT 1333 1328 1334                                                 
CONECT 1334 1335 1333 1337                                            
CONECT 1335 1341 1336 1336 1334                                       
CONECT 1336 1335 1335                                                 
CONECT 1337 1334 1338                                                 
CONECT 1338 1337 1339 1339 1340                                       
CONECT 1339 1338 1338                                                 
CONECT 1340 1338                                                      
CONECT 1341 1342 1335                                                 
CONECT 1342 1343 1345 1341                                            
CONECT 1343 1344 1344 1349 1342                                       
CONECT 1344 1343 1343                                                 
CONECT 1345 1342 1346                                                 
CONECT 1346 1345 1348 1347 1347                                       
CONECT 1347 1346 1346                                                 
CONECT 1348 1346                                                      
CONECT 1349 1350 1343                                                 
CONECT 1350 1351 1353 1349                                            
CONECT 1351 1356 1350 1352 1352                                       
CONECT 1352 1351 1351                                                 
CONECT 1353 1354 1350 1355                                            
CONECT 1354 1353                                                      
CONECT 1355 1353                                                      
CONECT 1356 1357 1351                                                 
CONECT 1357 1358 1360 1356                                            
CONECT 1358 1359 1359 1361 1357                                       
CONECT 1359 1358 1358                                                 
CONECT 1360 1357                                                      
CONECT 1361 1362 1358                                                 
CONECT 1362 1363 1365 1361                                            
CONECT 1363 1368 1362 1364 1364                                       
CONECT 1364 1363 1363                                                 
CONECT 1365 1366 1362 1367                                            
CONECT 1366 1365                                                      
CONECT 1367 1365                                                      
CONECT 1368 1369 1363                                                 
CONECT 1369 1370 1372 1368                                            
CONECT 1370 1371 1371 1374 1369                                       
CONECT 1371 1370 1370                                                 
CONECT 1372 1373 1369                                                 
CONECT 1373 1372                                                      
CONECT 1374 1375 1370                                                 
CONECT 1375 1376 1378 1374                                            
CONECT 1376 1382 1377 1377 1375                                       
CONECT 1377 1376 1376                                                 
CONECT 1378 1380 1375 1379                                            
CONECT 1379 1378 1381                                                 
CONECT 1380 1378                                                      
CONECT 1381 1379                                                      
CONECT 1382 1383 1376                                                 
CONECT 1383 1386 1384 1382                                            
CONECT 1384 1385 1385 1390 1383                                       
CONECT 1385 1384 1384                                                 
CONECT 1386 1387 1383                                                 
CONECT 1387 1388 1388 1389 1386                                       
CONECT 1388 1387 1387                                                 
CONECT 1389 1387                                                      
CONECT 1390 1391 1384                                                 
CONECT 1391 1392 1390 1394                                            
CONECT 1392 1395 1393 1393 1391                                       
CONECT 1393 1392 1392                                                 
CONECT 1394 1391                                                      
CONECT 1395 1396 1392                                                 
CONECT 1396 1399 1395 1397                                            
CONECT 1397 1396 1398 1398 1402                                       
CONECT 1398 1397 1397                                                 
CONECT 1399 1400 1401 1396                                            
CONECT 1400 1399                                                      
CONECT 1401 1399                                                      
CONECT 1402 1397 1403                                                 
CONECT 1403 1404 1402 1406                                            
CONECT 1404 1412 1405 1405 1403                                       
CONECT 1405 1404 1404                                                 
CONECT 1406 1403 1407                                                 
CONECT 1407 1406 1409 1409 1408                                       
CONECT 1408 1407 1410                                                 
CONECT 1409 1407 1407 1411                                            
CONECT 1410 1408 1411 1411                                            
CONECT 1411 1409 1410 1410                                            
CONECT 1412 1413 1404                                                 
CONECT 1413 1416 1414 1412                                            
CONECT 1414 1415 1415 1413 1424                                       
CONECT 1415 1414 1414                                                 
CONECT 1416 1417 1413                                                 
CONECT 1417 1418 1418 1419 1416                                       
CONECT 1418 1420 1417 1417                                            
CONECT 1419 1421 1421 1417                                            
CONECT 1420 1422 1422 1418                                            
CONECT 1421 1422 1419 1419                                            
CONECT 1422 1423 1420 1420 1421                                       
CONECT 1423 1422                                                      
CONECT 1424 1414 1425                                                 
CONECT 1425 1424 1426 1428                                            
CONECT 1426 1430 1425 1427 1427                                       
CONECT 1427 1426 1426                                                 
CONECT 1428 1425 1429                                                 
CONECT 1429 1428                                                      
CONECT 1430 1431 1426                                                 
CONECT 1431 1432 1430 1434                                            
CONECT 1432 1437 1433 1433 1431                                       
CONECT 1433 1432 1432                                                 
CONECT 1434 1431 1435 1436                                            
CONECT 1435 1434                                                      
CONECT 1436 1434                                                      
CONECT 1437 1438 1432                                                 
CONECT 1438 1439 1441 1437                                            
CONECT 1439 1440 1440 1446 1438                                       
CONECT 1440 1439 1439                                                 
CONECT 1441 1442 1438                                                 
CONECT 1442 1443 1441                                                 
CONECT 1443 1444 1442                                                 
CONECT 1444 1445 1443                                                 
CONECT 1445 1444                                                      
CONECT 1446 1447 1439                                                 
CONECT 1447 1450 1448 1446                                            
CONECT 1448 1449 1449 1447 1451                                       
CONECT 1449 1448 1448                                                 
CONECT 1450 1447                                                      
CONECT 1451 1448 1452                                                 
CONECT 1452 1451 1453 1455                                            
CONECT 1453 1452 1454 1454 1462                                       
CONECT 1454 1453 1453                                                 
CONECT 1455 1452 1456                                                 
CONECT 1456 1455 1457                                                 
CONECT 1457 1456 1458                                                 
CONECT 1458 1457 1459 1459                                            
CONECT 1459 1458 1458 1461 1460                                       
CONECT 1460 1459                                                      
CONECT 1461 1459                                                      
CONECT 1462 1453 1463                                                 
CONECT 1463 1462 1464                                                 
CONECT 1464 1465 1465 1466 1463                                       
CONECT 1465 1464 1464                                                 
CONECT 1466 1467 1464                                                 
CONECT 1467 1468 1466 1470                                            
CONECT 1468 1469 1469 1474 1467                                       
CONECT 1469 1468 1468                                                 
CONECT 1470 1467 1472 1471                                            
CONECT 1471 1470 1473                                                 
CONECT 1472 1470                                                      
CONECT 1473 1471                                                      
CONECT 1474 1475 1468                                                 
CONECT 1475 1478 1476 1474                                            
CONECT 1476 1477 1477 1475 1485                                       
CONECT 1477 1476 1476                                                 
CONECT 1478 1479 1475                                                 
CONECT 1479 1480 1478                                                 
CONECT 1480 1481 1479                                                 
CONECT 1481 1482 1482 1480                                            
CONECT 1482 1483 1484 1481 1481                                       
CONECT 1483 1482                                                      
CONECT 1484 1482                                                      
CONECT 1485 1476 1486                                                 
CONECT 1486 1487 1485 1489                                            
CONECT 1487 1493 1488 1488 1486                                       
CONECT 1488 1487 1487                                                 
CONECT 1489 1486 1490                                                 
CONECT 1490 1491 1491 1489 1492                                       
CONECT 1491 1490 1490                                                 
CONECT 1492 1490                                                      
CONECT 1493 1494 1487                                                 
CONECT 1494 1497 1495 1493                                            
CONECT 1495 1496 1496 1494 1498                                       
CONECT 1496 1495 1495                                                 
CONECT 1497 1494                                                      
CONECT 1498 1495 1499                                                 
CONECT 1499 1502 1498 1500                                            
CONECT 1500 1499 1501 1501 1505                                       
CONECT 1501 1500 1500                                                 
CONECT 1502 1504 1503 1499                                            
CONECT 1503 1502                                                      
CONECT 1504 1502                                                      
CONECT 1505 1500 1506                                                 
CONECT 1506 1505 1507 1509                                            
CONECT 1507 1506 1508 1508 1511                                       
CONECT 1508 1507 1507                                                 
CONECT 1509 1506 1510                                                 
CONECT 1510 1509                                                      
CONECT 1511 1507 1512                                                 
CONECT 1512 1511 1515 1513                                            
CONECT 1513 1512 1514 1514 1516                                       
CONECT 1514 1513 1513                                                 
CONECT 1515 1512                                                      
CONECT 1516 1513 1517                                                 
CONECT 1517 1516 1518 1520                                            
CONECT 1518 1517 1519 1519 1523                                       
CONECT 1519 1518 1518                                                 
CONECT 1520 1517 1521 1522                                            
CONECT 1521 1520                                                      
CONECT 1522 1520                                                      
CONECT 1523 1518 1524                                                 
CONECT 1524 1523 1527 1525                                            
CONECT 1525 1524 1530 1526 1526                                       
CONECT 1526 1525 1525                                                 
CONECT 1527 1528 1524 1529                                            
CONECT 1528 1527                                                      
CONECT 1529 1527                                                      
CONECT 1530 1525 1531                                                 
CONECT 1531 1530 1532 1534                                            
CONECT 1532 1533 1533 1531 1537                                       
CONECT 1533 1532 1532                                                 
CONECT 1534 1535 1531 1536                                            
CONECT 1535 1534                                                      
CONECT 1536 1534                                                      
CONECT 1537 1532 1538                                                 
CONECT 1538 1537 1541 1539                                            
CONECT 1539 1538 1544 1540 1540                                       
CONECT 1540 1539 1539                                                 
CONECT 1541 1542 1543 1538                                            
CONECT 1542 1541                                                      
CONECT 1543 1541                                                      
CONECT 1544 1539 1545                                                 
CONECT 1545 1544 1546 1548                                            
CONECT 1546 1547 1547 1545 1550                                       
CONECT 1547 1546 1546                                                 
CONECT 1548 1545 1549                                                 
CONECT 1549 1548                                                      
CONECT 1550 1546 1551                                                 
CONECT 1551 1550 1554 1552                                            
CONECT 1552 1551 1558 1553 1553                                       
CONECT 1553 1552 1552                                                 
CONECT 1554 1555 1551                                                 
CONECT 1555 1557 1556 1554                                            
CONECT 1556 1555                                                      
CONECT 1557 1555                                                      
CONECT 1558 1552 1559                                                 
CONECT 1559 1558 1560                                                 
CONECT 1560 1561 1561 1559 1562                                       
CONECT 1561 1560 1560                                                 
CONECT 1562 1560 1563                                                 
CONECT 1563 1564 1562                                                 
CONECT 1564 1566 1565 1565 1563                                       
CONECT 1565 1564 1564                                                 
CONECT 1566 1567 1564                                                 
CONECT 1567 1568 1570 1566                                            
CONECT 1568 1574 1569 1569 1567                                       
CONECT 1569 1568 1568                                                 
CONECT 1570 1567 1571                                                 
CONECT 1571 1570 1572 1573                                            
CONECT 1572 1571                                                      
CONECT 1573 1571                                                      
CONECT 1574 1575 1568                                                 
CONECT 1575 1578 1576 1574                                            
CONECT 1576 1577 1577 1575 1585                                       
CONECT 1577 1576 1576                                                 
CONECT 1578 1579 1575                                                 
CONECT 1579 1580 1580 1581 1578                                       
CONECT 1580 1582 1579 1579                                            
CONECT 1581 1583 1583 1579                                            
CONECT 1582 1584 1584 1580                                            
CONECT 1583 1584 1581 1581                                            
CONECT 1584 1582 1582 1583                                            
CONECT 1585 1576 1586                                                 
CONECT 1586 1585 1587 1589                                            
CONECT 1587 1586 1588 1588 1594                                       
CONECT 1588 1587 1587                                                 
CONECT 1589 1586 1590                                                 
CONECT 1590 1589 1591                                                 
CONECT 1591 1590 1592                                                 
CONECT 1592 1591 1593                                                 
CONECT 1593 1592                                                      
CONECT 1594 1587 1595                                                 
CONECT 1595 1594 1596 1598                                            
CONECT 1596 1600 1597 1597 1595                                       
CONECT 1597 1596 1596                                                 
CONECT 1598 1595 1599                                                 
CONECT 1599 1598                                                      
CONECT 1600 1601 1596                                                 
CONECT 1601 1602 1604 1600                                            
CONECT 1602 1603 1603 1606 1601                                       
CONECT 1603 1602 1602                                                 
CONECT 1604 1605 1601                                                 
CONECT 1605 1604                                                      
CONECT 1606 1607 1602                                                 
CONECT 1607 1608 1610 1606                                            
CONECT 1608 1609 1609 1615 1607                                       
CONECT 1609 1608 1608                                                 
CONECT 1610 1607 1611                                                 
CONECT 1611 1610 1612                                                 
CONECT 1612 1613 1613 1611 1614                                       
CONECT 1613 1612 1612                                                 
CONECT 1614 1612                                                      
CONECT 1615 1616 1608                                                 
CONECT 1616 1617 1619 1615                                            
CONECT 1617 1618 1618 1616 1623                                       
CONECT 1618 1617 1617                                                 
CONECT 1619 1616 1620                                                 
CONECT 1620 1621 1621 1619 1622                                       
CONECT 1621 1620 1620                                                 
CONECT 1622 1620                                                      
CONECT 1623 1617 1624                                                 
CONECT 1624 1625 1623 1627                                            
CONECT 1625 1626 1626 1624 1630                                       
CONECT 1626 1625 1625                                                 
CONECT 1627 1624 1629 1628                                            
CONECT 1628 1627                                                      
CONECT 1629 1627                                                      
CONECT 1630 1625 1631                                                 
CONECT 1631 1632 1630 1634                                            
CONECT 1632 1633 1633 1641 1631                                       
CONECT 1633 1632 1632                                                 
CONECT 1634 1631 1635                                                 
CONECT 1635 1634 1636                                                 
CONECT 1636 1635 1637                                                 
CONECT 1637 1636 1638 1638                                            
CONECT 1638 1637 1637 1640 1639                                       
CONECT 1639 1638                                                      
CONECT 1640 1638                                                      
CONECT 1641 1642 1632                                                 
CONECT 1642 1643 1645 1641                                            
CONECT 1643 1644 1644 1651 1642                                       
CONECT 1644 1643 1643                                                 
CONECT 1645 1642 1646                                                 
CONECT 1646 1645 1648 1648 1647                                       
CONECT 1647 1646 1649                                                 
CONECT 1648 1646 1646 1650                                            
CONECT 1649 1650 1650 1647                                            
CONECT 1650 1648 1649 1649                                            
CONECT 1651 1652 1643                                                 
CONECT 1652 1653 1655 1651                                            
CONECT 1653 1654 1654 1652 1660                                       
CONECT 1654 1653 1653                                                 
CONECT 1655 1656 1652                                                 
CONECT 1656 1657 1655                                                 
CONECT 1657 1656 1658 1658 1659                                       
CONECT 1658 1657 1657                                                 
CONECT 1659 1657                                                      
CONECT 1660 1653 1661
[truncated: 129,438 more chars]
