# Supplementary material for: Conserved interfaces mediate multiple protein–protein interactions in a prokaryotic metabolon
Source: Mol Syst Biol. 2025 Sep 3;21(11):1490–521. doi: 10.1038/s44320-025-00139-9 (PMC12583656; doi:10.1038/s44320-025-00139-9)
Supplement: Supplementary file 12 — Source data Fig. 7 [file 44320_2025_139_MOESM12_ESM.zip › Figure7_data/Fig7A/3_5.pdb]

COMPND    23ee79f39b6f0e9 
AUTHOR    GENERATED BY OPEN BABEL 3.1.1
ATOM      1  N   MET A   1      11.164 -18.322  16.803  1.00  0.00           N  
ATOM      2  CA  MET A   1      10.798 -19.504  16.014  1.00  0.00           C  
ATOM      3  C   MET A   1      10.593 -19.113  14.570  1.00  0.00           C  
ATOM      4  O   MET A   1       9.934 -18.109  14.283  1.00  0.00           O  
ATOM      5  CB  MET A   1       9.534 -20.159  16.571  1.00  0.00           C  
ATOM      6  CG  MET A   1       9.146 -21.484  15.909  1.00  0.00           C  
ATOM      7  SD  MET A   1       8.152 -21.317  14.418  1.00  0.00           S  
ATOM      8  CE  MET A   1       6.621 -20.669  15.084  1.00  0.00           C  
ATOM      9  N   PHE A   2      11.183 -19.873  13.653  1.00  0.00           N  
ATOM     10  CA  PHE A   2      11.049 -19.638  12.232  1.00  0.00           C  
ATOM     11  C   PHE A   2      10.255 -20.762  11.571  1.00  0.00           C  
ATOM     12  O   PHE A   2      10.326 -21.914  11.996  1.00  0.00           O  
ATOM     13  CB  PHE A   2      12.428 -19.529  11.554  1.00  0.00           C  
ATOM     14  CG  PHE A   2      13.250 -18.371  12.037  1.00  0.00           C  
ATOM     15  CD1 PHE A   2      13.117 -17.117  11.458  1.00  0.00           C  
ATOM     16  CD2 PHE A   2      14.165 -18.540  13.070  1.00  0.00           C  
ATOM     17  CE1 PHE A   2      13.878 -16.049  11.897  1.00  0.00           C  
ATOM     18  CE2 PHE A   2      14.931 -17.471  13.507  1.00  0.00           C  
ATOM     19  CZ  PHE A   2      14.786 -16.220  12.929  1.00  0.00           C  
ATOM     20  N   LEU A   3       9.507 -20.423  10.536  1.00  0.00           N  
ATOM     21  CA  LEU A   3       8.835 -21.396   9.687  1.00  0.00           C  
ATOM     22  C   LEU A   3       9.598 -21.427   8.366  1.00  0.00           C  
ATOM     23  O   LEU A   3       9.487 -20.509   7.554  1.00  0.00           O  
ATOM     24  CB  LEU A   3       7.360 -21.019   9.484  1.00  0.00           C  
ATOM     25  CG  LEU A   3       6.471 -22.079   8.838  1.00  0.00           C  
ATOM     26  CD1 LEU A   3       6.288 -23.271   9.770  1.00  0.00           C  
ATOM     27  CD2 LEU A   3       5.110 -21.481   8.475  1.00  0.00           C  
ATOM     28  N   ILE A   4      10.404 -22.467   8.169  1.00  0.00           N  
ATOM     29  CA  ILE A   4      11.264 -22.579   6.997  1.00  0.00           C  
ATOM     30  C   ILE A   4      10.737 -23.697   6.111  1.00  0.00           C  
ATOM     31  O   ILE A   4      10.741 -24.861   6.504  1.00  0.00           O  
ATOM     32  CB  ILE A   4      12.731 -22.835   7.391  1.00  0.00           C  
ATOM     33  CG1 ILE A   4      13.230 -21.725   8.324  1.00  0.00           C  
ATOM     34  CG2 ILE A   4      13.604 -22.941   6.145  1.00  0.00           C  
ATOM     35  CD1 ILE A   4      14.668 -21.893   8.786  1.00  0.00           C  
ATOM     36  N   ASN A   5      10.281 -23.323   4.910  1.00  0.00           N  
ATOM     37  CA  ASN A   5       9.672 -24.263   3.975  1.00  0.00           C  
ATOM     38  C   ASN A   5       8.550 -25.072   4.630  1.00  0.00           C  
ATOM     39  O   ASN A   5       8.361 -26.254   4.343  1.00  0.00           O  
ATOM     40  CB  ASN A   5      10.732 -25.176   3.350  1.00  0.00           C  
ATOM     41  CG  ASN A   5      11.709 -24.417   2.471  1.00  0.00           C  
ATOM     42  OD1 ASN A   5      11.355 -23.423   1.848  1.00  0.00           O  
ATOM     43  ND2 ASN A   5      12.956 -24.887   2.419  1.00  0.00           N  
ATOM     44  N   GLY A   6       7.805 -24.414   5.527  1.00  0.00           N  
ATOM     45  CA  GLY A   6       6.675 -25.030   6.194  1.00  0.00           C  
ATOM     46  C   GLY A   6       6.997 -25.757   7.488  1.00  0.00           C  
ATOM     47  O   GLY A   6       6.087 -26.256   8.151  1.00  0.00           O  
ATOM     48  N   HIS A   7       8.281 -25.804   7.878  1.00  0.00           N  
ATOM     49  CA  HIS A   7       8.709 -26.528   9.079  1.00  0.00           C  
ATOM     50  C   HIS A   7       9.189 -25.557  10.152  1.00  0.00           C  
ATOM     51  O   HIS A   7       9.963 -24.645   9.874  1.00  0.00           O  
ATOM     52  CB  HIS A   7       9.816 -27.524   8.737  1.00  0.00           C  
ATOM     53  CG  HIS A   7       9.424 -28.525   7.691  1.00  0.00           C  
ATOM     54  ND1 HIS A   7       8.612 -29.600   7.960  1.00  0.00           N  
ATOM     55  CD2 HIS A   7       9.736 -28.599   6.378  1.00  0.00           C  
ATOM     56  CE1 HIS A   7       8.440 -30.303   6.852  1.00  0.00           C  
ATOM     57  NE2 HIS A   7       9.109 -29.722   5.878  1.00  0.00           N  
ATOM     58  N   LYS A   8       8.730 -25.764  11.403  1.00  0.00           N  
ATOM     59  CA  LYS A   8       9.162 -24.960  12.535  1.00  0.00           C  
ATOM     60  C   LYS A   8      10.574 -25.359  12.941  1.00  0.00           C  
ATOM     61  O   LYS A   8      10.802 -26.488  13.386  1.00  0.00           O  
ATOM     62  CB  LYS A   8       8.204 -25.121  13.719  1.00  0.00           C  
ATOM     63  CG  LYS A   8       6.788 -24.637  13.447  1.00  0.00           C  
ATOM     64  CD  LYS A   8       5.898 -24.833  14.657  1.00  0.00           C  
ATOM     65  CE  LYS A   8       4.488 -24.340  14.388  1.00  0.00           C  
ATOM     66  NZ  LYS A   8       3.579 -24.524  15.567  1.00  0.00           N  
ATOM     67  N   GLN A   9      11.541 -24.452  12.781  1.00  0.00           N  
ATOM     68  CA  GLN A   9      12.924 -24.736  13.138  1.00  0.00           C  
ATOM     69  C   GLN A   9      13.710 -23.439  13.297  1.00  0.00           C  
ATOM     70  O   GLN A   9      13.263 -22.361  12.894  1.00  0.00           O  
ATOM     71  CB  GLN A   9      13.582 -25.644  12.093  1.00  0.00           C  
ATOM     72  CG  GLN A   9      13.565 -25.096  10.675  1.00  0.00           C  
ATOM     73  CD  GLN A   9      14.010 -26.145   9.654  1.00  0.00           C  
ATOM     74  OE1 GLN A   9      14.029 -27.342   9.944  1.00  0.00           O  
ATOM     75  NE2 GLN A   9      14.363 -25.707   8.459  1.00  0.00           N  
ATOM     76  N   GLU A  10      14.899 -23.543  13.911  1.00  0.00           N  
ATOM     77  CA  GLU A  10      15.772 -22.406  14.180  1.00  0.00           C  
ATOM     78  C   GLU A  10      17.015 -22.394  13.297  1.00  0.00           C  
ATOM     79  O   GLU A  10      17.807 -21.457  13.369  1.00  0.00           O  
ATOM     80  CB  GLU A  10      16.199 -22.406  15.652  1.00  0.00           C  
ATOM     81  CG  GLU A  10      15.056 -22.218  16.643  1.00  0.00           C  
ATOM     82  CD  GLU A  10      14.495 -20.801  16.615  1.00  0.00           C  
ATOM     83  OE1 GLU A  10      13.311 -20.629  16.983  1.00  0.00           O  
ATOM     84  OE2 GLU A  10      15.233 -19.873  16.233  1.00  0.00           O  
ATOM     85  N   SER A  11      17.201 -23.425  12.477  1.00  0.00           N  
ATOM     86  CA  SER A  11      18.424 -23.579  11.694  1.00  0.00           C  
ATOM     87  C   SER A  11      18.133 -23.617  10.201  1.00  0.00           C  
ATOM     88  O   SER A  11      17.133 -24.186   9.758  1.00  0.00           O  
ATOM     89  CB  SER A  11      19.168 -24.858  12.104  1.00  0.00           C  
ATOM     90  OG  SER A  11      19.525 -24.812  13.469  1.00  0.00           O  
ATOM     91  N   LEU A  12      19.037 -23.011   9.433  1.00  0.00           N  
ATOM     92  CA  LEU A  12      18.995 -23.013   7.980  1.00  0.00           C  
ATOM     93  C   LEU A  12      20.281 -23.637   7.468  1.00  0.00           C  
ATOM     94  O   LEU A  12      21.347 -23.450   8.061  1.00  0.00           O  
ATOM     95  CB  LEU A  12      18.851 -21.590   7.443  1.00  0.00           C  
ATOM     96  CG  LEU A  12      18.823 -21.394   5.923  1.00  0.00           C  
ATOM     97  CD1 LEU A  12      17.537 -21.942   5.342  1.00  0.00           C  
ATOM     98  CD2 LEU A  12      18.991 -19.919   5.581  1.00  0.00           C  
ATOM     99  N   ALA A  13      20.196 -24.393   6.380  1.00  0.00           N  
ATOM    100  CA  ALA A  13      21.388 -24.987   5.780  1.00  0.00           C  
ATOM    101  C   ALA A  13      22.404 -23.896   5.443  1.00  0.00           C  
ATOM    102  O   ALA A  13      22.066 -22.884   4.821  1.00  0.00           O  
ATOM    103  CB  ALA A  13      21.019 -25.777   4.526  1.00  0.00           C  
ATOM    104  N   VAL A  14      23.662 -24.092   5.873  1.00  0.00           N  
ATOM    105  CA  VAL A  14      24.716 -23.112   5.631  1.00  0.00           C  
ATOM    106  C   VAL A  14      24.909 -22.869   4.137  1.00  0.00           C  
ATOM    107  O   VAL A  14      25.304 -21.780   3.720  1.00  0.00           O  
ATOM    108  CB  VAL A  14      26.034 -23.572   6.294  1.00  0.00           C  
ATOM    109  CG1 VAL A  14      27.199 -22.672   5.914  1.00  0.00           C  
ATOM    110  CG2 VAL A  14      25.868 -23.612   7.807  1.00  0.00           C  
ATOM    111  N   SER A  15      24.613 -23.882   3.319  1.00  0.00           N  
ATOM    112  CA  SER A  15      24.763 -23.780   1.873  1.00  0.00           C  
ATOM    113  C   SER A  15      23.733 -22.863   1.226  1.00  0.00           C  
ATOM    114  O   SER A  15      23.863 -22.538   0.047  1.00  0.00           O  
ATOM    115  CB  SER A  15      24.667 -25.174   1.251  1.00  0.00           C  
ATOM    116  OG  SER A  15      23.426 -25.775   1.566  1.00  0.00           O  
ATOM    117  N   ASP A  16      22.706 -22.445   1.976  1.00  0.00           N  
ATOM    118  CA  ASP A  16      21.692 -21.574   1.409  1.00  0.00           C  
ATOM    119  C   ASP A  16      22.325 -20.270   0.925  1.00  0.00           C  
ATOM    120  O   ASP A  16      23.105 -19.634   1.633  1.00  0.00           O  
ATOM    121  CB  ASP A  16      20.586 -21.278   2.428  1.00  0.00           C  
ATOM    122  CG  ASP A  16      19.362 -20.661   1.788  1.00  0.00           C  
ATOM    123  OD1 ASP A  16      19.426 -19.485   1.374  1.00  0.00           O  
ATOM    124  OD2 ASP A  16      18.336 -21.360   1.675  1.00  0.00           O  
ATOM    125  N   ARG A  17      21.994 -19.875  -0.299  1.00  0.00           N  
ATOM    126  CA  ARG A  17      22.646 -18.743  -0.944  1.00  0.00           C  
ATOM    127  C   ARG A  17      22.280 -17.402  -0.300  1.00  0.00           C  
ATOM    128  O   ARG A  17      22.931 -16.389  -0.589  1.00  0.00           O  
ATOM    129  CB  ARG A  17      22.318 -18.759  -2.446  1.00  0.00           C  
ATOM    130  CG  ARG A  17      22.871 -20.000  -3.163  1.00  0.00           C  
ATOM    131  CD  ARG A  17      22.369 -20.104  -4.590  1.00  0.00           C  
ATOM    132  NE  ARG A  17      22.740 -18.946  -5.399  1.00  0.00           N  
ATOM    133  CZ  ARG A  17      23.841 -18.865  -6.134  1.00  0.00           C  
ATOM    134  NH1 ARG A  17      24.698 -19.873  -6.192  1.00  0.00           N  
ATOM    135  NH2 ARG A  17      24.098 -17.755  -6.817  1.00  0.00           N  
ATOM    136  N   ALA A  18      21.265 -17.380   0.590  1.00  0.00           N  
ATOM    137  CA  ALA A  18      21.023 -16.197   1.404  1.00  0.00           C  
ATOM    138  C   ALA A  18      22.211 -15.926   2.320  1.00  0.00           C  
ATOM    139  O   ALA A  18      22.646 -14.779   2.459  1.00  0.00           O  
ATOM    140  CB  ALA A  18      19.745 -16.361   2.231  1.00  0.00           C  
ATOM    141  N   THR A  19      22.762 -16.985   2.939  1.00  0.00           N  
ATOM    142  CA  THR A  19      23.917 -16.836   3.819  1.00  0.00           C  
ATOM    143  C   THR A  19      25.191 -16.582   3.028  1.00  0.00           C  
ATOM    144  O   THR A  19      26.091 -15.886   3.500  1.00  0.00           O  
ATOM    145  CB  THR A  19      24.110 -18.078   4.704  1.00  0.00           C  
ATOM    146  OG1 THR A  19      24.596 -19.174   3.914  1.00  0.00           O  
ATOM    147  CG2 THR A  19      22.800 -18.492   5.364  1.00  0.00           C  
ATOM    148  N   GLN A  20      25.284 -17.154   1.824  1.00  0.00           N  
ATOM    149  CA  GLN A  20      26.502 -17.061   1.024  1.00  0.00           C  
ATOM    150  C   GLN A  20      26.626 -15.715   0.310  1.00  0.00           C  
ATOM    151  O   GLN A  20      27.695 -15.097   0.328  1.00  0.00           O  
ATOM    152  CB  GLN A  20      26.548 -18.199  -0.001  1.00  0.00           C  
ATOM    153  CG  GLN A  20      26.529 -19.594   0.618  1.00  0.00           C  
ATOM    154  CD  GLN A  20      27.756 -19.868   1.460  1.00  0.00           C  
ATOM    155  OE1 GLN A  20      28.882 -19.698   0.992  1.00  0.00           O  
ATOM    156  NE2 GLN A  20      27.552 -20.286   2.700  1.00  0.00           N  
ATOM    157  N   PHE A  21      25.550 -15.253  -0.323  1.00  0.00           N  
ATOM    158  CA  PHE A  21      25.632 -14.104  -1.220  1.00  0.00           C  
ATOM    159  C   PHE A  21      24.527 -13.071  -1.013  1.00  0.00           C  
ATOM    160  O   PHE A  21      24.469 -12.091  -1.762  1.00  0.00           O  
ATOM    161  CB  PHE A  21      25.590 -14.570  -2.687  1.00  0.00           C  
ATOM    162  CG  PHE A  21      26.519 -15.715  -2.996  1.00  0.00           C  
ATOM    163  CD1 PHE A  21      27.892 -15.584  -2.806  1.00  0.00           C  
ATOM    164  CD2 PHE A  21      26.023 -16.916  -3.488  1.00  0.00           C  
ATOM    165  CE1 PHE A  21      28.754 -16.634  -3.096  1.00  0.00           C  
ATOM    166  CE2 PHE A  21      26.878 -17.965  -3.776  1.00  0.00           C  
ATOM    167  CZ  PHE A  21      28.245 -17.826  -3.579  1.00  0.00           C  
ATOM    168  N   GLY A  22      23.635 -13.254  -0.012  1.00  0.00           N  
ATOM    169  CA  GLY A  22      22.449 -12.412   0.067  1.00  0.00           C  
ATOM    170  C   GLY A  22      21.559 -12.584  -1.152  1.00  0.00           C  
ATOM    171  O   GLY A  22      20.931 -11.627  -1.613  1.00  0.00           O  
ATOM    172  N   ASP A  23      21.519 -13.803  -1.686  1.00  0.00           N  
ATOM    173  CA  ASP A  23      20.830 -14.101  -2.935  1.00  0.00           C  
ATOM    174  C   ASP A  23      19.342 -14.332  -2.657  1.00  0.00           C  
ATOM    175  O   ASP A  23      18.882 -15.467  -2.512  1.00  0.00           O  
ATOM    176  CB  ASP A  23      21.477 -15.319  -3.607  1.00  0.00           C  
ATOM    177  CG  ASP A  23      20.983 -15.568  -5.022  1.00  0.00           C  
ATOM    178  OD1 ASP A  23      20.103 -14.822  -5.498  1.00  0.00           O  
ATOM    179  OD2 ASP A  23      21.486 -16.521  -5.653  1.00  0.00           O  
ATOM    180  N   GLY A  24      18.583 -13.241  -2.546  1.00  0.00           N  
ATOM    181  CA  GLY A  24      17.173 -13.326  -2.240  1.00  0.00           C  
ATOM    182  C   GLY A  24      16.570 -11.968  -1.917  1.00  0.00           C  
ATOM    183  O   GLY A  24      17.205 -10.922  -2.102  1.00  0.00           O  
ATOM    184  N   CYS A  25      15.361 -12.001  -1.405  1.00  0.00           N  
ATOM    185  CA  CYS A  25      14.605 -10.788  -1.102  1.00  0.00           C  
ATOM    186  C   CYS A  25      13.786 -11.004   0.164  1.00  0.00           C  
ATOM    187  O   CYS A  25      13.706 -12.119   0.690  1.00  0.00           O  
ATOM    188  CB  CYS A  25      13.689 -10.418  -2.280  1.00  0.00           C  
ATOM    189  SG  CYS A  25      12.478 -11.696  -2.683  1.00  0.00           S  
ATOM    190  N   PHE A  26      13.190  -9.922   0.681  1.00  0.00           N  
ATOM    191  CA  PHE A  26      12.354 -10.046   1.865  1.00  0.00           C  
ATOM    192  C   PHE A  26      11.292  -8.958   1.909  1.00  0.00           C  
ATOM    193  O   PHE A  26      11.330  -7.992   1.136  1.00  0.00           O  
ATOM    194  CB  PHE A  26      13.196 -10.051   3.158  1.00  0.00           C  
ATOM    195  CG  PHE A  26      13.813  -8.715   3.530  1.00  0.00           C  
ATOM    196  CD1 PHE A  26      14.890  -8.203   2.809  1.00  0.00           C  
ATOM    197  CD2 PHE A  26      13.359  -8.013   4.638  1.00  0.00           C  
ATOM    198  CE1 PHE A  26      15.483  -7.002   3.174  1.00  0.00           C  
ATOM    199  CE2 PHE A  26      13.951  -6.812   5.013  1.00  0.00           C  
ATOM    200  CZ  PHE A  26      15.014  -6.304   4.282  1.00  0.00           C  
ATOM    201  N   THR A  27      10.324  -9.138   2.800  1.00  0.00           N  
ATOM    202  CA  THR A  27       9.332  -8.113   3.092  1.00  0.00           C  
ATOM    203  C   THR A  27       9.019  -8.161   4.583  1.00  0.00           C  
ATOM    204  O   THR A  27       9.193  -9.197   5.234  1.00  0.00           O  
ATOM    205  CB  THR A  27       8.052  -8.285   2.242  1.00  0.00           C  
ATOM    206  OG1 THR A  27       7.299  -7.071   2.260  1.00  0.00           O  
ATOM    207  CG2 THR A  27       7.184  -9.433   2.754  1.00  0.00           C  
ATOM    208  N   THR A  28       8.596  -7.016   5.135  1.00  0.00           N  
ATOM    209  CA  THR A  28       8.267  -6.894   6.549  1.00  0.00           C  
ATOM    210  C   THR A  28       6.893  -6.250   6.650  1.00  0.00           C  
ATOM    211  O   THR A  28       6.704  -5.116   6.208  1.00  0.00           O  
ATOM    212  CB  THR A  28       9.308  -6.049   7.295  1.00  0.00           C  
ATOM    213  OG1 THR A  28      10.619  -6.591   7.060  1.00  0.00           O  
ATOM    214  CG2 THR A  28       9.043  -6.054   8.794  1.00  0.00           C  
ATOM    215  N   ALA A  29       5.924  -6.982   7.214  1.00  0.00           N  
ATOM    216  CA  ALA A  29       4.531  -6.570   7.207  1.00  0.00           C  
ATOM    217  C   ALA A  29       4.000  -6.370   8.620  1.00  0.00           C  
ATOM    218  O   ALA A  29       4.407  -7.061   9.563  1.00  0.00           O  
ATOM    219  CB  ALA A  29       3.669  -7.608   6.477  1.00  0.00           C  
ATOM    220  N   ARG A  30       3.083  -5.414   8.761  1.00  0.00           N  
ATOM    221  CA  ARG A  30       2.401  -5.165  10.023  1.00  0.00           C  
ATOM    222  C   ARG A  30       1.254  -6.156  10.187  1.00  0.00           C  
ATOM    223  O   ARG A  30       0.504  -6.415   9.245  1.00  0.00           O  
ATOM    224  CB  ARG A  30       1.865  -3.738  10.056  1.00  0.00           C  
ATOM    225  CG  ARG A  30       1.141  -3.346  11.348  1.00  0.00           C  
ATOM    226  CD  ARG A  30       2.109  -3.115  12.488  1.00  0.00           C  
ATOM    227  NE  ARG A  30       1.436  -2.534  13.657  1.00  0.00           N  
ATOM    228  CZ  ARG A  30       0.949  -3.231  14.691  1.00  0.00           C  
ATOM    229  NH1 ARG A  30       1.081  -4.544  14.724  1.00  0.00           N  
ATOM    230  NH2 ARG A  30       0.349  -2.599  15.692  1.00  0.00           N  
ATOM    231  N   VAL A  31       1.124  -6.723  11.397  1.00  0.00           N  
ATOM    232  CA  VAL A  31       0.006  -7.594  11.747  1.00  0.00           C  
ATOM    233  C   VAL A  31      -0.914  -6.826  12.693  1.00  0.00           C  
ATOM    234  O   VAL A  31      -0.468  -6.333  13.739  1.00  0.00           O  
ATOM    235  CB  VAL A  31       0.482  -8.903  12.405  1.00  0.00           C  
ATOM    236  CG1 VAL A  31      -0.714  -9.745  12.843  1.00  0.00           C  
ATOM    237  CG2 VAL A  31       1.356  -9.691  11.438  1.00  0.00           C  
ATOM    238  N   ILE A  32      -2.191  -6.708  12.326  1.00  0.00           N  
ATOM    239  CA  ILE A  32      -3.191  -6.019  13.126  1.00  0.00           C  
ATOM    240  C   ILE A  32      -4.437  -6.894  13.196  1.00  0.00           C  
ATOM    241  O   ILE A  32      -4.956  -7.316  12.164  1.00  0.00           O  
ATOM    242  CB  ILE A  32      -3.548  -4.631  12.543  1.00  0.00           C  
ATOM    243  CG1 ILE A  32      -2.302  -3.745  12.452  1.00  0.00           C  
ATOM    244  CG2 ILE A  32      -4.618  -3.957  13.398  1.00  0.00           C  
ATOM    245  CD1 ILE A  32      -2.551  -2.402  11.785  1.00  0.00           C  
ATOM    246  N   ASP A  33      -4.914  -7.163  14.414  1.00  0.00           N  
ATOM    247  CA  ASP A  33      -6.114  -7.959  14.645  1.00  0.00           C  
ATOM    248  C   ASP A  33      -6.055  -9.304  13.910  1.00  0.00           C  
ATOM    249  O   ASP A  33      -7.032  -9.747  13.300  1.00  0.00           O  
ATOM    250  CB  ASP A  33      -7.371  -7.169  14.259  1.00  0.00           C  
ATOM    251  CG  ASP A  33      -7.542  -5.904  15.084  1.00  0.00           C  
ATOM    252  OD1 ASP A  33      -7.102  -5.889  16.257  1.00  0.00           O  
ATOM    253  OD2 ASP A  33      -8.105  -4.913  14.565  1.00  0.00           O  
ATOM    254  N   GLY A  34      -4.887  -9.941  13.961  1.00  0.00           N  
ATOM    255  CA  GLY A  34      -4.712 -11.265  13.391  1.00  0.00           C  
ATOM    256  C   GLY A  34      -4.577 -11.315  11.878  1.00  0.00           C  
ATOM    257  O   GLY A  34      -4.586 -12.405  11.306  1.00  0.00           O  
ATOM    258  N   LYS A  35      -4.452 -10.153  11.233  1.00  0.00           N  
ATOM    259  CA  LYS A  35      -4.387 -10.094   9.775  1.00  0.00           C  
ATOM    260  C   LYS A  35      -3.155  -9.320   9.323  1.00  0.00           C  
ATOM    261  O   LYS A  35      -2.690  -8.401   9.998  1.00  0.00           O  
ATOM    262  CB  LYS A  35      -5.650  -9.444   9.207  1.00  0.00           C  
ATOM    263  CG  LYS A  35      -6.927 -10.218   9.498  1.00  0.00           C  
ATOM    264  CD  LYS A  35      -8.150  -9.482   8.993  1.00  0.00           C  
ATOM    265  CE  LYS A  35      -9.426 -10.240   9.340  1.00  0.00           C  
ATOM    266  NZ  LYS A  35     -10.646  -9.501   8.927  1.00  0.00           N  
ATOM    267  N   VAL A  36      -2.631  -9.699   8.152  1.00  0.00           N  
ATOM    268  CA  VAL A  36      -1.493  -9.019   7.551  1.00  0.00           C  
ATOM    269  C   VAL A  36      -2.003  -7.786   6.798  1.00  0.00           C  
ATOM    270  O   VAL A  36      -2.797  -7.913   5.865  1.00  0.00           O  
ATOM    271  CB  VAL A  36      -0.726  -9.936   6.578  1.00  0.00           C  
ATOM    272  CG1 VAL A  36       0.491  -9.216   6.006  1.00  0.00           C  
ATOM    273  CG2 VAL A  36      -0.306 -11.223   7.272  1.00  0.00           C  
ATOM    274  N   SER A  37      -1.549  -6.599   7.212  1.00  0.00           N  
ATOM    275  CA  SER A  37      -1.919  -5.374   6.511  1.00  0.00           C  
ATOM    276  C   SER A  37      -1.293  -5.354   5.118  1.00  0.00           C  
ATOM    277  O   SER A  37      -0.103  -5.645   4.961  1.00  0.00           O  
ATOM    278  CB  SER A  37      -1.475  -4.148   7.304  1.00  0.00           C  
ATOM    279  OG  SER A  37      -2.124  -4.080   8.561  1.00  0.00           O  
ATOM    280  N   LEU A  38      -2.102  -5.023   4.108  1.00  0.00           N  
ATOM    281  CA  LEU A  38      -1.655  -4.936   2.721  1.00  0.00           C  
ATOM    282  C   LEU A  38      -1.022  -6.252   2.252  1.00  0.00           C  
ATOM    283  O   LEU A  38      -0.001  -6.260   1.559  1.00  0.00           O  
ATOM    284  CB  LEU A  38      -0.687  -3.757   2.530  1.00  0.00           C  
ATOM    285  CG  LEU A  38      -1.259  -2.378   2.884  1.00  0.00           C  
ATOM    286  CD1 LEU A  38      -0.177  -1.302   2.810  1.00  0.00           C  
ATOM    287  CD2 LEU A  38      -2.420  -2.026   1.953  1.00  0.00           C  
ATOM    288  N   LEU A  39      -1.654  -7.370   2.613  1.00  0.00           N  
ATOM    289  CA  LEU A  39      -1.120  -8.700   2.314  1.00  0.00           C  
ATOM    290  C   LEU A  39      -0.826  -8.879   0.823  1.00  0.00           C  
ATOM    291  O   LEU A  39       0.254  -9.351   0.451  1.00  0.00           O  
ATOM    292  CB  LEU A  39      -2.103  -9.777   2.793  1.00  0.00           C  
ATOM    293  CG  LEU A  39      -1.768 -11.223   2.416  1.00  0.00           C  
ATOM    294  CD1 LEU A  39      -0.435 -11.651   3.004  1.00  0.00           C  
ATOM    295  CD2 LEU A  39      -2.879 -12.163   2.895  1.00  0.00           C  
ATOM    296  N   SER A  40      -1.777  -8.511  -0.042  1.00  0.00           N  
ATOM    297  CA  SER A  40      -1.603  -8.710  -1.476  1.00  0.00           C  
ATOM    298  C   SER A  40      -0.414  -7.909  -2.012  1.00  0.00           C  
ATOM    299  O   SER A  40       0.305  -8.381  -2.900  1.00  0.00           O  
ATOM    300  CB  SER A  40      -2.881  -8.322  -2.227  1.00  0.00           C  
ATOM    301  OG  SER A  40      -3.224  -6.976  -1.991  1.00  0.00           O  
ATOM    302  N   ALA A  41      -0.189  -6.701  -1.470  1.00  0.00           N  
ATOM    303  CA  ALA A  41       0.937  -5.873  -1.904  1.00  0.00           C  
ATOM    304  C   ALA A  41       2.265  -6.489  -1.477  1.00  0.00           C  
ATOM    305  O   ALA A  41       3.253  -6.423  -2.213  1.00  0.00           O  
ATOM    306  CB  ALA A  41       0.794  -4.454  -1.343  1.00  0.00           C  
ATOM    307  N   HIS A  42       2.315  -7.102  -0.285  1.00  0.00           N  
ATOM    308  CA  HIS A  42       3.527  -7.769   0.172  1.00  0.00           C  
ATOM    309  C   HIS A  42       3.850  -8.991  -0.687  1.00  0.00           C  
ATOM    310  O   HIS A  42       5.010  -9.226  -1.027  1.00  0.00           O  
ATOM    311  CB  HIS A  42       3.395  -8.162   1.649  1.00  0.00           C  
ATOM    312  CG  HIS A  42       3.543  -7.010   2.590  1.00  0.00           C  
ATOM    313  ND1 HIS A  42       4.763  -6.442   2.885  1.00  0.00           N  
ATOM    314  CD2 HIS A  42       2.624  -6.304   3.293  1.00  0.00           C  
ATOM    315  CE1 HIS A  42       4.596  -5.443   3.736  1.00  0.00           C  
ATOM    316  NE2 HIS A  42       3.303  -5.337   4.001  1.00  0.00           N  
ATOM    317  N   ILE A  43       2.826  -9.772  -1.046  1.00  0.00           N  
ATOM    318  CA  ILE A  43       3.029 -10.922  -1.918  1.00  0.00           C  
ATOM    319  C   ILE A  43       3.495 -10.460  -3.299  1.00  0.00           C  
ATOM    320  O   ILE A  43       4.437 -11.025  -3.873  1.00  0.00           O  
ATOM    321  CB  ILE A  43       1.742 -11.764  -2.017  1.00  0.00           C  
ATOM    322  CG1 ILE A  43       1.453 -12.420  -0.667  1.00  0.00           C  
ATOM    323  CG2 ILE A  43       1.855 -12.821  -3.117  1.00  0.00           C  
ATOM    324  CD1 ILE A  43       0.116 -13.123  -0.587  1.00  0.00           C  
ATOM    325  N   GLN A  44       2.864  -9.404  -3.831  1.00  0.00           N  
ATOM    326  CA  GLN A  44       3.239  -8.878  -5.143  1.00  0.00           C  
ATOM    327  C   GLN A  44       4.684  -8.383  -5.143  1.00  0.00           C  
ATOM    328  O   GLN A  44       5.427  -8.608  -6.107  1.00  0.00           O  
ATOM    329  CB  GLN A  44       2.290  -7.747  -5.559  1.00  0.00           C  
ATOM    330  CG  GLN A  44       2.504  -7.267  -6.991  1.00  0.00           C  
ATOM    331  CD  GLN A  44       2.177  -8.343  -8.012  1.00  0.00           C  
ATOM    332  OE1 GLN A  44       1.077  -8.896  -8.010  1.00  0.00           O  
ATOM    333  NE2 GLN A  44       3.122  -8.641  -8.887  1.00  0.00           N  
ATOM    334  N   ARG A  45       5.093  -7.711  -4.067  1.00  0.00           N  
ATOM    335  CA  ARG A  45       6.467  -7.216  -3.950  1.00  0.00           C  
ATOM    336  C   ARG A  45       7.471  -8.367  -3.990  1.00  0.00           C  
ATOM    337  O   ARG A  45       8.524  -8.259  -4.622  1.00  0.00           O  
ATOM    338  CB  ARG A  45       6.634  -6.394  -2.658  1.00  0.00           C  
ATOM    339  CG  ARG A  45       7.990  -5.732  -2.533  1.00  0.00           C  
ATOM    340  CD  ARG A  45       8.739  -6.180  -1.270  1.00  0.00           C  
ATOM    341  NE  ARG A  45       8.294  -5.472  -0.071  1.00  0.00           N  
ATOM    342  CZ  ARG A  45       8.713  -4.250   0.278  1.00  0.00           C  
ATOM    343  NH1 ARG A  45       9.582  -3.596  -0.481  1.00  0.00           N  
ATOM    344  NH2 ARG A  45       8.271  -3.694   1.392  1.00  0.00           N  
ATOM    345  N   LEU A  46       7.153  -9.466  -3.297  1.00  0.00           N  
ATOM    346  CA  LEU A  46       8.024 -10.634  -3.312  1.00  0.00           C  
ATOM    347  C   LEU A  46       8.068 -11.270  -4.701  1.00  0.00           C  
ATOM    348  O   LEU A  46       9.139 -11.676  -5.162  1.00  0.00           O  
ATOM    349  CB  LEU A  46       7.558 -11.662  -2.266  1.00  0.00           C  
ATOM    350  CG  LEU A  46       7.739 -11.260  -0.800  1.00  0.00           C  
ATOM    351  CD1 LEU A  46       7.011 -12.252   0.107  1.00  0.00           C  
ATOM    352  CD2 LEU A  46       9.216 -11.184  -0.433  1.00  0.00           C  
ATOM    353  N   GLN A  47       6.923 -11.348  -5.373  1.00  0.00           N  
ATOM    354  CA  GLN A  47       6.867 -11.910  -6.716  1.00  0.00           C  
ATOM    355  C   GLN A  47       7.671 -11.071  -7.701  1.00  0.00           C  
ATOM    356  O   GLN A  47       8.430 -11.608  -8.511  1.00  0.00           O  
ATOM    357  CB  GLN A  47       5.409 -12.035  -7.174  1.00  0.00           C  
ATOM    358  CG  GLN A  47       4.624 -13.106  -6.414  1.00  0.00           C  
ATOM    359  CD  GLN A  47       3.150 -13.140  -6.790  1.00  0.00           C  
ATOM    360  OE1 GLN A  47       2.594 -12.146  -7.253  1.00  0.00           O  
ATOM    361  NE2 GLN A  47       2.507 -14.279  -6.587  1.00  0.00           N  
ATOM    362  N   ASP A  48       7.516  -9.738  -7.631  1.00  0.00           N  
ATOM    363  CA  ASP A  48       8.261  -8.846  -8.507  1.00  0.00           C  
ATOM    364  C   ASP A  48       9.763  -8.965  -8.260  1.00  0.00           C  
ATOM    365  O   ASP A  48      10.565  -8.976  -9.198  1.00  0.00           O  
ATOM    366  CB  ASP A  48       7.813  -7.389  -8.297  1.00  0.00           C  
ATOM    367  CG  ASP A  48       6.371  -7.144  -8.718  1.00  0.00           C  
ATOM    368  OD1 ASP A  48       5.806  -7.981  -9.449  1.00  0.00           O  
ATOM    369  OD2 ASP A  48       5.808  -6.109  -8.313  1.00  0.00           O  
ATOM    370  N   ALA A  49      10.157  -9.054  -6.983  1.00  0.00           N  
ATOM    371  CA  ALA A  49      11.565  -9.187  -6.633  1.00  0.00           C  
ATOM    372  C   ALA A  49      12.138 -10.499  -7.170  1.00  0.00           C  
ATOM    373  O   ALA A  49      13.232 -10.515  -7.739  1.00  0.00           O  
ATOM    374  CB  ALA A  49      11.745  -9.109  -5.115  1.00  0.00           C  
ATOM    375  N   CYS A  50      11.408 -11.610  -6.994  1.00  0.00           N  
ATOM    376  CA  CYS A  50      11.866 -12.901  -7.489  1.00  0.00           C  
ATOM    377  C   CYS A  50      12.010 -12.885  -9.007  1.00  0.00           C  
ATOM    378  O   CYS A  50      12.971 -13.437  -9.548  1.00  0.00           O  
ATOM    379  CB  CYS A  50      10.908 -14.008  -7.045  1.00  0.00           C  
ATOM    380  SG  CYS A  50      11.029 -14.402  -5.284  1.00  0.00           S  
ATOM    381  N   GLN A  51      11.072 -12.235  -9.702  1.00  0.00           N  
ATOM    382  CA  GLN A  51      11.156 -12.137 -11.151  1.00  0.00           C  
ATOM    383  C   GLN A  51      12.400 -11.358 -11.579  1.00  0.00           C  
ATOM    384  O   GLN A  51      13.142 -11.794 -12.467  1.00  0.00           O  
ATOM    385  CB  GLN A  51       9.893 -11.471 -11.710  1.00  0.00           C  
ATOM    386  CG  GLN A  51       9.887 -11.301 -13.228  1.00  0.00           C  
ATOM    387  CD  GLN A  51       8.619 -10.649 -13.745  1.00  0.00           C  
ATOM    388  OE1 GLN A  51       7.562 -10.744 -13.119  1.00  0.00           O  
ATOM    389  NE2 GLN A  51       8.711  -9.993 -14.883  1.00  0.00           N  
ATOM    390  N   ARG A  52      12.665 -10.211 -10.940  1.00  0.00           N  
ATOM    391  CA  ARG A  52      13.815  -9.387 -11.304  1.00  0.00           C  
ATOM    392  C   ARG A  52      15.138 -10.044 -10.919  1.00  0.00           C  
ATOM    393  O   ARG A  52      16.147  -9.843 -11.603  1.00  0.00           O  
ATOM    394  CB  ARG A  52      13.696  -7.997 -10.658  1.00  0.00           C  
ATOM    395  CG  ARG A  52      12.558  -7.153 -11.242  1.00  0.00           C  
ATOM    396  CD  ARG A  52      12.535  -5.752 -10.637  1.00  0.00           C  
ATOM    397  NE  ARG A  52      13.765  -5.019 -10.909  1.00  0.00           N  
ATOM    398  CZ  ARG A  52      14.083  -3.852 -10.348  1.00  0.00           C  
ATOM    399  NH1 ARG A  52      13.265  -3.278  -9.486  1.00  0.00           N  
ATOM    400  NH2 ARG A  52      15.239  -3.255 -10.651  1.00  0.00           N  
ATOM    401  N   LEU A  53      15.148 -10.831  -9.838  1.00  0.00           N  
ATOM    402  CA  LEU A  53      16.344 -11.552  -9.404  1.00  0.00           C  
ATOM    403  C   LEU A  53      16.469 -12.923 -10.073  1.00  0.00           C  
ATOM    404  O   LEU A  53      17.434 -13.640  -9.812  1.00  0.00           O  
ATOM    405  CB  LEU A  53      16.350 -11.706  -7.881  1.00  0.00           C  
ATOM    406  CG  LEU A  53      16.439 -10.399  -7.076  1.00  0.00           C  
ATOM    407  CD1 LEU A  53      16.253 -10.668  -5.588  1.00  0.00           C  
ATOM    408  CD2 LEU A  53      17.771  -9.709  -7.328  1.00  0.00           C  
ATOM    409  N   MET A  54      15.510 -13.274 -10.933  1.00  0.00           N  
ATOM    410  CA  MET A  54      15.506 -14.543 -11.658  1.00  0.00           C  
ATOM    411  C   MET A  54      15.479 -15.740 -10.706  1.00  0.00           C  
ATOM    412  O   MET A  54      16.192 -16.733 -10.904  1.00  0.00           O  
ATOM    413  CB  MET A  54      16.698 -14.632 -12.628  1.00  0.00           C  
ATOM    414  CG  MET A  54      16.801 -13.445 -13.572  1.00  0.00           C  
ATOM    415  SD  MET A  54      18.246 -13.525 -14.644  1.00  0.00           S  
ATOM    416  CE  MET A  54      18.213 -11.906 -15.391  1.00  0.00           C  
ATOM    417  N   ILE A  55      14.656 -15.643  -9.651  1.00  0.00           N  
ATOM    418  CA  ILE A  55      14.457 -16.725  -8.689  1.00  0.00           C  
ATOM    419  C   ILE A  55      13.134 -17.404  -9.013  1.00  0.00           C  
ATOM    420  O   ILE A  55      12.076 -16.771  -8.978  1.00  0.00           O  
ATOM    421  CB  ILE A  55      14.462 -16.207  -7.241  1.00  0.00           C  
ATOM    422  CG1 ILE A  55      15.813 -15.561  -6.910  1.00  0.00           C  
ATOM    423  CG2 ILE A  55      14.152 -17.346  -6.263  1.00  0.00           C  
ATOM    424  CD1 ILE A  55      15.864 -14.899  -5.539  1.00  0.00           C  
ATOM    425  N   SER A  56      13.185 -18.696  -9.330  1.00  0.00           N  
ATOM    426  CA  SER A  56      11.983 -19.455  -9.658  1.00  0.00           C  
ATOM    427  C   SER A  56      11.269 -19.891  -8.382  1.00  0.00           C  
ATOM    428  O   SER A  56      11.868 -20.543  -7.523  1.00  0.00           O  
ATOM    429  CB  SER A  56      12.333 -20.671 -10.513  1.00  0.00           C  
ATOM    430  OG  SER A  56      11.174 -21.388 -10.880  1.00  0.00           O  
ATOM    431  N   CYS A  57       9.987 -19.519  -8.246  1.00  0.00           N  
ATOM    432  CA  CYS A  57       9.182 -19.859  -7.087  1.00  0.00           C  
ATOM    433  C   CYS A  57       7.803 -20.331  -7.532  1.00  0.00           C  
ATOM    434  O   CYS A  57       7.190 -19.714  -8.408  1.00  0.00           O  
ATOM    435  CB  CYS A  57       9.015 -18.657  -6.149  1.00  0.00           C  
ATOM    436  SG  CYS A  57      10.562 -17.989  -5.498  1.00  0.00           S  
ATOM    437  N   ASP A  58       7.304 -21.416  -6.911  1.00  0.00           N  
ATOM    438  CA  ASP A  58       5.972 -21.924  -7.208  1.00  0.00           C  
ATOM    439  C   ASP A  58       5.138 -22.123  -5.943  1.00  0.00           C  
ATOM    440  O   ASP A  58       4.066 -22.729  -6.005  1.00  0.00           O  
ATOM    441  CB  ASP A  58       6.062 -23.241  -7.998  1.00  0.00           C  
ATOM    442  CG  ASP A  58       6.791 -24.341  -7.244  1.00  0.00           C  
ATOM    443  OD1 ASP A  58       7.319 -24.082  -6.148  1.00  0.00           O  
ATOM    444  OD2 ASP A  58       6.836 -25.475  -7.768  1.00  0.00           O  
ATOM    445  N   PHE A  59       5.606 -21.588  -4.803  1.00  0.00           N  
ATOM    446  CA  PHE A  59       4.960 -21.837  -3.520  1.00  0.00           C  
ATOM    447  C   PHE A  59       4.053 -20.685  -3.066  1.00  0.00           C  
ATOM    448  O   PHE A  59       3.742 -20.582  -1.872  1.00  0.00           O  
ATOM    449  CB  PHE A  59       5.995 -22.172  -2.445  1.00  0.00           C  
ATOM    450  CG  PHE A  59       7.171 -21.212  -2.364  1.00  0.00           C  
ATOM    451  CD1 PHE A  59       6.969 -19.855  -2.150  1.00  0.00           C  
ATOM    452  CD2 PHE A  59       8.465 -21.683  -2.483  1.00  0.00           C  
ATOM    453  CE1 PHE A  59       8.046 -18.980  -2.063  1.00  0.00           C  
ATOM    454  CE2 PHE A  59       9.553 -20.816  -2.393  1.00  0.00           C  
ATOM    455  CZ  PHE A  59       9.347 -19.461  -2.185  1.00  0.00           C  
ATOM    456  N   TRP A  60       3.621 -19.827  -3.987  1.00  0.00           N  
ATOM    457  CA  TRP A  60       2.864 -18.634  -3.613  1.00  0.00           C  
ATOM    458  C   TRP A  60       1.571 -18.933  -2.837  1.00  0.00           C  
ATOM    459  O   TRP A  60       1.311 -18.261  -1.837  1.00  0.00           O  
ATOM    460  CB  TRP A  60       2.577 -17.775  -4.860  1.00  0.00           C  
ATOM    461  CG  TRP A  60       3.831 -17.373  -5.575  1.00  0.00           C  
ATOM    462  CD1 TRP A  60       4.251 -17.785  -6.803  1.00  0.00           C  
ATOM    463  CD2 TRP A  60       4.863 -16.497  -5.075  1.00  0.00           C  
ATOM    464  NE1 TRP A  60       5.461 -17.222  -7.108  1.00  0.00           N  
ATOM    465  CE2 TRP A  60       5.866 -16.429  -6.064  1.00  0.00           C  
ATOM    466  CE3 TRP A  60       5.027 -15.768  -3.894  1.00  0.00           C  
ATOM    467  CZ2 TRP A  60       7.016 -15.651  -5.909  1.00  0.00           C  
ATOM    468  CZ3 TRP A  60       6.177 -15.002  -3.741  1.00  0.00           C  
ATOM    469  CH2 TRP A  60       7.160 -14.949  -4.738  1.00  0.00           C  
ATOM    470  N   PRO A  61       0.754 -19.921  -3.236  1.00  0.00           N  
ATOM    471  CA  PRO A  61      -0.443 -20.235  -2.429  1.00  0.00           C  
ATOM    472  C   PRO A  61      -0.085 -20.700  -1.017  1.00  0.00           C  
ATOM    473  O   PRO A  61      -0.741 -20.300  -0.051  1.00  0.00           O  
ATOM    474  CB  PRO A  61      -1.130 -21.342  -3.233  1.00  0.00           C  
ATOM    475  CG  PRO A  61      -0.642 -21.168  -4.629  1.00  0.00           C  
ATOM    476  CD  PRO A  61       0.786 -20.706  -4.475  1.00  0.00           C  
ATOM    477  N   GLN A  62       0.939 -21.550  -0.880  1.00  0.00           N  
ATOM    478  CA  GLN A  62       1.373 -22.033   0.419  1.00  0.00           C  
ATOM    479  C   GLN A  62       1.904 -20.886   1.268  1.00  0.00           C  
ATOM    480  O   GLN A  62       1.607 -20.805   2.464  1.00  0.00           O  
ATOM    481  CB  GLN A  62       2.440 -23.121   0.267  1.00  0.00           C  
ATOM    482  CG  GLN A  62       1.946 -24.427  -0.377  1.00  0.00           C  
ATOM    483  CD  GLN A  62       1.964 -24.396  -1.897  1.00  0.00           C  
ATOM    484  OE1 GLN A  62       2.111 -23.345  -2.515  1.00  0.00           O  
ATOM    485  NE2 GLN A  62       1.817 -25.564  -2.508  1.00  0.00           N  
ATOM    486  N   LEU A  63       2.703 -19.993   0.669  1.00  0.00           N  
ATOM    487  CA  LEU A  63       3.262 -18.858   1.379  1.00  0.00           C  
ATOM    488  C   LEU A  63       2.159 -17.960   1.929  1.00  0.00           C  
ATOM    489  O   LEU A  63       2.202 -17.559   3.093  1.00  0.00           O  
ATOM    490  CB  LEU A  63       4.201 -18.064   0.462  1.00  0.00           C  
ATOM    491  CG  LEU A  63       4.763 -16.763   1.045  1.00  0.00           C  
ATOM    492  CD1 LEU A  63       5.584 -17.049   2.294  1.00  0.00           C  
ATOM    493  CD2 LEU A  63       5.605 -16.041   0.002  1.00  0.00           C  
ATOM    494  N   GLU A  64       1.159 -17.657   1.100  1.00  0.00           N  
ATOM    495  CA  GLU A  64       0.057 -16.809   1.546  1.00  0.00           C  
ATOM    496  C   GLU A  64      -0.673 -17.434   2.731  1.00  0.00           C  
ATOM    497  O   GLU A  64      -1.011 -16.747   3.698  1.00  0.00           O  
ATOM    498  CB  GLU A  64      -0.917 -16.548   0.387  1.00  0.00           C  
ATOM    499  CG  GLU A  64      -2.093 -15.655   0.772  1.00  0.00           C  
ATOM    500  CD  GLU A  64      -3.004 -15.333  -0.400  1.00  0.00           C  
ATOM    501  OE1 GLU A  64      -2.491 -14.929  -1.461  1.00  0.00           O  
ATOM    502  OE2 GLU A  64      -4.233 -15.482  -0.255  1.00  0.00           O  
ATOM    503  N   GLN A  65      -0.918 -18.751   2.670  1.00  0.00           N  
ATOM    504  CA  GLN A  65      -1.589 -19.441   3.763  1.00  0.00           C  
ATOM    505  C   GLN A  65      -0.752 -19.414   5.035  1.00  0.00           C  
ATOM    506  O   GLN A  65      -1.282 -19.224   6.140  1.00  0.00           O  
ATOM    507  CB  GLN A  65      -1.907 -20.882   3.366  1.00  0.00           C  
ATOM    508  CG  GLN A  65      -2.703 -21.650   4.420  1.00  0.00           C  
ATOM    509  CD  GLN A  65      -4.014 -20.969   4.769  1.00  0.00           C  
ATOM    510  OE1 GLN A  65      -4.785 -20.600   3.878  1.00  0.00           O  
ATOM    511  NE2 GLN A  65      -4.269 -20.793   6.053  1.00  0.00           N  
ATOM    512  N   GLU A  66       0.570 -19.581   4.905  1.00  0.00           N  
ATOM    513  CA  GLU A  66       1.459 -19.539   6.064  1.00  0.00           C  
ATOM    514  C   GLU A  66       1.491 -18.142   6.682  1.00  0.00           C  
ATOM    515  O   GLU A  66       1.523 -17.998   7.904  1.00  0.00           O  
ATOM    516  CB  GLU A  66       2.865 -20.001   5.663  1.00  0.00           C  
ATOM    517  CG  GLU A  66       2.949 -21.493   5.375  1.00  0.00           C  
ATOM    518  CD  GLU A  66       4.212 -21.904   4.639  1.00  0.00           C  
ATOM    519  OE1 GLU A  66       5.089 -21.050   4.424  1.00  0.00           O  
ATOM    520  OE2 GLU A  66       4.327 -23.092   4.271  1.00  0.00           O  
ATOM    521  N   MET A  67       1.478 -17.103   5.841  1.00  0.00           N  
ATOM    522  CA  MET A  67       1.432 -15.731   6.329  1.00  0.00           C  
ATOM    523  C   MET A  67       0.154 -15.477   7.117  1.00  0.00           C  
ATOM    524  O   MET A  67       0.184 -14.889   8.199  1.00  0.00           O  
ATOM    525  CB  MET A  67       1.561 -14.745   5.164  1.00  0.00           C  
ATOM    526  CG  MET A  67       2.928 -14.758   4.484  1.00  0.00           C  
ATOM    527  SD  MET A  67       2.996 -13.723   3.001  1.00  0.00           S  
ATOM    528  CE  MET A  67       2.957 -12.089   3.718  1.00  0.00           C  
ATOM    529  N   LYS A  68      -0.992 -15.931   6.585  1.00  0.00           N  
ATOM    530  CA  LYS A  68      -2.273 -15.747   7.248  1.00  0.00           C  
ATOM    531  C   LYS A  68      -2.324 -16.500   8.574  1.00  0.00           C  
ATOM    532  O   LYS A  68      -2.844 -15.989   9.567  1.00  0.00           O  
ATOM    533  CB  LYS A  68      -3.413 -16.201   6.343  1.00  0.00           C  
ATOM    534  CG  LYS A  68      -3.656 -15.292   5.144  1.00  0.00           C  
ATOM    535  CD  LYS A  68      -4.713 -15.872   4.208  1.00  0.00           C  
ATOM    536  CE  LYS A  68      -4.997 -14.942   3.048  1.00  0.00           C  
ATOM    537  NZ  LYS A  68      -5.901 -15.566   2.037  1.00  0.00           N  
ATOM    538  N   THR A  69      -1.786 -17.722   8.593  1.00  0.00           N  
ATOM    539  CA  THR A  69      -1.805 -18.549   9.799  1.00  0.00           C  
ATOM    540  C   THR A  69      -0.961 -17.923  10.907  1.00  0.00           C  
ATOM    541  O   THR A  69      -1.401 -17.825  12.056  1.00  0.00           O  
ATOM    542  CB  THR A  69      -1.313 -19.968   9.481  1.00  0.00           C  
ATOM    543  OG1 THR A  69      -2.178 -20.577   8.525  1.00  0.00           O  
ATOM    544  CG2 THR A  69      -1.282 -20.822  10.744  1.00  0.00           C  
ATOM    545  N   LEU A  70       0.261 -17.482  10.572  1.00  0.00           N  
ATOM    546  CA  LEU A  70       1.132 -16.863  11.564  1.00  0.00           C  
ATOM    547  C   LEU A  70       0.557 -15.543  12.072  1.00  0.00           C  
ATOM    548  O   LEU A  70       0.682 -15.226  13.253  1.00  0.00           O  
ATOM    549  CB  LEU A  70       2.532 -16.645  10.982  1.00  0.00           C  
ATOM    550  CG  LEU A  70       3.372 -17.905  10.763  1.00  0.00           C  
ATOM    551  CD1 LEU A  70       4.701 -17.552  10.115  1.00  0.00           C  
ATOM    552  CD2 LEU A  70       3.611 -18.629  12.080  1.00  0.00           C  
ATOM    553  N   ALA A  71      -0.089 -14.769  11.190  1.00  0.00           N  
ATOM    554  CA  ALA A  71      -0.709 -13.510  11.602  1.00  0.00           C  
ATOM    555  C   ALA A  71      -1.863 -13.755  12.564  1.00  0.00           C  
ATOM    556  O   ALA A  71      -2.005 -13.050  13.560  1.00  0.00           O  
ATOM    557  CB  ALA A  71      -1.188 -12.737  10.369  1.00  0.00           C  
ATOM    558  N   ALA A  72      -2.688 -14.780  12.291  1.00  0.00           N  
ATOM    559  CA  ALA A  72      -3.805 -15.111  13.159  1.00  0.00           C  
ATOM    560  C   ALA A  72      -3.327 -15.521  14.545  1.00  0.00           C  
ATOM    561  O   ALA A  72      -3.963 -15.193  15.548  1.00  0.00           O  
ATOM    562  CB  ALA A  72      -4.644 -16.221  12.526  1.00  0.00           C  
ATOM    563  N   GLU A  73      -2.199 -16.236  14.625  1.00  0.00           N  
ATOM    564  CA  GLU A  73      -1.608 -16.611  15.905  1.00  0.00           C  
ATOM    565  C   GLU A  73      -1.047 -15.398  16.640  1.00  0.00           C  
ATOM    566  O   GLU A  73      -1.253 -15.245  17.846  1.00  0.00           O  
ATOM    567  CB  GLU A  73      -0.484 -17.634  15.688  1.00  0.00           C  
ATOM    568  CG  GLU A  73      -0.928 -19.083  15.703  1.00  0.00           C  
ATOM    569  CD  GLU A  73       0.238 -20.052  15.638  1.00  0.00           C  
ATOM    570  OE1 GLU A  73       0.168 -21.027  14.876  1.00  0.00           O  
ATOM    571  OE2 GLU A  73       1.229 -19.817  16.359  1.00  0.00           O  
ATOM    572  N   GLN A  74      -0.328 -14.534  15.918  1.00  0.00           N  
ATOM    573  CA  GLN A  74       0.380 -13.409  16.516  1.00  0.00           C  
ATOM    574  C   GLN A  74      -0.580 -12.309  16.980  1.00  0.00           C  
ATOM    575  O   GLN A  74      -0.320 -11.633  17.974  1.00  0.00           O  
ATOM    576  CB  GLN A  74       1.395 -12.837  15.520  1.00  0.00           C  
ATOM    577  CG  GLN A  74       2.218 -11.669  16.060  1.00  0.00           C  
ATOM    578  CD  GLN A  74       3.174 -12.084  17.166  1.00  0.00           C  
ATOM    579  OE1 GLN A  74       3.553 -13.244  17.277  1.00  0.00           O  
ATOM    580  NE2 GLN A  74       3.571 -11.120  17.983  1.00  0.00           N  
ATOM    581  N   GLN A  75      -1.686 -12.115  16.279  1.00  0.00           N  
ATOM    582  CA  GLN A  75      -2.699 -11.090  16.539  1.00  0.00           C  
ATOM    583  C   GLN A  75      -2.191  -9.678  16.256  1.00  0.00           C  
ATOM    584  O   GLN A  75      -2.749  -8.974  15.412  1.00  0.00           O  
ATOM    585  CB  GLN A  75      -3.261 -11.204  17.962  1.00  0.00           C  
ATOM    586  CG  GLN A  75      -4.137 -12.431  18.166  1.00  0.00           C  
ATOM    587  CD  GLN A  75      -5.356 -12.424  17.256  1.00  0.00           C  
ATOM    588  OE1 GLN A  75      -6.129 -11.465  17.238  1.00  0.00           O  
ATOM    589  NE2 GLN A  75      -5.519 -13.482  16.474  1.00  0.00           N  
ATOM    590  N   ASN A  76      -1.124  -9.238  16.956  1.00  0.00           N  
ATOM    591  CA  ASN A  76      -0.541  -7.923  16.726  1.00  0.00           C  
ATOM    592  C   ASN A  76       0.974  -8.012  16.746  1.00  0.00           C  
ATOM    593  O   ASN A  76       1.556  -8.610  17.657  1.00  0.00           O  
ATOM    594  CB  ASN A  76      -1.019  -6.916  17.774  1.00  0.00           C  
ATOM    595  CG  ASN A  76      -2.465  -6.511  17.568  1.00  0.00           C  
ATOM    596  OD1 ASN A  76      -2.774  -5.724  16.674  1.00  0.00           O  
ATOM    597  ND2 ASN A  76      -3.359  -7.038  18.384  1.00  0.00           N  
ATOM    598  N   GLY A  77       1.629  -7.432  15.739  1.00  0.00           N  
ATOM    599  CA  GLY A  77       3.079  -7.462  15.683  1.00  0.00           C  
ATOM    600  C   GLY A  77       3.611  -7.271  14.280  1.00  0.00           C  
ATOM    601  O   GLY A  77       3.072  -6.486  13.491  1.00  0.00           O  
ATOM    602  N   VAL A  78       4.686  -8.002  13.972  1.00  0.00           N  
ATOM    603  CA  VAL A  78       5.412  -7.867  12.718  1.00  0.00           C  
ATOM    604  C   VAL A  78       5.637  -9.246  12.123  1.00  0.00           C  
ATOM    605  O   VAL A  78       6.038 -10.178  12.827  1.00  0.00           O  
ATOM    606  CB  VAL A  78       6.779  -7.169  12.937  1.00  0.00           C  
ATOM    607  CG1 VAL A  78       7.557  -7.093  11.630  1.00  0.00           C  
ATOM    608  CG2 VAL A  78       6.572  -5.778  13.519  1.00  0.00           C  
ATOM    609  N   LEU A  79       5.371  -9.381  10.819  1.00  0.00           N  
ATOM    610  CA  LEU A  79       5.631 -10.616  10.080  1.00  0.00           C  
ATOM    611  C   LEU A  79       6.714 -10.348   9.047  1.00  0.00           C  
ATOM    612  O   LEU A  79       6.570  -9.460   8.207  1.00  0.00           O  
ATOM    613  CB  LEU A  79       4.353 -11.115   9.405  1.00  0.00           C  
ATOM    614  CG  LEU A  79       4.506 -12.276   8.412  1.00  0.00           C  
ATOM    615  CD1 LEU A  79       4.973 -13.541   9.111  1.00  0.00           C  
ATOM    616  CD2 LEU A  79       3.177 -12.536   7.695  1.00  0.00           C  
ATOM    617  N   LYS A  80       7.809 -11.113   9.108  1.00  0.00           N  
ATOM    618  CA  LYS A  80       8.893 -11.001   8.143  1.00  0.00           C  
ATOM    619  C   LYS A  80       8.933 -12.243   7.272  1.00  0.00           C  
ATOM    620  O   LYS A  80       8.857 -13.366   7.778  1.00  0.00           O  
ATOM    621  CB  LYS A  80      10.242 -10.798   8.842  1.00  0.00           C  
ATOM    622  CG  LYS A  80      11.407 -10.564   7.884  1.00  0.00           C  
ATOM    623  CD  LYS A  80      12.713 -10.316   8.628  1.00  0.00           C  
ATOM    624  CE  LYS A  80      13.857 -10.055   7.662  1.00  0.00           C  
ATOM    625  NZ  LYS A  80      15.148  -9.833   8.372  1.00  0.00           N  
ATOM    626  N   VAL A  81       9.042 -12.044   5.955  1.00  0.00           N  
ATOM    627  CA  VAL A  81       9.153 -13.136   4.997  1.00  0.00           C  
ATOM    628  C   VAL A  81      10.431 -12.948   4.203  1.00  0.00           C  
ATOM    629  O   VAL A  81      10.650 -11.881   3.624  1.00  0.00           O  
ATOM    630  CB  VAL A  81       7.945 -13.192   4.040  1.00  0.00           C  
ATOM    631  CG1 VAL A  81       8.106 -14.345   3.051  1.00  0.00           C  
ATOM    632  CG2 VAL A  81       6.645 -13.339   4.818  1.00  0.00           C  
ATOM    633  N   VAL A  82      11.277 -13.979   4.176  1.00  0.00           N  
ATOM    634  CA  VAL A  82      12.494 -13.995   3.376  1.00  0.00           C  
ATOM    635  C   VAL A  82      12.364 -15.087   2.324  1.00  0.00           C  
ATOM    636  O   VAL A  82      11.927 -16.203   2.634  1.00  0.00           O  
ATOM    637  CB  VAL A  82      13.746 -14.250   4.241  1.00  0.00           C  
ATOM    638  CG1 VAL A  82      15.003 -14.341   3.375  1.00  0.00           C  
ATOM    639  CG2 VAL A  82      13.902 -13.158   5.291  1.00  0.00           C  
ATOM    640  N   ILE A  83      12.731 -14.778   1.078  1.00  0.00           N  
ATOM    641  CA  ILE A  83      12.822 -15.766   0.022  1.00  0.00           C  
ATOM    642  C   ILE A  83      14.242 -15.753  -0.520  1.00  0.00           C  
ATOM    643  O   ILE A  83      14.769 -14.689  -0.847  1.00  0.00           O  
ATOM    644  CB  ILE A  83      11.816 -15.496  -1.115  1.00  0.00           C  
ATOM    645  CG1 ILE A  83      10.380 -15.599  -0.594  1.00  0.00           C  
ATOM    646  CG2 ILE A  83      12.042 -16.476  -2.270  1.00  0.00           C  
ATOM    647  CD1 ILE A  83       9.322 -15.299  -1.639  1.00  0.00           C  
ATOM    648  N   SER A  84      14.885 -16.924  -0.587  1.00  0.00           N  
ATOM    649  CA  SER A  84      16.209 -17.047  -1.189  1.00  0.00           C  
ATOM    650  C   SER A  84      16.160 -18.053  -2.329  1.00  0.00           C  
ATOM    651  O   SER A  84      15.213 -18.825  -2.455  1.00  0.00           O  
ATOM    652  CB  SER A  84      17.250 -17.486  -0.150  1.00  0.00           C  
ATOM    653  OG  SER A  84      17.275 -18.901  -0.014  1.00  0.00           O  
ATOM    654  N   ARG A  85      17.210 -18.042  -3.160  1.00  0.00           N  
ATOM    655  CA  ARG A  85      17.309 -18.977  -4.280  1.00  0.00           C  
ATOM    656  C   ARG A  85      17.478 -20.420  -3.803  1.00  0.00           C  
ATOM    657  O   ARG A  85      17.310 -21.344  -4.586  1.00  0.00           O  
ATOM    658  CB  ARG A  85      18.475 -18.576  -5.190  1.00  0.00           C  
ATOM    659  CG  ARG A  85      18.418 -19.198  -6.585  1.00  0.00           C  
ATOM    660  CD  ARG A  85      19.583 -18.727  -7.444  1.00  0.00           C  
ATOM    661  NE  ARG A  85      19.682 -17.264  -7.454  1.00  0.00           N  
ATOM    662  CZ  ARG A  85      19.009 -16.475  -8.270  1.00  0.00           C  
ATOM    663  NH1 ARG A  85      18.202 -16.978  -9.190  1.00  0.00           N  
ATOM    664  NH2 ARG A  85      19.149 -15.160  -8.171  1.00  0.00           N  
ATOM    665  N   GLY A  86      17.797 -20.611  -2.516  1.00  0.00           N  
ATOM    666  CA  GLY A  86      18.065 -21.939  -1.995  1.00  0.00           C  
ATOM    667  C   GLY A  86      19.537 -22.279  -2.079  1.00  0.00           C  
ATOM    668  O   GLY A  86      20.394 -21.397  -2.153  1.00  0.00           O  
ATOM    669  N   SER A  87      19.843 -23.577  -2.054  1.00  0.00           N  
ATOM    670  CA  SER A  87      21.221 -24.048  -2.102  1.00  0.00           C  
ATOM    671  C   SER A  87      21.603 -24.452  -3.518  1.00  0.00           C  
ATOM    672  O   SER A  87      20.752 -24.603  -4.392  1.00  0.00           O  
ATOM    673  CB  SER A  87      21.415 -25.235  -1.155  1.00  0.00           C  
ATOM    674  OG  SER A  87      21.168 -24.860   0.189  1.00  0.00           O  
ATOM    675  N   GLY A  88      22.913 -24.634  -3.747  1.00  0.00           N  
ATOM    676  CA  GLY A  88      23.410 -25.131  -5.008  1.00  0.00           C  
ATOM    677  C   GLY A  88      24.073 -24.071  -5.862  1.00  0.00           C  
ATOM    678  O   GLY A  88      24.225 -22.924  -5.461  1.00  0.00           O  
ATOM    679  N   GLY A  89      24.461 -24.488  -7.083  1.00  0.00           N  
ATOM    680  CA  GLY A  89      25.236 -23.638  -7.960  1.00  0.00           C  
ATOM    681  C   GLY A  89      26.717 -23.689  -7.616  1.00  0.00           C  
ATOM    682  O   GLY A  89      27.101 -24.052  -6.501  1.00  0.00           O  
ATOM    683  N   ARG A  90      27.558 -23.325  -8.585  1.00  0.00           N  
ATOM    684  CA  ARG A  90      29.001 -23.246  -8.367  1.00  0.00           C  
ATOM    685  C   ARG A  90      29.405 -21.775  -8.313  1.00  0.00           C  
ATOM    686  O   ARG A  90      29.333 -21.069  -9.316  1.00  0.00           O  
ATOM    687  CB  ARG A  90      29.761 -23.985  -9.469  1.00  0.00           C  
ATOM    688  CG  ARG A  90      31.269 -23.993  -9.262  1.00  0.00           C  
ATOM    689  CD  ARG A  90      31.976 -24.781 -10.345  1.00  0.00           C  
ATOM    690  NE  ARG A  90      33.417 -24.792 -10.144  1.00  0.00           N  
ATOM    691  CZ  ARG A  90      34.287 -25.404 -10.938  1.00  0.00           C  
ATOM    692  NH1 ARG A  90      33.871 -26.064 -12.006  1.00  0.00           N  
ATOM    693  NH2 ARG A  90      35.589 -25.352 -10.672  1.00  0.00           N  
ATOM    694  N   GLY A  91      29.827 -21.321  -7.120  1.00  0.00           N  
ATOM    695  CA  GLY A  91      30.155 -19.922  -6.944  1.00  0.00           C  
ATOM    696  C   GLY A  91      28.931 -19.057  -7.154  1.00  0.00           C  
ATOM    697  O   GLY A  91      27.853 -19.348  -6.640  1.00  0.00           O  
ATOM    698  N   TYR A  92      29.081 -17.983  -7.941  1.00  0.00           N  
ATOM    699  CA  TYR A  92      27.976 -17.080  -8.215  1.00  0.00           C  
ATOM    700  C   TYR A  92      26.957 -17.661  -9.192  1.00  0.00           C  
ATOM    701  O   TYR A  92      25.856 -17.134  -9.313  1.00  0.00           O  
ATOM    702  CB  TYR A  92      28.502 -15.751  -8.771  1.00  0.00           C  
ATOM    703  CG  TYR A  92      29.441 -15.014  -7.829  1.00  0.00           C  
ATOM    704  CD1 TYR A  92      29.063 -14.743  -6.522  1.00  0.00           C  
ATOM    705  CD2 TYR A  92      30.691 -14.590  -8.257  1.00  0.00           C  
ATOM    706  CE1 TYR A  92      29.913 -14.064  -5.662  1.00  0.00           C  
ATOM    707  CE2 TYR A  92      31.540 -13.914  -7.407  1.00  0.00           C  
ATOM    708  CZ  TYR A  92      31.153 -13.656  -6.106  1.00  0.00           C  
ATOM    709  OH  TYR A  92      31.997 -12.980  -5.262  1.00  0.00           O  
ATOM    710  N   SER A  93      27.308 -18.758  -9.882  1.00  0.00           N  
ATOM    711  CA  SER A  93      26.413 -19.355 -10.867  1.00  0.00           C  
ATOM    712  C   SER A  93      25.137 -19.872 -10.206  1.00  0.00           C  
ATOM    713  O   SER A  93      25.181 -20.462  -9.127  1.00  0.00           O  
ATOM    714  CB  SER A  93      27.102 -20.496 -11.602  1.00  0.00           C  
ATOM    715  OG  SER A  93      26.202 -21.133 -12.500  1.00  0.00           O  
ATOM    716  N   THR A  94      24.000 -19.658 -10.871  1.00  0.00           N  
ATOM    717  CA  THR A  94      22.713 -20.120 -10.374  1.00  0.00           C  
ATOM    718  C   THR A  94      22.269 -21.419 -11.033  1.00  0.00           C  
ATOM    719  O   THR A  94      21.202 -21.942 -10.701  1.00  0.00           O  
ATOM    720  CB  THR A  94      21.628 -19.059 -10.599  1.00  0.00           C  
ATOM    721  OG1 THR A  94      21.494 -18.798 -11.996  1.00  0.00           O  
ATOM    722  CG2 THR A  94      21.999 -17.757  -9.890  1.00  0.00           C  
ATOM    723  N   LEU A  95      23.071 -21.967 -11.950  1.00  0.00           N  
ATOM    724  CA  LEU A  95      22.731 -23.222 -12.617  1.00  0.00           C  
ATOM    725  C   LEU A  95      22.648 -24.355 -11.608  1.00  0.00           C  
ATOM    726  O   LEU A  95      23.549 -24.536 -10.783  1.00  0.00           O  
ATOM    727  CB  LEU A  95      23.761 -23.552 -13.700  1.00  0.00           C  
ATOM    728  CG  LEU A  95      23.797 -22.614 -14.908  1.00  0.00           C  
ATOM    729  CD1 LEU A  95      24.956 -22.984 -15.826  1.00  0.00           C  
ATOM    730  CD2 LEU A  95      22.484 -22.661 -15.667  1.00  0.00           C  
ATOM    731  N   ASN A  96      21.542 -25.113 -11.662  1.00  0.00           N  
ATOM    732  CA  ASN A  96      21.301 -26.243 -10.770  1.00  0.00           C  
ATOM    733  C   ASN A  96      21.162 -25.832  -9.303  1.00  0.00           C  
ATOM    734  O   ASN A  96      21.455 -26.613  -8.399  1.00  0.00           O  
ATOM    735  CB  ASN A  96      22.383 -27.317 -10.928  1.00  0.00           C  
ATOM    736  CG  ASN A  96      22.468 -27.846 -12.343  1.00  0.00           C  
ATOM    737  OD1 ASN A  96      21.453 -28.049 -13.009  1.00  0.00           O  
ATOM    738  ND2 ASN A  96      23.682 -28.071 -12.823  1.00  0.00           N  
ATOM    739  N   SER A  97      20.710 -24.586  -9.050  1.00  0.00           N  
ATOM    740  CA  SER A  97      20.401 -24.144  -7.695  1.00  0.00           C  
ATOM    741  C   SER A  97      18.909 -24.307  -7.428  1.00  0.00           C  
ATOM    742  O   SER A  97      18.111 -24.477  -8.351  1.00  0.00           O  
ATOM    743  CB  SER A  97      20.827 -22.688  -7.487  1.00  0.00           C  
ATOM    744  OG  SER A  97      20.070 -21.819  -8.309  1.00  0.00           O  
ATOM    745  N   GLY A  98      18.543 -24.269  -6.140  1.00  0.00           N  
ATOM    746  CA  GLY A  98      17.152 -24.400  -5.743  1.00  0.00           C  
ATOM    747  C   GLY A  98      16.853 -25.771  -5.163  1.00  0.00           C  
ATOM    748  O   GLY A  98      17.741 -26.612  -5.027  1.00  0.00           O  
ATOM    749  N   PRO A  99      15.575 -26.021  -4.790  1.00  0.00           N  
ATOM    750  CA  PRO A  99      14.443 -25.091  -4.906  1.00  0.00           C  
ATOM    751  C   PRO A  99      14.569 -23.896  -3.964  1.00  0.00           C  
ATOM    752  O   PRO A  99      15.348 -23.933  -3.011  1.00  0.00           O  
ATOM    753  CB  PRO A  99      13.244 -25.958  -4.520  1.00  0.00           C  
ATOM    754  CG  PRO A  99      13.815 -26.985  -3.616  1.00  0.00           C  
ATOM    755  CD  PRO A  99      15.191 -27.278  -4.164  1.00  0.00           C  
ATOM    756  N   ALA A 100      13.810 -22.836  -4.245  1.00  0.00           N  
ATOM    757  CA  ALA A 100      13.860 -21.625  -3.451  1.00  0.00           C  
ATOM    758  C   ALA A 100      13.425 -21.886  -2.013  1.00  0.00           C  
ATOM    759  O   ALA A 100      12.587 -22.753  -1.748  1.00  0.00           O  
ATOM    760  CB  ALA A 100      12.983 -20.537  -4.081  1.00  0.00           C  
ATOM    761  N   THR A 101      14.010 -21.145  -1.073  1.00  0.00           N  
ATOM    762  CA  THR A 101      13.703 -21.246   0.347  1.00  0.00           C  
ATOM    763  C   THR A 101      12.780 -20.109   0.758  1.00  0.00           C  
ATOM    764  O   THR A 101      12.972 -18.969   0.335  1.00  0.00           O  
ATOM    765  CB  THR A 101      14.995 -21.181   1.184  1.00  0.00           C  
ATOM    766  OG1 THR A 101      15.869 -22.244   0.806  1.00  0.00           O  
ATOM    767  CG2 THR A 101      14.687 -21.285   2.673  1.00  0.00           C  
ATOM    768  N   ARG A 102      11.767 -20.409   1.575  1.00  0.00           N  
ATOM    769  CA  ARG A 102      10.941 -19.376   2.188  1.00  0.00           C  
ATOM    770  C   ARG A 102      11.085 -19.448   3.701  1.00  0.00           C  
ATOM    771  O   ARG A 102      11.052 -20.531   4.294  1.00  0.00           O  
ATOM    772  CB  ARG A 102       9.473 -19.502   1.764  1.00  0.00           C  
ATOM    773  CG  ARG A 102       8.768 -20.763   2.232  1.00  0.00           C  
ATOM    774  CD  ARG A 102       7.350 -20.845   1.668  1.00  0.00           C  
ATOM    775  NE  ARG A 102       6.587 -21.946   2.245  1.00  0.00           N  
ATOM    776  CZ  ARG A 102       6.661 -23.215   1.841  1.00  0.00           C  
ATOM    777  NH1 ARG A 102       7.488 -23.552   0.853  1.00  0.00           N  
ATOM    778  NH2 ARG A 102       5.935 -24.142   2.425  1.00  0.00           N  
ATOM    779  N   ILE A 103      11.272 -18.285   4.343  1.00  0.00           N  
ATOM    780  CA  ILE A 103      11.504 -18.178   5.779  1.00  0.00           C  
ATOM    781  C   ILE A 103      10.535 -17.159   6.348  1.00  0.00           C  
ATOM    782  O   ILE A 103      10.547 -15.998   5.948  1.00  0.00           O  
ATOM    783  CB  ILE A 103      12.951 -17.754   6.087  1.00  0.00           C  
ATOM    784  CG1 ILE A 103      13.960 -18.655   5.372  1.00  0.00           C  
ATOM    785  CG2 ILE A 103      13.196 -17.740   7.598  1.00  0.00           C  
ATOM    786  CD1 ILE A 103      15.400 -18.177   5.464  1.00  0.00           C  
ATOM    787  N   LEU A 104       9.681 -17.590   7.282  1.00  0.00           N  
ATOM    788  CA  LEU A 104       8.707 -16.716   7.925  1.00  0.00           C  
ATOM    789  C   LEU A 104       8.998 -16.613   9.410  1.00  0.00           C  
ATOM    790  O   LEU A 104       9.375 -17.600  10.048  1.00  0.00           O  
ATOM    791  CB  LEU A 104       7.274 -17.208   7.709  1.00  0.00           C  
ATOM    792  CG  LEU A 104       6.695 -17.128   6.295  1.00  0.00           C  
ATOM    793  CD1 LEU A 104       7.232 -18.239   5.396  1.00  0.00           C  
ATOM    794  CD2 LEU A 104       5.171 -17.198   6.348  1.00  0.00           C  
ATOM    795  N   SER A 105       8.822 -15.416   9.980  1.00  0.00           N  
ATOM    796  CA  SER A 105       8.992 -15.198  11.408  1.00  0.00           C  
ATOM    797  C   SER A 105       8.074 -14.078  11.866  1.00  0.00           C  
ATOM    798  O   SER A 105       7.726 -13.186  11.092  1.00  0.00           O  
ATOM    799  CB  SER A 105      10.446 -14.865  11.756  1.00  0.00           C  
ATOM    800  OG  SER A 105      10.872 -13.697  11.087  1.00  0.00           O  
ATOM    801  N   VAL A 106       7.675 -14.134  13.152  1.00  0.00           N  
ATOM    802  CA  VAL A 106       6.847 -13.099  13.755  1.00  0.00           C  
ATOM    803  C   VAL A 106       7.542 -12.533  14.978  1.00  0.00           C  
ATOM    804  O   VAL A 106       8.226 -13.249  15.711  1.00  0.00           O  
ATOM    805  CB  VAL A 106       5.441 -13.618  14.133  1.00  0.00           C  
ATOM    806  CG1 VAL A 106       4.613 -13.857  12.889  1.00  0.00           C  
ATOM    807  CG2 VAL A 106       5.542 -14.879  14.973  1.00  0.00           C  
ATOM    808  N   THR A 107       7.399 -11.209  15.185  1.00  0.00           N  
ATOM    809  CA  THR A 107       7.953 -10.530  16.347  1.00  0.00           C  
ATOM    810  C   THR A 107       6.942  -9.515  16.858  1.00  0.00           C  
ATOM    811  O   THR A 107       5.972  -9.178  16.179  1.00  0.00           O  
ATOM    812  CB  THR A 107       9.278  -9.814  16.021  1.00  0.00           C  
ATOM    813  OG1 THR A 107       9.079  -8.905  14.938  1.00  0.00           O  
ATOM    814  CG2 THR A 107      10.361 -10.819  15.643  1.00  0.00           C  
ATOM    815  N   ALA A 108       7.175  -9.020  18.090  1.00  0.00           N  
ATOM    816  CA  ALA A 108       6.318  -7.996  18.665  1.00  0.00           C  
ATOM    817  C   ALA A 108       6.491  -6.674  17.922  1.00  0.00           C  
ATOM    818  O   ALA A 108       7.540  -6.404  17.329  1.00  0.00           O  
ATOM    819  CB  ALA A 108       6.635  -7.816  20.150  1.00  0.00           C  
ATOM    820  N   TYR A 109       5.450  -5.842  17.952  1.00  0.00           N  
ATOM    821  CA  TYR A 109       5.520  -4.518  17.349  1.00  0.00           C  
ATOM    822  C   TYR A 109       6.517  -3.657  18.131  1.00  0.00           C  
ATOM    823  O   TYR A 109       6.467  -3.629  19.369  1.00  0.00           O  
ATOM    824  CB  TYR A 109       4.144  -3.871  17.339  1.00  0.00           C  
ATOM    825  CG  TYR A 109       4.092  -2.534  16.635  1.00  0.00           C  
ATOM    826  CD1 TYR A 109       4.197  -2.449  15.253  1.00  0.00           C  
ATOM    827  CD2 TYR A 109       3.939  -1.357  17.351  1.00  0.00           C  
ATOM    828  CE1 TYR A 109       4.148  -1.235  14.600  1.00  0.00           C  
ATOM    829  CE2 TYR A 109       3.890  -0.130  16.711  1.00  0.00           C  
ATOM    830  CZ  TYR A 109       3.994  -0.070  15.331  1.00  0.00           C  
ATOM    831  OH  TYR A 109       3.946   1.140  14.693  1.00  0.00           O  
ATOM    832  N   PRO A 110       7.440  -2.948  17.461  1.00  0.00           N  
ATOM    833  CA  PRO A 110       8.456  -2.158  18.168  1.00  0.00           C  
ATOM    834  C   PRO A 110       7.837  -1.061  19.032  1.00  0.00           C  
ATOM    835  O   PRO A 110       7.068  -0.238  18.546  1.00  0.00           O  
ATOM    836  CB  PRO A 110       9.301  -1.564  17.038  1.00  0.00           C  
ATOM    837  CG  PRO A 110       9.101  -2.498  15.885  1.00  0.00           C  
ATOM    838  CD  PRO A 110       7.676  -2.963  16.004  1.00  0.00           C  
ATOM    839  N   ALA A 111       8.200  -1.048  20.318  1.00  0.00           N  
ATOM    840  CA  ALA A 111       7.602  -0.124  21.273  1.00  0.00           C  
ATOM    841  C   ALA A 111       8.009   1.323  21.030  1.00  0.00           C  
ATOM    842  O   ALA A 111       7.247   2.246  21.330  1.00  0.00           O  
ATOM    843  CB  ALA A 111       7.967  -0.536  22.699  1.00  0.00           C  
ATOM    844  N   HIS A 112       9.202   1.564  20.462  1.00  0.00           N  
ATOM    845  CA  HIS A 112       9.707   2.917  20.296  1.00  0.00           C  
ATOM    846  C   HIS A 112       8.920   3.715  19.264  1.00  0.00           C  
ATOM    847  O   HIS A 112       9.029   4.950  19.232  1.00  0.00           O  
ATOM    848  CB  HIS A 112      11.197   2.888  19.918  1.00  0.00           C  
ATOM    849  CG  HIS A 112      11.474   2.292  18.573  1.00  0.00           C  
ATOM    850  ND1 HIS A 112      11.730   0.955  18.382  1.00  0.00           N  
ATOM    851  CD2 HIS A 112      11.546   2.871  17.353  1.00  0.00           C  
ATOM    852  CE1 HIS A 112      11.936   0.728  17.096  1.00  0.00           C  
ATOM    853  NE2 HIS A 112      11.835   1.874  16.449  1.00  0.00           N  
ATOM    854  N   TYR A 113       8.123   3.049  18.423  1.00  0.00           N  
ATOM    855  CA  TYR A 113       7.345   3.765  17.413  1.00  0.00           C  
ATOM    856  C   TYR A 113       6.284   4.667  18.036  1.00  0.00           C  
ATOM    857  O   TYR A 113       5.914   5.682  17.449  1.00  0.00           O  
ATOM    858  CB  TYR A 113       6.691   2.774  16.438  1.00  0.00           C  
ATOM    859  CG  TYR A 113       7.630   2.205  15.389  1.00  0.00           C  
ATOM    860  CD1 TYR A 113       8.743   2.913  14.954  1.00  0.00           C  
ATOM    861  CD2 TYR A 113       7.385   0.966  14.812  1.00  0.00           C  
ATOM    862  CE1 TYR A 113       9.592   2.396  13.988  1.00  0.00           C  
ATOM    863  CE2 TYR A 113       8.223   0.446  13.847  1.00  0.00           C  
ATOM    864  CZ  TYR A 113       9.327   1.163  13.433  1.00  0.00           C  
ATOM    865  OH  TYR A 113      10.165   0.644  12.479  1.00  0.00           O  
ATOM    866  N   ASP A 114       5.779   4.320  19.233  1.00  0.00           N  
ATOM    867  CA  ASP A 114       4.801   5.167  19.907  1.00  0.00           C  
ATOM    868  C   ASP A 114       5.406   6.524  20.253  1.00  0.00           C  
ATOM    869  O   ASP A 114       4.776   7.568  20.060  1.00  0.00           O  
ATOM    870  CB  ASP A 114       4.270   4.480  21.167  1.00  0.00           C  
ATOM    871  CG  ASP A 114       3.397   3.272  20.859  1.00  0.00           C  
ATOM    872  OD1 ASP A 114       2.836   3.212  19.746  1.00  0.00           O  
ATOM    873  OD2 ASP A 114       3.273   2.394  21.730  1.00  0.00           O  
ATOM    874  N   ARG A 115       6.647   6.532  20.765  1.00  0.00           N  
ATOM    875  CA  ARG A 115       7.341   7.777  21.080  1.00  0.00           C  
ATOM    876  C   ARG A 115       7.574   8.596  19.817  1.00  0.00           C  
ATOM    877  O   ARG A 115       7.321   9.801  19.790  1.00  0.00           O  
ATOM    878  CB  ARG A 115       8.670   7.497  21.781  1.00  0.00           C  
ATOM    879  CG  ARG A 115       9.479   8.753  22.089  1.00  0.00           C  
ATOM    880  CD  ARG A 115      10.862   8.444  22.659  1.00  0.00           C  
ATOM    881  NE  ARG A 115      11.749   7.800  21.701  1.00  0.00           N  
ATOM    882  CZ  ARG A 115      12.443   8.439  20.759  1.00  0.00           C  
ATOM    883  NH1 ARG A 115      12.351   9.758  20.633  1.00  0.00           N  
ATOM    884  NH2 ARG A 115      13.235   7.769  19.937  1.00  0.00           N  
ATOM    885  N   LEU A 116       8.059   7.945  18.766  1.00  0.00           N  
ATOM    886  CA  LEU A 116       8.355   8.637  17.517  1.00  0.00           C  
ATOM    887  C   LEU A 116       7.101   9.258  16.906  1.00  0.00           C  
ATOM    888  O   LEU A 116       7.149  10.365  16.370  1.00  0.00           O  
ATOM    889  CB  LEU A 116       9.007   7.671  16.520  1.00  0.00           C  
ATOM    890  CG  LEU A 116      10.375   7.107  16.923  1.00  0.00           C  
ATOM    891  CD1 LEU A 116      10.854   6.091  15.902  1.00  0.00           C  
ATOM    892  CD2 LEU A 116      11.390   8.227  17.078  1.00  0.00           C  
ATOM    893  N   ARG A 117       5.982   8.550  17.002  1.00  0.00           N  
ATOM    894  CA  ARG A 117       4.731   9.048  16.447  1.00  0.00           C  
ATOM    895  C   ARG A 117       4.253  10.295  17.194  1.00  0.00           C  
ATOM    896  O   ARG A 117       3.711  11.219  16.588  1.00  0.00           O  
ATOM    897  CB  ARG A 117       3.661   7.955  16.493  1.00  0.00           C  
ATOM    898  CG  ARG A 117       2.432   8.259  15.658  1.00  0.00           C  
ATOM    899  CD  ARG A 117       1.455   7.082  15.644  1.00  0.00           C  
ATOM    900  NE  ARG A 117       2.037   5.874  15.055  1.00  0.00           N  
ATOM    901  CZ  ARG A 117       2.371   4.776  15.734  1.00  0.00           C  
ATOM    902  NH1 ARG A 117       2.178   4.711  17.044  1.00  0.00           N  
ATOM    903  NH2 ARG A 117       2.906   3.742  15.115  1.00  0.00           N  
ATOM    904  N   ASN A 118       4.458  10.335  18.510  1.00  0.00           N  
ATOM    905  CA  ASN A 118       4.003  11.449  19.332  1.00  0.00           C  
ATOM    906  C   ASN A 118       4.939  12.651  19.268  1.00  0.00           C  
ATOM    907  O   ASN A 118       4.484  13.801  19.266  1.00  0.00           O  
ATOM    908  CB  ASN A 118       3.846  11.005  20.790  1.00  0.00           C  
ATOM    909  CG  ASN A 118       2.707  10.018  20.991  1.00  0.00           C  
ATOM    910  OD1 ASN A 118       1.734  10.028  20.243  1.00  0.00           O  
ATOM    911  ND2 ASN A 118       2.820   9.178  22.007  1.00  0.00           N  
ATOM    912  N   GLU A 119       6.247  12.412  19.200  1.00  0.00           N  
ATOM    913  CA  GLU A 119       7.241  13.482  19.296  1.00  0.00           C  
ATOM    914  C   GLU A 119       7.764  13.938  17.938  1.00  0.00           C  
ATOM    915  O   GLU A 119       8.357  15.012  17.841  1.00  0.00           O  
ATOM    916  CB  GLU A 119       8.412  13.034  20.177  1.00  0.00           C  
ATOM    917  CG  GLU A 119       8.007  12.665  21.601  1.00  0.00           C  
ATOM    918  CD  GLU A 119       9.167  12.134  22.440  1.00  0.00           C  
ATOM    919  OE1 GLU A 119      10.318  12.104  21.931  1.00  0.00           O  
ATOM    920  OE2 GLU A 119       8.934  11.750  23.593  1.00  0.00           O  
ATOM    921  N   GLY A 120       7.537  13.148  16.896  1.00  0.00           N  
ATOM    922  CA  GLY A 120       8.143  13.423  15.609  1.00  0.00           C  
ATOM    923  C   GLY A 120       9.526  12.803  15.509  1.00  0.00           C  
ATOM    924  O   GLY A 120      10.122  12.387  16.502  1.00  0.00           O  
ATOM    925  N   ILE A 121      10.053  12.745  14.289  1.00  0.00           N  
ATOM    926  CA  ILE A 121      11.328  12.099  14.011  1.00  0.00           C  
ATOM    927  C   ILE A 121      12.372  13.142  13.632  1.00  0.00           C  
ATOM    928  O   ILE A 121      12.092  14.070  12.868  1.00  0.00           O  
ATOM    929  CB  ILE A 121      11.172  11.045  12.896  1.00  0.00           C  
ATOM    930  CG1 ILE A 121      10.541   9.779  13.486  1.00  0.00           C  
ATOM    931  CG2 ILE A 121      12.500  10.730  12.220  1.00  0.00           C  
ATOM    932  CD1 ILE A 121      10.399   8.635  12.512  1.00  0.00           C  
ATOM    933  N   THR A 122      13.579  12.996  14.181  1.00  0.00           N  
ATOM    934  CA  THR A 122      14.720  13.804  13.788  1.00  0.00           C  
ATOM    935  C   THR A 122      15.605  13.007  12.840  1.00  0.00           C  
ATOM    936  O   THR A 122      15.831  11.805  13.048  1.00  0.00           O  
ATOM    937  CB  THR A 122      15.542  14.257  15.006  1.00  0.00           C  
ATOM    938  OG1 THR A 122      15.951  13.120  15.767  1.00  0.00           O  
ATOM    939  CG2 THR A 122      14.713  15.180  15.890  1.00  0.00           C  
ATOM    940  N   LEU A 123      16.100  13.671  11.791  1.00  0.00           N  
ATOM    941  CA  LEU A 123      16.962  13.040  10.807  1.00  0.00           C  
ATOM    942  C   LEU A 123      18.377  13.598  10.891  1.00  0.00           C  
ATOM    943  O   LEU A 123      18.570  14.789  11.129  1.00  0.00           O  
ATOM    944  CB  LEU A 123      16.431  13.251   9.386  1.00  0.00           C  
ATOM    945  CG  LEU A 123      15.017  12.766   9.055  1.00  0.00           C  
ATOM    946  CD1 LEU A 123      14.718  13.021   7.582  1.00  0.00           C  
ATOM    947  CD2 LEU A 123      14.859  11.292   9.380  1.00  0.00           C  
ATOM    948  N   ALA A 124      19.358  12.732  10.681  1.00  0.00           N  
ATOM    949  CA  ALA A 124      20.746  13.134  10.502  1.00  0.00           C  
ATOM    950  C   ALA A 124      21.200  12.716   9.115  1.00  0.00           C  
ATOM    951  O   ALA A 124      20.872  11.620   8.654  1.00  0.00           O  
ATOM    952  CB  ALA A 124      21.646  12.509  11.569  1.00  0.00           C  
ATOM    953  N   LEU A 125      21.947  13.581   8.429  1.00  0.00           N  
ATOM    954  CA  LEU A 125      22.479  13.235   7.120  1.00  0.00           C  
ATOM    955  C   LEU A 125      23.484  12.104   7.247  1.00  0.00           C  
ATOM    956  O   LEU A 125      24.428  12.191   8.036  1.00  0.00           O  
ATOM    957  CB  LEU A 125      23.128  14.452   6.464  1.00  0.00           C  
ATOM    958  CG  LEU A 125      23.741  14.211   5.071  1.00  0.00           C  
ATOM    959  CD1 LEU A 125      22.664  13.849   4.069  1.00  0.00           C  
ATOM    960  CD2 LEU A 125      24.521  15.434   4.608  1.00  0.00           C  
ATOM    961  N   SER A 126      23.268  11.020   6.488  1.00  0.00           N  
ATOM    962  CA  SER A 126      24.172   9.882   6.541  1.00  0.00           C  
ATOM    963  C   SER A 126      25.451  10.166   5.763  1.00  0.00           C  
ATOM    964  O   SER A 126      25.393  10.647   4.631  1.00  0.00           O  
ATOM    965  CB  SER A 126      23.499   8.641   5.954  1.00  0.00           C  
ATOM    966  OG  SER A 126      24.420   7.562   5.877  1.00  0.00           O  
ATOM    967  N   PRO A 127      26.632   9.869   6.338  1.00  0.00           N  
ATOM    968  CA  PRO A 127      27.872   9.932   5.560  1.00  0.00           C  
ATOM    969  C   PRO A 127      27.994   8.766   4.586  1.00  0.00           C  
ATOM    970  O   PRO A 127      28.793   8.839   3.646  1.00  0.00           O  
ATOM    971  CB  PRO A 127      28.964   9.884   6.629  1.00  0.00           C  
ATOM    972  CG  PRO A 127      28.351   9.090   7.736  1.00  0.00           C  
ATOM    973  CD  PRO A 127      26.879   9.449   7.730  1.00  0.00           C  
ATOM    974  N   VAL A 128      27.229   7.693   4.806  1.00  0.00           N  
ATOM    975  CA  VAL A 128      27.209   6.538   3.922  1.00  0.00           C  
ATOM    976  C   VAL A 128      26.162   6.764   2.837  1.00  0.00           C  
ATOM    977  O   VAL A 128      25.004   7.062   3.142  1.00  0.00           O  
ATOM    978  CB  VAL A 128      26.902   5.241   4.694  1.00  0.00           C  
ATOM    979  CG1 VAL A 128      26.887   4.041   3.750  1.00  0.00           C  
ATOM    980  CG2 VAL A 128      27.918   5.029   5.808  1.00  0.00           C  
ATOM    981  N   ARG A 129      26.572   6.629   1.575  1.00  0.00           N  
ATOM    982  CA  ARG A 129      25.679   6.831   0.441  1.00  0.00           C  
ATOM    983  C   ARG A 129      25.365   5.499  -0.238  1.00  0.00           C  
ATOM    984  O   ARG A 129      26.084   4.508  -0.077  1.00  0.00           O  
ATOM    985  CB  ARG A 129      26.288   7.814  -0.551  1.00  0.00           C  
ATOM    986  CG  ARG A 129      26.459   9.218   0.018  1.00  0.00           C  
ATOM    987  CD  ARG A 129      26.985  10.183  -1.033  1.00  0.00           C  
ATOM    988  NE  ARG A 129      27.030  11.552  -0.532  1.00  0.00           N  
ATOM    989  CZ  ARG A 129      27.288  12.622  -1.277  1.00  0.00           C  
ATOM    990  NH1 ARG A 129      27.548  12.481  -2.567  1.00  0.00           N  
ATOM    991  NH2 ARG A 129      27.297  13.820  -0.728  1.00  0.00           N  
ATOM    992  N   LEU A 130      24.276   5.480  -1.011  1.00  0.00           N  
ATOM    993  CA  LEU A 130      23.830   4.273  -1.688  1.00  0.00           C  
ATOM    994  C   LEU A 130      24.460   4.161  -3.075  1.00  0.00           C  
ATOM    995  O   LEU A 130      24.497   5.135  -3.827  1.00  0.00           O  
ATOM    996  CB  LEU A 130      22.305   4.256  -1.827  1.00  0.00           C  
ATOM    997  CG  LEU A 130      21.512   4.331  -0.518  1.00  0.00           C  
ATOM    998  CD1 LEU A 130      20.018   4.371  -0.808  1.00  0.00           C  
ATOM    999  CD2 LEU A 130      21.855   3.164   0.389  1.00  0.00           C  
ATOM   1000  N   GLY A 131      24.945   2.963  -3.402  1.00  0.00           N  
ATOM   1001  CA  GLY A 131      25.419   2.694  -4.749  1.00  0.00           C  
ATOM   1002  C   GLY A 131      24.274   2.673  -5.739  1.00  0.00           C  
ATOM   1003  O   GLY A 131      23.163   2.245  -5.417  1.00  0.00           O  
ATOM   1004  N   ARG A 132      24.543   3.133  -6.970  1.00  0.00           N  
ATOM   1005  CA  ARG A 132      23.522   3.185  -8.008  1.00  0.00           C  
ATOM   1006  C   ARG A 132      23.598   1.937  -8.884  1.00  0.00           C  
ATOM   1007  O   ARG A 132      24.655   1.596  -9.417  1.00  0.00           O  
ATOM   1008  CB  ARG A 132      23.696   4.449  -8.856  1.00  0.00           C  
ATOM   1009  CG  ARG A 132      23.371   5.738  -8.098  1.00  0.00           C  
ATOM   1010  CD  ARG A 132      23.868   6.971  -8.830  1.00  0.00           C  
ATOM   1011  NE  ARG A 132      23.286   7.144 -10.155  1.00  0.00           N  
ATOM   1012  CZ  ARG A 132      22.204   7.876 -10.418  1.00  0.00           C  
ATOM   1013  NH1 ARG A 132      21.570   8.515  -9.444  1.00  0.00           N  
ATOM   1014  NH2 ARG A 132      21.759   7.981 -11.662  1.00  0.00           N  
ATOM   1015  N   ASN A 133      22.466   1.242  -9.010  1.00  0.00           N  
ATOM   1016  CA  ASN A 133      22.380   0.041  -9.842  1.00  0.00           C  
ATOM   1017  C   ASN A 133      20.922  -0.178 -10.231  1.00  0.00           C  
ATOM   1018  O   ASN A 133      20.134  -0.655  -9.407  1.00  0.00           O  
ATOM   1019  CB  ASN A 133      22.928  -1.182  -9.111  1.00  0.00           C  
ATOM   1020  CG  ASN A 133      23.029  -2.402 -10.003  1.00  0.00           C  
ATOM   1021  OD1 ASN A 133      22.385  -2.492 -11.041  1.00  0.00           O  
ATOM   1022  ND2 ASN A 133      23.845  -3.370  -9.595  1.00  0.00           N  
ATOM   1023  N   PRO A 134      20.532   0.146 -11.478  1.00  0.00           N  
ATOM   1024  CA  PRO A 134      19.131   0.005 -11.884  1.00  0.00           C  
ATOM   1025  C   PRO A 134      18.630  -1.438 -11.891  1.00  0.00           C  
ATOM   1026  O   PRO A 134      17.418  -1.662 -11.868  1.00  0.00           O  
ATOM   1027  CB  PRO A 134      19.102   0.608 -13.297  1.00  0.00           C  
ATOM   1028  CG  PRO A 134      20.511   0.518 -13.775  1.00  0.00           C  
ATOM   1029  CD  PRO A 134      21.371   0.700 -12.551  1.00  0.00           C  
ATOM   1030  N   HIS A 135      19.543  -2.421 -11.900  1.00  0.00           N  
ATOM   1031  CA  HIS A 135      19.131  -3.823 -11.850  1.00  0.00           C  
ATOM   1032  C   HIS A 135      18.661  -4.232 -10.456  1.00  0.00           C  
ATOM   1033  O   HIS A 135      17.917  -5.204 -10.312  1.00  0.00           O  
ATOM   1034  CB  HIS A 135      20.275  -4.737 -12.298  1.00  0.00           C  
ATOM   1035  CG  HIS A 135      20.628  -4.579 -13.747  1.00  0.00           C  
ATOM   1036  ND1 HIS A 135      19.895  -5.161 -14.759  1.00  0.00           N  
ATOM   1037  CD2 HIS A 135      21.624  -3.902 -14.350  1.00  0.00           C  
ATOM   1038  CE1 HIS A 135      20.438  -4.851 -15.925  1.00  0.00           C  
ATOM   1039  NE2 HIS A 135      21.487  -4.081 -15.710  1.00  0.00           N  
ATOM   1040  N   LEU A 136      19.081  -3.501  -9.422  1.00  0.00           N  
ATOM   1041  CA  LEU A 136      18.686  -3.790  -8.042  1.00  0.00           C  
ATOM   1042  C   LEU A 136      17.789  -2.703  -7.449  1.00  0.00           C  
ATOM   1043  O   LEU A 136      17.161  -2.927  -6.412  1.00  0.00           O  
ATOM   1044  CB  LEU A 136      19.931  -3.974  -7.159  1.00  0.00           C  
ATOM   1045  CG  LEU A 136      20.870  -5.126  -7.551  1.00  0.00           C  
ATOM   1046  CD1 LEU A 136      22.099  -5.136  -6.646  1.00  0.00           C  
ATOM   1047  CD2 LEU A 136      20.141  -6.462  -7.475  1.00  0.00           C  
ATOM   1048  N   ALA A 137      17.711  -1.535  -8.089  1.00  0.00           N  
ATOM   1049  CA  ALA A 137      16.969  -0.402  -7.561  1.00  0.00           C  
ATOM   1050  C   ALA A 137      15.499  -0.753  -7.330  1.00  0.00           C  
ATOM   1051  O   ALA A 137      14.849  -1.378  -8.171  1.00  0.00           O  
ATOM   1052  CB  ALA A 137      17.081   0.788  -8.511  1.00  0.00           C  
ATOM   1053  N   GLY A 138      14.977  -0.351  -6.169  1.00  0.00           N  
ATOM   1054  CA  GLY A 138      13.591  -0.579  -5.815  1.00  0.00           C  
ATOM   1055  C   GLY A 138      13.323  -1.910  -5.128  1.00  0.00           C  
ATOM   1056  O   GLY A 138      12.281  -2.051  -4.470  1.00  0.00           O  
ATOM   1057  N   ILE A 139      14.248  -2.877  -5.259  1.00  0.00           N  
ATOM   1058  CA  ILE A 139      14.042  -4.214  -4.704  1.00  0.00           C  
ATOM   1059  C   ILE A 139      14.454  -4.252  -3.239  1.00  0.00           C  
ATOM   1060  O   ILE A 139      15.521  -3.753  -2.869  1.00  0.00           O  
ATOM   1061  CB  ILE A 139      14.833  -5.277  -5.491  1.00  0.00           C  
ATOM   1062  CG1 ILE A 139      14.508  -5.207  -6.991  1.00  0.00           C  
ATOM   1063  CG2 ILE A 139      14.531  -6.676  -4.941  1.00  0.00           C  
ATOM   1064  CD1 ILE A 139      15.338  -6.165  -7.831  1.00  0.00           C  
ATOM   1065  N   LYS A 140      13.618  -4.867  -2.389  1.00  0.00           N  
ATOM   1066  CA  LYS A 140      13.989  -5.118  -0.997  1.00  0.00           C  
ATOM   1067  C   LYS A 140      14.764  -6.445  -0.933  1.00  0.00           C  
ATOM   1068  O   LYS A 140      14.303  -7.442  -0.372  1.00  0.00           O  
ATOM   1069  CB  LYS A 140      12.745  -5.136  -0.100  1.00  0.00           C  
ATOM   1070  CG  LYS A 140      13.038  -4.926   1.382  1.00  0.00           C  
ATOM   1071  CD  LYS A 140      11.738  -4.772   2.177  1.00  0.00           C  
ATOM   1072  CE  LYS A 140      12.006  -4.597   3.667  1.00  0.00           C  
ATOM   1073  NZ  LYS A 140      12.738  -3.343   3.987  1.00  0.00           N  
ATOM   1074  N   HIS A 141      15.966  -6.432  -1.541  1.00  0.00           N  
ATOM   1075  CA  HIS A 141      16.816  -7.613  -1.606  1.00  0.00           C  
ATOM   1076  C   HIS A 141      17.646  -7.766  -0.327  1.00  0.00           C  
ATOM   1077  O   HIS A 141      17.667  -6.873   0.527  1.00  0.00           O  
ATOM   1078  CB  HIS A 141      17.725  -7.532  -2.836  1.00  0.00           C  
ATOM   1079  CG  HIS A 141      18.526  -6.271  -2.920  1.00  0.00           C  
ATOM   1080  ND1 HIS A 141      19.617  -6.033  -2.124  1.00  0.00           N  
ATOM   1081  CD2 HIS A 141      18.397  -5.180  -3.722  1.00  0.00           C  
ATOM   1082  CE1 HIS A 141      20.129  -4.837  -2.420  1.00  0.00           C  
ATOM   1083  NE2 HIS A 141      19.401  -4.304  -3.381  1.00  0.00           N  
ATOM   1084  N   LEU A 142      18.341  -8.905  -0.194  1.00  0.00           N  
ATOM   1085  CA  LEU A 142      19.044  -9.236   1.038  1.00  0.00           C  
ATOM   1086  C   LEU A 142      20.413  -8.573   1.167  1.00  0.00           C  
ATOM   1087  O   LEU A 142      21.049  -8.692   2.220  1.00  0.00           O  
ATOM   1088  CB  LEU A 142      19.196 -10.757   1.171  1.00  0.00           C  
ATOM   1089  CG  LEU A 142      17.888 -11.551   1.346  1.00  0.00           C  
ATOM   1090  CD1 LEU A 142      18.170 -13.053   1.340  1.00  0.00           C  
ATOM   1091  CD2 LEU A 142      17.181 -11.142   2.631  1.00  0.00           C  
ATOM   1092  N   ASN A 143      20.886  -7.870   0.139  1.00  0.00           N  
ATOM   1093  CA  ASN A 143      22.159  -7.166   0.217  1.00  0.00           C  
ATOM   1094  C   ASN A 143      21.944  -5.814   0.896  1.00  0.00           C  
ATOM   1095  O   ASN A 143      21.713  -4.797   0.243  1.00  0.00           O  
ATOM   1096  CB  ASN A 143      22.777  -7.004  -1.178  1.00  0.00           C  
ATOM   1097  CG  ASN A 143      23.292  -8.314  -1.740  1.00  0.00           C  
ATOM   1098  OD1 ASN A 143      24.503  -8.553  -1.770  1.00  0.00           O  
ATOM   1099  ND2 ASN A 143      22.385  -9.177  -2.167  1.00  0.00           N  
ATOM   1100  N   ARG A 144      21.999  -5.816   2.237  1.00  0.00           N  
ATOM   1101  CA  ARG A 144      21.643  -4.647   3.044  1.00  0.00           C  
ATOM   1102  C   ARG A 144      22.812  -4.108   3.875  1.00  0.00           C  
ATOM   1103  O   ARG A 144      22.589  -3.436   4.888  1.00  0.00           O  
ATOM   1104  CB  ARG A 144      20.464  -4.988   3.973  1.00  0.00           C  
ATOM   1105  CG  ARG A 144      19.183  -5.457   3.283  1.00  0.00           C  
ATOM   1106  CD  ARG A 144      18.442  -4.326   2.585  1.00  0.00           C  
ATOM   1107  NE  ARG A 144      18.936  -4.080   1.229  1.00  0.00           N  
ATOM   1108  CZ  ARG A 144      18.543  -3.072   0.439  1.00  0.00           C  
ATOM   1109  NH1 ARG A 144      17.651  -2.198   0.866  1.00  0.00           N  
ATOM   1110  NH2 ARG A 144      19.052  -2.944  -0.774  1.00  0.00           N  
ATOM   1111  N   LEU A 145      24.056  -4.381   3.472  1.00  0.00           N  
ATOM   1112  CA  LEU A 145      25.207  -3.895   4.230  1.00  0.00           C  
ATOM   1113  C   LEU A 145      25.295  -2.370   4.234  1.00  0.00           C  
ATOM   1114  O   LEU A 145      25.797  -1.789   5.192  1.00  0.00           O  
ATOM   1115  CB  LEU A 145      26.510  -4.501   3.691  1.00  0.00           C  
ATOM   1116  CG  LEU A 145      26.820  -5.928   4.167  1.00  0.00           C  
ATOM   1117  CD1 LEU A 145      28.072  -6.458   3.489  1.00  0.00           C  
ATOM   1118  CD2 LEU A 145      26.973  -5.968   5.680  1.00  0.00           C  
ATOM   1119  N   GLU A 146      24.800  -1.703   3.166  1.00  0.00           N  
ATOM   1120  CA  GLU A 146      24.735  -0.247   3.173  1.00  0.00           C  
ATOM   1121  C   GLU A 146      23.879   0.242   4.335  1.00  0.00           C  
ATOM   1122  O   GLU A 146      24.264   1.166   5.057  1.00  0.00           O  
ATOM   1123  CB  GLU A 146      24.182   0.274   1.840  1.00  0.00           C  
ATOM   1124  CG  GLU A 146      25.148   0.115   0.669  1.00  0.00           C  
ATOM   1125  CD  GLU A 146      24.526   0.498  -0.669  1.00  0.00           C  
ATOM   1126  OE1 GLU A 146      23.301   0.292  -0.836  1.00  0.00           O  
ATOM   1127  OE2 GLU A 146      25.257   0.989  -1.549  1.00  0.00           O  
ATOM   1128  N   GLN A 147      22.722  -0.402   4.561  1.00  0.00           N  
ATOM   1129  CA  GLN A 147      21.824  -0.014   5.645  1.00  0.00           C  
ATOM   1130  C   GLN A 147      22.436  -0.306   7.013  1.00  0.00           C  
ATOM   1131  O   GLN A 147      22.220   0.440   7.964  1.00  0.00           O  
ATOM   1132  CB  GLN A 147      20.471  -0.729   5.497  1.00  0.00           C  
ATOM   1133  CG  GLN A 147      19.585  -0.163   4.376  1.00  0.00           C  
ATOM   1134  CD  GLN A 147      20.163  -0.385   2.984  1.00  0.00           C  
ATOM   1135  OE1 GLN A 147      20.733  -1.442   2.693  1.00  0.00           O  
ATOM   1136  NE2 GLN A 147      20.026   0.597   2.118  1.00  0.00           N  
ATOM   1137  N   VAL A 148      23.202  -1.402   7.131  1.00  0.00           N  
ATOM   1138  CA  VAL A 148      23.890  -1.716   8.382  1.00  0.00           C  
ATOM   1139  C   VAL A 148      24.898  -0.611   8.719  1.00  0.00           C  
ATOM   1140  O   VAL A 148      24.974  -0.156   9.864  1.00  0.00           O  
ATOM   1141  CB  VAL A 148      24.582  -3.094   8.294  1.00  0.00           C  
ATOM   1142  CG1 VAL A 148      25.448  -3.350   9.520  1.00  0.00           C  
ATOM   1143  CG2 VAL A 148      23.531  -4.200   8.149  1.00  0.00           C  
ATOM   1144  N   LEU A 149      25.669  -0.161   7.723  1.00  0.00           N  
ATOM   1145  CA  LEU A 149      26.631   0.912   7.940  1.00  0.00           C  
ATOM   1146  C   LEU A 149      25.933   2.237   8.243  1.00  0.00           C  
ATOM   1147  O   LEU A 149      26.370   2.986   9.122  1.00  0.00           O  
ATOM   1148  CB  LEU A 149      27.546   1.058   6.720  1.00  0.00           C  
ATOM   1149  CG  LEU A 149      28.542  -0.081   6.480  1.00  0.00           C  
ATOM   1150  CD1 LEU A 149      29.316   0.152   5.181  1.00  0.00           C  
ATOM   1151  CD2 LEU A 149      29.502  -0.220   7.654  1.00  0.00           C  
ATOM   1152  N   ILE A 150      24.838   2.532   7.534  1.00  0.00           N  
ATOM   1153  CA  ILE A 150      24.064   3.750   7.782  1.00  0.00           C  
ATOM   1154  C   ILE A 150      23.565   3.770   9.225  1.00  0.00           C  
ATOM   1155  O   ILE A 150      23.703   4.779   9.921  1.00  0.00           O  
ATOM   1156  CB  ILE A 150      22.886   3.856   6.786  1.00  0.00           C  
ATOM   1157  CG1 ILE A 150      23.405   4.143   5.374  1.00  0.00           C  
ATOM   1158  CG2 ILE A 150      21.899   4.935   7.225  1.00  0.00           C  
ATOM   1159  CD1 ILE A 150      22.399   3.852   4.268  1.00  0.00           C  
ATOM   1160  N   ARG A 151      22.996   2.651   9.690  1.00  0.00           N  
ATOM   1161  CA  ARG A 151      22.491   2.559  11.062  1.00  0.00           C  
ATOM   1162  C   ARG A 151      23.629   2.682  12.073  1.00  0.00           C  
ATOM   1163  O   ARG A 151      23.480   3.339  13.103  1.00  0.00           O  
ATOM   1164  CB  ARG A 151      21.734   1.241  11.253  1.00  0.00           C  
ATOM   1165  CG  ARG A 151      21.272   0.946  12.686  1.00  0.00           C  
ATOM   1166  CD  ARG A 151      20.334   2.019  13.239  1.00  0.00           C  
ATOM   1167  NE  ARG A 151      19.115   2.168  12.433  1.00  0.00           N  
ATOM   1168  CZ  ARG A 151      18.111   2.991  12.733  1.00  0.00           C  
ATOM   1169  NH1 ARG A 151      18.163   3.731  13.830  1.00  0.00           N  
ATOM   1170  NH2 ARG A 151      17.045   3.076  11.942  1.00  0.00           N  
ATOM   1171  N   SER A 152      24.785   2.077  11.786  1.00  0.00           N  
ATOM   1172  CA  SER A 152      25.931   2.134  12.688  1.00  0.00           C  
ATOM   1173  C   SER A 152      26.411   3.573  12.879  1.00  0.00           C  
ATOM   1174  O   SER A 152      26.720   3.990  13.998  1.00  0.00           O  
ATOM   1175  CB  SER A 152      27.067   1.255  12.156  1.00  0.00           C  
ATOM   1176  OG  SER A 152      28.158   1.239  13.051  1.00  0.00           O  
ATOM   1177  N   HIS A 153      26.468   4.354  11.788  1.00  0.00           N  
ATOM   1178  CA  HIS A 153      26.841   5.765  11.892  1.00  0.00           C  
ATOM   1179  C   HIS A 153      25.744   6.577  12.576  1.00  0.00           C  
ATOM   1180  O   HIS A 153      26.031   7.490  13.358  1.00  0.00           O  
ATOM   1181  CB  HIS A 153      27.145   6.330  10.506  1.00  0.00           C  
ATOM   1182  CG  HIS A 153      28.514   5.981  10.001  1.00  0.00           C  
ATOM   1183  ND1 HIS A 153      29.627   6.724  10.286  1.00  0.00           N  
ATOM   1184  CD2 HIS A 153      28.938   4.953   9.231  1.00  0.00           C  
ATOM   1185  CE1 HIS A 153      30.694   6.176   9.713  1.00  0.00           C  
ATOM   1186  NE2 HIS A 153      30.302   5.101   9.068  1.00  0.00           N  
ATOM   1187  N   LEU A 154      24.477   6.255  12.299  1.00  0.00           N  
ATOM   1188  CA  LEU A 154      23.358   6.956  12.913  1.00  0.00           C  
ATOM   1189  C   LEU A 154      23.364   6.797  14.427  1.00  0.00           C  
ATOM   1190  O   LEU A 154      23.035   7.739  15.157  1.00  0.00           O  
ATOM   1191  CB  LEU A 154      22.039   6.443  12.329  1.00  0.00           C  
ATOM   1192  CG  LEU A 154      20.750   7.037  12.905  1.00  0.00           C  
ATOM   1193  CD1 LEU A 154      20.676   8.532  12.640  1.00  0.00           C  
ATOM   1194  CD2 LEU A 154      19.534   6.327  12.320  1.00  0.00           C  
ATOM   1195  N   GLU A 155      23.756   5.616  14.924  1.00  0.00           N  
ATOM   1196  CA  GLU A 155      23.782   5.341  16.361  1.00  0.00           C  
ATOM   1197  C   GLU A 155      24.840   6.155  17.100  1.00  0.00           C  
ATOM   1198  O   GLU A 155      24.851   6.169  18.334  1.00  0.00           O  
ATOM   1199  CB  GLU A 155      23.985   3.841  16.590  1.00  0.00           C  
ATOM   1200  CG  GLU A 155      22.745   3.015  16.258  1.00  0.00           C  
ATOM   1201  CD  GLU A 155      23.013   1.513  16.184  1.00  0.00           C  
ATOM   1202  OE1 GLU A 155      22.038   0.760  16.007  1.00  0.00           O  
ATOM   1203  OE2 GLU A 155      24.186   1.096  16.281  1.00  0.00           O  
ATOM   1204  N   GLN A 156      25.726   6.843  16.379  1.00  0.00           N  
ATOM   1205  CA  GLN A 156      26.690   7.758  16.974  1.00  0.00           C  
ATOM   1206  C   GLN A 156      26.132   9.177  17.083  1.00  0.00           C  
ATOM   1207  O   GLN A 156      26.827  10.077  17.567  1.00  0.00           O  
ATOM   1208  CB  GLN A 156      27.992   7.759  16.160  1.00  0.00           C  
ATOM   1209  CG  GLN A 156      28.634   6.382  16.008  1.00  0.00           C  
ATOM   1210  CD  GLN A 156      29.841   6.383  15.083  1.00  0.00           C  
ATOM   1211  OE1 GLN A 156      30.601   7.353  15.039  1.00  0.00           O  
ATOM   1212  NE2 GLN A 156      30.024   5.306  14.333  1.00  0.00           N  
ATOM   1213  N   THR A 157      24.885   9.375  16.643  1.00  0.00           N  
ATOM   1214  CA  THR A 157      24.205  10.662  16.743  1.00  0.00           C  
ATOM   1215  C   THR A 157      23.002  10.531  17.674  1.00  0.00           C  
ATOM   1216  O   THR A 157      22.690   9.443  18.159  1.00  0.00           O  
ATOM   1217  CB  THR A 157      23.731  11.162  15.361  1.00  0.00           C  
ATOM   1218  OG1 THR A 157      22.576  10.414  14.953  1.00  0.00           O  
ATOM   1219  CG2 THR A 157      24.825  10.995  14.307  1.00  0.00           C  
ATOM   1220  N   ASN A 158      22.315  11.664  17.910  1.00  0.00           N  
ATOM   1221  CA  ASN A 158      21.084  11.669  18.692  1.00  0.00           C  
ATOM   1222  C   ASN A 158      19.834  11.622  17.814  1.00  0.00           C  
ATOM   1223  O   ASN A 158      18.718  11.741  18.323  1.00  0.00           O  
ATOM   1224  CB  ASN A 158      21.038  12.906  19.595  1.00  0.00           C  
ATOM   1225  CG  ASN A 158      22.090  12.873  20.690  1.00  0.00           C  
ATOM   1226  OD1 ASN A 158      22.384  11.821  21.252  1.00  0.00           O  
ATOM   1227  ND2 ASN A 158      22.673  14.023  20.989  1.00  0.00           N  
ATOM   1228  N   ALA A 159      19.989  11.444  16.497  1.00  0.00           N  
ATOM   1229  CA  ALA A 159      18.863  11.436  15.576  1.00  0.00           C  
ATOM   1230  C   ALA A 159      18.181  10.071  15.548  1.00  0.00           C  
ATOM   1231  O   ALA A 159      18.804   9.043  15.824  1.00  0.00           O  
ATOM   1232  CB  ALA A 159      19.316  11.836  14.174  1.00  0.00           C  
ATOM   1233  N   ASP A 160      16.885  10.068  15.204  1.00  0.00           N  
ATOM   1234  CA  ASP A 160      16.086   8.853  15.159  1.00  0.00           C  
ATOM   1235  C   ASP A 160      16.272   8.077  13.860  1.00  0.00           C  
ATOM   1236  O   ASP A 160      16.192   6.847  13.851  1.00  0.00           O  
ATOM   1237  CB  ASP A 160      14.600   9.201  15.330  1.00  0.00           C  
ATOM   1238  CG  ASP A 160      14.320   9.947  16.616  1.00  0.00           C  
ATOM   1239  OD1 ASP A 160      14.591   9.391  17.701  1.00  0.00           O  
ATOM   1240  OD2 ASP A 160      13.836  11.093  16.538  1.00  0.00           O  
ATOM   1241  N   GLU A 161      16.498   8.784  12.753  1.00  0.00           N  
ATOM   1242  CA  GLU A 161      16.659   8.170  11.445  1.00  0.00           C  
ATOM   1243  C   GLU A 161      17.693   8.939  10.639  1.00  0.00           C  
ATOM   1244  O   GLU A 161      18.138  10.018  11.040  1.00  0.00           O  
ATOM   1245  CB  GLU A 161      15.325   8.114  10.682  1.00  0.00           C  
ATOM   1246  CG  GLU A 161      14.733   6.704  10.484  1.00  0.00           C  
ATOM   1247  CD  GLU A 161      15.497   5.854   9.472  1.00  0.00           C  
ATOM   1248  OE1 GLU A 161      16.566   6.273   8.982  1.00  0.00           O  
ATOM   1249  OE2 GLU A 161      15.005   4.748   9.153  1.00  0.00           O  
ATOM   1250  N   ALA A 162      18.067   8.376   9.497  1.00  0.00           N  
ATOM   1251  CA  ALA A 162      19.064   8.980   8.630  1.00  0.00           C  
ATOM   1252  C   ALA A 162      18.426   9.453   7.329  1.00  0.00           C  
ATOM   1253  O   ALA A 162      17.517   8.802   6.806  1.00  0.00           O  
ATOM   1254  CB  ALA A 162      20.187   7.989   8.324  1.00  0.00           C  
ATOM   1255  N   LEU A 163      18.902  10.604   6.821  1.00  0.00           N  
ATOM   1256  CA  LEU A 163      18.608  11.015   5.461  1.00  0.00           C  
ATOM   1257  C   LEU A 163      19.740  10.521   4.582  1.00  0.00           C  
ATOM   1258  O   LEU A 163      20.911  10.832   4.839  1.00  0.00           O  
ATOM   1259  CB  LEU A 163      18.458  12.536   5.360  1.00  0.00           C  
ATOM   1260  CG  LEU A 163      18.124  13.070   3.966  1.00  0.00           C  
ATOM   1261  CD1 LEU A 163      16.790  12.529   3.484  1.00  0.00           C  
ATOM   1262  CD2 LEU A 163      18.097  14.593   3.969  1.00  0.00           C  
ATOM   1263  N   VAL A 164      19.405   9.735   3.550  1.00  0.00           N  
ATOM   1264  CA  VAL A 164      20.402   9.018   2.771  1.00  0.00           C  
ATOM   1265  C   VAL A 164      20.397   9.496   1.324  1.00  0.00           C  
ATOM   1266  O   VAL A 164      19.354   9.531   0.669  1.00  0.00           O  
ATOM   1267  CB  VAL A 164      20.167   7.495   2.827  1.00  0.00           C  
ATOM   1268  CG1 VAL A 164      21.269   6.751   2.078  1.00  0.00           C  
ATOM   1269  CG2 VAL A 164      20.105   7.015   4.279  1.00  0.00           C  
ATOM   1270  N   LEU A 165      21.591   9.859   0.830  1.00  0.00           N  
ATOM   1271  CA  LEU A 165      21.788  10.222  -0.564  1.00  0.00           C  
ATOM   1272  C   LEU A 165      22.373   9.041  -1.329  1.00  0.00           C  
ATOM   1273  O   LEU A 165      22.929   8.110  -0.727  1.00  0.00           O  
ATOM   1274  CB  LEU A 165      22.739  11.422  -0.684  1.00  0.00           C  
ATOM   1275  CG  LEU A 165      22.514  12.598   0.268  1.00  0.00           C  
ATOM   1276  CD1 LEU A 165      23.571  13.683   0.042  1.00  0.00           C  
ATOM   1277  CD2 LEU A 165      21.118  13.179   0.094  1.00  0.00           C  
ATOM   1278  N   ASP A 166      22.249   9.061  -2.664  1.00  0.00           N  
ATOM   1279  CA  ASP A 166      22.981   8.089  -3.460  1.00  0.00           C  
ATOM   1280  C   ASP A 166      24.398   8.600  -3.742  1.00  0.00           C  
ATOM   1281  O   ASP A 166      24.782   9.690  -3.303  1.00  0.00           O  
ATOM   1282  CB  ASP A 166      22.216   7.703  -4.745  1.00  0.00           C  
ATOM   1283  CG  ASP A 166      22.165   8.815  -5.787  1.00  0.00           C  
ATOM   1284  OD1 ASP A 166      22.908   9.811  -5.685  1.00  0.00           O  
ATOM   1285  OD2 ASP A 166      21.379   8.664  -6.749  1.00  0.00           O  
ATOM   1286  N   SER A 167      25.189   7.803  -4.471  1.00  0.00           N  
ATOM   1287  CA  SER A 167      26.602   8.109  -4.684  1.00  0.00           C  
ATOM   1288  C   SER A 167      26.824   9.379  -5.506  1.00  0.00           C  
ATOM   1289  O   SER A 167      27.931   9.921  -5.496  1.00  0.00           O  
ATOM   1290  CB  SER A 167      27.299   6.925  -5.355  1.00  0.00           C  
ATOM   1291  OG  SER A 167      26.619   6.546  -6.540  1.00  0.00           O  
ATOM   1292  N   GLU A 168      25.780   9.875  -6.195  1.00  0.00           N  
ATOM   1293  CA  GLU A 168      25.871  11.114  -6.962  1.00  0.00           C  
ATOM   1294  C   GLU A 168      25.281  12.304  -6.209  1.00  0.00           C  
ATOM   1295  O   GLU A 168      25.238  13.413  -6.748  1.00  0.00           O  
ATOM   1296  CB  GLU A 168      25.196  10.947  -8.329  1.00  0.00           C  
ATOM   1297  CG  GLU A 168      25.904   9.925  -9.214  1.00  0.00           C  
ATOM   1298  CD  GLU A 168      25.299   9.826 -10.608  1.00  0.00           C  
ATOM   1299  OE1 GLU A 168      24.489  10.698 -10.978  1.00  0.00           O  
ATOM   1300  OE2 GLU A 168      25.639   8.866 -11.331  1.00  0.00           O  
ATOM   1301  N   GLY A 169      24.828  12.088  -4.954  1.00  0.00           N  
ATOM   1302  CA  GLY A 169      24.352  13.169  -4.113  1.00  0.00           C  
ATOM   1303  C   GLY A 169      22.859  13.427  -4.161  1.00  0.00           C  
ATOM   1304  O   GLY A 169      22.397  14.429  -3.597  1.00  0.00           O  
ATOM   1305  N   TRP A 170      22.088  12.561  -4.814  1.00  0.00           N  
ATOM   1306  CA  TRP A 170      20.645  12.747  -4.914  1.00  0.00           C  
ATOM   1307  C   TRP A 170      19.939  12.139  -3.707  1.00  0.00           C  
ATOM   1308  O   TRP A 170      20.259  11.026  -3.293  1.00  0.00           O  
ATOM   1309  CB  TRP A 170      20.113  12.127  -6.206  1.00  0.00           C  
ATOM   1310  CG  TRP A 170      20.772  12.659  -7.437  1.00  0.00           C  
ATOM   1311  CD1 TRP A 170      21.547  11.969  -8.320  1.00  0.00           C  
ATOM   1312  CD2 TRP A 170      20.721  14.019  -7.920  1.00  0.00           C  
ATOM   1313  NE1 TRP A 170      21.975  12.803  -9.320  1.00  0.00           N  
ATOM   1314  CE2 TRP A 170      21.492  14.061  -9.102  1.00  0.00           C  
ATOM   1315  CE3 TRP A 170      20.109  15.188  -7.465  1.00  0.00           C  
ATOM   1316  CZ2 TRP A 170      21.647  15.244  -9.837  1.00  0.00           C  
ATOM   1317  CZ3 TRP A 170      20.270  16.365  -8.200  1.00  0.00           C  
ATOM   1318  CH2 TRP A 170      21.032  16.369  -9.373  1.00  0.00           C  
ATOM   1319  N   VAL A 171      18.973  12.872  -3.151  1.00  0.00           N  
ATOM   1320  CA  VAL A 171      18.167  12.365  -2.050  1.00  0.00           C  
ATOM   1321  C   VAL A 171      17.441  11.106  -2.508  1.00  0.00           C  
ATOM   1322  O   VAL A 171      16.808  11.098  -3.563  1.00  0.00           O  
ATOM   1323  CB  VAL A 171      17.156  13.415  -1.571  1.00  0.00           C  
ATOM   1324  CG1 VAL A 171      16.268  12.848  -0.469  1.00  0.00           C  
ATOM   1325  CG2 VAL A 171      17.883  14.655  -1.064  1.00  0.00           C  
ATOM   1326  N   THR A 172      17.540  10.031  -1.714  1.00  0.00           N  
ATOM   1327  CA  THR A 172      16.988   8.738  -2.119  1.00  0.00           C  
ATOM   1328  C   THR A 172      15.988   8.192  -1.108  1.00  0.00           C  
ATOM   1329  O   THR A 172      14.838   7.929  -1.452  1.00  0.00           O  
ATOM   1330  CB  THR A 172      18.118   7.722  -2.370  1.00  0.00           C  
ATOM   1331  OG1 THR A 172      19.018   8.239  -3.355  1.00  0.00           O  
ATOM   1332  CG2 THR A 172      17.533   6.409  -2.882  1.00  0.00           C  
ATOM   1333  N   GLU A 173      16.399   7.997   0.147  1.00  0.00           N  
ATOM   1334  CA  GLU A 173      15.495   7.459   1.168  1.00  0.00           C  
ATOM   1335  C   GLU A 173      16.118   7.658   2.547  1.00  0.00           C  
ATOM   1336  O   GLU A 173      17.061   8.443   2.716  1.00  0.00           O  
ATOM   1337  CB  GLU A 173      15.201   5.973   0.909  1.00  0.00           C  
ATOM   1338  CG  GLU A 173      16.432   5.074   0.965  1.00  0.00           C  
ATOM   1339  CD  GLU A 173      16.102   3.597   0.711  1.00  0.00           C  
ATOM   1340  OE1 GLU A 173      14.959   3.287   0.287  1.00  0.00           O  
ATOM   1341  OE2 GLU A 173      16.987   2.743   0.939  1.00  0.00           O  
ATOM   1342  N   CYS A 174      15.571   6.971   3.563  1.00  0.00           N  
ATOM   1343  CA  CYS A 174      16.146   6.896   4.895  1.00  0.00           C  
ATOM   1344  C   CYS A 174      16.811   5.531   5.092  1.00  0.00           C  
ATOM   1345  O   CYS A 174      16.918   4.736   4.159  1.00  0.00           O  
ATOM   1346  CB  CYS A 174      15.067   7.145   5.946  1.00  0.00           C  
ATOM   1347  SG  CYS A 174      14.322   8.792   5.854  1.00  0.00           S  
ATOM   1348  N   CYS A 175      17.261   5.242   6.314  1.00  0.00           N  
ATOM   1349  CA  CYS A 175      17.899   3.958   6.581  1.00  0.00           C  
ATOM   1350  C   CYS A 175      16.914   2.805   6.391  1.00  0.00           C  
ATOM   1351  O   CYS A 175      17.230   1.802   5.747  1.00  0.00           O  
ATOM   1352  CB  CYS A 175      18.480   3.943   7.996  1.00  0.00           C  
ATOM   1353  SG  CYS A 175      19.320   2.397   8.409  1.00  0.00           S  
ATOM   1354  N   ALA A 176      15.703   2.953   6.958  1.00  0.00           N  
ATOM   1355  CA  ALA A 176      14.704   1.891   6.917  1.00  0.00           C  
ATOM   1356  C   ALA A 176      13.323   2.407   6.510  1.00  0.00           C  
ATOM   1357  O   ALA A 176      12.311   1.775   6.817  1.00  0.00           O  
ATOM   1358  CB  ALA A 176      14.631   1.180   8.268  1.00  0.00           C  
ATOM   1359  N   ALA A 177      13.268   3.549   5.811  1.00  0.00           N  
ATOM   1360  CA  ALA A 177      12.003   4.158   5.429  1.00  0.00           C  
ATOM   1361  C   ALA A 177      12.165   4.975   4.149  1.00  0.00           C  
ATOM   1362  O   ALA A 177      13.276   5.380   3.798  1.00  0.00           O  
ATOM   1363  CB  ALA A 177      11.465   5.045   6.556  1.00  0.00           C  
ATOM   1364  N   ASN A 178      11.055   5.200   3.456  1.00  0.00           N  
ATOM   1365  CA  ASN A 178      11.014   6.166   2.367  1.00  0.00           C  
ATOM   1366  C   ASN A 178      10.603   7.533   2.908  1.00  0.00           C  
ATOM   1367  O   ASN A 178      10.094   7.640   4.028  1.00  0.00           O  
ATOM   1368  CB  ASN A 178      10.026   5.710   1.285  1.00  0.00           C  
ATOM   1369  CG  ASN A 178      10.440   4.407   0.636  1.00  0.00           C  
ATOM   1370  OD1 ASN A 178       9.760   3.395   0.777  1.00  0.00           O  
ATOM   1371  ND2 ASN A 178      11.549   4.433  -0.085  1.00  0.00           N  
ATOM   1372  N   LEU A 179      10.804   8.591   2.125  1.00  0.00           N  
ATOM   1373  CA  LEU A 179      10.425   9.926   2.566  1.00  0.00           C  
ATOM   1374  C   LEU A 179       9.660  10.682   1.494  1.00  0.00           C  
ATOM   1375  O   LEU A 179       9.819  10.445   0.293  1.00  0.00           O  
ATOM   1376  CB  LEU A 179      11.646  10.748   3.023  1.00  0.00           C  
ATOM   1377  CG  LEU A 179      12.553  11.375   1.958  1.00  0.00           C  
ATOM   1378  CD1 LEU A 179      13.374  12.512   2.581  1.00  0.00           C  
ATOM   1379  CD2 LEU A 179      13.486  10.340   1.346  1.00  0.00           C  
ATOM   1380  N   PHE A 180       8.801  11.590   1.960  1.00  0.00           N  
ATOM   1381  CA  PHE A 180       8.109  12.568   1.144  1.00  0.00           C  
ATOM   1382  C   PHE A 180       8.343  13.942   1.753  1.00  0.00           C  
ATOM   1383  O   PHE A 180       8.521  14.062   2.970  1.00  0.00           O  
ATOM   1384  CB  PHE A 180       6.591  12.303   1.098  1.00  0.00           C  
ATOM   1385  CG  PHE A 180       6.195  11.001   0.453  1.00  0.00           C  
ATOM   1386  CD1 PHE A 180       6.305   9.798   1.136  1.00  0.00           C  
ATOM   1387  CD2 PHE A 180       5.661  10.987  -0.829  1.00  0.00           C  
ATOM   1388  CE1 PHE A 180       5.917   8.600   0.545  1.00  0.00           C  
ATOM   1389  CE2 PHE A 180       5.271   9.802  -1.421  1.00  0.00           C  
ATOM   1390  CZ  PHE A 180       5.395   8.601  -0.733  1.00  0.00           C  
ATOM   1391  N   TRP A 181       8.333  14.988   0.925  1.00  0.00           N  
ATOM   1392  CA  TRP A 181       8.322  16.347   1.450  1.00  0.00           C  
ATOM   1393  C   TRP A 181       7.340  17.190   0.656  1.00  0.00           C  
ATOM   1394  O   TRP A 181       7.016  16.884  -0.493  1.00  0.00           O  
ATOM   1395  CB  TRP A 181       9.716  16.975   1.465  1.00  0.00           C  
ATOM   1396  CG  TRP A 181      10.357  17.187   0.123  1.00  0.00           C  
ATOM   1397  CD1 TRP A 181      10.314  18.316  -0.640  1.00  0.00           C  
ATOM   1398  CD2 TRP A 181      11.176  16.249  -0.609  1.00  0.00           C  
ATOM   1399  NE1 TRP A 181      11.037  18.148  -1.796  1.00  0.00           N  
ATOM   1400  CE2 TRP A 181      11.582  16.885  -1.803  1.00  0.00           C  
ATOM   1401  CE3 TRP A 181      11.605  14.943  -0.354  1.00  0.00           C  
ATOM   1402  CZ2 TRP A 181      12.396  16.245  -2.749  1.00  0.00           C  
ATOM   1403  CZ3 TRP A 181      12.410  14.313  -1.303  1.00  0.00           C  
ATOM   1404  CH2 TRP A 181      12.797  14.963  -2.480  1.00  0.00           C  
ATOM   1405  N   ARG A 182       6.835  18.251   1.290  1.00  0.00           N  
ATOM   1406  CA  ARG A 182       5.801  19.089   0.708  1.00  0.00           C  
ATOM   1407  C   ARG A 182       6.266  20.534   0.630  1.00  0.00           C  
ATOM   1408  O   ARG A 182       6.822  21.072   1.592  1.00  0.00           O  
ATOM   1409  CB  ARG A 182       4.509  19.014   1.527  1.00  0.00           C  
ATOM   1410  CG  ARG A 182       3.382  19.887   0.990  1.00  0.00           C  
ATOM   1411  CD  ARG A 182       2.140  19.844   1.878  1.00  0.00           C  
ATOM   1412  NE  ARG A 182       2.391  20.355   3.214  1.00  0.00           N  
ATOM   1413  CZ  ARG A 182       2.423  21.649   3.547  1.00  0.00           C  
ATOM   1414  NH1 ARG A 182       2.223  22.575   2.625  1.00  0.00           N  
ATOM   1415  NH2 ARG A 182       2.660  22.004   4.794  1.00  0.00           N  
ATOM   1416  N   LYS A 183       6.036  21.170  -0.528  1.00  0.00           N  
ATOM   1417  CA  LYS A 183       6.226  22.599  -0.711  1.00  0.00           C  
ATOM   1418  C   LYS A 183       4.921  23.155  -1.266  1.00  0.00           C  
ATOM   1419  O   LYS A 183       4.561  22.877  -2.411  1.00  0.00           O  
ATOM   1420  CB  LYS A 183       7.396  22.885  -1.653  1.00  0.00           C  
ATOM   1421  CG  LYS A 183       7.818  24.355  -1.689  1.00  0.00           C  
ATOM   1422  CD  LYS A 183       8.393  24.793  -0.347  1.00  0.00           C  
ATOM   1423  CE  LYS A 183       8.802  26.255  -0.365  1.00  0.00           C  
ATOM   1424  NZ  LYS A 183       9.265  26.709   0.980  1.00  0.00           N  
ATOM   1425  N   GLY A 184       4.195  23.915  -0.436  1.00  0.00           N  
ATOM   1426  CA  GLY A 184       2.881  24.381  -0.825  1.00  0.00           C  
ATOM   1427  C   GLY A 184       1.935  23.219  -1.044  1.00  0.00           C  
ATOM   1428  O   GLY A 184       1.727  22.396  -0.148  1.00  0.00           O  
ATOM   1429  N   ASN A 185       1.360  23.132  -2.249  1.00  0.00           N  
ATOM   1430  CA  ASN A 185       0.423  22.077  -2.593  1.00  0.00           C  
ATOM   1431  C   ASN A 185       1.076  20.939  -3.373  1.00  0.00           C  
ATOM   1432  O   ASN A 185       0.383  20.049  -3.872  1.00  0.00           O  
ATOM   1433  CB  ASN A 185      -0.752  22.649  -3.394  1.00  0.00           C  
ATOM   1434  CG  ASN A 185      -1.958  21.722  -3.402  1.00  0.00           C  
ATOM   1435  OD1 ASN A 185      -2.406  21.267  -2.345  1.00  0.00           O  
ATOM   1436  ND2 ASN A 185      -2.485  21.438  -4.586  1.00  0.00           N  
ATOM   1437  N   VAL A 186       2.406  20.954  -3.503  1.00  0.00           N  
ATOM   1438  CA  VAL A 186       3.128  19.926  -4.245  1.00  0.00           C  
ATOM   1439  C   VAL A 186       3.873  19.023  -3.271  1.00  0.00           C  
ATOM   1440  O   VAL A 186       4.578  19.501  -2.380  1.00  0.00           O  
ATOM   1441  CB  VAL A 186       4.116  20.538  -5.259  1.00  0.00           C  
ATOM   1442  CG1 VAL A 186       4.724  19.442  -6.130  1.00  0.00           C  
ATOM   1443  CG2 VAL A 186       3.412  21.572  -6.130  1.00  0.00           C  
ATOM   1444  N   VAL A 187       3.693  17.703  -3.437  1.00  0.00           N  
ATOM   1445  CA  VAL A 187       4.379  16.696  -2.636  1.00  0.00           C  
ATOM   1446  C   VAL A 187       5.420  16.012  -3.513  1.00  0.00           C  
ATOM   1447  O   VAL A 187       5.121  15.588  -4.632  1.00  0.00           O  
ATOM   1448  CB  VAL A 187       3.400  15.664  -2.050  1.00  0.00           C  
ATOM   1449  CG1 VAL A 187       4.147  14.596  -1.257  1.00  0.00           C  
ATOM   1450  CG2 VAL A 187       2.378  16.364  -1.152  1.00  0.00           C  
ATOM   1451  N   TYR A 188       6.634  15.898  -3.002  1.00  0.00           N  
ATOM   1452  CA  TYR A 188       7.749  15.307  -3.721  1.00  0.00           C  
ATOM   1453  C   TYR A 188       8.203  14.025  -3.031  1.00  0.00           C  
ATOM   1454  O   TYR A 188       8.160  13.914  -1.808  1.00  0.00           O  
ATOM   1455  CB  TYR A 188       8.925  16.285  -3.812  1.00  0.00           C  
ATOM   1456  CG  TYR A 188       8.587  17.601  -4.472  1.00  0.00           C  
ATOM   1457  CD1 TYR A 188       8.090  18.667  -3.727  1.00  0.00           C  
ATOM   1458  CD2 TYR A 188       8.773  17.784  -5.834  1.00  0.00           C  
ATOM   1459  CE1 TYR A 188       7.780  19.883  -4.322  1.00  0.00           C  
ATOM   1460  CE2 TYR A 188       8.468  18.996  -6.443  1.00  0.00           C  
ATOM   1461  CZ  TYR A 188       7.973  20.036  -5.676  1.00  0.00           C  
ATOM   1462  OH  TYR A 188       7.667  21.238  -6.279  1.00  0.00           O  
ATOM   1463  N   THR A 189       8.652  13.066  -3.832  1.00  0.00           N  
ATOM   1464  CA  THR A 189       9.313  11.867  -3.304  1.00  0.00           C  
ATOM   1465  C   THR A 189      10.383  11.447  -4.303  1.00  0.00           C  
ATOM   1466  O   THR A 189      10.212  11.613  -5.515  1.00  0.00           O  
ATOM   1467  CB  THR A 189       8.310  10.730  -3.040  1.00  0.00           C  
ATOM   1468  OG1 THR A 189       8.948   9.691  -2.288  1.00  0.00           O  
ATOM   1469  CG2 THR A 189       7.754  10.134  -4.339  1.00  0.00           C  
ATOM   1470  N   PRO A 190      11.530  10.930  -3.826  1.00  0.00           N  
ATOM   1471  CA  PRO A 190      12.616  10.593  -4.751  1.00  0.00           C  
ATOM   1472  C   PRO A 190      12.239   9.481  -5.728  1.00  0.00           C  
ATOM   1473  O   PRO A 190      11.564   8.516  -5.362  1.00  0.00           O  
ATOM   1474  CB  PRO A 190      13.749  10.136  -3.818  1.00  0.00           C  
ATOM   1475  CG  PRO A 190      13.448  10.796  -2.512  1.00  0.00           C  
ATOM   1476  CD  PRO A 190      11.946  10.804  -2.423  1.00  0.00           C  
ATOM   1477  N   ARG A 191      12.676   9.630  -6.983  1.00  0.00           N  
ATOM   1478  CA  ARG A 191      12.658   8.524  -7.924  1.00  0.00           C  
ATOM   1479  C   ARG A 191      13.587   7.429  -7.422  1.00  0.00           C  
ATOM   1480  O   ARG A 191      14.662   7.715  -6.891  1.00  0.00           O  
ATOM   1481  CB  ARG A 191      13.108   8.990  -9.311  1.00  0.00           C  
ATOM   1482  CG  ARG A 191      12.007   9.636 -10.140  1.00  0.00           C  
ATOM   1483  CD  ARG A 191      12.575  10.275 -11.404  1.00  0.00           C  
ATOM   1484  NE  ARG A 191      13.468   9.372 -12.118  1.00  0.00           N  
ATOM   1485  CZ  ARG A 191      14.146   9.698 -13.225  1.00  0.00           C  
ATOM   1486  NH1 ARG A 191      14.025  10.915 -13.732  1.00  0.00           N  
ATOM   1487  NH2 ARG A 191      14.931   8.822 -13.811  1.00  0.00           N  
ATOM   1488  N   LEU A 192      13.174   6.171  -7.586  1.00  0.00           N  
ATOM   1489  CA  LEU A 192      13.944   5.039  -7.075  1.00  0.00           C  
ATOM   1490  C   LEU A 192      14.369   4.099  -8.196  1.00  0.00           C  
ATOM   1491  O   LEU A 192      14.388   2.868  -8.032  1.00  0.00           O  
ATOM   1492  CB  LEU A 192      13.135   4.278  -6.010  1.00  0.00           C  
ATOM   1493  CG  LEU A 192      12.703   5.111  -4.800  1.00  0.00           C  
ATOM   1494  CD1 LEU A 192      11.946   4.244  -3.799  1.00  0.00           C  
ATOM   1495  CD2 LEU A 192      13.903   5.769  -4.114  1.00  0.00           C  
ATOM   1496  N   ASP A 193      14.726   4.680  -9.353  1.00  0.00           N  
ATOM   1497  CA  ASP A 193      15.156   3.895 -10.506  1.00  0.00           C  
ATOM   1498  C   ASP A 193      16.649   3.565 -10.478  1.00  0.00           C  
ATOM   1499  O   ASP A 193      17.106   2.743 -11.273  1.00  0.00           O  
ATOM   1500  CB  ASP A 193      14.800   4.622 -11.814  1.00  0.00           C  
ATOM   1501  CG  ASP A 193      15.401   6.023 -11.892  1.00  0.00           C  
ATOM   1502  OD1 ASP A 193      15.456   6.719 -10.865  1.00  0.00           O  
ATOM   1503  OD2 ASP A 193      15.803   6.431 -13.004  1.00  0.00           O  
ATOM   1504  N   GLN A 194      17.412   4.181  -9.568  1.00  0.00           N  
ATOM   1505  CA  GLN A 194      18.846   3.938  -9.466  1.00  0.00           C  
ATOM   1506  C   GLN A 194      19.263   3.321  -8.133  1.00  0.00           C  
ATOM   1507  O   GLN A 194      20.274   2.611  -8.076  1.00  0.00           O  
ATOM   1508  CB  GLN A 194      19.625   5.247  -9.684  1.00  0.00           C  
ATOM   1509  CG  GLN A 194      19.390   5.891 -11.045  1.00  0.00           C  
ATOM   1510  CD  GLN A 194      19.841   4.993 -12.187  1.00  0.00           C  
ATOM   1511  OE1 GLN A 194      20.919   4.408 -12.136  1.00  0.00           O  
ATOM   1512  NE2 GLN A 194      19.013   4.890 -13.211  1.00  0.00           N  
ATOM   1513  N   ALA A 195      18.509   3.582  -7.059  1.00  0.00           N  
ATOM   1514  CA  ALA A 195      18.817   3.062  -5.734  1.00  0.00           C  
ATOM   1515  C   ALA A 195      17.578   3.157  -4.855  1.00  0.00           C  
ATOM   1516  O   ALA A 195      16.568   3.738  -5.246  1.00  0.00           O  
ATOM   1517  CB  ALA A 195      19.990   3.829  -5.106  1.00  0.00           C  
ATOM   1518  N   GLY A 196      17.674   2.579  -3.644  1.00  0.00           N  
ATOM   1519  CA  GLY A 196      16.593   2.645  -2.683  1.00  0.00           C  
ATOM   1520  C   GLY A 196      15.605   1.493  -2.807  1.00  0.00           C  
ATOM   1521  O   GLY A 196      15.662   0.695  -3.747  1.00  0.00           O  
ATOM   1522  N   VAL A 197      14.686   1.413  -1.837  1.00  0.00           N  
ATOM   1523  CA  VAL A 197      13.640   0.394  -1.797  1.00  0.00           C  
ATOM   1524  C   VAL A 197      12.294   1.052  -2.086  1.00  0.00           C  
ATOM   1525  O   VAL A 197      11.920   2.016  -1.416  1.00  0.00           O  
ATOM   1526  CB  VAL A 197      13.601  -0.318  -0.431  1.00  0.00           C  
ATOM   1527  CG1 VAL A 197      12.408  -1.272  -0.344  1.00  0.00           C  
ATOM   1528  CG2 VAL A 197      14.900  -1.073  -0.185  1.00  0.00           C  
ATOM   1529  N   ASN A 198      11.570   0.539  -3.079  1.00  0.00           N  
ATOM   1530  CA  ASN A 198      10.230   1.028  -3.385  1.00  0.00           C  
ATOM   1531  C   ASN A 198       9.243   0.414  -2.383  1.00  0.00           C  
ATOM   1532  O   ASN A 198       8.643  -0.634  -2.637  1.00  0.00           O  
ATOM   1533  CB  ASN A 198       9.848   0.694  -4.822  1.00  0.00           C  
ATOM   1534  CG  ASN A 198       8.511   1.293  -5.238  1.00  0.00           C  
ATOM   1535  OD1 ASN A 198       7.945   2.120  -4.521  1.00  0.00           O  
ATOM   1536  ND2 ASN A 198       8.014   0.878  -6.398  1.00  0.00           N  
ATOM   1537  N   GLY A 199       9.104   1.053  -1.222  1.00  0.00           N  
ATOM   1538  CA  GLY A 199       8.376   0.490  -0.107  1.00  0.00           C  
ATOM   1539  C   GLY A 199       6.891   0.295  -0.359  1.00  0.00           C  
ATOM   1540  O   GLY A 199       6.268   1.015  -1.143  1.00  0.00           O  
ATOM   1541  N   ILE A 200       6.315  -0.702   0.331  1.00  0.00           N  
ATOM   1542  CA  ILE A 200       4.877  -0.947   0.269  1.00  0.00           C  
ATOM   1543  C   ILE A 200       4.111   0.302   0.689  1.00  0.00           C  
ATOM   1544  O   ILE A 200       3.151   0.710   0.021  1.00  0.00           O  
ATOM   1545  CB  ILE A 200       4.493  -2.136   1.175  1.00  0.00           C  
ATOM   1546  CG1 ILE A 200       5.126  -3.438   0.643  1.00  0.00           C  
ATOM   1547  CG2 ILE A 200       2.978  -2.277   1.288  1.00  0.00           C  
ATOM   1548  CD1 ILE A 200       4.680  -3.810  -0.749  1.00  0.00           C  
ATOM   1549  N   MET A 201       4.525   0.946   1.779  1.00  0.00           N  
ATOM   1550  CA  MET A 201       3.829   2.138   2.260  1.00  0.00           C  
ATOM   1551  C   MET A 201       4.092   3.344   1.354  1.00  0.00           C  
ATOM   1552  O   MET A 201       3.225   4.200   1.206  1.00  0.00           O  
ATOM   1553  CB  MET A 201       4.227   2.448   3.703  1.00  0.00           C  
ATOM   1554  CG  MET A 201       3.304   3.446   4.400  1.00  0.00           C  
ATOM   1555  SD  MET A 201       1.555   2.984   4.339  1.00  0.00           S  
ATOM   1556  CE  MET A 201       1.562   1.404   5.188  1.00  0.00           C  
ATOM   1557  N   ARG A 202       5.265   3.416   0.721  1.00  0.00           N  
ATOM   1558  CA  ARG A 202       5.534   4.448  -0.279  1.00  0.00           C  
ATOM   1559  C   ARG A 202       4.522   4.338  -1.422  1.00  0.00           C  
ATOM   1560  O   ARG A 202       3.921   5.328  -1.829  1.00  0.00           O  
ATOM   1561  CB  ARG A 202       6.965   4.328  -0.817  1.00  0.00           C  
ATOM   1562  CG  ARG A 202       7.287   5.310  -1.958  1.00  0.00           C  
ATOM   1563  CD  ARG A 202       8.687   5.063  -2.512  1.00  0.00           C  
ATOM   1564  NE  ARG A 202       9.064   6.026  -3.532  1.00  0.00           N  
ATOM   1565  CZ  ARG A 202       8.803   5.903  -4.840  1.00  0.00           C  
ATOM   1566  NH1 ARG A 202       8.134   4.854  -5.288  1.00  0.00           N  
ATOM   1567  NH2 ARG A 202       9.205   6.831  -5.698  1.00  0.00           N  
ATOM   1568  N   GLN A 203       4.348   3.120  -1.938  1.00  0.00           N  
ATOM   1569  CA  GLN A 203       3.403   2.901  -3.030  1.00  0.00           C  
ATOM   1570  C   GLN A 203       1.972   3.224  -2.589  1.00  0.00           C  
ATOM   1571  O   GLN A 203       1.194   3.804  -3.354  1.00  0.00           O  
ATOM   1572  CB  GLN A 203       3.490   1.457  -3.527  1.00  0.00           C  
ATOM   1573  CG  GLN A 203       4.836   1.094  -4.144  1.00  0.00           C  
ATOM   1574  CD  GLN A 203       4.897  -0.353  -4.584  1.00  0.00           C  
ATOM   1575  OE1 GLN A 203       4.008  -0.835  -5.278  1.00  0.00           O  
ATOM   1576  NE2 GLN A 203       5.940  -1.064  -4.184  1.00  0.00           N  
ATOM   1577  N   PHE A 204       1.622   2.853  -1.344  1.00  0.00           N  
ATOM   1578  CA  PHE A 204       0.297   3.157  -0.817  1.00  0.00           C  
ATOM   1579  C   PHE A 204       0.085   4.669  -0.711  1.00  0.00           C  
ATOM   1580  O   PHE A 204      -0.947   5.189  -1.133  1.00  0.00           O  
ATOM   1581  CB  PHE A 204       0.111   2.474   0.540  1.00  0.00           C  
ATOM   1582  CG  PHE A 204      -1.296   2.546   1.088  1.00  0.00           C  
ATOM   1583  CD1 PHE A 204      -2.338   1.898   0.448  1.00  0.00           C  
ATOM   1584  CD2 PHE A 204      -1.569   3.259   2.242  1.00  0.00           C  
ATOM   1585  CE1 PHE A 204      -3.627   1.963   0.941  1.00  0.00           C  
ATOM   1586  CE2 PHE A 204      -2.860   3.331   2.755  1.00  0.00           C  
ATOM   1587  CZ  PHE A 204      -3.889   2.680   2.096  1.00  0.00           C  
ATOM   1588  N   CYS A 205       1.068   5.390  -0.168  1.00  0.00           N  
ATOM   1589  CA  CYS A 205       0.978   6.846  -0.062  1.00  0.00           C  
ATOM   1590  C   CYS A 205       0.857   7.504  -1.438  1.00  0.00           C  
ATOM   1591  O   CYS A 205       0.113   8.478  -1.602  1.00  0.00           O  
ATOM   1592  CB  CYS A 205       2.189   7.402   0.694  1.00  0.00           C  
ATOM   1593  SG  CYS A 205       2.178   7.038   2.465  1.00  0.00           S  
ATOM   1594  N   ILE A 206       1.583   6.994  -2.428  1.00  0.00           N  
ATOM   1595  CA  ILE A 206       1.489   7.515  -3.787  1.00  0.00           C  
ATOM   1596  C   ILE A 206       0.063   7.381  -4.316  1.00  0.00           C  
ATOM   1597  O   ILE A 206      -0.480   8.309  -4.918  1.00  0.00           O  
ATOM   1598  CB  ILE A 206       2.507   6.810  -4.718  1.00  0.00           C  
ATOM   1599  CG1 ILE A 206       3.925   7.290  -4.408  1.00  0.00           C  
ATOM   1600  CG2 ILE A 206       2.165   7.047  -6.190  1.00  0.00           C  
ATOM   1601  CD1 ILE A 206       5.025   6.508  -5.109  1.00  0.00           C  
ATOM   1602  N   ARG A 207      -0.576   6.233  -4.074  1.00  0.00           N  
ATOM   1603  CA  ARG A 207      -1.962   6.023  -4.508  1.00  0.00           C  
ATOM   1604  C   ARG A 207      -2.923   6.951  -3.760  1.00  0.00           C  
ATOM   1605  O   ARG A 207      -3.863   7.488  -4.360  1.00  0.00           O  
ATOM   1606  CB  ARG A 207      -2.359   4.553  -4.326  1.00  0.00           C  
ATOM   1607  CG  ARG A 207      -1.640   3.598  -5.270  1.00  0.00           C  
ATOM   1608  CD  ARG A 207      -2.238   2.193  -5.242  1.00  0.00           C  
ATOM   1609  NE  ARG A 207      -1.985   1.494  -3.989  1.00  0.00           N  
ATOM   1610  CZ  ARG A 207      -0.911   0.762  -3.729  1.00  0.00           C  
ATOM   1611  NH1 ARG A 207       0.042   0.618  -4.651  1.00  0.00           N  
ATOM   1612  NH2 ARG A 207      -0.772   0.161  -2.565  1.00  0.00           N  
ATOM   1613  N   LEU A 208      -2.700   7.150  -2.458  1.00  0.00           N  
ATOM   1614  CA  LEU A 208      -3.544   8.062  -1.690  1.00  0.00           C  
ATOM   1615  C   LEU A 208      -3.406   9.500  -2.184  1.00  0.00           C  
ATOM   1616  O   LEU A 208      -4.398  10.228  -2.308  1.00  0.00           O  
ATOM   1617  CB  LEU A 208      -3.179   7.995  -0.194  1.00  0.00           C  
ATOM   1618  CG  LEU A 208      -3.383   6.666   0.531  1.00  0.00           C  
ATOM   1619  CD1 LEU A 208      -3.045   6.837   2.011  1.00  0.00           C  
ATOM   1620  CD2 LEU A 208      -4.804   6.144   0.362  1.00  0.00           C  
ATOM   1621  N   LEU A 209      -2.171   9.924  -2.478  1.00  0.00           N  
ATOM   1622  CA  LEU A 209      -1.936  11.290  -2.930  1.00  0.00           C  
ATOM   1623  C   LEU A 209      -2.492  11.531  -4.331  1.00  0.00           C  
ATOM   1624  O   LEU A 209      -2.880  12.653  -4.653  1.00  0.00           O  
ATOM   1625  CB  LEU A 209      -0.434  11.594  -2.883  1.00  0.00           C  
ATOM   1626  CG  LEU A 209       0.142  11.706  -1.466  1.00  0.00           C  
ATOM   1627  CD1 LEU A 209       1.658  11.638  -1.476  1.00  0.00           C  
ATOM   1628  CD2 LEU A 209      -0.331  12.999  -0.803  1.00  0.00           C  
ATOM   1629  N   ALA A 210      -2.565  10.472  -5.157  1.00  0.00           N  
ATOM   1630  CA  ALA A 210      -3.092  10.602  -6.505  1.00  0.00           C  
ATOM   1631  C   ALA A 210      -4.571  10.989  -6.508  1.00  0.00           C  
ATOM   1632  O   ALA A 210      -5.044  11.606  -7.469  1.00  0.00           O  
ATOM   1633  CB  ALA A 210      -2.893   9.299  -7.280  1.00  0.00           C  
ATOM   1634  N   GLN A 211      -5.305  10.655  -5.447  1.00  0.00           N  
ATOM   1635  CA  GLN A 211      -6.719  11.013  -5.340  1.00  0.00           C  
ATOM   1636  C   GLN A 211      -6.941  12.185  -4.372  1.00  0.00           C  
ATOM   1637  O   GLN A 211      -8.076  12.463  -3.989  1.00  0.00           O  
ATOM   1638  CB  GLN A 211      -7.564   9.801  -4.923  1.00  0.00           C  
ATOM   1639  CG  GLN A 211      -7.170   9.163  -3.605  1.00  0.00           C  
ATOM   1640  CD  GLN A 211      -8.039   7.951  -3.261  1.00  0.00           C  
ATOM   1641  OE1 GLN A 211      -9.120   7.761  -3.810  1.00  0.00           O  
ATOM   1642  NE2 GLN A 211      -7.563   7.116  -2.344  1.00  0.00           N  
ATOM   1643  N   SER A 212      -5.877  12.861  -3.985  1.00  0.00           N  
ATOM   1644  CA  SER A 212      -5.959  14.004  -3.089  1.00  0.00           C  
ATOM   1645  C   SER A 212      -5.918  15.311  -3.881  1.00  0.00           C  
ATOM   1646  O   SER A 212      -5.871  15.304  -5.110  1.00  0.00           O  
ATOM   1647  CB  SER A 212      -4.802  13.971  -2.079  1.00  0.00           C  
ATOM   1648  OG  SER A 212      -3.588  14.363  -2.703  1.00  0.00           O  
ATOM   1649  N   SER A 213      -5.921  16.439  -3.165  1.00  0.00           N  
ATOM   1650  CA  SER A 213      -5.778  17.746  -3.787  1.00  0.00           C  
ATOM   1651  C   SER A 213      -4.311  18.106  -4.020  1.00  0.00           C  
ATOM   1652  O   SER A 213      -4.023  19.116  -4.664  1.00  0.00           O  
ATOM   1653  CB  SER A 213      -6.444  18.824  -2.921  1.00  0.00           C  
ATOM   1654  OG  SER A 213      -5.878  18.864  -1.629  1.00  0.00           O  
ATOM   1655  N   TYR A 214      -3.377  17.293  -3.511  1.00  0.00           N  
ATOM   1656  CA  TYR A 214      -1.959  17.529  -3.706  1.00  0.00           C  
ATOM   1657  C   TYR A 214      -1.518  17.103  -5.104  1.00  0.00           C  
ATOM   1658  O   TYR A 214      -2.033  16.133  -5.664  1.00  0.00           O  
ATOM   1659  CB  TYR A 214      -1.120  16.772  -2.671  1.00  0.00           C  
ATOM   1660  CG  TYR A 214      -1.307  17.232  -1.243  1.00  0.00           C  
ATOM   1661  CD1 TYR A 214      -0.785  18.439  -0.802  1.00  0.00           C  
ATOM   1662  CD2 TYR A 214      -1.996  16.444  -0.324  1.00  0.00           C  
ATOM   1663  CE1 TYR A 214      -0.948  18.861   0.511  1.00  0.00           C  
ATOM   1664  CE2 TYR A 214      -2.167  16.852   0.990  1.00  0.00           C  
ATOM   1665  CZ  TYR A 214      -1.637  18.055   1.404  1.00  0.00           C  
ATOM   1666  OH  TYR A 214      -1.801  18.469   2.699  1.00  0.00           O  
ATOM   1667  N   GLN A 215      -0.544  17.833  -5.658  1.00  0.00           N  
ATOM   1668  CA  GLN A 215       0.161  17.368  -6.844  1.00  0.00           C  
ATOM   1669  C   GLN A 215       1.363  16.554  -6.391  1.00  0.00           C  
ATOM   1670  O   GLN A 215       2.173  17.024  -5.588  1.00  0.00           O  
ATOM   1671  CB  GLN A 215       0.604  18.555  -7.706  1.00  0.00           C  
ATOM   1672  CG  GLN A 215       1.399  18.153  -8.947  1.00  0.00           C  
ATOM   1673  CD  GLN A 215       1.886  19.344  -9.756  1.00  0.00           C  
ATOM   1674  OE1 GLN A 215       1.535  20.487  -9.466  1.00  0.00           O  
ATOM   1675  NE2 GLN A 215       2.688  19.080 -10.777  1.00  0.00           N  
ATOM   1676  N   LEU A 216       1.496  15.332  -6.911  1.00  0.00           N  
ATOM   1677  CA  LEU A 216       2.592  14.445  -6.537  1.00  0.00           C  
ATOM   1678  C   LEU A 216       3.623  14.389  -7.656  1.00  0.00           C  
ATOM   1679  O   LEU A 216       3.273  14.220  -8.827  1.00  0.00           O  
ATOM   1680  CB  LEU A 216       2.068  13.040  -6.235  1.00  0.00           C  
ATOM   1681  CG  LEU A 216       3.130  11.974  -5.952  1.00  0.00           C  
ATOM   1682  CD1 LEU A 216       3.891  12.288  -4.678  1.00  0.00           C  
ATOM   1683  CD2 LEU A 216       2.482  10.594  -5.861  1.00  0.00           C  
ATOM   1684  N   VAL A 217       4.897  14.535  -7.298  1.00  0.00           N  
ATOM   1685  CA  VAL A 217       5.987  14.493  -8.265  1.00  0.00           C  
ATOM   1686  C   VAL A 217       7.086  13.565  -7.744  1.00  0.00           C  
ATOM   1687  O   VAL A 217       7.598  13.763  -6.644  1.00  0.00           O  
ATOM   1688  CB  VAL A 217       6.584  15.901  -8.525  1.00  0.00           C  
ATOM   1689  CG1 VAL A 217       7.699  15.826  -9.560  1.00  0.00           C  
ATOM   1690  CG2 VAL A 217       5.494  16.861  -8.983  1.00  0.00           C  
ATOM   1691  N   GLU A 218       7.435  12.549  -8.539  1.00  0.00           N  
ATOM   1692  CA  GLU A 218       8.629  11.766  -8.278  1.00  0.00           C  
ATOM   1693  C   GLU A 218       9.811  12.493  -8.915  1.00  0.00           C  
ATOM   1694  O   GLU A 218       9.805  12.779 -10.109  1.00  0.00           O  
ATOM   1695  CB  GLU A 218       8.501  10.344  -8.841  1.00  0.00           C  
ATOM   1696  CG  GLU A 218       7.456   9.494  -8.138  1.00  0.00           C  
ATOM   1697  CD  GLU A 218       7.476   8.052  -8.598  1.00  0.00           C  
ATOM   1698  OE1 GLU A 218       8.354   7.296  -8.133  1.00  0.00           O  
ATOM   1699  OE2 GLU A 218       6.624   7.672  -9.423  1.00  0.00           O  
ATOM   1700  N   VAL A 219      10.825  12.817  -8.106  1.00  0.00           N  
ATOM   1701  CA  VAL A 219      11.828  13.787  -8.503  1.00  0.00           C  
ATOM   1702  C   VAL A 219      13.240  13.279  -8.208  1.00  0.00           C  
ATOM   1703  O   VAL A 219      13.444  12.406  -7.355  1.00  0.00           O  
ATOM   1704  CB  VAL A 219      11.574  15.142  -7.789  1.00  0.00           C  
ATOM   1705  CG1 VAL A 219      11.819  15.010  -6.282  1.00  0.00           C  
ATOM   1706  CG2 VAL A 219      12.415  16.260  -8.391  1.00  0.00           C  
ATOM   1707  N   GLN A 220      14.207  13.817  -8.944  1.00  0.00           N  
ATOM   1708  CA  GLN A 220      15.623  13.677  -8.619  1.00  0.00           C  
ATOM   1709  C   GLN A 220      16.066  15.008  -8.030  1.00  0.00           C  
ATOM   1710  O   GLN A 220      16.239  15.989  -8.748  1.00  0.00           O  
ATOM   1711  CB  GLN A 220      16.436  13.321  -9.865  1.00  0.00           C  
ATOM   1712  CG  GLN A 220      17.924  13.107  -9.603  1.00  0.00           C  
ATOM   1713  CD  GLN A 220      18.683  12.713 -10.857  1.00  0.00           C  
ATOM   1714  OE1 GLN A 220      18.644  11.562 -11.271  1.00  0.00           O  
ATOM   1715  NE2 GLN A 220      19.355  13.671 -11.460  1.00  0.00           N  
ATOM   1716  N   ALA A 221      16.206  15.044  -6.689  1.00  0.00           N  
ATOM   1717  CA  ALA A 221      16.411  16.297  -5.974  1.00  0.00           C  
ATOM   1718  C   ALA A 221      17.694  16.274  -5.154  1.00  0.00           C  
ATOM   1719  O   ALA A 221      18.103  15.225  -4.643  1.00  0.00           O  
ATOM   1720  CB  ALA A 221      15.221  16.598  -5.062  1.00  0.00           C  
ATOM   1721  N   SER A 222      18.315  17.447  -5.025  1.00  0.00           N  
ATOM   1722  CA  SER A 222      19.480  17.607  -4.172  1.00  0.00           C  
ATOM   1723  C   SER A 222      19.062  17.726  -2.715  1.00  0.00           C  
ATOM   1724  O   SER A 222      17.880  17.922  -2.392  1.00  0.00           O  
ATOM   1725  CB  SER A 222      20.266  18.858  -4.578  1.00  0.00           C  
ATOM   1726  OG  SER A 222      19.533  20.028  -4.284  1.00  0.00           O  
ATOM   1727  N   LEU A 223      20.044  17.618  -1.813  1.00  0.00           N  
ATOM   1728  CA  LEU A 223      19.801  17.812  -0.390  1.00  0.00           C  
ATOM   1729  C   LEU A 223      19.214  19.191  -0.128  1.00  0.00           C  
ATOM   1730  O   LEU A 223      18.223  19.330   0.590  1.00  0.00           O  
ATOM   1731  CB  LEU A 223      21.100  17.618   0.387  1.00  0.00           C  
ATOM   1732  CG  LEU A 223      21.059  17.927   1.885  1.00  0.00           C  
ATOM   1733  CD1 LEU A 223      20.098  16.986   2.595  1.00  0.00           C  
ATOM   1734  CD2 LEU A 223      22.456  17.825   2.489  1.00  0.00           C  
ATOM   1735  N   GLU A 224      19.810  20.235  -0.729  1.00  0.00           N  
ATOM   1736  CA  GLU A 224      19.386  21.615  -0.512  1.00  0.00           C  
ATOM   1737  C   GLU A 224      17.930  21.810  -0.915  1.00  0.00           C  
ATOM   1738  O   GLU A 224      17.171  22.481  -0.209  1.00  0.00           O  
ATOM   1739  CB  GLU A 224      20.288  22.573  -1.288  1.00  0.00           C  
ATOM   1740  CG  GLU A 224      21.740  22.623  -0.803  1.00  0.00           C  
ATOM   1741  CD  GLU A 224      22.544  21.380  -1.150  1.00  0.00           C  
ATOM   1742  OE1 GLU A 224      22.213  20.711  -2.155  1.00  0.00           O  
ATOM   1743  OE2 GLU A 224      23.501  21.072  -0.421  1.00  0.00           O  
ATOM   1744  N   GLU A 225      17.530  21.221  -2.041  1.00  0.00           N  
ATOM   1745  CA  GLU A 225      16.166  21.365  -2.531  1.00  0.00           C  
ATOM   1746  C   GLU A 225      15.166  20.744  -1.554  1.00  0.00           C  
ATOM   1747  O   GLU A 225      14.121  21.327  -1.258  1.00  0.00           O  
ATOM   1748  CB  GLU A 225      16.037  20.732  -3.917  1.00  0.00           C  
ATOM   1749  CG  GLU A 225      14.672  20.917  -4.578  1.00  0.00           C  
ATOM   1750  CD  GLU A 225      14.627  20.341  -5.984  1.00  0.00           C  
ATOM   1751  OE1 GLU A 225      15.704  20.077  -6.562  1.00  0.00           O  
ATOM   1752  OE2 GLU A 225      13.515  20.161  -6.516  1.00  0.00           O  
ATOM   1753  N   SER A 226      15.466  19.547  -1.030  1.00  0.00           N  
ATOM   1754  CA  SER A 226      14.557  18.860  -0.118  1.00  0.00           C  
ATOM   1755  C   SER A 226      14.420  19.609   1.208  1.00  0.00           C  
ATOM   1756  O   SER A 226      13.350  19.589   1.824  1.00  0.00           O  
ATOM   1757  CB  SER A 226      15.032  17.422   0.125  1.00  0.00           C  
ATOM   1758  OG  SER A 226      16.215  17.392   0.900  1.00  0.00           O  
ATOM   1759  N   LEU A 227      15.493  20.290   1.659  1.00  0.00           N  
ATOM   1760  CA  LEU A 227      15.467  20.987   2.942  1.00  0.00           C  
ATOM   1761  C   LEU A 227      14.725  22.316   2.882  1.00  0.00           C  
ATOM   1762  O   LEU A 227      14.487  22.935   3.920  1.00  0.00           O  
ATOM   1763  CB  LEU A 227      16.902  21.202   3.452  1.00  0.00           C  
ATOM   1764  CG  LEU A 227      17.654  19.920   3.833  1.00  0.00           C  
ATOM   1765  CD1 LEU A 227      19.064  20.244   4.300  1.00  0.00           C  
ATOM   1766  CD2 LEU A 227      16.903  19.148   4.909  1.00  0.00           C  
ATOM   1767  N   GLN A 228      14.330  22.769   1.669  1.00  0.00           N  
ATOM   1768  CA  GLN A 228      13.511  23.963   1.521  1.00  0.00           C  
ATOM   1769  C   GLN A 228      12.026  23.656   1.676  1.00  0.00           C  
ATOM   1770  O   GLN A 228      11.180  24.540   1.483  1.00  0.00           O  
ATOM   1771  CB  GLN A 228      13.768  24.620   0.155  1.00  0.00           C  
ATOM   1772  CG  GLN A 228      15.175  25.183  -0.002  1.00  0.00           C  
ATOM   1773  CD  GLN A 228      15.435  25.715  -1.403  1.00  0.00           C  
ATOM   1774  OE1 GLN A 228      14.542  25.741  -2.249  1.00  0.00           O  
ATOM   1775  NE2 GLN A 228      16.668  26.142  -1.660  1.00  0.00           N  
ATOM   1776  N   ALA A 229      11.678  22.411   2.039  1.00  0.00           N  
ATOM   1777  CA  ALA A 229      10.293  21.987   2.166  1.00  0.00           C  
ATOM   1778  C   ALA A 229       9.598  22.674   3.333  1.00  0.00           C  
ATOM   1779  O   ALA A 229      10.224  23.081   4.313  1.00  0.00           O  
ATOM   1780  CB  ALA A 229      10.233  20.473   2.348  1.00  0.00           C  
ATOM   1781  N   ASP A 230       8.269  22.811   3.228  1.00  0.00           N  
ATOM   1782  CA  ASP A 230       7.435  23.251   4.344  1.00  0.00           C  
ATOM   1783  C   ASP A 230       7.212  22.128   5.344  1.00  0.00           C  
ATOM   1784  O   ASP A 230       6.938  22.379   6.520  1.00  0.00           O  
ATOM   1785  CB  ASP A 230       6.076  23.741   3.831  1.00  0.00           C  
ATOM   1786  CG  ASP A 230       6.194  24.869   2.825  1.00  0.00           C  
ATOM   1787  OD1 ASP A 230       7.095  25.717   2.975  1.00  0.00           O  
ATOM   1788  OD2 ASP A 230       5.376  24.897   1.879  1.00  0.00           O  
ATOM   1789  N   GLU A 231       7.320  20.873   4.876  1.00  0.00           N  
ATOM   1790  CA  GLU A 231       6.980  19.704   5.676  1.00  0.00           C  
ATOM   1791  C   GLU A 231       7.685  18.486   5.104  1.00  0.00           C  
ATOM   1792  O   GLU A 231       7.912  18.394   3.899  1.00  0.00           O  
ATOM   1793  CB  GLU A 231       5.458  19.497   5.664  1.00  0.00           C  
ATOM   1794  CG  GLU A 231       4.963  18.305   6.467  1.00  0.00           C  
ATOM   1795  CD  GLU A 231       3.449  18.151   6.403  1.00  0.00           C  
ATOM   1796  OE1 GLU A 231       2.931  17.169   6.969  1.00  0.00           O  
ATOM   1797  OE2 GLU A 231       2.786  19.011   5.785  1.00  0.00           O  
ATOM   1798  N   MET A 232       8.031  17.541   5.985  1.00  0.00           N  
ATOM   1799  CA  MET A 232       8.637  16.283   5.570  1.00  0.00           C  
ATOM   1800  C   MET A 232       8.044  15.150   6.393  1.00  0.00           C  
ATOM   1801  O   MET A 232       7.798  15.300   7.592  1.00  0.00           O  
ATOM   1802  CB  MET A 232      10.164  16.338   5.735  1.00  0.00           C  
ATOM   1803  CG  MET A 232      10.907  15.129   5.175  1.00  0.00           C  
ATOM   1804  SD  MET A 232      12.709  15.270   5.312  1.00  0.00           S  
ATOM   1805  CE  MET A 232      13.054  16.563   4.121  1.00  0.00           C  
ATOM   1806  N   VAL A 233       7.796  13.994   5.744  1.00  0.00           N  
ATOM   1807  CA  VAL A 233       7.318  12.794   6.429  1.00  0.00           C  
ATOM   1808  C   VAL A 233       8.112  11.588   5.934  1.00  0.00           C  
ATOM   1809  O   VAL A 233       8.630  11.597   4.812  1.00  0.00           O  
ATOM   1810  CB  VAL A 233       5.810  12.539   6.214  1.00  0.00           C  
ATOM   1811  CG1 VAL A 233       4.976  13.711   6.729  1.00  0.00           C  
ATOM   1812  CG2 VAL A 233       5.500  12.268   4.746  1.00  0.00           C  
ATOM   1813  N   ILE A 234       8.206  10.562   6.771  1.00  0.00           N  
ATOM   1814  CA  ILE A 234       8.807   9.302   6.357  1.00  0.00           C  
ATOM   1815  C   ILE A 234       7.804   8.173   6.568  1.00  0.00           C  
ATOM   1816  O   ILE A 234       6.854   8.308   7.349  1.00  0.00           O  
ATOM   1817  CB  ILE A 234      10.125   8.996   7.103  1.00  0.00           C  
ATOM   1818  CG1 ILE A 234       9.883   8.740   8.589  1.00  0.00           C  
ATOM   1819  CG2 ILE A 234      11.128  10.130   6.899  1.00  0.00           C  
ATOM   1820  CD1 ILE A 234      11.122   8.224   9.311  1.00  0.00           C  
ATOM   1821  N   CYS A 235       7.991   7.059   5.861  1.00  0.00           N  
ATOM   1822  CA  CYS A 235       7.031   5.965   5.924  1.00  0.00           C  
ATOM   1823  C   CYS A 235       7.686   4.613   5.682  1.00  0.00           C  
ATOM   1824  O   CYS A 235       8.662   4.493   4.938  1.00  0.00           O  
ATOM   1825  CB  CYS A 235       5.896   6.185   4.916  1.00  0.00           C  
ATOM   1826  SG  CYS A 235       6.410   6.099   3.179  1.00  0.00           S  
ATOM   1827  N   ASN A 236       7.138   3.588   6.335  1.00  0.00           N  
ATOM   1828  CA  ASN A 236       7.367   2.197   5.992  1.00  0.00           C  
ATOM   1829  C   ASN A 236       6.159   1.392   6.466  1.00  0.00           C  
ATOM   1830  O   ASN A 236       5.224   1.946   7.048  1.00  0.00           O  
ATOM   1831  CB  ASN A 236       8.704   1.664   6.554  1.00  0.00           C  
ATOM   1832  CG  ASN A 236       8.745   1.595   8.075  1.00  0.00           C  
ATOM   1833  OD1 ASN A 236       7.749   1.306   8.739  1.00  0.00           O  
ATOM   1834  ND2 ASN A 236       9.919   1.832   8.639  1.00  0.00           N  
ATOM   1835  N   ALA A 237       6.166   0.075   6.225  1.00  0.00           N  
ATOM   1836  CA  ALA A 237       5.003  -0.755   6.521  1.00  0.00           C  
ATOM   1837  C   ALA A 237       4.671  -0.815   8.011  1.00  0.00           C  
ATOM   1838  O   ALA A 237       3.542  -1.156   8.375  1.00  0.00           O  
ATOM   1839  CB  ALA A 237       5.220  -2.168   5.983  1.00  0.00           C  
ATOM   1840  N   LEU A 238       5.619  -0.488   8.889  1.00  0.00           N  
ATOM   1841  CA  LEU A 238       5.436  -0.622  10.332  1.00  0.00           C  
ATOM   1842  C   LEU A 238       5.105   0.691  11.034  1.00  0.00           C  
ATOM   1843  O   LEU A 238       4.322   0.704  11.980  1.00  0.00           O  
ATOM   1844  CB  LEU A 238       6.684  -1.237  10.972  1.00  0.00           C  
ATOM   1845  CG  LEU A 238       7.156  -2.578  10.381  1.00  0.00           C  
ATOM   1846  CD1 LEU A 238       8.345  -3.110  11.185  1.00  0.00           C  
ATOM   1847  CD2 LEU A 238       6.022  -3.588  10.362  1.00  0.00           C  
ATOM   1848  N   MET A 239       5.704   1.802  10.584  1.00  0.00           N  
ATOM   1849  CA  MET A 239       5.608   3.085  11.281  1.00  0.00           C  
ATOM   1850  C   MET A 239       4.172   3.571  11.479  1.00  0.00           C  
ATOM   1851  O   MET A 239       3.816   3.985  12.584  1.00  0.00           O  
ATOM   1852  CB  MET A 239       6.442   4.137  10.578  1.00  0.00           C  
ATOM   1853  CG  MET A 239       7.937   3.937  10.767  1.00  0.00           C  
ATOM   1854  SD  MET A 239       8.923   5.151   9.881  1.00  0.00           S  
ATOM   1855  CE  MET A 239      10.561   4.747  10.474  1.00  0.00           C  
ATOM   1856  N   PRO A 240       3.272   3.521  10.453  1.00  0.00           N  
ATOM   1857  CA  PRO A 240       3.478   3.436   9.004  1.00  0.00           C  
ATOM   1858  C   PRO A 240       3.887   4.759   8.356  1.00  0.00           C  
ATOM   1859  O   PRO A 240       4.545   4.751   7.312  1.00  0.00           O  
ATOM   1860  CB  PRO A 240       2.115   2.972   8.495  1.00  0.00           C  
ATOM   1861  CG  PRO A 240       1.151   3.576   9.466  1.00  0.00           C  
ATOM   1862  CD  PRO A 240       1.848   3.546  10.803  1.00  0.00           C  
ATOM   1863  N   VAL A 241       3.505   5.892   8.946  1.00  0.00           N  
ATOM   1864  CA  VAL A 241       3.913   7.210   8.475  1.00  0.00           C  
ATOM   1865  C   VAL A 241       4.142   8.094   9.689  1.00  0.00           C  
ATOM   1866  O   VAL A 241       3.387   8.042  10.663  1.00  0.00           O  
ATOM   1867  CB  VAL A 241       2.881   7.832   7.507  1.00  0.00           C  
ATOM   1868  CG1 VAL A 241       1.534   8.036   8.191  1.00  0.00           C  
ATOM   1869  CG2 VAL A 241       3.392   9.147   6.935  1.00  0.00           C  
ATOM   1870  N   MET A 242       5.215   8.891   9.669  1.00  0.00           N  
ATOM   1871  CA  MET A 242       5.561   9.723  10.808  1.00  0.00           C  
ATOM   1872  C   MET A 242       6.076  11.086  10.347  1.00  0.00           C  
ATOM   1873  O   MET A 242       6.736  11.178   9.311  1.00  0.00           O  
ATOM   1874  CB  MET A 242       6.626   9.041  11.685  1.00  0.00           C  
ATOM   1875  CG  MET A 242       6.123   7.782  12.373  1.00  0.00           C  
ATOM   1876  SD  MET A 242       7.309   7.076  13.516  1.00  0.00           S  
ATOM   1877  CE  MET A 242       6.401   5.653  14.097  1.00  0.00           C  
ATOM   1878  N   PRO A 243       5.791  12.151  11.114  1.00  0.00           N  
ATOM   1879  CA  PRO A 243       6.273  13.475  10.746  1.00  0.00           C  
ATOM   1880  C   PRO A 243       7.744  13.654  11.114  1.00  0.00           C  
ATOM   1881  O   PRO A 243       8.199  13.165  12.150  1.00  0.00           O  
ATOM   1882  CB  PRO A 243       5.396  14.410  11.565  1.00  0.00           C  
ATOM   1883  CG  PRO A 243       5.076  13.618  12.801  1.00  0.00           C  
ATOM   1884  CD  PRO A 243       4.999  12.174  12.354  1.00  0.00           C  
ATOM   1885  N   VAL A 244       8.490  14.369  10.261  1.00  0.00           N  
ATOM   1886  CA  VAL A 244       9.868  14.745  10.548  1.00  0.00           C  
ATOM   1887  C   VAL A 244       9.856  16.147  11.133  1.00  0.00           C  
ATOM   1888  O   VAL A 244       9.367  17.084  10.501  1.00  0.00           O  
ATOM   1889  CB  VAL A 244      10.735  14.695   9.279  1.00  0.00           C  
ATOM   1890  CG1 VAL A 244      12.143  15.213   9.566  1.00  0.00           C  
ATOM   1891  CG2 VAL A 244      10.796  13.271   8.729  1.00  0.00           C  
ATOM   1892  N   CYS A 245      10.369  16.296  12.355  1.00  0.00           N  
ATOM   1893  CA  CYS A 245      10.391  17.596  13.005  1.00  0.00           C  
ATOM   1894  C   CYS A 245      11.696  18.350  12.751  1.00  0.00           C  
ATOM   1895  O   CYS A 245      11.727  19.577  12.852  1.00  0.00           O  
ATOM   1896  CB  CYS A 245      10.151  17.454  14.508  1.00  0.00           C  
ATOM   1897  SG  CYS A 245      11.300  16.351  15.354  1.00  0.00           S  
ATOM   1898  N   ALA A 246      12.768  17.631  12.409  1.00  0.00           N  
ATOM   1899  CA  ALA A 246      14.044  18.273  12.131  1.00  0.00           C  
ATOM   1900  C   ALA A 246      14.920  17.375  11.268  1.00  0.00           C  
ATOM   1901  O   ALA A 246      14.877  16.150  11.374  1.00  0.00           O  
ATOM   1902  CB  ALA A 246      14.775  18.630  13.424  1.00  0.00           C  
ATOM   1903  N   CYS A 247      15.717  18.009  10.400  1.00  0.00           N  
ATOM   1904  CA  CYS A 247      16.757  17.338   9.638  1.00  0.00           C  
ATOM   1905  C   CYS A 247      18.014  18.185   9.759  1.00  0.00           C  
ATOM   1906  O   CYS A 247      18.115  19.243   9.140  1.00  0.00           O  
ATOM   1907  CB  CYS A 247      16.347  17.155   8.179  1.00  0.00           C  
ATOM   1908  SG  CYS A 247      17.597  16.294   7.201  1.00  0.00           S  
ATOM   1909  N   GLY A 248      18.961  17.720  10.563  1.00  0.00           N  
ATOM   1910  CA  GLY A 248      20.120  18.526  10.878  1.00  0.00           C  
ATOM   1911  C   GLY A 248      19.697  19.795  11.598  1.00  0.00           C  
ATOM   1912  O   GLY A 248      19.006  19.739  12.616  1.00  0.00           O  
ATOM   1913  N   ASP A 249      20.092  20.953  11.053  1.00  0.00           N  
ATOM   1914  CA  ASP A 249      19.769  22.244  11.647  1.00  0.00           C  
ATOM   1915  C   ASP A 249      18.443  22.805  11.143  1.00  0.00           C  
ATOM   1916  O   ASP A 249      18.008  23.869  11.594  1.00  0.00           O  
ATOM   1917  CB  ASP A 249      20.891  23.250  11.363  1.00  0.00           C  
ATOM   1918  CG  ASP A 249      22.217  22.830  11.961  1.00  0.00           C  
ATOM   1919  OD1 ASP A 249      22.223  22.289  13.087  1.00  0.00           O  
ATOM   1920  OD2 ASP A 249      23.259  23.032  11.300  1.00  0.00           O  
ATOM   1921  N   VAL A 250      17.781  22.118  10.213  1.00  0.00           N  
ATOM   1922  CA  VAL A 250      16.527  22.583   9.641  1.00  0.00           C  
ATOM   1923  C   VAL A 250      15.362  21.953  10.393  1.00  0.00           C  
ATOM   1924  O   VAL A 250      15.322  20.732  10.588  1.00  0.00           O  
ATOM   1925  CB  VAL A 250      16.437  22.240   8.140  1.00  0.00           C  
ATOM   1926  CG1 VAL A 250      15.107  22.701   7.562  1.00  0.00           C  
ATOM   1927  CG2 VAL A 250      17.593  22.873   7.387  1.00  0.00           C  
ATOM   1928  N   SER A 251      14.400  22.797  10.827  1.00  0.00           N  
ATOM   1929  CA  SER A 251      13.237  22.339  11.567  1.00  0.00           C  
ATOM   1930  C   SER A 251      11.973  22.431  10.713  1.00  0.00           C  
ATOM   1931  O   SER A 251      11.832  23.344   9.894  1.00  0.00           O  
ATOM   1932  CB  SER A 251      13.041  23.148  12.848  1.00  0.00           C  
ATOM   1933  OG  SER A 251      14.141  22.971  13.729  1.00  0.00           O  
ATOM   1934  N   PHE A 252      11.059  21.486  10.907  1.00  0.00           N  
ATOM   1935  CA  PHE A 252       9.768  21.464  10.241  1.00  0.00           C  
ATOM   1936  C   PHE A 252       8.665  21.474  11.281  1.00  0.00           C  
ATOM   1937  O   PHE A 252       8.685  20.674  12.221  1.00  0.00           O  
ATOM   1938  CB  PHE A 252       9.630  20.228   9.343  1.00  0.00           C  
ATOM   1939  CG  PHE A 252      10.730  20.081   8.326  1.00  0.00           C  
ATOM   1940  CD1 PHE A 252      10.734  20.862   7.179  1.00  0.00           C  
ATOM   1941  CD2 PHE A 252      11.751  19.170   8.522  1.00  0.00           C  
ATOM   1942  CE1 PHE A 252      11.744  20.723   6.236  1.00  0.00           C  
ATOM   1943  CE2 PHE A 252      12.762  19.027   7.579  1.00  0.00           C  
ATOM   1944  CZ  PHE A 252      12.760  19.803   6.439  1.00  0.00           C  
ATOM   1945  N   SER A 253       7.685  22.389  11.136  1.00  0.00           N  
ATOM   1946  CA  SER A 253       6.603  22.524  12.108  1.00  0.00           C  
ATOM   1947  C   SER A 253       5.235  22.180  11.524  1.00  0.00           C  
ATOM   1948  O   SER A 253       4.310  21.867  12.276  1.00  0.00           O  
ATOM   1949  CB  SER A 253       6.570  23.945  12.674  1.00  0.00           C  
ATOM   1950  OG  SER A 253       6.424  24.899  11.640  1.00  0.00           O  
ATOM   1951  N   SER A 254       5.085  22.230  10.199  1.00  0.00           N  
ATOM   1952  CA  SER A 254       3.815  21.916   9.570  1.00  0.00           C  
ATOM   1953  C   SER A 254       3.571  20.406   9.573  1.00  0.00           C  
ATOM   1954  O   SER A 254       4.507  19.619   9.435  1.00  0.00           O  
ATOM   1955  CB  SER A 254       3.776  22.438   8.134  1.00  0.00           C  
ATOM   1956  OG  SER A 254       2.555  22.112   7.499  1.00  0.00           O  
ATOM   1957  N   ALA A 255       2.294  20.005   9.718  1.00  0.00           N  
ATOM   1958  CA  ALA A 255       1.919  18.591   9.756  1.00  0.00           C  
ATOM   1959  C   ALA A 255       0.733  18.292   8.844  1.00  0.00           C  
ATOM   1960  O   ALA A 255       0.064  17.270   9.016  1.00  0.00           O  
ATOM   1961  CB  ALA A 255       1.609  18.160  11.194  1.00  0.00           C  
ATOM   1962  N   THR A 256       0.456  19.166   7.858  1.00  0.00           N  
ATOM   1963  CA  THR A 256      -0.719  19.030   7.000  1.00  0.00           C  
ATOM   1964  C   THR A 256      -0.695  17.720   6.211  1.00  0.00           C  
ATOM   1965  O   THR A 256      -1.699  16.995   6.158  1.00  0.00           O  
ATOM   1966  CB  THR A 256      -0.818  20.222   6.034  1.00  0.00           C  
ATOM   1967  OG1 THR A 256      -0.764  21.446   6.770  1.00  0.00           O  
ATOM   1968  CG2 THR A 256      -2.123  20.163   5.265  1.00  0.00           C  
ATOM   1969  N   LEU A 257       0.444  17.407   5.591  1.00  0.00           N  
ATOM   1970  CA  LEU A 257       0.571  16.171   4.823  1.00  0.00           C  
ATOM   1971  C   LEU A 257       0.498  14.957   5.744  1.00  0.00           C  
ATOM   1972  O   LEU A 257      -0.164  13.966   5.427  1.00  0.00           O  
ATOM   1973  CB  LEU A 257       1.887  16.170   4.044  1.00  0.00           C  
ATOM   1974  CG  LEU A 257       2.208  14.894   3.259  1.00  0.00           C  
ATOM   1975  CD1 LEU A 257       1.144  14.619   2.210  1.00  0.00           C  
ATOM   1976  CD2 LEU A 257       3.587  15.005   2.618  1.00  0.00           C  
ATOM   1977  N   TYR A 258       1.169  15.028   6.892  1.00  0.00           N  
ATOM   1978  CA  TYR A 258       1.129  13.942   7.859  1.00  0.00           C  
ATOM   1979  C   TYR A 258      -0.298  13.660   8.321  1.00  0.00           C  
ATOM   1980  O   TYR A 258      -0.721  12.505   8.377  1.00  0.00           O  
ATOM   1981  CB  TYR A 258       2.017  14.257   9.067  1.00  0.00           C  
ATOM   1982  CG  TYR A 258       1.799  13.315  10.233  1.00  0.00           C  
ATOM   1983  CD1 TYR A 258       2.245  12.004  10.172  1.00  0.00           C  
ATOM   1984  CD2 TYR A 258       1.126  13.730  11.373  1.00  0.00           C  
ATOM   1985  CE1 TYR A 258       2.037  11.128  11.225  1.00  0.00           C  
ATOM   1986  CE2 TYR A 258       0.914  12.866  12.431  1.00  0.00           C  
ATOM   1987  CZ  TYR A 258       1.363  11.561  12.352  1.00  0.00           C  
ATOM   1988  OH  TYR A 258       1.159  10.698  13.398  1.00  0.00           O  
ATOM   1989  N   GLU A 259      -1.056  14.713   8.654  1.00  0.00           N  
ATOM   1990  CA  GLU A 259      -2.419  14.555   9.154  1.00  0.00           C  
ATOM   1991  C   GLU A 259      -3.342  13.984   8.076  1.00  0.00           C  
ATOM   1992  O   GLU A 259      -4.341  13.331   8.399  1.00  0.00           O  
ATOM   1993  CB  GLU A 259      -2.947  15.896   9.680  1.00  0.00           C  
ATOM   1994  CG  GLU A 259      -2.267  16.340  10.976  1.00  0.00           C  
ATOM   1995  CD  GLU A 259      -2.642  17.752  11.396  1.00  0.00           C  
ATOM   1996  OE1 GLU A 259      -3.491  18.376  10.726  1.00  0.00           O  
ATOM   1997  OE2 GLU A 259      -2.083  18.234  12.409  1.00  0.00           O  
ATOM   1998  N   TYR A 260      -3.026  14.226   6.801  1.00  0.00           N  
ATOM   1999  CA  TYR A 260      -3.786  13.620   5.714  1.00  0.00           C  
ATOM   2000  C   TYR A 260      -3.489  12.124   5.592  1.00  0.00           C  
ATOM   2001  O   TYR A 260      -4.410  11.309   5.475  1.00  0.00           O  
ATOM   2002  CB  TYR A 260      -3.482  14.324   4.387  1.00  0.00           C  
ATOM   2003  CG  TYR A 260      -4.101  13.615   3.200  1.00  0.00           C  
ATOM   2004  CD1 TYR A 260      -5.466  13.694   2.953  1.00  0.00           C  
ATOM   2005  CD2 TYR A 260      -3.325  12.847   2.334  1.00  0.00           C  
ATOM   2006  CE1 TYR A 260      -6.044  13.029   1.882  1.00  0.00           C  
ATOM   2007  CE2 TYR A 260      -3.891  12.177   1.262  1.00  0.00           C  
ATOM   2008  CZ  TYR A 260      -5.253  12.273   1.045  1.00  0.00           C  
ATOM   2009  OH  TYR A 260      -5.828  11.603  -0.010  1.00  0.00           O  
ATOM   2010  N   LEU A 261      -2.213  11.752   5.622  1.00  0.00           N  
ATOM   2011  CA  LEU A 261      -1.813  10.365   5.382  1.00  0.00           C  
ATOM   2012  C   LEU A 261      -2.018   9.457   6.589  1.00  0.00           C  
ATOM   2013  O   LEU A 261      -2.376   8.285   6.437  1.00  0.00           O  
ATOM   2014  CB  LEU A 261      -0.338  10.322   4.945  1.00  0.00           C  
ATOM   2015  CG  LEU A 261       0.003  10.948   3.591  1.00  0.00           C  
ATOM   2016  CD1 LEU A 261       1.508  10.980   3.384  1.00  0.00           C  
ATOM   2017  CD2 LEU A 261      -0.677  10.174   2.463  1.00  0.00           C  
ATOM   2018  N   ALA A 262      -1.793   9.973   7.799  1.00  0.00           N  
ATOM   2019  CA  ALA A 262      -1.729   9.151   9.001  1.00  0.00           C  
ATOM   2020  C   ALA A 262      -2.959   8.264   9.227  1.00  0.00           C  
ATOM   2021  O   ALA A 262      -2.810   7.043   9.373  1.00  0.00           O  
ATOM   2022  CB  ALA A 262      -1.462  10.023  10.228  1.00  0.00           C  
ATOM   2023  N   PRO A 263      -4.193   8.814   9.273  1.00  0.00           N  
ATOM   2024  CA  PRO A 263      -5.351   7.956   9.577  1.00  0.00           C  
ATOM   2025  C   PRO A 263      -5.610   6.890   8.520  1.00  0.00           C  
ATOM   2026  O   PRO A 263      -6.218   5.865   8.816  1.00  0.00           O  
ATOM   2027  CB  PRO A 263      -6.519   8.953   9.660  1.00  0.00           C  
ATOM   2028  CG  PRO A 263      -6.071  10.122   8.861  1.00  0.00           C  
ATOM   2029  CD  PRO A 263      -4.588  10.217   9.069  1.00  0.00           C  
ATOM   2030  N   LEU A 264      -5.135   7.111   7.286  1.00  0.00           N  
ATOM   2031  CA  LEU A 264      -5.326   6.146   6.209  1.00  0.00           C  
ATOM   2032  C   LEU A 264      -4.258   5.052   6.228  1.00  0.00           C  
ATOM   2033  O   LEU A 264      -4.518   3.923   5.818  1.00  0.00           O  
ATOM   2034  CB  LEU A 264      -5.288   6.874   4.861  1.00  0.00           C  
ATOM   2035  CG  LEU A 264      -6.276   8.029   4.774  1.00  0.00           C  
ATOM   2036  CD1 LEU A 264      -5.923   8.934   3.602  1.00  0.00           C  
ATOM   2037  CD2 LEU A 264      -7.695   7.484   4.668  1.00  0.00           C  
ATOM   2038  N   CYS A 265      -3.060   5.392   6.702  1.00  0.00           N  
ATOM   2039  CA  CYS A 265      -1.948   4.452   6.701  1.00  0.00           C  
ATOM   2040  C   CYS A 265      -1.878   3.618   7.969  1.00  0.00           C  
ATOM   2041  O   CYS A 265      -1.293   2.534   7.955  1.00  0.00           O  
ATOM   2042  CB  CYS A 265      -0.628   5.203   6.495  1.00  0.00           C  
ATOM   2043  SG  CYS A 265      -0.511   6.028   4.888  1.00  0.00           S  
ATOM   2044  N   GLU A 266      -2.467   4.098   9.076  1.00  0.00           N  
ATOM   2045  CA  GLU A 266      -2.391   3.376  10.338  1.00  0.00           C  
ATOM   2046  C   GLU A 266      -3.216   2.088  10.303  1.00  0.00           C  
ATOM   2047  O   GLU A 266      -2.848   1.092  10.930  1.00  0.00           O  
ATOM   2048  CB  GLU A 266      -2.840   4.279  11.490  1.00  0.00           C  
ATOM   2049  CG  GLU A 266      -1.800   5.324  11.865  1.00  0.00           C  
ATOM   2050  CD  GLU A 266      -2.315   6.366  12.848  1.00  0.00           C  
ATOM   2051  OE1 GLU A 266      -3.417   6.163  13.406  1.00  0.00           O  
ATOM   2052  OE2 GLU A 266      -1.623   7.374  13.060  1.00  0.00           O  
ATOM   2053  N   ARG A 267      -4.335   2.103   9.558  1.00  0.00           N  
ATOM   2054  CA  ARG A 267      -5.152   0.907   9.356  1.00  0.00           C  
ATOM   2055  C   ARG A 267      -5.614   0.875   7.894  1.00  0.00           C  
ATOM   2056  O   ARG A 267      -6.745   1.257   7.580  1.00  0.00           O  
ATOM   2057  CB  ARG A 267      -6.349   0.872  10.319  1.00  0.00           C  
ATOM   2058  CG  ARG A 267      -5.958   0.748  11.788  1.00  0.00           C  
ATOM   2059  CD  ARG A 267      -7.177   0.474  12.657  1.00  0.00           C  
ATOM   2060  NE  ARG A 267      -7.793  -0.806  12.332  1.00  0.00           N  
ATOM   2061  CZ  ARG A 267      -7.902  -1.846  13.154  1.00  0.00           C  
ATOM   2062  NH1 ARG A 267      -7.432  -1.769  14.389  1.00  0.00           N  
ATOM   2063  NH2 ARG A 267      -8.464  -2.968  12.748  1.00  0.00           N  
ATOM   2064  N   PRO A 268      -4.734   0.433   6.986  1.00  0.00           N  
ATOM   2065  CA  PRO A 268      -5.045   0.488   5.557  1.00  0.00           C  
ATOM   2066  C   PRO A 268      -6.011  -0.601   5.072  1.00  0.00           C  
ATOM   2067  O   PRO A 268      -6.371  -0.605   3.901  1.00  0.00           O  
ATOM   2068  CB  PRO A 268      -3.667   0.329   4.897  1.00  0.00           C  
ATOM   2069  CG  PRO A 268      -2.892  -0.487   5.880  1.00  0.00           C  
ATOM   2070  CD  PRO A 268      -3.376  -0.071   7.244  1.00  0.00           C  
ATOM   2071  N   ASN A 269      -6.402  -1.512   5.953  1.00  0.00           N  
ATOM   2072  CA  ASN A 269      -7.361  -2.547   5.588  1.00  0.00           C  
ATOM   2073  C   ASN A 269      -8.223  -2.951   6.785  1.00  0.00           C  
ATOM   2074  O   ASN A 269      -7.975  -2.499   7.923  1.00  0.00           O  
ATOM   2075  CB  ASN A 269      -6.648  -3.782   4.996  1.00  0.00           C  
ATOM   2076  CG  ASN A 269      -5.711  -4.459   5.978  1.00  0.00           C  
ATOM   2077  OD1 ASN A 269      -5.067  -3.807   6.804  1.00  0.00           O  
ATOM   2078  ND2 ASN A 269      -5.615  -5.779   5.900  1.00  0.00           N  
ATOM   2079  OXT ASN A 269      -9.205  -3.694   6.606  1.00  0.00           O  
ATOM   2080  N   MET B   1     -23.285 -15.936  -7.076  1.00  0.00           N  
ATOM   2081  CA  MET B   1     -21.928 -15.379  -7.048  1.00  0.00           C  
ATOM   2082  C   MET B   1     -21.952 -13.890  -7.333  1.00  0.00           C  
ATOM   2083  O   MET B   1     -22.610 -13.451  -8.275  1.00  0.00           O  
ATOM   2084  CB  MET B   1     -21.022 -16.099  -8.051  1.00  0.00           C  
ATOM   2085  CG  MET B   1     -19.571 -15.635  -8.047  1.00  0.00           C  
ATOM   2086  SD  MET B   1     -19.216 -14.257  -9.158  1.00  0.00           S  
ATOM   2087  CE  MET B   1     -19.199 -15.100 -10.744  1.00  0.00           C  
ATOM   2088  N   ILE B   2     -21.257 -13.127  -6.502  1.00  0.00           N  
ATOM   2089  CA  ILE B   2     -21.078 -11.692  -6.695  1.00  0.00           C  
ATOM   2090  C   ILE B   2     -19.685 -11.446  -7.262  1.00  0.00           C  
ATOM   2091  O   ILE B   2     -18.696 -11.942  -6.720  1.00  0.00           O  
ATOM   2092  CB  ILE B   2     -21.248 -10.917  -5.382  1.00  0.00           C  
ATOM   2093  CG1 ILE B   2     -22.669 -11.081  -4.844  1.00  0.00           C  
ATOM   2094  CG2 ILE B   2     -20.911  -9.437  -5.583  1.00  0.00           C  
ATOM   2095  CD1 ILE B   2     -22.886 -10.407  -3.496  1.00  0.00           C  
ATOM   2096  N   LEU B   3     -19.608 -10.679  -8.359  1.00  0.00           N  
ATOM   2097  CA  LEU B   3     -18.326 -10.270  -8.916  1.00  0.00           C  
ATOM   2098  C   LEU B   3     -17.927  -8.937  -8.302  1.00  0.00           C  
ATOM   2099  O   LEU B   3     -18.642  -7.945  -8.435  1.00  0.00           O  
ATOM   2100  CB  LEU B   3     -18.400 -10.163 -10.440  1.00  0.00           C  
ATOM   2101  CG  LEU B   3     -17.125  -9.663 -11.134  1.00  0.00           C  
ATOM   2102  CD1 LEU B   3     -15.957 -10.613 -10.889  1.00  0.00           C  
ATOM   2103  CD2 LEU B   3     -17.370  -9.490 -12.632  1.00  0.00           C  
ATOM   2104  N   LEU B   4     -16.785  -8.915  -7.619  1.00  0.00           N  
ATOM   2105  CA  LEU B   4     -16.254  -7.711  -6.990  1.00  0.00           C  
ATOM   2106  C   LEU B   4     -15.064  -7.222  -7.814  1.00  0.00           C  
ATOM   2107  O   LEU B   4     -14.015  -7.868  -7.851  1.00  0.00           O  
ATOM   2108  CB  LEU B   4     -15.854  -8.001  -5.540  1.00  0.00           C  
ATOM   2109  CG  LEU B   4     -15.143  -6.902  -4.746  1.00  0.00           C  
ATOM   2110  CD1 LEU B   4     -15.921  -5.602  -4.764  1.00  0.00           C  
ATOM   2111  CD2 LEU B   4     -14.920  -7.369  -3.308  1.00  0.00           C  
ATOM   2112  N   ILE B   5     -15.240  -6.091  -8.501  1.00  0.00           N  
ATOM   2113  CA  ILE B   5     -14.186  -5.499  -9.315  1.00  0.00           C  
ATOM   2114  C   ILE B   5     -13.254  -4.708  -8.402  1.00  0.00           C  
ATOM   2115  O   ILE B   5     -13.675  -3.724  -7.782  1.00  0.00           O  
ATOM   2116  CB  ILE B   5     -14.759  -4.587 -10.420  1.00  0.00           C  
ATOM   2117  CG1 ILE B   5     -15.743  -5.363 -11.315  1.00  0.00           C  
ATOM   2118  CG2 ILE B   5     -13.635  -3.975 -11.251  1.00  0.00           C  
ATOM   2119  CD1 ILE B   5     -15.104  -6.501 -12.085  1.00  0.00           C  
ATOM   2120  N   ASP B   6     -12.001  -5.138  -8.320  1.00  0.00           N  
ATOM   2121  CA  ASP B   6     -11.005  -4.530  -7.452  1.00  0.00           C  
ATOM   2122  C   ASP B   6     -10.271  -3.413  -8.190  1.00  0.00           C  
ATOM   2123  O   ASP B   6      -9.543  -3.669  -9.154  1.00  0.00           O  
ATOM   2124  CB  ASP B   6     -10.012  -5.594  -6.961  1.00  0.00           C  
ATOM   2125  CG  ASP B   6      -8.873  -5.007  -6.145  1.00  0.00           C  
ATOM   2126  OD1 ASP B   6      -9.040  -3.925  -5.552  1.00  0.00           O  
ATOM   2127  OD2 ASP B   6      -7.794  -5.647  -6.091  1.00  0.00           O  
ATOM   2128  N   ASN B   7     -10.449  -2.172  -7.736  1.00  0.00           N  
ATOM   2129  CA  ASN B   7      -9.741  -1.018  -8.277  1.00  0.00           C  
ATOM   2130  C   ASN B   7      -8.446  -0.739  -7.507  1.00  0.00           C  
ATOM   2131  O   ASN B   7      -8.106   0.410  -7.232  1.00  0.00           O  
ATOM   2132  CB  ASN B   7     -10.658   0.209  -8.281  1.00  0.00           C  
ATOM   2133  CG  ASN B   7     -11.708   0.137  -9.365  1.00  0.00           C  
ATOM   2134  OD1 ASN B   7     -11.400  -0.125 -10.526  1.00  0.00           O  
ATOM   2135  ND2 ASN B   7     -12.965   0.366  -9.003  1.00  0.00           N  
ATOM   2136  N   TYR B   8      -7.729  -1.822  -7.167  1.00  0.00           N  
ATOM   2137  CA  TYR B   8      -6.434  -1.761  -6.486  1.00  0.00           C  
ATOM   2138  C   TYR B   8      -6.527  -1.031  -5.144  1.00  0.00           C  
ATOM   2139  O   TYR B   8      -5.686  -0.185  -4.811  1.00  0.00           O  
ATOM   2140  CB  TYR B   8      -5.375  -1.131  -7.389  1.00  0.00           C  
ATOM   2141  CG  TYR B   8      -4.952  -2.018  -8.539  1.00  0.00           C  
ATOM   2142  CD1 TYR B   8      -3.890  -2.907  -8.403  1.00  0.00           C  
ATOM   2143  CD2 TYR B   8      -5.612  -1.970  -9.760  1.00  0.00           C  
ATOM   2144  CE1 TYR B   8      -3.490  -3.720  -9.451  1.00  0.00           C  
ATOM   2145  CE2 TYR B   8      -5.226  -2.784 -10.815  1.00  0.00           C  
ATOM   2146  CZ  TYR B   8      -4.160  -3.653 -10.662  1.00  0.00           C  
ATOM   2147  OH  TYR B   8      -3.761  -4.457 -11.703  1.00  0.00           O  
ATOM   2148  N   ASP B   9      -7.549  -1.380  -4.353  1.00  0.00           N  
ATOM   2149  CA  ASP B   9      -7.788  -0.744  -3.069  1.00  0.00           C  
ATOM   2150  C   ASP B   9      -7.775  -1.779  -1.946  1.00  0.00           C  
ATOM   2151  O   ASP B   9      -8.261  -2.899  -2.112  1.00  0.00           O  
ATOM   2152  CB  ASP B   9      -9.120  -0.003  -3.079  1.00  0.00           C  
ATOM   2153  CG  ASP B   9      -9.291   0.884  -1.862  1.00  0.00           C  
ATOM   2154  OD1 ASP B   9      -8.668   1.969  -1.835  1.00  0.00           O  
ATOM   2155  OD2 ASP B   9     -10.032   0.492  -0.948  1.00  0.00           O  
ATOM   2156  N   SER B  10      -7.220  -1.397  -0.790  1.00  0.00           N  
ATOM   2157  CA  SER B  10      -7.142  -2.308   0.345  1.00  0.00           C  
ATOM   2158  C   SER B  10      -8.525  -2.622   0.918  1.00  0.00           C  
ATOM   2159  O   SER B  10      -8.750  -3.734   1.415  1.00  0.00           O  
ATOM   2160  CB  SER B  10      -6.235  -1.722   1.430  1.00  0.00           C  
ATOM   2161  OG  SER B  10      -6.648  -0.420   1.790  1.00  0.00           O  
ATOM   2162  N   PHE B  11      -9.469  -1.668   0.832  1.00  0.00           N  
ATOM   2163  CA  PHE B  11     -10.821  -1.895   1.339  1.00  0.00           C  
ATOM   2164  C   PHE B  11     -11.615  -2.875   0.481  1.00  0.00           C  
ATOM   2165  O   PHE B  11     -12.702  -3.310   0.887  1.00  0.00           O  
ATOM   2166  CB  PHE B  11     -11.584  -0.569   1.446  1.00  0.00           C  
ATOM   2167  CG  PHE B  11     -11.231   0.249   2.672  1.00  0.00           C  
ATOM   2168  CD1 PHE B  11     -10.739  -0.355   3.824  1.00  0.00           C  
ATOM   2169  CD2 PHE B  11     -11.413   1.633   2.671  1.00  0.00           C  
ATOM   2170  CE1 PHE B  11     -10.432   0.392   4.945  1.00  0.00           C  
ATOM   2171  CE2 PHE B  11     -11.113   2.378   3.791  1.00  0.00           C  
ATOM   2172  CZ  PHE B  11     -10.617   1.765   4.931  1.00  0.00           C  
ATOM   2173  N   THR B  12     -11.099  -3.244  -0.702  1.00  0.00           N  
ATOM   2174  CA  THR B  12     -11.729  -4.289  -1.507  1.00  0.00           C  
ATOM   2175  C   THR B  12     -11.880  -5.573  -0.700  1.00  0.00           C  
ATOM   2176  O   THR B  12     -12.906  -6.248  -0.773  1.00  0.00           O  
ATOM   2177  CB  THR B  12     -10.911  -4.566  -2.775  1.00  0.00           C  
ATOM   2178  OG1 THR B  12     -10.840  -3.392  -3.568  1.00  0.00           O  
ATOM   2179  CG2 THR B  12     -11.560  -5.684  -3.592  1.00  0.00           C  
ATOM   2180  N   TRP B  13     -10.855  -5.891   0.103  1.00  0.00           N  
ATOM   2181  CA  TRP B  13     -10.878  -7.122   0.878  1.00  0.00           C  
ATOM   2182  C   TRP B  13     -11.771  -7.001   2.109  1.00  0.00           C  
ATOM   2183  O   TRP B  13     -12.263  -8.017   2.613  1.00  0.00           O  
ATOM   2184  CB  TRP B  13      -9.440  -7.524   1.248  1.00  0.00           C  
ATOM   2185  CG  TRP B  13      -8.657  -7.848   0.016  1.00  0.00           C  
ATOM   2186  CD1 TRP B  13      -7.725  -7.083  -0.610  1.00  0.00           C  
ATOM   2187  CD2 TRP B  13      -8.807  -9.041  -0.784  1.00  0.00           C  
ATOM   2188  NE1 TRP B  13      -7.262  -7.714  -1.730  1.00  0.00           N  
ATOM   2189  CE2 TRP B  13      -7.899  -8.922  -1.865  1.00  0.00           C  
ATOM   2190  CE3 TRP B  13      -9.583 -10.202  -0.687  1.00  0.00           C  
ATOM   2191  CZ2 TRP B  13      -7.764  -9.909  -2.837  1.00  0.00           C  
ATOM   2192  CZ3 TRP B  13      -9.453 -11.182  -1.662  1.00  0.00           C  
ATOM   2193  CH2 TRP B  13      -8.548 -11.033  -2.721  1.00  0.00           C  
ATOM   2194  N   ASN B  14     -12.014  -5.779   2.588  1.00  0.00           N  
ATOM   2195  CA  ASN B  14     -13.026  -5.558   3.616  1.00  0.00           C  
ATOM   2196  C   ASN B  14     -14.420  -5.836   3.048  1.00  0.00           C  
ATOM   2197  O   ASN B  14     -15.238  -6.499   3.689  1.00  0.00           O  
ATOM   2198  CB  ASN B  14     -12.943  -4.132   4.166  1.00  0.00           C  
ATOM   2199  CG  ASN B  14     -11.679  -3.879   4.974  1.00  0.00           C  
ATOM   2200  OD1 ASN B  14     -10.572  -4.107   4.506  1.00  0.00           O  
ATOM   2201  ND2 ASN B  14     -11.852  -3.404   6.198  1.00  0.00           N  
ATOM   2202  N   LEU B  15     -14.691  -5.332   1.839  1.00  0.00           N  
ATOM   2203  CA  LEU B  15     -15.954  -5.623   1.168  1.00  0.00           C  
ATOM   2204  C   LEU B  15     -16.120  -7.126   0.962  1.00  0.00           C  
ATOM   2205  O   LEU B  15     -17.184  -7.692   1.236  1.00  0.00           O  
ATOM   2206  CB  LEU B  15     -16.025  -4.898  -0.176  1.00  0.00           C  
ATOM   2207  CG  LEU B  15     -16.327  -3.398  -0.138  1.00  0.00           C  
ATOM   2208  CD1 LEU B  15     -16.051  -2.760  -1.491  1.00  0.00           C  
ATOM   2209  CD2 LEU B  15     -17.771  -3.160   0.276  1.00  0.00           C  
ATOM   2210  N   TYR B  16     -15.067  -7.783   0.479  1.00  0.00           N  
ATOM   2211  CA  TYR B  16     -15.064  -9.230   0.305  1.00  0.00           C  
ATOM   2212  C   TYR B  16     -15.431  -9.936   1.604  1.00  0.00           C  
ATOM   2213  O   TYR B  16     -16.310 -10.798   1.635  1.00  0.00           O  
ATOM   2214  CB  TYR B  16     -13.693  -9.692  -0.190  1.00  0.00           C  
ATOM   2215  CG  TYR B  16     -13.509 -11.193  -0.181  1.00  0.00           C  
ATOM   2216  CD1 TYR B  16     -13.932 -11.978  -1.250  1.00  0.00           C  
ATOM   2217  CD2 TYR B  16     -12.905 -11.825   0.897  1.00  0.00           C  
ATOM   2218  CE1 TYR B  16     -13.767 -13.350  -1.247  1.00  0.00           C  
ATOM   2219  CE2 TYR B  16     -12.734 -13.201   0.918  1.00  0.00           C  
ATOM   2220  CZ  TYR B  16     -13.166 -13.965  -0.155  1.00  0.00           C  
ATOM   2221  OH  TYR B  16     -13.010 -15.332  -0.140  1.00  0.00           O  
ATOM   2222  N   GLN B  17     -14.761  -9.552   2.694  1.00  0.00           N  
ATOM   2223  CA  GLN B  17     -14.989 -10.182   3.986  1.00  0.00           C  
ATOM   2224  C   GLN B  17     -16.428  -9.976   4.463  1.00  0.00           C  
ATOM   2225  O   GLN B  17     -17.076 -10.919   4.929  1.00  0.00           O  
ATOM   2226  CB  GLN B  17     -14.000  -9.641   5.030  1.00  0.00           C  
ATOM   2227  CG  GLN B  17     -14.173 -10.237   6.415  1.00  0.00           C  
ATOM   2228  CD  GLN B  17     -13.280  -9.588   7.449  1.00  0.00           C  
ATOM   2229  OE1 GLN B  17     -12.254  -8.980   7.127  1.00  0.00           O  
ATOM   2230  NE2 GLN B  17     -13.644  -9.722   8.731  1.00  0.00           N  
ATOM   2231  N   TYR B  18     -16.935  -8.740   4.355  1.00  0.00           N  
ATOM   2232  CA  TYR B  18     -18.293  -8.429   4.815  1.00  0.00           C  
ATOM   2233  C   TYR B  18     -19.336  -9.231   4.028  1.00  0.00           C  
ATOM   2234  O   TYR B  18     -20.268  -9.788   4.608  1.00  0.00           O  
ATOM   2235  CB  TYR B  18     -18.561  -6.924   4.694  1.00  0.00           C  
ATOM   2236  CG  TYR B  18     -18.069  -6.090   5.857  1.00  0.00           C  
ATOM   2237  CD1 TYR B  18     -16.913  -6.414   6.559  1.00  0.00           C  
ATOM   2238  CD2 TYR B  18     -18.773  -4.950   6.262  1.00  0.00           C  
ATOM   2239  CE1 TYR B  18     -16.476  -5.646   7.620  1.00  0.00           C  
ATOM   2240  CE2 TYR B  18     -18.337  -4.174   7.320  1.00  0.00           C  
ATOM   2241  CZ  TYR B  18     -17.192  -4.525   8.002  1.00  0.00           C  
ATOM   2242  OH  TYR B  18     -16.763  -3.755   9.057  1.00  0.00           O  
ATOM   2243  N   PHE B  19     -19.183  -9.303   2.697  1.00  0.00           N  
ATOM   2244  CA  PHE B  19     -20.112 -10.083   1.892  1.00  0.00           C  
ATOM   2245  C   PHE B  19     -20.035 -11.571   2.221  1.00  0.00           C  
ATOM   2246  O   PHE B  19     -21.052 -12.264   2.249  1.00  0.00           O  
ATOM   2247  CB  PHE B  19     -19.852  -9.840   0.392  1.00  0.00           C  
ATOM   2248  CG  PHE B  19     -20.491  -8.581  -0.143  1.00  0.00           C  
ATOM   2249  CD1 PHE B  19     -21.866  -8.408  -0.098  1.00  0.00           C  
ATOM   2250  CD2 PHE B  19     -19.714  -7.574  -0.697  1.00  0.00           C  
ATOM   2251  CE1 PHE B  19     -22.457  -7.258  -0.590  1.00  0.00           C  
ATOM   2252  CE2 PHE B  19     -20.296  -6.417  -1.196  1.00  0.00           C  
ATOM   2253  CZ  PHE B  19     -21.670  -6.252  -1.145  1.00  0.00           C  
ATOM   2254  N   CYS B  20     -18.825 -12.076   2.491  1.00  0.00           N  
ATOM   2255  CA  CYS B  20     -18.672 -13.472   2.893  1.00  0.00           C  
ATOM   2256  C   CYS B  20     -19.343 -13.731   4.243  1.00  0.00           C  
ATOM   2257  O   CYS B  20     -19.973 -14.768   4.441  1.00  0.00           O  
ATOM   2258  CB  CYS B  20     -17.190 -13.850   2.948  1.00  0.00           C  
ATOM   2259  SG  CYS B  20     -16.426 -14.033   1.322  1.00  0.00           S  
ATOM   2260  N   GLU B  21     -19.226 -12.775   5.177  1.00  0.00           N  
ATOM   2261  CA  GLU B  21     -19.876 -12.902   6.480  1.00  0.00           C  
ATOM   2262  C   GLU B  21     -21.397 -12.889   6.343  1.00  0.00           C  
ATOM   2263  O   GLU B  21     -22.102 -13.451   7.186  1.00  0.00           O  
ATOM   2264  CB  GLU B  21     -19.406 -11.775   7.413  1.00  0.00           C  
ATOM   2265  CG  GLU B  21     -17.957 -11.934   7.867  1.00  0.00           C  
ATOM   2266  CD  GLU B  21     -17.414 -10.694   8.568  1.00  0.00           C  
ATOM   2267  OE1 GLU B  21     -18.161  -9.723   8.740  1.00  0.00           O  
ATOM   2268  OE2 GLU B  21     -16.212 -10.703   8.935  1.00  0.00           O  
ATOM   2269  N   LEU B  22     -21.909 -12.262   5.282  1.00  0.00           N  
ATOM   2270  CA  LEU B  22     -23.335 -12.255   4.989  1.00  0.00           C  
ATOM   2271  C   LEU B  22     -23.776 -13.495   4.218  1.00  0.00           C  
ATOM   2272  O   LEU B  22     -24.958 -13.627   3.874  1.00  0.00           O  
ATOM   2273  CB  LEU B  22     -23.701 -10.987   4.211  1.00  0.00           C  
ATOM   2274  CG  LEU B  22     -23.564  -9.668   4.987  1.00  0.00           C  
ATOM   2275  CD1 LEU B  22     -23.648  -8.472   4.047  1.00  0.00           C  
ATOM   2276  CD2 LEU B  22     -24.622  -9.572   6.076  1.00  0.00           C  
ATOM   2277  N   GLY B  23     -22.838 -14.406   3.943  1.00  0.00           N  
ATOM   2278  CA  GLY B  23     -23.155 -15.671   3.292  1.00  0.00           C  
ATOM   2279  C   GLY B  23     -23.047 -15.670   1.778  1.00  0.00           C  
ATOM   2280  O   GLY B  23     -23.490 -16.623   1.131  1.00  0.00           O  
ATOM   2281  N   ALA B  24     -22.469 -14.618   1.197  1.00  0.00           N  
ATOM   2282  CA  ALA B  24     -22.376 -14.505  -0.249  1.00  0.00           C  
ATOM   2283  C   ALA B  24     -21.142 -15.218  -0.793  1.00  0.00           C  
ATOM   2284  O   ALA B  24     -20.093 -15.276  -0.143  1.00  0.00           O  
ATOM   2285  CB  ALA B  24     -22.346 -13.033  -0.664  1.00  0.00           C  
ATOM   2286  N   ASP B  25     -21.288 -15.783  -2.000  1.00  0.00           N  
ATOM   2287  CA  ASP B  25     -20.156 -16.297  -2.768  1.00  0.00           C  
ATOM   2288  C   ASP B  25     -19.584 -15.138  -3.574  1.00  0.00           C  
ATOM   2289  O   ASP B  25     -20.289 -14.541  -4.394  1.00  0.00           O  
ATOM   2290  CB  ASP B  25     -20.616 -17.435  -3.677  1.00  0.00           C  
ATOM   2291  CG  ASP B  25     -19.494 -17.997  -4.531  1.00  0.00           C  
ATOM   2292  OD1 ASP B  25     -18.319 -17.914  -4.113  1.00  0.00           O  
ATOM   2293  OD2 ASP B  25     -19.796 -18.534  -5.627  1.00  0.00           O  
ATOM   2294  N   VAL B  26     -18.317 -14.779  -3.329  1.00  0.00           N  
ATOM   2295  CA  VAL B  26     -17.710 -13.583  -3.907  1.00  0.00           C  
ATOM   2296  C   VAL B  26     -16.454 -13.937  -4.694  1.00  0.00           C  
ATOM   2297  O   VAL B  26     -15.559 -14.615  -4.179  1.00  0.00           O  
ATOM   2298  CB  VAL B  26     -17.355 -12.539  -2.827  1.00  0.00           C  
ATOM   2299  CG1 VAL B  26     -16.887 -11.238  -3.480  1.00  0.00           C  
ATOM   2300  CG2 VAL B  26     -18.551 -12.276  -1.922  1.00  0.00           C  
ATOM   2301  N   LEU B  27     -16.388 -13.466  -5.946  1.00  0.00           N  
ATOM   2302  CA  LEU B  27     -15.204 -13.589  -6.776  1.00  0.00           C  
ATOM   2303  C   LEU B  27     -14.600 -12.210  -6.982  1.00  0.00           C  
ATOM   2304  O   LEU B  27     -15.279 -11.296  -7.458  1.00  0.00           O  
ATOM   2305  CB  LEU B  27     -15.545 -14.228  -8.131  1.00  0.00           C  
ATOM   2306  CG  LEU B  27     -14.388 -14.351  -9.123  1.00  0.00           C  
ATOM   2307  CD1 LEU B  27     -13.310 -15.293  -8.596  1.00  0.00           C  
ATOM   2308  CD2 LEU B  27     -14.900 -14.830 -10.480  1.00  0.00           C  
ATOM   2309  N   VAL B  28     -13.323 -12.039  -6.613  1.00  0.00           N  
ATOM   2310  CA  VAL B  28     -12.620 -10.760  -6.748  1.00  0.00           C  
ATOM   2311  C   VAL B  28     -11.743 -10.796  -7.996  1.00  0.00           C  
ATOM   2312  O   VAL B  28     -10.961 -11.730  -8.182  1.00  0.00           O  
ATOM   2313  CB  VAL B  28     -11.767 -10.443  -5.504  1.00  0.00           C  
ATOM   2314  CG1 VAL B  28     -11.134  -9.062  -5.627  1.00  0.00           C  
ATOM   2315  CG2 VAL B  28     -12.616 -10.525  -4.240  1.00  0.00           C  
ATOM   2316  N   LYS B  29     -11.884  -9.770  -8.853  1.00  0.00           N  
ATOM   2317  CA  LYS B  29     -11.055  -9.632 -10.045  1.00  0.00           C  
ATOM   2318  C   LYS B  29     -10.626  -8.175 -10.197  1.00  0.00           C  
ATOM   2319  O   LYS B  29     -11.431  -7.268 -10.014  1.00  0.00           O  
ATOM   2320  CB  LYS B  29     -11.804 -10.082 -11.301  1.00  0.00           C  
ATOM   2321  CG  LYS B  29     -12.043 -11.589 -11.389  1.00  0.00           C  
ATOM   2322  CD  LYS B  29     -10.746 -12.343 -11.653  1.00  0.00           C  
ATOM   2323  CE  LYS B  29     -10.991 -13.835 -11.821  1.00  0.00           C  
ATOM   2324  NZ  LYS B  29      -9.736 -14.583 -12.090  1.00  0.00           N  
ATOM   2325  N   ARG B  30      -9.351  -7.950 -10.533  1.00  0.00           N  
ATOM   2326  CA  ARG B  30      -8.848  -6.599 -10.739  1.00  0.00           C  
ATOM   2327  C   ARG B  30      -9.482  -5.976 -11.977  1.00  0.00           C  
ATOM   2328  O   ARG B  30      -9.873  -6.679 -12.919  1.00  0.00           O  
ATOM   2329  CB  ARG B  30      -7.329  -6.597 -10.856  1.00  0.00           C  
ATOM   2330  CG  ARG B  30      -6.631  -6.904  -9.538  1.00  0.00           C  
ATOM   2331  CD  ARG B  30      -5.123  -6.861  -9.684  1.00  0.00           C  
ATOM   2332  NE  ARG B  30      -4.453  -7.038  -8.403  1.00  0.00           N  
ATOM   2333  CZ  ARG B  30      -3.140  -7.142  -8.237  1.00  0.00           C  
ATOM   2334  NH1 ARG B  30      -2.337  -7.091  -9.287  1.00  0.00           N  
ATOM   2335  NH2 ARG B  30      -2.627  -7.296  -7.034  1.00  0.00           N  
ATOM   2336  N   ASN B  31      -9.559  -4.638 -11.993  1.00  0.00           N  
ATOM   2337  CA  ASN B  31     -10.245  -3.906 -13.051  1.00  0.00           C  
ATOM   2338  C   ASN B  31      -9.570  -4.016 -14.420  1.00  0.00           C  
ATOM   2339  O   ASN B  31     -10.147  -3.583 -15.414  1.00  0.00           O  
ATOM   2340  CB  ASN B  31     -10.409  -2.426 -12.648  1.00  0.00           C  
ATOM   2341  CG  ASN B  31      -9.085  -1.691 -12.478  1.00  0.00           C  
ATOM   2342  OD1 ASN B  31      -8.034  -2.104 -12.978  1.00  0.00           O  
ATOM   2343  ND2 ASN B  31      -9.126  -0.566 -11.775  1.00  0.00           N  
ATOM   2344  N   ASP B  32      -8.349  -4.572 -14.466  1.00  0.00           N  
ATOM   2345  CA  ASP B  32      -7.610  -4.748 -15.712  1.00  0.00           C  
ATOM   2346  C   ASP B  32      -7.309  -6.213 -16.002  1.00  0.00           C  
ATOM   2347  O   ASP B  32      -6.494  -6.524 -16.867  1.00  0.00           O  
ATOM   2348  CB  ASP B  32      -6.304  -3.932 -15.676  1.00  0.00           C  
ATOM   2349  CG  ASP B  32      -5.446  -4.254 -14.466  1.00  0.00           C  
ATOM   2350  OD1 ASP B  32      -5.794  -5.156 -13.680  1.00  0.00           O  
ATOM   2351  OD2 ASP B  32      -4.405  -3.584 -14.281  1.00  0.00           O  
ATOM   2352  N   ALA B  33      -7.976  -7.133 -15.288  1.00  0.00           N  
ATOM   2353  CA  ALA B  33      -7.677  -8.559 -15.372  1.00  0.00           C  
ATOM   2354  C   ALA B  33      -8.779  -9.362 -16.067  1.00  0.00           C  
ATOM   2355  O   ALA B  33      -8.702 -10.590 -16.122  1.00  0.00           O  
ATOM   2356  CB  ALA B  33      -7.418  -9.132 -13.982  1.00  0.00           C  
ATOM   2357  N   LEU B  34      -9.804  -8.689 -16.607  1.00  0.00           N  
ATOM   2358  CA  LEU B  34     -10.893  -9.387 -17.278  1.00  0.00           C  
ATOM   2359  C   LEU B  34     -11.591  -8.454 -18.263  1.00  0.00           C  
ATOM   2360  O   LEU B  34     -11.511  -7.231 -18.149  1.00  0.00           O  
ATOM   2361  CB  LEU B  34     -11.901  -9.970 -16.274  1.00  0.00           C  
ATOM   2362  CG  LEU B  34     -12.891  -9.040 -15.556  1.00  0.00           C  
ATOM   2363  CD1 LEU B  34     -13.828  -9.863 -14.685  1.00  0.00           C  
ATOM   2364  CD2 LEU B  34     -12.195  -7.964 -14.723  1.00  0.00           C  
ATOM   2365  N   THR B  35     -12.280  -9.053 -19.252  1.00  0.00           N  
ATOM   2366  CA  THR B  35     -13.052  -8.332 -20.246  1.00  0.00           C  
ATOM   2367  C   THR B  35     -14.544  -8.529 -19.993  1.00  0.00           C  
ATOM   2368  O   THR B  35     -14.947  -9.331 -19.140  1.00  0.00           O  
ATOM   2369  CB  THR B  35     -12.718  -8.827 -21.665  1.00  0.00           C  
ATOM   2370  OG1 THR B  35     -13.137 -10.190 -21.806  1.00  0.00           O  
ATOM   2371  CG2 THR B  35     -11.220  -8.729 -21.939  1.00  0.00           C  
ATOM   2372  N   LEU B  36     -15.375  -7.785 -20.730  1.00  0.00           N  
ATOM   2373  CA  LEU B  36     -16.817  -7.970 -20.638  1.00  0.00           C  
ATOM   2374  C   LEU B  36     -17.214  -9.394 -21.025  1.00  0.00           C  
ATOM   2375  O   LEU B  36     -18.130  -9.976 -20.436  1.00  0.00           O  
ATOM   2376  CB  LEU B  36     -17.545  -6.949 -21.529  1.00  0.00           C  
ATOM   2377  CG  LEU B  36     -17.437  -5.480 -21.111  1.00  0.00           C  
ATOM   2378  CD1 LEU B  36     -18.114  -4.580 -22.138  1.00  0.00           C  
ATOM   2379  CD2 LEU B  36     -18.043  -5.257 -19.734  1.00  0.00           C  
ATOM   2380  N   ALA B  37     -16.521  -9.971 -22.012  1.00  0.00           N  
ATOM   2381  CA  ALA B  37     -16.781 -11.346 -22.411  1.00  0.00           C  
ATOM   2382  C   ALA B  37     -16.464 -12.324 -21.283  1.00  0.00           C  
ATOM   2383  O   ALA B  37     -17.175 -13.313 -21.094  1.00  0.00           O  
ATOM   2384  CB  ALA B  37     -15.964 -11.693 -23.667  1.00  0.00           C  
ATOM   2385  N   ASP B  38     -15.397 -12.047 -20.528  1.00  0.00           N  
ATOM   2386  CA  ASP B  38     -15.052 -12.877 -19.372  1.00  0.00           C  
ATOM   2387  C   ASP B  38     -16.147 -12.805 -18.312  1.00  0.00           C  
ATOM   2388  O   ASP B  38     -16.508 -13.818 -17.702  1.00  0.00           O  
ATOM   2389  CB  ASP B  38     -13.715 -12.438 -18.772  1.00  0.00           C  
ATOM   2390  CG  ASP B  38     -12.542 -12.657 -19.724  1.00  0.00           C  
ATOM   2391  OD1 ASP B  38     -12.520 -13.706 -20.406  1.00  0.00           O  
ATOM   2392  OD2 ASP B  38     -11.657 -11.783 -19.777  1.00  0.00           O  
ATOM   2393  N   ILE B  39     -16.693 -11.596 -18.088  1.00  0.00           N  
ATOM   2394  CA  ILE B  39     -17.755 -11.421 -17.103  1.00  0.00           C  
ATOM   2395  C   ILE B  39     -19.016 -12.157 -17.543  1.00  0.00           C  
ATOM   2396  O   ILE B  39     -19.686 -12.803 -16.731  1.00  0.00           O  
ATOM   2397  CB  ILE B  39     -18.033  -9.918 -16.862  1.00  0.00           C  
ATOM   2398  CG1 ILE B  39     -16.777  -9.242 -16.304  1.00  0.00           C  
ATOM   2399  CG2 ILE B  39     -19.211  -9.734 -15.908  1.00  0.00           C  
ATOM   2400  CD1 ILE B  39     -16.900  -7.741 -16.131  1.00  0.00           C  
ATOM   2401  N   ASP B  40     -19.355 -12.083 -18.846  1.00  0.00           N  
ATOM   2402  CA  ASP B  40     -20.495 -12.820 -19.381  1.00  0.00           C  
ATOM   2403  C   ASP B  40     -20.342 -14.320 -19.132  1.00  0.00           C  
ATOM   2404  O   ASP B  40     -21.309 -15.006 -18.786  1.00  0.00           O  
ATOM   2405  CB  ASP B  40     -20.651 -12.548 -20.885  1.00  0.00           C  
ATOM   2406  CG  ASP B  40     -21.257 -11.189 -21.186  1.00  0.00           C  
ATOM   2407  OD1 ASP B  40     -21.951 -10.638 -20.312  1.00  0.00           O  
ATOM   2408  OD2 ASP B  40     -21.045 -10.689 -22.310  1.00  0.00           O  
ATOM   2409  N   ALA B  41     -19.123 -14.844 -19.302  1.00  0.00           N  
ATOM   2410  CA  ALA B  41     -18.869 -16.263 -19.089  1.00  0.00           C  
ATOM   2411  C   ALA B  41     -18.988 -16.645 -17.610  1.00  0.00           C  
ATOM   2412  O   ALA B  41     -19.393 -17.766 -17.291  1.00  0.00           O  
ATOM   2413  CB  ALA B  41     -17.477 -16.621 -19.622  1.00  0.00           C  
ATOM   2414  N   LEU B  42     -18.644 -15.715 -16.708  1.00  0.00           N  
ATOM   2415  CA  LEU B  42     -18.745 -15.970 -15.271  1.00  0.00           C  
ATOM   2416  C   LEU B  42     -20.189 -15.966 -14.780  1.00  0.00           C  
ATOM   2417  O   LEU B  42     -20.493 -16.591 -13.758  1.00  0.00           O  
ATOM   2418  CB  LEU B  42     -17.930 -14.921 -14.500  1.00  0.00           C  
ATOM   2419  CG  LEU B  42     -16.408 -15.025 -14.605  1.00  0.00           C  
ATOM   2420  CD1 LEU B  42     -15.741 -13.778 -14.020  1.00  0.00           C  
ATOM   2421  CD2 LEU B  42     -15.902 -16.277 -13.894  1.00  0.00           C  
ATOM   2422  N   LYS B  43     -21.067 -15.261 -15.493  1.00  0.00           N  
ATOM   2423  CA  LYS B  43     -22.488 -15.178 -15.159  1.00  0.00           C  
ATOM   2424  C   LYS B  43     -22.733 -14.770 -13.706  1.00  0.00           C  
ATOM   2425  O   LYS B  43     -23.402 -15.476 -12.946  1.00  0.00           O  
ATOM   2426  CB  LYS B  43     -23.191 -16.511 -15.462  1.00  0.00           C  
ATOM   2427  CG  LYS B  43     -23.155 -16.910 -16.923  1.00  0.00           C  
ATOM   2428  CD  LYS B  43     -23.864 -18.243 -17.145  1.00  0.00           C  
ATOM   2429  CE  LYS B  43     -23.848 -18.642 -18.603  1.00  0.00           C  
ATOM   2430  NZ  LYS B  43     -24.626 -17.711 -19.470  1.00  0.00           N  
ATOM   2431  N   PRO B  44     -22.197 -13.604 -13.289  1.00  0.00           N  
ATOM   2432  CA  PRO B  44     -22.442 -13.148 -11.916  1.00  0.00           C  
ATOM   2433  C   PRO B  44     -23.904 -12.762 -11.721  1.00  0.00           C  
ATOM   2434  O   PRO B  44     -24.586 -12.348 -12.661  1.00  0.00           O  
ATOM   2435  CB  PRO B  44     -21.527 -11.930 -11.774  1.00  0.00           C  
ATOM   2436  CG  PRO B  44     -21.404 -11.402 -13.167  1.00  0.00           C  
ATOM   2437  CD  PRO B  44     -21.434 -12.619 -14.062  1.00  0.00           C  
ATOM   2438  N   GLN B  45     -24.384 -12.920 -10.480  1.00  0.00           N  
ATOM   2439  CA  GLN B  45     -25.742 -12.486 -10.138  1.00  0.00           C  
ATOM   2440  C   GLN B  45     -25.787 -10.997  -9.800  1.00  0.00           C  
ATOM   2441  O   GLN B  45     -26.805 -10.346 -10.020  1.00  0.00           O  
ATOM   2442  CB  GLN B  45     -26.260 -13.312  -8.960  1.00  0.00           C  
ATOM   2443  CG  GLN B  45     -26.430 -14.793  -9.269  1.00  0.00           C  
ATOM   2444  CD  GLN B  45     -26.779 -15.607  -8.045  1.00  0.00           C  
ATOM   2445  OE1 GLN B  45     -26.297 -15.348  -6.945  1.00  0.00           O  
ATOM   2446  NE2 GLN B  45     -27.627 -16.606  -8.216  1.00  0.00           N  
ATOM   2447  N   LYS B  46     -24.685 -10.473  -9.256  1.00  0.00           N  
ATOM   2448  CA  LYS B  46     -24.561  -9.063  -8.905  1.00  0.00           C  
ATOM   2449  C   LYS B  46     -23.117  -8.624  -9.113  1.00  0.00           C  
ATOM   2450  O   LYS B  46     -22.207  -9.453  -9.155  1.00  0.00           O  
ATOM   2451  CB  LYS B  46     -24.970  -8.818  -7.443  1.00  0.00           C  
ATOM   2452  CG  LYS B  46     -26.430  -9.102  -7.123  1.00  0.00           C  
ATOM   2453  CD  LYS B  46     -26.743  -8.776  -5.666  1.00  0.00           C  
ATOM   2454  CE  LYS B  46     -28.246  -8.801  -5.388  1.00  0.00           C  
ATOM   2455  NZ  LYS B  46     -28.824 -10.158  -5.485  1.00  0.00           N  
ATOM   2456  N   ILE B  47     -22.905  -7.304  -9.247  1.00  0.00           N  
ATOM   2457  CA  ILE B  47     -21.571  -6.746  -9.411  1.00  0.00           C  
ATOM   2458  C   ILE B  47     -21.364  -5.637  -8.382  1.00  0.00           C  
ATOM   2459  O   ILE B  47     -22.264  -4.832  -8.130  1.00  0.00           O  
ATOM   2460  CB  ILE B  47     -21.345  -6.199 -10.838  1.00  0.00           C  
ATOM   2461  CG1 ILE B  47     -21.523  -7.319 -11.872  1.00  0.00           C  
ATOM   2462  CG2 ILE B  47     -19.960  -5.568 -10.972  1.00  0.00           C  
ATOM   2463  CD1 ILE B  47     -21.415  -6.855 -13.320  1.00  0.00           C  
ATOM   2464  N   VAL B  48     -20.180  -5.612  -7.773  1.00  0.00           N  
ATOM   2465  CA  VAL B  48     -19.781  -4.547  -6.859  1.00  0.00           C  
ATOM   2466  C   VAL B  48     -18.511  -3.911  -7.403  1.00  0.00           C  
ATOM   2467  O   VAL B  48     -17.558  -4.616  -7.751  1.00  0.00           O  
ATOM   2468  CB  VAL B  48     -19.551  -5.064  -5.423  1.00  0.00           C  
ATOM   2469  CG1 VAL B  48     -19.134  -3.932  -4.496  1.00  0.00           C  
ATOM   2470  CG2 VAL B  48     -20.817  -5.741  -4.897  1.00  0.00           C  
ATOM   2471  N   ILE B  49     -18.492  -2.573  -7.502  1.00  0.00           N  
ATOM   2472  CA  ILE B  49     -17.320  -1.828  -7.945  1.00  0.00           C  
ATOM   2473  C   ILE B  49     -16.661  -1.219  -6.711  1.00  0.00           C  
ATOM   2474  O   ILE B  49     -17.281  -0.407  -6.014  1.00  0.00           O  
ATOM   2475  CB  ILE B  49     -17.682  -0.728  -8.962  1.00  0.00           C  
ATOM   2476  CG1 ILE B  49     -18.570  -1.287 -10.085  1.00  0.00           C  
ATOM   2477  CG2 ILE B  49     -16.414  -0.099  -9.539  1.00  0.00           C  
ATOM   2478  CD1 ILE B  49     -17.902  -2.342 -10.944  1.00  0.00           C  
ATOM   2479  N   SER B  50     -15.423  -1.588  -6.435  1.00  0.00           N  
ATOM   2480  CA  SER B  50     -14.740  -1.238  -5.198  1.00  0.00           C  
ATOM   2481  C   SER B  50     -14.291   0.219  -5.164  1.00  0.00           C  
ATOM   2482  O   SER B  50     -14.316   0.915  -6.187  1.00  0.00           O  
ATOM   2483  CB  SER B  50     -13.515  -2.141  -4.993  1.00  0.00           C  
ATOM   2484  OG  SER B  50     -12.398  -1.641  -5.726  1.00  0.00           O  
ATOM   2485  N   PRO B  51     -13.862   0.706  -3.990  1.00  0.00           N  
ATOM   2486  CA  PRO B  51     -13.121   1.970  -3.933  1.00  0.00           C  
ATOM   2487  C   PRO B  51     -11.803   1.870  -4.696  1.00  0.00           C  
ATOM   2488  O   PRO B  51     -11.436   0.799  -5.190  1.00  0.00           O  
ATOM   2489  CB  PRO B  51     -12.856   2.179  -2.426  1.00  0.00           C  
ATOM   2490  CG  PRO B  51     -13.843   1.283  -1.738  1.00  0.00           C  
ATOM   2491  CD  PRO B  51     -14.035   0.114  -2.660  1.00  0.00           C  
ATOM   2492  N   GLY B  52     -11.083   2.994  -4.815  1.00  0.00           N  
ATOM   2493  CA  GLY B  52      -9.797   2.993  -5.479  1.00  0.00           C  
ATOM   2494  C   GLY B  52      -9.143   4.359  -5.449  1.00  0.00           C  
ATOM   2495  O   GLY B  52      -9.819   5.365  -5.228  1.00  0.00           O  
ATOM   2496  N   PRO B  53      -7.821   4.415  -5.689  1.00  0.00           N  
ATOM   2497  CA  PRO B  53      -7.062   5.657  -5.556  1.00  0.00           C  
ATOM   2498  C   PRO B  53      -6.909   6.444  -6.859  1.00  0.00           C  
ATOM   2499  O   PRO B  53      -5.885   7.084  -7.074  1.00  0.00           O  
ATOM   2500  CB  PRO B  53      -5.702   5.148  -5.061  1.00  0.00           C  
ATOM   2501  CG  PRO B  53      -5.554   3.844  -5.784  1.00  0.00           C  
ATOM   2502  CD  PRO B  53      -6.950   3.252  -5.883  1.00  0.00           C  
ATOM   2503  N   CYS B  54      -7.917   6.425  -7.722  1.00  0.00           N  
ATOM   2504  CA  CYS B  54      -7.799   7.081  -9.019  1.00  0.00           C  
ATOM   2505  C   CYS B  54      -9.127   7.733  -9.408  1.00  0.00           C  
ATOM   2506  O   CYS B  54     -10.079   7.762  -8.630  1.00  0.00           O  
ATOM   2507  CB  CYS B  54      -7.370   6.067 -10.082  1.00  0.00           C  
ATOM   2508  SG  CYS B  54      -8.519   4.693 -10.300  1.00  0.00           S  
ATOM   2509  N   THR B  55      -9.179   8.301 -10.634  1.00  0.00           N  
ATOM   2510  CA  THR B  55     -10.412   8.824 -11.196  1.00  0.00           C  
ATOM   2511  C   THR B  55     -11.152   7.710 -11.929  1.00  0.00           C  
ATOM   2512  O   THR B  55     -10.552   6.687 -12.275  1.00  0.00           O  
ATOM   2513  CB  THR B  55     -10.133   9.977 -12.175  1.00  0.00           C  
ATOM   2514  OG1 THR B  55      -9.436   9.468 -13.314  1.00  0.00           O  
ATOM   2515  CG2 THR B  55      -9.290  11.064 -11.512  1.00  0.00           C  
ATOM   2516  N   PRO B  56     -12.465   7.871 -12.180  1.00  0.00           N  
ATOM   2517  CA  PRO B  56     -13.207   6.838 -12.918  1.00  0.00           C  
ATOM   2518  C   PRO B  56     -12.609   6.495 -14.280  1.00  0.00           C  
ATOM   2519  O   PRO B  56     -12.668   5.339 -14.694  1.00  0.00           O  
ATOM   2520  CB  PRO B  56     -14.603   7.452 -13.059  1.00  0.00           C  
ATOM   2521  CG  PRO B  56     -14.738   8.329 -11.855  1.00  0.00           C  
ATOM   2522  CD  PRO B  56     -13.367   8.911 -11.649  1.00  0.00           C  
ATOM   2523  N   ASP B  57     -12.017   7.478 -14.986  1.00  0.00           N  
ATOM   2524  CA  ASP B  57     -11.404   7.229 -16.288  1.00  0.00           C  
ATOM   2525  C   ASP B  57     -10.204   6.294 -16.191  1.00  0.00           C  
ATOM   2526  O   ASP B  57      -9.844   5.634 -17.173  1.00  0.00           O  
ATOM   2527  CB  ASP B  57     -10.976   8.545 -16.942  1.00  0.00           C  
ATOM   2528  CG  ASP B  57     -12.153   9.354 -17.447  1.00  0.00           C  
ATOM   2529  OD1 ASP B  57     -13.095   8.760 -17.995  1.00  0.00           O  
ATOM   2530  OD2 ASP B  57     -12.126  10.587 -17.288  1.00  0.00           O  
ATOM   2531  N   GLU B  58      -9.570   6.224 -15.009  1.00  0.00           N  
ATOM   2532  CA  GLU B  58      -8.399   5.388 -14.792  1.00  0.00           C  
ATOM   2533  C   GLU B  58      -8.738   4.060 -14.120  1.00  0.00           C  
ATOM   2534  O   GLU B  58      -7.839   3.282 -13.790  1.00  0.00           O  
ATOM   2535  CB  GLU B  58      -7.365   6.151 -13.952  1.00  0.00           C  
ATOM   2536  CG  GLU B  58      -6.868   7.442 -14.580  1.00  0.00           C  
ATOM   2537  CD  GLU B  58      -6.197   8.352 -13.559  1.00  0.00           C  
ATOM   2538  OE1 GLU B  58      -6.839   9.316 -13.116  1.00  0.00           O  
ATOM   2539  OE2 GLU B  58      -5.036   8.079 -13.207  1.00  0.00           O  
ATOM   2540  N   ALA B  59     -10.033   3.784 -13.916  1.00  0.00           N  
ATOM   2541  CA  ALA B  59     -10.474   2.622 -13.150  1.00  0.00           C  
ATOM   2542  C   ALA B  59     -10.710   1.391 -14.034  1.00  0.00           C  
ATOM   2543  O   ALA B  59     -11.645   0.611 -13.800  1.00  0.00           O  
ATOM   2544  CB  ALA B  59     -11.732   2.962 -12.357  1.00  0.00           C  
ATOM   2545  N   GLY B  60      -9.856   1.206 -15.049  1.00  0.00           N  
ATOM   2546  CA  GLY B  60      -9.908   0.021 -15.883  1.00  0.00           C  
ATOM   2547  C   GLY B  60     -11.261  -0.198 -16.536  1.00  0.00           C  
ATOM   2548  O   GLY B  60     -11.795   0.682 -17.202  1.00  0.00           O  
ATOM   2549  N   ILE B  61     -11.829  -1.384 -16.317  1.00  0.00           N  
ATOM   2550  CA  ILE B  61     -13.072  -1.776 -16.979  1.00  0.00           C  
ATOM   2551  C   ILE B  61     -14.319  -1.265 -16.249  1.00  0.00           C  
ATOM   2552  O   ILE B  61     -15.441  -1.498 -16.709  1.00  0.00           O  
ATOM   2553  CB  ILE B  61     -13.104  -3.310 -17.142  1.00  0.00           C  
ATOM   2554  CG1 ILE B  61     -14.129  -3.729 -18.191  1.00  0.00           C  
ATOM   2555  CG2 ILE B  61     -13.368  -3.995 -15.799  1.00  0.00           C  
ATOM   2556  CD1 ILE B  61     -14.119  -5.217 -18.512  1.00  0.00           C  
ATOM   2557  N   SER B  62     -14.156  -0.542 -15.127  1.00  0.00           N  
ATOM   2558  CA  SER B  62     -15.271  -0.175 -14.259  1.00  0.00           C  
ATOM   2559  C   SER B  62     -16.384   0.580 -14.997  1.00  0.00           C  
ATOM   2560  O   SER B  62     -17.561   0.252 -14.853  1.00  0.00           O  
ATOM   2561  CB  SER B  62     -14.774   0.650 -13.069  1.00  0.00           C  
ATOM   2562  OG  SER B  62     -13.920  -0.124 -12.249  1.00  0.00           O  
ATOM   2563  N   LEU B  63     -16.022   1.615 -15.786  1.00  0.00           N  
ATOM   2564  CA  LEU B  63     -17.020   2.386 -16.512  1.00  0.00           C  
ATOM   2565  C   LEU B  63     -17.767   1.521 -17.525  1.00  0.00           C  
ATOM   2566  O   LEU B  63     -18.993   1.599 -17.632  1.00  0.00           O  
ATOM   2567  CB  LEU B  63     -16.365   3.577 -17.221  1.00  0.00           C  
ATOM   2568  CG  LEU B  63     -15.923   4.749 -16.331  1.00  0.00           C  
ATOM   2569  CD1 LEU B  63     -15.086   5.737 -17.131  1.00  0.00           C  
ATOM   2570  CD2 LEU B  63     -17.135   5.444 -15.727  1.00  0.00           C  
ATOM   2571  N   ASP B  64     -17.042   0.685 -18.266  1.00  0.00           N  
ATOM   2572  CA  ASP B  64     -17.651  -0.176 -19.274  1.00  0.00           C  
ATOM   2573  C   ASP B  64     -18.564  -1.218 -18.636  1.00  0.00           C  
ATOM   2574  O   ASP B  64     -19.614  -1.554 -19.198  1.00  0.00           O  
ATOM   2575  CB  ASP B  64     -16.581  -0.859 -20.119  1.00  0.00           C  
ATOM   2576  CG  ASP B  64     -15.852   0.107 -21.043  1.00  0.00           C  
ATOM   2577  OD1 ASP B  64     -16.418   1.181 -21.349  1.00  0.00           O  
ATOM   2578  OD2 ASP B  64     -14.721  -0.215 -21.467  1.00  0.00           O  
ATOM   2579  N   VAL B  65     -18.182  -1.734 -17.459  1.00  0.00           N  
ATOM   2580  CA  VAL B  65     -19.016  -2.690 -16.737  1.00  0.00           C  
ATOM   2581  C   VAL B  65     -20.354  -2.054 -16.367  1.00  0.00           C  
ATOM   2582  O   VAL B  65     -21.418  -2.642 -16.574  1.00  0.00           O  
ATOM   2583  CB  VAL B  65     -18.283  -3.216 -15.481  1.00  0.00           C  
ATOM   2584  CG1 VAL B  65     -19.255  -3.912 -14.529  1.00  0.00           C  
ATOM   2585  CG2 VAL B  65     -17.173  -4.179 -15.889  1.00  0.00           C  
ATOM   2586  N   ILE B  66     -20.304  -0.826 -15.820  1.00  0.00           N  
ATOM   2587  CA  ILE B  66     -21.521  -0.128 -15.427  1.00  0.00           C  
ATOM   2588  C   ILE B  66     -22.417   0.112 -16.638  1.00  0.00           C  
ATOM   2589  O   ILE B  66     -23.622  -0.155 -16.596  1.00  0.00           O  
ATOM   2590  CB  ILE B  66     -21.182   1.195 -14.710  1.00  0.00           C  
ATOM   2591  CG1 ILE B  66     -20.476   0.907 -13.386  1.00  0.00           C  
ATOM   2592  CG2 ILE B  66     -22.437   2.034 -14.488  1.00  0.00           C  
ATOM   2593  CD1 ILE B  66     -19.717   2.099 -12.820  1.00  0.00           C  
ATOM   2594  N   ARG B  67     -21.840   0.599 -17.747  1.00  0.00           N  
ATOM   2595  CA  ARG B  67     -22.613   0.887 -18.955  1.00  0.00           C  
ATOM   2596  C   ARG B  67     -23.233  -0.382 -19.551  1.00  0.00           C  
ATOM   2597  O   ARG B  67     -24.371  -0.364 -20.007  1.00  0.00           O  
ATOM   2598  CB  ARG B  67     -21.724   1.571 -19.994  1.00  0.00           C  
ATOM   2599  CG  ARG B  67     -21.300   2.983 -19.618  1.00  0.00           C  
ATOM   2600  CD  ARG B  67     -20.205   3.494 -20.543  1.00  0.00           C  
ATOM   2601  NE  ARG B  67     -19.768   4.838 -20.179  1.00  0.00           N  
ATOM   2602  CZ  ARG B  67     -18.523   5.295 -20.309  1.00  0.00           C  
ATOM   2603  NH1 ARG B  67     -17.574   4.511 -20.811  1.00  0.00           N  
ATOM   2604  NH2 ARG B  67     -18.233   6.525 -19.942  1.00  0.00           N  
ATOM   2605  N   HIS B  68     -22.472  -1.476 -19.537  1.00  0.00           N  
ATOM   2606  CA  HIS B  68     -22.912  -2.708 -20.194  1.00  0.00           C  
ATOM   2607  C   HIS B  68     -23.986  -3.435 -19.389  1.00  0.00           C  
ATOM   2608  O   HIS B  68     -24.940  -3.968 -19.965  1.00  0.00           O  
ATOM   2609  CB  HIS B  68     -21.711  -3.630 -20.431  1.00  0.00           C  
ATOM   2610  CG  HIS B  68     -22.054  -4.870 -21.198  1.00  0.00           C  
ATOM   2611  ND1 HIS B  68     -22.167  -4.894 -22.572  1.00  0.00           N  
ATOM   2612  CD2 HIS B  68     -22.302  -6.125 -20.782  1.00  0.00           C  
ATOM   2613  CE1 HIS B  68     -22.473  -6.119 -22.960  1.00  0.00           C  
ATOM   2614  NE2 HIS B  68     -22.563  -6.888 -21.900  1.00  0.00           N  
ATOM   2615  N   TYR B  69     -23.847  -3.466 -18.057  1.00  0.00           N  
ATOM   2616  CA  TYR B  69     -24.751  -4.254 -17.223  1.00  0.00           C  
ATOM   2617  C   TYR B  69     -25.861  -3.436 -16.564  1.00  0.00           C  
ATOM   2618  O   TYR B  69     -26.698  -4.001 -15.850  1.00  0.00           O  
ATOM   2619  CB  TYR B  69     -23.953  -5.031 -16.165  1.00  0.00           C  
ATOM   2620  CG  TYR B  69     -23.101  -6.117 -16.779  1.00  0.00           C  
ATOM   2621  CD1 TYR B  69     -23.675  -7.287 -17.270  1.00  0.00           C  
ATOM   2622  CD2 TYR B  69     -21.717  -5.966 -16.891  1.00  0.00           C  
ATOM   2623  CE1 TYR B  69     -22.899  -8.279 -17.854  1.00  0.00           C  
ATOM   2624  CE2 TYR B  69     -20.935  -6.954 -17.474  1.00  0.00           C  
ATOM   2625  CZ  TYR B  69     -21.536  -8.105 -17.956  1.00  0.00           C  
ATOM   2626  OH  TYR B  69     -20.772  -9.085 -18.539  1.00  0.00           O  
ATOM   2627  N   ALA B  70     -25.904  -2.120 -16.813  1.00  0.00           N  
ATOM   2628  CA  ALA B  70     -27.002  -1.292 -16.335  1.00  0.00           C  
ATOM   2629  C   ALA B  70     -28.328  -1.827 -16.865  1.00  0.00           C  
ATOM   2630  O   ALA B  70     -28.491  -2.019 -18.072  1.00  0.00           O  
ATOM   2631  CB  ALA B  70     -26.795   0.161 -16.767  1.00  0.00           C  
ATOM   2632  N   GLY B  71     -29.268  -2.085 -15.948  1.00  0.00           N  
ATOM   2633  CA  GLY B  71     -30.551  -2.643 -16.319  1.00  0.00           C  
ATOM   2634  C   GLY B  71     -30.549  -4.148 -16.534  1.00  0.00           C  
ATOM   2635  O   GLY B  71     -31.603  -4.725 -16.819  1.00  0.00           O  
ATOM   2636  N   ARG B  72     -29.384  -4.793 -16.413  1.00  0.00           N  
ATOM   2637  CA  ARG B  72     -29.266  -6.235 -16.573  1.00  0.00           C  
ATOM   2638  C   ARG B  72     -28.941  -6.935 -15.261  1.00  0.00           C  
ATOM   2639  O   ARG B  72     -29.482  -8.004 -14.977  1.00  0.00           O  
ATOM   2640  CB  ARG B  72     -28.202  -6.576 -17.627  1.00  0.00           C  
ATOM   2641  CG  ARG B  72     -28.487  -5.998 -19.008  1.00  0.00           C  
ATOM   2642  CD  ARG B  72     -27.494  -6.527 -20.039  1.00  0.00           C  
ATOM   2643  NE  ARG B  72     -27.755  -5.987 -21.370  1.00  0.00           N  
ATOM   2644  CZ  ARG B  72     -27.118  -4.957 -21.905  1.00  0.00           C  
ATOM   2645  NH1 ARG B  72     -26.171  -4.335 -21.228  1.00  0.00           N  
ATOM   2646  NH2 ARG B  72     -27.435  -4.543 -23.124  1.00  0.00           N  
ATOM   2647  N   LEU B  73     -28.050  -6.336 -14.465  1.00  0.00           N  
ATOM   2648  CA  LEU B  73     -27.645  -6.889 -13.178  1.00  0.00           C  
ATOM   2649  C   LEU B  73     -27.635  -5.785 -12.130  1.00  0.00           C  
ATOM   2650  O   LEU B  73     -27.349  -4.631 -12.452  1.00  0.00           O  
ATOM   2651  CB  LEU B  73     -26.257  -7.527 -13.254  1.00  0.00           C  
ATOM   2652  CG  LEU B  73     -26.072  -8.750 -14.160  1.00  0.00           C  
ATOM   2653  CD1 LEU B  73     -24.602  -9.146 -14.205  1.00  0.00           C  
ATOM   2654  CD2 LEU B  73     -26.916  -9.915 -13.660  1.00  0.00           C  
ATOM   2655  N   PRO B  74     -27.934  -6.113 -10.865  1.00  0.00           N  
ATOM   2656  CA  PRO B  74     -27.735  -5.134  -9.790  1.00  0.00           C  
ATOM   2657  C   PRO B  74     -26.260  -4.784  -9.631  1.00  0.00           C  
ATOM   2658  O   PRO B  74     -25.398  -5.668  -9.656  1.00  0.00           O  
ATOM   2659  CB  PRO B  74     -28.272  -5.852  -8.545  1.00  0.00           C  
ATOM   2660  CG  PRO B  74     -29.178  -6.930  -9.075  1.00  0.00           C  
ATOM   2661  CD  PRO B  74     -28.546  -7.350 -10.377  1.00  0.00           C  
ATOM   2662  N   ILE B  75     -25.974  -3.477  -9.489  1.00  0.00           N  
ATOM   2663  CA  ILE B  75     -24.610  -3.008  -9.311  1.00  0.00           C  
ATOM   2664  C   ILE B  75     -24.550  -2.059  -8.122  1.00  0.00           C  
ATOM   2665  O   ILE B  75     -25.384  -1.154  -8.008  1.00  0.00           O  
ATOM   2666  CB  ILE B  75     -24.061  -2.284 -10.568  1.00  0.00           C  
ATOM   2667  CG1 ILE B  75     -24.225  -3.165 -11.814  1.00  0.00           C  
ATOM   2668  CG2 ILE B  75     -22.598  -1.901 -10.366  1.00  0.00           C  
ATOM   2669  CD1 ILE B  75     -23.730  -2.505 -13.099  1.00  0.00           C  
ATOM   2670  N   LEU B  76     -23.570  -2.277  -7.234  1.00  0.00           N  
ATOM   2671  CA  LEU B  76     -23.276  -1.356  -6.147  1.00  0.00           C  
ATOM   2672  C   LEU B  76     -21.895  -0.766  -6.361  1.00  0.00           C  
ATOM   2673  O   LEU B  76     -20.924  -1.499  -6.565  1.00  0.00           O  
ATOM   2674  CB  LEU B  76     -23.339  -2.072  -4.792  1.00  0.00           C  
ATOM   2675  CG  LEU B  76     -22.935  -1.226  -3.571  1.00  0.00           C  
ATOM   2676  CD1 LEU B  76     -23.936  -0.109  -3.336  1.00  0.00           C  
ATOM   2677  CD2 LEU B  76     -22.813  -2.104  -2.324  1.00  0.00           C  
ATOM   2678  N   GLY B  77     -21.796   0.574  -6.340  1.00  0.00           N  
ATOM   2679  CA  GLY B  77     -20.519   1.250  -6.432  1.00  0.00           C  
ATOM   2680  C   GLY B  77     -20.158   1.886  -5.104  1.00  0.00           C  
ATOM   2681  O   GLY B  77     -20.979   2.573  -4.494  1.00  0.00           O  
ATOM   2682  N   VAL B  78     -18.925   1.662  -4.637  1.00  0.00           N  
ATOM   2683  CA  VAL B  78     -18.453   2.199  -3.367  1.00  0.00           C  
ATOM   2684  C   VAL B  78     -17.328   3.196  -3.640  1.00  0.00           C  
ATOM   2685  O   VAL B  78     -16.337   2.853  -4.285  1.00  0.00           O  
ATOM   2686  CB  VAL B  78     -17.969   1.087  -2.412  1.00  0.00           C  
ATOM   2687  CG1 VAL B  78     -17.513   1.678  -1.086  1.00  0.00           C  
ATOM   2688  CG2 VAL B  78     -19.078   0.066  -2.184  1.00  0.00           C  
ATOM   2689  N   CYS B  79     -17.482   4.439  -3.154  1.00  0.00           N  
ATOM   2690  CA  CYS B  79     -16.506   5.520  -3.292  1.00  0.00           C  
ATOM   2691  C   CYS B  79     -16.163   5.746  -4.768  1.00  0.00           C  
ATOM   2692  O   CYS B  79     -16.956   6.342  -5.487  1.00  0.00           O  
ATOM   2693  CB  CYS B  79     -15.268   5.251  -2.430  1.00  0.00           C  
ATOM   2694  SG  CYS B  79     -14.161   6.661  -2.265  1.00  0.00           S  
ATOM   2695  N   LEU B  80     -14.995   5.281  -5.245  1.00  0.00           N  
ATOM   2696  CA  LEU B  80     -14.662   5.378  -6.665  1.00  0.00           C  
ATOM   2697  C   LEU B  80     -15.733   4.728  -7.533  1.00  0.00           C  
ATOM   2698  O   LEU B  80     -16.096   5.255  -8.586  1.00  0.00           O  
ATOM   2699  CB  LEU B  80     -13.299   4.727  -6.937  1.00  0.00           C  
ATOM   2700  CG  LEU B  80     -12.900   4.578  -8.408  1.00  0.00           C  
ATOM   2701  CD1 LEU B  80     -12.766   5.930  -9.080  1.00  0.00           C  
ATOM   2702  CD2 LEU B  80     -11.592   3.797  -8.530  1.00  0.00           C  
ATOM   2703  N   GLY B  81     -16.274   3.583  -7.103  1.00  0.00           N  
ATOM   2704  CA  GLY B  81     -17.331   2.914  -7.838  1.00  0.00           C  
ATOM   2705  C   GLY B  81     -18.594   3.758  -7.934  1.00  0.00           C  
ATOM   2706  O   GLY B  81     -19.291   3.742  -8.957  1.00  0.00           O  
ATOM   2707  N   HIS B  82     -18.913   4.501  -6.867  1.00  0.00           N  
ATOM   2708  CA  HIS B  82     -20.021   5.452  -6.855  1.00  0.00           C  
ATOM   2709  C   HIS B  82     -19.768   6.588  -7.851  1.00  0.00           C  
ATOM   2710  O   HIS B  82     -20.661   6.964  -8.623  1.00  0.00           O  
ATOM   2711  CB  HIS B  82     -20.218   5.962  -5.417  1.00  0.00           C  
ATOM   2712  CG  HIS B  82     -20.870   7.307  -5.313  1.00  0.00           C  
ATOM   2713  ND1 HIS B  82     -22.232   7.473  -5.210  1.00  0.00           N  
ATOM   2714  CD2 HIS B  82     -20.333   8.550  -5.230  1.00  0.00           C  
ATOM   2715  CE1 HIS B  82     -22.513   8.759  -5.079  1.00  0.00           C  
ATOM   2716  NE2 HIS B  82     -21.380   9.433  -5.088  1.00  0.00           N  
ATOM   2717  N   GLN B  83     -18.559   7.124  -7.858  1.00  0.00           N  
ATOM   2718  CA  GLN B  83     -18.197   8.179  -8.796  1.00  0.00           C  
ATOM   2719  C   GLN B  83     -18.256   7.677 -10.239  1.00  0.00           C  
ATOM   2720  O   GLN B  83     -18.749   8.386 -11.129  1.00  0.00           O  
ATOM   2721  CB  GLN B  83     -16.800   8.710  -8.464  1.00  0.00           C  
ATOM   2722  CG  GLN B  83     -16.721   9.393  -7.095  1.00  0.00           C  
ATOM   2723  CD  GLN B  83     -15.303   9.485  -6.554  1.00  0.00           C  
ATOM   2724  OE1 GLN B  83     -14.340   9.148  -7.240  1.00  0.00           O  
ATOM   2725  NE2 GLN B  83     -15.176   9.932  -5.319  1.00  0.00           N  
ATOM   2726  N   ALA B  84     -17.756   6.462 -10.475  1.00  0.00           N  
ATOM   2727  CA  ALA B  84     -17.798   5.871 -11.802  1.00  0.00           C  
ATOM   2728  C   ALA B  84     -19.236   5.677 -12.274  1.00  0.00           C  
ATOM   2729  O   ALA B  84     -19.540   5.864 -13.461  1.00  0.00           O  
ATOM   2730  CB  ALA B  84     -17.035   4.545 -11.815  1.00  0.00           C  
ATOM   2731  N   MET B  85     -20.133   5.317 -11.363  1.00  0.00           N  
ATOM   2732  CA  MET B  85     -21.536   5.120 -11.710  1.00  0.00           C  
ATOM   2733  C   MET B  85     -22.175   6.417 -12.198  1.00  0.00           C  
ATOM   2734  O   MET B  85     -22.884   6.431 -13.198  1.00  0.00           O  
ATOM   2735  CB  MET B  85     -22.300   4.559 -10.503  1.00  0.00           C  
ATOM   2736  CG  MET B  85     -23.743   4.195 -10.799  1.00  0.00           C  
ATOM   2737  SD  MET B  85     -24.518   3.302  -9.424  1.00  0.00           S  
ATOM   2738  CE  MET B  85     -23.648   1.739  -9.503  1.00  0.00           C  
ATOM   2739  N   ALA B  86     -21.909   7.529 -11.498  1.00  0.00           N  
ATOM   2740  CA  ALA B  86     -22.428   8.827 -11.928  1.00  0.00           C  
ATOM   2741  C   ALA B  86     -21.830   9.237 -13.267  1.00  0.00           C  
ATOM   2742  O   ALA B  86     -22.544   9.706 -14.163  1.00  0.00           O  
ATOM   2743  CB  ALA B  86     -22.145   9.883 -10.862  1.00  0.00           C  
ATOM   2744  N   GLN B  87     -20.521   9.046 -13.433  1.00  0.00           N  
ATOM   2745  CA  GLN B  87     -19.836   9.457 -14.659  1.00  0.00           C  
ATOM   2746  C   GLN B  87     -20.272   8.616 -15.858  1.00  0.00           C  
ATOM   2747  O   GLN B  87     -20.357   9.124 -16.976  1.00  0.00           O  
ATOM   2748  CB  GLN B  87     -18.321   9.383 -14.478  1.00  0.00           C  
ATOM   2749  CG  GLN B  87     -17.534   9.845 -15.697  1.00  0.00           C  
ATOM   2750  CD  GLN B  87     -16.043   9.945 -15.450  1.00  0.00           C  
ATOM   2751  OE1 GLN B  87     -15.608  10.383 -14.385  1.00  0.00           O  
ATOM   2752  NE2 GLN B  87     -15.244   9.553 -16.434  1.00  0.00           N  
ATOM   2753  N   ALA B  88     -20.566   7.332 -15.643  1.00  0.00           N  
ATOM   2754  CA  ALA B  88     -20.969   6.449 -16.731  1.00  0.00           C  
ATOM   2755  C   ALA B  88     -22.241   6.945 -17.421  1.00  0.00           C  
ATOM   2756  O   ALA B  88     -22.464   6.643 -18.596  1.00  0.00           O  
ATOM   2757  CB  ALA B  88     -21.177   5.027 -16.209  1.00  0.00           C  
ATOM   2758  N   PHE B  89     -23.059   7.723 -16.712  1.00  0.00           N  
ATOM   2759  CA  PHE B  89     -24.303   8.259 -17.249  1.00  0.00           C  
ATOM   2760  C   PHE B  89     -24.217   9.751 -17.562  1.00  0.00           C  
ATOM   2761  O   PHE B  89     -25.231  10.372 -17.878  1.00  0.00           O  
ATOM   2762  CB  PHE B  89     -25.454   7.974 -16.277  1.00  0.00           C  
ATOM   2763  CG  PHE B  89     -25.860   6.531 -16.222  1.00  0.00           C  
ATOM   2764  CD1 PHE B  89     -25.157   5.629 -15.444  1.00  0.00           C  
ATOM   2765  CD2 PHE B  89     -26.938   6.075 -16.953  1.00  0.00           C  
ATOM   2766  CE1 PHE B  89     -25.519   4.288 -15.395  1.00  0.00           C  
ATOM   2767  CE2 PHE B  89     -27.319   4.742 -16.908  1.00  0.00           C  
ATOM   2768  CZ  PHE B  89     -26.608   3.848 -16.131  1.00  0.00           C  
ATOM   2769  N   GLY B  90     -23.016  10.341 -17.490  1.00  0.00           N  
ATOM   2770  CA  GLY B  90     -22.802  11.725 -17.872  1.00  0.00           C  
ATOM   2771  C   GLY B  90     -22.540  12.691 -16.736  1.00  0.00           C  
ATOM   2772  O   GLY B  90     -22.363  13.888 -16.982  1.00  0.00           O  
ATOM   2773  N   GLY B  91     -22.523  12.213 -15.489  1.00  0.00           N  
ATOM   2774  CA  GLY B  91     -22.239  13.078 -14.362  1.00  0.00           C  
ATOM   2775  C   GLY B  91     -20.776  13.490 -14.304  1.00  0.00           C  
ATOM   2776  O   GLY B  91     -19.905  12.823 -14.858  1.00  0.00           O  
ATOM   2777  N   LYS B  92     -20.507  14.608 -13.612  1.00  0.00           N  
ATOM   2778  CA  LYS B  92     -19.161  15.129 -13.452  1.00  0.00           C  
ATOM   2779  C   LYS B  92     -18.630  14.773 -12.068  1.00  0.00           C  
ATOM   2780  O   LYS B  92     -19.349  14.863 -11.072  1.00  0.00           O  
ATOM   2781  CB  LYS B  92     -19.133  16.651 -13.627  1.00  0.00           C  
ATOM   2782  CG  LYS B  92     -19.652  17.146 -14.971  1.00  0.00           C  
ATOM   2783  CD  LYS B  92     -18.534  17.283 -15.990  1.00  0.00           C  
ATOM   2784  CE  LYS B  92     -19.046  17.927 -17.278  1.00  0.00           C  
ATOM   2785  NZ  LYS B  92     -17.964  18.141 -18.272  1.00  0.00           N  
ATOM   2786  N   VAL B  93     -17.363  14.360 -12.014  1.00  0.00           N  
ATOM   2787  CA  VAL B  93     -16.675  14.100 -10.757  1.00  0.00           C  
ATOM   2788  C   VAL B  93     -15.684  15.228 -10.545  1.00  0.00           C  
ATOM   2789  O   VAL B  93     -14.794  15.445 -11.371  1.00  0.00           O  
ATOM   2790  CB  VAL B  93     -15.973  12.730 -10.768  1.00  0.00           C  
ATOM   2791  CG1 VAL B  93     -15.220  12.503  -9.464  1.00  0.00           C  
ATOM   2792  CG2 VAL B  93     -16.993  11.619 -10.991  1.00  0.00           C  
ATOM   2793  N   VAL B  94     -15.848  15.986  -9.448  1.00  0.00           N  
ATOM   2794  CA  VAL B  94     -15.079  17.195  -9.206  1.00  0.00           C  
ATOM   2795  C   VAL B  94     -14.423  17.151  -7.830  1.00  0.00           C  
ATOM   2796  O   VAL B  94     -14.723  16.291  -7.001  1.00  0.00           O  
ATOM   2797  CB  VAL B  94     -15.965  18.458  -9.325  1.00  0.00           C  
ATOM   2798  CG1 VAL B  94     -16.542  18.574 -10.727  1.00  0.00           C  
ATOM   2799  CG2 VAL B  94     -17.074  18.437  -8.284  1.00  0.00           C  
ATOM   2800  N   ARG B  95     -13.514  18.101  -7.598  1.00  0.00           N  
ATOM   2801  CA  ARG B  95     -12.811  18.193  -6.320  1.00  0.00           C  
ATOM   2802  C   ARG B  95     -13.786  18.590  -5.217  1.00  0.00           C  
ATOM   2803  O   ARG B  95     -14.579  19.520  -5.377  1.00  0.00           O  
ATOM   2804  CB  ARG B  95     -11.674  19.215  -6.413  1.00  0.00           C  
ATOM   2805  CG  ARG B  95     -10.742  19.236  -5.214  1.00  0.00           C  
ATOM   2806  CD  ARG B  95      -9.793  18.044  -5.219  1.00  0.00           C  
ATOM   2807  NE  ARG B  95      -8.920  18.040  -6.395  1.00  0.00           N  
ATOM   2808  CZ  ARG B  95      -8.084  17.047  -6.706  1.00  0.00           C  
ATOM   2809  NH1 ARG B  95      -8.003  15.975  -5.936  1.00  0.00           N  
ATOM   2810  NH2 ARG B  95      -7.328  17.136  -7.786  1.00  0.00           N  
ATOM   2811  N   ALA B  96     -13.730  17.886  -4.083  1.00  0.00           N  
ATOM   2812  CA  ALA B  96     -14.555  18.219  -2.932  1.00  0.00           C  
ATOM   2813  C   ALA B  96     -14.053  19.504  -2.278  1.00  0.00           C  
ATOM   2814  O   ALA B  96     -12.859  19.809  -2.311  1.00  0.00           O  
ATOM   2815  CB  ALA B  96     -14.561  17.075  -1.921  1.00  0.00           C  
ATOM   2816  N   ALA B  97     -14.972  20.268  -1.665  1.00  0.00           N  
ATOM   2817  CA  ALA B  97     -14.594  21.492  -0.972  1.00  0.00           C  
ATOM   2818  C   ALA B  97     -13.676  21.190   0.211  1.00  0.00           C  
ATOM   2819  O   ALA B  97     -12.786  21.980   0.525  1.00  0.00           O  
ATOM   2820  CB  ALA B  97     -15.840  22.236  -0.502  1.00  0.00           C  
ATOM   2821  N   LYS B  98     -13.891  20.058   0.864  1.00  0.00           N  
ATOM   2822  CA  LYS B  98     -13.051  19.609   1.966  1.00  0.00           C  
ATOM   2823  C   LYS B  98     -12.673  18.148   1.761  1.00  0.00           C  
ATOM   2824  O   LYS B  98     -13.530  17.316   1.474  1.00  0.00           O  
ATOM   2825  CB  LYS B  98     -13.756  19.786   3.311  1.00  0.00           C  
ATOM   2826  CG  LYS B  98     -13.874  21.224   3.772  1.00  0.00           C  
ATOM   2827  CD  LYS B  98     -14.486  21.313   5.161  1.00  0.00           C  
ATOM   2828  CE  LYS B  98     -14.551  22.741   5.641  1.00  0.00           C  
ATOM   2829  NZ  LYS B  98     -15.152  22.843   7.006  1.00  0.00           N  
ATOM   2830  N   VAL B  99     -11.384  17.850   1.909  1.00  0.00           N  
ATOM   2831  CA  VAL B  99     -10.900  16.482   1.814  1.00  0.00           C  
ATOM   2832  C   VAL B  99     -11.175  15.766   3.134  1.00  0.00           C  
ATOM   2833  O   VAL B  99     -10.860  16.280   4.206  1.00  0.00           O  
ATOM   2834  CB  VAL B  99      -9.396  16.444   1.479  1.00  0.00           C  
ATOM   2835  CG1 VAL B  99      -8.905  15.003   1.383  1.00  0.00           C  
ATOM   2836  CG2 VAL B  99      -9.126  17.187   0.176  1.00  0.00           C  
ATOM   2837  N   MET B 100     -11.784  14.579   3.056  1.00  0.00           N  
ATOM   2838  CA  MET B 100     -12.063  13.765   4.231  1.00  0.00           C  
ATOM   2839  C   MET B 100     -11.060  12.607   4.274  1.00  0.00           C  
ATOM   2840  O   MET B 100     -10.969  11.825   3.332  1.00  0.00           O  
ATOM   2841  CB  MET B 100     -13.494  13.231   4.197  1.00  0.00           C  
ATOM   2842  CG  MET B 100     -14.554  14.334   4.177  1.00  0.00           C  
ATOM   2843  SD  MET B 100     -14.613  15.293   5.701  1.00  0.00           S  
ATOM   2844  CE  MET B 100     -15.236  14.082   6.854  1.00  0.00           C  
ATOM   2845  N   HIS B 101     -10.309  12.511   5.376  1.00  0.00           N  
ATOM   2846  CA  HIS B 101      -9.274  11.492   5.487  1.00  0.00           C  
ATOM   2847  C   HIS B 101      -9.577  10.513   6.621  1.00  0.00           C  
ATOM   2848  O   HIS B 101      -9.044  10.633   7.726  1.00  0.00           O  
ATOM   2849  CB  HIS B 101      -7.880  12.129   5.668  1.00  0.00           C  
ATOM   2850  CG  HIS B 101      -7.889  13.603   5.934  1.00  0.00           C  
ATOM   2851  ND1 HIS B 101      -7.832  14.534   4.917  1.00  0.00           N  
ATOM   2852  CD2 HIS B 101      -7.915  14.303   7.087  1.00  0.00           C  
ATOM   2853  CE1 HIS B 101      -7.831  15.751   5.444  1.00  0.00           C  
ATOM   2854  NE2 HIS B 101      -7.886  15.635   6.756  1.00  0.00           N  
ATOM   2855  N   GLY B 102     -10.434   9.533   6.343  1.00  0.00           N  
ATOM   2856  CA  GLY B 102     -10.680   8.434   7.252  1.00  0.00           C  
ATOM   2857  C   GLY B 102     -11.411   8.788   8.533  1.00  0.00           C  
ATOM   2858  O   GLY B 102     -11.357   8.036   9.508  1.00  0.00           O  
ATOM   2859  N   LYS B 103     -12.103   9.935   8.551  1.00  0.00           N  
ATOM   2860  CA  LYS B 103     -12.855  10.349   9.728  1.00  0.00           C  
ATOM   2861  C   LYS B 103     -14.319   9.942   9.593  1.00  0.00           C  
ATOM   2862  O   LYS B 103     -14.859   9.857   8.493  1.00  0.00           O  
ATOM   2863  CB  LYS B 103     -12.755  11.860   9.937  1.00  0.00           C  
ATOM   2864  CG  LYS B 103     -11.356  12.337  10.294  1.00  0.00           C  
ATOM   2865  CD  LYS B 103     -11.334  13.820  10.626  1.00  0.00           C  
ATOM   2866  CE  LYS B 103      -9.948  14.274  11.044  1.00  0.00           C  
ATOM   2867  NZ  LYS B 103      -9.912  15.711  11.414  1.00  0.00           N  
ATOM   2868  N   THR B 104     -14.951   9.677  10.737  1.00  0.00           N  
ATOM   2869  CA  THR B 104     -16.376   9.383  10.756  1.00  0.00           C  
ATOM   2870  C   THR B 104     -17.166  10.688  10.744  1.00  0.00           C  
ATOM   2871  O   THR B 104     -16.743  11.700  11.313  1.00  0.00           O  
ATOM   2872  CB  THR B 104     -16.769   8.554  11.984  1.00  0.00           C  
ATOM   2873  OG1 THR B 104     -16.346   9.224  13.176  1.00  0.00           O  
ATOM   2874  CG2 THR B 104     -16.116   7.180  11.925  1.00  0.00           C  
ATOM   2875  N   SER B 105     -18.316  10.675  10.074  1.00  0.00           N  
ATOM   2876  CA  SER B 105     -19.194  11.834  10.032  1.00  0.00           C  
ATOM   2877  C   SER B 105     -20.632  11.362   9.850  1.00  0.00           C  
ATOM   2878  O   SER B 105     -20.865  10.318   9.232  1.00  0.00           O  
ATOM   2879  CB  SER B 105     -18.800  12.801   8.909  1.00  0.00           C  
ATOM   2880  OG  SER B 105     -18.988  12.203   7.644  1.00  0.00           O  
ATOM   2881  N   PRO B 106     -21.606  12.104  10.393  1.00  0.00           N  
ATOM   2882  CA  PRO B 106     -23.006  11.740  10.177  1.00  0.00           C  
ATOM   2883  C   PRO B 106     -23.455  12.130   8.771  1.00  0.00           C  
ATOM   2884  O   PRO B 106     -23.114  13.202   8.270  1.00  0.00           O  
ATOM   2885  CB  PRO B 106     -23.752  12.546  11.241  1.00  0.00           C  
ATOM   2886  CG  PRO B 106     -22.887  13.750  11.460  1.00  0.00           C  
ATOM   2887  CD  PRO B 106     -21.466  13.286  11.259  1.00  0.00           C  
ATOM   2888  N   ILE B 107     -24.227  11.246   8.138  1.00  0.00           N  
ATOM   2889  CA  ILE B 107     -24.880  11.567   6.877  1.00  0.00           C  
ATOM   2890  C   ILE B 107     -26.380  11.382   7.049  1.00  0.00           C  
ATOM   2891  O   ILE B 107     -26.834  10.572   7.866  1.00  0.00           O  
ATOM   2892  CB  ILE B 107     -24.372  10.704   5.704  1.00  0.00           C  
ATOM   2893  CG1 ILE B 107     -24.666   9.213   5.946  1.00  0.00           C  
ATOM   2894  CG2 ILE B 107     -22.879  10.932   5.477  1.00  0.00           C  
ATOM   2895  CD1 ILE B 107     -24.538   8.360   4.706  1.00  0.00           C  
ATOM   2896  N   THR B 108     -27.155  12.156   6.280  1.00  0.00           N  
ATOM   2897  CA  THR B 108     -28.604  12.042   6.266  1.00  0.00           C  
ATOM   2898  C   THR B 108     -29.026  11.332   4.991  1.00  0.00           C  
ATOM   2899  O   THR B 108     -28.490  11.608   3.915  1.00  0.00           O  
ATOM   2900  CB  THR B 108     -29.263  13.423   6.348  1.00  0.00           C  
ATOM   2901  OG1 THR B 108     -28.820  14.090   7.536  1.00  0.00           O  
ATOM   2902  CG2 THR B 108     -30.786  13.301   6.383  1.00  0.00           C  
ATOM   2903  N   HIS B 109     -29.975  10.394   5.097  1.00  0.00           N  
ATOM   2904  CA  HIS B 109     -30.443   9.642   3.943  1.00  0.00           C  
ATOM   2905  C   HIS B 109     -31.967   9.599   3.902  1.00  0.00           C  
ATOM   2906  O   HIS B 109     -32.632   9.969   4.871  1.00  0.00           O  
ATOM   2907  CB  HIS B 109     -29.853   8.226   3.940  1.00  0.00           C  
ATOM   2908  CG  HIS B 109     -30.213   7.413   5.148  1.00  0.00           C  
ATOM   2909  ND1 HIS B 109     -31.421   6.766   5.292  1.00  0.00           N  
ATOM   2910  CD2 HIS B 109     -29.498   7.123   6.260  1.00  0.00           C  
ATOM   2911  CE1 HIS B 109     -31.447   6.123   6.440  1.00  0.00           C  
ATOM   2912  NE2 HIS B 109     -30.287   6.322   7.057  1.00  0.00           N  
ATOM   2913  N   ASN B 110     -32.521   9.162   2.771  1.00  0.00           N  
ATOM   2914  CA  ASN B 110     -33.967   9.136   2.584  1.00  0.00           C  
ATOM   2915  C   ASN B 110     -34.590   7.781   2.937  1.00  0.00           C  
ATOM   2916  O   ASN B 110     -35.792   7.589   2.742  1.00  0.00           O  
ATOM   2917  CB  ASN B 110     -34.332   9.526   1.144  1.00  0.00           C  
ATOM   2918  CG  ASN B 110     -33.811   8.557   0.101  1.00  0.00           C  
ATOM   2919  OD1 ASN B 110     -33.177   7.548   0.415  1.00  0.00           O  
ATOM   2920  ND2 ASN B 110     -34.086   8.851  -1.162  1.00  0.00           N  
ATOM   2921  N   GLY B 111     -33.793   6.838   3.443  1.00  0.00           N  
ATOM   2922  CA  GLY B 111     -34.293   5.534   3.846  1.00  0.00           C  
ATOM   2923  C   GLY B 111     -34.653   4.606   2.700  1.00  0.00           C  
ATOM   2924  O   GLY B 111     -35.352   3.609   2.904  1.00  0.00           O  
ATOM   2925  N   GLU B 112     -34.186   4.916   1.475  1.00  0.00           N  
ATOM   2926  CA  GLU B 112     -34.478   4.107   0.303  1.00  0.00           C  
ATOM   2927  C   GLU B 112     -33.261   3.272  -0.103  1.00  0.00           C  
ATOM   2928  O   GLU B 112     -32.123   3.585   0.238  1.00  0.00           O  
ATOM   2929  CB  GLU B 112     -34.914   4.996  -0.873  1.00  0.00           C  
ATOM   2930  CG  GLU B 112     -36.256   5.692  -0.655  1.00  0.00           C  
ATOM   2931  CD  GLU B 112     -37.424   4.712  -0.666  1.00  0.00           C  
ATOM   2932  OE1 GLU B 112     -38.434   4.977   0.012  1.00  0.00           O  
ATOM   2933  OE2 GLU B 112     -37.332   3.672  -1.358  1.00  0.00           O  
ATOM   2934  N   GLY B 113     -33.526   2.203  -0.843  1.00  0.00           N  
ATOM   2935  CA  GLY B 113     -32.467   1.364  -1.364  1.00  0.00           C  
ATOM   2936  C   GLY B 113     -31.630   0.728  -0.271  1.00  0.00           C  
ATOM   2937  O   GLY B 113     -32.155   0.119   0.665  1.00  0.00           O  
ATOM   2938  N   VAL B 114     -30.309   0.886  -0.376  1.00  0.00           N  
ATOM   2939  CA  VAL B 114     -29.407   0.276   0.599  1.00  0.00           C  
ATOM   2940  C   VAL B 114     -29.525   0.922   1.973  1.00  0.00           C  
ATOM   2941  O   VAL B 114     -29.020   0.369   2.951  1.00  0.00           O  
ATOM   2942  CB  VAL B 114     -27.937   0.318   0.121  1.00  0.00           C  
ATOM   2943  CG1 VAL B 114     -27.763  -0.533  -1.137  1.00  0.00           C  
ATOM   2944  CG2 VAL B 114     -27.481   1.753  -0.120  1.00  0.00           C  
ATOM   2945  N   PHE B 115     -30.192   2.077   2.078  1.00  0.00           N  
ATOM   2946  CA  PHE B 115     -30.356   2.767   3.350  1.00  0.00           C  
ATOM   2947  C   PHE B 115     -31.603   2.325   4.115  1.00  0.00           C  
ATOM   2948  O   PHE B 115     -31.854   2.806   5.221  1.00  0.00           O  
ATOM   2949  CB  PHE B 115     -30.389   4.283   3.128  1.00  0.00           C  
ATOM   2950  CG  PHE B 115     -29.102   4.838   2.577  1.00  0.00           C  
ATOM   2951  CD1 PHE B 115     -28.019   5.061   3.414  1.00  0.00           C  
ATOM   2952  CD2 PHE B 115     -28.970   5.117   1.230  1.00  0.00           C  
ATOM   2953  CE1 PHE B 115     -26.833   5.563   2.909  1.00  0.00           C  
ATOM   2954  CE2 PHE B 115     -27.782   5.614   0.714  1.00  0.00           C  
ATOM   2955  CZ  PHE B 115     -26.712   5.843   1.557  1.00  0.00           C  
ATOM   2956  N   ARG B 116     -32.388   1.402   3.550  1.00  0.00           N  
ATOM   2957  CA  ARG B 116     -33.644   0.983   4.168  1.00  0.00           C  
ATOM   2958  C   ARG B 116     -33.391   0.346   5.532  1.00  0.00           C  
ATOM   2959  O   ARG B 116     -32.619  -0.604   5.659  1.00  0.00           O  
ATOM   2960  CB  ARG B 116     -34.382   0.005   3.255  1.00  0.00           C  
ATOM   2961  CG  ARG B 116     -35.720  -0.458   3.804  1.00  0.00           C  
ATOM   2962  CD  ARG B 116     -36.580  -1.087   2.719  1.00  0.00           C  
ATOM   2963  NE  ARG B 116     -37.056  -0.086   1.765  1.00  0.00           N  
ATOM   2964  CZ  ARG B 116     -37.807  -0.358   0.696  1.00  0.00           C  
ATOM   2965  NH1 ARG B 116     -38.165  -1.602   0.435  1.00  0.00           N  
ATOM   2966  NH2 ARG B 116     -38.207   0.617  -0.114  1.00  0.00           N  
ATOM   2967  N   GLY B 117     -34.054   0.882   6.570  1.00  0.00           N  
ATOM   2968  CA  GLY B 117     -33.964   0.342   7.909  1.00  0.00           C  
ATOM   2969  C   GLY B 117     -32.740   0.756   8.704  1.00  0.00           C  
ATOM   2970  O   GLY B 117     -32.545   0.266   9.815  1.00  0.00           O  
ATOM   2971  N   LEU B 118     -31.908   1.652   8.143  1.00  0.00           N  
ATOM   2972  CA  LEU B 118     -30.702   2.091   8.831  1.00  0.00           C  
ATOM   2973  C   LEU B 118     -30.971   3.317   9.689  1.00  0.00           C  
ATOM   2974  O   LEU B 118     -31.944   4.047   9.474  1.00  0.00           O  
ATOM   2975  CB  LEU B 118     -29.584   2.393   7.825  1.00  0.00           C  
ATOM   2976  CG  LEU B 118     -29.218   1.268   6.847  1.00  0.00           C  
ATOM   2977  CD1 LEU B 118     -28.015   1.672   6.008  1.00  0.00           C  
ATOM   2978  CD2 LEU B 118     -28.937  -0.033   7.580  1.00  0.00           C  
ATOM   2979  N   ALA B 119     -30.106   3.554  10.681  1.00  0.00           N  
ATOM   2980  CA  ALA B 119     -30.187   4.740  11.520  1.00  0.00           C  
ATOM   2981  C   ALA B 119     -30.068   6.001  10.667  1.00  0.00           C  
ATOM   2982  O   ALA B 119     -29.373   6.018   9.651  1.00  0.00           O  
ATOM   2983  CB  ALA B 119     -29.097   4.709  12.587  1.00  0.00           C  
ATOM   2984  N   ASN B 120     -30.755   7.083  11.089  1.00  0.00           N  
ATOM   2985  CA  ASN B 120     -30.747   8.338  10.355  1.00  0.00           C  
ATOM   2986  C   ASN B 120     -30.754   9.501  11.344  1.00  0.00           C  
ATOM   2987  O   ASN B 120     -31.749   9.698  12.037  1.00  0.00           O  
ATOM   2988  CB  ASN B 120     -31.972   8.418   9.429  1.00  0.00           C  
ATOM   2989  CG  ASN B 120     -31.855   9.493   8.372  1.00  0.00           C  
ATOM   2990  OD1 ASN B 120     -30.838  10.171   8.259  1.00  0.00           O  
ATOM   2991  ND2 ASN B 120     -32.907   9.642   7.567  1.00  0.00           N  
ATOM   2992  N   PRO B 121     -29.640  10.274  11.430  1.00  0.00           N  
ATOM   2993  CA  PRO B 121     -28.445  10.175  10.590  1.00  0.00           C  
ATOM   2994  C   PRO B 121     -27.636   8.910  10.836  1.00  0.00           C  
ATOM   2995  O   PRO B 121     -27.737   8.301  11.906  1.00  0.00           O  
ATOM   2996  CB  PRO B 121     -27.638  11.417  10.976  1.00  0.00           C  
ATOM   2997  CG  PRO B 121     -28.069  11.724  12.369  1.00  0.00           C  
ATOM   2998  CD  PRO B 121     -29.528  11.358  12.418  1.00  0.00           C  
ATOM   2999  N   LEU B 122     -26.847   8.545   9.838  1.00  0.00           N  
ATOM   3000  CA  LEU B 122     -26.012   7.354   9.883  1.00  0.00           C  
ATOM   3001  C   LEU B 122     -24.546   7.772   9.988  1.00  0.00           C  
ATOM   3002  O   LEU B 122     -24.075   8.578   9.182  1.00  0.00           O  
ATOM   3003  CB  LEU B 122     -26.235   6.497   8.636  1.00  0.00           C  
ATOM   3004  CG  LEU B 122     -25.488   5.157   8.561  1.00  0.00           C  
ATOM   3005  CD1 LEU B 122     -26.087   4.158   9.535  1.00  0.00           C  
ATOM   3006  CD2 LEU B 122     -25.526   4.598   7.139  1.00  0.00           C  
ATOM   3007  N   THR B 123     -23.833   7.236  10.979  1.00  0.00           N  
ATOM   3008  CA  THR B 123     -22.410   7.530  11.146  1.00  0.00           C  
ATOM   3009  C   THR B 123     -21.600   6.653  10.196  1.00  0.00           C  
ATOM   3010  O   THR B 123     -21.667   5.424  10.263  1.00  0.00           O  
ATOM   3011  CB  THR B 123     -21.961   7.290  12.593  1.00  0.00           C  
ATOM   3012  OG1 THR B 123     -22.712   8.133  13.466  1.00  0.00           O  
ATOM   3013  CG2 THR B 123     -20.484   7.603  12.757  1.00  0.00           C  
ATOM   3014  N   VAL B 124     -20.838   7.287   9.290  1.00  0.00           N  
ATOM   3015  CA  VAL B 124     -20.085   6.551   8.274  1.00  0.00           C  
ATOM   3016  C   VAL B 124     -18.642   7.037   8.214  1.00  0.00           C  
ATOM   3017  O   VAL B 124     -18.327   8.162   8.602  1.00  0.00           O  
ATOM   3018  CB  VAL B 124     -20.727   6.677   6.872  1.00  0.00           C  
ATOM   3019  CG1 VAL B 124     -22.156   6.150   6.891  1.00  0.00           C  
ATOM   3020  CG2 VAL B 124     -20.686   8.127   6.386  1.00  0.00           C  
ATOM   3021  N   THR B 125     -17.768   6.168   7.724  1.00  0.00           N  
ATOM   3022  CA  THR B 125     -16.374   6.523   7.479  1.00  0.00           C  
ATOM   3023  C   THR B 125     -16.248   7.102   6.082  1.00  0.00           C  
ATOM   3024  O   THR B 125     -16.661   6.481   5.099  1.00  0.00           O  
ATOM   3025  CB  THR B 125     -15.454   5.301   7.626  1.00  0.00           C  
ATOM   3026  OG1 THR B 125     -15.630   4.731   8.917  1.00  0.00           O  
ATOM   3027  CG2 THR B 125     -13.993   5.705   7.456  1.00  0.00           C  
ATOM   3028  N   ARG B 126     -15.675   8.319   5.985  1.00  0.00           N  
ATOM   3029  CA  ARG B 126     -15.494   9.003   4.715  1.00  0.00           C  
ATOM   3030  C   ARG B 126     -14.013   9.117   4.384  1.00  0.00           C  
ATOM   3031  O   ARG B 126     -13.212   9.561   5.211  1.00  0.00           O  
ATOM   3032  CB  ARG B 126     -16.142  10.392   4.747  1.00  0.00           C  
ATOM   3033  CG  ARG B 126     -17.661  10.349   4.852  1.00  0.00           C  
ATOM   3034  CD  ARG B 126     -18.255  11.747   5.008  1.00  0.00           C  
ATOM   3035  NE  ARG B 126     -17.927  12.610   3.879  1.00  0.00           N  
ATOM   3036  CZ  ARG B 126     -18.205  13.910   3.808  1.00  0.00           C  
ATOM   3037  NH1 ARG B 126     -18.823  14.508   4.820  1.00  0.00           N  
ATOM   3038  NH2 ARG B 126     -17.868  14.614   2.747  1.00  0.00           N  
ATOM   3039  N   TYR B 127     -13.674   8.710   3.177  1.00  0.00           N  
ATOM   3040  CA  TYR B 127     -12.322   8.886   2.662  1.00  0.00           C  
ATOM   3041  C   TYR B 127     -12.401   9.235   1.177  1.00  0.00           C  
ATOM   3042  O   TYR B 127     -12.490   8.352   0.319  1.00  0.00           O  
ATOM   3043  CB  TYR B 127     -11.462   7.643   2.890  1.00  0.00           C  
ATOM   3044  CG  TYR B 127     -10.115   7.838   2.255  1.00  0.00           C  
ATOM   3045  CD1 TYR B 127      -9.320   8.903   2.637  1.00  0.00           C  
ATOM   3046  CD2 TYR B 127      -9.694   7.025   1.224  1.00  0.00           C  
ATOM   3047  CE1 TYR B 127      -8.123   9.149   2.011  1.00  0.00           C  
ATOM   3048  CE2 TYR B 127      -8.490   7.265   0.589  1.00  0.00           C  
ATOM   3049  CZ  TYR B 127      -7.703   8.335   0.981  1.00  0.00           C  
ATOM   3050  OH  TYR B 127      -6.527   8.591   0.357  1.00  0.00           O  
ATOM   3051  N   HIS B 128     -12.374  10.537   0.863  1.00  0.00           N  
ATOM   3052  CA  HIS B 128     -12.456  10.969  -0.518  1.00  0.00           C  
ATOM   3053  C   HIS B 128     -12.028  12.431  -0.639  1.00  0.00           C  
ATOM   3054  O   HIS B 128     -12.213  13.223   0.289  1.00  0.00           O  
ATOM   3055  CB  HIS B 128     -13.879  10.800  -1.063  1.00  0.00           C  
ATOM   3056  CG  HIS B 128     -14.900  11.626  -0.357  1.00  0.00           C  
ATOM   3057  ND1 HIS B 128     -15.233  12.901  -0.751  1.00  0.00           N  
ATOM   3058  CD2 HIS B 128     -15.668  11.372   0.731  1.00  0.00           C  
ATOM   3059  CE1 HIS B 128     -16.156  13.395   0.063  1.00  0.00           C  
ATOM   3060  NE2 HIS B 128     -16.433  12.485   0.975  1.00  0.00           N  
ATOM   3061  N   SER B 129     -11.437  12.767  -1.789  1.00  0.00           N  
ATOM   3062  CA  SER B 129     -11.141  14.144  -2.161  1.00  0.00           C  
ATOM   3063  C   SER B 129     -11.967  14.578  -3.364  1.00  0.00           C  
ATOM   3064  O   SER B 129     -11.933  15.740  -3.755  1.00  0.00           O  
ATOM   3065  CB  SER B 129      -9.650  14.302  -2.473  1.00  0.00           C  
ATOM   3066  OG  SER B 129      -9.292  13.504  -3.582  1.00  0.00           O  
ATOM   3067  N   LEU B 130     -12.713  13.639  -3.965  1.00  0.00           N  
ATOM   3068  CA  LEU B 130     -13.574  13.901  -5.102  1.00  0.00           C  
ATOM   3069  C   LEU B 130     -15.024  13.622  -4.726  1.00  0.00           C  
ATOM   3070  O   LEU B 130     -15.296  12.798  -3.846  1.00  0.00           O  
ATOM   3071  CB  LEU B 130     -13.171  13.040  -6.307  1.00  0.00           C  
ATOM   3072  CG  LEU B 130     -11.727  13.176  -6.812  1.00  0.00           C  
ATOM   3073  CD1 LEU B 130     -11.438  12.144  -7.896  1.00  0.00           C  
ATOM   3074  CD2 LEU B 130     -11.472  14.579  -7.333  1.00  0.00           C  
ATOM   3075  N   VAL B 131     -15.959  14.318  -5.395  1.00  0.00           N  
ATOM   3076  CA  VAL B 131     -17.384  14.104  -5.194  1.00  0.00           C  
ATOM   3077  C   VAL B 131     -18.113  14.226  -6.527  1.00  0.00           C  
ATOM   3078  O   VAL B 131     -17.583  14.783  -7.490  1.00  0.00           O  
ATOM   3079  CB  VAL B 131     -18.001  15.106  -4.187  1.00  0.00           C  
ATOM   3080  CG1 VAL B 131     -17.466  14.864  -2.785  1.00  0.00           C  
ATOM   3081  CG2 VAL B 131     -17.737  16.547  -4.634  1.00  0.00           C  
ATOM   3082  N   VAL B 132     -19.327  13.685  -6.582  1.00  0.00           N  
ATOM   3083  CA  VAL B 132     -20.190  13.866  -7.739  1.00  0.00           C  
ATOM   3084  C   VAL B 132     -20.775  15.276  -7.688  1.00  0.00           C  
ATOM   3085  O   VAL B 132     -21.338  15.685  -6.662  1.00  0.00           O  
ATOM   3086  CB  VAL B 132     -21.302  12.812  -7.778  1.00  0.00           C  
ATOM   3087  CG1 VAL B 132     -22.266  13.087  -8.933  1.00  0.00           C  
ATOM   3088  CG2 VAL B 132     -20.707  11.419  -7.911  1.00  0.00           C  
ATOM   3089  N   GLU B 133     -20.638  16.027  -8.786  1.00  0.00           N  
ATOM   3090  CA  GLU B 133     -21.173  17.377  -8.874  1.00  0.00           C  
ATOM   3091  C   GLU B 133     -22.700  17.319  -8.917  1.00  0.00           C  
ATOM   3092  O   GLU B 133     -23.266  16.719  -9.837  1.00  0.00           O  
ATOM   3093  CB  GLU B 133     -20.622  18.074 -10.116  1.00  0.00           C  
ATOM   3094  CG  GLU B 133     -21.059  19.510 -10.281  1.00  0.00           C  
ATOM   3095  CD  GLU B 133     -20.527  20.117 -11.572  1.00  0.00           C  
ATOM   3096  OE1 GLU B 133     -20.928  19.643 -12.654  1.00  0.00           O  
ATOM   3097  OE2 GLU B 133     -19.702  21.043 -11.496  1.00  0.00           O  
ATOM   3098  N   PRO B 134     -23.410  17.941  -7.951  1.00  0.00           N  
ATOM   3099  CA  PRO B 134     -24.873  17.828  -7.899  1.00  0.00           C  
ATOM   3100  C   PRO B 134     -25.576  18.298  -9.167  1.00  0.00           C  
ATOM   3101  O   PRO B 134     -26.505  17.641  -9.626  1.00  0.00           O  
ATOM   3102  CB  PRO B 134     -25.251  18.697  -6.690  1.00  0.00           C  
ATOM   3103  CG  PRO B 134     -24.038  18.675  -5.825  1.00  0.00           C  
ATOM   3104  CD  PRO B 134     -22.865  18.644  -6.774  1.00  0.00           C  
ATOM   3105  N   ASP B 135     -25.121  19.421  -9.750  1.00  0.00           N  
ATOM   3106  CA  ASP B 135     -25.785  19.984 -10.921  1.00  0.00           C  
ATOM   3107  C   ASP B 135     -25.633  19.110 -12.163  1.00  0.00           C  
ATOM   3108  O   ASP B 135     -26.416  19.244 -13.110  1.00  0.00           O  
ATOM   3109  CB  ASP B 135     -25.246  21.391 -11.217  1.00  0.00           C  
ATOM   3110  CG  ASP B 135     -25.629  22.402 -10.156  1.00  0.00           C  
ATOM   3111  OD1 ASP B 135     -26.590  22.148  -9.401  1.00  0.00           O  
ATOM   3112  OD2 ASP B 135     -24.977  23.465 -10.086  1.00  0.00           O  
ATOM   3113  N   SER B 136     -24.644  18.216 -12.171  1.00  0.00           N  
ATOM   3114  CA  SER B 136     -24.388  17.352 -13.318  1.00  0.00           C  
ATOM   3115  C   SER B 136     -24.991  15.953 -13.156  1.00  0.00           C  
ATOM   3116  O   SER B 136     -24.919  15.153 -14.093  1.00  0.00           O  
ATOM   3117  CB  SER B 136     -22.887  17.231 -13.568  1.00  0.00           C  
ATOM   3118  OG  SER B 136     -22.273  16.431 -12.579  1.00  0.00           O  
ATOM   3119  N   LEU B 137     -25.562  15.651 -11.987  1.00  0.00           N  
ATOM   3120  CA  LEU B 137     -26.113  14.321 -11.752  1.00  0.00           C  
ATOM   3121  C   LEU B 137     -27.234  14.043 -12.753  1.00  0.00           C  
ATOM   3122  O   LEU B 137     -28.200  14.801 -12.825  1.00  0.00           O  
ATOM   3123  CB  LEU B 137     -26.633  14.185 -10.321  1.00  0.00           C  
ATOM   3124  CG  LEU B 137     -27.144  12.786  -9.940  1.00  0.00           C  
ATOM   3125  CD1 LEU B 137     -26.006  11.782  -9.918  1.00  0.00           C  
ATOM   3126  CD2 LEU B 137     -27.862  12.814  -8.600  1.00  0.00           C  
ATOM   3127  N   PRO B 138     -27.131  12.972 -13.552  1.00  0.00           N  
ATOM   3128  CA  PRO B 138     -28.160  12.686 -14.557  1.00  0.00           C  
ATOM   3129  C   PRO B 138     -29.541  12.492 -13.937  1.00  0.00           C  
ATOM   3130  O   PRO B 138     -29.668  11.979 -12.827  1.00  0.00           O  
ATOM   3131  CB  PRO B 138     -27.666  11.396 -15.217  1.00  0.00           C  
ATOM   3132  CG  PRO B 138     -26.181  11.405 -14.986  1.00  0.00           C  
ATOM   3133  CD  PRO B 138     -26.008  12.041 -13.636  1.00  0.00           C  
ATOM   3134  N   ALA B 139     -30.579  12.907 -14.676  1.00  0.00           N  
ATOM   3135  CA  ALA B 139     -31.946  12.885 -14.170  1.00  0.00           C  
ATOM   3136  C   ALA B 139     -32.438  11.477 -13.851  1.00  0.00           C  
ATOM   3137  O   ALA B 139     -33.422  11.316 -13.124  1.00  0.00           O  
ATOM   3138  CB  ALA B 139     -32.883  13.551 -15.179  1.00  0.00           C  
ATOM   3139  N   CYS B 140     -31.781  10.445 -14.383  1.00  0.00           N  
ATOM   3140  CA  CYS B 140     -32.169   9.073 -14.109  1.00  0.00           C  
ATOM   3141  C   CYS B 140     -31.788   8.628 -12.702  1.00  0.00           C  
ATOM   3142  O   CYS B 140     -32.201   7.553 -12.270  1.00  0.00           O  
ATOM   3143  CB  CYS B 140     -31.550   8.130 -15.143  1.00  0.00           C  
ATOM   3144  SG  CYS B 140     -29.757   8.213 -15.244  1.00  0.00           S  
ATOM   3145  N   PHE B 141     -30.995   9.441 -11.975  1.00  0.00           N  
ATOM   3146  CA  PHE B 141     -30.602   9.130 -10.606  1.00  0.00           C  
ATOM   3147  C   PHE B 141     -31.315  10.030  -9.608  1.00  0.00           C  
ATOM   3148  O   PHE B 141     -31.512  11.225  -9.850  1.00  0.00           O  
ATOM   3149  CB  PHE B 141     -29.086   9.293 -10.413  1.00  0.00           C  
ATOM   3150  CG  PHE B 141     -28.276   8.170 -10.989  1.00  0.00           C  
ATOM   3151  CD1 PHE B 141     -28.137   6.974 -10.301  1.00  0.00           C  
ATOM   3152  CD2 PHE B 141     -27.625   8.324 -12.199  1.00  0.00           C  
ATOM   3153  CE1 PHE B 141     -27.385   5.943 -10.825  1.00  0.00           C  
ATOM   3154  CE2 PHE B 141     -26.863   7.294 -12.737  1.00  0.00           C  
ATOM   3155  CZ  PHE B 141     -26.746   6.102 -12.046  1.00  0.00           C  
ATOM   3156  N   ASP B 142     -31.694   9.456  -8.473  1.00  0.00           N  
ATOM   3157  CA  ASP B 142     -32.094  10.211  -7.299  1.00  0.00           C  
ATOM   3158  C   ASP B 142     -30.943  10.226  -6.300  1.00  0.00           C  
ATOM   3159  O   ASP B 142     -30.207   9.246  -6.173  1.00  0.00           O  
ATOM   3160  CB  ASP B 142     -33.331   9.588  -6.643  1.00  0.00           C  
ATOM   3161  CG  ASP B 142     -34.586   9.768  -7.462  1.00  0.00           C  
ATOM   3162  OD1 ASP B 142     -34.752  10.837  -8.076  1.00  0.00           O  
ATOM   3163  OD2 ASP B 142     -35.414   8.836  -7.482  1.00  0.00           O  
ATOM   3164  N   VAL B 143     -30.788  11.353  -5.590  1.00  0.00           N  
ATOM   3165  CA  VAL B 143     -29.847  11.405  -4.484  1.00  0.00           C  
ATOM   3166  C   VAL B 143     -30.511  10.742  -3.273  1.00  0.00           C  
ATOM   3167  O   VAL B 143     -31.631  11.089  -2.908  1.00  0.00           O  
ATOM   3168  CB  VAL B 143     -29.437  12.844  -4.151  1.00  0.00           C  
ATOM   3169  CG1 VAL B 143     -28.441  12.864  -2.994  1.00  0.00           C  
ATOM   3170  CG2 VAL B 143     -28.829  13.521  -5.371  1.00  0.00           C  
ATOM   3171  N   THR B 144     -29.815   9.775  -2.662  1.00  0.00           N  
ATOM   3172  CA  THR B 144     -30.360   9.034  -1.523  1.00  0.00           C  
ATOM   3173  C   THR B 144     -29.735   9.437  -0.198  1.00  0.00           C  
ATOM   3174  O   THR B 144     -30.317   9.151   0.857  1.00  0.00           O  
ATOM   3175  CB  THR B 144     -30.186   7.520  -1.724  1.00  0.00           C  
ATOM   3176  OG1 THR B 144     -28.820   7.225  -2.031  1.00  0.00           O  
ATOM   3177  CG2 THR B 144     -31.067   7.030  -2.867  1.00  0.00           C  
ATOM   3178  N   ALA B 145     -28.565  10.102  -0.216  1.00  0.00           N  
ATOM   3179  CA  ALA B 145     -27.890  10.482   1.020  1.00  0.00           C  
ATOM   3180  C   ALA B 145     -27.045  11.736   0.807  1.00  0.00           C  
ATOM   3181  O   ALA B 145     -26.549  11.982  -0.293  1.00  0.00           O  
ATOM   3182  CB  ALA B 145     -27.024   9.340   1.547  1.00  0.00           C  
ATOM   3183  N   TRP B 146     -26.868  12.513   1.885  1.00  0.00           N  
ATOM   3184  CA  TRP B 146     -26.168  13.787   1.855  1.00  0.00           C  
ATOM   3185  C   TRP B 146     -25.267  13.939   3.071  1.00  0.00           C  
ATOM   3186  O   TRP B 146     -25.568  13.420   4.153  1.00  0.00           O  
ATOM   3187  CB  TRP B 146     -27.161  14.960   1.829  1.00  0.00           C  
ATOM   3188  CG  TRP B 146     -28.200  14.885   0.764  1.00  0.00           C  
ATOM   3189  CD1 TRP B 146     -28.177  15.483  -0.466  1.00  0.00           C  
ATOM   3190  CD2 TRP B 146     -29.443  14.168   0.826  1.00  0.00           C  
ATOM   3191  NE1 TRP B 146     -29.315  15.190  -1.169  1.00  0.00           N  
ATOM   3192  CE2 TRP B 146     -30.116  14.380  -0.404  1.00  0.00           C  
ATOM   3193  CE3 TRP B 146     -30.065  13.364   1.794  1.00  0.00           C  
ATOM   3194  CZ2 TRP B 146     -31.360  13.818  -0.683  1.00  0.00           C  
ATOM   3195  CZ3 TRP B 146     -31.301  12.806   1.507  1.00  0.00           C  
ATOM   3196  CH2 TRP B 146     -31.943  13.041   0.282  1.00  0.00           C  
ATOM   3197  N   SER B 147     -24.172  14.676   2.905  1.00  0.00           N  
ATOM   3198  CA  SER B 147     -23.342  15.085   4.028  1.00  0.00           C  
ATOM   3199  C   SER B 147     -23.934  16.330   4.686  1.00  0.00           C  
ATOM   3200  O   SER B 147     -24.924  16.892   4.213  1.00  0.00           O  
ATOM   3201  CB  SER B 147     -21.916  15.364   3.566  1.00  0.00           C  
ATOM   3202  OG  SER B 147     -21.841  16.570   2.835  1.00  0.00           O  
ATOM   3203  N   GLU B 148     -23.300  16.776   5.783  1.00  0.00           N  
ATOM   3204  CA  GLU B 148     -23.744  17.986   6.478  1.00  0.00           C  
ATOM   3205  C   GLU B 148     -23.620  19.221   5.594  1.00  0.00           C  
ATOM   3206  O   GLU B 148     -24.355  20.193   5.767  1.00  0.00           O  
ATOM   3207  CB  GLU B 148     -22.942  18.170   7.763  1.00  0.00           C  
ATOM   3208  CG  GLU B 148     -23.194  17.107   8.815  1.00  0.00           C  
ATOM   3209  CD  GLU B 148     -22.262  17.233  10.010  1.00  0.00           C  
ATOM   3210  OE1 GLU B 148     -21.058  16.964   9.844  1.00  0.00           O  
ATOM   3211  OE2 GLU B 148     -22.741  17.616  11.100  1.00  0.00           O  
ATOM   3212  N   THR B 149     -22.685  19.198   4.630  1.00  0.00           N  
ATOM   3213  CA  THR B 149     -22.486  20.299   3.696  1.00  0.00           C  
ATOM   3214  C   THR B 149     -23.181  20.042   2.357  1.00  0.00           C  
ATOM   3215  O   THR B 149     -22.875  20.693   1.357  1.00  0.00           O  
ATOM   3216  CB  THR B 149     -20.990  20.548   3.465  1.00  0.00           C  
ATOM   3217  OG1 THR B 149     -20.350  19.342   3.043  1.00  0.00           O  
ATOM   3218  CG2 THR B 149     -20.333  21.030   4.747  1.00  0.00           C  
ATOM   3219  N   ARG B 150     -24.139  19.103   2.351  1.00  0.00           N  
ATOM   3220  CA  ARG B 150     -24.983  18.769   1.201  1.00  0.00           C  
ATOM   3221  C   ARG B 150     -24.200  18.176   0.022  1.00  0.00           C  
ATOM   3222  O   ARG B 150     -24.646  18.266  -1.129  1.00  0.00           O  
ATOM   3223  CB  ARG B 150     -25.804  19.988   0.754  1.00  0.00           C  
ATOM   3224  CG  ARG B 150     -26.687  20.557   1.849  1.00  0.00           C  
ATOM   3225  CD  ARG B 150     -27.722  19.540   2.348  1.00  0.00           C  
ATOM   3226  NE  ARG B 150     -28.723  19.243   1.336  1.00  0.00           N  
ATOM   3227  CZ  ARG B 150     -29.744  18.383   1.502  1.00  0.00           C  
ATOM   3228  NH1 ARG B 150     -29.883  17.729   2.644  1.00  0.00           N  
ATOM   3229  NH2 ARG B 150     -30.611  18.172   0.529  1.00  0.00           N  
ATOM   3230  N   GLU B 151     -23.054  17.558   0.297  1.00  0.00           N  
ATOM   3231  CA  GLU B 151     -22.381  16.762  -0.711  1.00  0.00           C  
ATOM   3232  C   GLU B 151     -23.143  15.460  -0.922  1.00  0.00           C  
ATOM   3233  O   GLU B 151     -23.717  14.915   0.019  1.00  0.00           O  
ATOM   3234  CB  GLU B 151     -20.942  16.454  -0.287  1.00  0.00           C  
ATOM   3235  CG  GLU B 151     -20.044  17.674  -0.170  1.00  0.00           C  
ATOM   3236  CD  GLU B 151     -18.708  17.339   0.470  1.00  0.00           C  
ATOM   3237  OE1 GLU B 151     -18.705  16.753   1.568  1.00  0.00           O  
ATOM   3238  OE2 GLU B 151     -17.669  17.660  -0.130  1.00  0.00           O  
ATOM   3239  N   ILE B 152     -23.164  14.966  -2.164  1.00  0.00           N  
ATOM   3240  CA  ILE B 152     -23.856  13.720  -2.472  1.00  0.00           C  
ATOM   3241  C   ILE B 152     -23.118  12.555  -1.817  1.00  0.00           C  
ATOM   3242  O   ILE B 152     -21.935  12.334  -2.072  1.00  0.00           O  
ATOM   3243  CB  ILE B 152     -23.959  13.512  -3.994  1.00  0.00           C  
ATOM   3244  CG1 ILE B 152     -24.847  14.592  -4.615  1.00  0.00           C  
ATOM   3245  CG2 ILE B 152     -24.498  12.115  -4.314  1.00  0.00           C  
ATOM   3246  CD1 ILE B 152     -24.937  14.526  -6.133  1.00  0.00           C  
ATOM   3247  N   MET B 153     -23.819  11.811  -0.955  1.00  0.00           N  
ATOM   3248  CA  MET B 153     -23.257  10.659  -0.271  1.00  0.00           C  
ATOM   3249  C   MET B 153     -23.873   9.339  -0.756  1.00  0.00           C  
ATOM   3250  O   MET B 153     -23.376   8.266  -0.403  1.00  0.00           O  
ATOM   3251  CB  MET B 153     -23.449  10.788   1.239  1.00  0.00           C  
ATOM   3252  CG  MET B 153     -22.620  11.889   1.882  1.00  0.00           C  
ATOM   3253  SD  MET B 153     -20.837  11.549   1.846  1.00  0.00           S  
ATOM   3254  CE  MET B 153     -20.283  12.719   0.617  1.00  0.00           C  
ATOM   3255  N   GLY B 154     -24.942   9.418  -1.557  1.00  0.00           N  
ATOM   3256  CA  GLY B 154     -25.565   8.231  -2.111  1.00  0.00           C  
ATOM   3257  C   GLY B 154     -26.434   8.580  -3.297  1.00  0.00           C  
ATOM   3258  O   GLY B 154     -27.053   9.641  -3.326  1.00  0.00           O  
ATOM   3259  N   ILE B 155     -26.469   7.689  -4.298  1.00  0.00           N  
ATOM   3260  CA  ILE B 155     -27.335   7.842  -5.461  1.00  0.00           C  
ATOM   3261  C   ILE B 155     -27.998   6.503  -5.771  1.00  0.00           C  
ATOM   3262  O   ILE B 155     -27.474   5.433  -5.440  1.00  0.00           O  
ATOM   3263  CB  ILE B 155     -26.578   8.347  -6.717  1.00  0.00           C  
ATOM   3264  CG1 ILE B 155     -25.452   7.377  -7.105  1.00  0.00           C  
ATOM   3265  CG2 ILE B 155     -26.035   9.751  -6.480  1.00  0.00           C  
ATOM   3266  CD1 ILE B 155     -24.747   7.733  -8.408  1.00  0.00           C  
ATOM   3267  N   ARG B 156     -29.185   6.563  -6.420  1.00  0.00           N  
ATOM   3268  CA  ARG B 156     -29.910   5.365  -6.828  1.00  0.00           C  
ATOM   3269  C   ARG B 156     -30.607   5.626  -8.153  1.00  0.00           C  
ATOM   3270  O   ARG B 156     -31.260   6.660  -8.320  1.00  0.00           O  
ATOM   3271  CB  ARG B 156     -30.937   4.962  -5.758  1.00  0.00           C  
ATOM   3272  CG  ARG B 156     -31.725   3.703  -6.104  1.00  0.00           C  
ATOM   3273  CD  ARG B 156     -32.885   3.489  -5.135  1.00  0.00           C  
ATOM   3274  NE  ARG B 156     -33.827   4.605  -5.181  1.00  0.00           N  
ATOM   3275  CZ  ARG B 156     -35.028   4.607  -4.602  1.00  0.00           C  
ATOM   3276  NH1 ARG B 156     -35.437   3.548  -3.927  1.00  0.00           N  
ATOM   3277  NH2 ARG B 156     -35.821   5.674  -4.695  1.00  0.00           N  
ATOM   3278  N   HIS B 157     -30.465   4.712  -9.100  1.00  0.00           N  
ATOM   3279  CA  HIS B 157     -31.153   4.816 -10.378  1.00  0.00           C  
ATOM   3280  C   HIS B 157     -32.655   4.625 -10.180  1.00  0.00           C  
ATOM   3281  O   HIS B 157     -33.083   3.790  -9.382  1.00  0.00           O  
ATOM   3282  CB  HIS B 157     -30.598   3.789 -11.367  1.00  0.00           C  
ATOM   3283  CG  HIS B 157     -30.938   4.091 -12.794  1.00  0.00           C  
ATOM   3284  ND1 HIS B 157     -32.135   3.736 -13.367  1.00  0.00           N  
ATOM   3285  CD2 HIS B 157     -30.220   4.697 -13.760  1.00  0.00           C  
ATOM   3286  CE1 HIS B 157     -32.145   4.128 -14.630  1.00  0.00           C  
ATOM   3287  NE2 HIS B 157     -30.991   4.710 -14.899  1.00  0.00           N  
ATOM   3288  N   ARG B 158     -33.460   5.412 -10.901  1.00  0.00           N  
ATOM   3289  CA  ARG B 158     -34.905   5.402 -10.700  1.00  0.00           C  
ATOM   3290  C   ARG B 158     -35.573   4.132 -11.207  1.00  0.00           C  
ATOM   3291  O   ARG B 158     -36.626   3.753 -10.708  1.00  0.00           O  
ATOM   3292  CB  ARG B 158     -35.536   6.611 -11.385  1.00  0.00           C  
ATOM   3293  CG  ARG B 158     -35.164   7.926 -10.740  1.00  0.00           C  
ATOM   3294  CD  ARG B 158     -35.795   9.106 -11.463  1.00  0.00           C  
ATOM   3295  NE  ARG B 158     -35.613  10.341 -10.717  1.00  0.00           N  
ATOM   3296  CZ  ARG B 158     -36.047  11.535 -11.108  1.00  0.00           C  
ATOM   3297  NH1 ARG B 158     -36.690  11.667 -12.258  1.00  0.00           N  
ATOM   3298  NH2 ARG B 158     -35.835  12.595 -10.358  1.00  0.00           N  
ATOM   3299  N   GLN B 159     -34.968   3.472 -12.194  1.00  0.00           N  
ATOM   3300  CA  GLN B 159     -35.574   2.322 -12.845  1.00  0.00           C  
ATOM   3301  C   GLN B 159     -34.824   1.018 -12.589  1.00  0.00           C  
ATOM   3302  O   GLN B 159     -35.440  -0.034 -12.434  1.00  0.00           O  
ATOM   3303  CB  GLN B 159     -35.661   2.565 -14.360  1.00  0.00           C  
ATOM   3304  CG  GLN B 159     -36.624   1.644 -15.094  1.00  0.00           C  
ATOM   3305  CD  GLN B 159     -38.006   2.255 -15.243  1.00  0.00           C  
ATOM   3306  OE1 GLN B 159     -38.151   3.445 -15.511  1.00  0.00           O  
ATOM   3307  NE2 GLN B 159     -39.030   1.442 -15.059  1.00  0.00           N  
ATOM   3308  N   TRP B 160     -33.495   1.088 -12.554  1.00  0.00           N  
ATOM   3309  CA  TRP B 160     -32.654  -0.098 -12.472  1.00  0.00           C  
ATOM   3310  C   TRP B 160     -31.994  -0.236 -11.103  1.00  0.00           C  
ATOM   3311  O   TRP B 160     -31.908   0.725 -10.341  1.00  0.00           O  
ATOM   3312  CB  TRP B 160     -31.588  -0.056 -13.573  1.00  0.00           C  
ATOM   3313  CG  TRP B 160     -32.158   0.030 -14.954  1.00  0.00           C  
ATOM   3314  CD1 TRP B 160     -33.318  -0.538 -15.403  1.00  0.00           C  
ATOM   3315  CD2 TRP B 160     -31.598   0.722 -16.085  1.00  0.00           C  
ATOM   3316  NE1 TRP B 160     -33.514  -0.240 -16.732  1.00  0.00           N  
ATOM   3317  CE2 TRP B 160     -32.468   0.523 -17.174  1.00  0.00           C  
ATOM   3318  CE3 TRP B 160     -30.438   1.486 -16.284  1.00  0.00           C  
ATOM   3319  CZ2 TRP B 160     -32.219   1.070 -18.437  1.00  0.00           C  
ATOM   3320  CZ3 TRP B 160     -30.193   2.018 -17.538  1.00  0.00           C  
ATOM   3321  CH2 TRP B 160     -31.078   1.809 -18.593  1.00  0.00           C  
ATOM   3322  N   ASP B 161     -31.512  -1.431 -10.795  1.00  0.00           N  
ATOM   3323  CA  ASP B 161     -30.865  -1.714  -9.516  1.00  0.00           C  
ATOM   3324  C   ASP B 161     -29.416  -1.246  -9.536  1.00  0.00           C  
ATOM   3325  O   ASP B 161     -28.473  -2.043  -9.470  1.00  0.00           O  
ATOM   3326  CB  ASP B 161     -30.952  -3.211  -9.184  1.00  0.00           C  
ATOM   3327  CG  ASP B 161     -32.368  -3.667  -8.901  1.00  0.00           C  
ATOM   3328  OD1 ASP B 161     -33.160  -2.854  -8.377  1.00  0.00           O  
ATOM   3329  OD2 ASP B 161     -32.690  -4.841  -9.208  1.00  0.00           O  
ATOM   3330  N   LEU B 162     -29.232   0.070  -9.637  1.00  0.00           N  
ATOM   3331  CA  LEU B 162     -27.915   0.696  -9.610  1.00  0.00           C  
ATOM   3332  C   LEU B 162     -27.872   1.655  -8.436  1.00  0.00           C  
ATOM   3333  O   LEU B 162     -28.679   2.580  -8.360  1.00  0.00           O  
ATOM   3334  CB  LEU B 162     -27.634   1.456 -10.910  1.00  0.00           C  
ATOM   3335  CG  LEU B 162     -27.796   0.708 -12.230  1.00  0.00           C  
ATOM   3336  CD1 LEU B 162     -27.569   1.662 -13.395  1.00  0.00           C  
ATOM   3337  CD2 LEU B 162     -26.827  -0.458 -12.315  1.00  0.00           C  
ATOM   3338  N   GLU B 163     -26.930   1.440  -7.512  1.00  0.00           N  
ATOM   3339  CA  GLU B 163     -26.763   2.336  -6.376  1.00  0.00           C  
ATOM   3340  C   GLU B 163     -25.289   2.599  -6.109  1.00  0.00           C  
ATOM   3341  O   GLU B 163     -24.435   1.736  -6.332  1.00  0.00           O  
ATOM   3342  CB  GLU B 163     -27.419   1.771  -5.116  1.00  0.00           C  
ATOM   3343  CG  GLU B 163     -28.928   1.869  -5.129  1.00  0.00           C  
ATOM   3344  CD  GLU B 163     -29.536   1.636  -3.757  1.00  0.00           C  
ATOM   3345  OE1 GLU B 163     -29.372   2.495  -2.877  1.00  0.00           O  
ATOM   3346  OE2 GLU B 163     -30.182   0.580  -3.570  1.00  0.00           O  
ATOM   3347  N   GLY B 164     -24.997   3.808  -5.635  1.00  0.00           N  
ATOM   3348  CA  GLY B 164     -23.650   4.179  -5.261  1.00  0.00           C  
ATOM   3349  C   GLY B 164     -23.630   4.845  -3.902  1.00  0.00           C  
ATOM   3350  O   GLY B 164     -24.563   5.569  -3.545  1.00  0.00           O  
ATOM   3351  N   VAL B 165     -22.574   4.590  -3.126  1.00  0.00           N  
ATOM   3352  CA  VAL B 165     -22.340   5.272  -1.855  1.00  0.00           C  
ATOM   3353  C   VAL B 165     -20.929   5.853  -1.855  1.00  0.00           C  
ATOM   3354  O   VAL B 165     -19.972   5.179  -2.244  1.00  0.00           O  
ATOM   3355  CB  VAL B 165     -22.561   4.343  -0.635  1.00  0.00           C  
ATOM   3356  CG1 VAL B 165     -24.035   3.952  -0.530  1.00  0.00           C  
ATOM   3357  CG2 VAL B 165     -21.681   3.106  -0.711  1.00  0.00           C  
ATOM   3358  N   GLN B 166     -20.812   7.117  -1.429  1.00  0.00           N  
ATOM   3359  CA  GLN B 166     -19.531   7.827  -1.459  1.00  0.00           C  
ATOM   3360  C   GLN B 166     -18.637   7.429  -0.281  1.00  0.00           C  
ATOM   3361  O   GLN B 166     -17.421   7.616  -0.336  1.00  0.00           O  
ATOM   3362  CB  GLN B 166     -19.788   9.337  -1.468  1.00  0.00           C  
ATOM   3363  CG  GLN B 166     -18.543  10.219  -1.509  1.00  0.00           C  
ATOM   3364  CD  GLN B 166     -17.702   9.992  -2.758  1.00  0.00           C  
ATOM   3365  OE1 GLN B 166     -18.030  10.478  -3.838  1.00  0.00           O  
ATOM   3366  NE2 GLN B 166     -16.612   9.256  -2.611  1.00  0.00           N  
ATOM   3367  N   PHE B 167     -19.220   6.879   0.779  1.00  0.00           N  
ATOM   3368  CA  PHE B 167     -18.512   6.505   1.996  1.00  0.00           C  
ATOM   3369  C   PHE B 167     -18.141   5.021   1.964  1.00  0.00           C  
ATOM   3370  O   PHE B 167     -18.351   4.342   0.958  1.00  0.00           O  
ATOM   3371  CB  PHE B 167     -19.378   6.838   3.215  1.00  0.00           C  
ATOM   3372  CG  PHE B 167     -20.764   6.247   3.154  1.00  0.00           C  
ATOM   3373  CD1 PHE B 167     -21.026   5.002   3.694  1.00  0.00           C  
ATOM   3374  CD2 PHE B 167     -21.796   6.948   2.541  1.00  0.00           C  
ATOM   3375  CE1 PHE B 167     -22.289   4.456   3.630  1.00  0.00           C  
ATOM   3376  CE2 PHE B 167     -23.070   6.406   2.477  1.00  0.00           C  
ATOM   3377  CZ  PHE B 167     -23.318   5.161   3.020  1.00  0.00           C  
ATOM   3378  N   HIS B 168     -17.599   4.519   3.075  1.00  0.00           N  
ATOM   3379  CA  HIS B 168     -17.099   3.151   3.149  1.00  0.00           C  
ATOM   3380  C   HIS B 168     -17.892   2.332   4.166  1.00  0.00           C  
ATOM   3381  O   HIS B 168     -17.548   2.312   5.349  1.00  0.00           O  
ATOM   3382  CB  HIS B 168     -15.612   3.153   3.518  1.00  0.00           C  
ATOM   3383  CG  HIS B 168     -14.748   3.775   2.471  1.00  0.00           C  
ATOM   3384  ND1 HIS B 168     -14.099   3.039   1.503  1.00  0.00           N  
ATOM   3385  CD2 HIS B 168     -14.436   5.067   2.238  1.00  0.00           C  
ATOM   3386  CE1 HIS B 168     -13.416   3.854   0.717  1.00  0.00           C  
ATOM   3387  NE2 HIS B 168     -13.603   5.094   1.137  1.00  0.00           N  
ATOM   3388  N   PRO B 169     -18.945   1.627   3.740  1.00  0.00           N  
ATOM   3389  CA  PRO B 169     -19.696   0.769   4.667  1.00  0.00           C  
ATOM   3390  C   PRO B 169     -18.869  -0.391   5.201  1.00  0.00           C  
ATOM   3391  O   PRO B 169     -19.187  -0.939   6.258  1.00  0.00           O  
ATOM   3392  CB  PRO B 169     -20.875   0.268   3.817  1.00  0.00           C  
ATOM   3393  CG  PRO B 169     -20.386   0.351   2.407  1.00  0.00           C  
ATOM   3394  CD  PRO B 169     -19.486   1.565   2.371  1.00  0.00           C  
ATOM   3395  N   GLU B 170     -17.799  -0.755   4.485  1.00  0.00           N  
ATOM   3396  CA  GLU B 170     -16.933  -1.856   4.870  1.00  0.00           C  
ATOM   3397  C   GLU B 170     -15.898  -1.457   5.928  1.00  0.00           C  
ATOM   3398  O   GLU B 170     -15.126  -2.317   6.382  1.00  0.00           O  
ATOM   3399  CB  GLU B 170     -16.218  -2.411   3.623  1.00  0.00           C  
ATOM   3400  CG  GLU B 170     -15.079  -1.535   3.069  1.00  0.00           C  
ATOM   3401  CD  GLU B 170     -15.549  -0.310   2.284  1.00  0.00           C  
ATOM   3402  OE1 GLU B 170     -14.677   0.376   1.710  1.00  0.00           O  
ATOM   3403  OE2 GLU B 170     -16.758  -0.025   2.221  1.00  0.00           O  
ATOM   3404  N   SER B 171     -15.868  -0.184   6.330  1.00  0.00           N  
ATOM   3405  CA  SER B 171     -14.968   0.257   7.383  1.00  0.00           C  
ATOM   3406  C   SER B 171     -15.531  -0.141   8.751  1.00  0.00           C  
ATOM   3407  O   SER B 171     -16.724  -0.031   8.995  1.00  0.00           O  
ATOM   3408  CB  SER B 171     -14.772   1.769   7.335  1.00  0.00           C  
ATOM   3409  OG  SER B 171     -14.058   2.226   8.476  1.00  0.00           O  
ATOM   3410  N   ILE B 172     -14.643  -0.574   9.641  1.00  0.00           N  
ATOM   3411  CA  ILE B 172     -15.056  -0.997  10.980  1.00  0.00           C  
ATOM   3412  C   ILE B 172     -15.658   0.163  11.768  1.00  0.00           C  
ATOM   3413  O   ILE B 172     -16.424  -0.058  12.718  1.00  0.00           O  
ATOM   3414  CB  ILE B 172     -13.863  -1.622  11.736  1.00  0.00           C  
ATOM   3415  CG1 ILE B 172     -14.333  -2.308  13.019  1.00  0.00           C  
ATOM   3416  CG2 ILE B 172     -12.796  -0.573  12.030  1.00  0.00           C  
ATOM   3417  CD1 ILE B 172     -13.283  -3.178  13.675  1.00  0.00           C  
ATOM   3418  N   LEU B 173     -15.349   1.411  11.386  1.00  0.00           N  
ATOM   3419  CA  LEU B 173     -15.873   2.590  12.066  1.00  0.00           C  
ATOM   3420  C   LEU B 173     -17.213   3.056  11.501  1.00  0.00           C  
ATOM   3421  O   LEU B 173     -17.802   4.002  12.024  1.00  0.00           O  
ATOM   3422  CB  LEU B 173     -14.851   3.731  12.009  1.00  0.00           C  
ATOM   3423  CG  LEU B 173     -13.506   3.468  12.695  1.00  0.00           C  
ATOM   3424  CD1 LEU B 173     -12.571   4.659  12.538  1.00  0.00           C  
ATOM   3425  CD2 LEU B 173     -13.713   3.140  14.165  1.00  0.00           C  
ATOM   3426  N   SER B 174     -17.697   2.421  10.425  1.00  0.00           N  
ATOM   3427  CA  SER B 174     -18.982   2.769   9.849  1.00  0.00           C  
ATOM   3428  C   SER B 174     -20.107   2.006  10.553  1.00  0.00           C  
ATOM   3429  O   SER B 174     -20.021   0.797  10.755  1.00  0.00           O  
ATOM   3430  CB  SER B 174     -19.020   2.466   8.354  1.00  0.00           C  
ATOM   3431  OG  SER B 174     -18.284   3.423   7.631  1.00  0.00           O  
ATOM   3432  N   GLU B 175     -21.164   2.738  10.924  1.00  0.00           N  
ATOM   3433  CA  GLU B 175     -22.316   2.158  11.574  1.00  0.00           C  
ATOM   3434  C   GLU B 175     -23.141   1.331  10.586  1.00  0.00           C  
ATOM   3435  O   GLU B 175     -23.384   1.769   9.461  1.00  0.00           O  
ATOM   3436  CB  GLU B 175     -23.161   3.273  12.185  1.00  0.00           C  
ATOM   3437  CG  GLU B 175     -24.349   2.811  13.005  1.00  0.00           C  
ATOM   3438  CD  GLU B 175     -25.163   3.981  13.556  1.00  0.00           C  
ATOM   3439  OE1 GLU B 175     -25.993   3.747  14.452  1.00  0.00           O  
ATOM   3440  OE2 GLU B 175     -24.959   5.122  13.087  1.00  0.00           O  
ATOM   3441  N   GLN B 176     -23.541   0.138  10.998  1.00  0.00           N  
ATOM   3442  CA  GLN B 176     -24.453  -0.726  10.244  1.00  0.00           C  
ATOM   3443  C   GLN B 176     -23.979  -1.037   8.822  1.00  0.00           C  
ATOM   3444  O   GLN B 176     -24.783  -1.181   7.903  1.00  0.00           O  
ATOM   3445  CB  GLN B 176     -25.867  -0.130  10.223  1.00  0.00           C  
ATOM   3446  CG  GLN B 176     -26.509  -0.024  11.594  1.00  0.00           C  
ATOM   3447  CD  GLN B 176     -27.926   0.507  11.544  1.00  0.00           C  
ATOM   3448  OE1 GLN B 176     -28.160   1.647  11.146  1.00  0.00           O  
ATOM   3449  NE2 GLN B 176     -28.884  -0.310  11.941  1.00  0.00           N  
ATOM   3450  N   GLY B 177     -22.663  -1.153   8.644  1.00  0.00           N  
ATOM   3451  CA  GLY B 177     -22.120  -1.461   7.330  1.00  0.00           C  
ATOM   3452  C   GLY B 177     -22.607  -2.788   6.784  1.00  0.00           C  
ATOM   3453  O   GLY B 177     -22.965  -2.896   5.604  1.00  0.00           O  
ATOM   3454  N   HIS B 178     -22.648  -3.816   7.632  1.00  0.00           N  
ATOM   3455  CA  HIS B 178     -23.145  -5.124   7.217  1.00  0.00           C  
ATOM   3456  C   HIS B 178     -24.599  -5.042   6.770  1.00  0.00           C  
ATOM   3457  O   HIS B 178     -24.984  -5.668   5.777  1.00  0.00           O  
ATOM   3458  CB  HIS B 178     -23.008  -6.138   8.350  1.00  0.00           C  
ATOM   3459  CG  HIS B 178     -21.626  -6.672   8.527  1.00  0.00           C  
ATOM   3460  ND1 HIS B 178     -20.658  -6.038   9.280  1.00  0.00           N  
ATOM   3461  CD2 HIS B 178     -21.042  -7.796   8.050  1.00  0.00           C  
ATOM   3462  CE1 HIS B 178     -19.545  -6.738   9.252  1.00  0.00           C  
ATOM   3463  NE2 HIS B 178     -19.736  -7.815   8.517  1.00  0.00           N  
ATOM   3464  N   GLN B 179     -25.431  -4.277   7.494  1.00  0.00           N  
ATOM   3465  CA  GLN B 179     -26.847  -4.151   7.154  1.00  0.00           C  
ATOM   3466  C   GLN B 179     -27.023  -3.444   5.810  1.00  0.00           C  
ATOM   3467  O   GLN B 179     -27.883  -3.831   5.013  1.00  0.00           O  
ATOM   3468  CB  GLN B 179     -27.596  -3.400   8.253  1.00  0.00           C  
ATOM   3469  CG  GLN B 179     -29.107  -3.415   8.081  1.00  0.00           C  
ATOM   3470  CD  GLN B 179     -29.678  -4.823   8.119  1.00  0.00           C  
ATOM   3471  OE1 GLN B 179     -29.442  -5.567   9.067  1.00  0.00           O  
ATOM   3472  NE2 GLN B 179     -30.420  -5.193   7.096  1.00  0.00           N  
ATOM   3473  N   LEU B 180     -26.224  -2.406   5.548  1.00  0.00           N  
ATOM   3474  CA  LEU B 180     -26.273  -1.707   4.268  1.00  0.00           C  
ATOM   3475  C   LEU B 180     -25.933  -2.659   3.129  1.00  0.00           C  
ATOM   3476  O   LEU B 180     -26.632  -2.702   2.108  1.00  0.00           O  
ATOM   3477  CB  LEU B 180     -25.322  -0.502   4.289  1.00  0.00           C  
ATOM   3478  CG  LEU B 180     -25.341   0.439   3.077  1.00  0.00           C  
ATOM   3479  CD1 LEU B 180     -24.924   1.836   3.501  1.00  0.00           C  
ATOM   3480  CD2 LEU B 180     -24.419  -0.059   1.961  1.00  0.00           C  
ATOM   3481  N   LEU B 181     -24.867  -3.439   3.283  1.00  0.00           N  
ATOM   3482  CA  LEU B 181     -24.472  -4.393   2.256  1.00  0.00           C  
ATOM   3483  C   LEU B 181     -25.491  -5.520   2.122  1.00  0.00           C  
ATOM   3484  O   LEU B 181     -25.711  -6.035   1.020  1.00  0.00           O  
ATOM   3485  CB  LEU B 181     -23.074  -4.949   2.554  1.00  0.00           C  
ATOM   3486  CG  LEU B 181     -21.940  -3.904   2.534  1.00  0.00           C  
ATOM   3487  CD1 LEU B 181     -20.610  -4.546   2.879  1.00  0.00           C  
ATOM   3488  CD2 LEU B 181     -21.863  -3.208   1.179  1.00  0.00           C  
ATOM   3489  N   ALA B 182     -26.138  -5.899   3.234  1.00  0.00           N  
ATOM   3490  CA  ALA B 182     -27.192  -6.905   3.183  1.00  0.00           C  
ATOM   3491  C   ALA B 182     -28.389  -6.415   2.390  1.00  0.00           C  
ATOM   3492  O   ALA B 182     -29.019  -7.194   1.664  1.00  0.00           O  
ATOM   3493  CB  ALA B 182     -27.611  -7.300   4.603  1.00  0.00           C  
ATOM   3494  N   ASN B 183     -28.715  -5.115   2.500  1.00  0.00           N  
ATOM   3495  CA  ASN B 183     -29.804  -4.540   1.721  1.00  0.00           C  
ATOM   3496  C   ASN B 183     -29.547  -4.677   0.224  1.00  0.00           C  
ATOM   3497  O   ASN B 183     -30.474  -4.923  -0.554  1.00  0.00           O  
ATOM   3498  CB  ASN B 183     -30.009  -3.069   2.091  1.00  0.00           C  
ATOM   3499  CG  ASN B 183     -30.652  -2.880   3.457  1.00  0.00           C  
ATOM   3500  OD1 ASN B 183     -31.293  -3.787   3.984  1.00  0.00           O  
ATOM   3501  ND2 ASN B 183     -30.492  -1.690   4.020  1.00  0.00           N  
ATOM   3502  N   PHE B 184     -28.296  -4.525  -0.198  1.00  0.00           N  
ATOM   3503  CA  PHE B 184     -27.932  -4.730  -1.595  1.00  0.00           C  
ATOM   3504  C   PHE B 184     -27.945  -6.215  -1.957  1.00  0.00           C  
ATOM   3505  O   PHE B 184     -28.428  -6.599  -3.027  1.00  0.00           O  
ATOM   3506  CB  PHE B 184     -26.552  -4.131  -1.892  1.00  0.00           C  
ATOM   3507  CG  PHE B 184     -26.012  -4.482  -3.251  1.00  0.00           C  
ATOM   3508  CD1 PHE B 184     -26.547  -3.901  -4.389  1.00  0.00           C  
ATOM   3509  CD2 PHE B 184     -24.985  -5.397  -3.387  1.00  0.00           C  
ATOM   3510  CE1 PHE B 184     -26.057  -4.225  -5.642  1.00  0.00           C  
ATOM   3511  CE2 PHE B 184     -24.490  -5.727  -4.645  1.00  0.00           C  
ATOM   3512  CZ  PHE B 184     -25.030  -5.143  -5.769  1.00  0.00           C  
ATOM   3513  N   LEU B 185     -27.437  -7.045  -1.064  1.00  0.00           N  
ATOM   3514  CA  LEU B 185     -27.298  -8.473  -1.334  1.00  0.00           C  
ATOM   3515  C   LEU B 185     -28.639  -9.172  -1.521  1.00  0.00           C  
ATOM   3516  O   LEU B 185     -28.771 -10.065  -2.364  1.00  0.00           O  
ATOM   3517  CB  LEU B 185     -26.510  -9.136  -0.199  1.00  0.00           C  
ATOM   3518  CG  LEU B 185     -26.304 -10.655  -0.267  1.00  0.00           C  
ATOM   3519  CD1 LEU B 185     -25.517 -11.028  -1.509  1.00  0.00           C  
ATOM   3520  CD2 LEU B 185     -25.604 -11.143   0.987  1.00  0.00           C  
ATOM   3521  N   HIS B 186     -29.650  -8.759  -0.753  1.00  0.00           N  
ATOM   3522  CA  HIS B 186     -30.907  -9.497  -0.668  1.00  0.00           C  
ATOM   3523  C   HIS B 186     -31.976  -9.055  -1.670  1.00  0.00           C  
ATOM   3524  O   HIS B 186     -33.114  -9.512  -1.593  1.00  0.00           O  
ATOM   3525  CB  HIS B 186     -31.461  -9.410   0.757  1.00  0.00           C  
ATOM   3526  CG  HIS B 186     -30.588 -10.095   1.772  1.00  0.00           C  
ATOM   3527  ND1 HIS B 186     -30.574  -9.755   3.104  1.00  0.00           N  
ATOM   3528  CD2 HIS B 186     -29.695 -11.106   1.630  1.00  0.00           C  
ATOM   3529  CE1 HIS B 186     -29.714 -10.528   3.743  1.00  0.00           C  
ATOM   3530  NE2 HIS B 186     -29.159 -11.347   2.876  1.00  0.00           N  
ATOM   3531  N   ARG B 187     -31.628  -8.164  -2.611  1.00  0.00           N  
ATOM   3532  CA  ARG B 187     -32.596  -7.741  -3.614  1.00  0.00           C  
ATOM   3533  C   ARG B 187     -32.238  -8.284  -4.999  1.00  0.00           C  
ATOM   3534  O   ARG B 187     -31.098  -8.688  -5.235  1.00  0.00           O  
ATOM   3535  CB  ARG B 187     -32.706  -6.209  -3.658  1.00  0.00           C  
ATOM   3536  CG  ARG B 187     -31.513  -5.539  -4.294  1.00  0.00           C  
ATOM   3537  CD  ARG B 187     -31.643  -4.034  -4.178  1.00  0.00           C  
ATOM   3538  NE  ARG B 187     -30.550  -3.345  -4.858  1.00  0.00           N  
ATOM   3539  CZ  ARG B 187     -29.959  -2.241  -4.399  1.00  0.00           C  
ATOM   3540  NH1 ARG B 187     -30.338  -1.711  -3.268  1.00  0.00           N  
ATOM   3541  NH2 ARG B 187     -28.986  -1.671  -5.093  1.00  0.00           N  
ATOM   3542  OXT ARG B 187     -33.074  -8.281  -5.895  1.00  0.00           O  
CONECT    1    2                                                      
CONECT    2    3    5    1                                            
CONECT    3    9    4    4    2                                       
CONECT    4    3    3                                                 
CONECT    5    6    2                                                 
CONECT    6    7    5                                                 
CONECT    7    8    6                                                 
CONECT    8    7                                                      
CONECT    9   10    3                                                 
CONECT   10   13   11    9                                            
CONECT   11   20   12   12   10                                       
CONECT   12   11   11                                                 
CONECT   13   14   10                                                 
CONECT   14   15   15   13   16                                       
CONECT   15   17   14   14                                            
CONECT   16   14   18   18                                            
CONECT   17   15   19   19                                            
CONECT   18   19   16   16                                            
CONECT   19   17   17   18                                            
CONECT   20   21   11                                                 
CONECT   21   22   24   20                                            
CONECT   22   23   23   28   21                                       
CONECT   23   22   22                                                 
CONECT   24   25   21                                                 
CONECT   25   27   24   26                                            
CONECT   26   25                                                      
CONECT   27   25                                                      
CONECT   28   29   22                                                 
CONECT   29   30   32   28                                            
CONECT   30   36   31   31   29                                       
CONECT   31   30   30                                                 
CONECT   32   34   29   33                                            
CONECT   33   32   35                                                 
CONECT   34   32                                                      
CONECT   35   33                                                      
CONECT   36   37   30                                                 
CONECT   37   40   38   36                                            
CONECT   38   37   39   39   44                                       
CONECT   39   38   38                                                 
CONECT   40   41   37                                                 
CONECT   41   42   42   43   40                                       
CONECT   42   41   41                                                 
CONECT   43   41                                                      
CONECT   44   38   45                                                 
CONECT   45   44   46                                                 
CONECT   46   45   48   47   47                                       
CONECT   47   46   46                                                 
CONECT   48   46   49                                                 
CONECT   49   48   52   50                                            
CONECT   50   49   51   51   58                                       
CONECT   51   50   50                                                 
CONECT   52   53   49                                                 
CONECT   53   55   55   54   52                                       
CONECT   54   56   53                                                 
CONECT   55   57   53   53                                            
CONECT   56   57   57   54                                            
CONECT   57   55   56   56                                            
CONECT   58   50   59                                                 
CONECT   59   58   60   62                                            
CONECT   60   59   67   61   61                                       
CONECT   61   60   60                                                 
CONECT   62   59   63                                                 
CONECT   63   62   64                                                 
CONECT   64   63   65                                                 
CONECT   65   64   66                                                 
CONECT   66   65                                                      
CONECT   67   60   68                                                 
CONECT   68   71   67   69                                            
CONECT   69   70   70   68   76                                       
CONECT   70   69   69                                                 
CONECT   71   72   68                                                 
CONECT   72   73   71                                                 
CONECT   73   75   74   74   72                                       
CONECT   74   73   73                                                 
CONECT   75   73                                                      
CONECT   76   69   77                                                 
CONECT   77   78   76   80                                            
CONECT   78   85   79   79   77                                       
CONECT   79   78   78                                                 
CONECT   80   77   81                                                 
CONECT   81   80   82                                                 
CONECT   82   84   84   81   83                                       
CONECT   83   82                                                      
CONECT   84   82   82                                                 
CONECT   85   86   78                                                 
CONECT   86   87   89   85                                            
CONECT   87   91   88   88   86                                       
CONECT   88   87   87                                                 
CONECT   89   86   90                                                 
CONECT   90   89                                                      
CONECT   91   92   87                                                 
CONECT   92   95   93   91                                            
CONECT   93   99   92   94   94                                       
CONECT   94   93   93                                                 
CONECT   95   96   92                                                 
CONECT   96   97   98   95                                            
CONECT   97   96                                                      
CONECT   98   96                                                      
CONECT   99  100   93                                                 
CONECT  100  103  101   99                                            
CONECT  101  102  102  100  104                                       
CONECT  102  101  101                                                 
CONECT  103  100                                                      
CONECT  104  101  105                                                 
CONECT  105  106  104  108                                            
CONECT  106  111  107  107  105                                       
CONECT  107  106  106                                                 
CONECT  108  105  109  110                                            
CONECT  109  108                                                      
CONECT  110  108                                                      
CONECT  111  112  106                                                 
CONECT  112  113  115  111                                            
CONECT  113  114  114  112  117                                       
CONECT  114  113  113                                                 
CONECT  115  116  112                                                 
CONECT  116  115                                                      
CONECT  117  113  118                                                 
CONECT  118  119  117  121                                            
CONECT  119  125  118  120  120                                       
CONECT  120  119  119                                                 
CONECT  121  118  122                                                 
CONECT  122  123  123  124  121                                       
CONECT  123  122  122                                                 
CONECT  124  122                                                      
CONECT  125  126  119                                                 
CONECT  126  129  127  125                                            
CONECT  127  126  128  128  136                                       
CONECT  128  127  127                                                 
CONECT  129  130  126                                                 
CONECT  130  131  129                                                 
CONECT  131  132  130                                                 
CONECT  132  133  133  131                                            
CONECT  133  135  134  132  132                                       
CONECT  134  133                                                      
CONECT  135  133                                                      
CONECT  136  127  137                                                 
CONECT  137  136  140  138                                            
CONECT  138  137  139  139  141                                       
CONECT  139  138  138                                                 
CONECT  140  137                                                      
CONECT  141  138  142                                                 
CONECT  142  141  143  145                                            
CONECT  143  148  144  144  142                                       
CONECT  144  143  143                                                 
CONECT  145  142  146  147                                            
CONECT  146  145                                                      
CONECT  147  145                                                      
CONECT  148  149  143                                                 
CONECT  149  152  150  148                                            
CONECT  150  157  151  151  149                                       
CONECT  151  150  150                                                 
CONECT  152  153  149                                                 
CONECT  153  152  154                                                 
CONECT  154  153  155  155  156                                       
CONECT  155  154  154                                                 
CONECT  156  154                                                      
CONECT  157  158  150                                                 
CONECT  158  161  159  157                                            
CONECT  159  160  160  158  168                                       
CONECT  160  159  159                                                 
CONECT  161  162  158                                                 
CONECT  162  164  164  163  161                                       
CONECT  163  165  165  162                                            
CONECT  164  166  162  162                                            
CONECT  165  167  163  163                                            
CONECT  166  167  167  164                                            
CONECT  167  166  166  165                                            
CONECT  168  159  169                                                 
CONECT  169  170  168                                                 
CONECT  170  172  171  171  169                                       
CONECT  171  170  170                                                 
CONECT  172  173  170                                                 
CONECT  173  176  174  172                                            
CONECT  174  173  180  175  175                                       
CONECT  175  174  174                                                 
CONECT  176  177  173                                                 
CONECT  177  179  179  178  176                                       
CONECT  178  177                                                      
CONECT  179  177  177                                                 
CONECT  180  174  181                                                 
CONECT  181  180  182                                                 
CONECT  182  181  183  183  184                                       
CONECT  183  182  182                                                 
CONECT  184  182  185                                                 
CONECT  185  188  184  186                                            
CONECT  186  185  190  187  187                                       
CONECT  187  186  186                                                 
CONECT  188  189  185                                                 
CONECT  189  188                                                      
CONECT  190  186  191                                                 
CONECT  191  190  192  194                                            
CONECT  192  193  193  191  201                                       
CONECT  193  192  192                                                 
CONECT  194  191  195                                                 
CONECT  195  196  196  194  197                                       
CONECT  196  198  195  195                                            
CONECT  197  195  199  199                                            
CONECT  198  196  200  200                                            
CONECT  199  200  197  197                                            
CONECT  200  198  198  199                                            
CONECT  201  192  202                                                 
CONECT  202  205  201  203                                            
CONECT  203  202  208  204  204                                       
CONECT  204  203  203                                                 
CONECT  205  206  207  202                                            
CONECT  206  205                                                      
CONECT  207  205                                                      
CONECT  208  203  209                                                 
CONECT  209  208  210  212                                            
CONECT  210  211  211  209  215                                       
CONECT  211  210  210                                                 
CONECT  212  209  213  214                                            
CONECT  213  212                                                      
CONECT  214  212                                                      
CONECT  215  210  216                                                 
CONECT  216  219  215  217                                            
CONECT  217  216  220  218  218                                       
CONECT  218  217  217                                                 
CONECT  219  216                                                      
CONECT  220  217  221                                                 
CONECT  221  220  224  222                                            
CONECT  222  223  223  221  231                                       
CONECT  223  222  222                                                 
CONECT  224  221  225                                                 
CONECT  225  224  226                                                 
CONECT  226  225  227                                                 
CONECT  227  226  228  228                                            
CONECT  228  227  227  229  230                                       
CONECT  229  228                                                      
CONECT  230  228                                                      
CONECT  231  222  232                                                 
CONECT  232  231  235  233                                            
CONECT  233  232  238  234  234                                       
CONECT  234  233  233                                                 
CONECT  235  237  232  236                                            
CONECT  236  235                                                      
CONECT  237  235                                                      
CONECT  238  233  239                                                 
CONECT  239  238  242  240                                            
CONECT  240  241  241  239  246                                       
CONECT  241  240  240                                                 
CONECT  242  243  239  244                                            
CONECT  243  245  242                                                 
CONECT  244  242                                                      
CONECT  245  243                                                      
CONECT  246  240  247                                                 
CONECT  247  248  250  246                                            
CONECT  248  249  249  254  247                                       
CONECT  249  248  248                                                 
CONECT  250  247  251                                                 
CONECT  251  250  253  253  252                                       
CONECT  252  251                                                      
CONECT  253  251  251                                                 
CONECT  254  255  248                                                 
CONECT  255  256  254                                                 
CONECT  256  258  257  257  255                                       
CONECT  257  256  256                                                 
CONECT  258  259  256                                                 
CONECT  259  262  260  258                                            
CONECT  260  267  259  261  261                                       
CONECT  261  260  260                                                 
CONECT  262  263  259                                                 
CONECT  263  264  262                                                 
CONECT  264  265  263                                                 
CONECT  265  266  264                                                 
CONECT  266  265                                                      
CONECT  267  268  260                                                 
CONECT  268  271  269  267                                            
CONECT  269  270  270  274  268                                       
CONECT  270  269  269                                                 
CONECT  271  272  273  268                                            
CONECT  272  271                                                      
CONECT  273  271                                                      
CONECT  274  275  269                                                 
CONECT  275  276  274  278                                            
CONECT  276  280  277  277  275                                       
CONECT  277  276  276                                                 
CONECT  278  275  279                                                 
CONECT  279  278                                                      
CONECT  280  281  276                                                 
CONECT  281  282  284  280                                            
CONECT  282  283  283  288  281                                       
CONECT  283  282  282                                                 
CONECT  284  281  285                                                 
CONECT  285  287  284  286                                            
CONECT  286  285                                                      
CONECT  287  285                                                      
CONECT  288  282  289                                                 
CONECT  289  290  288  292                                            
CONECT  290  296  291  291  289                                       
CONECT  291  290  290                                                 
CONECT  292  289  293                                                 
CONECT  293  292  295  294                                            
CONECT  294  293                                                      
CONECT  295  293                                                      
CONECT  296  297  290                                                 
CONECT  297  300  298  296                                            
CONECT  298  299  299  297  302                                       
CONECT  299  298  298                                                 
CONECT  300  301  297                                                 
CONECT  301  300                                                      
CONECT  302  298  303                                                 
CONECT  303  304  302  306                                            
CONECT  304  305  305  303  307                                       
CONECT  305  304  304                                                 
CONECT  306  303                                                      
CONECT  307  304  308                                                 
CONECT  308  309  307  311                                            
CONECT  309  317  310  310  308                                       
CONECT  310  309  309                                                 
CONECT  311  308  312                                                 
CONECT  312  311  313  313  314                                       
CONECT  313  312  312  315                                            
CONECT  314  312  316                                                 
CONECT  315  313  316  316                                            
CONECT  316  314  315  315                                            
CONECT  317  318  309                                                 
CONECT  318  319  321  317                                            
CONECT  319  320  320  325  318                                       
CONECT  320  319  319                                                 
CONECT  321  323  318  322                                            
CONECT  322  321  324                                                 
CONECT  323  321                                                      
CONECT  324  322                                                      
CONECT  325  326  319                                                 
CONECT  326  329  327  325                                            
CONECT  327  328  328  326  334                                       
CONECT  328  327  327                                                 
CONECT  329  330  326                                                 
CONECT  330  331  329                                                 
CONECT  331  333  332  332  330                                       
CONECT  332  331  331                                                 
CONECT  333  331                                                      
CONECT  334  327  335                                                 
CONECT  335  334  336  338                                            
CONECT  336  337  337  335  345                                       
CONECT  337  336  336                                                 
CONECT  338  335  339                                                 
CONECT  339  338  340                                                 
CONECT  340  339  341                                                 
CONECT  341  340  342  342                                            
CONECT  342  343  341  341  344                                       
CONECT  343  342                                                      
CONECT  344  342                                                      
CONECT  345  336  346                                                 
CONECT  346  347  345  349                                            
CONECT  347  353  348  348  346                                       
CONECT  348  347  347                                                 
CONECT  349  346  350                                                 
CONECT  350  349  352  351                                            
CONECT  351  350                                                      
CONECT  352  350                                                      
CONECT  353  354  347                                                 
CONECT  354  355  357  353                                            
CONECT  355  356  356  362  354                                       
CONECT  356  355  355                                                 
CONECT  357  354  358                                                 
CONECT  358  357  359                                                 
CONECT  359  360  360  361  358                                       
CONECT  360  359  359                                                 
CONECT  361  359                                                      
CONECT  362  363  355                                                 
CONECT  363  366  364  362                                            
CONECT  364  365  365  363  370                                       
CONECT  365  364  364                                                 
CONECT  366  367  363                                                 
CONECT  367  368  368  369  366                                       
CONECT  368  367  367                                                 
CONECT  369  367                                                      
CONECT  370  364  371                                                 
CONECT  371  372  370  374                                            
CONECT  372  373  373  375  371                                       
CONECT  373  372  372                                                 
CONECT  374  371                                                      
CONECT  375  376  372                                                 
CONECT  376  377  379  375                                            
CONECT  377  381  378  378  376                                       
CONECT  378  377  377                                                 
CONECT  379  376  380                                                 
CONECT  380  379                                                      
CONECT  381  382  377                                                 
CONECT  382  385  383  381                                            
CONECT  383  384  384  382  390                                       
CONECT  384  383  383                                                 
CONECT  385  386  382                                                 
CONECT  386  387  385                                                 
CONECT  387  389  386  388  388                                       
CONECT  388  387  387                                                 
CONECT  389  387                                                      
CONECT  390  383  391                                                 
CONECT  391  390  392  394                                            
CONECT  392  393  393  391  401                                       
CONECT  393  392  392                                                 
CONECT  394  391  395                                                 
CONECT  395  394  396                                                 
CONECT  396  395  397                                                 
CONECT  397  396  398  398                                            
CONECT  398  397  397  400  399                                       
CONECT  399  398                                                      
CONECT  400  398                                                      
CONECT  401  392  402                                                 
CONECT  402  403  401  405                                            
CONECT  403  409  404  404  402                                       
CONECT  404  403  403                                                 
CONECT  405  402  406                                                 
CONECT  406  405  408  407                                            
CONECT  407  406                                                      
CONECT  408  406                                                      
CONECT  409  410  403                                                 
CONECT  410  413  409  411                                            
CONECT  411  410  412  412  417                                       
CONECT  412  411  411                                                 
CONECT  413  414  410                                                 
CONECT  414  415  413                                                 
CONECT  415  416  414                                                 
CONECT  416  415                                                      
CONECT  417  411  418                                                 
CONECT  418  417  419  421                                            
CONECT  419  425  420  420  418                                       
CONECT  420  419  419                                                 
CONECT  421  418  422  423                                            
CONECT  422  421  424                                                 
CONECT  423  421                                                      
CONECT  424  422                                                      
CONECT  425  426  419                                                 
CONECT  426  429  425  427                                            
CONECT  427  426  431  428  428                                       
CONECT  428  427  427                                                 
CONECT  429  430  426                                                 
CONECT  430  429                                                      
CONECT  431  427  432                                                 
CONECT  432  431  433  435                                            
CONECT  433  434  434  432  437                                       
CONECT  434  433  433                                                 
CONECT  435  432  436                                                 
CONECT  436  435                                                      
CONECT  437  433  438                                                 
CONECT  438  441  437  439                                            
CONECT  439  438  440  440  445                                       
CONECT  440  439  439                                                 
CONECT  441  442  438                                                 
CONECT  442  441  444  444  443                                       
CONECT  443  442                                                      
CONECT  444  442  442                                                 
CONECT  445  439  446                                                 
CONECT  446  445  447  449                                            
CONECT  447  456  446  448  448                                       
CONECT  448  447  447                                                 
CONECT  449  446  450                                                 
CONECT  450  452  452  449  451                                       
CONECT  451  450  453  453                                            
CONECT  452  454  450  450                                            
CONECT  453  455  451  451                                            
CONECT  454  452  455  455                                            
CONECT  455  454  454  453                                            
CONECT  456  457  447                                                 
CONECT  457  460  456  458                                            
CONECT  458  457  470  459  459                                       
CONECT  459  458  458                                                 
CONECT  460  461  457                                                 
CONECT  461  462  462  463  460                                       
CONECT  462  464  461  461                                            
CONECT  463  465  461  466  466                                       
CONECT  464  462  465  465                                            
CONECT  465  464  464  467  463                                       
CONECT  466  463  463  468                                            
CONECT  467  465  469                                                 
CONECT  468  469  469  466                                            
CONECT  469  467  468  468                                            
CONECT  470  476  458  471                                            
CONECT  471  470  474  472                                            
CONECT  472  471  477  473  473                                       
CONECT  473  472  472                                                 
CONECT  474  475  471                                                 
CONECT  475  476  474                                                 
CONECT  476  475  470                                                 
CONECT  477  472  478                                                 
CONECT  478  477  481  479                                            
CONECT  479  478  486  480  480                                       
CONECT  480  479  479                                                 
CONECT  481  482  478                                                 
CONECT  482  483  481                                                 
CONECT  483  484  484  485  482                                       
CONECT  484  483  483                                                 
CONECT  485  483                                                      
CONECT  486  479  487                                                 
CONECT  487  490  486  488                                            
CONECT  488  494  487  489  489                                       
CONECT  489  488  488                                                 
CONECT  490  491  487                                                 
CONECT  491  493  490  492                                            
CONECT  492  491                                                      
CONECT  493  491                                                      
CONECT  494  495  488                                                 
CONECT  495  498  494  496                                            
CONECT  496  495  503  497  497                                       
CONECT  497  496  496                                                 
CONECT  498  499  495                                                 
CONECT  499  500  498                                                 
CONECT  500  501  501  502  499                                       
CONECT  501  500  500                                                 
CONECT  502  500                                                      
CONECT  503  496  504                                                 
CONECT  504  503  507  505                                            
CONECT  505  504  512  506  506                                       
CONECT  506  505  505                                                 
CONECT  507  504  508                                                 
CONECT  508  507  509                                                 
CONECT  509  510  510  508  511                                       
CONECT  510  509  509                                                 
CONECT  511  509                                                      
CONECT  512  505  513                                                 
CONECT  513  512  516  514                                            
CONECT  514  521  513  515  515                                       
CONECT  515  514  514                                                 
CONECT  516  517  513                                                 
CONECT  517  518  516                                                 
CONECT  518  520  520  519  517                                       
CONECT  519  518                                                      
CONECT  520  518  518                                                 
CONECT  521  522  514                                                 
CONECT  522  525  521  523                                            
CONECT  523  522  529  524  524                                       
CONECT  524  523  523                                                 
CONECT  525  526  522                                                 
CONECT  526  527  525                                                 
CONECT  527  528  526                                                 
CONECT  528  527                                                      
CONECT  529  523  530                                                 
CONECT  530  533  529  531                                            
CONECT  531  530  538  532  532                                       
CONECT  532  531  531                                                 
CONECT  533  534  530                                                 
CONECT  534  535  533                                                 
CONECT  535  536  534                                                 
CONECT  536  537  535                                                 
CONECT  537  536                                                      
CONECT  538  531  539                                                 
CONECT  539  538  542  540                                            
CONECT  540  539  545  541  541                                       
CONECT  541  540  540                                                 
CONECT  542  543  539  544                                            
CONECT  543  542                                                      
CONECT  544  542                                                      
CONECT  545  540  546                                                 
CONECT  546  545  549  547                                            
CONECT  547  553  546  548  548                                       
CONECT  548  547  547                                                 
CONECT  549  550  546                                                 
CONECT  550  551  549  552                                            
CONECT  551  550                                                      
CONECT  552  550                                                      
CONECT  553  554  547                                                 
CONECT  554  557  553  555                                            
CONECT  555  554  558  556  556                                       
CONECT  556  555  555                                                 
CONECT  557  554                                                      
CONECT  558  555  559                                                 
CONECT  559  558  562  560                                            
CONECT  560  559  563  561  561                                       
CONECT  561  560  560                                                 
CONECT  562  559                                                      
CONECT  563  560  564                                                 
CONECT  564  563  567  565                                            
CONECT  565  564  572  566  566                                       
CONECT  566  565  565                                                 
CONECT  567  568  564                                                 
CONECT  568  569  567                                                 
CONECT  569  570  570  568  571                                       
CONECT  570  569  569                                                 
CONECT  571  569                                                      
CONECT  572  573  565                                                 
CONECT  573  576  572  574                                            
CONECT  574  581  573  575  575                                       
CONECT  575  574  574                                                 
CONECT  576  577  573                                                 
CONECT  577  576  578                                                 
CONECT  578  577  579  579  580                                       
CONECT  579  578  578                                                 
CONECT  580  578                                                      
CONECT  581  582  574                                                 
CONECT  582  583  581  585                                            
CONECT  583  584  584  582  590                                       
CONECT  584  583  583                                                 
CONECT  585  582  586                                                 
CONECT  586  587  585                                                 
CONECT  587  589  588  588  586                                       
CONECT  588  587  587                                                 
CONECT  589  587                                                      
CONECT  590  583  591                                                 
CONECT  591  592  590  594                                            
CONECT  592  598  591  593  593                                       
CONECT  593  592  592                                                 
CONECT  594  591  595                                                 
CONECT  595  596  596  594  597                                       
CONECT  596  595  595                                                 
CONECT  597  595                                                      
CONECT  598  599  592                                                 
CONECT  599  600  598                                                 
CONECT  600  601  601  602  599                                       
CONECT  601  600  600                                                 
CONECT  602  603  600                                                 
CONECT  603  604  606  602                                            
CONECT  604  609  603  605  605                                       
CONECT  605  604  604                                                 
CONECT  606  607  603  608                                            
CONECT  607  606                                                      
CONECT  608  606                                                      
CONECT  609  610  604                                                 
CONECT  610  611  613  609                                            
CONECT  611  612  612  617  610                                       
CONECT  612  611  611                                                 
CONECT  613  614  610                                                 
CONECT  614  616  615  613                                            
CONECT  615  614                                                      
CONECT  616  614                                                      
CONECT  617  618  611                                                 
CONECT  618  619  621  617                                            
CONECT  619  626  620  620  618                                       
CONECT  620  619  619                                                 
CONECT  621  622  618                                                 
CONECT  622  623  621                                                 
CONECT  623  624  622                                                 
CONECT  624  625  623                                                 
CONECT  625  624                                                      
CONECT  626  627  619                                                 
CONECT  627  630  628  626                                            
CONECT  628  629  629  633  627                                       
CONECT  629  628  628                                                 
CONECT  630  631  632  627                                            
CONECT  631  630                                                      
CONECT  632  630                                                      
CONECT  633  634  628                                                 
CONECT  634  635  633  637                                            
CONECT  635  640  636  636  634                                       
CONECT  636  635  635                                                 
CONECT  637  638  634  639                                            
CONECT  638  637                                                      
CONECT  639  637                                                      
CONECT  640  641  635                                                 
CONECT  641  644  642  640                                            
CONECT  642  643  643  648  641                                       
CONECT  643  642  642                                                 
CONECT  644  646  645  641                                            
CONECT  645  647  644                                                 
CONECT  646  644                                                      
CONECT  647  645                                                      
CONECT  648  649  642                                                 
CONECT  649  650  648  652                                            
CONECT  650  654  651  651  649                                       
CONECT  651  650  650                                                 
CONECT  652  649  653                                                 
CONECT  653  652                                                      
CONECT  654  655  650                                                 
CONECT  655  658  656  654                                            
CONECT  656  657  657  655  665                                       
CONECT  657  656  656                                                 
CONECT  658  659  655                                                 
CONECT  659  660  658                                                 
CONECT  660  661  659                                                 
CONECT  661  662  662  660                                            
CONECT  662  663  664  661  661                                       
CONECT  663  662                                                      
CONECT  664  662                                                      
CONECT  665  656  666                                                 
CONECT  666  665  667                                                 
CONECT  667  668  668  669  666                                       
CONECT  668  667  667                                                 
CONECT  669  670  667                                                 
CONECT  670  671  669  673                                            
CONECT  671  672  672  675  670                                       
CONECT  672  671  671                                                 
CONECT  673  670  674                                                 
CONECT  674  673                                                      
CONECT  675  676  671                                                 
CONECT  676  677  675                                                 
CONECT  677  679  678  678  676                                       
CONECT  678  677  677                                                 
CONECT  679  680  677                                                 
CONECT  680  681  679                                                 
CONECT  681  683  680  682  682                                       
CONECT  682  681  681                                                 
CONECT  683  684  681                                                 
CONECT  684  687  683  685                                            
CONECT  685  686  686  684  694                                       
CONECT  686  685  685                                                 
CONECT  687  688  684                                                 
CONECT  688  689  687                                                 
CONECT  689  690  688                                                 
CONECT  690  691  691  689                                            
CONECT  691  692  693  690  690                                       
CONECT  692  691                                                      
CONECT  693  691                                                      
CONECT  694  685  695                                                 
CONECT  695  696  694                                                 
CONECT  696  698  695  697  697                                       
CONECT  697  696  696                                                 
CONECT  698  699  696                                                 
CONECT  699  700  702  698                                            
CONECT  700  710  701  701  699                                       
CONECT  701  700  700                                                 
CONECT  702  699  703                                                 
CONECT  703  702  705  705  704                                       
CONECT  704  703  706  706                                            
CONECT  705  703  703  707                                            
CONECT  706  704  704  708                                            
CONECT  707  705  708  708                                            
CONECT  708  707  707  706  709                                       
CONECT  709  708                                                      
CONECT  710  711  700                                                 
CONECT  711  714  712  710                                            
CONECT  712  716  711  713  713                                       
CONECT  713  712  712                                                 
CONECT  714  715  711                                                 
CONECT  715  714                                                      
CONECT  716  717  712                                                 
CONECT  717  718  716  720                                            
CONECT  718  723  719  719  717                                       
CONECT  719  718  718                                                 
CONECT  720  721  717  722                                            
CONECT  721  720                                                      
CONECT  722  720                                                      
CONECT  723  724  718                                                 
CONECT  724  727  723  725                                            
CONECT  725  724  731  726  726                                       
CONECT  726  725  725                                                 
CONECT  727  728  724                                                 
CONECT  728  729  730  727                                            
CONECT  729  728                                                      
CONECT  730  728                                                      
CONECT  731  725  732                                                 
CONECT  732  731  735  733                                            
CONECT  733  732  739  734  734                                       
CONECT  734  733  733                                                 
CONECT  735  736  732                                                 
CONECT  736  737  737  738  735                                       
CONECT  737  736  736                                                 
CONECT  738  736                                                      
CONECT  739  733  740                                                 
CONECT  740  739  743  741                                            
CONECT  741  742  742  740  745                                       
CONECT  742  741  741                                                 
CONECT  743  744  740                                                 
CONECT  744  743                                                      
CONECT  745  741  746                                                 
CONECT  746  745  747                                                 
CONECT  747  746  748  748  749                                       
CONECT  748  747  747                                                 
CONECT  749  747  750  755                                            
CONECT  750  749  753  751                                            
CONECT  751  750  756  752  752                                       
CONECT  752  751  751                                                 
CONECT  753  750  754                                                 
CONECT  754  753  755                                                 
CONECT  755  749  754                                                 
CONECT  756  751  757                                                 
CONECT  757  756  760  758                                            
CONECT  758  757  759  759  761                                       
CONECT  759  758  758                                                 
CONECT  760  757                                                      
CONECT  761  758  762                                                 
CONECT  762  761  763  765                                            
CONECT  763  764  764  762  768                                       
CONECT  764  763  763                                                 
CONECT  765  762  766  767                                            
CONECT  766  765                                                      
CONECT  767  765                                                      
CONECT  768  763  769                                                 
CONECT  769  768  772  770                                            
CONECT  770  769  771  771  779                                       
CONECT  771  770  770                                                 
CONECT  772  769  773                                                 
CONECT  773  774  772                                                 
CONECT  774  773  775                                                 
CONECT  775  774  776  776                                            
CONECT  776  777  775  775  778                                       
CONECT  777  776                                                      
CONECT  778  776                                                      
CONECT  779  770  780                                                 
CONECT  780  779  783  781                                            
CONECT  781  780  782  782  787                                       
CONECT  782  781  781                                                 
CONECT  783  784  780  785                                            
CONECT  784  786  783                                                 
CONECT  785  783                                                      
CONECT  786  784                                                      
CONECT  787  781  788                                                 
CONECT  788  787  791  789                                            
CONECT  789  788  795  790  790                                       
CONECT  790  789  789                                                 
CONECT  791  792  788                                                 
CONECT  792  793  794  791                                            
CONECT  793  792                                                      
CONECT  794  792                                                      
CONECT  795  789  796                                                 
CONECT  796  795  799  797                                            
CONECT  797  798  798  796  801                                       
CONECT  798  797  797                                                 
CONECT  799  800  796                                                 
CONECT  800  799                                                      
CONECT  801  797  802                                                 
CONECT  802  801  805  803                                            
CONECT  803  802  808  804  804                                       
CONECT  804  803  803                                                 
CONECT  805  806  802  807                                            
CONECT  806  805                                                      
CONECT  807  805                                                      
CONECT  808  803  809                                                 
CONECT  809  808  812  810                                            
CONECT  810  811  811  809  815                                       
CONECT  811  810  810                                                 
CONECT  812  813  814  809                                            
CONECT  813  812                                                      
CONECT  814  812                                                      
CONECT  815  810  816                                                 
CONECT  816  817  815  819                                            
CONECT  817  818  818  820  816                                       
CONECT  818  817  817                                                 
CONECT  819  816                                                      
CONECT  820  821  817                                                 
CONECT  821  824  820  822                                            
CONECT  822  821  832  823  823                                       
CONECT  823  822  822                                                 
CONECT  824  825  821                                                 
CONECT  825  826  826  824  827                                       
CONECT  826  828  825  825                                            
CONECT  827  825  829  829                                            
CONECT  828  826  830  830                                            
CONECT  829  830  827  827                                            
CONECT  830  828  828  831  829                                       
CONECT  831  830                                                      
CONECT  832  838  822  833                                            
CONECT  833  836  832  834                                            
CONECT  834  833  835  835  839                                       
CONECT  835  834  834                                                 
CONECT  836  837  833                                                 
CONECT  837  838  836                                                 
CONECT  838  837  832                                                 
CONECT  839  834  840                                                 
CONECT  840  839  841  843                                            
CONECT  841  844  840  842  842                                       
CONECT  842  841  841                                                 
CONECT  843  840                                                      
CONECT  844  845  841                                                 
CONECT  845  846  848  844                                            
CONECT  846  854  847  847  845                                       
CONECT  847  846  846                                                 
CONECT  848  849  845                                                 
CONECT  849  851  851  850  848                                       
CONECT  850  852  849                                                 
CONECT  851  853  849  849                                            
CONECT  852  853  853  850                                            
CONECT  853  852  852  851                                            
CONECT  854  855  846                                                 
CONECT  855  858  856  854                                            
CONECT  856  855  857  857  866                                       
CONECT  857  856  856                                                 
CONECT  858  859  855                                                 
CONECT  859  861  861  860  858                                       
CONECT  860  862  862  859                                            
CONECT  861  863  859  859                                            
CONECT  862  864  860  860                                            
CONECT  863  864  864  861                                            
CONECT  864  865  863  863  862                                       
CONECT  865  864                                                      
CONECT  866  856  867                                                 
CONECT  867  866  868  870                                            
CONECT  868  867  869  869  874                                       
CONECT  869  868  868                                                 
CONECT  870  867  871                                                 
CONECT  871  872  872  870  873                                       
CONECT  872  871  871                                                 
CONECT  873  871                                                      
CONECT  874  868  875                                                 
CONECT  875  876  874  878                                            
CONECT  876  885  877  877  875                                       
CONECT  877  876  876                                                 
CONECT  878  875  879                                                 
CONECT  879  878  880                                                 
CONECT  880  881  879                                                 
CONECT  881  882  882  880                                            
CONECT  882  884  883  881  881                                       
CONECT  883  882                                                      
CONECT  884  882                                                      
CONECT  885  886  876                                                 
CONECT  886  889  887  885                                            
CONECT  887  888  888  893  886                                       
CONECT  888  887  887                                                 
CONECT  889  890  886                                                 
CONECT  890  891  889  892                                            
CONECT  891  890                                                      
CONECT  892  890                                                      
CONECT  893  894  887                                                 
CONECT  894  897  893  895                                            
CONECT  895  894  896  896  904                                       
CONECT  896  895  895                                                 
CONECT  897  898  894                                                 
CONECT  898  899  897                                                 
CONECT  899  900  898                                                 
CONECT  900  899  901  901                                            
CONECT  901  900  900  903  902                                       
CONECT  902  901                                                      
CONECT  903  901                                                      
CONECT  904  895  905                                                 
CONECT  905  904  906  908                                            
CONECT  906  912  907  907  905                                       
CONECT  907  906  906                                                 
CONECT  908  905  909                                                 
CONECT  909  910  910  908  911                                       
CONECT  910  909  909                                                 
CONECT  911  909                                                      
CONECT  912  906  913                                                 
CONECT  913  914  912  916                                            
CONECT  914  921  915  915  913                                       
CONECT  915  914  914                                                 
CONECT  916  913  917                                                 
CONECT  917  916  918                                                 
CONECT  918  917  919  919  920                                       
CONECT  919  918  918                                                 
CONECT  920  918                                                      
CONECT  921  922  914                                                 
CONECT  922  923  921                                                 
CONECT  923  925  922  924  924                                       
CONECT  924  923  923                                                 
CONECT  925  926  923                                                 
CONECT  926  929  927  925                                            
CONECT  927  928  928  926  933                                       
CONECT  928  927  927                                                 
CONECT  929  931  930  926                                            
CONECT  930  932  929                                                 
CONECT  931  929                                                      
CONECT  932  930                                                      
CONECT  933  927  934                                                 
CONECT  934  935  933  937                                            
CONECT  935  940  936  936  934                                       
CONECT  936  935  935                                                 
CONECT  937  934  938  939                                            
CONECT  938  937                                                      
CONECT  939  937                                                      
CONECT  940  941  935                                                 
CONECT  941  944  942  940                                            
CONECT  942  948  941  943  943                                       
CONECT  943  942  942                                                 
CONECT  944  945  941                                                 
CONECT  945  946  947  944                                            
CONECT  946  945                                                      
CONECT  947  945                                                      
CONECT  948  949  942                                                 
CONECT  949  950  948  952                                            
CONECT  950  953  951  951  949                                       
CONECT  951  950  950                                                 
CONECT  952  949                                                      
CONECT  953  954  950                                                 
CONECT  954  957  955  953                                            
CONECT  955  961  954  956  956                                       
CONECT  956  955  955                                                 
CONECT  957  958  954                                                 
CONECT  958  959  960  957                                            
CONECT  959  958                                                      
CONECT  960  958                                                      
CONECT  961  962  955                                                 
CONECT  962  963  965  961                                            
CONECT  963  964  964  967  962                                       
CONECT  964  963  963                                                 
CONECT  965  966  962                                                 
CONECT  966  965                                                      
CONECT  967  968  963  973                                            
CONECT  968  969  967  971                                            
CONECT  969  970  970  974  968                                       
CONECT  970  969  969                                                 
CONECT  971  968  972                                                 
CONECT  972  971  973                                                 
CONECT  973  967  972                                                 
CONECT  974  975  969                                                 
CONECT  975  976  978  974                                            
CONECT  976  981  977  977  975                                       
CONECT  977  976  976                                                 
CONECT  978  979  975  980                                            
CONECT  979  978                                                      
CONECT  980  978                                                      
CONECT  981  982  976                                                 
CONECT  982  985  983  981                                            
CONECT  983  992  984  984  982                                       
CONECT  984  983  983                                                 
CONECT  985  986  982                                                 
CONECT  986  987  985                                                 
CONECT  987  988  986                                                 
CONECT  988  989  989  987                                            
CONECT  989  990  991  988  988                                       
CONECT  990  989                                                      
CONECT  991  989                                                      
CONECT  992  993  983                                                 
CONECT  993  994  996  992                                            
CONECT  994  995  995 1000  993                                       
CONECT  995  994  994                                                 
CONECT  996  993  997                                                 
CONECT  997  996  998  999                                            
CONECT  998  997                                                      
CONECT  999  997                                                      
CONECT 1000 1001  994                                                 
CONECT 1001 1002 1000                                                 
CONECT 1002 1004 1003 1003 1001                                       
CONECT 1003 1002 1002                                                 
CONECT 1004 1005 1002                                                 
CONECT 1005 1006 1008 1004                                            
CONECT 1006 1007 1007 1015 1005                                       
CONECT 1007 1006 1006                                                 
CONECT 1008 1009 1005                                                 
CONECT 1009 1008 1010                                                 
CONECT 1010 1011 1009                                                 
CONECT 1011 1012 1012 1010                                            
CONECT 1012 1014 1011 1011 1013                                       
CONECT 1013 1012                                                      
CONECT 1014 1012                                                      
CONECT 1015 1016 1006                                                 
CONECT 1016 1017 1019 1015                                            
CONECT 1017 1023 1016 1018 1018                                       
CONECT 1018 1017 1017                                                 
CONECT 1019 1020 1016                                                 
CONECT 1020 1021 1021 1022 1019                                       
CONECT 1021 1020 1020                                                 
CONECT 1022 1020                                                      
CONECT 1023 1029 1024 1017                                            
CONECT 1024 1027 1025 1023                                            
CONECT 1025 1030 1024 1026 1026                                       
CONECT 1026 1025 1025                                                 
CONECT 1027 1028 1024                                                 
CONECT 1028 1027 1029                                                 
CONECT 1029 1028 1023                                                 
CONECT 1030 1025 1031                                                 
CONECT 1031 1034 1030 1032                                            
CONECT 1032 1031 1033 1033 1040                                       
CONECT 1033 1032 1032                                                 
CONECT 1034 1035 1031                                                 
CONECT 1035 1036 1036 1037 1034                                       
CONECT 1036 1038 1035 1035                                            
CONECT 1037 1039 1035                                                 
CONECT 1038 1039 1039 1036                                            
CONECT 1039 1038 1038 1037                                            
CONECT 1040 1032 1041                                                 
CONECT 1041 1040 1042 1044                                            
CONECT 1042 1048 1041 1043 1043                                       
CONECT 1043 1042 1042                                                 
CONECT 1044 1041 1045                                                 
CONECT 1045 1047 1044 1046                                            
CONECT 1046 1045                                                      
CONECT 1047 1045                                                      
CONECT 1048 1049 1042                                                 
CONECT 1049 1052 1048 1050                                            
CONECT 1050 1051 1051 1049 1053                                       
CONECT 1051 1050 1050                                                 
CONECT 1052 1049                                                      
CONECT 1053 1050 1054                                                 
CONECT 1054 1053 1055                                                 
CONECT 1055 1054 1057 1056 1056                                       
CONECT 1056 1055 1055                                                 
CONECT 1057 1055 1058                                                 
CONECT 1058 1061 1057 1059                                            
CONECT 1059 1058 1060 1060 1065                                       
CONECT 1060 1059 1059                                                 
CONECT 1061 1062 1063 1058                                            
CONECT 1062 1064 1061                                                 
CONECT 1063 1061                                                      
CONECT 1064 1062                                                      
CONECT 1065 1059 1066                                                 
CONECT 1066 1065 1067 1069                                            
CONECT 1067 1074 1066 1068 1068                                       
CONECT 1068 1067 1067                                                 
CONECT 1069 1066 1070                                                 
CONECT 1070 1069 1071                                                 
CONECT 1071 1070 1072                                                 
CONECT 1072 1071 1073                                                 
CONECT 1073 1072                                                      
CONECT 1074 1075 1067                                                 
CONECT 1075 1078 1074 1076                                            
CONECT 1076 1075 1084 1077 1077                                       
CONECT 1077 1076 1076                                                 
CONECT 1078 1079 1075                                                 
CONECT 1079 1081 1081 1078 1080                                       
CONECT 1080 1079 1082                                                 
CONECT 1081 1083 1079 1079                                            
CONECT 1082 1083 1083 1080                                            
CONECT 1083 1081 1082 1082                                            
CONECT 1084 1076 1085                                                 
CONECT 1085 1084 1086 1088                                            
CONECT 1086 1092 1085 1087 1087                                       
CONECT 1087 1086 1086                                                 
CONECT 1088 1085 1089                                                 
CONECT 1089 1088 1090 1091                                            
CONECT 1090 1089                                                      
CONECT 1091 1089                                                      
CONECT 1092 1093 1086                                                 
CONECT 1093 1096 1092 1094                                            
CONECT 1094 1093 1095 1095 1100                                       
CONECT 1095 1094 1094                                                 
CONECT 1096 1097 1093                                                 
CONECT 1097 1099 1098 1098 1096                                       
CONECT 1098 1097 1097                                                 
CONECT 1099 1097                                                      
CONECT 1100 1094 1101                                                 
CONECT 1101 1100 1102 1104                                            
CONECT 1102 1101 1111 1103 1103                                       
CONECT 1103 1102 1102                                                 
CONECT 1104 1101 1105                                                 
CONECT 1105 1106 1104                                                 
CONECT 1106 1107 1105                                                 
CONECT 1107 1108 1108 1106                                            
CONECT 1108 1110 1109 1107 1107                                       
CONECT 1109 1108                                                      
CONECT 1110 1108                                                      
CONECT 1111 1102 1112                                                 
CONECT 1112 1111 1115 1113                                            
CONECT 1113 1119 1112 1114 1114                                       
CONECT 1114 1113 1113                                                 
CONECT 1115 1116 1112                                                 
CONECT 1116 1117 1115 1118                                            
CONECT 1117 1116                                                      
CONECT 1118 1116                                                      
CONECT 1119 1120 1113                                                 
CONECT 1120 1123 1119 1121                                            
CONECT 1121 1120 1128 1122 1122                                       
CONECT 1122 1121 1121                                                 
CONECT 1123 1124 1120                                                 
CONECT 1124 1125 1123                                                 
CONECT 1125 1127 1127 1126 1124                                       
CONECT 1126 1125                                                      
CONECT 1127 1125 1125                                                 
CONECT 1128 1121 1129                                                 
CONECT 1129 1128 1132 1130                                            
CONECT 1130 1129 1137 1131 1131                                       
CONECT 1131 1130 1130                                                 
CONECT 1132 1133 1129                                                 
CONECT 1133 1134 1132                                                 
CONECT 1134 1136 1135 1135 1133                                       
CONECT 1135 1134 1134                                                 
CONECT 1136 1134                                                      
CONECT 1137 1130 1138                                                 
CONECT 1138 1137 1141 1139                                            
CONECT 1139 1144 1138 1140 1140                                       
CONECT 1140 1139 1139                                                 
CONECT 1141 1143 1138 1142                                            
CONECT 1142 1141                                                      
CONECT 1143 1141                                                      
CONECT 1144 1145 1139                                                 
CONECT 1145 1148 1144 1146                                            
CONECT 1146 1152 1145 1147 1147                                       
CONECT 1147 1146 1146                                                 
CONECT 1148 1149 1145                                                 
CONECT 1149 1150 1148 1151                                            
CONECT 1150 1149                                                      
CONECT 1151 1149                                                      
CONECT 1152 1153 1146                                                 
CONECT 1153 1156 1152 1154                                            
CONECT 1154 1153 1160 1155 1155                                       
CONECT 1155 1154 1154                                                 
CONECT 1156 1157 1158 1153                                            
CONECT 1157 1159 1156                                                 
CONECT 1158 1156                                                      
CONECT 1159 1157                                                      
CONECT 1160 1154 1161                                                 
CONECT 1161 1160 1164 1162                                            
CONECT 1162 1161 1171 1163 1163                                       
CONECT 1163 1162 1162                                                 
CONECT 1164 1161 1165                                                 
CONECT 1165 1164 1166                                                 
CONECT 1166 1167 1165                                                 
CONECT 1167 1168 1168 1166                                            
CONECT 1168 1170 1167 1167 1169                                       
CONECT 1169 1168                                                      
CONECT 1170 1168                                                      
CONECT 1171 1162 1172                                                 
CONECT 1172 1171 1175 1173                                            
CONECT 1173 1177 1172 1174 1174                                       
CONECT 1174 1173 1173                                                 
CONECT 1175 1172 1176                                                 
CONECT 1176 1175                                                      
CONECT 1177 1178 1173                                                 
CONECT 1178 1181 1177 1179                                            
CONECT 1179 1178 1187 1180 1180                                       
CONECT 1180 1179 1179                                                 
CONECT 1181 1182 1178                                                 
CONECT 1182 1184 1184 1183 1181                                       
CONECT 1183 1185 1182                                                 
CONECT 1184 1186 1182 1182                                            
CONECT 1185 1186 1186 1183                                            
CONECT 1186 1184 1185 1185                                            
CONECT 1187 1179 1188                                                 
CONECT 1188 1187 1191 1189                                            
CONECT 1189 1188 1195 1190 1190                                       
CONECT 1190 1189 1189                                                 
CONECT 1191 1192 1188                                                 
CONECT 1192 1194 1191 1193                                            
CONECT 1193 1192                                                      
CONECT 1194 1192                                                      
CONECT 1195 1189 1196                                                 
CONECT 1196 1195 1199 1197                                            
CONECT 1197 1196 1204 1198 1198                                       
CONECT 1198 1197 1197                                                 
CONECT 1199 1200 1196                                                 
CONECT 1200 1201 1199                                                 
CONECT 1201 1202 1202 1200 1203                                       
CONECT 1202 1201 1201                                                 
CONECT 1203 1201                                                      
CONECT 1204 1205 1197                                                 
CONECT 1205 1208 1204 1206                                            
CONECT 1206 1213 1205 1207 1207                                       
CONECT 1207 1206 1206                                                 
CONECT 1208 1209 1205                                                 
CONECT 1209 1210 1208                                                 
CONECT 1210 1212 1211 1211 1209                                       
CONECT 1211 1210 1210                                                 
CONECT 1212 1210                                                      
CONECT 1213 1214 1206                                                 
CONECT 1214 1217 1213 1215                                            
CONECT 1215 1214 1220 1216 1216                                       
CONECT 1216 1215 1215                                                 
CONECT 1217 1219 1218 1214                                            
CONECT 1218 1217                                                      
CONECT 1219 1217                                                      
CONECT 1220 1215 1221                                                 
CONECT 1221 1222 1220 1224                                            
CONECT 1222 1228 1223 1223 1221                                       
CONECT 1223 1222 1222                                                 
CONECT 1224 1221 1225                                                 
CONECT 1225 1224 1227 1226 1226                                       
CONECT 1226 1225 1225                                                 
CONECT 1227 1225                                                      
CONECT 1228 1229 1222                                                 
CONECT 1229 1232 1230 1228                                            
CONECT 1230 1233 1229 1231 1231                                       
CONECT 1231 1230 1230                                                 
CONECT 1232 1229                                                      
CONECT 1233 1234 1230                                                 
CONECT 1234 1235 1233 1237                                            
CONECT 1235 1241 1236 1236 1234                                       
CONECT 1236 1235 1235                                                 
CONECT 1237 1234 1238                                                 
CONECT 1238 1237 1240 1240 1239                                       
CONECT 1239 1238                                                      
CONECT 1240 1238 1238                                                 
CONECT 1241 1242 1235                                                 
CONECT 1242 1243 1245 1241                                            
CONECT 1243 1250 1244 1244 1242                                       
CONECT 1244 1243 1243                                                 
CONECT 1245 1246 1242                                                 
CONECT 1246 1247 1245                                                 
CONECT 1247 1248 1248 1249 1246                                       
CONECT 1248 1247 1247                                                 
CONECT 1249 1247                                                      
CONECT 1250 1251 1243                                                 
CONECT 1251 1252 1254 1250                                            
CONECT 1252 1253 1253 1255 1251                                       
CONECT 1253 1252 1252                                                 
CONECT 1254 1251                                                      
CONECT 1255 1256 1252                                                 
CONECT 1256 1257 1259 1255                                            
CONECT 1257 1263 1258 1258 1256                                       
CONECT 1258 1257 1257                                                 
CONECT 1259 1260 1256                                                 
CONECT 1260 1261 1262 1259                                            
CONECT 1261 1260                                                      
CONECT 1262 1260                                                      
CONECT 1263 1264 1257                                                 
CONECT 1264 1265 1267 1263                                            
CONECT 1265 1266 1266 1270 1264                                       
CONECT 1266 1265 1265                                                 
CONECT 1267 1268 1264 1269                                            
CONECT 1268 1267                                                      
CONECT 1269 1267                                                      
CONECT 1270 1271 1265                                                 
CONECT 1271 1272 1274 1270                                            
CONECT 1272 1278 1273 1273 1271                                       
CONECT 1273 1272 1272                                                 
CONECT 1274 1271 1275                                                 
CONECT 1275 1274 1276 1277                                            
CONECT 1276 1275                                                      
CONECT 1277 1275                                                      
CONECT 1278 1279 1272                                                 
CONECT 1279 1282 1280 1278                                            
CONECT 1280 1286 1279 1281 1281                                       
CONECT 1281 1280 1280                                                 
CONECT 1282 1283 1279                                                 
CONECT 1283 1285 1285 1284 1282                                       
CONECT 1284 1283                                                      
CONECT 1285 1283 1283                                                 
CONECT 1286 1287 1280                                                 
CONECT 1287 1288 1290 1286                                            
CONECT 1288 1292 1289 1289 1287                                       
CONECT 1289 1288 1288                                                 
CONECT 1290 1291 1287                                                 
CONECT 1291 1290                                                      
CONECT 1292 1293 1288                                                 
CONECT 1293 1296 1294 1292                                            
CONECT 1294 1293 1295 1295 1301                                       
CONECT 1295 1294 1294                                                 
CONECT 1296 1297 1293                                                 
CONECT 1297 1298 1296                                                 
CONECT 1298 1300 1300 1299 1297                                       
CONECT 1299 1298                                                      
CONECT 1300 1298 1298                                                 
CONECT 1301 1294 1302                                                 
CONECT 1302 1301 1303                                                 
CONECT 1303 1305 1302 1304 1304                                       
CONECT 1304 1303 1303                                                 
CONECT 1305 1306 1303                                                 
CONECT 1306 1309 1305 1307                                            
CONECT 1307 1306 1308 1308 1319                                       
CONECT 1308 1307 1307                                                 
CONECT 1309 1310 1306                                                 
CONECT 1310 1311 1311 1312 1309                                       
CONECT 1311 1313 1310 1310                                            
CONECT 1312 1314 1315 1315 1310                                       
CONECT 1313 1314 1314 1311                                            
CONECT 1314 1316 1313 1313 1312                                       
CONECT 1315 1317 1312 1312                                            
CONECT 1316 1318 1314                                                 
CONECT 1317 1318 1318 1315                                            
CONECT 1318 1316 1317 1317                                            
CONECT 1319 1307 1320                                                 
CONECT 1320 1319 1321 1323                                            
CONECT 1321 1322 1322 1320 1326                                       
CONECT 1322 1321 1321                                                 
CONECT 1323 1320 1325 1324                                            
CONECT 1324 1323                                                      
CONECT 1325 1323                                                      
CONECT 1326 1321 1327                                                 
CONECT 1327 1330 1326 1328                                            
CONECT 1328 1327 1329 1329 1333                                       
CONECT 1329 1328 1328                                                 
CONECT 1330 1331 1332 1327                                            
CONECT 1331 1330                                                      
CONECT 1332 1330                                                      
CONECT 1333 1328 1334                                                 
CONECT 1334 1333 1337 1335                                            
CONECT 1335 1334 1336 1336 1342                                       
CONECT 1336 1335 1335                                                 
CONECT 1337 1338 1334                                                 
CONECT 1338 1339 1337                                                 
CONECT 1339 1340 1340 1341 1338                                       
CONECT 1340 1339 1339                                                 
CONECT 1341 1339                                                      
CONECT 1342 1335 1343                                                 
CONECT 1343 1342 1344 1346                                            
CONECT 1344 1345 1345 1343 1348                                       
CONECT 1345 1344 1344                                                 
CONECT 1346 1343 1347                                                 
CONECT 1347 1346                                                      
CONECT 1348 1344 1349                                                 
CONECT 1349 1348 1350 1352                                            
CONECT 1350 1351 1351 1349 1354                                       
CONECT 1351 1350 1350                                                 
CONECT 1352 1349 1353                                                 
CONECT 1353 1352                                                      
CONECT 1354 1350 1355                                                 
CONECT 1355 1356 1354 1358                                            
CONECT 1356 1359 1357 1357 1355                                       
CONECT 1357 1356 1356                                                 
CONECT 1358 1355                                                      
CONECT 1359 1360 1356                                                 
CONECT 1360 1361 1359 1363                                            
CONECT 1361 1364 1362 1362 1360                                       
CONECT 1362 1361 1361                                                 
CONECT 1363 1360                                                      
CONECT 1364 1365 1361                                                 
CONECT 1365 1368 1366 1364                                            
CONECT 1366 1372 1365 1367 1367                                       
CONECT 1367 1366 1366                                                 
CONECT 1368 1369 1365                                                 
CONECT 1369 1371 1370 1370 1368                                       
CONECT 1370 1369 1369                                                 
CONECT 1371 1369                                                      
CONECT 1372 1373 1366                                                 
CONECT 1373 1374 1372 1376                                            
CONECT 1374 1375 1375 1380 1373                                       
CONECT 1375 1374 1374                                                 
CONECT 1376 1377 1373                                                 
CONECT 1377 1379 1378 1376                                            
CONECT 1378 1377                                                      
CONECT 1379 1377                                                      
CONECT 1380 1381 1374                                                 
CONECT 1381 1384 1382 1380                                            
CONECT 1382 1391 1381 1383 1383                                       
CONECT 1383 1382 1382                                                 
CONECT 1384 1385 1381                                                 
CONECT 1385 1387 1387 1384 1386                                       
CONECT 1386 1385 1388 1388                                            
CONECT 1387 1389 1385 1385                                            
CONECT 1388 1390 1386 1386                                            
CONECT 1389 1387 1390 1390                                            
CONECT 1390 1389 1389 1388                                            
CONECT 1391 1392 1382                                                 
CONECT 1392 1393 1391 1395                                            
CONECT 1393 1394 1394 1405 1392                                       
CONECT 1394 1393 1393                                                 
CONECT 1395 1396 1392                                                 
CONECT 1396 1397 1397 1398 1395                                       
CONECT 1397 1399 1396 1396                                            
CONECT 1398 1400 1401 1401 1396                                       
CONECT 1399 1400 1400 1397                                            
CONECT 1400 1402 1399 1399 1398                                       
CONECT 1401 1403 1398 1398                                            
CONECT 1402 1404 1400                                                 
CONECT 1403 1404 1404 1401                                            
CONECT 1404 1402 1403 1403                                            
CONECT 1405 1393 1406                                                 
CONECT 1406 1407 1405 1409                                            
CONECT 1407 1416 1406 1408 1408                                       
CONECT 1408 1407 1407                                                 
CONECT 1409 1406 1410                                                 
CONECT 1410 1409 1411                                                 
CONECT 1411 1410 1412                                                 
CONECT 1412 1411 1413 1413                                            
CONECT 1413 1414 1412 1412 1415                                       
CONECT 1414 1413                                                      
CONECT 1415 1413                                                      
CONECT 1416 1417 1407                                                 
CONECT 1417 1420 1418 1416                                            
CONECT 1418 1419 1419 1417 1425                                       
CONECT 1419 1418 1418                                                 
CONECT 1420 1421 1417                                                 
CONECT 1421 1420 1422                                                 
CONECT 1422 1421 1423                                                 
CONECT 1423 1422 1424                                                 
CONECT 1424 1423                                                      
CONECT 1425 1418 1426                                                 
CONECT 1426 1427 1425                                                 
CONECT 1427 1429 1426 1428 1428                                       
CONECT 1428 1427 1427                                                 
CONECT 1429 1430 1427                                                 
CONECT 1430 1433 1431 1429                                            
CONECT 1431 1432 1432 1437 1430                                       
CONECT 1432 1431 1431                                                 
CONECT 1433 1434 1430                                                 
CONECT 1434 1436 1433 1435 1435                                       
CONECT 1435 1434 1434                                                 
CONECT 1436 1434                                                      
CONECT 1437 1438 1431                                                 
CONECT 1438 1441 1437 1439                                            
CONECT 1439 1438 1444 1440 1440                                       
CONECT 1440 1439 1439                                                 
CONECT 1441 1442 1443 1438                                            
CONECT 1442 1441                                                      
CONECT 1443 1441                                                      
CONECT 1444 1439 1445                                                 
CONECT 1445 1446 1444 1448                                            
CONECT 1446 1447 1447 1451 1445                                       
CONECT 1447 1446 1446                                                 
CONECT 1448 1445 1449 1450                                            
CONECT 1449 1448                                                      
CONECT 1450 1448                                                      
CONECT 1451 1452 1446                                                 
CONECT 1452 1455 1453 1451                                            
CONECT 1453 1463 1452 1454 1454                                       
CONECT 1454 1453 1453                                                 
CONECT 1455 1456 1452                                                 
CONECT 1456 1458 1458 1455 1457                                       
CONECT 1457 1456 1459 1459                                            
CONECT 1458 1460 1456 1456                                            
CONECT 1459 1461 1457 1457                                            
CONECT 1460 1458 1461 1461                                            
CONECT 1461 1460 1460 1462 1459                                       
CONECT 1462 1461                                                      
CONECT 1463 1464 1453                                                 
CONECT 1464 1465 1463 1467                                            
CONECT 1465 1466 1466 1470 1464                                       
CONECT 1466 1465 1465                                                 
CONECT 1467 1469 1464 1468                                            
CONECT 1468 1467                                                      
CONECT 1469 1467                                                      
CONECT 1470 1471 1465 1476                                            
CONECT 1471 1472 1470 1474                                            
CONECT 1472 1477 1473 1473 1471                                       
CONECT 1473 1472 1472                                                 
CONECT 1474 1471 1475                                                 
CONECT 1475 1474 1476                                                 
CONECT 1476 1470 1475                                                 
CONECT 1477 1478 1472                                                 
CONECT 1478 1481 1479 1477                                            
CONECT 1479 1478 1488 1480 1480                                       
CONECT 1480 1479 1479                                                 
CONECT 1481 1482 1478                                                 
CONECT 1482 1483 1481                                                 
CONECT 1483 1484 1482                                                 
CONECT 1484 1485 1485 1483                                            
CONECT 1485 1487 1486 1484 1484                                       
CONECT 1486 1485                                                      
CONECT 1487 1485                                                      
CONECT 1488 1479 1489                                                 
CONECT 1489 1490 1488 1492                                            
CONECT 1490 1496 1491 1491 1489                                       
CONECT 1491 1490 1490                                                 
CONECT 1492 1489 1493                                                 
CONECT 1493 1492 1495 1494                                            
CONECT 1494 1493                                                      
CONECT 1495 1493                                                      
CONECT 1496 1497 1490                                                 
CONECT 1497 1500 1498 1496                                            
CONECT 1498 1499 1499 1497 1504                                       
CONECT 1499 1498 1498                                                 
CONECT 1500 1501 1497                                                 
CONECT 1501 1503 1503 1500 1502                                       
CONECT 1502 1501                                                      
CONECT 1503 1501 1501                                                 
CONECT 1504 1498 1505                                                 
CONECT 1505 1508 1504 1506                                            
CONECT 1506 1505 1507 1507 1513                                       
CONECT 1507 1506 1506                                                 
CONECT 1508 1509 1505                                                 
CONECT 1509 1510 1508                                                 
CONECT 1510 1512 1511 1511 1509                                       
CONECT 1511 1510 1510                                                 
CONECT 1512 1510                                                      
CONECT 1513 1506 1514                                                 
CONECT 1514 1513 1517 1515                                            
CONECT 1515 1514 1516 1516 1518                                       
CONECT 1516 1515 1515                                                 
CONECT 1517 1514                                                      
CONECT 1518 1515 1519                                                 
CONECT 1519 1518 1520                                                 
CONECT 1520 1521 1521 1519 1522                                       
CONECT 1521 1520 1520                                                 
CONECT 1522 1520 1523                                                 
CONECT 1523 1524 1522 1526                                            
CONECT 1524 1529 1523 1525 1525                                       
CONECT 1525 1524 1524                                                 
CONECT 1526 1523 1527 1528                                            
CONECT 1527 1526                                                      
CONECT 1528 1526                                                      
CONECT 1529 1530 1524                                                 
CONECT 1530 1533 1529 1531                                            
CONECT 1531 1530 1532 1532 1537                                       
CONECT 1532 1531 1531                                                 
CONECT 1533 1534 1530                                                 
CONECT 1534 1536 1533 1535 1535                                       
CONECT 1535 1534 1534                                                 
CONECT 1536 1534                                                      
CONECT 1537 1531 1538                                                 
CONECT 1538 1537 1539                                                 
CONECT 1539 1540 1540 1538 1541                                       
CONECT 1540 1539 1539                                                 
CONECT 1541 1539 1542                                                 
CONECT 1542 1541 1543 1545                                            
CONECT 1543 1544 1544 1542 1549                                       
CONECT 1544 1543 1543                                                 
CONECT 1545 1542 1546 1547                                            
CONECT 1546 1548 1545                                                 
CONECT 1547 1545                                                      
CONECT 1548 1546                                                      
CONECT 1549 1543 1550                                                 
CONECT 1550 1551 1549 1553                                            
CONECT 1551 1557 1552 1552 1550                                       
CONECT 1552 1551 1551                                                 
CONECT 1553 1550 1554                                                 
CONECT 1554 1553 1555                                                 
CONECT 1555 1554 1556                                                 
CONECT 1556 1555                                                      
CONECT 1557 1558 1551                                                 
CONECT 1558 1559 1561 1557                                            
CONECT 1559 1568 1560 1560 1558                                       
CONECT 1560 1559 1559                                                 
CONECT 1561 1562 1558                                                 
CONECT 1562 1563 1561                                                 
CONECT 1563 1564 1562                                                 
CONECT 1564 1565 1565 1563                                            
CONECT 1565 1567 1566 1564 1564                                       
CONECT 1566 1565                                                      
CONECT 1567 1565                                                      
CONECT 1568 1569 1559                                                 
CONECT 1569 1572 1570 1568                                            
CONECT 1570 1571 1571 1569 1577                                       
CONECT 1571 1570 1570                                                 
CONECT 1572 1573 1569                                                 
CONECT 1573 1574 1572                                                 
CONECT 1574 1575 1575 1576 1573                                       
CONECT 1575 1574 1574                                                 
CONECT 1576 1574                                                      
CONECT 1577 1570 1578                                                 
CONECT 1578 1577 1579 1581                                            
CONECT 1579 1580 1580 1578 1588                                       
CONECT 1580 1579 1579                                                 
CONECT 1581 1578 1582                                                 
CONECT 1582 1583 1583 1581 1584                                       
CONECT 1583 1585 1582 1582                                            
CONECT 1584 1582 1586 1586                                            
CONECT 1585 1583 1587 1587                                            
CONECT 1586 1587 1584 1584                                            
CONECT 1587 1585 1585 1586                                            
CONECT 1588 1579 1589                                                 
CONECT 1589 1590 1588 1592                                            
CONECT 1590 1594 1591 1591 1589                                       
CONECT 1591 1590 1590
[truncated: 138,597 more chars]
