# Supplementary material for: Conserved interfaces mediate multiple protein–protein interactions in a prokaryotic metabolon
Source: Mol Syst Biol. 2025 Sep 3;21(11):1490–521. doi: 10.1038/s44320-025-00139-9 (PMC12583656; doi:10.1038/s44320-025-00139-9)
Supplement: Supplementary file 12 — Source data Fig. 7 [file 44320_2025_139_MOESM12_ESM.zip › Figure7_data/Fig7A/1_2.pdb]

COMPND    6ae2a0ebb047e66 
AUTHOR    GENERATED BY OPEN BABEL 3.1.1
ATOM      1  N   MET A   1      -2.737  -4.570  15.170  1.00  0.00           N  
ATOM      2  CA  MET A   1      -1.525  -5.017  14.452  1.00  0.00           C  
ATOM      3  C   MET A   1      -0.970  -6.232  15.186  1.00  0.00           C  
ATOM      4  O   MET A   1      -1.076  -6.239  16.405  1.00  0.00           O  
ATOM      5  CB  MET A   1      -0.467  -3.919  14.401  1.00  0.00           C  
ATOM      6  CG  MET A   1      -0.906  -2.704  13.580  1.00  0.00           C  
ATOM      7  SD  MET A   1       0.372  -1.423  13.533  1.00  0.00           S  
ATOM      8  CE  MET A   1      -0.597  -0.050  12.853  1.00  0.00           C  
ATOM      9  N   PRO A   2      -0.409  -7.252  14.504  1.00  0.00           N  
ATOM     10  CA  PRO A   2       0.331  -8.277  15.214  1.00  0.00           C  
ATOM     11  C   PRO A   2       1.438  -7.574  16.006  1.00  0.00           C  
ATOM     12  O   PRO A   2       2.205  -6.788  15.445  1.00  0.00           O  
ATOM     13  CB  PRO A   2       0.858  -9.227  14.133  1.00  0.00           C  
ATOM     14  CG  PRO A   2       0.890  -8.375  12.872  1.00  0.00           C  
ATOM     15  CD  PRO A   2      -0.231  -7.362  13.072  1.00  0.00           C  
ATOM     16  N   SER A   3       1.470  -7.763  17.323  1.00  0.00           N  
ATOM     17  CA  SER A   3       2.445  -7.094  18.177  1.00  0.00           C  
ATOM     18  C   SER A   3       3.839  -7.523  17.733  1.00  0.00           C  
ATOM     19  O   SER A   3       4.148  -8.715  17.724  1.00  0.00           O  
ATOM     20  CB  SER A   3       2.206  -7.450  19.648  1.00  0.00           C  
ATOM     21  OG  SER A   3       2.253  -8.850  19.837  1.00  0.00           O  
ATOM     22  N   LEU A   4       4.685  -6.549  17.383  1.00  0.00           N  
ATOM     23  CA  LEU A   4       6.089  -6.797  17.122  1.00  0.00           C  
ATOM     24  C   LEU A   4       6.689  -7.567  18.295  1.00  0.00           C  
ATOM     25  O   LEU A   4       6.338  -7.321  19.451  1.00  0.00           O  
ATOM     26  CB  LEU A   4       6.817  -5.457  16.903  1.00  0.00           C  
ATOM     27  CG  LEU A   4       6.454  -4.735  15.590  1.00  0.00           C  
ATOM     28  CD1 LEU A   4       7.057  -3.333  15.580  1.00  0.00           C  
ATOM     29  CD2 LEU A   4       6.974  -5.487  14.368  1.00  0.00           C  
ATOM     30  N   SER A   5       7.591  -8.494  18.017  1.00  0.00           N  
ATOM     31  CA  SER A   5       8.341  -9.121  19.091  1.00  0.00           C  
ATOM     32  C   SER A   5       9.098  -8.053  19.877  1.00  0.00           C  
ATOM     33  O   SER A   5       9.450  -6.999  19.343  1.00  0.00           O  
ATOM     34  CB  SER A   5       9.279 -10.215  18.570  1.00  0.00           C  
ATOM     35  OG  SER A   5      10.412  -9.674  17.927  1.00  0.00           O  
ATOM     36  N   LYS A   6       9.371  -8.321  21.155  1.00  0.00           N  
ATOM     37  CA  LYS A   6      10.106  -7.366  21.997  1.00  0.00           C  
ATOM     38  C   LYS A   6      11.471  -7.032  21.394  1.00  0.00           C  
ATOM     39  O   LYS A   6      11.910  -5.888  21.435  1.00  0.00           O  
ATOM     40  CB  LYS A   6      10.218  -7.971  23.406  1.00  0.00           C  
ATOM     41  CG  LYS A   6      10.703  -6.932  24.419  1.00  0.00           C  
ATOM     42  CD  LYS A   6      10.770  -7.549  25.817  1.00  0.00           C  
ATOM     43  CE  LYS A   6      11.223  -6.485  26.815  1.00  0.00           C  
ATOM     44  NZ  LYS A   6      11.346  -7.032  28.190  1.00  0.00           N  
ATOM     45  N   GLU A   7      12.108  -8.018  20.781  1.00  0.00           N  
ATOM     46  CA  GLU A   7      13.392  -7.892  20.098  1.00  0.00           C  
ATOM     47  C   GLU A   7      13.273  -7.029  18.836  1.00  0.00           C  
ATOM     48  O   GLU A   7      14.108  -6.157  18.615  1.00  0.00           O  
ATOM     49  CB  GLU A   7      13.934  -9.283  19.730  1.00  0.00           C  
ATOM     50  CG  GLU A   7      14.196 -10.218  20.920  1.00  0.00           C  
ATOM     51  CD  GLU A   7      12.944 -10.848  21.546  1.00  0.00           C  
ATOM     52  OE1 GLU A   7      13.092 -11.447  22.641  1.00  0.00           O  
ATOM     53  OE2 GLU A   7      11.841 -10.739  20.963  1.00  0.00           O  
ATOM     54  N   ALA A   8      12.222  -7.219  18.034  1.00  0.00           N  
ATOM     55  CA  ALA A   8      11.977  -6.411  16.846  1.00  0.00           C  
ATOM     56  C   ALA A   8      11.750  -4.932  17.200  1.00  0.00           C  
ATOM     57  O   ALA A   8      12.344  -4.054  16.583  1.00  0.00           O  
ATOM     58  CB  ALA A   8      10.780  -6.987  16.080  1.00  0.00           C  
ATOM     59  N   ALA A   9      10.948  -4.667  18.252  1.00  0.00           N  
ATOM     60  CA  ALA A   9      10.699  -3.317  18.738  1.00  0.00           C  
ATOM     61  C   ALA A   9      11.994  -2.638  19.222  1.00  0.00           C  
ATOM     62  O   ALA A   9      12.306  -1.536  18.783  1.00  0.00           O  
ATOM     63  CB  ALA A   9       9.633  -3.378  19.841  1.00  0.00           C  
ATOM     64  N   LEU A  10      12.792  -3.329  20.045  1.00  0.00           N  
ATOM     65  CA  LEU A  10      14.073  -2.811  20.542  1.00  0.00           C  
ATOM     66  C   LEU A  10      15.054  -2.475  19.411  1.00  0.00           C  
ATOM     67  O   LEU A  10      15.705  -1.436  19.441  1.00  0.00           O  
ATOM     68  CB  LEU A  10      14.714  -3.866  21.470  1.00  0.00           C  
ATOM     69  CG  LEU A  10      14.159  -3.849  22.904  1.00  0.00           C  
ATOM     70  CD1 LEU A  10      14.545  -5.141  23.623  1.00  0.00           C  
ATOM     71  CD2 LEU A  10      14.724  -2.672  23.703  1.00  0.00           C  
ATOM     72  N   VAL A  11      15.166  -3.348  18.420  1.00  0.00           N  
ATOM     73  CA  VAL A  11      16.047  -3.120  17.267  1.00  0.00           C  
ATOM     74  C   VAL A  11      15.561  -1.936  16.436  1.00  0.00           C  
ATOM     75  O   VAL A  11      16.368  -1.079  16.080  1.00  0.00           O  
ATOM     76  CB  VAL A  11      16.174  -4.391  16.414  1.00  0.00           C  
ATOM     77  CG1 VAL A  11      16.861  -4.141  15.070  1.00  0.00           C  
ATOM     78  CG2 VAL A  11      17.008  -5.436  17.163  1.00  0.00           C  
ATOM     79  N   HIS A  12      14.255  -1.848  16.184  1.00  0.00           N  
ATOM     80  CA  HIS A  12      13.671  -0.739  15.434  1.00  0.00           C  
ATOM     81  C   HIS A  12      13.901   0.602  16.140  1.00  0.00           C  
ATOM     82  O   HIS A  12      14.445   1.523  15.532  1.00  0.00           O  
ATOM     83  CB  HIS A  12      12.183  -1.011  15.203  1.00  0.00           C  
ATOM     84  CG  HIS A  12      11.512   0.090  14.424  1.00  0.00           C  
ATOM     85  ND1 HIS A  12      11.888   0.552  13.185  1.00  0.00           N  
ATOM     86  CD2 HIS A  12      10.448   0.860  14.823  1.00  0.00           C  
ATOM     87  CE1 HIS A  12      11.072   1.566  12.851  1.00  0.00           C  
ATOM     88  NE2 HIS A  12      10.178   1.779  13.820  1.00  0.00           N  
ATOM     89  N   GLU A  13      13.597   0.697  17.430  1.00  0.00           N  
ATOM     90  CA  GLU A  13      13.840   1.905  18.222  1.00  0.00           C  
ATOM     91  C   GLU A  13      15.329   2.302  18.227  1.00  0.00           C  
ATOM     92  O   GLU A  13      15.659   3.478  18.049  1.00  0.00           O  
ATOM     93  CB  GLU A  13      13.380   1.696  19.670  1.00  0.00           C  
ATOM     94  CG  GLU A  13      11.858   1.781  19.818  1.00  0.00           C  
ATOM     95  CD  GLU A  13      11.392   1.597  21.278  1.00  0.00           C  
ATOM     96  OE1 GLU A  13      10.182   1.799  21.520  1.00  0.00           O  
ATOM     97  OE2 GLU A  13      12.230   1.259  22.147  1.00  0.00           O  
ATOM     98  N   ALA A  14      16.233   1.333  18.368  1.00  0.00           N  
ATOM     99  CA  ALA A  14      17.668   1.604  18.363  1.00  0.00           C  
ATOM    100  C   ALA A  14      18.160   2.165  17.020  1.00  0.00           C  
ATOM    101  O   ALA A  14      19.037   3.034  16.995  1.00  0.00           O  
ATOM    102  CB  ALA A  14      18.411   0.315  18.733  1.00  0.00           C  
ATOM    103  N   LEU A  15      17.606   1.684  15.901  1.00  0.00           N  
ATOM    104  CA  LEU A  15      17.930   2.176  14.564  1.00  0.00           C  
ATOM    105  C   LEU A  15      17.344   3.576  14.314  1.00  0.00           C  
ATOM    106  O   LEU A  15      18.062   4.454  13.838  1.00  0.00           O  
ATOM    107  CB  LEU A  15      17.441   1.175  13.507  1.00  0.00           C  
ATOM    108  CG  LEU A  15      18.253  -0.138  13.469  1.00  0.00           C  
ATOM    109  CD1 LEU A  15      17.587  -1.099  12.491  1.00  0.00           C  
ATOM    110  CD2 LEU A  15      19.691   0.071  13.008  1.00  0.00           C  
ATOM    111  N   VAL A  16      16.085   3.807  14.710  1.00  0.00           N  
ATOM    112  CA  VAL A  16      15.424   5.115  14.608  1.00  0.00           C  
ATOM    113  C   VAL A  16      16.166   6.161  15.432  1.00  0.00           C  
ATOM    114  O   VAL A  16      16.498   7.234  14.924  1.00  0.00           O  
ATOM    115  CB  VAL A  16      13.947   5.029  15.023  1.00  0.00           C  
ATOM    116  CG1 VAL A  16      13.276   6.408  15.101  1.00  0.00           C  
ATOM    117  CG2 VAL A  16      13.149   4.201  14.009  1.00  0.00           C  
ATOM    118  N   ALA A  17      16.526   5.838  16.684  1.00  0.00           N  
ATOM    119  CA  ALA A  17      17.260   6.742  17.571  1.00  0.00           C  
ATOM    120  C   ALA A  17      18.638   7.163  17.019  1.00  0.00           C  
ATOM    121  O   ALA A  17      19.156   8.223  17.371  1.00  0.00           O  
ATOM    122  CB  ALA A  17      17.408   6.054  18.932  1.00  0.00           C  
ATOM    123  N   ARG A  18      19.230   6.344  16.140  1.00  0.00           N  
ATOM    124  CA  ARG A  18      20.522   6.624  15.493  1.00  0.00           C  
ATOM    125  C   ARG A  18      20.388   7.182  14.071  1.00  0.00           C  
ATOM    126  O   ARG A  18      21.408   7.427  13.432  1.00  0.00           O  
ATOM    127  CB  ARG A  18      21.398   5.372  15.524  1.00  0.00           C  
ATOM    128  CG  ARG A  18      21.801   5.018  16.965  1.00  0.00           C  
ATOM    129  CD  ARG A  18      22.774   3.841  16.945  1.00  0.00           C  
ATOM    130  NE  ARG A  18      23.154   3.433  18.307  1.00  0.00           N  
ATOM    131  CZ  ARG A  18      24.339   2.969  18.696  1.00  0.00           C  
ATOM    132  NH1 ARG A  18      25.347   2.879  17.877  1.00  0.00           N  
ATOM    133  NH2 ARG A  18      24.514   2.578  19.927  1.00  0.00           N  
ATOM    134  N   GLY A  19      19.174   7.357  13.574  1.00  0.00           N  
ATOM    135  CA  GLY A  19      18.927   7.775  12.191  1.00  0.00           C  
ATOM    136  C   GLY A  19      19.420   6.759  11.149  1.00  0.00           C  
ATOM    137  O   GLY A  19      19.824   7.149  10.052  1.00  0.00           O  
ATOM    138  N   LEU A  20      19.457   5.474  11.516  1.00  0.00           N  
ATOM    139  CA  LEU A  20      19.952   4.383  10.673  1.00  0.00           C  
ATOM    140  C   LEU A  20      18.837   3.503  10.106  1.00  0.00           C  
ATOM    141  O   LEU A  20      19.135   2.615   9.300  1.00  0.00           O  
ATOM    142  CB  LEU A  20      20.957   3.532  11.456  1.00  0.00           C  
ATOM    143  CG  LEU A  20      22.294   4.239  11.746  1.00  0.00           C  
ATOM    144  CD1 LEU A  20      23.129   3.344  12.663  1.00  0.00           C  
ATOM    145  CD2 LEU A  20      23.096   4.500  10.472  1.00  0.00           C  
ATOM    146  N   GLU A  21      17.595   3.720  10.494  1.00  0.00           N  
ATOM    147  CA  GLU A  21      16.479   2.988   9.907  1.00  0.00           C  
ATOM    148  C   GLU A  21      16.354   3.310   8.412  1.00  0.00           C  
ATOM    149  O   GLU A  21      16.672   4.414   7.961  1.00  0.00           O  
ATOM    150  CB  GLU A  21      15.190   3.258  10.706  1.00  0.00           C  
ATOM    151  CG  GLU A  21      13.997   2.372  10.326  1.00  0.00           C  
ATOM    152  CD  GLU A  21      14.328   0.867  10.358  1.00  0.00           C  
ATOM    153  OE1 GLU A  21      14.782   0.340   9.313  1.00  0.00           O  
ATOM    154  OE2 GLU A  21      14.170   0.205  11.387  1.00  0.00           O  
ATOM    155  N   THR A  22      15.924   2.332   7.641  1.00  0.00           N  
ATOM    156  CA  THR A  22      15.573   2.561   6.243  1.00  0.00           C  
ATOM    157  C   THR A  22      14.515   3.650   6.204  1.00  0.00           C  
ATOM    158  O   THR A  22      13.635   3.634   7.061  1.00  0.00           O  
ATOM    159  CB  THR A  22      15.051   1.273   5.587  1.00  0.00           C  
ATOM    160  OG1 THR A  22      16.026   0.257   5.715  1.00  0.00           O  
ATOM    161  CG2 THR A  22      14.780   1.420   4.097  1.00  0.00           C  
ATOM    162  N   PRO A  23      14.553   4.601   5.254  1.00  0.00           N  
ATOM    163  CA  PRO A  23      13.552   5.671   5.151  1.00  0.00           C  
ATOM    164  C   PRO A  23      12.152   5.112   4.881  1.00  0.00           C  
ATOM    165  O   PRO A  23      11.681   5.072   3.745  1.00  0.00           O  
ATOM    166  CB  PRO A  23      14.059   6.615   4.056  1.00  0.00           C  
ATOM    167  CG  PRO A  23      15.547   6.304   3.938  1.00  0.00           C  
ATOM    168  CD  PRO A  23      15.620   4.820   4.294  1.00  0.00           C  
ATOM    169  N   LEU A  24      11.515   4.632   5.939  1.00  0.00           N  
ATOM    170  CA  LEU A  24      10.176   4.094   5.928  1.00  0.00           C  
ATOM    171  C   LEU A  24       9.223   5.218   6.310  1.00  0.00           C  
ATOM    172  O   LEU A  24       9.359   5.843   7.358  1.00  0.00           O  
ATOM    173  CB  LEU A  24      10.074   2.903   6.896  1.00  0.00           C  
ATOM    174  CG  LEU A  24      10.861   1.666   6.429  1.00  0.00           C  
ATOM    175  CD1 LEU A  24      10.942   0.625   7.546  1.00  0.00           C  
ATOM    176  CD2 LEU A  24      10.208   1.013   5.212  1.00  0.00           C  
ATOM    177  N   ARG A  25       8.240   5.446   5.469  1.00  0.00           N  
ATOM    178  CA  ARG A  25       7.050   6.142   5.928  1.00  0.00           C  
ATOM    179  C   ARG A  25       6.273   5.170   6.816  1.00  0.00           C  
ATOM    180  O   ARG A  25       6.237   3.986   6.488  1.00  0.00           O  
ATOM    181  CB  ARG A  25       6.209   6.663   4.748  1.00  0.00           C  
ATOM    182  CG  ARG A  25       6.983   7.758   4.000  1.00  0.00           C  
ATOM    183  CD  ARG A  25       6.144   8.346   2.867  1.00  0.00           C  
ATOM    184  NE  ARG A  25       6.915   9.360   2.126  1.00  0.00           N  
ATOM    185  CZ  ARG A  25       6.487  10.049   1.089  1.00  0.00           C  
ATOM    186  NH1 ARG A  25       5.285   9.904   0.606  1.00  0.00           N  
ATOM    187  NH2 ARG A  25       7.273  10.920   0.503  1.00  0.00           N  
ATOM    188  N   PRO A  26       5.655   5.654   7.920  1.00  0.00           N  
ATOM    189  CA  PRO A  26       4.610   4.878   8.567  1.00  0.00           C  
ATOM    190  C   PRO A  26       3.677   4.375   7.469  1.00  0.00           C  
ATOM    191  O   PRO A  26       3.443   5.135   6.519  1.00  0.00           O  
ATOM    192  CB  PRO A  26       3.890   5.843   9.518  1.00  0.00           C  
ATOM    193  CG  PRO A  26       4.898   6.955   9.749  1.00  0.00           C  
ATOM    194  CD  PRO A  26       5.697   7.001   8.442  1.00  0.00           C  
ATOM    195  N   PRO A  27       3.222   3.112   7.523  1.00  0.00           N  
ATOM    196  CA  PRO A  27       2.304   2.600   6.514  1.00  0.00           C  
ATOM    197  C   PRO A  27       1.131   3.571   6.451  1.00  0.00           C  
ATOM    198  O   PRO A  27       0.377   3.705   7.405  1.00  0.00           O  
ATOM    199  CB  PRO A  27       1.918   1.185   6.975  1.00  0.00           C  
ATOM    200  CG  PRO A  27       2.228   1.181   8.471  1.00  0.00           C  
ATOM    201  CD  PRO A  27       3.386   2.164   8.600  1.00  0.00           C  
ATOM    202  N   VAL A  28       1.077   4.355   5.376  1.00  0.00           N  
ATOM    203  CA  VAL A  28       0.095   5.426   5.236  1.00  0.00           C  
ATOM    204  C   VAL A  28      -1.265   4.766   5.295  1.00  0.00           C  
ATOM    205  O   VAL A  28      -2.095   5.088   6.135  1.00  0.00           O  
ATOM    206  CB  VAL A  28       0.296   6.240   3.936  1.00  0.00           C  
ATOM    207  CG1 VAL A  28      -0.584   7.488   3.934  1.00  0.00           C  
ATOM    208  CG2 VAL A  28       1.747   6.707   3.735  1.00  0.00           C  
ATOM    209  N   HIS A  29      -1.424   3.745   4.496  1.00  0.00           N  
ATOM    210  CA  HIS A  29      -2.565   2.876   4.473  1.00  0.00           C  
ATOM    211  C   HIS A  29      -2.168   1.592   5.189  1.00  0.00           C  
ATOM    212  O   HIS A  29      -1.262   0.896   4.736  1.00  0.00           O  
ATOM    213  CB  HIS A  29      -2.992   2.638   3.010  1.00  0.00           C  
ATOM    214  CG  HIS A  29      -2.860   3.844   2.114  1.00  0.00           C  
ATOM    215  ND1 HIS A  29      -2.805   5.168   2.529  1.00  0.00           N  
ATOM    216  CD2 HIS A  29      -2.663   3.873   0.763  1.00  0.00           C  
ATOM    217  CE1 HIS A  29      -2.585   5.949   1.459  1.00  0.00           C  
ATOM    218  NE2 HIS A  29      -2.491   5.198   0.369  1.00  0.00           N  
ATOM    219  N   GLU A  30      -2.848   1.251   6.246  1.00  0.00           N  
ATOM    220  CA  GLU A  30      -2.886  -0.132   6.721  1.00  0.00           C  
ATOM    221  C   GLU A  30      -3.662  -0.964   5.689  1.00  0.00           C  
ATOM    222  O   GLU A  30      -4.788  -1.379   5.902  1.00  0.00           O  
ATOM    223  CB  GLU A  30      -3.524  -0.231   8.114  1.00  0.00           C  
ATOM    224  CG  GLU A  30      -2.662   0.361   9.227  1.00  0.00           C  
ATOM    225  CD  GLU A  30      -3.187  -0.015  10.619  1.00  0.00           C  
ATOM    226  OE1 GLU A  30      -2.669   0.545  11.608  1.00  0.00           O  
ATOM    227  OE2 GLU A  30      -4.059  -0.905  10.730  1.00  0.00           O  
ATOM    228  N   MET A  31      -3.077  -1.116   4.527  1.00  0.00           N  
ATOM    229  CA  MET A  31      -3.573  -2.036   3.535  1.00  0.00           C  
ATOM    230  C   MET A  31      -2.903  -3.383   3.759  1.00  0.00           C  
ATOM    231  O   MET A  31      -1.702  -3.458   4.051  1.00  0.00           O  
ATOM    232  CB  MET A  31      -3.409  -1.497   2.105  1.00  0.00           C  
ATOM    233  CG  MET A  31      -1.989  -1.489   1.573  1.00  0.00           C  
ATOM    234  SD  MET A  31      -1.823  -0.969  -0.169  1.00  0.00           S  
ATOM    235  CE  MET A  31      -2.724   0.592  -0.159  1.00  0.00           C  
ATOM    236  N   ASP A  32      -3.681  -4.427   3.613  1.00  0.00           N  
ATOM    237  CA  ASP A  32      -3.147  -5.769   3.609  1.00  0.00           C  
ATOM    238  C   ASP A  32      -2.152  -5.964   2.447  1.00  0.00           C  
ATOM    239  O   ASP A  32      -2.142  -5.235   1.447  1.00  0.00           O  
ATOM    240  CB  ASP A  32      -4.303  -6.777   3.579  1.00  0.00           C  
ATOM    241  CG  ASP A  32      -5.065  -6.657   2.271  1.00  0.00           C  
ATOM    242  OD1 ASP A  32      -4.640  -7.323   1.305  1.00  0.00           O  
ATOM    243  OD2 ASP A  32      -5.997  -5.822   2.188  1.00  0.00           O  
ATOM    244  N   ASN A  33      -1.265  -6.947   2.590  1.00  0.00           N  
ATOM    245  CA  ASN A  33      -0.221  -7.212   1.610  1.00  0.00           C  
ATOM    246  C   ASN A  33      -0.776  -7.606   0.231  1.00  0.00           C  
ATOM    247  O   ASN A  33      -0.107  -7.356  -0.764  1.00  0.00           O  
ATOM    248  CB  ASN A  33       0.749  -8.262   2.166  1.00  0.00           C  
ATOM    249  CG  ASN A  33       1.753  -7.696   3.157  1.00  0.00           C  
ATOM    250  OD1 ASN A  33       1.990  -6.499   3.245  1.00  0.00           O  
ATOM    251  ND2 ASN A  33       2.420  -8.564   3.902  1.00  0.00           N  
ATOM    252  N   GLU A  34      -1.987  -8.142   0.137  1.00  0.00           N  
ATOM    253  CA  GLU A  34      -2.580  -8.484  -1.156  1.00  0.00           C  
ATOM    254  C   GLU A  34      -3.099  -7.257  -1.900  1.00  0.00           C  
ATOM    255  O   GLU A  34      -2.818  -7.103  -3.088  1.00  0.00           O  
ATOM    256  CB  GLU A  34      -3.708  -9.505  -1.002  1.00  0.00           C  
ATOM    257  CG  GLU A  34      -3.156 -10.886  -0.707  1.00  0.00           C  
ATOM    258  CD  GLU A  34      -2.317 -11.463  -1.858  1.00  0.00           C  
ATOM    259  OE1 GLU A  34      -1.297 -12.128  -1.564  1.00  0.00           O  
ATOM    260  OE2 GLU A  34      -2.659 -11.264  -3.027  1.00  0.00           O  
ATOM    261  N   THR A  35      -3.742  -6.331  -1.207  1.00  0.00           N  
ATOM    262  CA  THR A  35      -4.105  -5.044  -1.803  1.00  0.00           C  
ATOM    263  C   THR A  35      -2.844  -4.300  -2.263  1.00  0.00           C  
ATOM    264  O   THR A  35      -2.808  -3.771  -3.373  1.00  0.00           O  
ATOM    265  CB  THR A  35      -4.902  -4.182  -0.813  1.00  0.00           C  
ATOM    266  OG1 THR A  35      -6.075  -4.855  -0.415  1.00  0.00           O  
ATOM    267  CG2 THR A  35      -5.370  -2.873  -1.441  1.00  0.00           C  
ATOM    268  N   ARG A  36      -1.769  -4.332  -1.473  1.00  0.00           N  
ATOM    269  CA  ARG A  36      -0.475  -3.754  -1.851  1.00  0.00           C  
ATOM    270  C   ARG A  36       0.121  -4.437  -3.083  1.00  0.00           C  
ATOM    271  O   ARG A  36       0.538  -3.740  -4.013  1.00  0.00           O  
ATOM    272  CB  ARG A  36       0.479  -3.808  -0.649  1.00  0.00           C  
ATOM    273  CG  ARG A  36       1.749  -2.992  -0.902  1.00  0.00           C  
ATOM    274  CD  ARG A  36       2.724  -3.076   0.277  1.00  0.00           C  
ATOM    275  NE  ARG A  36       2.152  -2.488   1.515  1.00  0.00           N  
ATOM    276  CZ  ARG A  36       2.335  -2.900   2.748  1.00  0.00           C  
ATOM    277  NH1 ARG A  36       3.149  -3.867   3.038  1.00  0.00           N  
ATOM    278  NH2 ARG A  36       1.686  -2.349   3.735  1.00  0.00           N  
ATOM    279  N   LYS A  37       0.136  -5.766  -3.134  1.00  0.00           N  
ATOM    280  CA  LYS A  37       0.598  -6.542  -4.293  1.00  0.00           C  
ATOM    281  C   LYS A  37      -0.241  -6.243  -5.537  1.00  0.00           C  
ATOM    282  O   LYS A  37       0.327  -6.041  -6.602  1.00  0.00           O  
ATOM    283  CB  LYS A  37       0.586  -8.050  -3.985  1.00  0.00           C  
ATOM    284  CG  LYS A  37       1.828  -8.463  -3.166  1.00  0.00           C  
ATOM    285  CD  LYS A  37       1.871  -9.963  -2.836  1.00  0.00           C  
ATOM    286  CE  LYS A  37       0.822 -10.328  -1.783  1.00  0.00           C  
ATOM    287  NZ  LYS A  37       1.002 -11.700  -1.243  1.00  0.00           N  
ATOM    288  N   SER A  38      -1.551  -6.152  -5.395  1.00  0.00           N  
ATOM    289  CA  SER A  38      -2.461  -5.843  -6.503  1.00  0.00           C  
ATOM    290  C   SER A  38      -2.202  -4.456  -7.101  1.00  0.00           C  
ATOM    291  O   SER A  38      -2.096  -4.327  -8.319  1.00  0.00           O  
ATOM    292  CB  SER A  38      -3.913  -5.934  -6.039  1.00  0.00           C  
ATOM    293  OG  SER A  38      -4.215  -7.242  -5.604  1.00  0.00           O  
ATOM    294  N   LEU A  39      -1.990  -3.434  -6.262  1.00  0.00           N  
ATOM    295  CA  LEU A  39      -1.629  -2.091  -6.716  1.00  0.00           C  
ATOM    296  C   LEU A  39      -0.260  -2.065  -7.417  1.00  0.00           C  
ATOM    297  O   LEU A  39      -0.125  -1.503  -8.500  1.00  0.00           O  
ATOM    298  CB  LEU A  39      -1.640  -1.122  -5.520  1.00  0.00           C  
ATOM    299  CG  LEU A  39      -3.047  -0.741  -5.019  1.00  0.00           C  
ATOM    300  CD1 LEU A  39      -2.949  -0.030  -3.672  1.00  0.00           C  
ATOM    301  CD2 LEU A  39      -3.747   0.206  -5.990  1.00  0.00           C  
ATOM    302  N   ILE A  40       0.750  -2.724  -6.843  1.00  0.00           N  
ATOM    303  CA  ILE A  40       2.082  -2.828  -7.454  1.00  0.00           C  
ATOM    304  C   ILE A  40       1.995  -3.552  -8.806  1.00  0.00           C  
ATOM    305  O   ILE A  40       2.607  -3.100  -9.771  1.00  0.00           O  
ATOM    306  CB  ILE A  40       3.082  -3.522  -6.490  1.00  0.00           C  
ATOM    307  CG1 ILE A  40       3.380  -2.619  -5.273  1.00  0.00           C  
ATOM    308  CG2 ILE A  40       4.408  -3.860  -7.214  1.00  0.00           C  
ATOM    309  CD1 ILE A  40       4.093  -3.344  -4.127  1.00  0.00           C  
ATOM    310  N   ALA A  41       1.219  -4.626  -8.895  1.00  0.00           N  
ATOM    311  CA  ALA A  41       1.008  -5.351 -10.146  1.00  0.00           C  
ATOM    312  C   ALA A  41       0.333  -4.462 -11.205  1.00  0.00           C  
ATOM    313  O   ALA A  41       0.774  -4.457 -12.349  1.00  0.00           O  
ATOM    314  CB  ALA A  41       0.189  -6.615  -9.864  1.00  0.00           C  
ATOM    315  N   GLY A  42      -0.661  -3.656 -10.827  1.00  0.00           N  
ATOM    316  CA  GLY A  42      -1.295  -2.680 -11.713  1.00  0.00           C  
ATOM    317  C   GLY A  42      -0.301  -1.659 -12.273  1.00  0.00           C  
ATOM    318  O   GLY A  42      -0.194  -1.482 -13.483  1.00  0.00           O  
ATOM    319  N   HIS A  43       0.526  -1.057 -11.399  1.00  0.00           N  
ATOM    320  CA  HIS A  43       1.585  -0.133 -11.832  1.00  0.00           C  
ATOM    321  C   HIS A  43       2.647  -0.815 -12.697  1.00  0.00           C  
ATOM    322  O   HIS A  43       3.124  -0.229 -13.670  1.00  0.00           O  
ATOM    323  CB  HIS A  43       2.228   0.516 -10.609  1.00  0.00           C  
ATOM    324  CG  HIS A  43       1.303   1.459  -9.877  1.00  0.00           C  
ATOM    325  ND1 HIS A  43       0.593   2.493 -10.440  1.00  0.00           N  
ATOM    326  CD2 HIS A  43       1.018   1.465  -8.535  1.00  0.00           C  
ATOM    327  CE1 HIS A  43      -0.101   3.101  -9.467  1.00  0.00           C  
ATOM    328  NE2 HIS A  43       0.132   2.508  -8.286  1.00  0.00           N  
ATOM    329  N   MET A  44       3.015  -2.066 -12.395  1.00  0.00           N  
ATOM    330  CA  MET A  44       3.975  -2.807 -13.205  1.00  0.00           C  
ATOM    331  C   MET A  44       3.405  -3.171 -14.581  1.00  0.00           C  
ATOM    332  O   MET A  44       4.135  -3.141 -15.570  1.00  0.00           O  
ATOM    333  CB  MET A  44       4.447  -4.046 -12.428  1.00  0.00           C  
ATOM    334  CG  MET A  44       5.742  -4.617 -13.010  1.00  0.00           C  
ATOM    335  SD  MET A  44       7.174  -3.514 -12.848  1.00  0.00           S  
ATOM    336  CE  MET A  44       7.720  -3.448 -14.553  1.00  0.00           C  
ATOM    337  N   THR A  45       2.099  -3.442 -14.658  1.00  0.00           N  
ATOM    338  CA  THR A  45       1.374  -3.626 -15.927  1.00  0.00           C  
ATOM    339  C   THR A  45       1.497  -2.377 -16.808  1.00  0.00           C  
ATOM    340  O   THR A  45       1.904  -2.499 -17.961  1.00  0.00           O  
ATOM    341  CB  THR A  45      -0.104  -3.969 -15.671  1.00  0.00           C  
ATOM    342  OG1 THR A  45      -0.198  -5.195 -14.985  1.00  0.00           O  
ATOM    343  CG2 THR A  45      -0.940  -4.099 -16.937  1.00  0.00           C  
ATOM    344  N   GLU A  46       1.260  -1.184 -16.263  1.00  0.00           N  
ATOM    345  CA  GLU A  46       1.427   0.072 -17.004  1.00  0.00           C  
ATOM    346  C   GLU A  46       2.875   0.292 -17.477  1.00  0.00           C  
ATOM    347  O   GLU A  46       3.096   0.652 -18.632  1.00  0.00           O  
ATOM    348  CB  GLU A  46       1.018   1.278 -16.161  1.00  0.00           C  
ATOM    349  CG  GLU A  46      -0.494   1.362 -15.930  1.00  0.00           C  
ATOM    350  CD  GLU A  46      -0.888   2.726 -15.337  1.00  0.00           C  
ATOM    351  OE1 GLU A  46      -1.970   3.230 -15.686  1.00  0.00           O  
ATOM    352  OE2 GLU A  46      -0.136   3.300 -14.518  1.00  0.00           O  
ATOM    353  N   ILE A  47       3.868   0.037 -16.618  1.00  0.00           N  
ATOM    354  CA  ILE A  47       5.281   0.153 -16.986  1.00  0.00           C  
ATOM    355  C   ILE A  47       5.612  -0.774 -18.164  1.00  0.00           C  
ATOM    356  O   ILE A  47       6.254  -0.357 -19.119  1.00  0.00           O  
ATOM    357  CB  ILE A  47       6.201  -0.121 -15.772  1.00  0.00           C  
ATOM    358  CG1 ILE A  47       6.079   1.023 -14.735  1.00  0.00           C  
ATOM    359  CG2 ILE A  47       7.672  -0.276 -16.193  1.00  0.00           C  
ATOM    360  CD1 ILE A  47       6.652   0.677 -13.355  1.00  0.00           C  
ATOM    361  N   MET A  48       5.153  -2.024 -18.123  1.00  0.00           N  
ATOM    362  CA  MET A  48       5.391  -2.987 -19.201  1.00  0.00           C  
ATOM    363  C   MET A  48       4.683  -2.582 -20.499  1.00  0.00           C  
ATOM    364  O   MET A  48       5.275  -2.710 -21.576  1.00  0.00           O  
ATOM    365  CB  MET A  48       4.962  -4.388 -18.757  1.00  0.00           C  
ATOM    366  CG  MET A  48       5.918  -4.955 -17.698  1.00  0.00           C  
ATOM    367  SD  MET A  48       5.480  -6.603 -17.068  1.00  0.00           S  
ATOM    368  CE  MET A  48       5.747  -7.594 -18.556  1.00  0.00           C  
ATOM    369  N   GLN A  49       3.466  -2.022 -20.419  1.00  0.00           N  
ATOM    370  CA  GLN A  49       2.764  -1.472 -21.581  1.00  0.00           C  
ATOM    371  C   GLN A  49       3.513  -0.273 -22.192  1.00  0.00           C  
ATOM    372  O   GLN A  49       3.671  -0.210 -23.409  1.00  0.00           O  
ATOM    373  CB  GLN A  49       1.349  -1.061 -21.172  1.00  0.00           C  
ATOM    374  CG  GLN A  49       0.423  -2.266 -20.962  1.00  0.00           C  
ATOM    375  CD  GLN A  49      -0.950  -1.863 -20.386  1.00  0.00           C  
ATOM    376  OE1 GLN A  49      -1.149  -0.765 -19.910  1.00  0.00           O  
ATOM    377  NE2 GLN A  49      -1.920  -2.741 -20.413  1.00  0.00           N  
ATOM    378  N   LEU A  50       4.052   0.627 -21.368  1.00  0.00           N  
ATOM    379  CA  LEU A  50       4.884   1.748 -21.827  1.00  0.00           C  
ATOM    380  C   LEU A  50       6.188   1.295 -22.500  1.00  0.00           C  
ATOM    381  O   LEU A  50       6.709   1.988 -23.366  1.00  0.00           O  
ATOM    382  CB  LEU A  50       5.196   2.673 -20.634  1.00  0.00           C  
ATOM    383  CG  LEU A  50       3.999   3.499 -20.133  1.00  0.00           C  
ATOM    384  CD1 LEU A  50       4.370   4.179 -18.812  1.00  0.00           C  
ATOM    385  CD2 LEU A  50       3.603   4.592 -21.133  1.00  0.00           C  
ATOM    386  N   LEU A  51       6.691   0.115 -22.127  1.00  0.00           N  
ATOM    387  CA  LEU A  51       7.832  -0.541 -22.782  1.00  0.00           C  
ATOM    388  C   LEU A  51       7.435  -1.303 -24.061  1.00  0.00           C  
ATOM    389  O   LEU A  51       8.295  -1.927 -24.679  1.00  0.00           O  
ATOM    390  CB  LEU A  51       8.540  -1.460 -21.776  1.00  0.00           C  
ATOM    391  CG  LEU A  51       9.238  -0.718 -20.611  1.00  0.00           C  
ATOM    392  CD1 LEU A  51       9.713  -1.739 -19.579  1.00  0.00           C  
ATOM    393  CD2 LEU A  51      10.453   0.084 -21.084  1.00  0.00           C  
ATOM    394  N   ASN A  52       6.161  -1.244 -24.471  1.00  0.00           N  
ATOM    395  CA  ASN A  52       5.590  -1.981 -25.600  1.00  0.00           C  
ATOM    396  C   ASN A  52       5.740  -3.508 -25.493  1.00  0.00           C  
ATOM    397  O   ASN A  52       5.858  -4.192 -26.507  1.00  0.00           O  
ATOM    398  CB  ASN A  52       6.113  -1.423 -26.938  1.00  0.00           C  
ATOM    399  CG  ASN A  52       5.843   0.065 -27.113  1.00  0.00           C  
ATOM    400  OD1 ASN A  52       4.738   0.549 -26.984  1.00  0.00           O  
ATOM    401  ND2 ASN A  52       6.863   0.832 -27.427  1.00  0.00           N  
ATOM    402  N   LEU A  53       5.758  -4.050 -24.276  1.00  0.00           N  
ATOM    403  CA  LEU A  53       5.761  -5.492 -24.052  1.00  0.00           C  
ATOM    404  C   LEU A  53       4.351  -6.053 -24.264  1.00  0.00           C  
ATOM    405  O   LEU A  53       3.378  -5.511 -23.751  1.00  0.00           O  
ATOM    406  CB  LEU A  53       6.297  -5.813 -22.648  1.00  0.00           C  
ATOM    407  CG  LEU A  53       7.774  -5.425 -22.428  1.00  0.00           C  
ATOM    408  CD1 LEU A  53       8.145  -5.590 -20.954  1.00  0.00           C  
ATOM    409  CD2 LEU A  53       8.732  -6.289 -23.248  1.00  0.00           C  
ATOM    410  N   ASP A  54       4.259  -7.167 -24.990  1.00  0.00           N  
ATOM    411  CA  ASP A  54       2.990  -7.852 -25.224  1.00  0.00           C  
ATOM    412  C   ASP A  54       2.593  -8.695 -24.003  1.00  0.00           C  
ATOM    413  O   ASP A  54       3.037  -9.832 -23.820  1.00  0.00           O  
ATOM    414  CB  ASP A  54       3.042  -8.684 -26.516  1.00  0.00           C  
ATOM    415  CG  ASP A  54       1.682  -9.313 -26.846  1.00  0.00           C  
ATOM    416  OD1 ASP A  54       0.688  -8.989 -26.136  1.00  0.00           O  
ATOM    417  OD2 ASP A  54       1.618 -10.095 -27.812  1.00  0.00           O  
ATOM    418  N   LEU A  55       1.724  -8.138 -23.160  1.00  0.00           N  
ATOM    419  CA  LEU A  55       1.205  -8.809 -21.960  1.00  0.00           C  
ATOM    420  C   LEU A  55       0.232  -9.956 -22.280  1.00  0.00           C  
ATOM    421  O   LEU A  55      -0.174 -10.674 -21.372  1.00  0.00           O  
ATOM    422  CB  LEU A  55       0.549  -7.761 -21.054  1.00  0.00           C  
ATOM    423  CG  LEU A  55       1.543  -6.772 -20.426  1.00  0.00           C  
ATOM    424  CD1 LEU A  55       0.774  -5.652 -19.739  1.00  0.00           C  
ATOM    425  CD2 LEU A  55       2.424  -7.446 -19.384  1.00  0.00           C  
ATOM    426  N   ALA A  56      -0.152 -10.141 -23.548  1.00  0.00           N  
ATOM    427  CA  ALA A  56      -0.915 -11.318 -23.960  1.00  0.00           C  
ATOM    428  C   ALA A  56      -0.041 -12.571 -24.132  1.00  0.00           C  
ATOM    429  O   ALA A  56      -0.583 -13.675 -24.192  1.00  0.00           O  
ATOM    430  CB  ALA A  56      -1.690 -10.983 -25.243  1.00  0.00           C  
ATOM    431  N   ASP A  57       1.288 -12.405 -24.206  1.00  0.00           N  
ATOM    432  CA  ASP A  57       2.259 -13.495 -24.229  1.00  0.00           C  
ATOM    433  C   ASP A  57       2.248 -14.267 -22.892  1.00  0.00           C  
ATOM    434  O   ASP A  57       2.300 -13.673 -21.808  1.00  0.00           O  
ATOM    435  CB  ASP A  57       3.655 -12.945 -24.550  1.00  0.00           C  
ATOM    436  CG  ASP A  57       4.674 -14.069 -24.584  1.00  0.00           C  
ATOM    437  OD1 ASP A  57       5.249 -14.367 -23.503  1.00  0.00           O  
ATOM    438  OD2 ASP A  57       4.843 -14.683 -25.652  1.00  0.00           O  
ATOM    439  N   ASP A  58       2.217 -15.592 -22.969  1.00  0.00           N  
ATOM    440  CA  ASP A  58       2.117 -16.459 -21.796  1.00  0.00           C  
ATOM    441  C   ASP A  58       3.316 -16.307 -20.842  1.00  0.00           C  
ATOM    442  O   ASP A  58       3.191 -16.505 -19.631  1.00  0.00           O  
ATOM    443  CB  ASP A  58       1.984 -17.922 -22.248  1.00  0.00           C  
ATOM    444  CG  ASP A  58       0.683 -18.252 -22.999  1.00  0.00           C  
ATOM    445  OD1 ASP A  58      -0.335 -17.534 -22.825  1.00  0.00           O  
ATOM    446  OD2 ASP A  58       0.703 -19.256 -23.733  1.00  0.00           O  
ATOM    447  N   SER A  59       4.490 -15.922 -21.357  1.00  0.00           N  
ATOM    448  CA  SER A  59       5.690 -15.672 -20.549  1.00  0.00           C  
ATOM    449  C   SER A  59       5.608 -14.351 -19.782  1.00  0.00           C  
ATOM    450  O   SER A  59       6.132 -14.244 -18.664  1.00  0.00           O  
ATOM    451  CB  SER A  59       6.915 -15.687 -21.473  1.00  0.00           C  
ATOM    452  OG  SER A  59       8.098 -15.346 -20.780  1.00  0.00           O  
ATOM    453  N   LEU A  60       4.960 -13.330 -20.352  1.00  0.00           N  
ATOM    454  CA  LEU A  60       4.906 -11.974 -19.813  1.00  0.00           C  
ATOM    455  C   LEU A  60       3.654 -11.689 -18.984  1.00  0.00           C  
ATOM    456  O   LEU A  60       3.720 -10.866 -18.082  1.00  0.00           O  
ATOM    457  CB  LEU A  60       5.065 -10.956 -20.954  1.00  0.00           C  
ATOM    458  CG  LEU A  60       6.427 -10.994 -21.675  1.00  0.00           C  
ATOM    459  CD1 LEU A  60       6.450  -9.935 -22.775  1.00  0.00           C  
ATOM    460  CD2 LEU A  60       7.600 -10.697 -20.726  1.00  0.00           C  
ATOM    461  N   MET A  61       2.537 -12.377 -19.248  1.00  0.00           N  
ATOM    462  CA  MET A  61       1.230 -12.035 -18.650  1.00  0.00           C  
ATOM    463  C   MET A  61       1.223 -12.067 -17.112  1.00  0.00           C  
ATOM    464  O   MET A  61       0.571 -11.245 -16.474  1.00  0.00           O  
ATOM    465  CB  MET A  61       0.142 -12.941 -19.233  1.00  0.00           C  
ATOM    466  CG  MET A  61       0.042 -14.311 -18.570  1.00  0.00           C  
ATOM    467  SD  MET A  61      -1.324 -15.420 -19.035  1.00  0.00           S  
ATOM    468  CE  MET A  61      -2.177 -14.531 -20.331  1.00  0.00           C  
ATOM    469  N   GLU A  62       1.978 -12.985 -16.499  1.00  0.00           N  
ATOM    470  CA  GLU A  62       2.087 -13.145 -15.044  1.00  0.00           C  
ATOM    471  C   GLU A  62       3.226 -12.308 -14.427  1.00  0.00           C  
ATOM    472  O   GLU A  62       3.429 -12.295 -13.213  1.00  0.00           O  
ATOM    473  CB  GLU A  62       2.287 -14.643 -14.727  1.00  0.00           C  
ATOM    474  CG  GLU A  62       1.002 -15.491 -14.880  1.00  0.00           C  
ATOM    475  CD  GLU A  62       0.096 -15.434 -13.638  1.00  0.00           C  
ATOM    476  OE1 GLU A  62      -1.134 -15.459 -13.822  1.00  0.00           O  
ATOM    477  OE2 GLU A  62       0.641 -15.377 -12.516  1.00  0.00           O  
ATOM    478  N   THR A  63       4.012 -11.597 -15.247  1.00  0.00           N  
ATOM    479  CA  THR A  63       5.187 -10.844 -14.776  1.00  0.00           C  
ATOM    480  C   THR A  63       4.831  -9.726 -13.789  1.00  0.00           C  
ATOM    481  O   THR A  63       5.496  -9.668 -12.752  1.00  0.00           O  
ATOM    482  CB  THR A  63       6.026 -10.308 -15.946  1.00  0.00           C  
ATOM    483  OG1 THR A  63       6.499 -11.405 -16.682  1.00  0.00           O  
ATOM    484  CG2 THR A  63       7.240  -9.504 -15.493  1.00  0.00           C  
ATOM    485  N   PRO A  64       3.772  -8.917 -13.989  1.00  0.00           N  
ATOM    486  CA  PRO A  64       3.354  -7.922 -13.004  1.00  0.00           C  
ATOM    487  C   PRO A  64       3.053  -8.536 -11.635  1.00  0.00           C  
ATOM    488  O   PRO A  64       3.503  -8.029 -10.610  1.00  0.00           O  
ATOM    489  CB  PRO A  64       2.110  -7.253 -13.597  1.00  0.00           C  
ATOM    490  CG  PRO A  64       2.274  -7.441 -15.103  1.00  0.00           C  
ATOM    491  CD  PRO A  64       2.943  -8.807 -15.187  1.00  0.00           C  
ATOM    492  N   HIS A  65       2.364  -9.683 -11.613  1.00  0.00           N  
ATOM    493  CA  HIS A  65       2.042 -10.387 -10.380  1.00  0.00           C  
ATOM    494  C   HIS A  65       3.294 -10.964  -9.709  1.00  0.00           C  
ATOM    495  O   HIS A  65       3.486 -10.784  -8.506  1.00  0.00           O  
ATOM    496  CB  HIS A  65       1.007 -11.482 -10.659  1.00  0.00           C  
ATOM    497  CG  HIS A  65       0.563 -12.156  -9.390  1.00  0.00           C  
ATOM    498  ND1 HIS A  65      -0.077 -11.530  -8.337  1.00  0.00           N  
ATOM    499  CD2 HIS A  65       0.795 -13.451  -9.002  1.00  0.00           C  
ATOM    500  CE1 HIS A  65      -0.196 -12.418  -7.338  1.00  0.00           C  
ATOM    501  NE2 HIS A  65       0.315 -13.596  -7.712  1.00  0.00           N  
ATOM    502  N   ARG A  66       4.200 -11.588 -10.473  1.00  0.00           N  
ATOM    503  CA  ARG A  66       5.473 -12.112  -9.950  1.00  0.00           C  
ATOM    504  C   ARG A  66       6.341 -11.005  -9.340  1.00  0.00           C  
ATOM    505  O   ARG A  66       6.893 -11.212  -8.262  1.00  0.00           O  
ATOM    506  CB  ARG A  66       6.255 -12.837 -11.059  1.00  0.00           C  
ATOM    507  CG  ARG A  66       5.626 -14.192 -11.448  1.00  0.00           C  
ATOM    508  CD  ARG A  66       6.544 -14.985 -12.392  1.00  0.00           C  
ATOM    509  NE  ARG A  66       6.750 -14.312 -13.681  1.00  0.00           N  
ATOM    510  CZ  ARG A  66       6.266 -14.653 -14.869  1.00  0.00           C  
ATOM    511  NH1 ARG A  66       5.499 -15.691 -15.031  1.00  0.00           N  
ATOM    512  NH2 ARG A  66       6.546 -13.957 -15.924  1.00  0.00           N  
ATOM    513  N   ILE A  67       6.422  -9.840  -9.985  1.00  0.00           N  
ATOM    514  CA  ILE A  67       7.190  -8.697  -9.471  1.00  0.00           C  
ATOM    515  C   ILE A  67       6.565  -8.150  -8.185  1.00  0.00           C  
ATOM    516  O   ILE A  67       7.283  -7.915  -7.215  1.00  0.00           O  
ATOM    517  CB  ILE A  67       7.336  -7.613 -10.557  1.00  0.00           C  
ATOM    518  CG1 ILE A  67       8.288  -8.130 -11.666  1.00  0.00           C  
ATOM    519  CG2 ILE A  67       7.873  -6.295  -9.966  1.00  0.00           C  
ATOM    520  CD1 ILE A  67       8.394  -7.211 -12.882  1.00  0.00           C  
ATOM    521  N   ALA A  68       5.235  -7.990  -8.137  1.00  0.00           N  
ATOM    522  CA  ALA A  68       4.548  -7.542  -6.931  1.00  0.00           C  
ATOM    523  C   ALA A  68       4.780  -8.486  -5.746  1.00  0.00           C  
ATOM    524  O   ALA A  68       5.159  -8.041  -4.659  1.00  0.00           O  
ATOM    525  CB  ALA A  68       3.059  -7.398  -7.246  1.00  0.00           C  
ATOM    526  N   LYS A  69       4.639  -9.794  -5.973  1.00  0.00           N  
ATOM    527  CA  LYS A  69       4.929 -10.824  -4.972  1.00  0.00           C  
ATOM    528  C   LYS A  69       6.390 -10.759  -4.526  1.00  0.00           C  
ATOM    529  O   LYS A  69       6.658 -10.725  -3.327  1.00  0.00           O  
ATOM    530  CB  LYS A  69       4.556 -12.199  -5.536  1.00  0.00           C  
ATOM    531  CG  LYS A  69       4.762 -13.282  -4.475  1.00  0.00           C  
ATOM    532  CD  LYS A  69       4.445 -14.676  -5.009  1.00  0.00           C  
ATOM    533  CE  LYS A  69       4.810 -15.673  -3.920  1.00  0.00           C  
ATOM    534  NZ  LYS A  69       4.712 -17.077  -4.387  1.00  0.00           N  
ATOM    535  N   MET A  70       7.327 -10.673  -5.464  1.00  0.00           N  
ATOM    536  CA  MET A  70       8.750 -10.582  -5.173  1.00  0.00           C  
ATOM    537  C   MET A  70       9.081  -9.367  -4.291  1.00  0.00           C  
ATOM    538  O   MET A  70       9.836  -9.497  -3.330  1.00  0.00           O  
ATOM    539  CB  MET A  70       9.512 -10.519  -6.508  1.00  0.00           C  
ATOM    540  CG  MET A  70      11.024 -10.416  -6.343  1.00  0.00           C  
ATOM    541  SD  MET A  70      11.936 -10.142  -7.886  1.00  0.00           S  
ATOM    542  CE  MET A  70      11.417  -8.463  -8.284  1.00  0.00           C  
ATOM    543  N   TYR A  71       8.498  -8.198  -4.567  1.00  0.00           N  
ATOM    544  CA  TYR A  71       8.764  -6.994  -3.774  1.00  0.00           C  
ATOM    545  C   TYR A  71       8.179  -7.080  -2.362  1.00  0.00           C  
ATOM    546  O   TYR A  71       8.849  -6.709  -1.404  1.00  0.00           O  
ATOM    547  CB  TYR A  71       8.238  -5.754  -4.507  1.00  0.00           C  
ATOM    548  CG  TYR A  71       9.025  -5.281  -5.717  1.00  0.00           C  
ATOM    549  CD1 TYR A  71      10.303  -5.799  -6.029  1.00  0.00           C  
ATOM    550  CD2 TYR A  71       8.487  -4.260  -6.537  1.00  0.00           C  
ATOM    551  CE1 TYR A  71      11.034  -5.319  -7.132  1.00  0.00           C  
ATOM    552  CE2 TYR A  71       9.203  -3.776  -7.637  1.00  0.00           C  
ATOM    553  CZ  TYR A  71      10.477  -4.304  -7.943  1.00  0.00           C  
ATOM    554  OH  TYR A  71      11.180  -3.839  -9.020  1.00  0.00           O  
ATOM    555  N   VAL A  72       6.952  -7.566  -2.209  1.00  0.00           N  
ATOM    556  CA  VAL A  72       6.252  -7.553  -0.918  1.00  0.00           C  
ATOM    557  C   VAL A  72       6.657  -8.727  -0.033  1.00  0.00           C  
ATOM    558  O   VAL A  72       6.963  -8.526   1.143  1.00  0.00           O  
ATOM    559  CB  VAL A  72       4.732  -7.477  -1.114  1.00  0.00           C  
ATOM    560  CG1 VAL A  72       3.982  -7.482   0.214  1.00  0.00           C  
ATOM    561  CG2 VAL A  72       4.346  -6.182  -1.840  1.00  0.00           C  
ATOM    562  N   ASP A  73       6.679  -9.933  -0.579  1.00  0.00           N  
ATOM    563  CA  ASP A  73       6.823 -11.162   0.194  1.00  0.00           C  
ATOM    564  C   ASP A  73       8.277 -11.678   0.238  1.00  0.00           C  
ATOM    565  O   ASP A  73       8.623 -12.454   1.123  1.00  0.00           O  
ATOM    566  CB  ASP A  73       5.913 -12.267  -0.370  1.00  0.00           C  
ATOM    567  CG  ASP A  73       4.416 -11.931  -0.405  1.00  0.00           C  
ATOM    568  OD1 ASP A  73       3.941 -11.078   0.372  1.00  0.00           O  
ATOM    569  OD2 ASP A  73       3.695 -12.557  -1.216  1.00  0.00           O  
ATOM    570  N   GLU A  74       9.124 -11.263  -0.704  1.00  0.00           N  
ATOM    571  CA  GLU A  74      10.466 -11.824  -0.868  1.00  0.00           C  
ATOM    572  C   GLU A  74      11.551 -10.755  -0.659  1.00  0.00           C  
ATOM    573  O   GLU A  74      11.981 -10.531   0.477  1.00  0.00           O  
ATOM    574  CB  GLU A  74      10.586 -12.574  -2.218  1.00  0.00           C  
ATOM    575  CG  GLU A  74       9.552 -13.684  -2.414  1.00  0.00           C  
ATOM    576  CD  GLU A  74       9.579 -14.330  -3.815  1.00  0.00           C  
ATOM    577  OE1 GLU A  74       8.775 -15.270  -4.046  1.00  0.00           O  
ATOM    578  OE2 GLU A  74      10.350 -13.882  -4.685  1.00  0.00           O  
ATOM    579  N   ILE A  75      12.002 -10.064  -1.698  1.00  0.00           N  
ATOM    580  CA  ILE A  75      13.234  -9.252  -1.664  1.00  0.00           C  
ATOM    581  C   ILE A  75      13.146  -7.991  -0.801  1.00  0.00           C  
ATOM    582  O   ILE A  75      14.183  -7.420  -0.452  1.00  0.00           O  
ATOM    583  CB  ILE A  75      13.739  -8.911  -3.080  1.00  0.00           C  
ATOM    584  CG1 ILE A  75      12.808  -7.945  -3.826  1.00  0.00           C  
ATOM    585  CG2 ILE A  75      13.971 -10.208  -3.886  1.00  0.00           C  
ATOM    586  CD1 ILE A  75      13.432  -7.366  -5.096  1.00  0.00           C  
ATOM    587  N   PHE A  76      11.935  -7.528  -0.434  1.00  0.00           N  
ATOM    588  CA  PHE A  76      11.707  -6.400   0.469  1.00  0.00           C  
ATOM    589  C   PHE A  76      10.920  -6.783   1.729  1.00  0.00           C  
ATOM    590  O   PHE A  76      10.468  -5.907   2.460  1.00  0.00           O  
ATOM    591  CB  PHE A  76      11.059  -5.226  -0.288  1.00  0.00           C  
ATOM    592  CG  PHE A  76      11.813  -4.694  -1.489  1.00  0.00           C  
ATOM    593  CD1 PHE A  76      13.223  -4.679  -1.535  1.00  0.00           C  
ATOM    594  CD2 PHE A  76      11.090  -4.173  -2.584  1.00  0.00           C  
ATOM    595  CE1 PHE A  76      13.896  -4.182  -2.656  1.00  0.00           C  
ATOM    596  CE2 PHE A  76      11.762  -3.669  -3.711  1.00  0.00           C  
ATOM    597  CZ  PHE A  76      13.168  -3.685  -3.747  1.00  0.00           C  
ATOM    598  N   SER A  77      10.812  -8.068   2.042  1.00  0.00           N  
ATOM    599  CA  SER A  77      10.139  -8.558   3.251  1.00  0.00           C  
ATOM    600  C   SER A  77      10.750  -8.002   4.542  1.00  0.00           C  
ATOM    601  O   SER A  77      10.052  -7.829   5.539  1.00  0.00           O  
ATOM    602  CB  SER A  77      10.176 -10.085   3.282  1.00  0.00           C  
ATOM    603  OG  SER A  77      11.509 -10.555   3.309  1.00  0.00           O  
ATOM    604  N   GLY A  78      12.035  -7.634   4.534  1.00  0.00           N  
ATOM    605  CA  GLY A  78      12.731  -7.017   5.658  1.00  0.00           C  
ATOM    606  C   GLY A  78      12.299  -5.579   5.975  1.00  0.00           C  
ATOM    607  O   GLY A  78      12.729  -5.025   6.989  1.00  0.00           O  
ATOM    608  N   LEU A  79      11.449  -4.955   5.160  1.00  0.00           N  
ATOM    609  CA  LEU A  79      10.818  -3.675   5.493  1.00  0.00           C  
ATOM    610  C   LEU A  79       9.737  -3.823   6.574  1.00  0.00           C  
ATOM    611  O   LEU A  79       9.462  -2.863   7.284  1.00  0.00           O  
ATOM    612  CB  LEU A  79      10.197  -3.048   4.226  1.00  0.00           C  
ATOM    613  CG  LEU A  79      11.212  -2.637   3.142  1.00  0.00           C  
ATOM    614  CD1 LEU A  79      10.456  -2.114   1.918  1.00  0.00           C  
ATOM    615  CD2 LEU A  79      12.167  -1.555   3.616  1.00  0.00           C  
ATOM    616  N   ASP A  80       9.167  -5.015   6.717  1.00  0.00           N  
ATOM    617  CA  ASP A  80       8.158  -5.315   7.714  1.00  0.00           C  
ATOM    618  C   ASP A  80       8.779  -6.049   8.915  1.00  0.00           C  
ATOM    619  O   ASP A  80       9.231  -7.195   8.820  1.00  0.00           O  
ATOM    620  CB  ASP A  80       7.007  -6.101   7.065  1.00  0.00           C  
ATOM    621  CG  ASP A  80       5.829  -6.320   8.017  1.00  0.00           C  
ATOM    622  OD1 ASP A  80       5.931  -5.912   9.197  1.00  0.00           O  
ATOM    623  OD2 ASP A  80       4.835  -6.910   7.566  1.00  0.00           O  
ATOM    624  N   TYR A  81       8.776  -5.391  10.081  1.00  0.00           N  
ATOM    625  CA  TYR A  81       9.280  -5.972  11.327  1.00  0.00           C  
ATOM    626  C   TYR A  81       8.445  -7.151  11.848  1.00  0.00           C  
ATOM    627  O   TYR A  81       8.927  -7.868  12.732  1.00  0.00           O  
ATOM    628  CB  TYR A  81       9.411  -4.870  12.382  1.00  0.00           C  
ATOM    629  CG  TYR A  81      10.706  -4.105  12.286  1.00  0.00           C  
ATOM    630  CD1 TYR A  81      11.862  -4.617  12.912  1.00  0.00           C  
ATOM    631  CD2 TYR A  81      10.789  -2.893  11.571  1.00  0.00           C  
ATOM    632  CE1 TYR A  81      13.091  -3.928  12.831  1.00  0.00           C  
ATOM    633  CE2 TYR A  81      12.009  -2.205  11.482  1.00  0.00           C  
ATOM    634  CZ  TYR A  81      13.158  -2.719  12.115  1.00  0.00           C  
ATOM    635  OH  TYR A  81      14.365  -2.069  12.018  1.00  0.00           O  
ATOM    636  N   ALA A  82       7.266  -7.423  11.298  1.00  0.00           N  
ATOM    637  CA  ALA A  82       6.548  -8.670  11.550  1.00  0.00           C  
ATOM    638  C   ALA A  82       7.349  -9.897  11.069  1.00  0.00           C  
ATOM    639  O   ALA A  82       7.238 -10.981  11.655  1.00  0.00           O  
ATOM    640  CB  ALA A  82       5.176  -8.599  10.875  1.00  0.00           C  
ATOM    641  N   ASN A  83       8.224  -9.714  10.077  1.00  0.00           N  
ATOM    642  CA  ASN A  83       9.117 -10.744   9.546  1.00  0.00           C  
ATOM    643  C   ASN A  83      10.454 -10.836  10.294  1.00  0.00           C  
ATOM    644  O   ASN A  83      11.321 -11.634   9.925  1.00  0.00           O  
ATOM    645  CB  ASN A  83       9.312 -10.491   8.038  1.00  0.00           C  
ATOM    646  CG  ASN A  83       8.002 -10.566   7.272  1.00  0.00           C  
ATOM    647  OD1 ASN A  83       7.172 -11.416   7.513  1.00  0.00           O  
ATOM    648  ND2 ASN A  83       7.794  -9.673   6.331  1.00  0.00           N  
ATOM    649  N   PHE A  84      10.647 -10.043  11.365  1.00  0.00           N  
ATOM    650  CA  PHE A  84      11.879 -10.092  12.140  1.00  0.00           C  
ATOM    651  C   PHE A  84      12.079 -11.499  12.745  1.00  0.00           C  
ATOM    652  O   PHE A  84      11.145 -12.070  13.324  1.00  0.00           O  
ATOM    653  CB  PHE A  84      11.887  -9.009  13.223  1.00  0.00           C  
ATOM    654  CG  PHE A  84      13.265  -8.796  13.822  1.00  0.00           C  
ATOM    655  CD1 PHE A  84      13.633  -9.420  15.029  1.00  0.00           C  
ATOM    656  CD2 PHE A  84      14.206  -8.000  13.143  1.00  0.00           C  
ATOM    657  CE1 PHE A  84      14.930  -9.250  15.545  1.00  0.00           C  
ATOM    658  CE2 PHE A  84      15.503  -7.824  13.657  1.00  0.00           C  
ATOM    659  CZ  PHE A  84      15.862  -8.453  14.857  1.00  0.00           C  
ATOM    660  N   PRO A  85      13.282 -12.084  12.633  1.00  0.00           N  
ATOM    661  CA  PRO A  85      13.505 -13.447  13.083  1.00  0.00           C  
ATOM    662  C   PRO A  85      13.288 -13.583  14.581  1.00  0.00           C  
ATOM    663  O   PRO A  85      13.776 -12.780  15.382  1.00  0.00           O  
ATOM    664  CB  PRO A  85      14.941 -13.789  12.660  1.00  0.00           C  
ATOM    665  CG  PRO A  85      15.622 -12.424  12.521  1.00  0.00           C  
ATOM    666  CD  PRO A  85      14.487 -11.520  12.051  1.00  0.00           C  
ATOM    667  N   LYS A  86      12.612 -14.663  15.005  1.00  0.00           N  
ATOM    668  CA  LYS A  86      12.490 -15.005  16.423  1.00  0.00           C  
ATOM    669  C   LYS A  86      13.875 -15.258  17.011  1.00  0.00           C  
ATOM    670  O   LYS A  86      14.497 -16.272  16.694  1.00  0.00           O  
ATOM    671  CB  LYS A  86      11.576 -16.222  16.645  1.00  0.00           C  
ATOM    672  CG  LYS A  86      10.097 -15.864  16.465  1.00  0.00           C  
ATOM    673  CD  LYS A  86       9.188 -17.061  16.812  1.00  0.00           C  
ATOM    674  CE  LYS A  86       7.726 -16.641  16.671  1.00  0.00           C  
ATOM    675  NZ  LYS A  86       6.762 -17.734  16.977  1.00  0.00           N  
ATOM    676  N   ILE A  87      14.337 -14.366  17.882  1.00  0.00           N  
ATOM    677  CA  ILE A  87      15.615 -14.476  18.570  1.00  0.00           C  
ATOM    678  C   ILE A  87      15.418 -15.267  19.870  1.00  0.00           C  
ATOM    679  O   ILE A  87      14.484 -15.030  20.627  1.00  0.00           O  
ATOM    680  CB  ILE A  87      16.258 -13.095  18.793  1.00  0.00           C  
ATOM    681  CG1 ILE A  87      16.391 -12.296  17.470  1.00  0.00           C  
ATOM    682  CG2 ILE A  87      17.636 -13.240  19.459  1.00  0.00           C  
ATOM    683  CD1 ILE A  87      17.152 -13.018  16.344  1.00  0.00           C  
ATOM    684  N   THR A  88      16.301 -16.228  20.101  1.00  0.00           N  
ATOM    685  CA  THR A  88      16.440 -16.919  21.378  1.00  0.00           C  
ATOM    686  C   THR A  88      17.854 -16.691  21.867  1.00  0.00           C  
ATOM    687  O   THR A  88      18.810 -17.138  21.227  1.00  0.00           O  
ATOM    688  CB  THR A  88      16.116 -18.418  21.283  1.00  0.00           C  
ATOM    689  OG1 THR A  88      16.306 -18.928  19.970  1.00  0.00           O  
ATOM    690  CG2 THR A  88      14.653 -18.693  21.650  1.00  0.00           C  
ATOM    691  N   LEU A  89      17.975 -15.964  22.974  1.00  0.00           N  
ATOM    692  CA  LEU A  89      19.228 -15.755  23.671  1.00  0.00           C  
ATOM    693  C   LEU A  89      19.406 -16.874  24.690  1.00  0.00           C  
ATOM    694  O   LEU A  89      18.459 -17.245  25.388  1.00  0.00           O  
ATOM    695  CB  LEU A  89      19.228 -14.367  24.329  1.00  0.00           C  
ATOM    696  CG  LEU A  89      19.212 -13.201  23.317  1.00  0.00           C  
ATOM    697  CD1 LEU A  89      18.969 -11.885  24.048  1.00  0.00           C  
ATOM    698  CD2 LEU A  89      20.526 -13.099  22.535  1.00  0.00           C  
ATOM    699  N   ILE A  90      20.596 -17.423  24.733  1.00  0.00           N  
ATOM    700  CA  ILE A  90      20.994 -18.435  25.698  1.00  0.00           C  
ATOM    701  C   ILE A  90      21.948 -17.756  26.679  1.00  0.00           C  
ATOM    702  O   ILE A  90      22.839 -17.017  26.267  1.00  0.00           O  
ATOM    703  CB  ILE A  90      21.622 -19.657  25.000  1.00  0.00           C  
ATOM    704  CG1 ILE A  90      20.691 -20.219  23.905  1.00  0.00           C  
ATOM    705  CG2 ILE A  90      21.949 -20.738  26.054  1.00  0.00           C  
ATOM    706  CD1 ILE A  90      21.310 -21.341  23.064  1.00  0.00           C  
ATOM    707  N   GLU A  91      21.761 -17.997  27.969  1.00  0.00           N  
ATOM    708  CA  GLU A  91      22.651 -17.459  28.996  1.00  0.00           C  
ATOM    709  C   GLU A  91      24.079 -17.983  28.794  1.00  0.00           C  
ATOM    710  O   GLU A  91      24.282 -19.187  28.589  1.00  0.00           O  
ATOM    711  CB  GLU A  91      22.080 -17.847  30.361  1.00  0.00           C  
ATOM    712  CG  GLU A  91      22.653 -17.023  31.515  1.00  0.00           C  
ATOM    713  CD  GLU A  91      22.078 -17.464  32.871  1.00  0.00           C  
ATOM    714  OE1 GLU A  91      22.233 -16.701  33.838  1.00  0.00           O  
ATOM    715  OE2 GLU A  91      21.534 -18.590  32.952  1.00  0.00           O  
ATOM    716  N   ASN A  92      25.082 -17.103  28.857  1.00  0.00           N  
ATOM    717  CA  ASN A  92      26.484 -17.466  28.679  1.00  0.00           C  
ATOM    718  C   ASN A  92      27.053 -18.169  29.931  1.00  0.00           C  
ATOM    719  O   ASN A  92      27.964 -17.681  30.598  1.00  0.00           O  
ATOM    720  CB  ASN A  92      27.297 -16.225  28.255  1.00  0.00           C  
ATOM    721  CG  ASN A  92      28.746 -16.565  27.919  1.00  0.00           C  
ATOM    722  OD1 ASN A  92      29.129 -17.704  27.721  1.00  0.00           O  
ATOM    723  ND2 ASN A  92      29.594 -15.555  27.835  1.00  0.00           N  
ATOM    724  N   LYS A  93      26.514 -19.340  30.247  1.00  0.00           N  
ATOM    725  CA  LYS A  93      26.961 -20.152  31.392  1.00  0.00           C  
ATOM    726  C   LYS A  93      28.399 -20.633  31.254  1.00  0.00           C  
ATOM    727  O   LYS A  93      29.071 -20.851  32.263  1.00  0.00           O  
ATOM    728  CB  LYS A  93      26.019 -21.355  31.592  1.00  0.00           C  
ATOM    729  CG  LYS A  93      24.633 -20.893  32.039  1.00  0.00           C  
ATOM    730  CD  LYS A  93      23.709 -22.068  32.361  1.00  0.00           C  
ATOM    731  CE  LYS A  93      22.376 -21.470  32.820  1.00  0.00           C  
ATOM    732  NZ  LYS A  93      21.389 -22.482  33.200  1.00  0.00           N  
ATOM    733  N   MET A  94      28.880 -20.785  30.019  1.00  0.00           N  
ATOM    734  CA  MET A  94      30.260 -21.204  29.749  1.00  0.00           C  
ATOM    735  C   MET A  94      31.274 -20.066  29.906  1.00  0.00           C  
ATOM    736  O   MET A  94      32.466 -20.324  29.809  1.00  0.00           O  
ATOM    737  CB  MET A  94      30.367 -21.833  28.358  1.00  0.00           C  
ATOM    738  CG  MET A  94      29.500 -23.085  28.219  1.00  0.00           C  
ATOM    739  SD  MET A  94      29.976 -24.198  26.854  1.00  0.00           S  
ATOM    740  CE  MET A  94      29.761 -23.110  25.420  1.00  0.00           C  
ATOM    741  N   LYS A  95      30.830 -18.835  30.177  1.00  0.00           N  
ATOM    742  CA  LYS A  95      31.674 -17.633  30.282  1.00  0.00           C  
ATOM    743  C   LYS A  95      32.637 -17.488  29.101  1.00  0.00           C  
ATOM    744  O   LYS A  95      33.808 -17.187  29.281  1.00  0.00           O  
ATOM    745  CB  LYS A  95      32.404 -17.583  31.626  1.00  0.00           C  
ATOM    746  CG  LYS A  95      31.466 -17.551  32.834  1.00  0.00           C  
ATOM    747  CD  LYS A  95      32.303 -17.357  34.093  1.00  0.00           C  
ATOM    748  CE  LYS A  95      31.403 -17.242  35.317  1.00  0.00           C  
ATOM    749  NZ  LYS A  95      32.186 -16.952  36.534  1.00  0.00           N  
ATOM    750  N   VAL A  96      32.129 -17.726  27.893  1.00  0.00           N  
ATOM    751  CA  VAL A  96      32.894 -17.489  26.670  1.00  0.00           C  
ATOM    752  C   VAL A  96      33.167 -15.994  26.576  1.00  0.00           C  
ATOM    753  O   VAL A  96      32.232 -15.196  26.547  1.00  0.00           O  
ATOM    754  CB  VAL A  96      32.144 -17.985  25.415  1.00  0.00           C  
ATOM    755  CG1 VAL A  96      33.006 -17.821  24.164  1.00  0.00           C  
ATOM    756  CG2 VAL A  96      31.779 -19.466  25.540  1.00  0.00           C  
ATOM    757  N   ASP A  97      34.440 -15.619  26.544  1.00  0.00           N  
ATOM    758  CA  ASP A  97      34.955 -14.254  26.448  1.00  0.00           C  
ATOM    759  C   ASP A  97      35.799 -14.041  25.189  1.00  0.00           C  
ATOM    760  O   ASP A  97      36.313 -12.952  24.942  1.00  0.00           O  
ATOM    761  CB  ASP A  97      35.717 -13.901  27.735  1.00  0.00           C  
ATOM    762  CG  ASP A  97      36.937 -14.781  28.031  1.00  0.00           C  
ATOM    763  OD1 ASP A  97      37.070 -15.860  27.414  1.00  0.00           O  
ATOM    764  OD2 ASP A  97      37.697 -14.386  28.942  1.00  0.00           O  
ATOM    765  N   GLU A  98      35.913 -15.076  24.356  1.00  0.00           N  
ATOM    766  CA  GLU A  98      36.596 -15.037  23.078  1.00  0.00           C  
ATOM    767  C   GLU A  98      35.655 -14.672  21.920  1.00  0.00           C  
ATOM    768  O   GLU A  98      34.434 -14.842  21.963  1.00  0.00           O  
ATOM    769  CB  GLU A  98      37.306 -16.367  22.798  1.00  0.00           C  
ATOM    770  CG  GLU A  98      38.429 -16.652  23.801  1.00  0.00           C  
ATOM    771  CD  GLU A  98      39.338 -17.814  23.365  1.00  0.00           C  
ATOM    772  OE1 GLU A  98      40.366 -18.028  24.042  1.00  0.00           O  
ATOM    773  OE2 GLU A  98      39.028 -18.470  22.340  1.00  0.00           O  
ATOM    774  N   MET A  99      36.263 -14.186  20.850  1.00  0.00           N  
ATOM    775  CA  MET A  99      35.540 -13.800  19.645  1.00  0.00           C  
ATOM    776  C   MET A  99      34.919 -15.012  18.945  1.00  0.00           C  
ATOM    777  O   MET A  99      35.618 -15.918  18.486  1.00  0.00           O  
ATOM    778  CB  MET A  99      36.501 -13.039  18.724  1.00  0.00           C  
ATOM    779  CG  MET A  99      35.884 -12.730  17.360  1.00  0.00           C  
ATOM    780  SD  MET A  99      36.878 -11.647  16.282  1.00  0.00           S  
ATOM    781  CE  MET A  99      38.415 -12.588  16.170  1.00  0.00           C  
ATOM    782  N   VAL A 100      33.599 -14.956  18.727  1.00  0.00           N  
ATOM    783  CA  VAL A 100      32.867 -15.866  17.849  1.00  0.00           C  
ATOM    784  C   VAL A 100      32.732 -15.207  16.481  1.00  0.00           C  
ATOM    785  O   VAL A 100      32.188 -14.110  16.382  1.00  0.00           O  
ATOM    786  CB  VAL A 100      31.490 -16.219  18.426  1.00  0.00           C  
ATOM    787  CG1 VAL A 100      30.730 -17.183  17.512  1.00  0.00           C  
ATOM    788  CG2 VAL A 100      31.625 -16.880  19.802  1.00  0.00           C  
ATOM    789  N   THR A 101      33.203 -15.871  15.417  1.00  0.00           N  
ATOM    790  CA  THR A 101      33.149 -15.354  14.038  1.00  0.00           C  
ATOM    791  C   THR A 101      32.334 -16.278  13.139  1.00  0.00           C  
ATOM    792  O   THR A 101      32.629 -17.466  13.030  1.00  0.00           O  
ATOM    793  CB  THR A 101      34.550 -15.152  13.446  1.00  0.00           C  
ATOM    794  OG1 THR A 101      35.359 -14.396  14.309  1.00  0.00           O  
ATOM    795  CG2 THR A 101      34.514 -14.405  12.116  1.00  0.00           C  
ATOM    796  N   VAL A 102      31.347 -15.715  12.448  1.00  0.00           N  
ATOM    797  CA  VAL A 102      30.600 -16.362  11.367  1.00  0.00           C  
ATOM    798  C   VAL A 102      31.036 -15.723  10.057  1.00  0.00           C  
ATOM    799  O   VAL A 102      30.889 -14.511   9.875  1.00  0.00           O  
ATOM    800  CB  VAL A 102      29.079 -16.239  11.554  1.00  0.00           C  
ATOM    801  CG1 VAL A 102      28.338 -17.116  10.537  1.00  0.00           C  
ATOM    802  CG2 VAL A 102      28.640 -16.683  12.950  1.00  0.00           C  
ATOM    803  N   ARG A 103      31.592 -16.524   9.148  1.00  0.00           N  
ATOM    804  CA  ARG A 103      32.157 -16.086   7.869  1.00  0.00           C  
ATOM    805  C   ARG A 103      31.293 -16.559   6.711  1.00  0.00           C  
ATOM    806  O   ARG A 103      30.510 -17.491   6.876  1.00  0.00           O  
ATOM    807  CB  ARG A 103      33.592 -16.609   7.703  1.00  0.00           C  
ATOM    808  CG  ARG A 103      34.506 -16.247   8.885  1.00  0.00           C  
ATOM    809  CD  ARG A 103      35.927 -16.761   8.642  1.00  0.00           C  
ATOM    810  NE  ARG A 103      36.755 -16.615   9.849  1.00  0.00           N  
ATOM    811  CZ  ARG A 103      38.033 -16.938   9.956  1.00  0.00           C  
ATOM    812  NH1 ARG A 103      38.699 -17.430   8.957  1.00  0.00           N  
ATOM    813  NH2 ARG A 103      38.664 -16.762  11.079  1.00  0.00           N  
ATOM    814  N   ASP A 104      31.463 -15.932   5.546  1.00  0.00           N  
ATOM    815  CA  ASP A 104      30.833 -16.333   4.296  1.00  0.00           C  
ATOM    816  C   ASP A 104      29.302 -16.466   4.371  1.00  0.00           C  
ATOM    817  O   ASP A 104      28.689 -17.364   3.790  1.00  0.00           O  
ATOM    818  CB  ASP A 104      31.544 -17.580   3.716  1.00  0.00           C  
ATOM    819  CG  ASP A 104      32.737 -17.264   2.829  1.00  0.00           C  
ATOM    820  OD1 ASP A 104      32.844 -16.115   2.356  1.00  0.00           O  
ATOM    821  OD2 ASP A 104      33.442 -18.220   2.436  1.00  0.00           O  
ATOM    822  N   ILE A 105      28.660 -15.550   5.100  1.00  0.00           N  
ATOM    823  CA  ILE A 105      27.203 -15.474   5.139  1.00  0.00           C  
ATOM    824  C   ILE A 105      26.735 -14.980   3.775  1.00  0.00           C  
ATOM    825  O   ILE A 105      27.018 -13.838   3.410  1.00  0.00           O  
ATOM    826  CB  ILE A 105      26.708 -14.559   6.273  1.00  0.00           C  
ATOM    827  CG1 ILE A 105      27.246 -15.031   7.649  1.00  0.00           C  
ATOM    828  CG2 ILE A 105      25.173 -14.520   6.278  1.00  0.00           C  
ATOM    829  CD1 ILE A 105      26.972 -14.045   8.795  1.00  0.00           C  
ATOM    830  N   THR A 106      26.002 -15.810   3.044  1.00  0.00           N  
ATOM    831  CA  THR A 106      25.390 -15.411   1.780  1.00  0.00           C  
ATOM    832  C   THR A 106      24.492 -14.205   1.984  1.00  0.00           C  
ATOM    833  O   THR A 106      23.601 -14.226   2.839  1.00  0.00           O  
ATOM    834  CB  THR A 106      24.581 -16.552   1.163  1.00  0.00           C  
ATOM    835  OG1 THR A 106      25.360 -17.724   1.117  1.00  0.00           O  
ATOM    836  CG2 THR A 106      24.141 -16.249  -0.274  1.00  0.00           C  
ATOM    837  N   LEU A 107      24.719 -13.160   1.198  1.00  0.00           N  
ATOM    838  CA  LEU A 107      23.958 -11.923   1.255  1.00  0.00           C  
ATOM    839  C   LEU A 107      23.539 -11.529  -0.153  1.00  0.00           C  
ATOM    840  O   LEU A 107      24.368 -11.212  -1.003  1.00  0.00           O  
ATOM    841  CB  LEU A 107      24.805 -10.857   1.980  1.00  0.00           C  
ATOM    842  CG  LEU A 107      24.084  -9.510   2.142  1.00  0.00           C  
ATOM    843  CD1 LEU A 107      24.548  -8.827   3.431  1.00  0.00           C  
ATOM    844  CD2 LEU A 107      24.380  -8.529   0.999  1.00  0.00           C  
ATOM    845  N   THR A 108      22.224 -11.506  -0.379  1.00  0.00           N  
ATOM    846  CA  THR A 108      21.617 -10.946  -1.585  1.00  0.00           C  
ATOM    847  C   THR A 108      20.703  -9.807  -1.168  1.00  0.00           C  
ATOM    848  O   THR A 108      19.835  -9.983  -0.313  1.00  0.00           O  
ATOM    849  CB  THR A 108      20.853 -12.009  -2.377  1.00  0.00           C  
ATOM    850  OG1 THR A 108      21.653 -13.150  -2.573  1.00  0.00           O  
ATOM    851  CG2 THR A 108      20.450 -11.501  -3.757  1.00  0.00           C  
ATOM    852  N   SER A 109      20.928  -8.629  -1.738  1.00  0.00           N  
ATOM    853  CA  SER A 109      20.174  -7.413  -1.433  1.00  0.00           C  
ATOM    854  C   SER A 109      19.813  -6.676  -2.722  1.00  0.00           C  
ATOM    855  O   SER A 109      20.037  -7.170  -3.830  1.00  0.00           O  
ATOM    856  CB  SER A 109      20.981  -6.548  -0.453  1.00  0.00           C  
ATOM    857  OG  SER A 109      20.166  -5.532   0.107  1.00  0.00           O  
ATOM    858  N   THR A 110      19.230  -5.491  -2.593  1.00  0.00           N  
ATOM    859  CA  THR A 110      18.804  -4.658  -3.718  1.00  0.00           C  
ATOM    860  C   THR A 110      19.257  -3.219  -3.502  1.00  0.00           C  
ATOM    861  O   THR A 110      18.983  -2.617  -2.472  1.00  0.00           O  
ATOM    862  CB  THR A 110      17.283  -4.741  -3.897  1.00  0.00           C  
ATOM    863  OG1 THR A 110      16.885  -6.089  -4.030  1.00  0.00           O  
ATOM    864  CG2 THR A 110      16.812  -4.021  -5.139  1.00  0.00           C  
ATOM    865  N   CYS A 111      19.941  -2.646  -4.489  1.00  0.00           N  
ATOM    866  CA  CYS A 111      20.360  -1.247  -4.465  1.00  0.00           C  
ATOM    867  C   CYS A 111      19.135  -0.330  -4.549  1.00  0.00           C  
ATOM    868  O   CYS A 111      18.387  -0.386  -5.525  1.00  0.00           O  
ATOM    869  CB  CYS A 111      21.320  -1.011  -5.626  1.00  0.00           C  
ATOM    870  SG  CYS A 111      21.776   0.748  -5.725  1.00  0.00           S  
ATOM    871  N   GLU A 112      18.966   0.580  -3.569  1.00  0.00           N  
ATOM    872  CA  GLU A 112      17.808   1.482  -3.530  1.00  0.00           C  
ATOM    873  C   GLU A 112      17.770   2.499  -4.679  1.00  0.00           C  
ATOM    874  O   GLU A 112      16.704   2.987  -5.026  1.00  0.00           O  
ATOM    875  CB  GLU A 112      17.731   2.182  -2.166  1.00  0.00           C  
ATOM    876  CG  GLU A 112      18.767   3.303  -1.948  1.00  0.00           C  
ATOM    877  CD  GLU A 112      18.680   3.915  -0.531  1.00  0.00           C  
ATOM    878  OE1 GLU A 112      19.483   4.808  -0.193  1.00  0.00           O  
ATOM    879  OE2 GLU A 112      17.861   3.466   0.301  1.00  0.00           O  
ATOM    880  N   HIS A 113      18.914   2.806  -5.308  1.00  0.00           N  
ATOM    881  CA  HIS A 113      18.989   3.804  -6.372  1.00  0.00           C  
ATOM    882  C   HIS A 113      18.466   3.319  -7.722  1.00  0.00           C  
ATOM    883  O   HIS A 113      18.118   4.132  -8.577  1.00  0.00           O  
ATOM    884  CB  HIS A 113      20.450   4.266  -6.534  1.00  0.00           C  
ATOM    885  CG  HIS A 113      21.085   4.771  -5.275  1.00  0.00           C  
ATOM    886  ND1 HIS A 113      22.286   4.357  -4.751  1.00  0.00           N  
ATOM    887  CD2 HIS A 113      20.609   5.745  -4.439  1.00  0.00           C  
ATOM    888  CE1 HIS A 113      22.524   5.062  -3.637  1.00  0.00           C  
ATOM    889  NE2 HIS A 113      21.526   5.914  -3.412  1.00  0.00           N  
ATOM    890  N   HIS A 114      18.448   2.009  -7.953  1.00  0.00           N  
ATOM    891  CA  HIS A 114      18.069   1.422  -9.252  1.00  0.00           C  
ATOM    892  C   HIS A 114      17.236   0.146  -9.136  1.00  0.00           C  
ATOM    893  O   HIS A 114      16.868  -0.408 -10.164  1.00  0.00           O  
ATOM    894  CB  HIS A 114      19.341   1.126 -10.063  1.00  0.00           C  
ATOM    895  CG  HIS A 114      20.214   2.309 -10.325  1.00  0.00           C  
ATOM    896  ND1 HIS A 114      21.413   2.584  -9.719  1.00  0.00           N  
ATOM    897  CD2 HIS A 114      19.971   3.335 -11.199  1.00  0.00           C  
ATOM    898  CE1 HIS A 114      21.882   3.749 -10.210  1.00  0.00           C  
ATOM    899  NE2 HIS A 114      21.041   4.226 -11.118  1.00  0.00           N  
ATOM    900  N   PHE A 115      16.980  -0.339  -7.927  1.00  0.00           N  
ATOM    901  CA  PHE A 115      16.275  -1.600  -7.660  1.00  0.00           C  
ATOM    902  C   PHE A 115      16.873  -2.805  -8.401  1.00  0.00           C  
ATOM    903  O   PHE A 115      16.160  -3.667  -8.910  1.00  0.00           O  
ATOM    904  CB  PHE A 115      14.767  -1.412  -7.850  1.00  0.00           C  
ATOM    905  CG  PHE A 115      14.024  -0.689  -6.740  1.00  0.00           C  
ATOM    906  CD1 PHE A 115      14.671   0.162  -5.826  1.00  0.00           C  
ATOM    907  CD2 PHE A 115      12.634  -0.901  -6.604  1.00  0.00           C  
ATOM    908  CE1 PHE A 115      13.957   0.790  -4.787  1.00  0.00           C  
ATOM    909  CE2 PHE A 115      11.919  -0.277  -5.579  1.00  0.00           C  
ATOM    910  CZ  PHE A 115      12.577   0.562  -4.670  1.00  0.00           C  
ATOM    911  N   VAL A 116      18.212  -2.871  -8.453  1.00  0.00           N  
ATOM    912  CA  VAL A 116      18.944  -3.988  -9.040  1.00  0.00           C  
ATOM    913  C   VAL A 116      19.799  -4.694  -7.989  1.00  0.00           C  
ATOM    914  O   VAL A 116      20.133  -4.122  -6.957  1.00  0.00           O  
ATOM    915  CB  VAL A 116      19.786  -3.578 -10.262  1.00  0.00           C  
ATOM    916  CG1 VAL A 116      18.890  -3.128 -11.415  1.00  0.00           C  
ATOM    917  CG2 VAL A 116      20.760  -2.462  -9.940  1.00  0.00           C  
ATOM    918  N   THR A 117      20.137  -5.946  -8.270  1.00  0.00           N  
ATOM    919  CA  THR A 117      20.778  -6.865  -7.333  1.00  0.00           C  
ATOM    920  C   THR A 117      22.106  -6.341  -6.778  1.00  0.00           C  
ATOM    921  O   THR A 117      22.951  -5.825  -7.509  1.00  0.00           O  
ATOM    922  CB  THR A 117      20.984  -8.225  -8.015  1.00  0.00           C  
ATOM    923  OG1 THR A 117      19.763  -8.643  -8.583  1.00  0.00           O  
ATOM    924  CG2 THR A 117      21.451  -9.333  -7.070  1.00  0.00           C  
ATOM    925  N   ILE A 118      22.284  -6.528  -5.468  1.00  0.00           N  
ATOM    926  CA  ILE A 118      23.565  -6.522  -4.769  1.00  0.00           C  
ATOM    927  C   ILE A 118      23.836  -7.967  -4.370  1.00  0.00           C  
ATOM    928  O   ILE A 118      23.028  -8.557  -3.647  1.00  0.00           O  
ATOM    929  CB  ILE A 118      23.528  -5.600  -3.532  1.00  0.00           C  
ATOM    930  CG1 ILE A 118      23.219  -4.137  -3.920  1.00  0.00           C  
ATOM    931  CG2 ILE A 118      24.861  -5.690  -2.767  1.00  0.00           C  
ATOM    932  CD1 ILE A 118      22.970  -3.216  -2.721  1.00  0.00           C  
ATOM    933  N   ASP A 119      24.939  -8.539  -4.831  1.00  0.00           N  
ATOM    934  CA  ASP A 119      25.337  -9.912  -4.516  1.00  0.00           C  
ATOM    935  C   ASP A 119      26.667  -9.907  -3.764  1.00  0.00           C  
ATOM    936  O   ASP A 119      27.625  -9.258  -4.193  1.00  0.00           O  
ATOM    937  CB  ASP A 119      25.411 -10.743  -5.800  1.00  0.00           C  
ATOM    938  CG  ASP A 119      25.640 -12.225  -5.522  1.00  0.00           C  
ATOM    939  OD1 ASP A 119      25.314 -12.671  -4.392  1.00  0.00           O  
ATOM    940  OD2 ASP A 119      26.110 -12.914  -6.446  1.00  0.00           O  
ATOM    941  N   GLY A 120      26.712 -10.584  -2.610  1.00  0.00           N  
ATOM    942  CA  GLY A 120      27.881 -10.528  -1.763  1.00  0.00           C  
ATOM    943  C   GLY A 120      27.862 -11.491  -0.597  1.00  0.00           C  
ATOM    944  O   GLY A 120      27.043 -12.411  -0.482  1.00  0.00           O  
ATOM    945  N   LYS A 121      28.819 -11.269   0.300  1.00  0.00           N  
ATOM    946  CA  LYS A 121      29.030 -12.064   1.499  1.00  0.00           C  
ATOM    947  C   LYS A 121      29.235 -11.159   2.701  1.00  0.00           C  
ATOM    948  O   LYS A 121      29.869 -10.112   2.606  1.00  0.00           O  
ATOM    949  CB  LYS A 121      30.237 -12.985   1.305  1.00  0.00           C  
ATOM    950  CG  LYS A 121      30.003 -14.065   0.224  1.00  0.00           C  
ATOM    951  CD  LYS A 121      31.274 -14.903   0.146  1.00  0.00           C  
ATOM    952  CE  LYS A 121      31.167 -16.118  -0.753  1.00  0.00           C  
ATOM    953  NZ  LYS A 121      32.363 -16.973  -0.534  1.00  0.00           N  
ATOM    954  N   ALA A 122      28.737 -11.589   3.860  1.00  0.00           N  
ATOM    955  CA  ALA A 122      28.958 -10.916   5.124  1.00  0.00           C  
ATOM    956  C   ALA A 122      29.801 -11.778   6.063  1.00  0.00           C  
ATOM    957  O   ALA A 122      29.649 -12.998   6.140  1.00  0.00           O  
ATOM    958  CB  ALA A 122      27.615 -10.519   5.740  1.00  0.00           C  
ATOM    959  N   THR A 123      30.674 -11.122   6.837  1.00  0.00           N  
ATOM    960  CA  THR A 123      31.374 -11.695   7.979  1.00  0.00           C  
ATOM    961  C   THR A 123      30.958 -10.937   9.230  1.00  0.00           C  
ATOM    962  O   THR A 123      31.060  -9.714   9.285  1.00  0.00           O  
ATOM    963  CB  THR A 123      32.892 -11.666   7.789  1.00  0.00           C  
ATOM    964  OG1 THR A 123      33.237 -12.411   6.639  1.00  0.00           O  
ATOM    965  CG2 THR A 123      33.634 -12.301   8.961  1.00  0.00           C  
ATOM    966  N   VAL A 124      30.487 -11.666  10.243  1.00  0.00           N  
ATOM    967  CA  VAL A 124      30.047 -11.108  11.518  1.00  0.00           C  
ATOM    968  C   VAL A 124      30.873 -11.732  12.637  1.00  0.00           C  
ATOM    969  O   VAL A 124      31.003 -12.949  12.709  1.00  0.00           O  
ATOM    970  CB  VAL A 124      28.550 -11.348  11.749  1.00  0.00           C  
ATOM    971  CG1 VAL A 124      28.101 -10.856  13.128  1.00  0.00           C  
ATOM    972  CG2 VAL A 124      27.709 -10.618  10.694  1.00  0.00           C  
ATOM    973  N   ALA A 125      31.390 -10.894  13.540  1.00  0.00           N  
ATOM    974  CA  ALA A 125      32.032 -11.347  14.762  1.00  0.00           C  
ATOM    975  C   ALA A 125      31.473 -10.614  15.978  1.00  0.00           C  
ATOM    976  O   ALA A 125      31.095  -9.443  15.894  1.00  0.00           O  
ATOM    977  CB  ALA A 125      33.545 -11.183  14.632  1.00  0.00           C  
ATOM    978  N   TYR A 126      31.428 -11.305  17.124  1.00  0.00           N  
ATOM    979  CA  TYR A 126      31.097 -10.705  18.407  1.00  0.00           C  
ATOM    980  C   TYR A 126      31.819 -11.424  19.550  1.00  0.00           C  
ATOM    981  O   TYR A 126      32.188 -12.586  19.429  1.00  0.00           O  
ATOM    982  CB  TYR A 126      29.574 -10.690  18.624  1.00  0.00           C  
ATOM    983  CG  TYR A 126      28.967 -12.008  19.046  1.00  0.00           C  
ATOM    984  CD1 TYR A 126      28.804 -13.070  18.127  1.00  0.00           C  
ATOM    985  CD2 TYR A 126      28.553 -12.195  20.380  1.00  0.00           C  
ATOM    986  CE1 TYR A 126      28.243 -14.285  18.519  1.00  0.00           C  
ATOM    987  CE2 TYR A 126      27.983 -13.415  20.788  1.00  0.00           C  
ATOM    988  CZ  TYR A 126      27.833 -14.456  19.859  1.00  0.00           C  
ATOM    989  OH  TYR A 126      27.278 -15.649  20.256  1.00  0.00           O  
ATOM    990  N   ILE A 127      31.980 -10.715  20.667  1.00  0.00           N  
ATOM    991  CA  ILE A 127      32.476 -11.279  21.917  1.00  0.00           C  
ATOM    992  C   ILE A 127      31.269 -11.430  22.848  1.00  0.00           C  
ATOM    993  O   ILE A 127      30.672 -10.410  23.208  1.00  0.00           O  
ATOM    994  CB  ILE A 127      33.600 -10.410  22.516  1.00  0.00           C  
ATOM    995  CG1 ILE A 127      34.772 -10.262  21.519  1.00  0.00           C  
ATOM    996  CG2 ILE A 127      34.089 -11.031  23.840  1.00  0.00           C  
ATOM    997  CD1 ILE A 127      35.822  -9.221  21.935  1.00  0.00           C  
ATOM    998  N   PRO A 128      30.872 -12.659  23.224  1.00  0.00           N  
ATOM    999  CA  PRO A 128      29.763 -12.877  24.135  1.00  0.00           C  
ATOM   1000  C   PRO A 128      29.982 -12.170  25.467  1.00  0.00           C  
ATOM   1001  O   PRO A 128      31.096 -12.114  25.990  1.00  0.00           O  
ATOM   1002  CB  PRO A 128      29.670 -14.398  24.324  1.00  0.00           C  
ATOM   1003  CG  PRO A 128      30.341 -14.968  23.084  1.00  0.00           C  
ATOM   1004  CD  PRO A 128      31.415 -13.932  22.774  1.00  0.00           C  
ATOM   1005  N   LYS A 129      28.882 -11.643  26.043  1.00  0.00           N  
ATOM   1006  CA  LYS A 129      28.875 -11.075  27.388  1.00  0.00           C  
ATOM   1007  C   LYS A 129      27.977 -11.930  28.279  1.00  0.00           C  
ATOM   1008  O   LYS A 129      28.402 -13.010  28.697  1.00  0.00           O  
ATOM   1009  CB  LYS A 129      28.494  -9.583  27.299  1.00  0.00           C  
ATOM   1010  CG  LYS A 129      28.778  -8.856  28.613  1.00  0.00           C  
ATOM   1011  CD  LYS A 129      28.224  -7.439  28.546  1.00  0.00           C  
ATOM   1012  CE  LYS A 129      28.371  -6.774  29.908  1.00  0.00           C  
ATOM   1013  NZ  LYS A 129      27.567  -5.535  29.966  1.00  0.00           N  
ATOM   1014  N   ASP A 130      26.750 -11.504  28.526  1.00  0.00           N  
ATOM   1015  CA  ASP A 130      25.798 -12.218  29.376  1.00  0.00           C  
ATOM   1016  C   ASP A 130      24.981 -13.257  28.577  1.00  0.00           C  
ATOM   1017  O   ASP A 130      24.384 -14.165  29.145  1.00  0.00           O  
ATOM   1018  CB  ASP A 130      24.886 -11.196  30.079  1.00  0.00           C  
ATOM   1019  CG  ASP A 130      25.688 -10.102  30.810  1.00  0.00           C  
ATOM   1020  OD1 ASP A 130      26.689 -10.432  31.475  1.00  0.00           O  
ATOM   1021  OD2 ASP A 130      25.347  -8.912  30.645  1.00  0.00           O  
ATOM   1022  N   SER A 131      24.970 -13.128  27.251  1.00  0.00           N  
ATOM   1023  CA  SER A 131      24.147 -13.935  26.356  1.00  0.00           C  
ATOM   1024  C   SER A 131      24.916 -14.385  25.116  1.00  0.00           C  
ATOM   1025  O   SER A 131      25.701 -13.641  24.536  1.00  0.00           O  
ATOM   1026  CB  SER A 131      22.905 -13.156  25.931  1.00  0.00           C  
ATOM   1027  OG  SER A 131      22.169 -12.717  27.053  1.00  0.00           O  
ATOM   1028  N   VAL A 132      24.606 -15.609  24.666  1.00  0.00           N  
ATOM   1029  CA  VAL A 132      25.079 -16.191  23.414  1.00  0.00           C  
ATOM   1030  C   VAL A 132      23.899 -16.326  22.461  1.00  0.00           C  
ATOM   1031  O   VAL A 132      22.809 -16.745  22.852  1.00  0.00           O  
ATOM   1032  CB  VAL A 132      25.773 -17.548  23.653  1.00  0.00           C  
ATOM   1033  CG1 VAL A 132      26.364 -18.122  22.367  1.00  0.00           C  
ATOM   1034  CG2 VAL A 132      26.918 -17.422  24.657  1.00  0.00           C  
ATOM   1035  N   ILE A 133      24.100 -15.985  21.197  1.00  0.00           N  
ATOM   1036  CA  ILE A 133      23.100 -16.155  20.144  1.00  0.00           C  
ATOM   1037  C   ILE A 133      23.454 -17.357  19.265  1.00  0.00           C  
ATOM   1038  O   ILE A 133      24.621 -17.596  18.939  1.00  0.00           O  
ATOM   1039  CB  ILE A 133      22.906 -14.834  19.360  1.00  0.00           C  
ATOM   1040  CG1 ILE A 133      21.647 -14.901  18.477  1.00  0.00           C  
ATOM   1041  CG2 ILE A 133      24.153 -14.474  18.539  1.00  0.00           C  
ATOM   1042  CD1 ILE A 133      21.248 -13.538  17.890  1.00  0.00           C  
ATOM   1043  N   GLY A 134      22.451 -18.127  18.846  1.00  0.00           N  
ATOM   1044  CA  GLY A 134      22.669 -19.221  17.902  1.00  0.00           C  
ATOM   1045  C   GLY A 134      23.186 -18.699  16.554  1.00  0.00           C  
ATOM   1046  O   GLY A 134      22.653 -17.725  16.027  1.00  0.00           O  
ATOM   1047  N   LEU A 135      24.167 -19.377  15.953  1.00  0.00           N  
ATOM   1048  CA  LEU A 135      24.797 -18.967  14.691  1.00  0.00           C  
ATOM   1049  C   LEU A 135      23.780 -18.712  13.569  1.00  0.00           C  
ATOM   1050  O   LEU A 135      23.845 -17.703  12.875  1.00  0.00           O  
ATOM   1051  CB  LEU A 135      25.806 -20.053  14.255  1.00  0.00           C  
ATOM   1052  CG  LEU A 135      26.973 -20.289  15.236  1.00  0.00           C  
ATOM   1053  CD1 LEU A 135      27.824 -21.464  14.740  1.00  0.00           C  
ATOM   1054  CD2 LEU A 135      27.877 -19.064  15.381  1.00  0.00           C  
ATOM   1055  N   SER A 136      22.765 -19.579  13.452  1.00  0.00           N  
ATOM   1056  CA  SER A 136      21.702 -19.427  12.449  1.00  0.00           C  
ATOM   1057  C   SER A 136      20.857 -18.158  12.626  1.00  0.00           C  
ATOM   1058  O   SER A 136      20.214 -17.714  11.671  1.00  0.00           O  
ATOM   1059  CB  SER A 136      20.781 -20.647  12.488  1.00  0.00           C  
ATOM   1060  OG  SER A 136      20.121 -20.760  13.743  1.00  0.00           O  
ATOM   1061  N   LYS A 137      20.827 -17.566  13.827  1.00  0.00           N  
ATOM   1062  CA  LYS A 137      20.119 -16.310  14.092  1.00  0.00           C  
ATOM   1063  C   LYS A 137      20.878 -15.123  13.521  1.00  0.00           C  
ATOM   1064  O   LYS A 137      20.240 -14.230  12.980  1.00  0.00           O  
ATOM   1065  CB  LYS A 137      19.869 -16.131  15.596  1.00  0.00           C  
ATOM   1066  CG  LYS A 137      19.075 -17.277  16.242  1.00  0.00           C  
ATOM   1067  CD  LYS A 137      17.653 -17.381  15.699  1.00  0.00           C  
ATOM   1068  CE  LYS A 137      16.880 -18.417  16.528  1.00  0.00           C  
ATOM   1069  NZ  LYS A 137      15.420 -18.299  16.355  1.00  0.00           N  
ATOM   1070  N   ILE A 138      22.218 -15.158  13.554  1.00  0.00           N  
ATOM   1071  CA  ILE A 138      23.063 -14.146  12.916  1.00  0.00           C  
ATOM   1072  C   ILE A 138      22.786 -14.125  11.412  1.00  0.00           C  
ATOM   1073  O   ILE A 138      22.453 -13.068  10.879  1.00  0.00           O  
ATOM   1074  CB  ILE A 138      24.557 -14.385  13.226  1.00  0.00           C  
ATOM   1075  CG1 ILE A 138      24.810 -14.282  14.756  1.00  0.00           C  
ATOM   1076  CG2 ILE A 138      25.430 -13.380  12.461  1.00  0.00           C  
ATOM   1077  CD1 ILE A 138      26.236 -14.619  15.180  1.00  0.00           C  
ATOM   1078  N   ASN A 139      22.783 -15.285  10.750  1.00  0.00           N  
ATOM   1079  CA  ASN A 139      22.451 -15.387   9.327  1.00  0.00           C  
ATOM   1080  C   ASN A 139      21.058 -14.813   9.018  1.00  0.00           C  
ATOM   1081  O   ASN A 139      20.885 -14.079   8.060  1.00  0.00           O  
ATOM   1082  CB  ASN A 139      22.523 -16.859   8.868  1.00  0.00           C  
ATOM   1083  CG  ASN A 139      23.919 -17.463   8.940  1.00  0.00           C  
ATOM   1084  OD1 ASN A 139      24.627 -17.341   9.911  1.00  0.00           O  
ATOM   1085  ND2 ASN A 139      24.332 -18.171   7.916  1.00  0.00           N  
ATOM   1086  N   ARG A 140      20.057 -15.112   9.868  1.00  0.00           N  
ATOM   1087  CA  ARG A 140      18.691 -14.596   9.697  1.00  0.00           C  
ATOM   1088  C   ARG A 140      18.596 -13.081   9.872  1.00  0.00           C  
ATOM   1089  O   ARG A 140      17.843 -12.460   9.146  1.00  0.00           O  
ATOM   1090  CB  ARG A 140      17.723 -15.289  10.661  1.00  0.00           C  
ATOM   1091  CG  ARG A 140      17.400 -16.716  10.205  1.00  0.00           C  
ATOM   1092  CD  ARG A 140      16.428 -17.347  11.207  1.00  0.00           C  
ATOM   1093  NE  ARG A 140      16.134 -18.745  10.858  1.00  0.00           N  
ATOM   1094  CZ  ARG A 140      15.119 -19.463  11.293  1.00  0.00           C  
ATOM   1095  NH1 ARG A 140      14.249 -18.983  12.133  1.00  0.00           N  
ATOM   1096  NH2 ARG A 140      14.961 -20.690  10.881  1.00  0.00           N  
ATOM   1097  N   ILE A 141      19.338 -12.493  10.812  1.00  0.00           N  
ATOM   1098  CA  ILE A 141      19.378 -11.038  11.009  1.00  0.00           C  
ATOM   1099  C   ILE A 141      20.014 -10.357   9.793  1.00  0.00           C  
ATOM   1100  O   ILE A 141      19.473  -9.386   9.288  1.00  0.00           O  
ATOM   1101  CB  ILE A 141      20.116 -10.689  12.320  1.00  0.00           C  
ATOM   1102  CG1 ILE A 141      19.279 -11.126  13.537  1.00  0.00           C  
ATOM   1103  CG2 ILE A 141      20.406  -9.171  12.417  1.00  0.00           C  
ATOM   1104  CD1 ILE A 141      20.105 -11.215  14.830  1.00  0.00           C  
ATOM   1105  N   VAL A 142      21.143 -10.898   9.296  1.00  0.00           N  
ATOM   1106  CA  VAL A 142      21.791 -10.407   8.075  1.00  0.00           C  
ATOM   1107  C   VAL A 142      20.816 -10.442   6.895  1.00  0.00           C  
ATOM   1108  O   VAL A 142      20.643  -9.425   6.223  1.00  0.00           O  
ATOM   1109  CB  VAL A 142      23.069 -11.206   7.761  1.00  0.00           C  
ATOM   1110  CG1 VAL A 142      23.673 -10.844   6.402  1.00  0.00           C  
ATOM   1111  CG2 VAL A 142      24.147 -10.951   8.822  1.00  0.00           C  
ATOM   1112  N   GLN A 143      20.134 -11.569   6.679  1.00  0.00           N  
ATOM   1113  CA  GLN A 143      19.125 -11.683   5.616  1.00  0.00           C  
ATOM   1114  C   GLN A 143      17.971 -10.707   5.808  1.00  0.00           C  
ATOM   1115  O   GLN A 143      17.588 -10.060   4.842  1.00  0.00           O  
ATOM   1116  CB  GLN A 143      18.590 -13.111   5.523  1.00  0.00           C  
ATOM   1117  CG  GLN A 143      19.547 -14.042   4.755  1.00  0.00           C  
ATOM   1118  CD  GLN A 143      18.848 -14.841   3.648  1.00  0.00           C  
ATOM   1119  OE1 GLN A 143      17.650 -15.067   3.655  1.00  0.00           O  
ATOM   1120  NE2 GLN A 143      19.583 -15.294   2.650  1.00  0.00           N  
ATOM   1121  N   PHE A 144      17.436 -10.530   7.028  1.00  0.00           N  
ATOM   1122  CA  PHE A 144      16.330  -9.612   7.297  1.00  0.00           C  
ATOM   1123  C   PHE A 144      16.648  -8.186   6.823  1.00  0.00           C  
ATOM   1124  O   PHE A 144      15.864  -7.595   6.085  1.00  0.00           O  
ATOM   1125  CB  PHE A 144      15.988  -9.642   8.790  1.00  0.00           C  
ATOM   1126  CG  PHE A 144      14.939  -8.622   9.172  1.00  0.00           C  
ATOM   1127  CD1 PHE A 144      15.309  -7.395   9.759  1.00  0.00           C  
ATOM   1128  CD2 PHE A 144      13.580  -8.870   8.910  1.00  0.00           C  
ATOM   1129  CE1 PHE A 144      14.340  -6.441  10.083  1.00  0.00           C  
ATOM   1130  CE2 PHE A 144      12.609  -7.921   9.229  1.00  0.00           C  
ATOM   1131  CZ  PHE A 144      12.981  -6.700   9.817  1.00  0.00           C  
ATOM   1132  N   PHE A 145      17.816  -7.658   7.180  1.00  0.00           N  
ATOM   1133  CA  PHE A 145      18.226  -6.329   6.728  1.00  0.00           C  
ATOM   1134  C   PHE A 145      18.619  -6.284   5.244  1.00  0.00           C  
ATOM   1135  O   PHE A 145      18.438  -5.252   4.604  1.00  0.00           O  
ATOM   1136  CB  PHE A 145      19.342  -5.792   7.630  1.00  0.00           C  
ATOM   1137  CG  PHE A 145      18.843  -5.395   9.001  1.00  0.00           C  
ATOM   1138  CD1 PHE A 145      18.025  -4.261   9.142  1.00  0.00           C  
ATOM   1139  CD2 PHE A 145      19.152  -6.170  10.129  1.00  0.00           C  
ATOM   1140  CE1 PHE A 145      17.489  -3.919  10.389  1.00  0.00           C  
ATOM   1141  CE2 PHE A 145      18.624  -5.830  11.386  1.00  0.00           C  
ATOM   1142  CZ  PHE A 145      17.786  -4.712  11.511  1.00  0.00           C  
ATOM   1143  N   ALA A 146      19.104  -7.394   4.680  1.00  0.00           N  
ATOM   1144  CA  ALA A 146      19.409  -7.480   3.253  1.00  0.00           C  
ATOM   1145  C   ALA A 146      18.144  -7.447   2.377  1.00  0.00           C  
ATOM   1146  O   ALA A 146      18.188  -6.899   1.270  1.00  0.00           O  
ATOM   1147  CB  ALA A 146      20.232  -8.750   3.005  1.00  0.00           C  
ATOM   1148  N   GLN A 147      17.011  -7.961   2.870  1.00  0.00           N  
ATOM   1149  CA  GLN A 147      15.715  -7.976   2.171  1.00  0.00           C  
ATOM   1150  C   GLN A 147      15.020  -6.595   2.209  1.00  0.00           C  
ATOM   1151  O   GLN A 147      13.863  -6.454   2.578  1.00  0.00           O  
ATOM   1152  CB  GLN A 147      14.821  -9.106   2.714  1.00  0.00           C  
ATOM   1153  CG  GLN A 147      15.382 -10.530   2.508  1.00  0.00           C  
ATOM   1154  CD  GLN A 147      15.660 -10.879   1.043  1.00  0.00           C  
ATOM   1155  OE1 GLN A 147      14.976 -10.468   0.132  1.00  0.00           O  
ATOM   1156  NE2 GLN A 147      16.673 -11.672   0.767  1.00  0.00           N  
ATOM   1157  N   ARG A 148      15.777  -5.554   1.864  1.00  0.00           N  
ATOM   1158  CA  ARG A 148      15.337  -4.158   1.795  1.00  0.00           C  
ATOM   1159  C   ARG A 148      16.007  -3.457   0.600  1.00  0.00           C  
ATOM   1160  O   ARG A 148      17.111  -3.852   0.223  1.00  0.00           O  
ATOM   1161  CB  ARG A 148      15.714  -3.409   3.097  1.00  0.00           C  
ATOM   1162  CG  ARG A 148      15.080  -4.003   4.369  1.00  0.00           C  
ATOM   1163  CD  ARG A 148      15.471  -3.162   5.595  1.00  0.00           C  
ATOM   1164  NE  ARG A 148      14.739  -3.585   6.812  1.00  0.00           N  
ATOM   1165  CZ  ARG A 148      14.644  -2.902   7.943  1.00  0.00           C  
ATOM   1166  NH1 ARG A 148      15.315  -1.804   8.155  1.00  0.00           N  
ATOM   1167  NH2 ARG A 148      13.867  -3.298   8.895  1.00  0.00           N  
ATOM   1168  N   PRO A 149      15.426  -2.382   0.059  1.00  0.00           N  
ATOM   1169  CA  PRO A 149      16.188  -1.439  -0.754  1.00  0.00           C  
ATOM   1170  C   PRO A 149      17.306  -0.838   0.104  1.00  0.00           C  
ATOM   1171  O   PRO A 149      17.035  -0.250   1.154  1.00  0.00           O  
ATOM   1172  CB  PRO A 149      15.185  -0.383  -1.230  1.00  0.00           C  
ATOM   1173  CG  PRO A 149      13.821  -1.040  -1.027  1.00  0.00           C  
ATOM   1174  CD  PRO A 149      14.056  -1.952   0.186  1.00  0.00           C  
ATOM   1175  N   GLN A 150      18.553  -1.011  -0.297  1.00  0.00           N  
ATOM   1176  CA  GLN A 150      19.705  -0.726   0.565  1.00  0.00           C  
ATOM   1177  C   GLN A 150      20.781   0.144  -0.092  1.00  0.00           C  
ATOM   1178  O   GLN A 150      20.954   0.193  -1.313  1.00  0.00           O  
ATOM   1179  CB  GLN A 150      20.309  -2.046   1.083  1.00  0.00           C  
ATOM   1180  CG  GLN A 150      19.514  -2.704   2.228  1.00  0.00           C  
ATOM   1181  CD  GLN A 150      19.529  -1.924   3.549  1.00  0.00           C  
ATOM   1182  OE1 GLN A 150      19.964  -0.782   3.640  1.00  0.00           O  
ATOM   1183  NE2 GLN A 150      19.055  -2.513   4.618  1.00  0.00           N  
ATOM   1184  N   VAL A 151      21.530   0.811   0.795  1.00  0.00           N  
ATOM   1185  CA  VAL A 151      22.888   1.304   0.564  1.00  0.00           C  
ATOM   1186  C   VAL A 151      23.804   0.419   1.408  1.00  0.00           C  
ATOM   1187  O   VAL A 151      23.491   0.170   2.572  1.00  0.00           O  
ATOM   1188  CB  VAL A 151      23.025   2.779   0.979  1.00  0.00           C  
ATOM   1189  CG1 VAL A 151      24.430   3.308   0.740  1.00  0.00           C  
ATOM   1190  CG2 VAL A 151      22.061   3.677   0.200  1.00  0.00           C  
ATOM   1191  N   GLN A 152      24.914  -0.077   0.854  1.00  0.00           N  
ATOM   1192  CA  GLN A 152      25.748  -1.079   1.528  1.00  0.00           C  
ATOM   1193  C   GLN A 152      26.315  -0.582   2.868  1.00  0.00           C  
ATOM   1194  O   GLN A 152      26.354  -1.332   3.845  1.00  0.00           O  
ATOM   1195  CB  GLN A 152      26.859  -1.530   0.568  1.00  0.00           C  
ATOM   1196  CG  GLN A 152      27.712  -2.663   1.155  1.00  0.00           C  
ATOM   1197  CD  GLN A 152      28.737  -3.212   0.152  1.00  0.00           C  
ATOM   1198  OE1 GLN A 152      28.522  -3.219  -1.052  1.00  0.00           O  
ATOM   1199  NE2 GLN A 152      29.857  -3.671   0.614  1.00  0.00           N  
ATOM   1200  N   GLU A 153      26.681   0.688   2.970  1.00  0.00           N  
ATOM   1201  CA  GLU A 153      27.159   1.321   4.201  1.00  0.00           C  
ATOM   1202  C   GLU A 153      26.070   1.304   5.285  1.00  0.00           C  
ATOM   1203  O   GLU A 153      26.333   0.925   6.424  1.00  0.00           O  
ATOM   1204  CB  GLU A 153      27.590   2.771   3.935  1.00  0.00           C  
ATOM   1205  CG  GLU A 153      28.769   2.942   2.962  1.00  0.00           C  
ATOM   1206  CD  GLU A 153      28.415   2.824   1.473  1.00  0.00           C  
ATOM   1207  OE1 GLU A 153      29.353   2.917   0.662  1.00  0.00           O  
ATOM   1208  OE2 GLU A 153      27.224   2.620   1.144  1.00  0.00           O  
ATOM   1209  N   ARG A 154      24.832   1.644   4.921  1.00  0.00           N  
ATOM   1210  CA  ARG A 154      23.691   1.620   5.838  1.00  0.00           C  
ATOM   1211  C   ARG A 154      23.344   0.193   6.269  1.00  0.00           C  
ATOM   1212  O   ARG A 154      23.177  -0.032   7.459  1.00  0.00           O  
ATOM   1213  CB  ARG A 154      22.478   2.322   5.195  1.00  0.00           C  
ATOM   1214  CG  ARG A 154      21.306   2.473   6.175  1.00  0.00           C  
ATOM   1215  CD  ARG A 154      20.143   3.275   5.557  1.00  0.00           C  
ATOM   1216  NE  ARG A 154      19.481   2.534   4.478  1.00  0.00           N  
ATOM   1217  CZ  ARG A 154      18.996   3.009   3.332  1.00  0.00           C  
ATOM   1218  NH1 ARG A 154      18.980   4.280   3.026  1.00  0.00           N  
ATOM   1219  NH2 ARG A 154      18.497   2.198   2.465  1.00  0.00           N  
ATOM   1220  N   LEU A 155      23.323  -0.748   5.348  1.00  0.00           N  
ATOM   1221  CA  LEU A 155      23.098  -2.172   5.633  1.00  0.00           C  
ATOM   1222  C   LEU A 155      24.095  -2.694   6.676  1.00  0.00           C  
ATOM   1223  O   LEU A 155      23.698  -3.311   7.664  1.00  0.00           O  
ATOM   1224  CB  LEU A 155      23.187  -2.950   4.311  1.00  0.00           C  
ATOM   1225  CG  LEU A 155      23.135  -4.487   4.449  1.00  0.00           C  
ATOM   1226  CD1 LEU A 155      21.858  -4.970   5.127  1.00  0.00           C  
ATOM   1227  CD2 LEU A 155      23.209  -5.129   3.064  1.00  0.00           C  
ATOM   1228  N   THR A 156      25.369  -2.385   6.502  1.00  0.00           N  
ATOM   1229  CA  THR A 156      26.439  -2.804   7.415  1.00  0.00           C  
ATOM   1230  C   THR A 156      26.228  -2.237   8.821  1.00  0.00           C  
ATOM   1231  O   THR A 156      26.338  -2.954   9.815  1.00  0.00           O  
ATOM   1232  CB  THR A 156      27.815  -2.377   6.874  1.00  0.00           C  
ATOM   1233  OG1 THR A 156      27.969  -2.778   5.538  1.00  0.00           O  
ATOM   1234  CG2 THR A 156      28.962  -3.038   7.633  1.00  0.00           C  
ATOM   1235  N   GLN A 157      25.852  -0.948   8.921  1.00  0.00           N  
ATOM   1236  CA  GLN A 157      25.558  -0.310  10.198  1.00  0.00           C  
ATOM   1237  C   GLN A 157      24.281  -0.842  10.849  1.00  0.00           C  
ATOM   1238  O   GLN A 157      24.278  -1.060  12.058  1.00  0.00           O  
ATOM   1239  CB  GLN A 157      25.476   1.213  10.032  1.00  0.00           C  
ATOM   1240  CG  GLN A 157      26.846   1.831   9.718  1.00  0.00           C  
ATOM   1241  CD  GLN A 157      26.857   3.358   9.837  1.00  0.00           C  
ATOM   1242  OE1 GLN A 157      25.985   3.970  10.414  1.00  0.00           O  
ATOM   1243  NE2 GLN A 157      27.856   4.018   9.324  1.00  0.00           N  
ATOM   1244  N   GLN A 158      23.219  -1.092  10.081  1.00  0.00           N  
ATOM   1245  CA  GLN A 158      21.972  -1.662  10.601  1.00  0.00           C  
ATOM   1246  C   GLN A 158      22.217  -3.026  11.258  1.00  0.00           C  
ATOM   1247  O   GLN A 158      21.803  -3.238  12.399  1.00  0.00           O  
ATOM   1248  CB  GLN A 158      20.945  -1.798   9.474  1.00  0.00           C  
ATOM   1249  CG  GLN A 158      20.290  -0.461   9.090  1.00  0.00           C  
ATOM   1250  CD  GLN A 158      19.349  -0.587   7.901  1.00  0.00           C  
ATOM   1251  OE1 GLN A 158      19.372  -1.544   7.135  1.00  0.00           O  
ATOM   1252  NE2 GLN A 158      18.472   0.373   7.697  1.00  0.00           N  
ATOM   1253  N   ILE A 159      22.957  -3.913  10.609  1.00  0.00           N  
ATOM   1254  CA  ILE A 159      23.304  -5.228  11.156  1.00  0.00           C  
ATOM   1255  C   ILE A 159      24.132  -5.079  12.433  1.00  0.00           C  
ATOM   1256  O   ILE A 159      23.858  -5.757  13.426  1.00  0.00           O  
ATOM   1257  CB  ILE A 159      24.042  -6.079  10.101  1.00  0.00           C  
ATOM   1258  CG1 ILE A 159      23.115  -6.393   8.899  1.00  0.00           C  
ATOM   1259  CG2 ILE A 159      24.542  -7.407  10.717  1.00  0.00           C  
ATOM   1260  CD1 ILE A 159      23.875  -6.889   7.659  1.00  0.00           C  
ATOM   1261  N   LEU A 160      25.101  -4.156  12.463  1.00  0.00           N  
ATOM   1262  CA  LEU A 160      25.903  -3.884  13.652  1.00  0.00           C  
ATOM   1263  C   LEU A 160      25.022  -3.479  14.834  1.00  0.00           C  
ATOM   1264  O   LEU A 160      25.133  -4.077  15.902  1.00  0.00           O  
ATOM   1265  CB  LEU A 160      26.936  -2.781  13.339  1.00  0.00           C  
ATOM   1266  CG  LEU A 160      27.840  -2.432  14.551  1.00  0.00           C  
ATOM   1267  CD1 LEU A 160      28.887  -3.512  14.791  1.00  0.00           C  
ATOM   1268  CD2 LEU A 160      28.571  -1.110  14.323  1.00  0.00           C  
ATOM   1269  N   ILE A 161      24.157  -2.482  14.679  1.00  0.00           N  
ATOM   1270  CA  ILE A 161      23.315  -1.960  15.752  1.00  0.00           C  
ATOM   1271  C   ILE A 161      22.298  -3.001  16.223  1.00  0.00           C  
ATOM   1272  O   ILE A 161      22.114  -3.157  17.427  1.00  0.00           O  
ATOM   1273  CB  ILE A 161      22.629  -0.645  15.326  1.00  0.00           C  
ATOM   1274  CG1 ILE A 161      23.647   0.474  15.007  1.00  0.00           C  
ATOM   1275  CG2 ILE A 161      21.636  -0.147  16.385  1.00  0.00           C  
ATOM   1276  CD1 ILE A 161      24.681   0.756  16.091  1.00  0.00           C  
ATOM   1277  N   ALA A 162      21.696  -3.738  15.305  1.00  0.00           N  
ATOM   1278  CA  ALA A 162      20.776  -4.806  15.635  1.00  0.00           C  
ATOM   1279  C   ALA A 162      21.442  -5.859  16.536  1.00  0.00           C  
ATOM   1280  O   ALA A 162      20.927  -6.194  17.597  1.00  0.00           O  
ATOM   1281  CB  ALA A 162      20.255  -5.431  14.341  1.00  0.00           C  
ATOM   1282  N   LEU A 163      22.637  -6.319  16.161  1.00  0.00           N  
ATOM   1283  CA  LEU A 163      23.381  -7.300  16.953  1.00  0.00           C  
ATOM   1284  C   LEU A 163      23.852  -6.731  18.289  1.00  0.00           C  
ATOM   1285  O   LEU A 163      23.713  -7.405  19.302  1.00  0.00           O  
ATOM   1286  CB  LEU A 163      24.562  -7.823  16.127  1.00  0.00           C  
ATOM   1287  CG  LEU A 163      24.141  -8.730  14.963  1.00  0.00           C  
ATOM   1288  CD1 LEU A 163      25.348  -8.997  14.072  1.00  0.00           C  
ATOM   1289  CD2 LEU A 163      23.613 -10.087  15.452  1.00  0.00           C  
ATOM   1290  N   GLN A 164      24.340  -5.493  18.343  1.00  0.00           N  
ATOM   1291  CA  GLN A 164      24.718  -4.826  19.593  1.00  0.00           C  
ATOM   1292  C   GLN A 164      23.536  -4.733  20.563  1.00  0.00           C  
ATOM   1293  O   GLN A 164      23.693  -5.005  21.758  1.00  0.00           O  
ATOM   1294  CB  GLN A 164      25.255  -3.416  19.301  1.00  0.00           C  
ATOM   1295  CG  GLN A 164      26.686  -3.446  18.755  1.00  0.00           C  
ATOM   1296  CD  GLN A 164      27.247  -2.041  18.477  1.00  0.00           C  
ATOM   1297  OE1 GLN A 164      26.551  -1.089  18.176  1.00  0.00           O  
ATOM   1298  NE2 GLN A 164      28.545  -1.872  18.594  1.00  0.00           N  
ATOM   1299  N   THR A 165      22.357  -4.393  20.057  1.00  0.00           N  
ATOM   1300  CA  THR A 165      21.130  -4.254  20.846  1.00  0.00           C  
ATOM   1301  C   THR A 165      20.670  -5.603  21.385  1.00  0.00           C  
ATOM   1302  O   THR A 165      20.398  -5.733  22.571  1.00  0.00           O  
ATOM   1303  CB  THR A 165      20.016  -3.608  20.007  1.00  0.00           C  
ATOM   1304  OG1 THR A 165      20.461  -2.371  19.499  1.00  0.00           O  
ATOM   1305  CG2 THR A 165      18.754  -3.329  20.821  1.00  0.00           C  
ATOM   1306  N   LEU A 166      20.623  -6.622  20.539  1.00  0.00           N  
ATOM   1307  CA  LEU A 166      20.157  -7.957  20.923  1.00  0.00           C  
ATOM   1308  C   LEU A 166      21.120  -8.678  21.873  1.00  0.00           C  
ATOM   1309  O   LEU A 166      20.681  -9.367  22.787  1.00  0.00           O  
ATOM   1310  CB  LEU A 166      19.943  -8.789  19.654  1.00  0.00           C  
ATOM   1311  CG  LEU A 166      18.754  -8.321  18.792  1.00  0.00           C  
ATOM   1312  CD1 LEU A 166      18.801  -9.042  17.454  1.00  0.00           C  
ATOM   1313  CD2 LEU A 166      17.414  -8.616  19.459  1.00  0.00           C  
ATOM   1314  N   LEU A 167      22.430  -8.513  21.684  1.00  0.00           N  
ATOM   1315  CA  LEU A 167      23.466  -9.170  22.486  1.00  0.00           C  
ATOM   1316  C   LEU A 167      23.814  -8.398  23.770  1.00  0.00           C  
ATOM   1317  O   LEU A 167      24.545  -8.919  24.607  1.00  0.00           O  
ATOM   1318  CB  LEU A 167      24.713  -9.387  21.616  1.00  0.00           C  
ATOM   1319  CG  LEU A 167      24.503 -10.355  20.433  1.00  0.00           C  
ATOM   1320  CD1 LEU A 167      25.699 -10.276  19.487  1.00  0.00           C  
ATOM   1321  CD2 LEU A 167      24.361 -11.796  20.917  1.00  0.00           C  
ATOM   1322  N   GLY A 168      23.332  -7.154  23.913  1.00  0.00           N  
ATOM   1323  CA  GLY A 168      23.650  -6.316  25.064  1.00  0.00           C  
ATOM   1324  C   GLY A 168      25.143  -5.976  25.184  1.00  0.00           C  
ATOM   1325  O   GLY A 168      25.664  -5.775  26.282  1.00  0.00           O  
ATOM   1326  N   THR A 169      25.851  -5.941  24.052  1.00  0.00           N  
ATOM   1327  CA  THR A 169      27.280  -5.631  24.007  1.00  0.00           C  
ATOM   1328  C   THR A 169      27.636  -4.764  22.808  1.00  0.00           C  
ATOM   1329  O   THR A 169      27.086  -4.920  21.717  1.00  0.00           O  
ATOM   1330  CB  THR A 169      28.138  -6.908  24.045  1.00  0.00           C  
ATOM   1331  OG1 THR A 169      29.500  -6.538  24.102  1.00  0.00           O  
ATOM   1332  CG2 THR A 169      27.972  -7.819  22.833  1.00  0.00           C  
ATOM   1333  N   ASN A 170      28.603  -3.862  23.006  1.00  0.00           N  
ATOM   1334  CA  ASN A 170      29.160  -3.080  21.902  1.00  0.00           C  
ATOM   1335  C   ASN A 170      30.198  -3.856  21.084  1.00  0.00           C  
ATOM   1336  O   ASN A 170      30.555  -3.421  19.992  1.00  0.00           O  
ATOM   1337  CB  ASN A 170      29.746  -1.770  22.462  1.00  0.00           C  
ATOM   1338  CG  ASN A 170      28.660  -0.828  22.955  1.00  0.00           C  
ATOM   1339  OD1 ASN A 170      27.569  -0.755  22.424  1.00  0.00           O  
ATOM   1340  ND2 ASN A 170      28.945  -0.064  23.986  1.00  0.00           N  
ATOM   1341  N   ASN A 171      30.693  -4.993  21.597  1.00  0.00           N  
ATOM   1342  CA  ASN A 171      31.758  -5.788  20.999  1.00  0.00           C  
ATOM   1343  C   ASN A 171      31.233  -6.625  19.833  1.00  0.00           C  
ATOM   1344  O   ASN A 171      31.143  -7.852  19.910  1.00  0.00           O  
ATOM   1345  CB  ASN A 171      32.439  -6.642  22.083  1.00  0.00           C  
ATOM   1346  CG  ASN A 171      33.031  -5.828  23.218  1.00  0.00           C  
ATOM   1347  OD1 ASN A 171      33.365  -4.668  23.094  1.00  0.00           O  
ATOM   1348  ND2 ASN A 171      33.173  -6.446  24.375  1.00  0.00           N  
ATOM   1349  N   VAL A 172      30.861  -5.950  18.757  1.00  0.00           N  
ATOM   1350  CA  VAL A 172      30.370  -6.543  17.514  1.00  0.00           C  
ATOM   1351  C   VAL A 172      31.125  -5.919  16.338  1.00  0.00           C  
ATOM   1352  O   VAL A 172      31.468  -4.737  16.360  1.00  0.00           O  
ATOM   1353  CB  VAL A 172      28.848  -6.360  17.356  1.00  0.00           C  
ATOM   1354  CG1 VAL A 172      28.307  -7.091  16.125  1.00  0.00           C  
ATOM   1355  CG2 VAL A 172      28.076  -6.886  18.572  1.00  0.00           C  
ATOM   1356  N   ALA A 173      31.389  -6.725  15.312  1.00  0.00           N  
ATOM   1357  CA  ALA A 173      31.971  -6.288  14.054  1.00  0.00           C  
ATOM   1358  C   ALA A 173      31.222  -6.921  12.884  1.00  0.00           C  
ATOM   1359  O   ALA A 173      30.874  -8.097  12.918  1.00  0.00           O  
ATOM   1360  CB  ALA A 173      33.459  -6.636  14.034  1.00  0.00           C  
ATOM   1361  N   VAL A 174      31.005  -6.131  11.832  1.00  0.00           N  
ATOM   1362  CA  VAL A 174      30.349  -6.568  10.601  1.00  0.00           C  
ATOM   1363  C   VAL A 174      31.173  -6.081   9.413  1.00  0.00           C  
ATOM   1364  O   VAL A 174      31.525  -4.906   9.347  1.00  0.00           O  
ATOM   1365  CB  VAL A 174      28.900  -6.050  10.507  1.00  0.00           C  
ATOM   1366  CG1 VAL A 174      28.188  -6.604   9.270  1.00  0.00           C  
ATOM   1367  CG2 VAL A 174      28.079  -6.453  11.734  1.00  0.00           C  
ATOM   1368  N   SER A 175      31.482  -6.977   8.481  1.00  0.00           N  
ATOM   1369  CA  SER A 175      32.074  -6.650   7.183  1.00  0.00           C  
ATOM   1370  C   SER A 175      31.220  -7.243   6.075  1.00  0.00           C  
ATOM   1371  O   SER A 175      30.782  -8.389   6.191  1.00  0.00           O  
ATOM   1372  CB  SER A 175      33.506  -7.167   7.104  1.00  0.00           C  
ATOM   1373  OG  SER A 175      34.156  -6.645   5.963  1.00  0.00           O  
ATOM   1374  N   ILE A 176      30.976  -6.475   5.023  1.00  0.00           N  
ATOM   1375  CA  ILE A 176      30.248  -6.914   3.837  1.00  0.00           C  
ATOM   1376  C   ILE A 176      31.129  -6.643   2.618  1.00  0.00           C  
ATOM   1377  O   ILE A 176      31.607  -5.531   2.445  1.00  0.00           O  
ATOM   1378  CB  ILE A 176      28.875  -6.228   3.709  1.00  0.00           C  
ATOM   1379  CG1 ILE A 176      27.978  -6.614   4.912  1.00  0.00           C  
ATOM   1380  CG2 ILE A 176      28.191  -6.608   2.380  1.00  0.00           C  
ATOM   1381  CD1 ILE A 176      26.611  -5.909   4.935  1.00  0.00           C  
ATOM   1382  N   ASP A 177      31.291  -7.667   1.780  1.00  0.00           N  
ATOM   1383  CA  ASP A 177      31.910  -7.548   0.462  1.00  0.00           C  
ATOM   1384  C   ASP A 177      30.877  -7.918  -0.596  1.00  0.00           C  
ATOM   1385  O   ASP A 177      30.283  -9.000  -0.523  1.00  0.00           O  
ATOM   1386  CB  ASP A 177      33.156  -8.439   0.390  1.00  0.00           C  
ATOM   1387  CG  ASP A 177      34.104  -8.012  -0.732  1.00  0.00           C  
ATOM   1388  OD1 ASP A 177      33.760  -7.096  -1.507  1.00  0.00           O  
ATOM   1389  OD2 ASP A 177      35.237  -8.536  -0.734  1.00  0.00           O  
ATOM   1390  N   ALA A 178      30.607  -7.007  -1.535  1.00  0.00           N  
ATOM   1391  CA  ALA A 178      29.519  -7.180  -2.479  1.00  0.00           C  
ATOM   1392  C   ALA A 178      29.785  -6.541  -3.843  1.00  0.00           C  
ATOM   1393  O   ALA A 178      30.422  -5.498  -3.976  1.00  0.00           O  
ATOM   1394  CB  ALA A 178      28.224  -6.657  -1.855  1.00  0.00           C  
ATOM   1395  N   VAL A 179      29.207  -7.169  -4.872  1.00  0.00           N  
ATOM   1396  CA  VAL A 179      29.166  -6.676  -6.244  1.00  0.00           C  
ATOM   1397  C   VAL A 179      27.816  -6.004  -6.480  1.00  0.00           C  
ATOM   1398  O   VAL A 179      26.758  -6.602  -6.285  1.00  0.00           O  
ATOM   1399  CB  VAL A 179      29.414  -7.808  -7.252  1.00  0.00           C  
ATOM   1400  CG1 VAL A 179      29.369  -7.290  -8.688  1.00  0.00           C  
ATOM   1401  CG2 VAL A 179      30.785  -8.460  -7.033  1.00  0.00           C  
ATOM   1402  N   HIS A 180      27.851  -4.764  -6.958  1.00  0.00           N  
ATOM   1403  CA  HIS A 180      26.655  -3.987  -7.268  1.00  0.00           C  
ATOM   1404  C   HIS A 180      26.354  -4.057  -8.764  1.00  0.00           C  
ATOM   1405  O   HIS A 180      27.066  -3.475  -9.582  1.00  0.00           O  
ATOM   1406  CB  HIS A 180      26.849  -2.530  -6.812  1.00  0.00           C  
ATOM   1407  CG  HIS A 180      26.851  -2.348  -5.328  1.00  0.00           C  
ATOM   1408  ND1 HIS A 180      25.902  -1.655  -4.596  1.00  0.00           N  
ATOM   1409  CD2 HIS A 180      27.775  -2.826  -4.436  1.00  0.00           C  
ATOM   1410  CE1 HIS A 180      26.255  -1.714  -3.309  1.00  0.00           C  
ATOM   1411  NE2 HIS A 180      27.380  -2.418  -3.179  1.00  0.00           N  
ATOM   1412  N   TYR A 181      25.263  -4.722  -9.140  1.00  0.00           N  
ATOM   1413  CA  TYR A 181      24.886  -4.845 -10.552  1.00  0.00           C  
ATOM   1414  C   TYR A 181      24.444  -3.510 -11.180  1.00  0.00           C  
ATOM   1415  O   TYR A 181      24.509  -3.365 -12.394  1.00  0.00           O  
ATOM   1416  CB  TYR A 181      23.833  -5.939 -10.720  1.00  0.00           C  
ATOM   1417  CG  TYR A 181      24.427  -7.338 -10.713  1.00  0.00           C  
ATOM   1418  CD1 TYR A 181      24.619  -8.029 -11.920  1.00  0.00           C  
ATOM   1419  CD2 TYR A 181      24.810  -7.943  -9.502  1.00  0.00           C  
ATOM   1420  CE1 TYR A 181      25.164  -9.321 -11.922  1.00  0.00           C  
ATOM   1421  CE2 TYR A 181      25.362  -9.230  -9.492  1.00  0.00           C  
ATOM   1422  CZ  TYR A 181      25.539  -9.924 -10.705  1.00  0.00           C  
ATOM   1423  OH  TYR A 181      26.068 -11.192 -10.697  1.00  0.00           O  
ATOM   1424  N   CYS A 182      24.109  -2.495 -10.370  1.00  0.00           N  
ATOM   1425  CA  CYS A 182      23.893  -1.125 -10.856  1.00  0.00           C  
ATOM   1426  C   CYS A 182      25.165  -0.467 -11.416  1.00  0.00           C  
ATOM   1427  O   CYS A 182      25.059   0.474 -12.208  1.00  0.00           O  
ATOM   1428  CB  CYS A 182      23.291  -0.274  -9.732  1.00  0.00           C  
ATOM   1429  SG  CYS A 182      24.433  -0.108  -8.328  1.00  0.00           S  
ATOM   1430  N   VAL A 183      26.349  -0.962 -11.041  1.00  0.00           N  
ATOM   1431  CA  VAL A 183      27.660  -0.557 -11.569  1.00  0.00           C  
ATOM   1432  C   VAL A 183      28.137  -1.552 -12.630  1.00  0.00           C  
ATOM   1433  O   VAL A 183      28.609  -1.155 -13.682  1.00  0.00           O  
ATOM   1434  CB  VAL A 183      28.688  -0.423 -10.431  1.00  0.00           C  
ATOM   1435  CG1 VAL A 183      30.055   0.018 -10.952  1.00  0.00           C  
ATOM   1436  CG2 VAL A 183      28.222   0.594  -9.385  1.00  0.00           C  
ATOM   1437  N   LYS A 184      27.951  -2.857 -12.376  1.00  0.00           N  
ATOM   1438  CA  LYS A 184      28.429  -3.937 -13.250  1.00  0.00           C  
ATOM   1439  C   LYS A 184      27.642  -4.065 -14.557  1.00  0.00           C  
ATOM   1440  O   LYS A 184      28.236  -4.257 -15.616  1.00  0.00           O  
ATOM   1441  CB  LYS A 184      28.405  -5.247 -12.441  1.00  0.00           C  
ATOM   1442  CG  LYS A 184      29.017  -6.424 -13.212  1.00  0.00           C  
ATOM   1443  CD  LYS A 184      29.067  -7.669 -12.315  1.00  0.00           C  
ATOM   1444  CE  LYS A 184      29.738  -8.826 -13.039  1.00  0.00           C  
ATOM   1445  NZ  LYS A 184      29.941  -9.978 -12.127  1.00  0.00           N  
ATOM   1446  N   ALA A 185      26.324  -3.996 -14.502  1.00  0.00           N  
ATOM   1447  CA  ALA A 185      25.460  -4.290 -15.649  1.00  0.00           C  
ATOM   1448  C   ALA A 185      25.054  -3.048 -16.463  1.00  0.00           C  
ATOM   1449  O   ALA A 185      24.570  -3.175 -17.592  1.00  0.00           O  
ATOM   1450  CB  ALA A 185      24.239  -5.069 -15.151  1.00  0.00           C  
ATOM   1451  N   ARG A 186      25.240  -1.839 -15.905  1.00  0.00           N  
ATOM   1452  CA  ARG A 186      24.870  -0.570 -16.550  1.00  0.00           C  
ATOM   1453  C   ARG A 186      25.852   0.556 -16.227  1.00  0.00           C  
ATOM   1454  O   ARG A 186      26.727   0.401 -15.377  1.00  0.00           O  
ATOM   1455  CB  ARG A 186      23.421  -0.192 -16.168  1.00  0.00           C  
ATOM   1456  CG  ARG A 186      23.249   0.146 -14.666  1.00  0.00           C  
ATOM   1457  CD  ARG A 186      21.834   0.648 -14.349  1.00  0.00           C  
ATOM   1458  NE  ARG A 186      21.540   1.950 -14.978  1.00  0.00           N  
ATOM   1459  CZ  ARG A 186      21.801   3.158 -14.493  1.00  0.00           C  
ATOM   1460  NH1 ARG A 186      22.365   3.322 -13.321  1.00  0.00           N  
ATOM   1461  NH2 ARG A 186      21.490   4.211 -15.174  1.00  0.00           N  
ATOM   1462  N   GLY A 187      25.680   1.703 -16.868  1.00  0.00           N  
ATOM   1463  CA  GLY A 187      26.507   2.884 -16.625  1.00  0.00           C  
ATOM   1464  C   GLY A 187      27.970   2.631 -16.991  1.00  0.00           C  
ATOM   1465  O   GLY A 187      28.258   2.367 -18.158  1.00  0.00           O  
ATOM   1466  N   ILE A 188      28.868   2.697 -15.985  1.00  0.00           N  
ATOM   1467  CA  ILE A 188      30.310   2.470 -16.182  1.00  0.00           C  
ATOM   1468  C   ILE A 188      30.621   1.032 -16.630  1.00  0.00           C  
ATOM   1469  O   ILE A 188      31.613   0.813 -17.320  1.00  0.00           O  
ATOM   1470  CB  ILE A 188      31.078   2.873 -14.895  1.00  0.00           C  
ATOM   1471  CG1 ILE A 188      30.985   4.401 -14.702  1.00  0.00           C  
ATOM   1472  CG2 ILE A 188      32.545   2.443 -14.916  1.00  0.00           C  
ATOM   1473  CD1 ILE A 188      31.523   4.916 -13.351  1.00  0.00           C  
ATOM   1474  N   ARG A 189      29.762   0.063 -16.301  1.00  0.00           N  
ATOM   1475  CA  ARG A 189      29.929  -1.366 -16.635  1.00  0.00           C  
ATOM   1476  C   ARG A 189      31.256  -1.954 -16.148  1.00  0.00           C  
ATOM   1477  O   ARG A 189      31.888  -2.748 -16.849  1.00  0.00           O  
ATOM   1478  CB  ARG A 189      29.693  -1.627 -18.141  1.00  0.00           C  
ATOM   1479  CG  ARG A 189      28.297  -1.220 -18.618  1.00  0.00           C  
ATOM   1480  CD  ARG A 189      28.169  -1.590 -20.099  1.00  0.00           C  
ATOM   1481  NE  ARG A 189      26.834  -1.276 -20.615  1.00  0.00           N  
ATOM   1482  CZ  ARG A 189      26.374  -1.571 -21.827  1.00  0.00           C  
ATOM   1483  NH1 ARG A 189      27.128  -2.171 -22.702  1.00  0.00           N  
ATOM   1484  NH2 ARG A 189      25.158  -1.266 -22.152  1.00  0.00           N  
ATOM   1485  N   ASP A 190      31.643  -1.591 -14.945  1.00  0.00           N  
ATOM   1486  CA  ASP A 190      32.817  -2.189 -14.317  1.00  0.00           C  
ATOM   1487  C   ASP A 190      32.502  -3.627 -13.874  1.00  0.00           C  
ATOM   1488  O   ASP A 190      31.714  -3.872 -12.958  1.00  0.00           O  
ATOM   1489  CB  ASP A 190      33.313  -1.305 -13.177  1.00  0.00           C  
ATOM   1490  CG  ASP A 190      34.647  -1.791 -12.614  1.00  0.00           C  
ATOM   1491  OD1 ASP A 190      35.088  -2.909 -12.978  1.00  0.00           O  
ATOM   1492  OD2 ASP A 190      35.202  -1.065 -11.773  1.00  0.00           O  
ATOM   1493  N   ALA A 191      33.103  -4.589 -14.579  1.00  0.00           N  
ATOM   1494  CA  ALA A 191      32.851  -6.009 -14.383  1.00  0.00           C  
ATOM   1495  C   ALA A 191      33.652  -6.629 -13.226  1.00  0.00           C  
ATOM   1496  O   ALA A 191      33.358  -7.766 -12.838  1.00  0.00           O  
ATOM   1497  CB  ALA A 191      33.121  -6.728 -15.707  1.00  0.00           C  
ATOM   1498  N   THR A 192      34.659  -5.916 -12.702  1.00  0.00           N  
ATOM   1499  CA  THR A 192      35.663  -6.452 -11.768  1.00  0.00           C  
ATOM   1500  C   THR A 192      35.637  -5.798 -10.393  1.00  0.00           C  
ATOM   1501  O   THR A 192      36.183  -6.376  -9.459  1.00  0.00           O  
ATOM   1502  CB  THR A 192      37.079  -6.327 -12.361  1.00  0.00           C  
ATOM   1503  OG1 THR A 192      37.347  -5.007 -12.773  1.00  0.00           O  
ATOM   1504  CG2 THR A 192      37.260  -7.219 -13.587  1.00  0.00           C  
ATOM   1505  N   SER A 193      35.025  -4.629 -10.236  1.00  0.00           N  
ATOM   1506  CA  SER A 193      34.962  -3.963  -8.941  1.00  0.00           C  
ATOM   1507  C   SER A 193      33.997  -4.655  -7.979  1.00  0.00           C  
ATOM   1508  O   SER A 193      32.897  -5.085  -8.332  1.00  0.00           O  
ATOM   1509  CB  SER A 193      34.645  -2.472  -9.068  1.00  0.00           C  
ATOM   1510  OG  SER A 193      33.462  -2.222  -9.787  1.00  0.00           O  
ATOM   1511  N   ALA A 194      34.427  -4.724  -6.722  1.00  0.00           N  
ATOM   1512  CA  ALA A 194      33.619  -5.085  -5.574  1.00  0.00           C  
ATOM   1513  C   ALA A 194      33.771  -4.002  -4.501  1.00  0.00           C  
ATOM   1514  O   ALA A 194      34.784  -3.300  -4.439  1.00  0.00           O  
ATOM   1515  CB  ALA A 194      34.039  -6.474  -5.066  1.00  0.00           C  
ATOM   1516  N   THR A 195      32.766  -3.826  -3.664  1.00  0.00           N  
ATOM   1517  CA  THR A 195      32.746  -2.826  -2.595  1.00  0.00           C  
ATOM   1518  C   THR A 195      32.779  -3.520  -1.243  1.00  0.00           C  
ATOM   1519  O   THR A 195      31.861  -4.261  -0.904  1.00  0.00           O  
ATOM   1520  CB  THR A 195      31.525  -1.913  -2.705  1.00  0.00           C  
ATOM   1521  OG1 THR A 195      31.500  -1.305  -3.973  1.00  0.00           O  
ATOM   1522  CG2 THR A 195      31.550  -0.787  -1.676  1.00  0.00           C  
ATOM   1523  N   THR A 196      33.799  -3.218  -0.443  1.00  0.00           N  
ATOM   1524  CA  THR A 196      33.906  -3.705   0.936  1.00  0.00           C  
ATOM   1525  C   THR A 196      33.543  -2.591   1.914  1.00  0.00           C  
ATOM   1526  O   THR A 196      34.146  -1.516   1.902  1.00  0.00           O  
ATOM   1527  CB  THR A 196      35.303  -4.253   1.253  1.00  0.00           C  
ATOM   1528  OG1 THR A 196      35.785  -5.099   0.238  1.00  0.00           O  
ATOM   1529  CG2 THR A 196      35.312  -5.035   2.555  1.00  0.00           C  
ATOM   1530  N   THR A 197      32.594  -2.866   2.813  1.00  0.00           N  
ATOM   1531  CA  THR A 197      32.233  -1.980   3.924  1.00  0.00           C  
ATOM   1532  C   THR A 197      32.452  -2.686   5.253  1.00  0.00           C  
ATOM   1533  O   THR A 197      32.225  -3.887   5.379  1.00  0.00           O  
ATOM   1534  CB  THR A 197      30.786  -1.488   3.823  1.00  0.00           C  
ATOM   1535  OG1 THR A 197      29.904  -2.576   3.703  1.00  0.00           O  
ATOM   1536  CG2 THR A 197      30.589  -0.587   2.611  1.00  0.00           C  
ATOM   1537  N   THR A 198      32.919  -1.948   6.266  1.00  0.00           N  
ATOM   1538  CA  THR A 198      33.181  -2.511   7.596  1.00  0.00           C  
ATOM   1539  C   THR A 198      32.670  -1.571   8.676  1.00  0.00           C  
ATOM   1540  O   THR A 198      33.010  -0.393   8.697  1.00  0.00           O  
ATOM   1541  CB  THR A 198      34.674  -2.818   7.793  1.00  0.00           C  
ATOM   1542  OG1 THR A 198      35.170  -3.604   6.740  1.00  0.00           O  
ATOM   1543  CG2 THR A 198      34.933  -3.608   9.067  1.00  0.00           C  
ATOM   1544  N   SER A 199      31.887  -2.112   9.627  1.00  0.00           N  
ATOM   1545  CA  SER A 199      31.440  -1.428  10.835  1.00  0.00           C  
ATOM   1546  C   SER A 199      31.969  -2.154  12.063  1.00  0.00           C  
ATOM   1547  O   SER A 199      31.742  -3.343  12.254  1.00  0.00           O  
ATOM   1548  CB  SER A 199      29.922  -1.312  10.855  1.00  0.00           C  
ATOM   1549  OG  SER A 199      29.533  -0.064  10.332  1.00  0.00           O  
ATOM   1550  N   LEU A 200      32.703  -1.418  12.914  1.00  0.00           N  
ATOM   1551  CA  LEU A 200      33.391  -1.944  14.089  1.00  0.00           C  
ATOM   1552  C   LEU A 200      32.848  -1.285  15.356  1.00  0.00           C  
ATOM   1553  O   LEU A 200      32.755  -0.055  15.432  1.00  0.00           O  
ATOM   1554  CB  LEU A 200      34.907  -1.711  13.945  1.00  0.00           C  
ATOM   1555  CG  LEU A 200      35.566  -2.337  12.707  1.00  0.00           C  
ATOM   1556  CD1 LEU A 200      37.039  -1.925  12.637  1.00  0.00           C  
ATOM   1557  CD2 LEU A 200      35.517  -3.867  12.725  1.00  0.00           C  
ATOM   1558  N   GLY A 201      32.522  -2.100  16.376  1.00  0.00           N  
ATOM   1559  CA  GLY A 201      32.010  -1.672  17.669  1.00  0.00           C  
ATOM   1560  C   GLY A 201      32.831  -2.182  18.846  1.00  0.00           C  
ATOM   1561  O   GLY A 201      33.453  -3.246  18.791  1.00  0.00           O  
ATOM   1562  N   GLY A 202      32.847  -1.412  19.932  1.00  0.00           N  
ATOM   1563  CA  GLY A 202      33.518  -1.779  21.174  1.00  0.00           C  
ATOM   1564  C   GLY A 202      35.005  -2.101  20.995  1.00  0.00           C  
ATOM   1565  O   GLY A 202      35.747  -1.318  20.393  1.00  0.00           O  
ATOM   1566  N   LEU A 203      35.424  -3.267  21.483  1.00  0.00           N  
ATOM   1567  CA  LEU A 203      36.808  -3.744  21.393  1.00  0.00           C  
ATOM   1568  C   LEU A 203      37.289  -3.914  19.943  1.00  0.00           C  
ATOM   1569  O   LEU A 203      38.458  -3.666  19.667  1.00  0.00           O  
ATOM   1570  CB  LEU A 203      36.955  -5.070  22.162  1.00  0.00           C  
ATOM   1571  CG  LEU A 203      36.875  -4.930  23.696  1.00  0.00           C  
ATOM   1572  CD1 LEU A 203      36.845  -6.317  24.330  1.00  0.00           C  
ATOM   1573  CD2 LEU A 203      38.068  -4.178  24.271  1.00  0.00           C  
ATOM   1574  N   PHE A 204      36.405  -4.243  19.004  1.00  0.00           N  
ATOM   1575  CA  PHE A 204      36.772  -4.323  17.579  1.00  0.00           C  
ATOM   1576  C   PHE A 204      37.190  -2.964  16.990  1.00  0.00           C  
ATOM   1577  O   PHE A 204      37.881  -2.909  15.971  1.00  0.00           O  
ATOM   1578  CB  PHE A 204      35.597  -4.885  16.785  1.00  0.00           C  
ATOM   1579  CG  PHE A 204      35.294  -6.334  17.085  1.00  0.00           C  
ATOM   1580  CD1 PHE A 204      36.015  -7.342  16.417  1.00  0.00           C  
ATOM   1581  CD2 PHE A 204      34.315  -6.683  18.023  1.00  0.00           C  
ATOM   1582  CE1 PHE A 204      35.738  -8.693  16.684  1.00  0.00           C  
ATOM   1583  CE2 PHE A 204      34.039  -8.027  18.291  1.00  0.00           C  
ATOM   1584  CZ  PHE A 204      34.747  -9.035  17.626  1.00  0.00           C  
ATOM   1585  N   LYS A 205      36.793  -1.859  17.631  1.00  0.00           N  
ATOM   1586  CA  LYS A 205      37.189  -0.501  17.249  1.00  0.00           C  
ATOM   1587  C   LYS A 205      38.356   0.019  18.086  1.00  0.00           C  
ATOM   1588  O   LYS A 205      39.237   0.688  17.537  1.00  0.00           O  
ATOM   1589  CB  LYS A 205      35.949   0.406  17.328  1.00  0.00           C  
ATOM   1590  CG  LYS A 205      36.186   1.770  16.667  1.00  0.00           C  
ATOM   1591  CD  LYS A 205      34.896   2.597  16.652  1.00  0.00           C  
ATOM   1592  CE  LYS A 205      35.117   3.929  15.925  1.00  0.00           C  
ATOM   1593  NZ  LYS A 205      33.862   4.708  15.805  1.00  0.00           N  
ATOM   1594  N   SER A 206      38.371  -0.266  19.392  1.00  0.00           N  
ATOM   1595  CA  SER A 206      39.340   0.285  20.344  1.00  0.00           C  
ATOM   1596  C   SER A 206      40.603  -0.567  20.521  1.00  0.00           C  
ATOM   1597  O   SER A 206      41.685  -0.001  20.690  1.00  0.00           O  
ATOM   1598  CB  SER A 206      38.669   0.509  21.698  1.00  0.00           C  
ATOM   1599  OG  SER A 206      38.204  -0.716  22.242  1.00  0.00           O  
ATOM   1600  N   SER A 207      40.488  -1.896  20.467  1.00  0.00           N  
ATOM   1601  CA  SER A 207      41.630  -2.810  20.587  1.00  0.00           C  
ATOM   1602  C   SER A 207      42.224  -3.105  19.217  1.00  0.00           C  
ATOM   1603  O   SER A 207      41.577  -3.705  18.355  1.00  0.00           O  
ATOM   1604  CB  SER A 207      41.217  -4.102  21.291  1.00  0.00           C  
ATOM   1605  OG  SER A 207      42.291  -5.028  21.271  1.00  0.00           O  
ATOM   1606  N   GLN A 208      43.493  -2.728  19.012  1.00  0.00           N  
ATOM   1607  CA  GLN A 208      44.191  -3.046  17.766  1.00  0.00           C  
ATOM   1608  C   GLN A 208      44.312  -4.551  17.524  1.00  0.00           C  
ATOM   1609  O   GLN A 208      44.198  -4.976  16.377  1.00  0.00           O  
ATOM   1610  CB  GLN A 208      45.592  -2.416  17.732  1.00  0.00           C  
ATOM   1611  CG  GLN A 208      45.563  -0.928  17.359  1.00  0.00           C  
ATOM   1612  CD  GLN A 208      46.929  -0.414  16.924  1.00  0.00           C  
ATOM   1613  OE1 GLN A 208      47.944  -1.089  17.003  1.00  0.00           O  
ATOM   1614  NE2 GLN A 208      47.023   0.799  16.428  1.00  0.00           N  
ATOM   1615  N   ASN A 209      44.523  -5.353  18.574  1.00  0.00           N  
ATOM   1616  CA  ASN A 209      44.643  -6.805  18.433  1.00  0.00           C  
ATOM   1617  C   ASN A 209      43.340  -7.416  17.939  1.00  0.00           C  
ATOM   1618  O   ASN A 209      43.321  -8.035  16.869  1.00  0.00           O  
ATOM   1619  CB  ASN A 209      45.121  -7.421  19.760  1.00  0.00           C  
ATOM   1620  CG  ASN A 209      46.585  -7.150  20.041  1.00  0.00           C  
ATOM   1621  OD1 ASN A 209      47.327  -6.618  19.236  1.00  0.00           O  
ATOM   1622  ND2 ASN A 209      47.056  -7.512  21.217  1.00  0.00           N  
ATOM   1623  N   THR A 210      42.224  -7.151  18.623  1.00  0.00           N  
ATOM   1624  CA  THR A 210      40.898  -7.648  18.243  1.00  0.00           C  
ATOM   1625  C   THR A 210      40.492  -7.168  16.848  1.00  0.00           C  
ATOM   1626  O   THR A 210      39.950  -7.924  16.043  1.00  0.00           O  
ATOM   1627  CB  THR A 210      39.841  -7.184  19.263  1.00  0.00           C  
ATOM   1628  OG1 THR A 210      40.307  -7.388  20.578  1.00  0.00           O  
ATOM   1629  CG2 THR A 210      38.522  -7.931  19.130  1.00  0.00           C  
ATOM   1630  N   ARG A 211      40.813  -5.910  16.520  1.00  0.00           N  
ATOM   1631  CA  ARG A 211      40.570  -5.353  15.188  1.00  0.00           C  
ATOM   1632  C   ARG A 211      41.359  -6.082  14.100  1.00  0.00           C  
ATOM   1633  O   ARG A 211      40.800  -6.397  13.059  1.00  0.00           O  
ATOM   1634  CB  ARG A 211      40.880  -3.847  15.210  1.00  0.00           C  
ATOM   1635  CG  ARG A 211      40.583  -3.190  13.858  1.00  0.00           C  
ATOM   1636  CD  ARG A 211      40.810  -1.679  13.939  1.00  0.00           C  
ATOM   1637  NE  ARG A 211      40.474  -1.028  12.663  1.00  0.00           N  
ATOM   1638  CZ  ARG A 211      40.482   0.273  12.420  1.00  0.00           C  
ATOM   1639  NH1 ARG A 211      40.834   1.130  13.337  1.00  0.00           N  
ATOM   1640  NH2 ARG A 211      40.141   0.718  11.258  1.00  0.00           N  
ATOM   1641  N   HIS A 212      42.665  -6.330  14.313  1.00  0.00           N  
ATOM   1642  CA  HIS A 212      43.496  -7.038  13.343  1.00  0.00           C  
ATOM   1643  C   HIS A 212      43.088  -8.492  13.162  1.00  0.00           C  
ATOM   1644  O   HIS A 212      43.107  -8.982  12.038  1.00  0.00           O  
ATOM   1645  CB  HIS A 212      44.977  -6.957  13.745  1.00  0.00           C  
ATOM   1646  CG  HIS A 212      45.630  -5.705  13.239  1.00  0.00           C  
ATOM   1647  ND1 HIS A 212      45.675  -4.496  13.875  1.00  0.00           N  
ATOM   1648  CD2 HIS A 212      46.270  -5.548  12.039  1.00  0.00           C  
ATOM   1649  CE1 HIS A 212      46.325  -3.628  13.090  1.00  0.00           C  
ATOM   1650  NE2 HIS A 212      46.700  -4.225  11.954  1.00  0.00           N  
ATOM   1651  N   GLU A 213      42.699  -9.156  14.239  1.00  0.00           N  
ATOM   1652  CA  GLU A 213      42.215 -10.530  14.200  1.00  0.00           C  
ATOM   1653  C   GLU A 213      40.953 -10.649  13.334  1.00  0.00           C  
ATOM   1654  O   GLU A 213      40.913 -11.460  12.406  1.00  0.00           O  
ATOM   1655  CB  GLU A 213      41.970 -10.989  15.641  1.00  0.00           C  
ATOM   1656  CG  GLU A 213      41.741 -12.496  15.719  1.00  0.00           C  
ATOM   1657  CD  GLU A 213      41.454 -12.972  17.158  1.00  0.00           C  
ATOM   1658  OE1 GLU A 213      41.207 -14.187  17.296  1.00  0.00           O  
ATOM   1659  OE2 GLU A 213      41.458 -12.117  18.072  1.00  0.00           O  
ATOM   1660  N   PHE A 214      39.978  -9.755  13.540  1.00  0.00           N  
ATOM   1661  CA  PHE A 214      38.777  -9.695  12.710  1.00  0.00           C  
ATOM   1662  C   PHE A 214      39.092  -9.380  11.239  1.00  0.00           C  
ATOM   1663  O   PHE A 214      38.635 -10.090  10.343  1.00  0.00           O  
ATOM   1664  CB  PHE A 214      37.807  -8.659  13.287  1.00  0.00           C  
ATOM   1665  CG  PHE A 214      36.551  -8.517  12.456  1.00  0.00           C  
ATOM   1666  CD1 PHE A 214      36.331  -7.379  11.660  1.00  0.00           C  
ATOM   1667  CD2 PHE A 214      35.607  -9.561  12.434  1.00  0.00           C  
ATOM   1668  CE1 PHE A 214      35.181  -7.273  10.867  1.00  0.00           C  
ATOM   1669  CE2 PHE A 214      34.449  -9.462  11.633  1.00  0.00           C  
ATOM   1670  CZ  PHE A 214      34.238  -8.321  10.850  1.00  0.00           C  
ATOM   1671  N   LEU A 215      39.920  -8.372  10.966  1.00  0.00           N  
ATOM   1672  CA  LEU A 215      40.254  -7.987   9.594  1.00  0.00           C  
ATOM   1673  C   LEU A 215      41.038  -9.075   8.847  1.00  0.00           C  
ATOM   1674  O   LEU A 215      40.862  -9.221   7.632  1.00  0.00           O  
ATOM   1675  CB  LEU A 215      41.032  -6.664   9.591  1.00  0.00           C  
ATOM   1676  CG  LEU A 215      40.198  -5.429   9.962  1.00  0.00           C  
ATOM   1677  CD1 LEU A 215      41.120  -4.210  10.064  1.00  0.00           C  
ATOM   1678  CD2 LEU A 215      39.116  -5.108   8.932  1.00  0.00           C  
ATOM   1679  N   ARG A 216      41.871  -9.875   9.543  1.00  0.00           N  
ATOM   1680  CA  ARG A 216      42.489 -11.073   8.952  1.00  0.00           C  
ATOM   1681  C   ARG A 216      41.442 -12.116   8.595  1.00  0.00           C  
ATOM   1682  O   ARG A 216      41.511 -12.675   7.505  1.00  0.00           O  
ATOM   1683  CB  ARG A 216      43.517 -11.700   9.905  1.00  0.00           C  
ATOM   1684  CG  ARG A 216      44.900 -11.056   9.763  1.00  0.00           C  
ATOM   1685  CD  ARG A 216      45.883 -11.779  10.682  1.00  0.00           C  
ATOM   1686  NE  ARG A 216      47.235 -11.223  10.584  1.00  0.00           N  
ATOM   1687  CZ  ARG A 216      48.276 -11.571  11.326  1.00  0.00           C  
ATOM   1688  NH1 ARG A 216      48.170 -12.510  12.232  1.00  0.00           N  
ATOM   1689  NH2 ARG A 216      49.425 -10.984  11.177  1.00  0.00           N  
ATOM   1690  N   ALA A 217      40.458 -12.348   9.471  1.00  0.00           N  
ATOM   1691  CA  ALA A 217      39.392 -13.305   9.220  1.00  0.00           C  
ATOM   1692  C   ALA A 217      38.554 -12.955   7.980  1.00  0.00           C  
ATOM   1693  O   ALA A 217      38.120 -13.856   7.269  1.00  0.00           O  
ATOM   1694  CB  ALA A 217      38.515 -13.391  10.470  1.00  0.00           C  
ATOM   1695  N   VAL A 218      38.368 -11.656   7.705  1.00  0.00           N  
ATOM   1696  CA  VAL A 218      37.678 -11.160   6.504  1.00  0.00           C  
ATOM   1697  C   VAL A 218      38.525 -11.378   5.251  1.00  0.00           C  
ATOM   1698  O   VAL A 218      38.040 -11.922   4.266  1.00  0.00           O  
ATOM   1699  CB  VAL A 218      37.302  -9.679   6.667  1.00  0.00           C  
ATOM   1700  CG1 VAL A 218      36.665  -9.087   5.408  1.00  0.00           C  
ATOM   1701  CG2 VAL A 218      36.312  -9.481   7.821  1.00  0.00           C  
ATOM   1702  N   ARG A 219      39.818 -11.020   5.276  1.00  0.00           N  
ATOM   1703  CA  ARG A 219      40.696 -11.082   4.090  1.00  0.00           C  
ATOM   1704  C   ARG A 219      41.016 -12.498   3.617  1.00  0.00           C  
ATOM   1705  O   ARG A 219      41.322 -12.672   2.450  1.00  0.00           O  
ATOM   1706  CB  ARG A 219      42.024 -10.360   4.356  1.00  0.00           C  
ATOM   1707  CG  ARG A 219      41.869  -8.837   4.351  1.00  0.00           C  
ATOM   1708  CD  ARG A 219      43.249  -8.210   4.543  1.00  0.00           C  
ATOM   1709  NE  ARG A 219      43.155  -6.747   4.649  1.00  0.00           N  
ATOM   1710  CZ  ARG A 219      44.174  -5.907   4.750  1.00  0.00           C  
ATOM   1711  NH1 ARG A 219      45.415  -6.329   4.740  1.00  0.00           N  
ATOM   1712  NH2 ARG A 219      43.955  -4.634   4.862  1.00  0.00           N  
ATOM   1713  N   HIS A 220      41.015 -13.493   4.509  1.00  0.00           N  
ATOM   1714  CA  HIS A 220      41.386 -14.857   4.144  1.00  0.00           C  
ATOM   1715  C   HIS A 220      40.341 -15.594   3.289  1.00  0.00           C  
ATOM   1716  O   HIS A 220      40.646 -16.689   2.817  1.00  0.00           O  
ATOM   1717  CB  HIS A 220      41.729 -15.664   5.407  1.00  0.00           C  
ATOM   1718  CG  HIS A 220      43.181 -15.577   5.756  1.00  0.00           C  
ATOM   1719  ND1 HIS A 220      44.217 -16.019   4.967  1.00  0.00           N  
ATOM   1720  CD2 HIS A 220      43.752 -15.074   6.902  1.00  0.00           C  
ATOM   1721  CE1 HIS A 220      45.376 -15.788   5.618  1.00  0.00           C  
ATOM   1722  NE2 HIS A 220      45.131 -15.222   6.799  1.00  0.00           N  
ATOM   1723  N   HIS A 221      39.147 -15.036   3.122  1.00  0.00           N  
ATOM   1724  CA  HIS A 221      38.075 -15.656   2.340  1.00  0.00           C  
ATOM   1725  C   HIS A 221      37.868 -15.032   0.954  1.00  0.00           C  
ATOM   1726  O   HIS A 221      37.018 -15.530   0.205  1.00  0.00           O  
ATOM   1727  CB  HIS A 221      36.789 -15.707   3.165  1.00  0.00           C  
ATOM   1728  CG  HIS A 221      36.793 -16.867   4.115  1.00  0.00           C  
ATOM   1729  ND1 HIS A 221      36.593 -18.177   3.765  1.00  0.00           N  
ATOM   1730  CD2 HIS A 221      37.026 -16.859   5.469  1.00  0.00           C  
ATOM   1731  CE1 HIS A 221      36.692 -18.936   4.870  1.00  0.00           C  
ATOM   1732  NE2 HIS A 221      36.960 -18.174   5.933  1.00  0.00           N  
ATOM   1733  N   ASN A 222      38.607 -13.993   0.615  1.00  0.00           N  
ATOM   1734  CA  ASN A 222      38.694 -13.443  -0.741  1.00  0.00           C  
ATOM   1735  C   ASN A 222      39.882 -14.037  -1.495  1.00  0.00           C  
ATOM   1736  O   ASN A 222      40.984 -14.105  -0.916  1.00  0.00           O  
ATOM   1737  CB  ASN A 222      38.734 -11.910  -0.700  1.00  0.00           C  
ATOM   1738  CG  ASN A 222      37.373 -11.270  -0.383  1.00  0.00           C  
ATOM   1739  OD1 ASN A 222      36.345 -11.904  -0.255  1.00  0.00           O  
ATOM   1740  ND2 ASN A 222      37.352  -9.954  -0.279  1.00  0.00           N  
ATOM   1741  OXT ASN A 222      39.666 -14.385  -2.686  1.00  0.00           O  
ATOM   1742  N   MET B   1     -11.681  35.969   4.523  1.00  0.00           N  
ATOM   1743  CA  MET B   1     -12.523  35.048   3.735  1.00  0.00           C  
ATOM   1744  C   MET B   1     -12.207  33.649   4.234  1.00  0.00           C  
ATOM   1745  O   MET B   1     -11.083  33.210   4.056  1.00  0.00           O  
ATOM   1746  CB  MET B   1     -12.232  35.166   2.233  1.00  0.00           C  
ATOM   1747  CG  MET B   1     -12.759  36.484   1.644  1.00  0.00           C  
ATOM   1748  SD  MET B   1     -12.230  36.751  -0.067  1.00  0.00           S  
ATOM   1749  CE  MET B   1     -13.124  38.267  -0.472  1.00  0.00           C  
ATOM   1750  N   GLY B   2     -13.136  33.025   4.982  1.00  0.00           N  
ATOM   1751  CA  GLY B   2     -12.896  31.677   5.488  1.00  0.00           C  
ATOM   1752  C   GLY B   2     -12.705  30.746   4.295  1.00  0.00           C  
ATOM   1753  O   GLY B   2     -13.563  30.713   3.424  1.00  0.00           O  
ATOM   1754  N   LYS B   3     -11.558  30.071   4.212  1.00  0.00           N  
ATOM   1755  CA  LYS B   3     -11.332  29.057   3.175  1.00  0.00           C  
ATOM   1756  C   LYS B   3     -12.386  27.971   3.409  1.00  0.00           C  
ATOM   1757  O   LYS B   3     -12.215  27.164   4.321  1.00  0.00           O  
ATOM   1758  CB  LYS B   3      -9.907  28.485   3.249  1.00  0.00           C  
ATOM   1759  CG  LYS B   3      -8.831  29.440   2.708  1.00  0.00           C  
ATOM   1760  CD  LYS B   3      -7.449  28.768   2.754  1.00  0.00           C  
ATOM   1761  CE  LYS B   3      -6.377  29.680   2.170  1.00  0.00           C  
ATOM   1762  NZ  LYS B   3      -5.029  29.040   2.198  1.00  0.00           N  
ATOM   1763  N   THR B   4     -13.483  28.012   2.659  1.00  0.00           N  
ATOM   1764  CA  THR B   4     -14.539  27.014   2.715  1.00  0.00           C  
ATOM   1765  C   THR B   4     -13.898  25.665   2.415  1.00  0.00           C  
ATOM   1766  O   THR B   4     -13.345  25.480   1.327  1.00  0.00           O  
ATOM   1767  CB  THR B   4     -15.663  27.326   1.709  1.00  0.00           C  
ATOM   1768  OG1 THR B   4     -15.121  27.838   0.503  1.00  0.00           O  
ATOM   1769  CG2 THR B   4     -16.608  28.414   2.249  1.00  0.00           C  
ATOM   1770  N   GLN B   5     -13.897  24.769   3.408  1.00  0.00           N  
ATOM   1771  CA  GLN B   5     -13.390  23.421   3.195  1.00  0.00           C  
ATOM   1772  C   GLN B   5     -14.209  22.774   2.076  1.00  0.00           C  
ATOM   1773  O   GLN B   5     -15.432  22.956   2.045  1.00  0.00           O  
ATOM   1774  CB  GLN B   5     -13.455  22.600   4.485  1.00  0.00           C  
ATOM   1775  CG  GLN B   5     -12.203  22.812   5.351  1.00  0.00           C  
ATOM   1776  CD  GLN B   5     -12.220  21.956   6.618  1.00  0.00           C  
ATOM   1777  OE1 GLN B   5     -13.242  21.532   7.104  1.00  0.00           O  
ATOM   1778  NE2 GLN B   5     -11.086  21.688   7.219  1.00  0.00           N  
ATOM   1779  N   PRO B   6     -13.563  22.066   1.139  1.00  0.00           N  
ATOM   1780  CA  PRO B   6     -14.281  21.346   0.100  1.00  0.00           C  
ATOM   1781  C   PRO B   6     -15.267  20.368   0.733  1.00  0.00           C  
ATOM   1782  O   PRO B   6     -15.012  19.805   1.801  1.00  0.00           O  
ATOM   1783  CB  PRO B   6     -13.206  20.665  -0.753  1.00  0.00           C  
ATOM   1784  CG  PRO B   6     -11.993  20.577   0.175  1.00  0.00           C  
ATOM   1785  CD  PRO B   6     -12.131  21.794   1.075  1.00  0.00           C  
ATOM   1786  N   LEU B   7     -16.414  20.179   0.083  1.00  0.00           N  
ATOM   1787  CA  LEU B   7     -17.432  19.243   0.548  1.00  0.00           C  
ATOM   1788  C   LEU B   7     -16.905  17.805   0.479  1.00  0.00           C  
ATOM   1789  O   LEU B   7     -16.229  17.465  -0.490  1.00  0.00           O  
ATOM   1790  CB  LEU B   7     -18.702  19.403  -0.295  1.00  0.00           C  
ATOM   1791  CG  LEU B   7     -19.404  20.765  -0.136  1.00  0.00           C  
ATOM   1792  CD1 LEU B   7     -20.567  20.845  -1.121  1.00  0.00           C  
ATOM   1793  CD2 LEU B   7     -19.944  20.971   1.280  1.00  0.00           C  
ATOM   1794  N   PRO B   8     -17.214  16.954   1.455  1.00  0.00           N  
ATOM   1795  CA  PRO B   8     -16.679  15.599   1.503  1.00  0.00           C  
ATOM   1796  C   PRO B   8     -17.271  14.680   0.431  1.00  0.00           C  
ATOM   1797  O   PRO B   8     -18.430  14.825   0.014  1.00  0.00           O  
ATOM   1798  CB  PRO B   8     -16.964  15.096   2.920  1.00  0.00           C  
ATOM   1799  CG  PRO B   8     -18.204  15.890   3.333  1.00  0.00           C  
ATOM   1800  CD  PRO B   8     -18.001  17.234   2.643  1.00  0.00           C  
ATOM   1801  N   ILE B   9     -16.492  13.679   0.041  1.00  0.00           N  
ATOM   1802  CA  ILE B   9     -16.938  12.534  -0.755  1.00  0.00           C  
ATOM   1803  C   ILE B   9     -17.301  11.397   0.203  1.00  0.00           C  
ATOM   1804  O   ILE B   9     -16.480  10.961   1.008  1.00  0.00           O  
ATOM   1805  CB  ILE B   9     -15.866  12.122  -1.787  1.00  0.00           C  
ATOM   1806  CG1 ILE B   9     -15.650  13.267  -2.799  1.00  0.00           C  
ATOM   1807  CG2 ILE B   9     -16.281  10.821  -2.506  1.00  0.00           C  
ATOM   1808  CD1 ILE B   9     -14.517  13.027  -3.809  1.00  0.00           C  
ATOM   1809  N   LEU B  10     -18.521  10.883   0.091  1.00  0.00           N  
ATOM   1810  CA  LEU B  10     -18.967   9.711   0.839  1.00  0.00           C  
ATOM   1811  C   LEU B  10     -18.615   8.428   0.070  1.00  0.00           C  
ATOM   1812  O   LEU B  10     -19.021   8.261  -1.070  1.00  0.00           O  
ATOM   1813  CB  LEU B  10     -20.476   9.840   1.102  1.00  0.00           C  
ATOM   1814  CG  LEU B  10     -21.100   8.624   1.805  1.00  0.00           C  
ATOM   1815  CD1 LEU B  10     -20.525   8.421   3.204  1.00  0.00           C  
ATOM   1816  CD2 LEU B  10     -22.606   8.820   1.942  1.00  0.00           C  
ATOM   1817  N   ILE B  11     -17.914   7.506   0.715  1.00  0.00           N  
ATOM   1818  CA  ILE B  11     -17.551   6.201   0.153  1.00  0.00           C  
ATOM   1819  C   ILE B  11     -18.154   5.112   1.031  1.00  0.00           C  
ATOM   1820  O   ILE B  11     -17.794   4.962   2.199  1.00  0.00           O  
ATOM   1821  CB  ILE B  11     -16.024   6.046   0.030  1.00  0.00           C  
ATOM   1822  CG1 ILE B  11     -15.396   7.206  -0.779  1.00  0.00           C  
ATOM   1823  CG2 ILE B  11     -15.689   4.690  -0.629  1.00  0.00           C  
ATOM   1824  CD1 ILE B  11     -13.861   7.227  -0.737  1.00  0.00           C  
ATOM   1825  N   THR B  12     -19.050   4.302   0.478  1.00  0.00           N  
ATOM   1826  CA  THR B  12     -19.599   3.151   1.207  1.00  0.00           C  
ATOM   1827  C   THR B  12     -18.686   1.927   1.061  1.00  0.00           C  
ATOM   1828  O   THR B  12     -18.229   1.593  -0.032  1.00  0.00           O  
ATOM   1829  CB  THR B  12     -21.049   2.845   0.826  1.00  0.00           C  
ATOM   1830  OG1 THR B  12     -21.165   2.472  -0.519  1.00  0.00           O  
ATOM   1831  CG2 THR B  12     -21.977   4.029   1.066  1.00  0.00           C  
ATOM   1832  N   GLY B  13     -18.415   1.233   2.156  1.00  0.00           N  
ATOM   1833  CA  GLY B  13     -17.528   0.061   2.157  1.00  0.00           C  
ATOM   1834  C   GLY B  13     -16.059   0.422   1.889  1.00  0.00           C  
ATOM   1835  O   GLY B  13     -15.385  -0.269   1.125  1.00  0.00           O  
ATOM   1836  N   GLY B  14     -15.566   1.470   2.526  1.00  0.00           N  
ATOM   1837  CA  GLY B  14     -14.197   1.959   2.344  1.00  0.00           C  
ATOM   1838  C   GLY B  14     -13.108   1.222   3.130  1.00  0.00           C  
ATOM   1839  O   GLY B  14     -11.933   1.565   3.022  1.00  0.00           O  
ATOM   1840  N   GLY B  15     -13.450   0.198   3.904  1.00  0.00           N  
ATOM   1841  CA  GLY B  15     -12.483  -0.486   4.783  1.00  0.00           C  
ATOM   1842  C   GLY B  15     -11.526  -1.480   4.107  1.00  0.00           C  
ATOM   1843  O   GLY B  15     -10.662  -2.046   4.778  1.00  0.00           O  
ATOM   1844  N   ARG B  16     -11.693  -1.738   2.810  1.00  0.00           N  
ATOM   1845  CA  ARG B  16     -10.871  -2.720   2.078  1.00  0.00           C  
ATOM   1846  C   ARG B  16     -10.892  -2.483   0.565  1.00  0.00           C  
ATOM   1847  O   ARG B  16     -11.816  -1.856   0.045  1.00  0.00           O  
ATOM   1848  CB  ARG B  16     -11.338  -4.150   2.416  1.00  0.00           C  
ATOM   1849  CG  ARG B  16     -12.791  -4.442   1.999  1.00  0.00           C  
ATOM   1850  CD  ARG B  16     -13.172  -5.883   2.350  1.00  0.00           C  
ATOM   1851  NE  ARG B  16     -14.529  -6.201   1.891  1.00  0.00           N  
ATOM   1852  CZ  ARG B  16     -15.105  -7.405   1.915  1.00  0.00           C  
ATOM   1853  NH1 ARG B  16     -14.484  -8.440   2.405  1.00  0.00           N  
ATOM   1854  NH2 ARG B  16     -16.300  -7.564   1.449  1.00  0.00           N  
ATOM   1855  N   ARG B  17      -9.933  -3.077  -0.141  1.00  0.00           N  
ATOM   1856  CA  ARG B  17      -9.848  -3.171  -1.614  1.00  0.00           C  
ATOM   1857  C   ARG B  17     -10.097  -1.818  -2.305  1.00  0.00           C  
ATOM   1858  O   ARG B  17      -9.530  -0.804  -1.892  1.00  0.00           O  
ATOM   1859  CB  ARG B  17     -10.745  -4.320  -2.137  1.00  0.00           C  
ATOM   1860  CG  ARG B  17     -10.481  -5.687  -1.477  1.00  0.00           C  
ATOM   1861  CD  ARG B  17     -11.311  -6.798  -2.129  1.00  0.00           C  
ATOM   1862  NE  ARG B  17     -10.712  -7.254  -3.406  1.00  0.00           N  
ATOM   1863  CZ  ARG B  17     -11.255  -8.075  -4.303  1.00  0.00           C  
ATOM   1864  NH1 ARG B  17     -12.470  -8.513  -4.183  1.00  0.00           N  
ATOM   1865  NH2 ARG B  17     -10.568  -8.479  -5.338  1.00  0.00           N  
ATOM   1866  N   ILE B  18     -10.938  -1.793  -3.331  1.00  0.00           N  
ATOM   1867  CA  ILE B  18     -11.245  -0.610  -4.143  1.00  0.00           C  
ATOM   1868  C   ILE B  18     -11.731   0.567  -3.279  1.00  0.00           C  
ATOM   1869  O   ILE B  18     -11.275   1.692  -3.464  1.00  0.00           O  
ATOM   1870  CB  ILE B  18     -12.290  -0.972  -5.229  1.00  0.00           C  
ATOM   1871  CG1 ILE B  18     -11.696  -2.002  -6.228  1.00  0.00           C  
ATOM   1872  CG2 ILE B  18     -12.789   0.279  -5.976  1.00  0.00           C  
ATOM   1873  CD1 ILE B  18     -12.728  -2.611  -7.186  1.00  0.00           C  
ATOM   1874  N   GLY B  19     -12.616   0.334  -2.314  1.00  0.00           N  
ATOM   1875  CA  GLY B  19     -13.125   1.400  -1.444  1.00  0.00           C  
ATOM   1876  C   GLY B  19     -12.035   2.037  -0.584  1.00  0.00           C  
ATOM   1877  O   GLY B  19     -12.014   3.254  -0.415  1.00  0.00           O  
ATOM   1878  N   LEU B  20     -11.105   1.236  -0.082  1.00  0.00           N  
ATOM   1879  CA  LEU B  20      -9.948   1.717   0.673  1.00  0.00           C  
ATOM   1880  C   LEU B  20      -8.991   2.517  -0.227  1.00  0.00           C  
ATOM   1881  O   LEU B  20      -8.566   3.602   0.150  1.00  0.00           O  
ATOM   1882  CB  LEU B  20      -9.255   0.510   1.338  1.00  0.00           C  
ATOM   1883  CG  LEU B  20      -8.055   0.879   2.229  1.00  0.00           C  
ATOM   1884  CD1 LEU B  20      -8.475   1.734   3.427  1.00  0.00           C  
ATOM   1885  CD2 LEU B  20      -7.394  -0.398   2.753  1.00  0.00           C  
ATOM   1886  N   ALA B  21      -8.698   2.010  -1.423  1.00  0.00           N  
ATOM   1887  CA  ALA B  21      -7.836   2.700  -2.383  1.00  0.00           C  
ATOM   1888  C   ALA B  21      -8.404   4.070  -2.796  1.00  0.00           C  
ATOM   1889  O   ALA B  21      -7.675   5.061  -2.805  1.00  0.00           O  
ATOM   1890  CB  ALA B  21      -7.618   1.776  -3.589  1.00  0.00           C  
ATOM   1891  N   LEU B  22      -9.719   4.158  -3.045  1.00  0.00           N  
ATOM   1892  CA  LEU B  22     -10.408   5.413  -3.332  1.00  0.00           C  
ATOM   1893  C   LEU B  22     -10.324   6.401  -2.155  1.00  0.00           C  
ATOM   1894  O   LEU B  22     -10.007   7.571  -2.359  1.00  0.00           O  
ATOM   1895  CB  LEU B  22     -11.879   5.128  -3.671  1.00  0.00           C  
ATOM   1896  CG  LEU B  22     -12.104   4.517  -5.067  1.00  0.00           C  
ATOM   1897  CD1 LEU B  22     -13.531   3.986  -5.173  1.00  0.00           C  
ATOM   1898  CD2 LEU B  22     -11.894   5.551  -6.172  1.00  0.00           C  
ATOM   1899  N   ALA B  23     -10.563   5.938  -0.928  1.00  0.00           N  
ATOM   1900  CA  ALA B  23     -10.473   6.792   0.252  1.00  0.00           C  
ATOM   1901  C   ALA B  23      -9.084   7.426   0.383  1.00  0.00           C  
ATOM   1902  O   ALA B  23      -8.961   8.638   0.567  1.00  0.00           O  
ATOM   1903  CB  ALA B  23     -10.834   5.967   1.496  1.00  0.00           C  
ATOM   1904  N   TRP B  24      -8.038   6.630   0.189  1.00  0.00           N  
ATOM   1905  CA  TRP B  24      -6.663   7.104   0.263  1.00  0.00           C  
ATOM   1906  C   TRP B  24      -6.262   8.020  -0.883  1.00  0.00           C  
ATOM   1907  O   TRP B  24      -5.516   8.982  -0.660  1.00  0.00           O  
ATOM   1908  CB  TRP B  24      -5.756   5.888   0.331  1.00  0.00           C  
ATOM   1909  CG  TRP B  24      -5.700   5.340   1.716  1.00  0.00           C  
ATOM   1910  CD1 TRP B  24      -6.076   4.117   2.137  1.00  0.00           C  
ATOM   1911  CD2 TRP B  24      -5.224   6.060   2.887  1.00  0.00           C  
ATOM   1912  NE1 TRP B  24      -5.842   3.996   3.493  1.00  0.00           N  
ATOM   1913  CE2 TRP B  24      -5.325   5.175   3.992  1.00  0.00           C  
ATOM   1914  CE3 TRP B  24      -4.698   7.352   3.102  1.00  0.00           C  
ATOM   1915  CZ2 TRP B  24      -4.926   5.566   5.282  1.00  0.00           C  
ATOM   1916  CZ3 TRP B  24      -4.303   7.744   4.389  1.00  0.00           C  
ATOM   1917  CH2 TRP B  24      -4.415   6.865   5.462  1.00  0.00           C  
ATOM   1918  N   HIS B  25      -6.750   7.764  -2.091  1.00  0.00           N  
ATOM   1919  CA  HIS B  25      -6.553   8.645  -3.237  1.00  0.00           C  
ATOM   1920  C   HIS B  25      -7.036  10.065  -2.919  1.00  0.00           C  
ATOM   1921  O   HIS B  25      -6.268  11.022  -3.027  1.00  0.00           O  
ATOM   1922  CB  HIS B  25      -7.273   8.051  -4.447  1.00  0.00           C  
ATOM   1923  CG  HIS B  25      -7.192   8.943  -5.645  1.00  0.00           C  
ATOM   1924  ND1 HIS B  25      -6.050   9.202  -6.394  1.00  0.00           N  
ATOM   1925  CD2 HIS B  25      -8.244   9.636  -6.200  1.00  0.00           C  
ATOM   1926  CE1 HIS B  25      -6.415  10.017  -7.392  1.00  0.00           C  
ATOM   1927  NE2 HIS B  25      -7.727  10.292  -7.287  1.00  0.00           N  
ATOM   1928  N   PHE B  26      -8.260  10.206  -2.403  1.00  0.00           N  
ATOM   1929  CA  PHE B  26      -8.816  11.504  -2.043  1.00  0.00           C  
ATOM   1930  C   PHE B  26      -8.112  12.155  -0.841  1.00  0.00           C  
ATOM   1931  O   PHE B  26      -7.817  13.351  -0.883  1.00  0.00           O  
ATOM   1932  CB  PHE B  26     -10.319  11.360  -1.798  1.00  0.00           C  
ATOM   1933  CG  PHE B  26     -11.115  10.963  -3.030  1.00  0.00           C  
ATOM   1934  CD1 PHE B  26     -10.975  11.693  -4.225  1.00  0.00           C  
ATOM   1935  CD2 PHE B  26     -11.981   9.864  -2.984  1.00  0.00           C  
ATOM   1936  CE1 PHE B  26     -11.676  11.313  -5.374  1.00  0.00           C  
ATOM   1937  CE2 PHE B  26     -12.690   9.479  -4.129  1.00  0.00           C  
ATOM   1938  CZ  PHE B  26     -12.540  10.200  -5.330  1.00  0.00           C  
ATOM   1939  N   ILE B  27      -7.771  11.392   0.195  1.00  0.00           N  
ATOM   1940  CA  ILE B  27      -7.010  11.898   1.352  1.00  0.00           C  
ATOM   1941  C   ILE B  27      -5.658  12.476   0.904  1.00  0.00           C  
ATOM   1942  O   ILE B  27      -5.275  13.565   1.336  1.00  0.00           O  
ATOM   1943  CB  ILE B  27      -6.823  10.790   2.407  1.00  0.00           C  
ATOM   1944  CG1 ILE B  27      -8.162  10.483   3.103  1.00  0.00           C  
ATOM   1945  CG2 ILE B  27      -5.781  11.195   3.469  1.00  0.00           C  
ATOM   1946  CD1 ILE B  27      -8.158   9.149   3.879  1.00  0.00           C  
ATOM   1947  N   ASN B  28      -4.956  11.794   0.003  1.00  0.00           N  
ATOM   1948  CA  ASN B  28      -3.673  12.255  -0.527  1.00  0.00           C  
ATOM   1949  C   ASN B  28      -3.817  13.559  -1.331  1.00  0.00           C  
ATOM   1950  O   ASN B  28      -2.919  14.406  -1.289  1.00  0.00           O  
ATOM   1951  CB  ASN B  28      -3.050  11.131  -1.376  1.00  0.00           C  
ATOM   1952  CG  ASN B  28      -2.530   9.976  -0.528  1.00  0.00           C  
ATOM   1953  OD1 ASN B  28      -2.115  10.129   0.611  1.00  0.00           O  
ATOM   1954  ND2 ASN B  28      -2.489   8.795  -1.088  1.00  0.00           N  
ATOM   1955  N   GLN B  29      -4.966  13.785  -1.964  1.00  0.00           N  
ATOM   1956  CA  GLN B  29      -5.320  15.032  -2.642  1.00  0.00           C  
ATOM   1957  C   GLN B  29      -5.879  16.119  -1.700  1.00  0.00           C  
ATOM   1958  O   GLN B  29      -6.270  17.194  -2.155  1.00  0.00           O  
ATOM   1959  CB  GLN B  29      -6.294  14.736  -3.786  1.00  0.00           C  
ATOM   1960  CG  GLN B  29      -5.669  13.872  -4.895  1.00  0.00           C  
ATOM   1961  CD  GLN B  29      -6.586  13.783  -6.116  1.00  0.00           C  
ATOM   1962  OE1 GLN B  29      -7.554  14.512  -6.243  1.00  0.00           O  
ATOM   1963  NE2 GLN B  29      -6.304  12.910  -7.060  1.00  0.00           N  
ATOM   1964  N   LYS B  30      -5.914  15.891  -0.376  1.00  0.00           N  
ATOM   1965  CA  LYS B  30      -6.531  16.783   0.619  1.00  0.00           C  
ATOM   1966  C   LYS B  30      -8.048  16.953   0.435  1.00  0.00           C  
ATOM   1967  O   LYS B  30      -8.616  17.925   0.936  1.00  0.00           O  
ATOM   1968  CB  LYS B  30      -5.792  18.140   0.705  1.00  0.00           C  
ATOM   1969  CG  LYS B  30      -4.271  18.051   0.897  1.00  0.00           C  
ATOM   1970  CD  LYS B  30      -3.933  17.379   2.225  1.00  0.00           C  
ATOM   1971  CE  LYS B  30      -2.423  17.351   2.439  1.00  0.00           C  
ATOM   1972  NZ  LYS B  30      -2.096  16.542   3.651  1.00  0.00           N  
ATOM   1973  N   GLN B  31      -8.701  16.028  -0.241  1.00  0.00           N  
ATOM   1974  CA  GLN B  31     -10.151  15.946  -0.367  1.00  0.00           C  
ATOM   1975  C   GLN B  31     -10.739  15.275   0.885  1.00  0.00           C  
ATOM   1976  O   GLN B  31     -10.388  14.129   1.173  1.00  0.00           O  
ATOM   1977  CB  GLN B  31     -10.472  15.186  -1.668  1.00  0.00           C  
ATOM   1978  CG  GLN B  31     -11.945  14.831  -1.867  1.00  0.00           C  
ATOM   1979  CD  GLN B  31     -12.872  16.044  -1.832  1.00  0.00           C  
ATOM   1980  OE1 GLN B  31     -12.714  17.003  -2.552  1.00  0.00           O  
ATOM   1981  NE2 GLN B  31     -13.859  16.010  -0.970  1.00  0.00           N  
ATOM   1982  N   PRO B  32     -11.635  15.932   1.628  1.00  0.00           N  
ATOM   1983  CA  PRO B  32     -12.305  15.306   2.758  1.00  0.00           C  
ATOM   1984  C   PRO B  32     -13.117  14.084   2.330  1.00  0.00           C  
ATOM   1985  O   PRO B  32     -13.792  14.107   1.295  1.00  0.00           O  
ATOM   1986  CB  PRO B  32     -13.199  16.379   3.377  1.00  0.00           C  
ATOM   1987  CG  PRO B  32     -12.593  17.693   2.881  1.00  0.00           C  
ATOM   1988  CD  PRO B  32     -12.036  17.320   1.519  1.00  0.00           C  
ATOM   1989  N   VAL B  33     -13.092  13.040   3.151  1.00  0.00           N  
ATOM   1990  CA  VAL B  33     -13.849  11.811   2.903  1.00  0.00           C  
ATOM   1991  C   VAL B  33     -14.623  11.381   4.149  1.00  0.00           C  
ATOM   1992  O   VAL B  33     -14.142  11.485   5.271  1.00  0.00           O  
ATOM   1993  CB  VAL B  33     -12.967  10.656   2.380  1.00  0.00           C  
ATOM   1994  CG1 VAL B  33     -12.451  10.960   0.971  1.00  0.00           C  
ATOM   1995  CG2 VAL B  33     -11.765  10.362   3.269  1.00  0.00           C  
ATOM   1996  N   ILE B  34     -15.826  10.871   3.912  1.00  0.00           N  
ATOM   1997  CA  ILE B  34     -16.616  10.126   4.892  1.00  0.00           C  
ATOM   1998  C   ILE B  34     -16.677   8.683   4.399  1.00  0.00           C  
ATOM   1999  O   ILE B  34     -17.045   8.424   3.260  1.00  0.00           O  
ATOM   2000  CB  ILE B  34     -18.025  10.730   5.084  1.00  0.00           C  
ATOM   2001  CG1 ILE B  34     -17.950  12.226   5.474  1.00  0.00           C  
ATOM   2002  CG2 ILE B  34     -18.797   9.926   6.147  1.00  0.00           C  
ATOM   2003  CD1 ILE B  34     -19.314  12.925   5.545  1.00  0.00           C  
ATOM   2004  N   VAL B  35     -16.311   7.733   5.252  1.00  0.00           N  
ATOM   2005  CA  VAL B  35     -16.225   6.320   4.896  1.00  0.00           C  
ATOM   2006  C   VAL B  35     -17.197   5.523   5.750  1.00  0.00           C  
ATOM   2007  O   VAL B  35     -17.146   5.608   6.975  1.00  0.00           O  
ATOM   2008  CB  VAL B  35     -14.781   5.809   5.066  1.00  0.00           C  
ATOM   2009  CG1 VAL B  35     -14.678   4.311   4.804  1.00  0.00           C  
ATOM   2010  CG2 VAL B  35     -13.836   6.518   4.089  1.00  0.00           C  
ATOM   2011  N   SER B  36     -18.042   4.713   5.128  1.00  0.00           N  
ATOM   2012  CA  SER B  36     -18.765   3.678   5.863  1.00  0.00           C  
ATOM   2013  C   SER B  36     -17.983   2.366   5.883  1.00  0.00           C  
ATOM   2014  O   SER B  36     -17.374   1.964   4.886  1.00  0.00           O  
ATOM   2015  CB  SER B  36     -20.199   3.465   5.344  1.00  0.00           C  
ATOM   2016  OG  SER B  36     -20.239   2.531   4.282  1.00  0.00           O  
ATOM   2017  N   TYR B  37     -18.070   1.666   7.002  1.00  0.00           N  
ATOM   2018  CA  TYR B  37     -17.516   0.323   7.141  1.00  0.00           C  
ATOM   2019  C   TYR B  37     -18.457  -0.564   7.951  1.00  0.00           C  
ATOM   2020  O   TYR B  37     -19.152  -0.101   8.854  1.00  0.00           O  
ATOM   2021  CB  TYR B  37     -16.117   0.389   7.769  1.00  0.00           C  
ATOM   2022  CG  TYR B  37     -16.106   0.856   9.214  1.00  0.00           C  
ATOM   2023  CD1 TYR B  37     -16.117   2.233   9.527  1.00  0.00           C  
ATOM   2024  CD2 TYR B  37     -16.058  -0.081  10.248  1.00  0.00           C  
ATOM   2025  CE1 TYR B  37     -16.072   2.665  10.857  1.00  0.00           C  
ATOM   2026  CE2 TYR B  37     -16.012   0.340  11.591  1.00  0.00           C  
ATOM   2027  CZ  TYR B  37     -16.013   1.708  11.897  1.00  0.00           C  
ATOM   2028  OH  TYR B  37     -15.951   2.122  13.206  1.00  0.00           O  
ATOM   2029  N   ARG B  38     -18.472  -1.869   7.640  1.00  0.00           N  
ATOM   2030  CA  ARG B  38     -19.269  -2.852   8.384  1.00  0.00           C  
ATOM   2031  C   ARG B  38     -18.484  -3.462   9.538  1.00  0.00           C  
ATOM   2032  O   ARG B  38     -18.986  -3.587  10.645  1.00  0.00           O  
ATOM   2033  CB  ARG B  38     -19.769  -3.930   7.407  1.00  0.00           C  
ATOM   2034  CG  ARG B  38     -20.713  -4.917   8.109  1.00  0.00           C  
ATOM   2035  CD  ARG B  38     -21.188  -5.977   7.122  1.00  0.00           C  
ATOM   2036  NE  ARG B  38     -22.116  -6.925   7.778  1.00  0.00           N  
ATOM   2037  CZ  ARG B  38     -22.648  -8.009   7.254  1.00  0.00           C  
ATOM   2038  NH1 ARG B  38     -22.353  -8.395   6.041  1.00  0.00           N  
ATOM   2039  NH2 ARG B  38     -23.500  -8.713   7.943  1.00  0.00           N  
ATOM   2040  N   THR B  39     -17.252  -3.869   9.254  1.00  0.00           N  
ATOM   2041  CA  THR B  39     -16.339  -4.503  10.206  1.00  0.00           C  
ATOM   2042  C   THR B  39     -15.157  -3.576  10.431  1.00  0.00           C  
ATOM   2043  O   THR B  39     -14.617  -3.035   9.468  1.00  0.00           O  
ATOM   2044  CB  THR B  39     -15.852  -5.868   9.683  1.00  0.00           C  
ATOM   2045  OG1 THR B  39     -16.948  -6.655   9.254  1.00  0.00           O  
ATOM   2046  CG2 THR B  39     -15.107  -6.663  10.752  1.00  0.00           C  
ATOM   2047  N   HIS B  40     -14.772  -3.413  11.692  1.00  0.00           N  
ATOM   2048  CA  HIS B  40     -13.592  -2.630  12.037  1.00  0.00           C  
ATOM   2049  C   HIS B  40     -12.318  -3.405  11.660  1.00  0.00           C  
ATOM   2050  O   HIS B  40     -11.889  -4.313  12.364  1.00  0.00           O  
ATOM   2051  CB  HIS B  40     -13.637  -2.268  13.526  1.00  0.00           C  
ATOM   2052  CG  HIS B  40     -12.767  -1.090  13.844  1.00  0.00           C  
ATOM   2053  ND1 HIS B  40     -11.399  -1.026  13.858  1.00  0.00           N  
ATOM   2054  CD2 HIS B  40     -13.231   0.171  14.152  1.00  0.00           C  
ATOM   2055  CE1 HIS B  40     -11.031   0.236  14.172  1.00  0.00           C  
ATOM   2056  NE2 HIS B  40     -12.132   0.980  14.355  1.00  0.00           N  
ATOM   2057  N   TYR B  41     -11.751  -3.062  10.512  1.00  0.00           N  
ATOM   2058  CA  TYR B  41     -10.420  -3.528  10.124  1.00  0.00           C  
ATOM   2059  C   TYR B  41      -9.368  -2.525  10.619  1.00  0.00           C  
ATOM   2060  O   TYR B  41      -9.689  -1.341  10.732  1.00  0.00           O  
ATOM   2061  CB  TYR B  41     -10.347  -3.689   8.599  1.00  0.00           C  
ATOM   2062  CG  TYR B  41     -11.300  -4.731   8.051  1.00  0.00           C  
ATOM   2063  CD1 TYR B  41     -11.035  -6.101   8.225  1.00  0.00           C  
ATOM   2064  CD2 TYR B  41     -12.469  -4.336   7.381  1.00  0.00           C  
ATOM   2065  CE1 TYR B  41     -11.926  -7.066   7.739  1.00  0.00           C  
ATOM   2066  CE2 TYR B  41     -13.377  -5.294   6.893  1.00  0.00           C  
ATOM   2067  CZ  TYR B  41     -13.100  -6.661   7.072  1.00  0.00           C  
ATOM   2068  OH  TYR B  41     -13.983  -7.598   6.608  1.00  0.00           O  
ATOM   2069  N   PRO B  42      -8.104  -2.949  10.814  1.00  0.00           N  
ATOM   2070  CA  PRO B  42      -7.005  -2.036  11.142  1.00  0.00           C  
ATOM   2071  C   PRO B  42      -6.894  -0.849  10.169  1.00  0.00           C  
ATOM   2072  O   PRO B  42      -6.689   0.291  10.583  1.00  0.00           O  
ATOM   2073  CB  PRO B  42      -5.740  -2.909  11.120  1.00  0.00           C  
ATOM   2074  CG  PRO B  42      -6.258  -4.295  11.474  1.00  0.00           C  
ATOM   2075  CD  PRO B  42      -7.626  -4.328  10.805  1.00  0.00           C  
ATOM   2076  N   ALA B  43      -7.164  -1.094   8.880  1.00  0.00           N  
ATOM   2077  CA  ALA B  43      -7.226  -0.049   7.856  1.00  0.00           C  
ATOM   2078  C   ALA B  43      -8.126   1.155   8.219  1.00  0.00           C  
ATOM   2079  O   ALA B  43      -7.864   2.273   7.769  1.00  0.00           O  
ATOM   2080  CB  ALA B  43      -7.715  -0.704   6.565  1.00  0.00           C  
ATOM   2081  N   ILE B  44      -9.168   0.959   9.021  1.00  0.00           N  
ATOM   2082  CA  ILE B  44     -10.057   2.028   9.475  1.00  0.00           C  
ATOM   2083  C   ILE B  44      -9.326   2.986  10.423  1.00  0.00           C  
ATOM   2084  O   ILE B  44      -9.474   4.194  10.280  1.00  0.00           O  
ATOM   2085  CB  ILE B  44     -11.337   1.453  10.121  1.00  0.00           C  
ATOM   2086  CG1 ILE B  44     -12.160   0.595   9.136  1.00  0.00           C  
ATOM   2087  CG2 ILE B  44     -12.221   2.558  10.726  1.00  0.00           C  
ATOM   2088  CD1 ILE B  44     -12.676   1.339   7.899  1.00  0.00           C  
ATOM   2089  N   ASP B  45      -8.482   2.474  11.315  1.00  0.00           N  
ATOM   2090  CA  ASP B  45      -7.686   3.309  12.218  1.00  0.00           C  
ATOM   2091  C   ASP B  45      -6.716   4.194  11.426  1.00  0.00           C  
ATOM   2092  O   ASP B  45      -6.560   5.385  11.713  1.00  0.00           O  
ATOM   2093  CB  ASP B  45      -6.907   2.446  13.218  1.00  0.00           C  
ATOM   2094  CG  ASP B  45      -7.810   1.618  14.117  1.00  0.00           C  
ATOM   2095  OD1 ASP B  45      -8.839   2.164  14.566  1.00  0.00           O  
ATOM   2096  OD2 ASP B  45      -7.480   0.433  14.364  1.00  0.00           O  
ATOM   2097  N   GLY B  46      -6.117   3.639  10.369  1.00  0.00           N  
ATOM   2098  CA  GLY B  46      -5.279   4.397   9.447  1.00  0.00           C  
ATOM   2099  C   GLY B  46      -6.033   5.549   8.764  1.00  0.00           C  
ATOM   2100  O   GLY B  46      -5.534   6.675   8.724  1.00  0.00           O  
ATOM   2101  N   LEU B  47      -7.260   5.298   8.305  1.00  0.00           N  
ATOM   2102  CA  LEU B  47      -8.110   6.335   7.701  1.00  0.00           C  
ATOM   2103  C   LEU B  47      -8.482   7.430   8.713  1.00  0.00           C  
ATOM   2104  O   LEU B  47      -8.382   8.609   8.388  1.00  0.00           O  
ATOM   2105  CB  LEU B  47      -9.383   5.695   7.116  1.00  0.00           C  
ATOM   2106  CG  LEU B  47      -9.180   4.805   5.879  1.00  0.00           C  
ATOM   2107  CD1 LEU B  47     -10.513   4.163   5.493  1.00  0.00           C  
ATOM   2108  CD2 LEU B  47      -8.684   5.592   4.666  1.00  0.00           C  
ATOM   2109  N   ILE B  48      -8.852   7.058   9.942  1.00  0.00           N  
ATOM   2110  CA  ILE B  48      -9.178   8.004  11.017  1.00  0.00           C  
ATOM   2111  C   ILE B  48      -7.957   8.876  11.349  1.00  0.00           C  
ATOM   2112  O   ILE B  48      -8.066  10.104  11.405  1.00  0.00           O  
ATOM   2113  CB  ILE B  48      -9.694   7.248  12.265  1.00  0.00           C  
ATOM   2114  CG1 ILE B  48     -11.069   6.613  11.973  1.00  0.00           C  
ATOM   2115  CG2 ILE B  48      -9.805   8.198  13.478  1.00  0.00           C  
ATOM   2116  CD1 ILE B  48     -11.514   5.584  13.019  1.00  0.00           C  
ATOM   2117  N   ASN B  49      -6.780   8.266  11.485  1.00  0.00           N  
ATOM   2118  CA  ASN B  49      -5.535   8.977  11.766  1.00  0.00           C  
ATOM   2119  C   ASN B  49      -5.135   9.941  10.637  1.00  0.00           C  
ATOM   2120  O   ASN B  49      -4.497  10.967  10.889  1.00  0.00           O  
ATOM   2121  CB  ASN B  49      -4.426   7.939  12.013  1.00  0.00           C  
ATOM   2122  CG  ASN B  49      -4.568   7.224  13.342  1.00  0.00           C  
ATOM   2123  OD1 ASN B  49      -5.102   7.742  14.308  1.00  0.00           O  
ATOM   2124  ND2 ASN B  49      -4.056   6.018  13.452  1.00  0.00           N  
ATOM   2125  N   ALA B  50      -5.533   9.655   9.408  1.00  0.00           N  
ATOM   2126  CA  ALA B  50      -5.324  10.533   8.269  1.00  0.00           C  
ATOM   2127  C   ALA B  50      -6.402  11.634   8.109  1.00  0.00           C  
ATOM   2128  O   ALA B  50      -6.324  12.450   7.190  1.00  0.00           O  
ATOM   2129  CB  ALA B  50      -5.175   9.669   7.021  1.00  0.00           C  
ATOM   2130  N   GLY B  51      -7.384  11.671   9.005  1.00  0.00           N  
ATOM   2131  CA  GLY B  51      -8.435  12.693   9.051  1.00  0.00           C  
ATOM   2132  C   GLY B  51      -9.731  12.325   8.333  1.00  0.00           C  
ATOM   2133  O   GLY B  51     -10.587  13.192   8.160  1.00  0.00           O  
ATOM   2134  N   ALA B  52      -9.905  11.068   7.914  1.00  0.00           N  
ATOM   2135  CA  ALA B  52     -11.180  10.598   7.393  1.00  0.00           C  
ATOM   2136  C   ALA B  52     -12.208  10.436   8.519  1.00  0.00           C  
ATOM   2137  O   ALA B  52     -11.902   9.929   9.591  1.00  0.00           O  
ATOM   2138  CB  ALA B  52     -10.990   9.287   6.640  1.00  0.00           C  
ATOM   2139  N   GLN B  53     -13.461  10.804   8.253  1.00  0.00           N  
ATOM   2140  CA  GLN B  53     -14.562  10.460   9.142  1.00  0.00           C  
ATOM   2141  C   GLN B  53     -15.053   9.048   8.804  1.00  0.00           C  
ATOM   2142  O   GLN B  53     -15.611   8.821   7.734  1.00  0.00           O  
ATOM   2143  CB  GLN B  53     -15.651  11.520   9.045  1.00  0.00           C  
ATOM   2144  CG  GLN B  53     -16.746  11.246  10.077  1.00  0.00           C  
ATOM   2145  CD  GLN B  53     -17.795  12.351  10.141  1.00  0.00           C  
ATOM   2146  OE1 GLN B  53     -17.814  13.285   9.361  1.00  0.00           O  
ATOM   2147  NE2 GLN B  53     -18.699  12.266  11.086  1.00  0.00           N  
ATOM   2148  N   CYS B  54     -14.860   8.099   9.712  1.00  0.00           N  
ATOM   2149  CA  CYS B  54     -15.292   6.721   9.529  1.00  0.00           C  
ATOM   2150  C   CYS B  54     -16.534   6.427  10.376  1.00  0.00           C  
ATOM   2151  O   CYS B  54     -16.519   6.624  11.582  1.00  0.00           O  
ATOM   2152  CB  CYS B  54     -14.122   5.773   9.855  1.00  0.00           C  
ATOM   2153  SG  CYS B  54     -12.781   6.019   8.658  1.00  0.00           S  
ATOM   2154  N   ILE B  55     -17.611   5.947   9.743  1.00  0.00           N  
ATOM   2155  CA  ILE B  55     -18.888   5.644  10.394  1.00  0.00           C  
ATOM   2156  C   ILE B  55     -19.173   4.153  10.224  1.00  0.00           C  
ATOM   2157  O   ILE B  55     -19.269   3.647   9.101  1.00  0.00           O  
ATOM   2158  CB  ILE B  55     -20.026   6.523   9.823  1.00  0.00           C  
ATOM   2159  CG1 ILE B  55     -19.686   8.035   9.928  1.00  0.00           C  
ATOM   2160  CG2 ILE B  55     -21.348   6.212  10.554  1.00  0.00           C  
ATOM   2161  CD1 ILE B  55     -20.719   8.969   9.275  1.00  0.00           C  
ATOM   2162  N   GLN B  56     -19.322   3.440  11.331  1.00  0.00           N  
ATOM   2163  CA  GLN B  56     -19.747   2.042  11.283  1.00  0.00           C  
ATOM   2164  C   GLN B  56     -21.219   1.966  10.888  1.00  0.00           C  
ATOM   2165  O   GLN B  56     -22.057   2.647  11.473  1.00  0.00           O  
ATOM   2166  CB  GLN B  56     -19.474   1.345  12.616  1.00  0.00           C  
ATOM   2167  CG  GLN B  56     -19.593  -0.180  12.469  1.00  0.00           C  
ATOM   2168  CD  GLN B  56     -19.162  -0.937  13.728  1.00  0.00           C  
ATOM   2169  OE1 GLN B  56     -18.900  -0.373  14.777  1.00  0.00           O  
ATOM   2170  NE2 GLN B  56     -19.070  -2.243  13.663  1.00  0.00           N  
ATOM   2171  N   ALA B  57     -21.539   1.116   9.903  1.00  0.00           N  
ATOM   2172  CA  ALA B  57     -22.890   0.971   9.393  1.00  0.00           C  
ATOM   2173  C   ALA B  57     -23.203  -0.482   9.042  1.00  0.00           C  
ATOM   2174  O   ALA B  57     -22.395  -1.186   8.427  1.00  0.00           O  
ATOM   2175  CB  ALA B  57     -23.051   1.894   8.183  1.00  0.00           C  
ATOM   2176  N   ASP B  58     -24.417  -0.923   9.392  1.00  0.00           N  
ATOM   2177  CA  ASP B  58     -24.956  -2.196   8.937  1.00  0.00           C  
ATOM   2178  C   ASP B  58     -26.075  -1.958   7.919  1.00  0.00           C  
ATOM   2179  O   ASP B  58     -27.187  -1.564   8.261  1.00  0.00           O  
ATOM   2180  CB  ASP B  58     -25.425  -3.061  10.108  1.00  0.00           C  
ATOM   2181  CG  ASP B  58     -25.814  -4.470   9.633  1.00  0.00           C  
ATOM   2182  OD1 ASP B  58     -25.587  -4.801   8.440  1.00  0.00           O  
ATOM   2183  OD2 ASP B  58     -26.305  -5.268  10.452  1.00  0.00           O  
ATOM   2184  N   PHE B  59     -25.776  -2.213   6.654  1.00  0.00           N  
ATOM   2185  CA  PHE B  59     -26.725  -2.057   5.554  1.00  0.00           C  
ATOM   2186  C   PHE B  59     -27.615  -3.293   5.326  1.00  0.00           C  
ATOM   2187  O   PHE B  59     -28.359  -3.324   4.344  1.00  0.00           O  
ATOM   2188  CB  PHE B  59     -25.977  -1.646   4.284  1.00  0.00           C  
ATOM   2189  CG  PHE B  59     -25.181  -0.356   4.380  1.00  0.00           C  
ATOM   2190  CD1 PHE B  59     -25.613   0.716   5.170  1.00  0.00           C  
ATOM   2191  CD2 PHE B  59     -24.000  -0.224   3.626  1.00  0.00           C  
ATOM   2192  CE1 PHE B  59     -24.875   1.913   5.225  1.00  0.00           C  
ATOM   2193  CE2 PHE B  59     -23.263   0.969   3.669  1.00  0.00           C  
ATOM   2194  CZ  PHE B  59     -23.699   2.040   4.473  1.00  0.00           C  
ATOM   2195  N   SER B  60     -27.561  -4.298   6.202  1.00  0.00           N  
ATOM   2196  CA  SER B  60     -28.401  -5.492   6.070  1.00  0.00           C  
ATOM   2197  C   SER B  60     -29.889  -5.236   6.330  1.00  0.00           C  
ATOM   2198  O   SER B  60     -30.727  -6.034   5.915  1.00  0.00           O  
ATOM   2199  CB  SER B  60     -27.891  -6.613   6.985  1.00  0.00           C  
ATOM   2200  OG  SER B  60     -28.040  -6.286   8.347  1.00  0.00           O  
ATOM   2201  N   THR B  61     -30.225  -4.105   6.947  1.00  0.00           N  
ATOM   2202  CA  THR B  61     -31.606  -3.684   7.215  1.00  0.00           C  
ATOM   2203  C   THR B  61     -31.840  -2.242   6.750  1.00  0.00           C  
ATOM   2204  O   THR B  61     -30.919  -1.427   6.715  1.00  0.00           O  
ATOM   2205  CB  THR B  61     -31.971  -3.815   8.699  1.00  0.00           C  
ATOM   2206  OG1 THR B  61     -31.253  -2.886   9.474  1.00  0.00           O  
ATOM   2207  CG2 THR B  61     -31.699  -5.206   9.257  1.00  0.00           C  
ATOM   2208  N   ASN B  62     -33.090  -1.908   6.426  1.00  0.00           N  
ATOM   2209  CA  ASN B  62     -33.453  -0.538   6.053  1.00  0.00           C  
ATOM   2210  C   ASN B  62     -33.226   0.444   7.212  1.00  0.00           C  
ATOM   2211  O   ASN B  62     -32.739   1.546   6.972  1.00  0.00           O  
ATOM   2212  CB  ASN B  62     -34.914  -0.504   5.578  1.00  0.00           C  
ATOM   2213  CG  ASN B  62     -35.144  -1.264   4.283  1.00  0.00           C  
ATOM   2214  OD1 ASN B  62     -34.256  -1.535   3.491  1.00  0.00           O  
ATOM   2215  ND2 ASN B  62     -36.375  -1.629   4.016  1.00  0.00           N  
ATOM   2216  N   ASP B  63     -33.483   0.031   8.446  1.00  0.00           N  
ATOM   2217  CA  ASP B  63     -33.236   0.859   9.626  1.00  0.00           C  
ATOM   2218  C   ASP B  63     -31.738   1.166   9.798  1.00  0.00           C  
ATOM   2219  O   ASP B  63     -31.373   2.308  10.072  1.00  0.00           O  
ATOM   2220  CB  ASP B  63     -33.779   0.165  10.879  1.00  0.00           C  
ATOM   2221  CG  ASP B  63     -35.300   0.001  10.861  1.00  0.00           C  
ATOM   2222  OD1 ASP B  63     -35.978   0.764  10.139  1.00  0.00           O  
ATOM   2223  OD2 ASP B  63     -35.781  -0.923  11.564  1.00  0.00           O  
ATOM   2224  N   GLY B  64     -30.860   0.194   9.541  1.00  0.00           N  
ATOM   2225  CA  GLY B  64     -29.410   0.398   9.556  1.00  0.00           C  
ATOM   2226  C   GLY B  64     -28.928   1.362   8.455  1.00  0.00           C  
ATOM   2227  O   GLY B  64     -28.038   2.182   8.689  1.00  0.00           O  
ATOM   2228  N   VAL B  65     -29.553   1.313   7.270  1.00  0.00           N  
ATOM   2229  CA  VAL B  65     -29.282   2.273   6.188  1.00  0.00           C  
ATOM   2230  C   VAL B  65     -29.718   3.684   6.588  1.00  0.00           C  
ATOM   2231  O   VAL B  65     -28.961   4.635   6.391  1.00  0.00           O  
ATOM   2232  CB  VAL B  65     -29.971   1.851   4.875  1.00  0.00           C  
ATOM   2233  CG1 VAL B  65     -29.768   2.873   3.757  1.00  0.00           C  
ATOM   2234  CG2 VAL B  65     -29.434   0.512   4.353  1.00  0.00           C  
ATOM   2235  N   MET B  66     -30.907   3.826   7.169  1.00  0.00           N  
ATOM   2236  CA  MET B  66     -31.436   5.129   7.572  1.00  0.00           C  
ATOM   2237  C   MET B  66     -30.664   5.724   8.757  1.00  0.00           C  
ATOM   2238  O   MET B  66     -30.349   6.910   8.732  1.00  0.00           O  
ATOM   2239  CB  MET B  66     -32.938   5.026   7.875  1.00  0.00           C  
ATOM   2240  CG  MET B  66     -33.776   4.707   6.624  1.00  0.00           C  
ATOM   2241  SD  MET B  66     -33.561   5.818   5.185  1.00  0.00           S  
ATOM   2242  CE  MET B  66     -33.976   7.409   5.932  1.00  0.00           C  
ATOM   2243  N   ALA B  67     -30.262   4.897   9.723  1.00  0.00           N  
ATOM   2244  CA  ALA B  67     -29.400   5.328  10.824  1.00  0.00           C  
ATOM   2245  C   ALA B  67     -28.059   5.873  10.317  1.00  0.00           C  
ATOM   2246  O   ALA B  67     -27.584   6.915  10.781  1.00  0.00           O  
ATOM   2247  CB  ALA B  67     -29.209   4.141  11.776  1.00  0.00           C  
ATOM   2248  N   PHE B  68     -27.472   5.228   9.309  1.00  0.00           N  
ATOM   2249  CA  PHE B  68     -26.266   5.743   8.664  1.00  0.00           C  
ATOM   2250  C   PHE B  68     -26.522   7.074   7.937  1.00  0.00           C  
ATOM   2251  O   PHE B  68     -25.716   8.002   8.065  1.00  0.00           O  
ATOM   2252  CB  PHE B  68     -25.720   4.693   7.694  1.00  0.00           C  
ATOM   2253  CG  PHE B  68     -24.561   5.200   6.872  1.00  0.00           C  
ATOM   2254  CD1 PHE B  68     -24.741   5.543   5.519  1.00  0.00           C  
ATOM   2255  CD2 PHE B  68     -23.299   5.393   7.471  1.00  0.00           C  
ATOM   2256  CE1 PHE B  68     -23.666   6.056   4.771  1.00  0.00           C  
ATOM   2257  CE2 PHE B  68     -22.229   5.901   6.731  1.00  0.00           C  
ATOM   2258  CZ  PHE B  68     -22.411   6.227   5.375  1.00  0.00           C  
ATOM   2259  N   ALA B  69     -27.629   7.204   7.212  1.00  0.00           N  
ATOM   2260  CA  ALA B  69     -27.994   8.453   6.553  1.00  0.00           C  
ATOM   2261  C   ALA B  69     -28.124   9.605   7.561  1.00  0.00           C  
ATOM   2262  O   ALA B  69     -27.602  10.693   7.313  1.00  0.00           O  
ATOM   2263  CB  ALA B  69     -29.290   8.245   5.756  1.00  0.00           C  
ATOM   2264  N   ASP B  70     -28.740   9.367   8.717  1.00  0.00           N  
ATOM   2265  CA  ASP B  70     -28.885  10.353   9.781  1.00  0.00           C  
ATOM   2266  C   ASP B  70     -27.535  10.799  10.358  1.00  0.00           C  
ATOM   2267  O   ASP B  70     -27.329  11.996  10.600  1.00  0.00           O  
ATOM   2268  CB  ASP B  70     -29.791   9.808  10.893  1.00  0.00           C  
ATOM   2269  CG  ASP B  70     -31.273   9.794  10.518  1.00  0.00           C  
ATOM   2270  OD1 ASP B  70     -31.670  10.551   9.602  1.00  0.00           O  
ATOM   2271  OD2 ASP B  70     -32.031   9.094  11.231  1.00  0.00           O  
ATOM   2272  N   GLU B  71     -26.582   9.882  10.533  1.00  0.00           N  
ATOM   2273  CA  GLU B  71     -25.228  10.222  10.969  1.00  0.00           C  
ATOM   2274  C   GLU B  71     -24.473  11.070   9.930  1.00  0.00           C  
ATOM   2275  O   GLU B  71     -23.819  12.057  10.281  1.00  0.00           O  
ATOM   2276  CB  GLU B  71     -24.440   8.947  11.323  1.00  0.00           C  
ATOM   2277  CG  GLU B  71     -24.884   8.322  12.654  1.00  0.00           C  
ATOM   2278  CD  GLU B  71     -24.792   9.331  13.815  1.00  0.00           C  
ATOM   2279  OE1 GLU B  71     -25.831   9.587  14.484  1.00  0.00           O  
ATOM   2280  OE2 GLU B  71     -23.713   9.933  13.992  1.00  0.00           O  
ATOM   2281  N   VAL B  72     -24.627  10.772   8.633  1.00  0.00           N  
ATOM   2282  CA  VAL B  72     -24.047  11.602   7.569  1.00  0.00           C  
ATOM   2283  C   VAL B  72     -24.673  13.000   7.563  1.00  0.00           C  
ATOM   2284  O   VAL B  72     -23.959  13.995   7.471  1.00  0.00           O  
ATOM   2285  CB  VAL B  72     -24.188  10.927   6.188  1.00  0.00           C  
ATOM   2286  CG1 VAL B  72     -23.674  11.824   5.054  1.00  0.00           C  
ATOM   2287  CG2 VAL B  72     -23.378   9.629   6.123  1.00  0.00           C  
ATOM   2288  N   LEU B  73     -26.000  13.097   7.721  1.00  0.00           N  
ATOM   2289  CA  LEU B  73     -26.731  14.369   7.756  1.00  0.00           C  
ATOM   2290  C   LEU B  73     -26.351  15.253   8.952  1.00  0.00           C  
ATOM   2291  O   LEU B  73     -26.405  16.474   8.840  1.00  0.00           O  
ATOM   2292  CB  LEU B  73     -28.245  14.065   7.788  1.00  0.00           C  
ATOM   2293  CG  LEU B  73     -28.804  13.580   6.440  1.00  0.00           C  
ATOM   2294  CD1 LEU B  73     -30.203  12.985   6.635  1.00  0.00           C  
ATOM   2295  CD2 LEU B  73     -28.922  14.719   5.434  1.00  0.00           C  
ATOM   2296  N   LYS B  74     -25.952  14.665  10.079  1.00  0.00           N  
ATOM   2297  CA  LYS B  74     -25.409  15.390  11.240  1.00  0.00           C  
ATOM   2298  C   LYS B  74     -23.960  15.829  11.020  1.00  0.00           C  
ATOM   2299  O   LYS B  74     -23.534  16.834  11.584  1.00  0.00           O  
ATOM   2300  CB  LYS B  74     -25.475  14.502  12.486  1.00  0.00           C  
ATOM   2301  CG  LYS B  74     -26.912  14.226  12.983  1.00  0.00           C  
ATOM   2302  CD  LYS B  74     -26.835  13.144  14.062  1.00  0.00           C  
ATOM   2303  CE  LYS B  74     -28.179  12.493  14.342  1.00  0.00           C  
ATOM   2304  NZ  LYS B  74     -27.972  11.223  15.080  1.00  0.00           N  
ATOM   2305  N   SER B  75     -23.224  15.084  10.214  1.00  0.00           N  
ATOM   2306  CA  SER B  75     -21.775  15.252  10.046  1.00  0.00           C  
ATOM   2307  C   SER B  75     -21.382  16.327   9.034  1.00  0.00           C  
ATOM   2308  O   SER B  75     -20.281  16.876   9.118  1.00  0.00           O  
ATOM   2309  CB  SER B  75     -21.173  13.928   9.594  1.00  0.00           C  
ATOM   2310  OG  SER B  75     -21.340  12.965  10.606  1.00  0.00           O  
ATOM   2311  N   THR B  76     -22.249  16.611   8.054  1.00  0.00           N  
ATOM   2312  CA  THR B  76     -21.944  17.555   6.980  1.00  0.00           C  
ATOM   2313  C   THR B  76     -23.182  18.309   6.512  1.00  0.00           C  
ATOM   2314  O   THR B  76     -24.309  17.828   6.589  1.00  0.00           O  
ATOM   2315  CB  THR B  76     -21.231  16.855   5.808  1.00  0.00           C  
ATOM   2316  OG1 THR B  76     -20.837  17.823   4.861  1.00  0.00           O  
ATOM   2317  CG2 THR B  76     -22.088  15.816   5.088  1.00  0.00           C  
ATOM   2318  N   HIS B  77     -22.972  19.524   5.997  1.00  0.00           N  
ATOM   2319  CA  HIS B  77     -24.003  20.347   5.368  1.00  0.00           C  
ATOM   2320  C   HIS B  77     -24.116  20.128   3.849  1.00  0.00           C  
ATOM   2321  O   HIS B  77     -25.024  20.666   3.219  1.00  0.00           O  
ATOM   2322  CB  HIS B  77     -23.723  21.820   5.709  1.00  0.00           C  
ATOM   2323  CG  HIS B  77     -22.397  22.308   5.186  1.00  0.00           C  
ATOM   2324  ND1 HIS B  77     -21.168  22.158   5.798  1.00  0.00           N  
ATOM   2325  CD2 HIS B  77     -22.169  22.980   4.011  1.00  0.00           C  
ATOM   2326  CE1 HIS B  77     -20.228  22.723   5.011  1.00  0.00           C  
ATOM   2327  NE2 HIS B  77     -20.801  23.234   3.922  1.00  0.00           N  
ATOM   2328  N   GLY B  78     -23.208  19.362   3.257  1.00  0.00           N  
ATOM   2329  CA  GLY B  78     -23.187  19.066   1.834  1.00  0.00           C  
ATOM   2330  C   GLY B  78     -22.256  17.902   1.502  1.00  0.00           C  
ATOM   2331  O   GLY B  78     -21.387  17.540   2.291  1.00  0.00           O  
ATOM   2332  N   LEU B  79     -22.446  17.338   0.303  1.00  0.00           N  
ATOM   2333  CA  LEU B  79     -21.599  16.282  -0.246  1.00  0.00           C  
ATOM   2334  C   LEU B  79     -21.146  16.651  -1.660  1.00  0.00           C  
ATOM   2335  O   LEU B  79     -21.954  17.072  -2.493  1.00  0.00           O  
ATOM   2336  CB  LEU B  79     -22.352  14.942  -0.250  1.00  0.00           C  
ATOM   2337  CG  LEU B  79     -22.528  14.283   1.129  1.00  0.00           C  
ATOM   2338  CD1 LEU B  79     -23.407  13.041   0.998  1.00  0.00           C  
ATOM   2339  CD2 LEU B  79     -21.193  13.850   1.743  1.00  0.00           C  
ATOM   2340  N   ARG B  80     -19.869  16.431  -1.948  1.00  0.00           N  
ATOM   2341  CA  ARG B  80     -19.325  16.508  -3.308  1.00  0.00           C  
ATOM   2342  C   ARG B  80     -19.759  15.310  -4.154  1.00  0.00           C  
ATOM   2343  O   ARG B  80     -20.059  15.478  -5.331  1.00  0.00           O  
ATOM   2344  CB  ARG B  80     -17.794  16.638  -3.241  1.00  0.00           C  
ATOM   2345  CG  ARG B  80     -17.087  16.536  -4.607  1.00  0.00           C  
ATOM   2346  CD  ARG B  80     -17.495  17.640  -5.585  1.00  0.00           C  
ATOM   2347  NE  ARG B  80     -16.948  17.393  -6.938  1.00  0.00           N  
ATOM   2348  CZ  ARG B  80     -17.519  16.660  -7.890  1.00  0.00           C  
ATOM   2349  NH1 ARG B  80     -18.674  16.071  -7.719  1.00  0.00           N  
ATOM   2350  NH2 ARG B  80     -16.956  16.499  -9.036  1.00  0.00           N  
ATOM   2351  N   ALA B  81     -19.760  14.123  -3.556  1.00  0.00           N  
ATOM   2352  CA  ALA B  81     -20.145  12.898  -4.250  1.00  0.00           C  
ATOM   2353  C   ALA B  81     -20.553  11.782  -3.279  1.00  0.00           C  
ATOM   2354  O   ALA B  81     -20.170  11.797  -2.105  1.00  0.00           O  
ATOM   2355  CB  ALA B  81     -18.985  12.446  -5.150  1.00  0.00           C  
ATOM   2356  N   ILE B  82     -21.275  10.791  -3.801  1.00  0.00           N  
ATOM   2357  CA  ILE B  82     -21.504   9.498  -3.143  1.00  0.00           C  
ATOM   2358  C   ILE B  82     -20.975   8.388  -4.052  1.00  0.00           C  
ATOM   2359  O   ILE B  82     -21.424   8.237  -5.190  1.00  0.00           O  
ATOM   2360  CB  ILE B  82     -22.995   9.274  -2.806  1.00  0.00           C  
ATOM   2361  CG1 ILE B  82     -23.569  10.434  -1.965  1.00  0.00           C  
ATOM   2362  CG2 ILE B  82     -23.148   7.932  -2.059  1.00  0.00           C  
ATOM   2363  CD1 ILE B  82     -25.068  10.307  -1.667  1.00  0.00           C  
ATOM   2364  N   LEU B  83     -20.061   7.585  -3.541  1.00  0.00           N  
ATOM   2365  CA  LEU B  83     -19.520   6.404  -4.207  1.00  0.00           C  
ATOM   2366  C   LEU B  83     -20.102   5.153  -3.540  1.00  0.00           C  
ATOM   2367  O   LEU B  83     -19.676   4.745  -2.457  1.00  0.00           O  
ATOM   2368  CB  LEU B  83     -17.982   6.422  -4.179  1.00  0.00           C  
ATOM   2369  CG  LEU B  83     -17.310   7.720  -4.694  1.00  0.00           C  
ATOM   2370  CD1 LEU B  83     -15.798   7.522  -4.765  1.00  0.00           C  
ATOM   2371  CD2 LEU B  83     -17.773   8.124  -6.088  1.00  0.00           C  
ATOM   2372  N   HIS B  84     -21.075   4.519  -4.181  1.00  0.00           N  
ATOM   2373  CA  HIS B  84     -21.730   3.300  -3.702  1.00  0.00           C  
ATOM   2374  C   HIS B  84     -20.886   2.061  -4.012  1.00  0.00           C  
ATOM   2375  O   HIS B  84     -21.211   1.280  -4.911  1.00  0.00           O  
ATOM   2376  CB  HIS B  84     -23.144   3.194  -4.274  1.00  0.00           C  
ATOM   2377  CG  HIS B  84     -24.093   4.217  -3.723  1.00  0.00           C  
ATOM   2378  ND1 HIS B  84     -24.681   4.190  -2.476  1.00  0.00           N  
ATOM   2379  CD2 HIS B  84     -24.563   5.318  -4.390  1.00  0.00           C  
ATOM   2380  CE1 HIS B  84     -25.495   5.250  -2.400  1.00  0.00           C  
ATOM   2381  NE2 HIS B  84     -25.447   5.949  -3.541  1.00  0.00           N  
ATOM   2382  N   ASN B  85     -19.817   1.870  -3.251  1.00  0.00           N  
ATOM   2383  CA  ASN B  85     -18.891   0.738  -3.384  1.00  0.00           C  
ATOM   2384  C   ASN B  85     -19.253  -0.464  -2.484  1.00  0.00           C  
ATOM   2385  O   ASN B  85     -18.792  -1.580  -2.730  1.00  0.00           O  
ATOM   2386  CB  ASN B  85     -17.471   1.276  -3.117  1.00  0.00           C  
ATOM   2387  CG  ASN B  85     -16.438   0.174  -3.012  1.00  0.00           C  
ATOM   2388  OD1 ASN B  85     -15.989  -0.417  -3.964  1.00  0.00           O  
ATOM   2389  ND2 ASN B  85     -16.065  -0.169  -1.790  1.00  0.00           N  
ATOM   2390  N   ALA B  86     -20.063  -0.276  -1.440  1.00  0.00           N  
ATOM   2391  CA  ALA B  86     -20.474  -1.381  -0.575  1.00  0.00           C  
ATOM   2392  C   ALA B  86     -21.181  -2.475  -1.394  1.00  0.00           C  
ATOM   2393  O   ALA B  86     -22.123  -2.206  -2.138  1.00  0.00           O  
ATOM   2394  CB  ALA B  86     -21.357  -0.870   0.563  1.00  0.00           C  
ATOM   2395  N   SER B  87     -20.713  -3.716  -1.232  1.00  0.00           N  
ATOM   2396  CA  SER B  87     -21.240  -4.865  -1.962  1.00  0.00           C  
ATOM   2397  C   SER B  87     -21.122  -6.127  -1.113  1.00  0.00           C  
ATOM   2398  O   SER B  87     -20.246  -6.245  -0.257  1.00  0.00           O  
ATOM   2399  CB  SER B  87     -20.481  -5.014  -3.290  1.00  0.00           C  
ATOM   2400  OG  SER B  87     -20.983  -6.077  -4.080  1.00  0.00           O  
ATOM   2401  N   ALA B  88     -22.000  -7.086  -1.393  1.00  0.00           N  
ATOM   2402  CA  ALA B  88     -21.864  -8.463  -0.944  1.00  0.00           C  
ATOM   2403  C   ALA B  88     -21.934  -9.390  -2.157  1.00  0.00           C  
ATOM   2404  O   ALA B  88     -22.454  -9.032  -3.216  1.00  0.00           O  
ATOM   2405  CB  ALA B  88     -22.935  -8.762   0.112  1.00  0.00           C  
ATOM   2406  N   TRP B  89     -21.373 -10.592  -2.001  1.00  0.00           N  
ATOM   2407  CA  TRP B  89     -21.378 -11.603  -3.046  1.00  0.00           C  
ATOM   2408  C   TRP B  89     -21.849 -12.919  -2.446  1.00  0.00           C  
ATOM   2409  O   TRP B  89     -21.213 -13.458  -1.536  1.00  0.00           O  
ATOM   2410  CB  TRP B  89     -19.997 -11.694  -3.670  1.00  0.00           C  
ATOM   2411  CG  TRP B  89     -19.970 -12.447  -4.960  1.00  0.00           C  
ATOM   2412  CD1 TRP B  89     -20.434 -11.982  -6.136  1.00  0.00           C  
ATOM   2413  CD2 TRP B  89     -19.384 -13.761  -5.235  1.00  0.00           C  
ATOM   2414  NE1 TRP B  89     -20.145 -12.903  -7.143  1.00  0.00           N  
ATOM   2415  CE2 TRP B  89     -19.464 -13.981  -6.635  1.00  0.00           C  
ATOM   2416  CE3 TRP B  89     -18.739 -14.741  -4.447  1.00  0.00           C  
ATOM   2417  CZ2 TRP B  89     -18.874 -15.101  -7.246  1.00  0.00           C  
ATOM   2418  CZ3 TRP B  89     -18.174 -15.859  -5.052  1.00  0.00           C  
ATOM   2419  CH2 TRP B  89     -18.223 -16.031  -6.442  1.00  0.00           C  
ATOM   2420  N   MET B  90     -22.989 -13.404  -2.904  1.00  0.00           N  
ATOM   2421  CA  MET B  90     -23.571 -14.679  -2.494  1.00  0.00           C  
ATOM   2422  C   MET B  90     -23.990 -15.449  -3.739  1.00  0.00           C  
ATOM   2423  O   MET B  90     -24.612 -14.898  -4.644  1.00  0.00           O  
ATOM   2424  CB  MET B  90     -24.764 -14.474  -1.550  1.00  0.00           C  
ATOM   2425  CG  MET B  90     -24.340 -13.930  -0.180  1.00  0.00           C  
ATOM   2426  SD  MET B  90     -25.695 -13.622   0.986  1.00  0.00           S  
ATOM   2427  CE  MET B  90     -26.273 -15.304   1.303  1.00  0.00           C  
ATOM   2428  N   ALA B  91     -23.625 -16.731  -3.757  1.00  0.00           N  
ATOM   2429  CA  ALA B  91     -24.038 -17.682  -4.777  1.00  0.00           C  
ATOM   2430  C   ALA B  91     -25.238 -18.497  -4.286  1.00  0.00           C  
ATOM   2431  O   ALA B  91     -25.377 -18.747  -3.093  1.00  0.00           O  
ATOM   2432  CB  ALA B  91     -22.846 -18.588  -5.116  1.00  0.00           C  
ATOM   2433  N   GLU B  92     -26.042 -18.998  -5.222  1.00  0.00           N  
ATOM   2434  CA  GLU B  92     -27.055 -20.013  -4.980  1.00  0.00           C  
ATOM   2435  C   GLU B  92     -26.356 -21.335  -4.617  1.00  0.00           C  
ATOM   2436  O   GLU B  92     -25.937 -22.102  -5.481  1.00  0.00           O  
ATOM   2437  CB  GLU B  92     -27.973 -20.163  -6.208  1.00  0.00           C  
ATOM   2438  CG  GLU B  92     -28.839 -18.932  -6.521  1.00  0.00           C  
ATOM   2439  CD  GLU B  92     -28.104 -17.735  -7.143  1.00  0.00           C  
ATOM   2440  OE1 GLU B  92     -28.655 -16.617  -7.073  1.00  0.00           O  
ATOM   2441  OE2 GLU B  92     -27.000 -17.910  -7.703  1.00  0.00           O  
ATOM   2442  N   LYS B  93     -26.190 -21.598  -3.318  1.00  0.00           N  
ATOM   2443  CA  LYS B  93     -25.541 -22.809  -2.812  1.00  0.00           C  
ATOM   2444  C   LYS B  93     -26.530 -23.679  -2.040  1.00  0.00           C  
ATOM   2445  O   LYS B  93     -27.409 -23.148  -1.360  1.00  0.00           O  
ATOM   2446  CB  LYS B  93     -24.321 -22.457  -1.949  1.00  0.00           C  
ATOM   2447  CG  LYS B  93     -23.176 -21.863  -2.784  1.00  0.00           C  
ATOM   2448  CD  LYS B  93     -21.935 -21.620  -1.921  1.00  0.00           C  
ATOM   2449  CE  LYS B  93     -20.831 -21.006  -2.771  1.00  0.00           C  
ATOM   2450  NZ  LYS B  93     -19.580 -20.780  -1.986  1.00  0.00           N  
ATOM   2451  N   PRO B  94     -26.350 -25.009  -2.059  1.00  0.00           N  
ATOM   2452  CA  PRO B  94     -27.110 -25.904  -1.202  1.00  0.00           C  
ATOM   2453  C   PRO B  94     -26.999 -25.491   0.274  1.00  0.00           C  
ATOM   2454  O   PRO B  94     -25.912 -25.192   0.764  1.00  0.00           O  
ATOM   2455  CB  PRO B  94     -26.527 -27.310  -1.437  1.00  0.00           C  
ATOM   2456  CG  PRO B  94     -25.873 -27.208  -2.810  1.00  0.00           C  
ATOM   2457  CD  PRO B  94     -25.398 -25.763  -2.869  1.00  0.00           C  
ATOM   2458  N   GLY B  95     -28.133 -25.485   0.982  1.00  0.00           N  
ATOM   2459  CA  GLY B  95     -28.210 -25.151   2.408  1.00  0.00           C  
ATOM   2460  C   GLY B  95     -28.492 -23.673   2.719  1.00  0.00           C  
ATOM   2461  O   GLY B  95     -28.883 -23.379   3.845  1.00  0.00           O  
ATOM   2462  N   ALA B  96     -28.352 -22.761   1.762  1.00  0.00           N  
ATOM   2463  CA  ALA B  96     -28.802 -21.383   1.921  1.00  0.00           C  
ATOM   2464  C   ALA B  96     -30.206 -21.218   1.298  1.00  0.00           C  
ATOM   2465  O   ALA B  96     -30.365 -21.523   0.119  1.00  0.00           O  
ATOM   2466  CB  ALA B  96     -27.770 -20.437   1.294  1.00  0.00           C  
ATOM   2467  N   PRO B  97     -31.212 -20.723   2.039  1.00  0.00           N  
ATOM   2468  CA  PRO B  97     -32.529 -20.456   1.477  1.00  0.00           C  
ATOM   2469  C   PRO B  97     -32.427 -19.444   0.322  1.00  0.00           C  
ATOM   2470  O   PRO B  97     -31.890 -18.350   0.488  1.00  0.00           O  
ATOM   2471  CB  PRO B  97     -33.387 -19.929   2.635  1.00  0.00           C  
ATOM   2472  CG  PRO B  97     -32.668 -20.435   3.887  1.00  0.00           C  
ATOM   2473  CD  PRO B  97     -31.199 -20.435   3.465  1.00  0.00           C  
ATOM   2474  N   LEU B  98     -32.958 -19.793  -0.852  1.00  0.00           N  
ATOM   2475  CA  LEU B  98     -32.884 -18.936  -2.038  1.00  0.00           C  
ATOM   2476  C   LEU B  98     -33.518 -17.554  -1.820  1.00  0.00           C  
ATOM   2477  O   LEU B  98     -33.029 -16.552  -2.340  1.00  0.00           O  
ATOM   2478  CB  LEU B  98     -33.569 -19.639  -3.222  1.00  0.00           C  
ATOM   2479  CG  LEU B  98     -32.870 -20.917  -3.731  1.00  0.00           C  
ATOM   2480  CD1 LEU B  98     -33.716 -21.551  -4.829  1.00  0.00           C  
ATOM   2481  CD2 LEU B  98     -31.478 -20.624  -4.287  1.00  0.00           C  
ATOM   2482  N   ALA B  99     -34.592 -17.497  -1.022  1.00  0.00           N  
ATOM   2483  CA  ALA B  99     -35.245 -16.244  -0.664  1.00  0.00           C  
ATOM   2484  C   ALA B  99     -34.302 -15.315   0.126  1.00  0.00           C  
ATOM   2485  O   ALA B  99     -34.267 -14.112  -0.148  1.00  0.00           O  
ATOM   2486  CB  ALA B  99     -36.514 -16.578   0.134  1.00  0.00           C  
ATOM   2487  N   ASP B 100     -33.480 -15.864   1.023  1.00  0.00           N  
ATOM   2488  CA  ASP B 100     -32.537 -15.092   1.826  1.00  0.00           C  
ATOM   2489  C   ASP B 100     -31.365 -14.593   0.984  1.00  0.00           C  
ATOM   2490  O   ASP B 100     -30.944 -13.446   1.121  1.00  0.00           O  
ATOM   2491  CB  ASP B 100     -32.006 -15.936   2.993  1.00  0.00           C  
ATOM   2492  CG  ASP B 100     -33.076 -16.370   3.994  1.00  0.00           C  
ATOM   2493  OD1 ASP B 100     -34.196 -15.822   3.957  1.00  0.00           O  
ATOM   2494  OD2 ASP B 100     -32.760 -17.281   4.799  1.00  0.00           O  
ATOM   2495  N   VAL B 101     -30.886 -15.423   0.040  1.00  0.00           N  
ATOM   2496  CA  VAL B 101     -29.847 -15.009  -0.918  1.00  0.00           C  
ATOM   2497  C   VAL B 101     -30.338 -13.827  -1.747  1.00  0.00           C  
ATOM   2498  O   VAL B 101     -29.649 -12.807  -1.823  1.00  0.00           O  
ATOM   2499  CB  VAL B 101     -29.419 -16.177  -1.835  1.00  0.00           C  
ATOM   2500  CG1 VAL B 101     -28.342 -15.747  -2.835  1.00  0.00           C  
ATOM   2501  CG2 VAL B 101     -28.837 -17.342  -1.024  1.00  0.00           C  
ATOM   2502  N   LEU B 102     -31.544 -13.929  -2.312  1.00  0.00           N  
ATOM   2503  CA  LEU B 102     -32.133 -12.851  -3.095  1.00  0.00           C  
ATOM   2504  C   LEU B 102     -32.346 -11.582  -2.257  1.00  0.00           C  
ATOM   2505  O   LEU B 102     -31.945 -10.501  -2.673  1.00  0.00           O  
ATOM   2506  CB  LEU B 102     -33.446 -13.344  -3.725  1.00  0.00           C  
ATOM   2507  CG  LEU B 102     -34.164 -12.296  -4.597  1.00  0.00           C  
ATOM   2508  CD1 LEU B 102     -33.330 -11.863  -5.795  1.00  0.00           C  
ATOM   2509  CD2 LEU B 102     -35.478 -12.877  -5.116  1.00  0.00           C  
ATOM   2510  N   ALA B 103     -32.937 -11.714  -1.066  1.00  0.00           N  
ATOM   2511  CA  ALA B 103     -33.184 -10.591  -0.173  1.00  0.00           C  
ATOM   2512  C   ALA B 103     -31.879  -9.874   0.213  1.00  0.00           C  
ATOM   2513  O   ALA B 103     -31.813  -8.648   0.138  1.00  0.00           O  
ATOM   2514  CB  ALA B 103     -33.935 -11.105   1.058  1.00  0.00           C  
ATOM   2515  N   CYS B 104     -30.829 -10.616   0.540  1.00  0.00           N  
ATOM   2516  CA  CYS B 104     -29.528 -10.061   0.902  1.00  0.00           C  
ATOM   2517  C   CYS B 104     -28.873  -9.302  -0.264  1.00  0.00           C  
ATOM   2518  O   CYS B 104     -28.359  -8.194  -0.077  1.00  0.00           O  
ATOM   2519  CB  CYS B 104     -28.647 -11.212   1.420  1.00  0.00           C  
ATOM   2520  SG  CYS B 104     -27.103 -10.563   2.122  1.00  0.00           S  
ATOM   2521  N   MET B 105     -28.937  -9.849  -1.488  1.00  0.00           N  
ATOM   2522  CA  MET B 105     -28.399  -9.186  -2.671  1.00  0.00           C  
ATOM   2523  C   MET B 105     -29.186  -7.919  -3.028  1.00  0.00           C  
ATOM   2524  O   MET B 105     -28.594  -6.873  -3.298  1.00  0.00           O  
ATOM   2525  CB  MET B 105     -28.351 -10.154  -3.860  1.00  0.00           C  
ATOM   2526  CG  MET B 105     -27.356 -11.315  -3.706  1.00  0.00           C  
ATOM   2527  SD  MET B 105     -25.628 -10.833  -3.402  1.00  0.00           S  
ATOM   2528  CE  MET B 105     -25.620 -10.759  -1.601  1.00  0.00           C  
ATOM   2529  N   MET B 106     -30.517  -7.984  -2.969  1.00  0.00           N  
ATOM   2530  CA  MET B 106     -31.377  -6.822  -3.203  1.00  0.00           C  
ATOM   2531  C   MET B 106     -31.178  -5.748  -2.125  1.00  0.00           C  
ATOM   2532  O   MET B 106     -31.095  -4.563  -2.455  1.00  0.00           O  
ATOM   2533  CB  MET B 106     -32.848  -7.264  -3.267  1.00  0.00           C  
ATOM   2534  CG  MET B 106     -33.153  -8.109  -4.512  1.00  0.00           C  
ATOM   2535  SD  MET B 106     -32.926  -7.262  -6.115  1.00  0.00           S  
ATOM   2536  CE  MET B 106     -34.322  -6.107  -6.076  1.00  0.00           C  
ATOM   2537  N   GLN B 107     -31.025  -6.130  -0.870  1.00  0.00           N  
ATOM   2538  CA  GLN B 107     -30.791  -5.203   0.232  1.00  0.00           C  
ATOM   2539  C   GLN B 107     -29.534  -4.363   0.015  1.00  0.00           C  
ATOM   2540  O   GLN B 107     -29.584  -3.132   0.065  1.00  0.00           O  
ATOM   2541  CB  GLN B 107     -30.721  -5.989   1.551  1.00  0.00           C  
ATOM   2542  CG  GLN B 107     -30.562  -5.079   2.783  1.00  0.00           C  
ATOM   2543  CD  GLN B 107     -31.730  -4.111   2.957  1.00  0.00           C  
ATOM   2544  OE1 GLN B 107     -32.847  -4.363   2.551  1.00  0.00           O  
ATOM   2545  NE2 GLN B 107     -31.491  -2.963   3.546  1.00  0.00           N  
ATOM   2546  N   ILE B 108     -28.406  -5.009  -0.282  1.00  0.00           N  
ATOM   2547  CA  ILE B 108     -27.129  -4.285  -0.365  1.00  0.00           C  
ATOM   2548  C   ILE B 108     -26.948  -3.531  -1.686  1.00  0.00           C  
ATOM   2549  O   ILE B 108     -26.351  -2.455  -1.693  1.00  0.00           O  
ATOM   2550  CB  ILE B 108     -25.955  -5.237  -0.043  1.00  0.00           C  
ATOM   2551  CG1 ILE B 108     -24.634  -4.495   0.253  1.00  0.00           C  
ATOM   2552  CG2 ILE B 108     -25.714  -6.263  -1.162  1.00  0.00           C  
ATOM   2553  CD1 ILE B 108     -24.713  -3.557   1.458  1.00  0.00           C  
ATOM   2554  N   HIS B 109     -27.458  -4.050  -2.801  1.00  0.00           N  
ATOM   2555  CA  HIS B 109     -27.243  -3.452  -4.127  1.00  0.00           C  
ATOM   2556  C   HIS B 109     -28.395  -2.565  -4.605  1.00  0.00           C  
ATOM   2557  O   HIS B 109     -28.186  -1.769  -5.518  1.00  0.00           O  
ATOM   2558  CB  HIS B 109     -26.955  -4.553  -5.164  1.00  0.00           C  
ATOM   2559  CG  HIS B 109     -25.781  -5.427  -4.829  1.00  0.00           C  
ATOM   2560  ND1 HIS B 109     -25.747  -6.795  -4.913  1.00  0.00           N  
ATOM   2561  CD2 HIS B 109     -24.546  -5.027  -4.409  1.00  0.00           C  
ATOM   2562  CE1 HIS B 109     -24.538  -7.208  -4.547  1.00  0.00           C  
ATOM   2563  NE2 HIS B 109     -23.770  -6.173  -4.233  1.00  0.00           N  
ATOM   2564  N   VAL B 110     -29.579  -2.680  -4.020  1.00  0.00           N  
ATOM   2565  CA  VAL B 110     -30.763  -1.928  -4.448  1.00  0.00           C  
ATOM   2566  C   VAL B 110     -31.294  -1.064  -3.319  1.00  0.00           C  
ATOM   2567  O   VAL B 110     -31.245   0.156  -3.443  1.00  0.00           O  
ATOM   2568  CB  VAL B 110     -31.857  -2.832  -5.044  1.00  0.00           C  
ATOM   2569  CG1 VAL B 110     -32.992  -2.005  -5.655  1.00  0.00           C  
ATOM   2570  CG2 VAL B 110     -31.291  -3.754  -6.135  1.00  0.00           C  
ATOM   2571  N   ASN B 111     -31.730  -1.650  -2.214  1.00  0.00           N  
ATOM   2572  CA  ASN B 111     -32.340  -0.880  -1.122  1.00  0.00           C  
ATOM   2573  C   ASN B 111     -31.354   0.168  -0.575  1.00  0.00           C  
ATOM   2574  O   ASN B 111     -31.722   1.325  -0.431  1.00  0.00           O  
ATOM   2575  CB  ASN B 111     -32.809  -1.796   0.017  1.00  0.00           C  
ATOM   2576  CG  ASN B 111     -33.951  -2.729  -0.343  1.00  0.00           C  
ATOM   2577  OD1 ASN B 111     -34.137  -3.147  -1.465  1.00  0.00           O  
ATOM   2578  ND2 ASN B 111     -34.741  -3.097   0.634  1.00  0.00           N  
ATOM   2579  N   THR B 112     -30.113  -0.223  -0.324  1.00  0.00           N  
ATOM   2580  CA  THR B 112     -29.103   0.678   0.241  1.00  0.00           C  
ATOM   2581  C   THR B 112     -28.824   1.896  -0.655  1.00  0.00           C  
ATOM   2582  O   THR B 112     -29.040   3.010  -0.185  1.00  0.00           O  
ATOM   2583  CB  THR B 112     -27.820  -0.078   0.626  1.00  0.00           C  
ATOM   2584  OG1 THR B 112     -28.109  -1.058   1.584  1.00  0.00           O  
ATOM   2585  CG2 THR B 112     -26.748   0.840   1.208  1.00  0.00           C  
ATOM   2586  N   PRO B 113     -28.435   1.752  -1.942  1.00  0.00           N  
ATOM   2587  CA  PRO B 113     -28.251   2.921  -2.810  1.00  0.00           C  
ATOM   2588  C   PRO B 113     -29.536   3.726  -3.031  1.00  0.00           C  
ATOM   2589  O   PRO B 113     -29.497   4.949  -3.023  1.00  0.00           O  
ATOM   2590  CB  PRO B 113     -27.701   2.375  -4.133  1.00  0.00           C  
ATOM   2591  CG  PRO B 113     -27.074   1.047  -3.741  1.00  0.00           C  
ATOM   2592  CD  PRO B 113     -27.998   0.554  -2.629  1.00  0.00           C  
ATOM   2593  N   TYR B 114     -30.689   3.053  -3.185  1.00  0.00           N  
ATOM   2594  CA  TYR B 114     -31.981   3.713  -3.377  1.00  0.00           C  
ATOM   2595  C   TYR B 114     -32.340   4.621  -2.195  1.00  0.00           C  
ATOM   2596  O   TYR B 114     -32.638   5.801  -2.388  1.00  0.00           O  
ATOM   2597  CB  TYR B 114     -33.056   2.637  -3.588  1.00  0.00           C  
ATOM   2598  CG  TYR B 114     -34.474   3.180  -3.689  1.00  0.00           C  
ATOM   2599  CD1 TYR B 114     -35.316   3.174  -2.565  1.00  0.00           C  
ATOM   2600  CD2 TYR B 114     -34.941   3.694  -4.912  1.00  0.00           C  
ATOM   2601  CE1 TYR B 114     -36.625   3.678  -2.660  1.00  0.00           C  
ATOM   2602  CE2 TYR B 114     -36.241   4.202  -5.018  1.00  0.00           C  
ATOM   2603  CZ  TYR B 114     -37.085   4.195  -3.889  1.00  0.00           C  
ATOM   2604  OH  TYR B 114     -38.356   4.689  -3.992  1.00  0.00           O  
ATOM   2605  N   LEU B 115     -32.266   4.102  -0.976  1.00  0.00           N  
ATOM   2606  CA  LEU B 115     -32.586   4.852   0.240  1.00  0.00           C  
ATOM   2607  C   LEU B 115     -31.576   5.977   0.487  1.00  0.00           C  
ATOM   2608  O   LEU B 115     -31.991   7.105   0.758  1.00  0.00           O  
ATOM   2609  CB  LEU B 115     -32.649   3.892   1.439  1.00  0.00           C  
ATOM   2610  CG  LEU B 115     -33.826   2.897   1.415  1.00  0.00           C  
ATOM   2611  CD1 LEU B 115     -33.667   1.900   2.553  1.00  0.00           C  
ATOM   2612  CD2 LEU B 115     -35.179   3.595   1.565  1.00  0.00           C  
ATOM   2613  N   LEU B 116     -30.269   5.714   0.331  1.00  0.00           N  
ATOM   2614  CA  LEU B 116     -29.232   6.721   0.551  1.00  0.00           C  
ATOM   2615  C   LEU B 116     -29.308   7.871  -0.462  1.00  0.00           C  
ATOM   2616  O   LEU B 116     -29.220   9.026  -0.065  1.00  0.00           O  
ATOM   2617  CB  LEU B 116     -27.829   6.083   0.522  1.00  0.00           C  
ATOM   2618  CG  LEU B 116     -27.521   5.174   1.723  1.00  0.00           C  
ATOM   2619  CD1 LEU B 116     -26.108   4.586   1.571  1.00  0.00           C  
ATOM   2620  CD2 LEU B 116     -27.575   5.920   3.065  1.00  0.00           C  
ATOM   2621  N   ASN B 117     -29.553   7.588  -1.746  1.00  0.00           N  
ATOM   2622  CA  ASN B 117     -29.703   8.636  -2.750  1.00  0.00           C  
ATOM   2623  C   ASN B 117     -30.891   9.556  -2.452  1.00  0.00           C  
ATOM   2624  O   ASN B 117     -30.794  10.761  -2.645  1.00  0.00           O  
ATOM   2625  CB  ASN B 117     -29.852   8.013  -4.150  1.00  0.00           C  
ATOM   2626  CG  ASN B 117     -28.578   7.388  -4.688  1.00  0.00           C  
ATOM   2627  OD1 ASN B 117     -27.493   7.507  -4.151  1.00  0.00           O  
ATOM   2628  ND2 ASN B 117     -28.677   6.706  -5.806  1.00  0.00           N  
ATOM   2629  N   HIS B 118     -31.999   9.011  -1.948  1.00  0.00           N  
ATOM   2630  CA  HIS B 118     -33.141   9.813  -1.531  1.00  0.00           C  
ATOM   2631  C   HIS B 118     -32.876  10.588  -0.228  1.00  0.00           C  
ATOM   2632  O   HIS B 118     -33.119  11.798  -0.178  1.00  0.00           O  
ATOM   2633  CB  HIS B 118     -34.386   8.918  -1.403  1.00  0.00           C  
ATOM   2634  CG  HIS B 118     -35.056   8.658  -2.718  1.00  0.00           C  
ATOM   2635  ND1 HIS B 118     -35.672   9.615  -3.499  1.00  0.00           N  
ATOM   2636  CD2 HIS B 118     -35.228   7.456  -3.355  1.00  0.00           C  
ATOM   2637  CE1 HIS B 118     -36.198   8.999  -4.575  1.00  0.00           C  
ATOM   2638  NE2 HIS B 118     -35.947   7.685  -4.523  1.00  0.00           N  
ATOM   2639  N   ALA B 119     -32.360   9.942   0.794  1.00  0.00           N  
ATOM   2640  CA  ALA B 119     -32.130  10.551   2.100  1.00  0.00           C  
ATOM   2641  C   ALA B 119     -31.064  11.662   2.062  1.00  0.00           C  
ATOM   2642  O   ALA B 119     -31.178  12.673   2.761  1.00  0.00           O  
ATOM   2643  CB  ALA B 119     -31.745   9.441   3.081  1.00  0.00           C  
ATOM   2644  N   LEU B 120     -30.049  11.503   1.214  1.00  0.00           N  
ATOM   2645  CA  LEU B 120     -28.912  12.422   1.096  1.00  0.00           C  
ATOM   2646  C   LEU B 120     -29.019  13.380  -0.102  1.00  0.00           C  
ATOM   2647  O   LEU B 120     -28.124  14.202  -0.300  1.00  0.00           O  
ATOM   2648  CB  LEU B 120     -27.597  11.614   1.081  1.00  0.00           C  
ATOM   2649  CG  LEU B 120     -27.406  10.643   2.261  1.00  0.00           C  
ATOM   2650  CD1 LEU B 120     -26.072   9.912   2.123  1.00  0.00           C  
ATOM   2651  CD2 LEU B 120     -27.420  11.350   3.618  1.00  0.00           C  
ATOM   2652  N   GLU B 121     -30.115  13.344  -0.874  1.00  0.00           N  
ATOM   2653  CA  GLU B 121     -30.324  14.204  -2.052  1.00  0.00           C  
ATOM   2654  C   GLU B 121     -30.073  15.683  -1.740  1.00  0.00           C  
ATOM   2655  O   GLU B 121     -29.391  16.379  -2.494  1.00  0.00           O  
ATOM   2656  CB  GLU B 121     -31.744  13.984  -2.613  1.00  0.00           C  
ATOM   2657  CG  GLU B 121     -32.096  14.926  -3.778  1.00  0.00           C  
ATOM   2658  CD  GLU B 121     -33.434  14.637  -4.496  1.00  0.00           C  
ATOM   2659  OE1 GLU B 121     -33.904  15.512  -5.245  1.00  0.00           O  
ATOM   2660  OE2 GLU B 121     -33.998  13.531  -4.390  1.00  0.00           O  
ATOM   2661  N   ARG B 122     -30.577  16.179  -0.605  1.00  0.00           N  
ATOM   2662  CA  ARG B 122     -30.409  17.576  -0.185  1.00  0.00           C  
ATOM   2663  C   ARG B 122     -28.951  17.998   0.041  1.00  0.00           C  
ATOM   2664  O   ARG B 122     -28.660  19.178  -0.067  1.00  0.00           O  
ATOM   2665  CB  ARG B 122     -31.270  17.852   1.061  1.00  0.00           C  
ATOM   2666  CG  ARG B 122     -30.741  17.161   2.333  1.00  0.00           C  
ATOM   2667  CD  ARG B 122     -31.661  17.465   3.521  1.00  0.00           C  
ATOM   2668  NE  ARG B 122     -31.166  16.869   4.771  1.00  0.00           N  
ATOM   2669  CZ  ARG B 122     -31.807  16.837   5.924  1.00  0.00           C  
ATOM   2670  NH1 ARG B 122     -32.986  17.355   6.070  1.00  0.00           N  
ATOM   2671  NH2 ARG B 122     -31.258  16.274   6.967  1.00  0.00           N  
ATOM   2672  N   LEU B 123     -28.061  17.055   0.351  1.00  0.00           N  
ATOM   2673  CA  LEU B 123     -26.628  17.336   0.522  1.00  0.00           C  
ATOM   2674  C   LEU B 123     -25.898  17.445  -0.820  1.00  0.00           C  
ATOM   2675  O   LEU B 123     -24.844  18.062  -0.889  1.00  0.00           O  
ATOM   2676  CB  LEU B 123     -25.976  16.238   1.385  1.00  0.00           C  
ATOM   2677  CG  LEU B 123     -26.522  16.073   2.814  1.00  0.00           C  
ATOM   2678  CD1 LEU B 123     -25.726  14.985   3.527  1.00  0.00           C  
ATOM   2679  CD2 LEU B 123     -26.412  17.356   3.633  1.00  0.00           C  
ATOM   2680  N   LEU B 124     -26.449  16.864  -1.889  1.00  0.00           N  
ATOM   2681  CA  LEU B 124     -25.880  16.892  -3.232  1.00  0.00           C  
ATOM   2682  C   LEU B 124     -26.373  18.089  -4.053  1.00  0.00           C  
ATOM   2683  O   LEU B 124     -25.703  18.507  -4.995  1.00  0.00           O  
ATOM   2684  CB  LEU B 124     -26.242  15.584  -3.949  1.00  0.00           C  
ATOM   2685  CG  LEU B 124     -25.607  14.322  -3.340  1.00  0.00           C  
ATOM   2686  CD1 LEU B 124     -26.289  13.088  -3.929  1.00  0.00           C  
ATOM   2687  CD2 LEU B 124     -24.111  14.240  -3.657  1.00  0.00           C  
ATOM   2688  N   ARG B 125     -27.537  18.640  -3.718  1.00  0.00           N  
ATOM   2689  CA  ARG B 125     -28.146  19.787  -4.398  1.00  0.00           C  
ATOM   2690  C   ARG B 125     -27.669  21.125  -3.834  1.00  0.00           C  
ATOM   2691  O   ARG B 125     -27.176  21.209  -2.720  1.00  0.00           O  
ATOM   2692  CB  ARG B 125     -29.680  19.694  -4.335  1.00  0.00           C  
ATOM   2693  CG  ARG B 125     -30.231  18.561  -5.194  1.00  0.00           C  
ATOM   2694  CD  ARG B 125     -31.755  18.682  -5.255  1.00  0.00           C  
ATOM   2695  NE  ARG B 125     -32.402  17.626  -6.026  1.00  0.00           N  
ATOM   2696  CZ  ARG B 125     -32.555  17.542  -7.341  1.00  0.00           C  
ATOM   2697  NH1 ARG B 125     -32.056  18.413  -8.168  1.00  0.00           N  
ATOM   2698  NH2 ARG B 125     -33.232  16.554  -7.816  1.00  0.00           N  
ATOM   2699  N   GLY B 126     -27.863  22.188  -4.626  1.00  0.00           N  
ATOM   2700  CA  GLY B 126     -27.599  23.561  -4.215  1.00  0.00           C  
ATOM   2701  C   GLY B 126     -26.148  24.007  -4.383  1.00  0.00           C  
ATOM   2702  O   GLY B 126     -25.802  25.112  -3.957  1.00  0.00           O  
ATOM   2703  N   HIS B 127     -25.304  23.188  -5.022  1.00  0.00           N  
ATOM   2704  CA  HIS B 127     -23.885  23.492  -5.249  1.00  0.00           C  
ATOM   2705  C   HIS B 127     -23.583  23.986  -6.671  1.00  0.00           C  
ATOM   2706  O   HIS B 127     -22.452  24.361  -6.971  1.00  0.00           O  
ATOM   2707  CB  HIS B 127     -23.036  22.282  -4.854  1.00  0.00           C  
ATOM   2708  CG  HIS B 127     -23.328  21.802  -3.458  1.00  0.00           C  
ATOM   2709  ND1 HIS B 127     -23.407  22.597  -2.322  1.00  0.00           N  
ATOM   2710  CD2 HIS B 127     -23.673  20.529  -3.081  1.00  0.00           C  
ATOM   2711  CE1 HIS B 127     -23.793  21.820  -1.301  1.00  0.00           C  
ATOM   2712  NE2 HIS B 127     -23.959  20.556  -1.727  1.00  0.00           N  
ATOM   2713  N   GLY B 128     -24.590  24.023  -7.546  1.00  0.00           N  
ATOM   2714  CA  GLY B 128     -24.480  24.488  -8.923  1.00  0.00           C  
ATOM   2715  C   GLY B 128     -24.646  23.390  -9.972  1.00  0.00           C  
ATOM   2716  O   GLY B 128     -24.936  22.230  -9.675  1.00  0.00           O  
ATOM   2717  N   HIS B 129     -24.462  23.775 -11.225  1.00  0.00           N  
ATOM   2718  CA  HIS B 129     -24.611  22.884 -12.374  1.00  0.00           C  
ATOM   2719  C   HIS B 129     -23.467  21.865 -12.435  1.00  0.00           C  
ATOM   2720  O   HIS B 129     -22.300  22.248 -12.421  1.00  0.00           O  
ATOM   2721  CB  HIS B 129     -24.658  23.740 -13.652  1.00  0.00           C  
ATOM   2722  CG  HIS B 129     -24.831  22.937 -14.912  1.00  0.00           C  
ATOM   2723  ND1 HIS B 129     -23.869  22.185 -15.530  1.00  0.00           N  
ATOM   2724  CD2 HIS B 129     -25.978  22.795 -15.655  1.00  0.00           C  
ATOM   2725  CE1 HIS B 129     -24.412  21.603 -16.612  1.00  0.00           C  
ATOM   2726  NE2 HIS B 129     -25.693  21.959 -16.721  1.00  0.00           N  
ATOM   2727  N   ALA B 130     -23.809  20.587 -12.527  1.00  0.00           N  
ATOM   2728  CA  ALA B 130     -22.858  19.475 -12.560  1.00  0.00           C  
ATOM   2729  C   ALA B 130     -21.834  19.486 -11.404  1.00  0.00           C  
ATOM   2730  O   ALA B 130     -20.705  19.038 -11.564  1.00  0.00           O  
ATOM   2731  CB  ALA B 130     -22.221  19.394 -13.960  1.00  0.00           C  
ATOM   2732  N   ALA B 131     -22.226  20.023 -10.248  1.00  0.00           N  
ATOM   2733  CA  ALA B 131     -21.313  20.220  -9.124  1.00  0.00           C  
ATOM   2734  C   ALA B 131     -21.133  18.974  -8.247  1.00  0.00           C  
ATOM   2735  O   ALA B 131     -20.132  18.865  -7.530  1.00  0.00           O  
ATOM   2736  CB  ALA B 131     -21.818  21.406  -8.306  1.00  0.00           C  
ATOM   2737  N   SER B 132     -22.088  18.037  -8.305  1.00  0.00           N  
ATOM   2738  CA  SER B 132     -22.100  16.827  -7.474  1.00  0.00           C  
ATOM   2739  C   SER B 132     -22.267  15.560  -8.316  1.00  0.00           C  
ATOM   2740  O   SER B 132     -22.798  15.596  -9.425  1.00  0.00           O  
ATOM   2741  CB  SER B 132     -23.190  16.916  -6.409  1.00  0.00           C  
ATOM   2742  OG  SER B 132     -23.020  18.071  -5.617  1.00  0.00           O  
ATOM   2743  N   ASP B 133     -21.825  14.430  -7.775  1.00  0.00           N  
ATOM   2744  CA  ASP B 133     -21.818  13.142  -8.462  1.00  0.00           C  
ATOM   2745  C   ASP B 133     -22.356  12.016  -7.571  1.00  0.00           C  
ATOM   2746  O   ASP B 133     -22.099  11.969  -6.371  1.00  0.00           O  
ATOM   2747  CB  ASP B 133     -20.400  12.816  -8.942  1.00  0.00           C  
ATOM   2748  CG  ASP B 133     -19.968  13.688 -10.126  1.00  0.00           C  
ATOM   2749  OD1 ASP B 133     -20.187  13.249 -11.274  1.00  0.00           O  
ATOM   2750  OD2 ASP B 133     -19.416  14.790  -9.952  1.00  0.00           O  
ATOM   2751  N   ILE B 134     -23.046  11.077  -8.197  1.00  0.00           N  
ATOM   2752  CA  ILE B 134     -23.288   9.744  -7.639  1.00  0.00           C  
ATOM   2753  C   ILE B 134     -22.639   8.732  -8.577  1.00  0.00           C  
ATOM   2754  O   ILE B 134     -22.869   8.764  -9.784  1.00  0.00           O  
ATOM   2755  CB  ILE B 134     -24.791   9.471  -7.432  1.00  0.00           C  
ATOM   2756  CG1 ILE B 134     -25.398  10.469  -6.418  1.00  0.00           C  
ATOM   2757  CG2 ILE B 134     -25.009   8.018  -6.965  1.00  0.00           C  
ATOM   2758  CD1 ILE B 134     -26.923  10.353  -6.262  1.00  0.00           C  
ATOM   2759  N   ILE B 135     -21.862   7.803  -8.033  1.00  0.00           N  
ATOM   2760  CA  ILE B 135     -21.304   6.676  -8.776  1.00  0.00           C  
ATOM   2761  C   ILE B 135     -21.781   5.375  -8.137  1.00  0.00           C  
ATOM   2762  O   ILE B 135     -21.498   5.085  -6.977  1.00  0.00           O  
ATOM   2763  CB  ILE B 135     -19.767   6.763  -8.903  1.00  0.00           C  
ATOM   2764  CG1 ILE B 135     -19.345   8.097  -9.587  1.00  0.00           C  
ATOM   2765  CG2 ILE B 135     -19.246   5.553  -9.697  1.00  0.00           C  
ATOM   2766  CD1 ILE B 135     -17.834   8.297  -9.730  1.00  0.00           C  
ATOM   2767  N   HIS B 136     -22.502   4.572  -8.916  1.00  0.00           N  
ATOM   2768  CA  HIS B 136     -22.878   3.216  -8.531  1.00  0.00           C  
ATOM   2769  C   HIS B 136     -21.819   2.225  -9.020  1.00  0.00           C  
ATOM   2770  O   HIS B 136     -21.510   2.173 -10.203  1.00  0.00           O  
ATOM   2771  CB  HIS B 136     -24.255   2.873  -9.130  1.00  0.00           C  
ATOM   2772  CG  HIS B 136     -25.386   3.735  -8.650  1.00  0.00           C  
ATOM   2773  ND1 HIS B 136     -26.490   4.115  -9.393  1.00  0.00           N  
ATOM   2774  CD2 HIS B 136     -25.566   4.265  -7.404  1.00  0.00           C  
ATOM   2775  CE1 HIS B 136     -27.296   4.845  -8.606  1.00  0.00           C  
ATOM   2776  NE2 HIS B 136     -26.769   4.963  -7.390  1.00  0.00           N  
ATOM   2777  N   PHE B 137     -21.299   1.387  -8.138  1.00  0.00           N  
ATOM   2778  CA  PHE B 137     -20.455   0.261  -8.535  1.00  0.00           C  
ATOM   2779  C   PHE B 137     -21.333  -0.952  -8.829  1.00  0.00           C  
ATOM   2780  O   PHE B 137     -21.835  -1.621  -7.919  1.00  0.00           O  
ATOM   2781  CB  PHE B 137     -19.387  -0.021  -7.481  1.00  0.00           C  
ATOM   2782  CG  PHE B 137     -18.255   0.978  -7.532  1.00  0.00           C  
ATOM   2783  CD1 PHE B 137     -17.115   0.723  -8.317  1.00  0.00           C  
ATOM   2784  CD2 PHE B 137     -18.352   2.199  -6.830  1.00  0.00           C  
ATOM   2785  CE1 PHE B 137     -16.073   1.660  -8.397  1.00  0.00           C  
ATOM   2786  CE2 PHE B 137     -17.317   3.146  -6.914  1.00  0.00           C  
ATOM   2787  CZ  PHE B 137     -16.183   2.867  -7.693  1.00  0.00           C  
ATOM   2788  N   THR B 138     -21.533  -1.231 -10.122  1.00  0.00           N  
ATOM   2789  CA  THR B 138     -22.283  -2.396 -10.592  1.00  0.00           C  
ATOM   2790  C   THR B 138     -21.347  -3.587 -10.780  1.00  0.00           C  
ATOM   2791  O   THR B 138     -20.576  -3.897  -9.863  1.00  0.00           O  
ATOM   2792  CB  THR B 138     -23.131  -2.051 -11.838  1.00  0.00           C  
ATOM   2793  OG1 THR B 138     -22.301  -1.600 -12.885  1.00  0.00           O  
ATOM   2794  CG2 THR B 138     -24.156  -0.959 -11.549  1.00  0.00           C  
ATOM   2795  N   ASP B 139     -21.421  -4.283 -11.896  1.00  0.00           N  
ATOM   2796  CA  ASP B 139     -20.579  -5.430 -12.226  1.00  0.00           C  
ATOM   2797  C   ASP B 139     -20.702  -5.729 -13.727  1.00  0.00           C  
ATOM   2798  O   ASP B 139     -21.735  -5.461 -14.337  1.00  0.00           O  
ATOM   2799  CB  ASP B 139     -21.038  -6.639 -11.393  1.00  0.00           C  
ATOM   2800  CG  ASP B 139     -20.027  -7.780 -11.362  1.00  0.00           C  
ATOM   2801  OD1 ASP B 139     -19.786  -8.373 -12.429  1.00  0.00           O  
ATOM   2802  OD2 ASP B 139     -19.533  -8.104 -10.258  1.00  0.00           O  
ATOM   2803  N   TYR B 140     -19.674  -6.339 -14.306  1.00  0.00           N  
ATOM   2804  CA  TYR B 140     -19.687  -6.908 -15.652  1.00  0.00           C  
ATOM   2805  C   TYR B 140     -20.892  -7.832 -15.921  1.00  0.00           C  
ATOM   2806  O   TYR B 140     -21.419  -7.885 -17.027  1.00  0.00           O  
ATOM   2807  CB  TYR B 140     -18.373  -7.687 -15.815  1.00  0.00           C  
ATOM   2808  CG  TYR B 140     -18.379  -8.692 -16.937  1.00  0.00           C  
ATOM   2809  CD1 TYR B 140     -18.670 -10.046 -16.671  1.00  0.00           C  
ATOM   2810  CD2 TYR B 140     -18.150  -8.271 -18.257  1.00  0.00           C  
ATOM   2811  CE1 TYR B 140     -18.721 -10.974 -17.727  1.00  0.00           C  
ATOM   2812  CE2 TYR B 140     -18.198  -9.187 -19.312  1.00  0.00           C  
ATOM   2813  CZ  TYR B 140     -18.488 -10.542 -19.051  1.00  0.00           C  
ATOM   2814  OH  TYR B 140     -18.532 -11.439 -20.087  1.00  0.00           O  
ATOM   2815  N   VAL B 141     -21.371  -8.557 -14.902  1.00  0.00           N  
ATOM   2816  CA  VAL B 141     -22.490  -9.507 -15.056  1.00  0.00           C  
ATOM   2817  C   VAL B 141     -23.837  -8.845 -15.341  1.00  0.00           C  
ATOM   2818  O   VAL B 141     -24.779  -9.550 -15.681  1.00  0.00           O  
ATOM   2819  CB  VAL B 141     -22.627 -10.473 -13.863  1.00  0.00           C  
ATOM   2820  CG1 VAL B 141     -21.342 -11.263 -13.631  1.00  0.00           C  
ATOM   2821  CG2 VAL B 141     -23.063  -9.765 -12.576  1.00  0.00           C  
ATOM   2822  N   VAL B 142     -23.935  -7.514 -15.235  1.00  0.00           N  
ATOM   2823  CA  VAL B 142     -25.164  -6.763 -15.511  1.00  0.00           C  
ATOM   2824  C   VAL B 142     -25.717  -7.053 -16.913  1.00  0.00           C  
ATOM   2825  O   VAL B 142     -26.914  -7.290 -17.048  1.00  0.00           O  
ATOM   2826  CB  VAL B 142     -24.916  -5.252 -15.338  1.00  0.00           C  
ATOM   2827  CG1 VAL B 142     -26.042  -4.376 -15.911  1.00  0.00           C  
ATOM   2828  CG2 VAL B 142     -24.783  -4.923 -13.849  1.00  0.00           C  
ATOM   2829  N   GLU B 143     -24.858  -7.094 -17.938  1.00  0.00           N  
ATOM   2830  CA  GLU B 143     -25.281  -7.380 -19.313  1.00  0.00           C  
ATOM   2831  C   GLU B 143     -25.316  -8.880 -19.623  1.00  0.00           C  
ATOM   2832  O   GLU B 143     -26.186  -9.353 -20.357  1.00  0.00           O  
ATOM   2833  CB  GLU B 143     -24.349  -6.682 -20.312  1.00  0.00           C  
ATOM   2834  CG  GLU B 143     -24.492  -5.158 -20.276  1.00  0.00           C  
ATOM   2835  CD  GLU B 143     -23.732  -4.469 -21.432  1.00  0.00           C  
ATOM   2836  OE1 GLU B 143     -24.109  -3.327 -21.760  1.00  0.00           O  
ATOM   2837  OE2 GLU B 143     -22.791  -5.081 -21.982  1.00  0.00           O  
ATOM   2838  N   ARG B 144     -24.366  -9.649 -19.077  1.00  0.00           N  
ATOM   2839  CA  ARG B 144     -24.187 -11.060 -19.466  1.00  0.00           C  
ATOM   2840  C   ARG B 144     -25.002 -12.047 -18.629  1.00  0.00           C  
ATOM   2841  O   ARG B 144     -25.261 -13.164 -19.081  1.00  0.00           O  
ATOM   2842  CB  ARG B 144     -22.690 -11.385 -19.460  1.00  0.00           C  
ATOM   2843  CG  ARG B 144     -22.397 -12.703 -20.190  1.00  0.00           C  
ATOM   2844  CD  ARG B 144     -20.896 -12.960 -20.304  1.00  0.00           C  
ATOM   2845  NE  ARG B 144     -20.611 -14.199 -21.040  1.00  0.00           N  
ATOM   2846  CZ  ARG B 144     -19.412 -14.612 -21.438  1.00  0.00           C  
ATOM   2847  NH1 ARG B 144     -18.323 -13.952 -21.167  1.00  0.00           N  
ATOM   2848  NH2 ARG B 144     -19.286 -15.703 -22.127  1.00  0.00           N  
ATOM   2849  N   GLY B 145     -25.371 -11.680 -17.411  1.00  0.00           N  
ATOM   2850  CA  GLY B 145     -25.909 -12.597 -16.416  1.00  0.00           C  
ATOM   2851  C   GLY B 145     -24.842 -13.526 -15.816  1.00  0.00           C  
ATOM   2852  O   GLY B 145     -23.646 -13.432 -16.110  1.00  0.00           O  
ATOM   2853  N   SER B 146     -25.293 -14.414 -14.933  1.00  0.00           N  
ATOM   2854  CA  SER B 146     -24.461 -15.451 -14.318  1.00  0.00           C  
ATOM   2855  C   SER B 146     -25.337 -16.645 -13.956  1.00  0.00           C  
ATOM   2856  O   SER B 146     -26.374 -16.478 -13.324  1.00  0.00           O  
ATOM   2857  CB  SER B 146     -23.776 -14.901 -13.063  1.00  0.00           C  
ATOM   2858  OG  SER B 146     -22.991 -15.893 -12.433  1.00  0.00           O  
ATOM   2859  N   ASP B 147     -24.900 -17.856 -14.317  1.00  0.00           N  
ATOM   2860  CA  ASP B 147     -25.590 -19.105 -13.984  1.00  0.00           C  
ATOM   2861  C   ASP B 147     -25.473 -19.477 -12.497  1.00  0.00           C  
ATOM   2862  O   ASP B 147     -26.357 -20.128 -11.943  1.00  0.00           O  
ATOM   2863  CB  ASP B 147     -25.021 -20.227 -14.880  1.00  0.00           C  
ATOM   2864  CG  ASP B 147     -23.522 -20.513 -14.657  1.00  0.00           C  
ATOM   2865  OD1 ASP B 147     -22.773 -19.560 -14.344  1.00  0.00           O  
ATOM   2866  OD2 ASP B 147     -23.122 -21.694 -14.761  1.00  0.00           O  
ATOM   2867  N   LYS B 148     -24.403 -19.040 -11.831  1.00  0.00           N  
ATOM   2868  CA  LYS B 148     -24.102 -19.364 -10.425  1.00  0.00           C  
ATOM   2869  C   LYS B 148     -24.454 -18.259  -9.431  1.00  0.00           C  
ATOM   2870  O   LYS B 148     -24.384 -18.483  -8.227  1.00  0.00           O  
ATOM   2871  CB  LYS B 148     -22.607 -19.724 -10.297  1.00  0.00           C  
ATOM   2872  CG  LYS B 148     -22.257 -20.972 -11.119  1.00  0.00           C  
ATOM   2873  CD  LYS B 148     -20.780 -21.343 -10.945  1.00  0.00           C  
ATOM   2874  CE  LYS B 148     -20.487 -22.526 -11.854  1.00  0.00           C  
ATOM   2875  NZ  LYS B 148     -19.059 -22.940 -11.790  1.00  0.00           N  
ATOM   2876  N   HIS B 149     -24.757 -17.058  -9.922  1.00  0.00           N  
ATOM   2877  CA  HIS B 149     -24.972 -15.859  -9.111  1.00  0.00           C  
ATOM   2878  C   HIS B 149     -26.157 -15.058  -9.652  1.00  0.00           C  
ATOM   2879  O   HIS B 149     -26.042 -13.871  -9.943  1.00  0.00           O  
ATOM   2880  CB  HIS B 149     -23.678 -15.017  -9.061  1.00  0.00           C  
ATOM   2881  CG  HIS B 149     -22.466 -15.782  -8.627  1.00  0.00           C  
ATOM   2882  ND1 HIS B 149     -21.521 -16.333  -9.464  1.00  0.00           N  
ATOM   2883  CD2 HIS B 149     -22.144 -16.155  -7.348  1.00  0.00           C  
ATOM   2884  CE1 HIS B 149     -20.664 -17.037  -8.707  1.00  0.00           C  
ATOM   2885  NE2 HIS B 149     -21.004 -16.945  -7.421  1.00  0.00           N  
ATOM   2886  N   ILE B 150     -27.299 -15.722  -9.826  1.00  0.00           N  
ATOM   2887  CA  ILE B 150     -28.481 -15.153 -10.480  1.00  0.00           C  
ATOM   2888  C   ILE B 150     -29.024 -13.971  -9.670  1.00  0.00           C  
ATOM   2889  O   ILE B 150     -29.243 -12.889 -10.218  1.00  0.00           O  
ATOM   2890  CB  ILE B 150     -29.561 -16.239 -10.697  1.00  0.00           C  
ATOM   2891  CG1 ILE B 150     -28.996 -17.419 -11.517  1.00  0.00           C  
ATOM   2892  CG2 ILE B 150     -30.793 -15.619 -11.401  1.00  0.00           C  
ATOM   2893  CD1 ILE B 150     -29.977 -18.567 -11.763  1.00  0.00           C  
ATOM   2894  N   ALA B 151     -29.189 -14.138  -8.359  1.00  0.00           N  
ATOM   2895  CA  ALA B 151     -29.637 -13.082  -7.456  1.00  0.00           C  
ATOM   2896  C   ALA B 151     -28.663 -11.887  -7.446  1.00  0.00           C  
ATOM   2897  O   ALA B 151     -29.081 -10.729  -7.543  1.00  0.00           O  
ATOM   2898  CB  ALA B 151     -29.804 -13.676  -6.060  1.00  0.00           C  
ATOM   2899  N   TYR B 152     -27.370 -12.160  -7.394  1.00  0.00           N  
ATOM   2900  CA  TYR B 152     -26.336 -11.127  -7.463  1.00  0.00           C  
ATOM   2901  C   TYR B 152     -26.415 -10.336  -8.774  1.00  0.00           C  
ATOM   2902  O   TYR B 152     -26.529  -9.109  -8.742  1.00  0.00           O  
ATOM   2903  CB  TYR B 152     -24.952 -11.777  -7.297  1.00  0.00           C  
ATOM   2904  CG  TYR B 152     -23.811 -10.804  -7.493  1.00  0.00           C  
ATOM   2905  CD1 TYR B 152     -23.157 -10.686  -8.742  1.00  0.00           C  
ATOM   2906  CD2 TYR B 152     -23.389  -9.990  -6.418  1.00  0.00           C  
ATOM   2907  CE1 TYR B 152     -22.102  -9.772  -8.917  1.00  0.00           C  
ATOM   2908  CE2 TYR B 152     -22.334  -9.074  -6.584  1.00  0.00           C  
ATOM   2909  CZ  TYR B 152     -21.693  -8.972  -7.834  1.00  0.00           C  
ATOM   2910  OH  TYR B 152     -20.665  -8.078  -7.986  1.00  0.00           O  
ATOM   2911  N   ALA B 153     -26.427 -11.028  -9.923  1.00  0.00           N  
ATOM   2912  CA  ALA B 153     -26.489 -10.398 -11.237  1.00  0.00           C  
ATOM   2913  C   ALA B 153     -27.770  -9.560 -11.402  1.00  0.00           C  
ATOM   2914  O   ALA B 153     -27.702  -8.404 -11.820  1.00  0.00           O  
ATOM   2915  CB  ALA B 153     -26.366 -11.491 -12.309  1.00  0.00           C  
ATOM   2916  N   ALA B 154     -28.915 -10.090 -10.995  1.00  0.00           N  
ATOM   2917  CA  ALA B 154     -30.187  -9.377 -11.038  1.00  0.00           C  
ATOM   2918  C   ALA B 154     -30.180  -8.110 -10.164  1.00  0.00           C  
ATOM   2919  O   ALA B 154     -30.632  -7.050 -10.602  1.00  0.00           O  
ATOM   2920  CB  ALA B 154     -31.302 -10.346 -10.617  1.00  0.00           C  
ATOM   2921  N   SER B 155     -29.614  -8.178  -8.968  1.00  0.00           N  
ATOM   2922  CA  SER B 155     -29.504  -7.017  -8.074  1.00  0.00           C  
ATOM   2923  C   SER B 155     -28.587  -5.925  -8.635  1.00  0.00           C  
ATOM   2924  O   SER B 155     -28.928  -4.746  -8.583  1.00  0.00           O  
ATOM   2925  CB  SER B 155     -29.059  -7.463  -6.674  1.00  0.00           C  
ATOM   2926  OG  SER B 155     -27.698  -7.852  -6.638  1.00  0.00           O  
ATOM   2927  N   LYS B 156     -27.490  -6.303  -9.260  1.00  0.00           N  
ATOM   2928  CA  LYS B 156     -26.589  -5.358  -9.936  1.00  0.00           C  
ATOM   2929  C   LYS B 156     -27.224  -4.747 -11.193  1.00  0.00           C  
ATOM   2930  O   LYS B 156     -27.045  -3.555 -11.424  1.00  0.00           O  
ATOM   2931  CB  LYS B 156     -25.255  -6.053 -10.253  1.00  0.00           C  
ATOM   2932  CG  LYS B 156     -24.377  -6.333  -9.020  1.00  0.00           C  
ATOM   2933  CD  LYS B 156     -23.838  -5.041  -8.376  1.00  0.00           C  
ATOM   2934  CE  LYS B 156     -22.675  -5.340  -7.437  1.00  0.00           C  
ATOM   2935  NZ  LYS B 156     -22.028  -4.096  -6.952  1.00  0.00           N  
ATOM   2936  N   ALA B 157     -28.021  -5.503 -11.933  1.00  0.00           N  
ATOM   2937  CA  ALA B 157     -28.783  -4.987 -13.071  1.00  0.00           C  
ATOM   2938  C   ALA B 157     -29.869  -3.982 -12.643  1.00  0.00           C  
ATOM   2939  O   ALA B 157     -30.070  -2.965 -13.306  1.00  0.00           O  
ATOM   2940  CB  ALA B 157     -29.378  -6.175 -13.839  1.00  0.00           C  
ATOM   2941  N   ALA B 158     -30.522  -4.210 -11.505  1.00  0.00           N  
ATOM   2942  CA  ALA B 158     -31.447  -3.238 -10.930  1.00  0.00           C  
ATOM   2943  C   ALA B 158     -30.729  -1.931 -10.545  1.00  0.00           C  
ATOM   2944  O   ALA B 158     -31.222  -0.847 -10.848  1.00  0.00           O  
ATOM   2945  CB  ALA B 158     -32.152  -3.882  -9.727  1.00  0.00           C  
ATOM   2946  N   LEU B 159     -29.530  -2.024  -9.960  1.00  0.00           N  
ATOM   2947  CA  LEU B 159     -28.698  -0.858  -9.638  1.00  0.00           C  
ATOM   2948  C   LEU B 159     -28.272  -0.081 -10.898  1.00  0.00           C  
ATOM   2949  O   LEU B 159     -28.322   1.148 -10.904  1.00  0.00           O  
ATOM   2950  CB  LEU B 159     -27.490  -1.326  -8.805  1.00  0.00           C  
ATOM   2951  CG  LEU B 159     -26.537  -0.192  -8.377  1.00  0.00           C  
ATOM   2952  CD1 LEU B 159     -27.237   0.885  -7.553  1.00  0.00           C  
ATOM   2953  CD2 LEU B 159     -25.405  -0.764  -7.530  1.00  0.00           C  
ATOM   2954  N   ASP B 160     -27.917  -0.777 -11.975  1.00  0.00           N  
ATOM   2955  CA  ASP B 160     -27.610  -0.156 -13.260  1.00  0.00           C  
ATOM   2956  C   ASP B 160     -28.824   0.604 -13.828  1.00  0.00           C  
ATOM   2957  O   ASP B 160     -28.713   1.760 -14.268  1.00  0.00           O  
ATOM   2958  CB  ASP B 160     -27.125  -1.221 -14.260  1.00  0.00           C  
ATOM   2959  CG  ASP B 160     -26.973  -0.607 -15.660  1.00  0.00           C  
ATOM   2960  OD1 ASP B 160     -26.045   0.190 -15.863  1.00  0.00           O  
ATOM   2961  OD2 ASP B 160     -27.883  -0.826 -16.499  1.00  0.00           O  
ATOM   2962  N   ASN B 161     -30.008   0.030 -13.751  1.00  0.00           N  
ATOM   2963  CA  ASN B 161     -31.222   0.721 -14.175  1.00  0.00           C  
ATOM   2964  C   ASN B 161     -31.464   1.994 -13.346  1.00  0.00           C  
ATOM   2965  O   ASN B 161     -31.727   3.060 -13.911  1.00  0.00           O  
ATOM   2966  CB  ASN B 161     -32.417  -0.243 -14.116  1.00  0.00           C  
ATOM   2967  CG  ASN B 161     -33.625   0.383 -14.775  1.00  0.00           C  
ATOM   2968  OD1 ASN B 161     -34.305   1.237 -14.243  1.00  0.00           O  
ATOM   2969  ND2 ASN B 161     -33.912   0.009 -16.004  1.00  0.00           N  
ATOM   2970  N   MET B 162     -31.277   1.920 -12.023  1.00  0.00           N  
ATOM   2971  CA  MET B 162     -31.405   3.074 -11.137  1.00  0.00           C  
ATOM   2972  C   MET B 162     -30.429   4.199 -11.480  1.00  0.00           C  
ATOM   2973  O   MET B 162     -30.774   5.362 -11.269  1.00  0.00           O  
ATOM   2974  CB  MET B 162     -31.237   2.675  -9.674  1.00  0.00           C  
ATOM   2975  CG  MET B 162     -32.444   1.901  -9.136  1.00  0.00           C  
ATOM   2976  SD  MET B 162     -32.493   1.786  -7.322  1.00  0.00           S  
ATOM   2977  CE  MET B 162     -30.942   0.938  -6.988  1.00  0.00           C  
ATOM   2978  N   THR B 163     -29.283   3.912 -12.080  1.00  0.00           N  
ATOM   2979  CA  THR B 163     -28.343   4.943 -12.557  1.00  0.00           C  
ATOM   2980  C   THR B 163     -29.026   5.890 -13.534  1.00  0.00           C  
ATOM   2981  O   THR B 163     -28.938   7.109 -13.387  1.00  0.00           O  
ATOM   2982  CB  THR B 163     -27.109   4.310 -13.225  1.00  0.00           C  
ATOM   2983  OG1 THR B 163     -26.472   3.433 -12.338  1.00  0.00           O  
ATOM   2984  CG2 THR B 163     -26.077   5.346 -13.658  1.00  0.00           C  
ATOM   2985  N   ARG B 164     -29.775   5.365 -14.496  1.00  0.00           N  
ATOM   2986  CA  ARG B 164     -30.511   6.161 -15.480  1.00  0.00           C  
ATOM   2987  C   ARG B 164     -31.674   6.926 -14.853  1.00  0.00           C  
ATOM   2988  O   ARG B 164     -31.890   8.096 -15.189  1.00  0.00           O  
ATOM   2989  CB  ARG B 164     -30.998   5.242 -16.617  1.00  0.00           C  
ATOM   2990  CG  ARG B 164     -29.822   4.688 -17.442  1.00  0.00           C  
ATOM   2991  CD  ARG B 164     -30.295   3.757 -18.574  1.00  0.00           C  
ATOM   2992  NE  ARG B 164     -30.663   2.408 -18.103  1.00  0.00           N  
ATOM   2993  CZ  ARG B 164     -29.817   1.412 -17.839  1.00  0.00           C  
ATOM   2994  NH1 ARG B 164     -28.529   1.538 -17.925  1.00  0.00           N  
ATOM   2995  NH2 ARG B 164     -30.249   0.243 -17.487  1.00  0.00           N  
ATOM   2996  N   SER B 165     -32.390   6.313 -13.922  1.00  0.00           N  
ATOM   2997  CA  SER B 165     -33.513   6.945 -13.225  1.00  0.00           C  
ATOM   2998  C   SER B 165     -33.069   8.115 -12.343  1.00  0.00           C  
ATOM   2999  O   SER B 165     -33.619   9.212 -12.453  1.00  0.00           O  
ATOM   3000  CB  SER B 165     -34.268   5.902 -12.399  1.00  0.00           C  
ATOM   3001  OG  SER B 165     -34.795   4.898 -13.251  1.00  0.00           O  
ATOM   3002  N   PHE B 166     -32.049   7.920 -11.527  1.00  0.00           N  
ATOM   3003  CA  PHE B 166     -31.488   8.983 -10.696  1.00  0.00           C  
ATOM   3004  C   PHE B 166     -30.813  10.073 -11.523  1.00  0.00           C  
ATOM   3005  O   PHE B 166     -30.990  11.246 -11.205  1.00  0.00           O  
ATOM   3006  CB  PHE B 166     -30.534   8.409  -9.646  1.00  0.00           C  
ATOM   3007  CG  PHE B 166     -31.235   7.813  -8.449  1.00  0.00           C  
ATOM   3008  CD1 PHE B 166     -31.926   8.644  -7.545  1.00  0.00           C  
ATOM   3009  CD2 PHE B 166     -31.198   6.430  -8.205  1.00  0.00           C  
ATOM   3010  CE1 PHE B 166     -32.589   8.104  -6.428  1.00  0.00           C  
ATOM   3011  CE2 PHE B 166     -31.855   5.876  -7.091  1.00  0.00           C  
ATOM   3012  CZ  PHE B 166     -32.547   6.714  -6.209  1.00  0.00           C  
ATOM   3013  N   ALA B 167     -30.142   9.740 -12.630  1.00  0.00           N  
ATOM   3014  CA  ALA B 167     -29.578  10.738 -13.538  1.00  0.00           C  
ATOM   3015  C   ALA B 167     -30.658  11.688 -14.077  1.00  0.00           C  
ATOM   3016  O   ALA B 167     -30.471  12.903 -14.062  1.00  0.00           O  
ATOM   3017  CB  ALA B 167     -28.844  10.028 -14.680  1.00  0.00           C  
ATOM   3018  N   ARG B 168     -31.828  11.169 -14.478  1.00  0.00           N  
ATOM   3019  CA  ARG B 168     -32.978  11.983 -14.907  1.00  0.00           C  
ATOM   3020  C   ARG B 168     -33.542  12.833 -13.769  1.00  0.00           C  
ATOM   3021  O   ARG B 168     -33.859  13.995 -13.983  1.00  0.00           O  
ATOM   3022  CB  ARG B 168     -34.092  11.099 -15.475  1.00  0.00           C  
ATOM   3023  CG  ARG B 168     -33.751  10.545 -16.862  1.00  0.00           C  
ATOM   3024  CD  ARG B 168     -34.905   9.672 -17.351  1.00  0.00           C  
ATOM   3025  NE  ARG B 168     -34.652   9.157 -18.712  1.00  0.00           N  
ATOM   3026  CZ  ARG B 168     -35.504   9.148 -19.730  1.00  0.00           C  
ATOM   3027  NH1 ARG B 168     -36.713   9.605 -19.624  1.00  0.00           N  
ATOM   3028  NH2 ARG B 168     -35.141   8.646 -20.871  1.00  0.00           N  
ATOM   3029  N   LYS B 169     -33.685  12.259 -12.574  1.00  0.00           N  
ATOM   3030  CA  LYS B 169     -34.265  12.926 -11.407  1.00  0.00           C  
ATOM   3031  C   LYS B 169     -33.394  14.076 -10.891  1.00  0.00           C  
ATOM   3032  O   LYS B 169     -33.938  15.079 -10.418  1.00  0.00           O  
ATOM   3033  CB  LYS B 169     -34.518  11.876 -10.321  1.00  0.00           C  
ATOM   3034  CG  LYS B 169     -35.038  12.475  -9.004  1.00  0.00           C  
ATOM   3035  CD  LYS B 169     -35.356  11.389  -7.960  1.00  0.00           C  
ATOM   3036  CE  LYS B 169     -35.428  11.966  -6.545  1.00  0.00           C  
ATOM   3037  NZ  LYS B 169     -36.452  13.012  -6.336  1.00  0.00           N  
ATOM   3038  N   LEU B 170     -32.081  13.912 -10.933  1.00  0.00           N  
ATOM   3039  CA  LEU B 170     -31.125  14.793 -10.244  1.00  0.00           C  
ATOM   3040  C   LEU B 170     -30.399  15.778 -11.163  1.00  0.00           C  
ATOM   3041  O   LEU B 170     -29.769  16.710 -10.669  1.00  0.00           O  
ATOM   3042  CB  LEU B 170     -30.140  13.922  -9.440  1.00  0.00           C  
ATOM   3043  CG  LEU B 170     -30.775  12.991  -8.390  1.00  0.00           C  
ATOM   3044  CD1 LEU B 170     -29.682  12.200  -7.679  1.00  0.00           C  
ATOM   3045  CD2 LEU B 170     -31.566  13.744  -7.326  1.00  0.00           C  
ATOM   3046  N   ALA B 171     -30.511  15.625 -12.483  1.00  0.00           N  
ATOM   3047  CA  ALA B 171     -29.994  16.595 -13.435  1.00  0.00           C  
ATOM   3048  C   ALA B 171     -30.684  17.966 -13.265  1.00  0.00           C  
ATOM   3049  O   ALA B 171     -31.867  18.015 -12.921  1.00  0.00           O  
ATOM   3050  CB  ALA B 171     -30.177  16.044 -14.853  1.00  0.00           C  
ATOM   3051  N   PRO B 172     -29.989  19.109 -13.531  1.00  0.00           N  
ATOM   3052  CA  PRO B 172     -28.598  19.188 -13.996  1.00  0.00           C  
ATOM   3053  C   PRO B 172     -27.558  19.325 -12.876  1.00  0.00           C  
ATOM   3054  O   PRO B 172     -26.360  19.383 -13.152  1.00  0.00           O  
ATOM   3055  CB  PRO B 172     -28.594  20.415 -14.906  1.00  0.00           C  
ATOM   3056  CG  PRO B 172     -29.566  21.360 -14.189  1.00  0.00           C  
ATOM   3057  CD  PRO B 172     -30.629  20.402 -13.627  1.00  0.00           C  
ATOM   3058  N   GLU B 173     -27.972  19.389 -11.608  1.00  0.00           N  
ATOM   3059  CA  GLU B 173     -27.071  19.667 -10.487  1.00  0.00           C  
ATOM   3060  C   GLU B 173     -26.175  18.479 -10.127  1.00  0.00           C  
ATOM   3061  O   GLU B 173     -25.011  18.656  -9.741  1.00  0.00           O  
ATOM   3062  CB  GLU B 173     -27.879  20.076  -9.253  1.00  0.00           C  
ATOM   3063  CG  GLU B 173     -28.707  21.361  -9.452  1.00  0.00           C  
ATOM   3064  CD  GLU B 173     -29.466  21.685  -8.165  1.00  0.00           C  
ATOM   3065  OE1 GLU B 173     -29.031  22.591  -7.438  1.00  0.00           O  
ATOM   3066  OE2 GLU B 173     -30.454  20.979  -7.863  1.00  0.00           O  
ATOM   3067  N   VAL B 174     -26.727  17.274 -10.252  1.00  0.00           N  
ATOM   3068  CA  VAL B 174     -26.063  16.033  -9.867  1.00  0.00           C  
ATOM   3069  C   VAL B 174     -25.956  15.117 -11.074  1.00  0.00           C  
ATOM   3070  O   VAL B 174     -26.959  14.807 -11.722  1.00  0.00           O  
ATOM   3071  CB  VAL B 174     -26.807  15.316  -8.725  1.00  0.00           C  
ATOM   3072  CG1 VAL B 174     -25.959  14.191  -8.136  1.00  0.00           C  
ATOM   3073  CG2 VAL B 174     -27.197  16.265  -7.581  1.00  0.00           C  
ATOM   3074  N   LYS B 175     -24.741  14.649 -11.377  1.00  0.00           N  
ATOM   3075  CA  LYS B 175     -24.501  13.606 -12.368  1.00  0.00           C  
ATOM   3076  C   LYS B 175     -24.585  12.239 -11.701  1.00  0.00           C  
ATOM   3077  O   LYS B 175     -24.128  12.058 -10.578  1.00  0.00           O  
ATOM   3078  CB  LYS B 175     -23.143  13.799 -13.046  1.00  0.00           C  
ATOM   3079  CG  LYS B 175     -23.050  15.139 -13.799  1.00  0.00           C  
ATOM   3080  CD  LYS B 175     -21.705  15.296 -14.522  1.00  0.00           C  
ATOM   3081  CE  LYS B 175     -20.522  15.523 -13.560  1.00  0.00           C  
ATOM   3082  NZ  LYS B 175     -19.710  14.328 -13.311  1.00  0.00           N  
ATOM   3083  N   VAL B 176     -25.135  11.250 -12.400  1.00  0.00           N  
ATOM   3084  CA  VAL B 176     -25.247   9.882 -11.880  1.00  0.00           C  
ATOM   3085  C   VAL B 176     -24.755   8.913 -12.937  1.00  0.00           C  
ATOM   3086  O   VAL B 176     -25.346   8.814 -14.013  1.00  0.00           O  
ATOM   3087  CB  VAL B 176     -26.673   9.536 -11.429  1.00  0.00           C  
ATOM   3088  CG1 VAL B 176     -26.691   8.192 -10.687  1.00  0.00           C  
ATOM   3089  CG2 VAL B 176     -27.256  10.601 -10.492  1.00  0.00           C  
ATOM   3090  N   ASN B 177     -23.672   8.192 -12.641  1.00  0.00           N  
ATOM   3091  CA  ASN B 177     -23.067   7.209 -13.530  1.00  0.00           C  
ATOM   3092  C   ASN B 177     -22.824   5.893 -12.788  1.00  0.00           C  
ATOM   3093  O   ASN B 177     -22.869   5.839 -11.562  1.00  0.00           O  
ATOM   3094  CB  ASN B 177     -21.780   7.788 -14.136  1.00  0.00           C  
ATOM   3095  CG  ASN B 177     -22.056   8.984 -15.030  1.00  0.00           C  
ATOM   3096  OD1 ASN B 177     -22.633   8.872 -16.098  1.00  0.00           O  
ATOM   3097  ND2 ASN B 177     -21.661  10.167 -14.610  1.00  0.00           N  
ATOM   3098  N   SER B 178     -22.551   4.832 -13.539  1.00  0.00           N  
ATOM   3099  CA  SER B 178     -22.111   3.561 -12.962  1.00  0.00           C  
ATOM   3100  C   SER B 178     -20.791   3.091 -13.548  1.00  0.00           C  
ATOM   3101  O   SER B 178     -20.458   3.378 -14.699  1.00  0.00           O  
ATOM   3102  CB  SER B 178     -23.196   2.482 -13.041  1.00  0.00           C  
ATOM   3103  OG  SER B 178     -23.740   2.332 -14.332  1.00  0.00           O  
ATOM   3104  N   ILE B 179     -20.037   2.371 -12.746  1.00  0.00           N  
ATOM   3105  CA  ILE B 179     -18.827   1.652 -13.149  1.00  0.00           C  
ATOM   3106  C   ILE B 179     -19.122   0.159 -13.012  1.00  0.00           C  
ATOM   3107  O   ILE B 179     -19.574  -0.280 -11.955  1.00  0.00           O  
ATOM   3108  CB  ILE B 179     -17.607   2.102 -12.314  1.00  0.00           C  
ATOM   3109  CG1 ILE B 179     -17.336   3.610 -12.525  1.00  0.00           C  
ATOM   3110  CG2 ILE B 179     -16.372   1.259 -12.692  1.00  0.00           C  
ATOM   3111  CD1 ILE B 179     -16.186   4.184 -11.679  1.00  0.00           C  
ATOM   3112  N   ALA B 180     -18.891  -0.601 -14.077  1.00  0.00           N  
ATOM   3113  CA  ALA B 180     -19.152  -2.029 -14.162  1.00  0.00           C  
ATOM   3114  C   ALA B 180     -17.837  -2.821 -14.285  1.00  0.00           C  
ATOM   3115  O   ALA B 180     -17.440  -3.204 -15.383  1.00  0.00           O  
ATOM   3116  CB  ALA B 180     -20.124  -2.268 -15.329  1.00  0.00           C  
ATOM   3117  N   PRO B 181     -17.125  -3.058 -13.178  1.00  0.00           N  
ATOM   3118  CA  PRO B 181     -15.866  -3.780 -13.214  1.00  0.00           C  
ATOM   3119  C   PRO B 181     -16.079  -5.280 -13.419  1.00  0.00           C  
ATOM   3120  O   PRO B 181     -17.096  -5.859 -13.014  1.00  0.00           O  
ATOM   3121  CB  PRO B 181     -15.177  -3.456 -11.891  1.00  0.00           C  
ATOM   3122  CG  PRO B 181     -16.342  -3.253 -10.929  1.00  0.00           C  
ATOM   3123  CD  PRO B 181     -17.429  -2.652 -11.811  1.00  0.00           C  
ATOM   3124  N   SER B 182     -15.086  -5.934 -14.013  1.00  0.00           N  
ATOM   3125  CA  SER B 182     -14.902  -7.378 -13.932  1.00  0.00           C  
ATOM   3126  C   SER B 182     -13.854  -7.715 -12.857  1.00  0.00           C  
ATOM   3127  O   SER B 182     -13.937  -7.238 -11.724  1.00  0.00           O  
ATOM   3128  CB  SER B 182     -14.608  -7.965 -15.325  1.00  0.00           C  
ATOM   3129  OG  SER B 182     -13.326  -7.614 -15.788  1.00  0.00           O  
ATOM   3130  N   LEU B 183     -12.865  -8.524 -13.190  1.00  0.00           N  
ATOM   3131  CA  LEU B 183     -11.717  -8.779 -12.323  1.00  0.00           C  
ATOM   3132  C   LEU B 183     -10.773  -7.568 -12.355  1.00  0.00           C  
ATOM   3133  O   LEU B 183     -10.097  -7.347 -13.348  1.00  0.00           O  
ATOM   3134  CB  LEU B 183     -11.020 -10.059 -12.803  1.00  0.00           C  
ATOM   3135  CG  LEU B 183      -9.800 -10.430 -11.939  1.00  0.00           C  
ATOM   3136  CD1 LEU B 183     -10.223 -10.979 -10.580  1.00  0.00           C  
ATOM   3137  CD2 LEU B 183      -8.987 -11.478 -12.675  1.00  0.00           C  
ATOM   3138  N   ILE B 184     -10.703  -6.837 -11.237  1.00  0.00           N  
ATOM   3139  CA  ILE B 184      -9.776  -5.715 -11.040  1.00  0.00           C  
ATOM   3140  C   ILE B 184      -8.527  -6.154 -10.268  1.00  0.00           C  
ATOM   3141  O   ILE B 184      -7.419  -5.758 -10.606  1.00  0.00           O  
ATOM   3142  CB  ILE B 184     -10.501  -4.546 -10.350  1.00  0.00           C  
ATOM   3143  CG1 ILE B 184     -11.672  -4.010 -11.198  1.00  0.00           C  
ATOM   3144  CG2 ILE B 184      -9.547  -3.401  -9.987  1.00  0.00           C  
ATOM   3145  CD1 ILE B 184     -11.287  -3.471 -12.586  1.00  0.00           C  
ATOM   3146  N   LEU B 185      -8.711  -6.977  -9.240  1.00  0.00           N  
ATOM   3147  CA  LEU B 185      -7.634  -7.528  -8.418  1.00  0.00           C  
ATOM   3148  C   LEU B 185      -8.030  -8.910  -7.877  1.00  0.00           C  
ATOM   3149  O   LEU B 185      -9.197  -9.151  -7.574  1.00  0.00           O  
ATOM   3150  CB  LEU B 185      -7.281  -6.546  -7.281  1.00  0.00           C  
ATOM   3151  CG  LEU B 185      -8.447  -6.232  -6.325  1.00  0.00           C  
ATOM   3152  CD1 LEU B 185      -8.094  -6.580  -4.892  1.00  0.00           C  
ATOM   3153  CD2 LEU B 185      -8.816  -4.752  -6.361  1.00  0.00           C  
ATOM   3154  N   PHE B 186      -7.045  -9.785  -7.728  1.00  0.00           N  
ATOM   3155  CA  PHE B 186      -7.217 -11.091  -7.109  1.00  0.00           C  
ATOM   3156  C   PHE B 186      -7.321 -10.992  -5.581  1.00  0.00           C  
ATOM   3157  O   PHE B 186      -6.970  -9.966  -4.985  1.00  0.00           O  
ATOM   3158  CB  PHE B 186      -6.069 -12.007  -7.547  1.00  0.00           C  
ATOM   3159  CG  PHE B 186      -6.106 -12.359  -9.017  1.00  0.00           C  
ATOM   3160  CD1 PHE B 186      -7.080 -13.251  -9.502  1.00  0.00           C  
ATOM   3161  CD2 PHE B 186      -5.165 -11.812  -9.910  1.00  0.00           C  
ATOM   3162  CE1 PHE B 186      -7.115 -13.597 -10.860  1.00  0.00           C  
ATOM   3163  CE2 PHE B 186      -5.192 -12.152 -11.275  1.00  0.00           C  
ATOM   3164  CZ  PHE B 186      -6.170 -13.050 -11.748  1.00  0.00           C  
ATOM   3165  N   ASN B 187      -7.808 -12.053  -4.944  1.00  0.00           N  
ATOM   3166  CA  ASN B 187      -7.752 -12.208  -3.495  1.00  0.00           C  
ATOM   3167  C   ASN B 187      -6.536 -13.058  -3.095  1.00  0.00           C  
ATOM   3168  O   ASN B 187      -6.017 -13.830  -3.895  1.00  0.00           O  
ATOM   3169  CB  ASN B 187      -9.054 -12.844  -2.976  1.00  0.00           C  
ATOM   3170  CG  ASN B 187     -10.291 -12.066  -3.333  1.00  0.00           C  
ATOM   3171  OD1 ASN B 187     -10.491 -10.910  -2.970  1.00  0.00           O  
ATOM   3172  ND2 ASN B 187     -11.193 -12.685  -4.061  1.00  0.00           N  
ATOM   3173  N   GLU B 188      -6.133 -12.979  -1.819  1.00  0.00           N  
ATOM   3174  CA  GLU B 188      -5.020 -13.769  -1.252  1.00  0.00           C  
ATOM   3175  C   GLU B 188      -5.132 -15.274  -1.508  1.00  0.00           C  
ATOM   3176  O   GLU B 188      -4.140 -15.957  -1.749  1.00  0.00           O  
ATOM   3177  CB  GLU B 188      -4.946 -13.562   0.277  1.00  0.00           C  
ATOM   3178  CG  GLU B 188      -4.293 -12.245   0.637  1.00  0.00           C  
ATOM   3179  CD  GLU B 188      -4.027 -12.010   2.117  1.00  0.00           C  
ATOM   3180  OE1 GLU B 188      -3.148 -11.156   2.400  1.00  0.00           O  
ATOM   3181  OE2 GLU B 188      -4.701 -12.627   2.954  1.00  0.00           O  
ATOM   3182  N   HIS B 189      -6.350 -15.784  -1.450  1.00  0.00           N  
ATOM   3183  CA  HIS B 189      -6.620 -17.218  -1.516  1.00  0.00           C  
ATOM   3184  C   HIS B 189      -6.894 -17.727  -2.938  1.00  0.00           C  
ATOM   3185  O   HIS B 189      -7.202 -18.905  -3.100  1.00  0.00           O  
ATOM   3186  CB  HIS B 189      -7.776 -17.539  -0.566  1.00  0.00           C  
ATOM   3187  CG  HIS B 189      -7.554 -17.032   0.832  1.00  0.00           C  
ATOM   3188  ND1 HIS B 189      -6.384 -17.106   1.568  1.00  0.00           N  
ATOM   3189  CD2 HIS B 189      -8.459 -16.348   1.611  1.00  0.00           C  
ATOM   3190  CE1 HIS B 189      -6.578 -16.486   2.732  1.00  0.00           C  
ATOM   3191  NE2 HIS B 189      -7.833 -16.018   2.803  1.00  0.00           N  
ATOM   3192  N   ASP B 190      -6.806 -16.858  -3.946  1.00  0.00           N  
ATOM   3193  CA  ASP B 190      -6.995 -17.278  -5.321  1.00  0.00           C  
ATOM   3194  C   ASP B 190      -5.765 -18.072  -5.790  1.00  0.00           C  
ATOM   3195  O   ASP B 190      -4.656 -17.537  -5.859  1.00  0.00           O  
ATOM   3196  CB  ASP B 190      -7.274 -16.073  -6.241  1.00  0.00           C  
ATOM   3197  CG  ASP B 190      -8.603 -15.349  -5.953  1.00  0.00           C  
ATOM   3198  OD1 ASP B 190      -9.538 -15.978  -5.415  1.00  0.00           O  
ATOM   3199  OD2 ASP B 190      -8.689 -14.153  -6.300  1.00  0.00           O  
ATOM   3200  N   ASP B 191      -5.963 -19.349  -6.102  1.00  0.00           N  
ATOM   3201  CA  ASP B 191      -4.896 -20.224  -6.596  1.00  0.00           C  
ATOM   3202  C   ASP B 191      -4.447 -19.841  -8.020  1.00  0.00           C  
ATOM   3203  O   ASP B 191      -5.092 -19.065  -8.743  1.00  0.00           O  
ATOM   3204  CB  ASP B 191      -5.306 -21.699  -6.463  1.00  0.00           C  
ATOM   3205  CG  ASP B 191      -6.481 -22.085  -7.353  1.00  0.00           C  
ATOM   3206  OD1 ASP B 191      -6.386 -21.845  -8.567  1.00  0.00           O  
ATOM   3207  OD2 ASP B 191      -7.478 -22.608  -6.815  1.00  0.00           O  
ATOM   3208  N   ALA B 192      -3.283 -20.364  -8.435  1.00  0.00           N  
ATOM   3209  CA  ALA B 192      -2.691 -20.037  -9.723  1.00  0.00           C  
ATOM   3210  C   ALA B 192      -3.577 -20.442 -10.911  1.00  0.00           C  
ATOM   3211  O   ALA B 192      -3.670 -19.705 -11.891  1.00  0.00           O  
ATOM   3212  CB  ALA B 192      -1.311 -20.709  -9.805  1.00  0.00           C  
ATOM   3213  N   GLU B 193      -4.260 -21.594 -10.820  1.00  0.00           N  
ATOM   3214  CA  GLU B 193      -5.127 -22.081 -11.888  1.00  0.00           C  
ATOM   3215  C   GLU B 193      -6.347 -21.170 -12.060  1.00  0.00           C  
ATOM   3216  O   GLU B 193      -6.674 -20.744 -13.174  1.00  0.00           O  
ATOM   3217  CB  GLU B 193      -5.541 -23.529 -11.592  1.00  0.00           C  
ATOM   3218  CG  GLU B 193      -6.246 -24.157 -12.800  1.00  0.00           C  
ATOM   3219  CD  GLU B 193      -6.772 -25.582 -12.565  1.00  0.00           C  
ATOM   3220  OE1 GLU B 193      -7.488 -26.048 -13.473  1.00  0.00           O  
ATOM   3221  OE2 GLU B 193      -6.484 -26.173 -11.507  1.00  0.00           O  
ATOM   3222  N   TYR B 194      -6.985 -20.783 -10.942  1.00  0.00           N  
ATOM   3223  CA  TYR B 194      -8.085 -19.832 -10.947  1.00  0.00           C  
ATOM   3224  C   TYR B 194      -7.660 -18.479 -11.522  1.00  0.00           C  
ATOM   3225  O   TYR B 194      -8.362 -17.921 -12.363  1.00  0.00           O  
ATOM   3226  CB  TYR B 194      -8.634 -19.662  -9.524  1.00  0.00           C  
ATOM   3227  CG  TYR B 194      -9.703 -18.601  -9.439  1.00  0.00           C  
ATOM   3228  CD1 TYR B 194      -9.374 -17.283  -9.058  1.00  0.00           C  
ATOM   3229  CD2 TYR B 194     -11.039 -18.911  -9.793  1.00  0.00           C  
ATOM   3230  CE1 TYR B 194     -10.358 -16.290  -9.017  1.00  0.00           C  
ATOM   3231  CE2 TYR B 194     -12.026 -17.920  -9.752  1.00  0.00           C  
ATOM   3232  CZ  TYR B 194     -11.689 -16.610  -9.367  1.00  0.00           C  
ATOM   3233  OH  TYR B 194     -12.658 -15.634  -9.330  1.00  0.00           O  
ATOM   3234  N   ARG B 195      -6.500 -17.968 -11.116  1.00  0.00           N  
ATOM   3235  CA  ARG B 195      -5.951 -16.707 -11.620  1.00  0.00           C  
ATOM   3236  C   ARG B 195      -5.777 -16.759 -13.135  1.00  0.00           C  
ATOM   3237  O   ARG B 195      -6.288 -15.891 -13.839  1.00  0.00           O  
ATOM   3238  CB  ARG B 195      -4.618 -16.374 -10.923  1.00  0.00           C  
ATOM   3239  CG  ARG B 195      -4.806 -15.932  -9.459  1.00  0.00           C  
ATOM   3240  CD  ARG B 195      -3.465 -15.760  -8.751  1.00  0.00           C  
ATOM   3241  NE  ARG B 195      -3.625 -15.481  -7.309  1.00  0.00           N  
ATOM   3242  CZ  ARG B 195      -3.071 -14.502  -6.608  1.00  0.00           C  
ATOM   3243  NH1 ARG B 195      -2.285 -13.620  -7.134  1.00  0.00           N  
ATOM   3244  NH2 ARG B 195      -3.291 -14.392  -5.329  1.00  0.00           N  
ATOM   3245  N   GLN B 196      -5.153 -17.796 -13.644  1.00  0.00           N  
ATOM   3246  CA  GLN B 196      -4.908 -17.942 -15.080  1.00  0.00           C  
ATOM   3247  C   GLN B 196      -6.211 -18.089 -15.881  1.00  0.00           C  
ATOM   3248  O   GLN B 196      -6.398 -17.429 -16.907  1.00  0.00           O  
ATOM   3249  CB  GLN B 196      -3.948 -19.120 -15.283  1.00  0.00           C  
ATOM   3250  CG  GLN B 196      -3.338 -19.096 -16.698  1.00  0.00           C  
ATOM   3251  CD  GLN B 196      -1.867 -19.507 -16.730  1.00  0.00           C  
ATOM   3252  OE1 GLN B 196      -1.332 -20.109 -15.814  1.00  0.00           O  
ATOM   3253  NE2 GLN B 196      -1.152 -19.178 -17.777  1.00  0.00           N  
ATOM   3254  N   GLN B 197      -7.162 -18.869 -15.387  1.00  0.00           N  
ATOM   3255  CA  GLN B 197      -8.496 -18.965 -15.990  1.00  0.00           C  
ATOM   3256  C   GLN B 197      -9.249 -17.626 -15.960  1.00  0.00           C  
ATOM   3257  O   GLN B 197      -9.990 -17.317 -16.899  1.00  0.00           O  
ATOM   3258  CB  GLN B 197      -9.342 -20.006 -15.252  1.00  0.00           C  
ATOM   3259  CG  GLN B 197      -8.937 -21.459 -15.542  1.00  0.00           C  
ATOM   3260  CD  GLN B 197      -9.908 -22.450 -14.874  1.00  0.00           C  
ATOM   3261  OE1 GLN B 197     -10.996 -22.094 -14.441  1.00  0.00           O  
ATOM   3262  NE2 GLN B 197      -9.569 -23.707 -14.807  1.00  0.00           N  
ATOM   3263  N   ALA B 198      -9.097 -16.847 -14.905  1.00  0.00           N  
ATOM   3264  CA  ALA B 198      -9.738 -15.544 -14.789  1.00  0.00           C  
ATOM   3265  C   ALA B 198      -9.134 -14.518 -15.762  1.00  0.00           C  
ATOM   3266  O   ALA B 198      -9.896 -13.825 -16.437  1.00  0.00           O  
ATOM   3267  CB  ALA B 198      -9.675 -15.091 -13.329  1.00  0.00           C  
ATOM   3268  N   LEU B 199      -7.814 -14.467 -15.904  1.00  0.00           N  
ATOM   3269  CA  LEU B 199      -7.117 -13.621 -16.873  1.00  0.00           C  
ATOM   3270  C   LEU B 199      -7.511 -13.977 -18.317  1.00  0.00           C  
ATOM   3271  O   LEU B 199      -7.865 -13.101 -19.105  1.00  0.00           O  
ATOM   3272  CB  LEU B 199      -5.596 -13.746 -16.676  1.00  0.00           C  
ATOM   3273  CG  LEU B 199      -5.058 -13.147 -15.358  1.00  0.00           C  
ATOM   3274  CD1 LEU B 199      -3.578 -13.473 -15.224  1.00  0.00           C  
ATOM   3275  CD2 LEU B 199      -5.231 -11.631 -15.298  1.00  0.00           C  
ATOM   3276  N   ASN B 200      -7.572 -15.257 -18.642  1.00  0.00           N  
ATOM   3277  CA  ASN B 200      -7.948 -15.737 -19.975  1.00  0.00           C  
ATOM   3278  C   ASN B 200      -9.397 -15.399 -20.386  1.00  0.00           C  
ATOM   3279  O   ASN B 200      -9.724 -15.495 -21.570  1.00  0.00           O  
ATOM   3280  CB  ASN B 200      -7.680 -17.246 -20.052  1.00  0.00           C  
ATOM   3281  CG  ASN B 200      -6.204 -17.559 -20.224  1.00  0.00           C  
ATOM   3282  OD1 ASN B 200      -5.438 -16.791 -20.767  1.00  0.00           O  
ATOM   3283  ND2 ASN B 200      -5.770 -18.737 -19.807  1.00  0.00           N  
ATOM   3284  N   LYS B 201     -10.259 -14.986 -19.449  1.00  0.00           N  
ATOM   3285  CA  LYS B 201     -11.632 -14.559 -19.763  1.00  0.00           C  
ATOM   3286  C   LYS B 201     -11.694 -13.176 -20.418  1.00  0.00           C  
ATOM   3287  O   LYS B 201     -12.700 -12.888 -21.067  1.00  0.00           O  
ATOM   3288  CB  LYS B 201     -12.505 -14.582 -18.497  1.00  0.00           C  
ATOM   3289  CG  LYS B 201     -12.826 -16.014 -18.042  1.00  0.00           C  
ATOM   3290  CD  LYS B 201     -13.469 -16.019 -16.654  1.00  0.00           C  
ATOM   3291  CE  LYS B 201     -13.639 -17.480 -16.198  1.00  0.00           C  
ATOM   3292  NZ  LYS B 201     -14.104 -17.596 -14.802  1.00  0.00           N  
ATOM   3293  N   SER B 202     -10.670 -12.345 -20.263  1.00  0.00           N  
ATOM   3294  CA  SER B 202     -10.597 -11.036 -20.919  1.00  0.00           C  
ATOM   3295  C   SER B 202      -9.747 -11.087 -22.197  1.00  0.00           C  
ATOM   3296  O   SER B 202      -8.952 -12.007 -22.396  1.00  0.00           O  
ATOM   3297  CB  SER B 202     -10.095  -9.964 -19.937  1.00  0.00           C  
ATOM   3298  OG  SER B 202      -8.738 -10.158 -19.616  1.00  0.00           O  
ATOM   3299  N   LEU B 203      -9.931 -10.102 -23.091  1.00  0.00           N  
ATOM   3300  CA  LEU B 203      -9.045  -9.924 -24.249  1.00  0.00           C  
ATOM   3301  C   LEU B 203      -7.677  -9.388 -23.820  1.00  0.00           C  
ATOM   3302  O   LEU B 203      -6.660  -9.839 -24.329  1.00  0.00           O  
ATOM   3303  CB  LEU B 203      -9.691  -8.963 -25.260  1.00  0.00           C  
ATOM   3304  CG  LEU B 203     -10.950  -9.489 -25.960  1.00  0.00           C  
ATOM   3305  CD1 LEU B 203     -11.495  -8.411 -26.889  1.00  0.00           C  
ATOM   3306  CD2 LEU B 203     -10.682 -10.737 -26.794  1.00  0.00           C  
ATOM   3307  N   MET B 204      -7.671  -8.462 -22.852  1.00  0.00           N  
ATOM   3308  CA  MET B 204      -6.449  -7.826 -22.349  1.00  0.00           C  
ATOM   3309  C   MET B 204      -5.602  -8.753 -21.472  1.00  0.00           C  
ATOM   3310  O   MET B 204      -4.409  -8.529 -21.331  1.00  0.00           O  
ATOM   3311  CB  MET B 204      -6.797  -6.542 -21.598  1.00  0.00           C  
ATOM   3312  CG  MET B 204      -7.539  -5.522 -22.465  1.00  0.00           C  
ATOM   3313  SD  MET B 204      -6.730  -5.081 -24.028  1.00  0.00           S  
ATOM   3314  CE  MET B 204      -5.285  -4.187 -23.415  1.00  0.00           C  
ATOM   3315  N   LYS B 205      -6.209  -9.816 -20.919  1.00  0.00           N  
ATOM   3316  CA  LYS B 205      -5.533 -10.841 -20.098  1.00  0.00           C  
ATOM   3317  C   LYS B 205      -4.707 -10.280 -18.926  1.00  0.00           C  
ATOM   3318  O   LYS B 205      -3.698 -10.856 -18.546  1.00  0.00           O  
ATOM   3319  CB  LYS B 205      -4.695 -11.780 -20.979  1.00  0.00           C  
ATOM   3320  CG  LYS B 205      -5.471 -12.574 -22.034  1.00  0.00           C  
ATOM   3321  CD  LYS B 205      -4.458 -13.548 -22.665  1.00  0.00           C  
ATOM   3322  CE  LYS B 205      -5.021 -14.514 -23.688  1.00  0.00           C  
ATOM   3323  NZ  LYS B 205      -3.946 -15.471 -24.097  1.00  0.00           N  
ATOM   3324  N   THR B 206      -5.154  -9.164 -18.355  1.00  0.00           N  
ATOM   3325  CA  THR B 206      -4.498  -8.517 -17.215  1.00  0.00           C  
ATOM   3326  C   THR B 206      -5.494  -8.280 -16.081  1.00  0.00           C  
ATOM   3327  O   THR B 206      -6.708  -8.210 -16.298  1.00  0.00           O  
ATOM   3328  CB  THR B 206      -3.816  -7.193 -17.618  1.00  0.00           C  
ATOM   3329  OG1 THR B 206      -4.745  -6.318 -18.201  1.00  0.00           O  
ATOM   3330  CG2 THR B 206      -2.701  -7.405 -18.631  1.00  0.00           C  
ATOM   3331  N   ALA B 207      -4.981  -8.157 -14.851  1.00  0.00           N  
ATOM   3332  CA  ALA B 207      -5.696  -7.581 -13.720  1.00  0.00           C  
ATOM   3333  C   ALA B 207      -5.141  -6.157 -13.518  1.00  0.00           C  
ATOM   3334  O   ALA B 207      -3.991  -6.034 -13.103  1.00  0.00           O  
ATOM   3335  CB  ALA B 207      -5.525  -8.481 -12.492  1.00  0.00           C  
ATOM   3336  N   PRO B 208      -5.902  -5.097 -13.841  1.00  0.00           N  
ATOM   3337  CA  PRO B 208      -5.354  -3.742 -13.922  1.00  0.00           C  
ATOM   3338  C   PRO B 208      -5.015  -3.119 -12.563  1.00  0.00           C  
ATOM   3339  O   PRO B 208      -4.230  -2.178 -12.497  1.00  0.00           O  
ATOM   3340  CB  PRO B 208      -6.429  -2.938 -14.665  1.00  0.00           C  
ATOM   3341  CG  PRO B 208      -7.721  -3.662 -14.303  1.00  0.00           C  
ATOM   3342  CD  PRO B 208      -7.290  -5.123 -14.254  1.00  0.00           C  
ATOM   3343  N   GLY B 209      -5.584  -3.647 -11.473  1.00  0.00           N  
ATOM   3344  CA  GLY B 209      -5.471  -3.066 -10.142  1.00  0.00           C  
ATOM   3345  C   GLY B 209      -6.440  -1.905  -9.896  1.00  0.00           C  
ATOM   3346  O   GLY B 209      -7.221  -1.506 -10.757  1.00  0.00           O  
ATOM   3347  N   GLU B 210      -6.409  -1.350  -8.686  1.00  0.00           N  
ATOM   3348  CA  GLU B 210      -7.356  -0.311  -8.274  1.00  0.00           C  
ATOM   3349  C   GLU B 210      -7.171   1.016  -9.022  1.00  0.00           C  
ATOM   3350  O   GLU B 210      -8.114   1.798  -9.097  1.00  0.00           O  
ATOM   3351  CB  GLU B 210      -7.260  -0.059  -6.764  1.00  0.00           C  
ATOM   3352  CG  GLU B 210      -7.659  -1.257  -5.877  1.00  0.00           C  
ATOM   3353  CD  GLU B 210      -6.499  -2.166  -5.479  1.00  0.00           C  
ATOM   3354  OE1 GLU B 210      -6.583  -2.724  -4.355  1.00  0.00           O  
ATOM   3355  OE2 GLU B 210      -5.537  -2.315  -6.253  1.00  0.00           O  
ATOM   3356  N   LYS B 211      -5.985   1.269  -9.588  1.00  0.00           N  
ATOM   3357  CA  LYS B 211      -5.704   2.501 -10.336  1.00  0.00           C  
ATOM   3358  C   LYS B 211      -6.659   2.689 -11.513  1.00  0.00           C  
ATOM   3359  O   LYS B 211      -7.149   3.798 -11.700  1.00  0.00           O  
ATOM   3360  CB  LYS B 211      -4.243   2.523 -10.808  1.00  0.00           C  
ATOM   3361  CG  LYS B 211      -3.902   3.864 -11.465  1.00  0.00           C  
ATOM   3362  CD  LYS B 211      -2.450   3.908 -11.961  1.00  0.00           C  
ATOM   3363  CE  LYS B 211      -2.139   5.244 -12.653  1.00  0.00           C  
ATOM   3364  NZ  LYS B 211      -2.920   5.402 -13.908  1.00  0.00           N  
ATOM   3365  N   GLU B 212      -6.993   1.636 -12.238  1.00  0.00           N  
ATOM   3366  CA  GLU B 212      -7.949   1.702 -13.357  1.00  0.00           C  
ATOM   3367  C   GLU B 212      -9.322   2.242 -12.926  1.00  0.00           C  
ATOM   3368  O   GLU B 212      -9.973   3.008 -13.626  1.00  0.00           O  
ATOM   3369  CB  GLU B 212      -8.098   0.287 -13.926  1.00  0.00           C  
ATOM   3370  CG  GLU B 212      -8.768   0.250 -15.303  1.00  0.00           C  
ATOM   3371  CD  GLU B 212      -7.884   0.828 -16.413  1.00  0.00           C  
ATOM   3372  OE1 GLU B 212      -8.456   1.342 -17.400  1.00  0.00           O  
ATOM   3373  OE2 GLU B 212      -6.643   0.731 -16.309  1.00  0.00           O  
ATOM   3374  N   VAL B 213      -9.756   1.865 -11.716  1.00  0.00           N  
ATOM   3375  CA  VAL B 213     -11.007   2.364 -11.128  1.00  0.00           C  
ATOM   3376  C   VAL B 213     -10.862   3.819 -10.682  1.00  0.00           C  
ATOM   3377  O   VAL B 213     -11.758   4.609 -10.918  1.00  0.00           O  
ATOM   3378  CB  VAL B 213     -11.465   1.485  -9.951  1.00  0.00           C  
ATOM   3379  CG1 VAL B 213     -12.773   1.976  -9.360  1.00  0.00           C  
ATOM   3380  CG2 VAL B 213     -11.657   0.027 -10.385  1.00  0.00           C  
ATOM   3381  N   ILE B 214      -9.737   4.171 -10.060  1.00  0.00           N  
ATOM   3382  CA  ILE B 214      -9.453   5.528  -9.591  1.00  0.00           C  
ATOM   3383  C   ILE B 214      -9.452   6.506 -10.775  1.00  0.00           C  
ATOM   3384  O   ILE B 214     -10.142   7.518 -10.714  1.00  0.00           O  
ATOM   3385  CB  ILE B 214      -8.120   5.558  -8.808  1.00  0.00           C  
ATOM   3386  CG1 ILE B 214      -8.267   4.820  -7.455  1.00  0.00           C  
ATOM   3387  CG2 ILE B 214      -7.649   7.002  -8.570  1.00  0.00           C  
ATOM   3388  CD1 ILE B 214      -6.935   4.502  -6.773  1.00  0.00           C  
ATOM   3389  N   ASP B 215      -8.758   6.174 -11.864  1.00  0.00           N  
ATOM   3390  CA  ASP B 215      -8.656   7.019 -13.056  1.00  0.00           C  
ATOM   3391  C   ASP B 215     -10.040   7.274 -13.689  1.00  0.00           C  
ATOM   3392  O   ASP B 215     -10.364   8.393 -14.084  1.00  0.00           O  
ATOM   3393  CB  ASP B 215      -7.710   6.357 -14.074  1.00  0.00           C  
ATOM   3394  CG  ASP B 215      -6.226   6.317 -13.663  1.00  0.00           C  
ATOM   3395  OD1 ASP B 215      -5.800   7.018 -12.716  1.00  0.00           O  
ATOM   3396  OD2 ASP B 215      -5.446   5.601 -14.333  1.00  0.00           O  
ATOM   3397  N   LEU B 216     -10.905   6.250 -13.742  1.00  0.00           N  
ATOM   3398  CA  LEU B 216     -12.272   6.417 -14.233  1.00  0.00           C  
ATOM   3399  C   LEU B 216     -13.147   7.244 -13.279  1.00  0.00           C  
ATOM   3400  O   LEU B 216     -13.958   8.050 -13.736  1.00  0.00           O  
ATOM   3401  CB  LEU B 216     -12.889   5.034 -14.518  1.00  0.00           C  
ATOM   3402  CG  LEU B 216     -14.322   5.112 -15.058  1.00  0.00           C  
ATOM   3403  CD1 LEU B 216     -14.451   5.912 -16.356  1.00  0.00           C  
ATOM   3404  CD2 LEU B 216     -14.834   3.704 -15.358  1.00  0.00           C  
ATOM   3405  N   VAL B 217     -12.989   7.074 -11.963  1.00  0.00           N  
ATOM   3406  CA  VAL B 217     -13.685   7.901 -10.970  1.00  0.00           C  
ATOM   3407  C   VAL B 217     -13.285   9.360 -11.141  1.00  0.00           C  
ATOM   3408  O   VAL B 217     -14.171  10.208 -11.239  1.00  0.00           O  
ATOM   3409  CB  VAL B 217     -13.442   7.392  -9.537  1.00  0.00           C  
ATOM   3410  CG1 VAL B 217     -13.882   8.397  -8.469  1.00  0.00           C  
ATOM   3411  CG2 VAL B 217     -14.231   6.110  -9.285  1.00  0.00           C  
ATOM   3412  N   ASP B 218     -12.005   9.669 -11.273  1.00  0.00           N  
ATOM   3413  CA  ASP B 218     -11.512  11.031 -11.480  1.00  0.00           C  
ATOM   3414  C   ASP B 218     -12.038  11.648 -12.782  1.00  0.00           C  
ATOM   3415  O   ASP B 218     -12.485  12.799 -12.797  1.00  0.00           O  
ATOM   3416  CB  ASP B 218      -9.974  11.045 -11.458  1.00  0.00           C  
ATOM   3417  CG  ASP B 218      -9.382  11.068 -10.040  1.00  0.00           C  
ATOM   3418  OD1 ASP B 218     -10.131  11.314  -9.070  1.00  0.00           O  
ATOM   3419  OD2 ASP B 218      -8.141  10.941  -9.934  1.00  0.00           O  
ATOM   3420  N   TYR B 219     -12.083  10.868 -13.871  1.00  0.00           N  
ATOM   3421  CA  TYR B 219     -12.710  11.297 -15.120  1.00  0.00           C  
ATOM   3422  C   TYR B 219     -14.188  11.672 -14.922  1.00  0.00           C  
ATOM   3423  O   TYR B 219     -14.627  12.741 -15.355  1.00  0.00           O  
ATOM   3424  CB  TYR B 219     -12.560  10.201 -16.182  1.00  0.00           C  
ATOM   3425  CG  TYR B 219     -13.423  10.446 -17.406  1.00  0.00           C  
ATOM   3426  CD1 TYR B 219     -14.632   9.724 -17.596  1.00  0.00           C  
ATOM   3427  CD2 TYR B 219     -13.057  11.430 -18.341  1.00  0.00           C  
ATOM   3428  CE1 TYR B 219     -15.447   9.988 -18.699  1.00  0.00           C  
ATOM   3429  CE2 TYR B 219     -13.876  11.707 -19.455  1.00  0.00           C  
ATOM   3430  CZ  TYR B 219     -15.068  10.971 -19.623  1.00  0.00           C  
ATOM   3431  OH  TYR B 219     -15.876  11.240 -20.716  1.00  0.00           O  
ATOM   3432  N   LEU B 220     -14.967  10.812 -14.253  1.00  0.00           N  
ATOM   3433  CA  LEU B 220     -16.390  11.053 -14.023  1.00  0.00           C  
ATOM   3434  C   LEU B 220     -16.639  12.267 -13.120  1.00  0.00           C  
ATOM   3435  O   LEU B 220     -17.542  13.059 -13.404  1.00  0.00           O  
ATOM   3436  CB  LEU B 220     -17.049   9.789 -13.443  1.00  0.00           C  
ATOM   3437  CG  LEU B 220     -17.187   8.623 -14.441  1.00  0.00           C  
ATOM   3438  CD1 LEU B 220     -17.777   7.406 -13.719  1.00  0.00           C  
ATOM   3439  CD2 LEU B 220     -18.104   8.974 -15.618  1.00  0.00           C  
ATOM   3440  N   LEU B 221     -15.832  12.450 -12.081  1.00  0.00           N  
ATOM   3441  CA  LEU B 221     -15.921  13.592 -11.166  1.00  0.00           C  
ATOM   3442  C   LEU B 221     -15.514  14.906 -11.848  1.00  0.00           C  
ATOM   3443  O   LEU B 221     -16.066  15.961 -11.533  1.00  0.00           O  
ATOM   3444  CB  LEU B 221     -15.031  13.337  -9.938  1.00  0.00           C  
ATOM   3445  CG  LEU B 221     -15.502  12.209  -8.995  1.00  0.00           C  
ATOM   3446  CD1 LEU B 221     -14.515  12.089  -7.837  1.00  0.00           C  
ATOM   3447  CD2 LEU B 221     -16.892  12.463  -8.412  1.00  0.00           C  
ATOM   3448  N   THR B 222     -14.586  14.866 -12.803  1.00  0.00           N  
ATOM   3449  CA  THR B 222     -14.129  16.045 -13.549  1.00  0.00           C  
ATOM   3450  C   THR B 222     -15.082  16.422 -14.687  1.00  0.00           C  
ATOM   3451  O   THR B 222     -15.248  17.602 -15.003  1.00  0.00           O  
ATOM   3452  CB  THR B 222     -12.709  15.814 -14.104  1.00  0.00           C  
ATOM   3453  OG1 THR B 222     -11.844  15.465 -13.047  1.00  0.00           O  
ATOM   3454  CG2 THR B 222     -12.114  17.069 -14.745  1.00  0.00           C  
ATOM   3455  N   SER B 223     -15.743  15.440 -15.297  1.00  0.00           N  
ATOM   3456  CA  SER B 223     -16.701  15.682 -16.375  1.00  0.00           C  
ATOM   3457  C   SER B 223     -17.870  16.549 -15.902  1.00  0.00           C  
ATOM   3458  O   SER B 223     -18.489  16.283 -14.875  1.00  0.00           O  
ATOM   3459  CB  SER B 223     -17.225  14.357 -16.935  1.00  0.00           C  
ATOM   3460  OG  SER B 223     -18.156  14.622 -17.973  1.00  0.00           O  
ATOM   3461  N   CYS B 224     -18.250  17.547 -16.699  1.00  0.00           N  
ATOM   3462  CA  CYS B 224     -19.454  18.353 -16.491  1.00  0.00           C  
ATOM   3463  C   CYS B 224     -20.608  17.966 -17.428  1.00  0.00           C  
ATOM   3464  O   CYS B 224     -21.614  18.675 -17.498  1.00  0.00           O  
ATOM   3465  CB  CYS B 224     -19.096  19.841 -16.617  1.00  0.00           C  
ATOM   3466  SG  CYS B 224     -17.962  20.331 -15.285  1.00  0.00           S  
ATOM   3467  N   PHE B 225     -20.481  16.870 -18.190  1.00  0.00           N  
ATOM   3468  CA  PHE B 225     -21.398  16.514 -19.272  1.00  0.00           C  
ATOM   3469  C   PHE B 225     -21.901  15.066 -19.226  1.00  0.00           C  
ATOM   3470  O   PHE B 225     -23.044  14.791 -19.588  1.00  0.00           O  
ATOM   3471  CB  PHE B 225     -20.698  16.815 -20.604  1.00  0.00           C  
ATOM   3472  CG  PHE B 225     -21.644  16.883 -21.781  1.00  0.00           C  
ATOM   3473  CD1 PHE B 225     -21.612  15.897 -22.788  1.00  0.00           C  
ATOM   3474  CD2 PHE B 225     -22.559  17.945 -21.877  1.00  0.00           C  
ATOM   3475  CE1 PHE B 225     -22.491  15.972 -23.879  1.00  0.00           C  
ATOM   3476  CE2 PHE B 225     -23.447  18.027 -22.972  1.00  0.00           C  
ATOM   3477  CZ  PHE B 225     -23.413  17.039 -23.969  1.00  0.00           C  
ATOM   3478  N   VAL B 226     -21.073  14.129 -18.780  1.00  0.00           N  
ATOM   3479  CA  VAL B 226     -21.418  12.708 -18.761  1.00  0.00           C  
ATOM   3480  C   VAL B 226     -22.323  12.388 -17.576  1.00  0.00           C  
ATOM   3481  O   VAL B 226     -21.923  12.497 -16.417  1.00  0.00           O  
ATOM   3482  CB  VAL B 226     -20.151  11.833 -18.760  1.00  0.00           C  
ATOM   3483  CG1 VAL B 226     -20.506  10.350 -18.700  1.00  0.00           C  
ATOM   3484  CG2 VAL B 226     -19.337  12.061 -20.044  1.00  0.00           C  
ATOM   3485  N   THR B 227     -23.558  11.945 -17.872  1.00  0.00           N  
ATOM   3486  CA  THR B 227     -24.503  11.462 -16.857  1.00  0.00           C  
ATOM   3487  C   THR B 227     -25.389  10.343 -17.417  1.00  0.00           C  
ATOM   3488  O   THR B 227     -25.601  10.256 -18.627  1.00  0.00           O  
ATOM   3489  CB  THR B 227     -25.336  12.614 -16.278  1.00  0.00           C  
ATOM   3490  OG1 THR B 227     -26.043  12.188 -15.141  1.00  0.00           O  
ATOM   3491  CG2 THR B 227     -26.338  13.210 -17.271  1.00  0.00           C  
ATOM   3492  N   GLY B 228     -25.877   9.466 -16.547  1.00  0.00           N  
ATOM   3493  CA  GLY B 228     -26.769   8.364 -16.910  1.00  0.00           C  
ATOM   3494  C   GLY B 228     -26.106   7.237 -17.712  1.00  0.00           C  
ATOM   3495  O   GLY B 228     -26.802   6.498 -18.410  1.00  0.00           O  
ATOM   3496  N   ARG B 229     -24.781   7.119 -17.648  1.00  0.00           N  
ATOM   3497  CA  ARG B 229     -23.999   6.118 -18.390  1.00  0.00           C  
ATOM   3498  C   ARG B 229     -23.387   5.068 -17.471  1.00  0.00           C  
ATOM   3499  O   ARG B 229     -23.056   5.349 -16.325  1.00  0.00           O  
ATOM   3500  CB  ARG B 229     -22.935   6.810 -19.250  1.00  0.00           C  
ATOM   3501  CG  ARG B 229     -23.518   7.631 -20.419  1.00  0.00           C  
ATOM   3502  CD  ARG B 229     -24.234   6.749 -21.443  1.00  0.00           C  
ATOM   3503  NE  ARG B 229     -24.692   7.516 -22.608  1.00  0.00           N  
ATOM   3504  CZ  ARG B 229     -25.193   7.008 -23.729  1.00  0.00           C  
ATOM   3505  NH1 ARG B 229     -25.330   5.720 -23.894  1.00  0.00           N  
ATOM   3506  NH2 ARG B 229     -25.568   7.792 -24.689  1.00  0.00           N  
ATOM   3507  N   SER B 230     -23.233   3.877 -18.032  1.00  0.00           N  
ATOM   3508  CA  SER B 230     -22.454   2.789 -17.437  1.00  0.00           C  
ATOM   3509  C   SER B 230     -21.113   2.661 -18.163  1.00  0.00           C  
ATOM   3510  O   SER B 230     -21.069   2.738 -19.393  1.00  0.00           O  
ATOM   3511  CB  SER B 230     -23.229   1.472 -17.503  1.00  0.00           C  
ATOM   3512  OG  SER B 230     -22.571   0.496 -16.731  1.00  0.00           O  
ATOM   3513  N   PHE B 231     -20.041   2.483 -17.410  1.00  0.00           N  
ATOM   3514  CA  PHE B 231     -18.672   2.372 -17.906  1.00  0.00           C  
ATOM   3515  C   PHE B 231     -18.112   0.992 -17.537  1.00  0.00           C  
ATOM   3516  O   PHE B 231     -17.806   0.754 -16.369  1.00  0.00           O  
ATOM   3517  CB  PHE B 231     -17.817   3.501 -17.331  1.00  0.00           C  
ATOM   3518  CG  PHE B 231     -18.195   4.863 -17.849  1.00  0.00           C  
ATOM   3519  CD1 PHE B 231     -17.507   5.421 -18.948  1.00  0.00           C  
ATOM   3520  CD2 PHE B 231     -19.264   5.575 -17.281  1.00  0.00           C  
ATOM   3521  CE1 PHE B 231     -17.888   6.665 -19.466  1.00  0.00           C  
ATOM   3522  CE2 PHE B 231     -19.657   6.813 -17.797  1.00  0.00           C  
ATOM   3523  CZ  PHE B 231     -18.964   7.359 -18.894  1.00  0.00           C  
ATOM   3524  N   PRO B 232     -17.990   0.068 -18.514  1.00  0.00           N  
ATOM   3525  CA  PRO B 232     -17.396  -1.232 -18.266  1.00  0.00           C  
ATOM   3526  C   PRO B 232     -15.877  -1.112 -18.065  1.00  0.00           C  
ATOM   3527  O   PRO B 232     -15.186  -0.460 -18.843  1.00  0.00           O  
ATOM   3528  CB  PRO B 232     -17.758  -2.076 -19.490  1.00  0.00           C  
ATOM   3529  CG  PRO B 232     -17.895  -1.048 -20.614  1.00  0.00           C  
ATOM   3530  CD  PRO B 232     -18.423   0.196 -19.896  1.00  0.00           C  
ATOM   3531  N   LEU B 233     -15.364  -1.789 -17.034  1.00  0.00           N  
ATOM   3532  CA  LEU B 233     -13.934  -2.018 -16.795  1.00  0.00           C  
ATOM   3533  C   LEU B 233     -13.681  -3.524 -16.800  1.00  0.00           C  
ATOM   3534  O   LEU B 233     -13.576  -4.164 -15.746  1.00  0.00           O  
ATOM   3535  CB  LEU B 233     -13.500  -1.373 -15.468  1.00  0.00           C  
ATOM   3536  CG  LEU B 233     -13.455   0.157 -15.457  1.00  0.00           C  
ATOM   3537  CD1 LEU B 233     -12.961   0.616 -14.085  1.00  0.00           C  
ATOM   3538  CD2 LEU B 233     -12.515   0.726 -16.516  1.00  0.00           C  
ATOM   3539  N   ASP B 234     -13.654  -4.123 -17.998  1.00  0.00           N  
ATOM   3540  CA  ASP B 234     -13.722  -5.577 -18.155  1.00  0.00           C  
ATOM   3541  C   ASP B 234     -12.618  -6.182 -19.024  1.00  0.00           C  
ATOM   3542  O   ASP B 234     -12.594  -7.400 -19.237  1.00  0.00           O  
ATOM   3543  CB  ASP B 234     -15.126  -5.949 -18.644  1.00  0.00           C  
ATOM   3544  CG  ASP B 234     -15.415  -5.574 -20.099  1.00  0.00           C  
ATOM   3545  OD1 ASP B 234     -14.531  -5.037 -20.796  1.00  0.00           O  
ATOM   3546  OD2 ASP B 234     -16.544  -5.884 -20.546  1.00  0.00           O  
ATOM   3547  N   GLY B 235     -11.699  -5.371 -19.545  1.00  0.00           N  
ATOM   3548  CA  GLY B 235     -10.617  -5.824 -20.415  1.00  0.00           C  
ATOM   3549  C   GLY B 235     -11.119  -6.489 -21.705  1.00  0.00           C  
ATOM   3550  O   GLY B 235     -10.463  -7.393 -22.223  1.00  0.00           O  
ATOM   3551  N   GLY B 236     -12.297  -6.114 -22.180  1.00  0.00           N  
ATOM   3552  CA  GLY B 236     -12.930  -6.732 -23.353  1.00  0.00           C  
ATOM   3553  C   GLY B 236     -13.506  -8.128 -23.102  1.00  0.00           C  
ATOM   3554  O   GLY B 236     -13.775  -8.876 -24.041  1.00  0.00           O  
ATOM   3555  N   ARG B 237     -13.732  -8.497 -21.844  1.00  0.00           N  
ATOM   3556  CA  ARG B 237     -14.290  -9.811 -21.467  1.00  0.00           C  
ATOM   3557  C   ARG B 237     -15.650 -10.100 -22.104  1.00  0.00           C  
ATOM   3558  O   ARG B 237     -15.969 -11.261 -22.339  1.00  0.00           O  
ATOM   3559  CB  ARG B 237     -14.362  -9.874 -19.936  1.00  0.00           C  
ATOM   3560  CG  ARG B 237     -14.906 -11.209 -19.430  1.00  0.00           C  
ATOM   3561  CD  ARG B 237     -14.865 -11.271 -17.909  1.00  0.00           C  
ATOM   3562  NE  ARG B 237     -15.575 -12.463 -17.417  1.00  0.00           N  
ATOM   3563  CZ  ARG B 237     -15.743 -12.801 -16.151  1.00  0.00           C  
ATOM   3564  NH1 ARG B 237     -15.229 -12.098 -15.175  1.00  0.00           N  
ATOM   3565  NH2 ARG B 237     -16.441 -13.849 -15.843  1.00  0.00           N  
ATOM   3566  N   HIS B 238     -16.438  -9.079 -22.404  1.00  0.00           N  
ATOM   3567  CA  HIS B 238     -17.734  -9.225 -23.067  1.00  0.00           C  
ATOM   3568  C   HIS B 238     -17.649  -9.797 -24.493  1.00  0.00           C  
ATOM   3569  O   HIS B 238     -18.625 -10.356 -24.976  1.00  0.00           O  
ATOM   3570  CB  HIS B 238     -18.442  -7.866 -23.068  1.00  0.00           C  
ATOM   3571  CG  HIS B 238     -17.775  -6.824 -23.932  1.00  0.00           C  
ATOM   3572  ND1 HIS B 238     -16.631  -6.133 -23.645  1.00  0.00           N  
ATOM   3573  CD2 HIS B 238     -18.212  -6.389 -25.160  1.00  0.00           C  
ATOM   3574  CE1 HIS B 238     -16.386  -5.293 -24.675  1.00  0.00           C  
ATOM   3575  NE2 HIS B 238     -17.317  -5.424 -25.609  1.00  0.00           N  
ATOM   3576  N   LEU B 239     -16.476  -9.713 -25.129  1.00  0.00           N  
ATOM   3577  CA  LEU B 239     -16.203 -10.227 -26.478  1.00  0.00           C  
ATOM   3578  C   LEU B 239     -15.609 -11.650 -26.486  1.00  0.00           C  
ATOM   3579  O   LEU B 239     -15.264 -12.159 -27.556  1.00  0.00           O  
ATOM   3580  CB  LEU B 239     -15.275  -9.237 -27.205  1.00  0.00           C  
ATOM   3581  CG  LEU B 239     -15.824  -7.799 -27.336  1.00  0.00           C  
ATOM   3582  CD1 LEU B 239     -14.756  -6.909 -27.967  1.00  0.00           C  
ATOM   3583  CD2 LEU B 239     -17.073  -7.746 -28.217  1.00  0.00           C  
ATOM   3584  N   ARG B 240     -15.427 -12.274 -25.320  1.00  0.00           N  
ATOM   3585  CA  ARG B 240     -14.875 -13.626 -25.160  1.00  0.00           C  
ATOM   3586  C   ARG B 240     -15.960 -14.703 -25.029  1.00  0.00           C  
ATOM   3587  O   ARG B 240     -16.992 -14.459 -24.382  1.00  0.00           O  
ATOM   3588  CB  ARG B 240     -13.917 -13.694 -23.969  1.00  0.00           C  
ATOM   3589  CG  ARG B 240     -12.483 -13.208 -24.271  1.00  0.00           C  
ATOM   3590  CD  ARG B 240     -11.716 -14.249 -25.091  1.00  0.00           C  
ATOM   3591  NE  ARG B 240     -10.261 -14.001 -25.012  1.00  0.00           N  
ATOM   3592  CZ  ARG B 240      -9.318 -14.790 -25.490  1.00  0.00           C  
ATOM   3593  NH1 ARG B 240      -9.592 -15.888 -26.140  1.00  0.00           N  
ATOM   3594  NH2 ARG B 240      -8.055 -14.490 -25.303  1.00  0.00           N  
ATOM   3595  OXT ARG B 240     -15.726 -15.822 -25.569  1.00  0.00           O  
CONECT    1    2                                                      
CONECT    2    5    1    3                                            
CONECT    3    2    9    4    4                                       
CONECT    4    3    3                                                 
CONECT    5    6    2                                                 
CONECT    6    7    5                                                 
CONECT    7    8    6                                                 
CONECT    8    7                                                      
CONECT    9   15    3   10                                            
CONECT   10   13    9   11                                            
CONECT   11   10   12   12   16                                       
CONECT   12   11   11                                                 
CONECT   13   14   10                                                 
CONECT   14   15   13                                                 
CONECT   15   14    9                                                 
CONECT   16   11   17                                                 
CONECT   17   16   18   20                                            
CONECT   18   22   19   19   17                                       
CONECT   19   18   18                                                 
CONECT   20   17   21                                                 
CONECT   21   20                                                      
CONECT   22   23   18                                                 
CONECT   23   26   22   24                                            
CONECT   24   23   30   25   25                                       
CONECT   25   24   24                                                 
CONECT   26   27   23                                                 
CONECT   27   29   28   26                                            
CONECT   28   27                                                      
CONECT   29   27                                                      
CONECT   30   24   31                                                 
CONECT   31   30   34   32                                            
CONECT   32   31   33   33   36                                       
CONECT   33   32   32                                                 
CONECT   34   35   31                                                 
CONECT   35   34                                                      
CONECT   36   32   37                                                 
CONECT   37   36   38   40                                            
CONECT   38   45   39   39   37                                       
CONECT   39   38   38                                                 
CONECT   40   37   41                                                 
CONECT   41   40   42                                                 
CONECT   42   41   43                                                 
CONECT   43   42   44                                                 
CONECT   44   43                                                      
CONECT   45   46   38                                                 
CONECT   46   47   49   45                                            
CONECT   47   54   48   48   46                                       
CONECT   48   47   47                                                 
CONECT   49   46   50                                                 
CONECT   50   49   51                                                 
CONECT   51   50   53   53   52                                       
CONECT   52   51                                                      
CONECT   53   51   51                                                 
CONECT   54   55   47                                                 
CONECT   55   58   56   54                                            
CONECT   56   57   57   55   59                                       
CONECT   57   56   56                                                 
CONECT   58   55                                                      
CONECT   59   56   60                                                 
CONECT   60   59   61   63                                            
CONECT   61   60   62   62   64                                       
CONECT   62   61   61                                                 
CONECT   63   60                                                      
CONECT   64   61   65                                                 
CONECT   65   66   64   68                                            
CONECT   66   72   67   67   65                                       
CONECT   67   66   66                                                 
CONECT   68   65   69                                                 
CONECT   69   68   70   71                                            
CONECT   70   69                                                      
CONECT   71   69                                                      
CONECT   72   73   66                                                 
CONECT   73   76   74   72                                            
CONECT   74   75   75   79   73                                       
CONECT   75   74   74                                                 
CONECT   76   77   78   73                                            
CONECT   77   76                                                      
CONECT   78   76                                                      
CONECT   79   80   74                                                 
CONECT   80   83   81   79                                            
CONECT   81   80   82   82   89                                       
CONECT   82   81   81                                                 
CONECT   83   84   80                                                 
CONECT   84   85   85   86   83                                       
CONECT   85   87   84   84                                            
CONECT   86   88   84                                                 
CONECT   87   85   88   88                                            
CONECT   88   87   87   86                                            
CONECT   89   81   90                                                 
CONECT   90   89   91   93                                            
CONECT   91   92   92   90   98                                       
CONECT   92   91   91                                                 
CONECT   93   90   94                                                 
CONECT   94   93   95                                                 
CONECT   95   94   96   96   97                                       
CONECT   96   95   95                                                 
CONECT   97   95                                                      
CONECT   98   91   99                                                 
CONECT   99  100   98  102                                            
CONECT  100  103  101  101   99                                       
CONECT  101  100  100                                                 
CONECT  102   99                                                      
CONECT  103  104  100                                                 
CONECT  104  107  105  103                                            
CONECT  105  106  106  104  111                                       
CONECT  106  105  105                                                 
CONECT  107  108  104                                                 
CONECT  108  109  110  107                                            
CONECT  109  108                                                      
CONECT  110  108                                                      
CONECT  111  105  112                                                 
CONECT  112  111  115  113                                            
CONECT  113  112  114  114  118                                       
CONECT  114  113  113                                                 
CONECT  115  117  112  116                                            
CONECT  116  115                                                      
CONECT  117  115                                                      
CONECT  118  113  119                                                 
CONECT  119  118  120  122                                            
CONECT  120  123  121  121  119                                       
CONECT  121  120  120                                                 
CONECT  122  119                                                      
CONECT  123  124  120                                                 
CONECT  124  125  127  123                                            
CONECT  125  126  126  134  124                                       
CONECT  126  125  125                                                 
CONECT  127  124  128                                                 
CONECT  128  127  129                                                 
CONECT  129  128  130                                                 
CONECT  130  129  131  131                                            
CONECT  131  132  130  130  133                                       
CONECT  132  131                                                      
CONECT  133  131                                                      
CONECT  134  135  125                                                 
CONECT  135  136  134                                                 
CONECT  136  137  137  138  135                                       
CONECT  137  136  136                                                 
CONECT  138  139  136                                                 
CONECT  139  140  142  138                                            
CONECT  140  141  141  146  139                                       
CONECT  141  140  140                                                 
CONECT  142  139  143                                                 
CONECT  143  145  142  144                                            
CONECT  144  143                                                      
CONECT  145  143                                                      
CONECT  146  147  140                                                 
CONECT  147  148  146  150                                            
CONECT  148  155  149  149  147                                       
CONECT  149  148  148                                                 
CONECT  150  147  151                                                 
CONECT  151  152  150                                                 
CONECT  152  153  153  151  154                                       
CONECT  153  152  152                                                 
CONECT  154  152                                                      
CONECT  155  156  148                                                 
CONECT  156  159  157  155                                            
CONECT  157  162  156  158  158                                       
CONECT  158  157  157                                                 
CONECT  159  161  160  156                                            
CONECT  160  159                                                      
CONECT  161  159                                                      
CONECT  162  168  163  157                                            
CONECT  163  166  164  162                                            
CONECT  164  165  165  163  169                                       
CONECT  165  164  164                                                 
CONECT  166  167  163                                                 
CONECT  167  166  168                                                 
CONECT  168  167  162                                                 
CONECT  169  164  170                                                 
CONECT  170  169  171  173                                            
CONECT  171  177  170  172  172                                       
CONECT  172  171  171                                                 
CONECT  173  170  174                                                 
CONECT  174  176  173  175                                            
CONECT  175  174                                                      
CONECT  176  174                                                      
CONECT  177  178  171                                                 
CONECT  178  181  177  179                                            
CONECT  179  178  180  180  188                                       
CONECT  180  179  179                                                 
CONECT  181  182  178                                                 
CONECT  182  183  181                                                 
CONECT  183  184  182                                                 
CONECT  184  185  185  183                                            
CONECT  185  187  186  184  184                                       
CONECT  186  185                                                      
CONECT  187  185                                                      
CONECT  188  179  194  189                                            
CONECT  189  190  188  192                                            
CONECT  190  191  191  195  189                                       
CONECT  191  190  190                                                 
CONECT  192  189  193                                                 
CONECT  193  194  192                                                 
CONECT  194  188  193                                                 
CONECT  195  196  190  201                                            
CONECT  196  197  199  195                                            
CONECT  197  202  196  198  198                                       
CONECT  198  197  197                                                 
CONECT  199  196  200                                                 
CONECT  200  199  201                                                 
CONECT  201  195  200                                                 
CONECT  202  203  197                                                 
CONECT  203  206  204  202                                            
CONECT  204  209  203  205  205                                       
CONECT  205  204  204                                                 
CONECT  206  208  207  203                                            
CONECT  207  206                                                      
CONECT  208  206                                                      
CONECT  209  210  204                                                 
CONECT  210  213  209  211                                            
CONECT  211  210  212  212  219                                       
CONECT  212  211  211                                                 
CONECT  213  214  210                                                 
CONECT  214  216  216  215  213                                       
CONECT  215  217  214                                                 
CONECT  216  218  214  214                                            
CONECT  217  218  218  215                                            
CONECT  218  216  217  217                                            
CONECT  219  211  220                                                 
CONECT  220  221  219  223                                            
CONECT  221  228  222  222  220                                       
CONECT  222  221  221                                                 
CONECT  223  220  224                                                 
CONECT  224  223  225                                                 
CONECT  225  224  227  227  226                                       
CONECT  226  225                                                      
CONECT  227  225  225                                                 
CONECT  228  229  221                                                 
CONECT  229  232  230  228                                            
CONECT  230  229  236  231  231                                       
CONECT  231  230  230                                                 
CONECT  232  233  229                                                 
CONECT  233  234  232                                                 
CONECT  234  235  233                                                 
CONECT  235  234                                                      
CONECT  236  237  230                                                 
CONECT  237  238  240  236                                            
CONECT  238  239  239  244  237                                       
CONECT  239  238  238                                                 
CONECT  240  241  237                                                 
CONECT  241  242  242  243  240                                       
CONECT  242  241  241                                                 
CONECT  243  241                                                      
CONECT  244  245  238                                                 
CONECT  245  246  248  244                                            
CONECT  246  247  247  252  245                                       
CONECT  247  246  246                                                 
CONECT  248  245  249                                                 
CONECT  249  248  250  250  251                                       
CONECT  250  249  249                                                 
CONECT  251  249                                                      
CONECT  252  253  246                                                 
CONECT  253  254  256  252                                            
CONECT  254  255  255  261  253                                       
CONECT  255  254  254                                                 
CONECT  256  253  257                                                 
CONECT  257  258  256                                                 
CONECT  258  260  260  259  257                                       
CONECT  259  258                                                      
CONECT  260  258  258                                                 
CONECT  261  254  262                                                 
CONECT  262  263  261  265                                            
CONECT  263  264  264  262  268                                       
CONECT  264  263  263                                                 
CONECT  265  262  267  266                                            
CONECT  266  265                                                      
CONECT  267  265                                                      
CONECT  268  263  269                                                 
CONECT  269  270  268  272                                            
CONECT  270  271  271  279  269                                       
CONECT  271  270  270                                                 
CONECT  272  269  273                                                 
CONECT  273  272  274                                                 
CONECT  274  273  275                                                 
CONECT  275  274  276  276                                            
CONECT  276  275  275  277  278                                       
CONECT  277  276                                                      
CONECT  278  276                                                      
CONECT  279  280  270                                                 
CONECT  280  281  283  279                                            
CONECT  281  282  282  288  280                                       
CONECT  282  281  281                                                 
CONECT  283  280  284                                                 
CONECT  284  283  285                                                 
CONECT  285  284  286                                                 
CONECT  286  285  287                                                 
CONECT  287  286                                                      
CONECT  288  289  281                                                 
CONECT  289  290  292  288                                            
CONECT  290  291  291  289  294                                       
CONECT  291  290  290                                                 
CONECT  292  289  293                                                 
CONECT  293  292                                                      
CONECT  294  290  295                                                 
CONECT  295  296  294  298                                            
CONECT  296  297  297  302  295                                       
CONECT  297  296  296                                                 
CONECT  298  295  299                                                 
CONECT  299  301  298  300                                            
CONECT  300  299                                                      
CONECT  301  299                                                      
CONECT  302  303  296                                                 
CONECT  303  304  302  306                                            
CONECT  304  305  305  310  303                                       
CONECT  305  304  304                                                 
CONECT  306  303  308  307                                            
CONECT  307  306  309                                                 
CONECT  308  306                                                      
CONECT  309  307                                                      
CONECT  310  311  304                                                 
CONECT  311  312  314  310                                            
CONECT  312  313  313  315  311                                       
CONECT  313  312  312                                                 
CONECT  314  311                                                      
CONECT  315  316  312                                                 
CONECT  316  317  315                                                 
CONECT  317  318  318  316  319                                       
CONECT  318  317  317                                                 
CONECT  319  317  320                                                 
CONECT  320  321  319  323                                            
CONECT  321  322  322  329  320                                       
CONECT  322  321  321                                                 
CONECT  323  320  324                                                 
CONECT  324  323  325  325  326                                       
CONECT  325  324  324  327                                            
CONECT  326  324  328                                                 
CONECT  327  325  328  328                                            
CONECT  328  327  327  326                                            
CONECT  329  330  321                                                 
CONECT  330  331  333  329                                            
CONECT  331  332  332  337  330                                       
CONECT  332  331  331                                                 
CONECT  333  330  334                                                 
CONECT  334  335  333                                                 
CONECT  335  336  334                                                 
CONECT  336  335                                                      
CONECT  337  338  331                                                 
CONECT  338  339  341  337                                            
CONECT  339  340  340  344  338                                       
CONECT  340  339  339                                                 
CONECT  341  343  338  342                                            
CONECT  342  341                                                      
CONECT  343  341                                                      
CONECT  344  345  339                                                 
CONECT  345  346  344  348                                            
CONECT  346  347  347  345  353                                       
CONECT  347  346  346                                                 
CONECT  348  345  349                                                 
CONECT  349  348  350                                                 
CONECT  350  349  351  351  352                                       
CONECT  351  350  350                                                 
CONECT  352  350                                                      
CONECT  353  346  354                                                 
CONECT  354  355  353  357                                            
CONECT  355  356  356  361  354                                       
CONECT  356  355  355                                                 
CONECT  357  354  359  358                                            
CONECT  358  357  360                                                 
CONECT  359  357                                                      
CONECT  360  358                                                      
CONECT  361  362  355                                                 
CONECT  362  363  365  361                                            
CONECT  363  364  364  369  362                                       
CONECT  364  363  363                                                 
CONECT  365  362  366                                                 
CONECT  366  365  367                                                 
CONECT  367  368  366                                                 
CONECT  368  367                                                      
CONECT  369  370  363                                                 
CONECT  370  371  373  369                                            
CONECT  371  372  372  370  378                                       
CONECT  372  371  371                                                 
CONECT  373  370  374                                                 
CONECT  374  373  375                                                 
CONECT  375  374  377  376  376                                       
CONECT  376  375  375                                                 
CONECT  377  375                                                      
CONECT  378  371  379                                                 
CONECT  379  380  378  382                                            
CONECT  380  381  381  386  379                                       
CONECT  381  380  380                                                 
CONECT  382  379  383                                                 
CONECT  383  385  382  384                                            
CONECT  384  383                                                      
CONECT  385  383                                                      
CONECT  386  387  380                                                 
CONECT  387  388  386  390                                            
CONECT  388  389  389  394  387                                       
CONECT  389  388  388                                                 
CONECT  390  387  391                                                 
CONECT  391  390  393  392                                            
CONECT  392  391                                                      
CONECT  393  391                                                      
CONECT  394  395  388                                                 
CONECT  395  398  396  394                                            
CONECT  396  397  397  395  402                                       
CONECT  397  396  396                                                 
CONECT  398  399  395                                                 
CONECT  399  401  400  400  398                                       
CONECT  400  399  399                                                 
CONECT  401  399                                                      
CONECT  402  396  403                                                 
CONECT  403  402  404  406                                            
CONECT  404  410  403  405  405                                       
CONECT  405  404  404                                                 
CONECT  406  403  407                                                 
CONECT  407  409  406  408                                            
CONECT  408  407                                                      
CONECT  409  407                                                      
CONECT  410  411  404                                                 
CONECT  411  414  410  412                                            
CONECT  412  411  413  413  418                                       
CONECT  413  412  412                                                 
CONECT  414  415  411                                                 
CONECT  415  417  417  414  416                                       
CONECT  416  415                                                      
CONECT  417  415  415                                                 
CONECT  418  412  419                                                 
CONECT  419  418  420  422                                            
CONECT  420  426  419  421  421                                       
CONECT  421  420  420                                                 
CONECT  422  419  423                                                 
CONECT  423  422  424  425                                            
CONECT  424  423                                                      
CONECT  425  423                                                      
CONECT  426  427  420                                                 
CONECT  427  430  428  426                                            
CONECT  428  431  429  429  427                                       
CONECT  429  428  428                                                 
CONECT  430  427                                                      
CONECT  431  432  428                                                 
CONECT  432  435  431  433                                            
CONECT  433  432  439  434  434                                       
CONECT  434  433  433                                                 
CONECT  435  436  432                                                 
CONECT  436  438  438  435  437                                       
CONECT  437  436                                                      
CONECT  438  436  436                                                 
CONECT  439  433  440                                                 
CONECT  440  439  443  441                                            
CONECT  441  440  447  442  442                                       
CONECT  442  441  441                                                 
CONECT  443  444  440                                                 
CONECT  444  446  446  445  443                                       
CONECT  445  444                                                      
CONECT  446  444  444                                                 
CONECT  447  441  448                                                 
CONECT  448  451  447  449                                            
CONECT  449  448  453  450  450                                       
CONECT  450  449  449                                                 
CONECT  451  452  448                                                 
CONECT  452  451                                                      
CONECT  453  454  449                                                 
CONECT  454  457  453  455                                            
CONECT  455  454  461  456  456                                       
CONECT  456  455  455                                                 
CONECT  457  458  454                                                 
CONECT  458  459  457  460                                            
CONECT  459  458                                                      
CONECT  460  458                                                      
CONECT  461  455  462                                                 
CONECT  462  461  465  463                                            
CONECT  463  462  469  464  464                                       
CONECT  464  463  463                                                 
CONECT  465  462  466                                                 
CONECT  466  465  467                                                 
CONECT  467  468  466                                                 
CONECT  468  467                                                      
CONECT  469  463  470                                                 
CONECT  470  469  473  471                                            
CONECT  471  478  470  472  472                                       
CONECT  472  471  471                                                 
CONECT  473  470  474                                                 
CONECT  474  473  475                                                 
CONECT  475  474  476  476  477                                       
CONECT  476  475  475                                                 
CONECT  477  475                                                      
CONECT  478  479  471                                                 
CONECT  479  482  478  480                                            
CONECT  480  479  485  481  481                                       
CONECT  481  480  480                                                 
CONECT  482  483  484  479                                            
CONECT  483  482                                                      
CONECT  484  482                                                      
CONECT  485  491  480  486                                            
CONECT  486  485  489  487                                            
CONECT  487  486  492  488  488                                       
CONECT  488  487  487                                                 
CONECT  489  490  486                                                 
CONECT  490  491  489                                                 
CONECT  491  490  485                                                 
CONECT  492  487  493                                                 
CONECT  493  492  496  494                                            
CONECT  494  502  493  495  495                                       
CONECT  495  494  494                                                 
CONECT  496  493  497                                                 
CONECT  497  496  499  499  498                                       
CONECT  498  497  500                                                 
CONECT  499  497  497  501                                            
CONECT  500  498  501  501                                            
CONECT  501  499  500  500                                            
CONECT  502  503  494                                                 
CONECT  503  506  502  504                                            
CONECT  504  513  503  505  505                                       
CONECT  505  504  504                                                 
CONECT  506  507  503                                                 
CONECT  507  508  506                                                 
CONECT  508  509  507                                                 
CONECT  509  510  510  508                                            
CONECT  510  512  511  509  509                                       
CONECT  511  510                                                      
CONECT  512  510                                                      
CONECT  513  514  504                                                 
CONECT  514  517  513  515                                            
CONECT  515  514  521  516  516                                       
CONECT  516  515  515                                                 
CONECT  517  518  519  514                                            
CONECT  518  520  517                                                 
CONECT  519  517                                                      
CONECT  520  518                                                      
CONECT  521  515  522                                                 
CONECT  522  521  525  523                                            
CONECT  523  522  526  524  524                                       
CONECT  524  523  523                                                 
CONECT  525  522                                                      
CONECT  526  523  527                                                 
CONECT  527  526  530  528                                            
CONECT  528  535  527  529  529                                       
CONECT  529  528  528                                                 
CONECT  530  527  531                                                 
CONECT  531  530  532                                                 
CONECT  532  531  533                                                 
CONECT  533  532  534                                                 
CONECT  534  533                                                      
CONECT  535  536  528                                                 
CONECT  536  539  535  537                                            
CONECT  537  536  543  538  538                                       
CONECT  538  537  537                                                 
CONECT  539  540  536                                                 
CONECT  540  541  539                                                 
CONECT  541  542  540                                                 
CONECT  542  541                                                      
CONECT  543  537  544                                                 
CONECT  544  543  547  545                                            
CONECT  545  544  555  546  546                                       
CONECT  546  545  545                                                 
CONECT  547  548  544                                                 
CONECT  548  550  550  549  547                                       
CONECT  549  551  551  548                                            
CONECT  550  552  548  548                                            
CONECT  551  553  549  549                                            
CONECT  552  553  553  550                                            
CONECT  553  554  552  552  551                                       
CONECT  554  553                                                      
CONECT  555  545  556                                                 
CONECT  556  555  559  557                                            
CONECT  557  556  562  558  558                                       
CONECT  558  557  557                                                 
CONECT  559  561  556  560                                            
CONECT  560  559                                                      
CONECT  561  559                                                      
CONECT  562  557  563                                                 
CONECT  563  562  566  564                                            
CONECT  564  570  563  565  565                                       
CONECT  565  564  564                                                 
CONECT  566  567  563                                                 
CONECT  567  569  569  566  568                                       
CONECT  568  567                                                      
CONECT  569  567  567                                                 
CONECT  570  571  564                                                 
CONECT  571  574  570  572                                            
CONECT  572  579  571  573  573                                       
CONECT  573  572  572                                                 
CONECT  574  575  571                                                 
CONECT  575  576  574                                                 
CONECT  576  578  578  577  575                                       
CONECT  577  576                                                      
CONECT  578  576  576                                                 
CONECT  579  580  572                                                 
CONECT  580  583  579  581                                            
CONECT  581  580  582  582  587                                       
CONECT  582  581  581                                                 
CONECT  583  585  584  580                                            
CONECT  584  586  583                                                 
CONECT  585  583                                                      
CONECT  586  584                                                      
CONECT  587  581  588                                                 
CONECT  588  587  591  589                                            
CONECT  589  588  598  590  590                                       
CONECT  590  589  589                                                 
CONECT  591  592  588                                                 
CONECT  592  594  594  593  591                                       
CONECT  593  595  595  592                                            
CONECT  594  596  592  592                                            
CONECT  595  597  593  593                                            
CONECT  596  597  597  594                                            
CONECT  597  596  596  595                                            
CONECT  598  589  599                                                 
CONECT  599  598  602  600                                            
CONECT  600  599  604  601  601                                       
CONECT  601  600  600                                                 
CONECT  602  599  603                                                 
CONECT  603  602                                                      
CONECT  604  600  605                                                 
CONECT  605  604  606                                                 
CONECT  606  608  605  607  607                                       
CONECT  607  606  606                                                 
CONECT  608  609  606                                                 
CONECT  609  612  608  610                                            
CONECT  610  609  616  611  611                                       
CONECT  611  610  610                                                 
CONECT  612  613  609                                                 
CONECT  613  614  615  612                                            
CONECT  614  613                                                      
CONECT  615  613                                                      
CONECT  616  610  617                                                 
CONECT  617  616  620  618                                            
CONECT  618  617  619  619  624                                       
CONECT  619  618  618                                                 
CONECT  620  617  621                                                 
CONECT  621  620  623  623  622                                       
CONECT  622  621                                                      
CONECT  623  621  621                                                 
CONECT  624  618  625                                                 
CONECT  625  624  626  628                                            
CONECT  626  636  625  627  627                                       
CONECT  627  626  626                                                 
CONECT  628  625  629                                                 
CONECT  629  631  631  628  630                                       
CONECT  630  629  632  632                                            
CONECT  631  633  629  629                                            
CONECT  632  634  630  630                                            
CONECT  633  631  634  634                                            
CONECT  634  633  633  635  632                                       
CONECT  635  634                                                      
CONECT  636  637  626                                                 
CONECT  637  640  638  636                                            
CONECT  638  641  637  639  639                                       
CONECT  639  638  638                                                 
CONECT  640  637                                                      
CONECT  641  642  638                                                 
CONECT  642  645  641  643                                            
CONECT  643  642  644  644  649                                       
CONECT  644  643  643                                                 
CONECT  645  646  642                                                 
CONECT  646  648  647  647  645                                       
CONECT  647  646  646                                                 
CONECT  648  646                                                      
CONECT  649  643  650                                                 
CONECT  650  649  651  653                                            
CONECT  651  650  660  652  652                                       
CONECT  652  651  651                                                 
CONECT  653  650  654                                                 
CONECT  654  656  656  653  655                                       
CONECT  655  654  657  657                                            
CONECT  656  658  654  654                                            
CONECT  657  659  655  655                                            
CONECT  658  656  659  659                                            
CONECT  659  658  658  657                                            
CONECT  660  666  651  661                                            
CONECT  661  660  664  662                                            
CONECT  662  661  667  663  663                                       
CONECT  663  662  662                                                 
CONECT  664  665  661                                                 
CONECT  665  666  664                                                 
CONECT  666  665  660                                                 
CONECT  667  662  668                                                 
CONECT  668  667  671  669                                            
CONECT  669  668  670  670  676                                       
CONECT  670  669  669                                                 
CONECT  671  668  672                                                 
CONECT  672  671  673                                                 
CONECT  673  672  674                                                 
CONECT  674  673  675                                                 
CONECT  675  674                                                      
CONECT  676  669  677                                                 
CONECT  677  676  680  678                                            
CONECT  678  677  684  679  679                                       
CONECT  679  678  678                                                 
CONECT  680  681  677  682                                            
CONECT  681  683  680                                                 
CONECT  682  680                                                      
CONECT  683  681                                                      
CONECT  684  678  685                                                 
CONECT  685  684  688  686                                            
CONECT  686  687  687  685  691                                       
CONECT  687  686  686                                                 
CONECT  688  689  685  690                                            
CONECT  689  688                                                      
CONECT  690  688                                                      
CONECT  691  686  692                                                 
CONECT  692  691  695  693                                            
CONECT  693  692  699  694  694                                       
CONECT  694  693  693                                                 
CONECT  695  696  692                                                 
CONECT  696  698  697  695                                            
CONECT  697  696                                                      
CONECT  698  696                                                      
CONECT  699  693  700                                                 
CONECT  700  699  703  701                                            
CONECT  701  700  702  702  707                                       
CONECT  702  701  701                                                 
CONECT  703  704  700  705                                            
CONECT  704  706  703                                                 
CONECT  705  703                                                      
CONECT  706  704                                                      
CONECT  707  701  708                                                 
CONECT  708  707  709  711                                            
CONECT  709  710  710  716  708                                       
CONECT  710  709  709                                                 
CONECT  711  708  712                                                 
CONECT  712  711  713                                                 
CONECT  713  712  715  715  714                                       
CONECT  714  713                                                      
CONECT  715  713  713                                                 
CONECT  716  717  709                                                 
CONECT  717  720  716  718                                            
CONECT  718  717  724  719  719                                       
CONECT  719  718  718                                                 
CONECT  720  721  717                                                 
CONECT  721  722  722  723  720                                       
CONECT  722  721  721                                                 
CONECT  723  721                                                      
CONECT  724  718  725                                                 
CONECT  725  724  726  728                                            
CONECT  726  733  725  727  727                                       
CONECT  727  726  726                                                 
CONECT  728  725  729                                                 
CONECT  729  728  730                                                 
CONECT  730  729  731                                                 
CONECT  731  730  732                                                 
CONECT  732  731                                                      
CONECT  733  734  726                                                 
CONECT  734  737  735  733                                            
CONECT  735  734  736  736  741                                       
CONECT  736  735  735                                                 
CONECT  737  738  734                                                 
CONECT  738  739  737                                                 
CONECT  739  740  738                                                 
CONECT  740  739                                                      
CONECT  741  735  742                                                 
CONECT  742  743  741  745                                            
CONECT  743  750  744  744  742                                       
CONECT  744  743  743                                                 
CONECT  745  742  746                                                 
CONECT  746  745  747                                                 
CONECT  747  746  748                                                 
CONECT  748  747  749                                                 
CONECT  749  748                                                      
CONECT  750  751  743                                                 
CONECT  751  754  752  750                                            
CONECT  752  757  753  753  751                                       
CONECT  753  752  752                                                 
CONECT  754  755  756  751                                            
CONECT  755  754                                                      
CONECT  756  754                                                      
CONECT  757  758  752                                                 
CONECT  758  759  757  761                                            
CONECT  759  765  760  760  758                                       
CONECT  760  759  759                                                 
CONECT  761  758  762                                                 
CONECT  762  763  763  761  764                                       
CONECT  763  762  762                                                 
CONECT  764  762                                                      
CONECT  765  766  759                                                 
CONECT  766  767  769  765                                            
CONECT  767  774  768  768  766                                       
CONECT  768  767  767                                                 
CONECT  769  766  770                                                 
CONECT  770  769  771                                                 
CONECT  771  773  773  770  772                                       
CONECT  772  771                                                      
CONECT  773  771  771                                                 
CONECT  774  775  767                                                 
CONECT  775  778  776  774                                            
CONECT  776  777  777  782  775                                       
CONECT  777  776  776                                                 
CONECT  778  779  775                                                 
CONECT  779  780  778                                                 
CONECT  780  781  779                                                 
CONECT  781  780                                                      
CONECT  782  783  776                                                 
CONECT  783  784  786  782                                            
CONECT  784  789  785  785  783                                       
CONECT  785  784  784                                                 
CONECT  786  787  783  788                                            
CONECT  787  786                                                      
CONECT  788  786                                                      
CONECT  789  790  784                                                 
CONECT  790  791  793  789                                            
CONECT  791  796  792  792  790                                       
CONECT  792  791  791                                                 
CONECT  793  795  790  794                                            
CONECT  794  793                                                      
CONECT  795  793                                                      
CONECT  796  797  791                                                 
CONECT  797  798  800  796                                            
CONECT  798  803  799  799  797                                       
CONECT  799  798  798                                                 
CONECT  800  801  797  802                                            
CONECT  801  800                                                      
CONECT  802  800                                                      
CONECT  803  804  798                                                 
CONECT  804  805  807  803                                            
CONECT  805  814  806  806  804                                       
CONECT  806  805  805                                                 
CONECT  807  804  808                                                 
CONECT  808  807  809                                                 
CONECT  809  808  810                                                 
CONECT  810  809  811  811                                            
CONECT  811  812  810  810  813                                       
CONECT  812  811                                                      
CONECT  813  811                                                      
CONECT  814  815  805                                                 
CONECT  815  818  816  814                                            
CONECT  816  817  817  815  822                                       
CONECT  817  816  816                                                 
CONECT  818  819  815                                                 
CONECT  819  820  820  821  818                                       
CONECT  820  819  819                                                 
CONECT  821  819                                                      
CONECT  822  816  823                                                 
CONECT  823  824  822  826                                            
CONECT  824  830  825  825  823                                       
CONECT  825  824  824                                                 
CONECT  826  823  828  827                                            
CONECT  827  826  829                                                 
CONECT  828  826                                                      
CONECT  829  827                                                      
CONECT  830  831  824                                                 
CONECT  831  834  832  830                                            
CONECT  832  837  831  833  833                                       
CONECT  833  832  832                                                 
CONECT  834  836  835  831                                            
CONECT  835  834                                                      
CONECT  836  834                                                      
CONECT  837  838  832                                                 
CONECT  838  839  837  841                                            
CONECT  839  840  840  845  838                                       
CONECT  840  839  839                                                 
CONECT  841  838  842                                                 
CONECT  842  844  841  843                                            
CONECT  843  842                                                      
CONECT  844  842                                                      
CONECT  845  846  839                                                 
CONECT  846  849  847  845                                            
CONECT  847  852  846  848  848                                       
CONECT  848  847  847                                                 
CONECT  849  851  850  846                                            
CONECT  850  849                                                      
CONECT  851  849                                                      
CONECT  852  853  847                                                 
CONECT  853  854  852  856                                            
CONECT  854  855  855  858  853                                       
CONECT  855  854  854                                                 
CONECT  856  853  857                                                 
CONECT  857  856                                                      
CONECT  858  859  854                                                 
CONECT  859  862  860  858                                            
CONECT  860  865  859  861  861                                       
CONECT  861  860  860                                                 
CONECT  862  864  863  859                                            
CONECT  863  862                                                      
CONECT  864  862                                                      
CONECT  865  866  860                                                 
CONECT  866  869  867  865                                            
CONECT  867  868  868  866  871                                       
CONECT  868  867  867                                                 
CONECT  869  870  866                                                 
CONECT  870  869                                                      
CONECT  871  867  872                                                 
CONECT  872  873  871  875                                            
CONECT  873  880  874  874  872                                       
CONECT  874  873  873                                                 
CONECT  875  872  876                                                 
CONECT  876  875  877                                                 
CONECT  877  876  878  878  879                                       
CONECT  878  877  877                                                 
CONECT  879  877                                                      
CONECT  880  881  873                                                 
CONECT  881  882  884  880                                            
CONECT  882  883  883  890  881                                       
CONECT  883  882  882                                                 
CONECT  884  881  885                                                 
CONECT  885  884  886  886  887                                       
CONECT  886  885  885  888                                            
CONECT  887  885  889                                                 
CONECT  888  886  889  889                                            
CONECT  889  887  888  888                                            
CONECT  890  891  882                                                 
CONECT  891  894  892  890                                            
CONECT  892  893  893  891  900                                       
CONECT  893  892  892                                                 
CONECT  894  895  891                                                 
CONECT  895  897  897  894  896                                       
CONECT  896  895  898                                                 
CONECT  897  899  895  895                                            
CONECT  898  899  899  896                                            
CONECT  899  897  898  898                                            
CONECT  900  892  901                                                 
CONECT  901  902  900  904                                            
CONECT  902  903  903  911  901                                       
CONECT  903  902  902                                                 
CONECT  904  901  905                                                 
CONECT  905  904  907  907  906                                       
CONECT  906  905  908  908                                            
CONECT  907  905  905  909                                            
CONECT  908  906  906  910                                            
CONECT  909  907  910  910                                            
CONECT  910  909  909  908                                            
CONECT  911  912  902                                                 
CONECT  912  915  911  913                                            
CONECT  913  912  918  914  914                                       
CONECT  914  913  913                                                 
CONECT  915  916  917  912                                            
CONECT  916  915                                                      
CONECT  917  915                                                      
CONECT  918  913  919                                                 
CONECT  919  918  922  920                                            
CONECT  920  921  921  919  925                                       
CONECT  921  920  920                                                 
CONECT  922  923  919  924                                            
CONECT  923  922                                                      
CONECT  924  922                                                      
CONECT  925  920  926                                                 
CONECT  926  925  927  929                                            
CONECT  927  933  926  928  928                                       
CONECT  928  927  927                                                 
CONECT  929  926  930  931                                            
CONECT  930  929  932                                                 
CONECT  931  929                                                      
CONECT  932  930                                                      
CONECT  933  934  927                                                 
CONECT  934  937  933  935                                            
CONECT  935  934  936  936  941                                       
CONECT  936  935  935                                                 
CONECT  937  938  934                                                 
CONECT  938  940  940  937  939                                       
CONECT  939  938                                                      
CONECT  940  938  938                                                 
CONECT  941  935  942                                                 
CONECT  942  941  943                                                 
CONECT  943  942  944  944  945                                       
CONECT  944  943  943                                                 
CONECT  945  943  946                                                 
CONECT  946  945  949  947                                            
CONECT  947  946  948  948  954                                       
CONECT  948  947  947                                                 
CONECT  949  950  946                                                 
CONECT  950  951  949                                                 
CONECT  951  952  950                                                 
CONECT  952  953  951                                                 
CONECT  953  952                                                      
CONECT  954  947  955                                                 
CONECT  955  954  958  956                                            
CONECT  956  955  957  957  959                                       
CONECT  957  956  956                                                 
CONECT  958  955                                                      
CONECT  959  956  960                                                 
CONECT  960  959  963  961                                            
CONECT  961  960  962  962  966                                       
CONECT  962  961  961                                                 
CONECT  963  964  960  965                                            
CONECT  964  963                                                      
CONECT  965  963                                                      
CONECT  966  961  967                                                 
CONECT  967  966  970  968                                            
CONECT  968  967  969  969  973                                       
CONECT  969  968  968                                                 
CONECT  970  972  967  971                                            
CONECT  971  970                                                      
CONECT  972  970                                                      
CONECT  973  968  974                                                 
CONECT  974  973  977  975                                            
CONECT  975  974  976  976  978                                       
CONECT  976  975  975                                                 
CONECT  977  974                                                      
CONECT  978  975  979                                                 
CONECT  979  978  982  980                                            
CONECT  980  979  981  981  990                                       
CONECT  981  980  980                                                 
CONECT  982  979  983                                                 
CONECT  983  984  984  982  985                                       
CONECT  984  986  983  983                                            
CONECT  985  983  987  987                                            
CONECT  986  984  988  988                                            
CONECT  987  988  985  985                                            
CONECT  988  986  986  989  987                                       
CONECT  989  988                                                      
CONECT  990  980  991                                                 
CONECT  991  990  994  992                                            
CONECT  992  991  993  993  998                                       
CONECT  993  992  992                                                 
CONECT  994  995  991  996                                            
CONECT  995  997  994                                                 
CONECT  996  994                                                      
CONECT  997  995                                                      
CONECT  998 1004  992  999                                            
CONECT  999  998 1002 1000                                            
CONECT 1000  999 1001 1001 1005                                       
CONECT 1001 1000 1000                                                 
CONECT 1002 1003  999                                                 
CONECT 1003 1004 1002                                                 
CONECT 1004 1003  998                                                 
CONECT 1005 1000 1006                                                 
CONECT 1006 1005 1009 1007                                            
CONECT 1007 1006 1014 1008 1008                                       
CONECT 1008 1007 1007                                                 
CONECT 1009 1006 1010                                                 
CONECT 1010 1009 1011                                                 
CONECT 1011 1010 1012                                                 
CONECT 1012 1011 1013                                                 
CONECT 1013 1012                                                      
CONECT 1014 1007 1015                                                 
CONECT 1015 1014 1016 1018                                            
CONECT 1016 1022 1017 1017 1015                                       
CONECT 1017 1016 1016                                                 
CONECT 1018 1015 1019                                                 
CONECT 1019 1018 1021 1021 1020                                       
CONECT 1020 1019                                                      
CONECT 1021 1019 1019                                                 
CONECT 1022 1023 1016                                                 
CONECT 1023 1024 1026 1022                                            
CONECT 1024 1025 1025 1028 1023                                       
CONECT 1025 1024 1024                                                 
CONECT 1026 1023 1027                                                 
CONECT 1027 1026                                                      
CONECT 1028 1029 1024                                                 
CONECT 1029 1030 1032 1028                                            
CONECT 1030 1035 1031 1031 1029                                       
CONECT 1031 1030 1030                                                 
CONECT 1032 1033 1029 1034                                            
CONECT 1033 1032                                                      
CONECT 1034 1032                                                      
CONECT 1035 1036 1030                                                 
CONECT 1036 1037 1039 1035                                            
CONECT 1037 1043 1038 1038 1036                                       
CONECT 1038 1037 1037                                                 
CONECT 1039 1040 1041 1036                                            
CONECT 1040 1042 1039                                                 
CONECT 1041 1039                                                      
CONECT 1042 1040                                                      
CONECT 1043 1044 1037                                                 
CONECT 1044 1045 1043                                                 
CONECT 1045 1047 1046 1046 1044                                       
CONECT 1046 1045 1045                                                 
CONECT 1047 1048 1045                                                 
CONECT 1048 1049 1051 1047                                            
CONECT 1049 1050 1050 1055 1048                                       
CONECT 1050 1049 1049                                                 
CONECT 1051 1048 1052                                                 
CONECT 1052 1051 1053 1054                                            
CONECT 1053 1052                                                      
CONECT 1054 1052                                                      
CONECT 1055 1056 1049                                                 
CONECT 1056 1059 1057 1055                                            
CONECT 1057 1058 1058 1056 1061                                       
CONECT 1058 1057 1057                                                 
CONECT 1059 1056 1060                                                 
CONECT 1060 1059                                                      
CONECT 1061 1057 1062                                                 
CONECT 1062 1063 1061 1065                                            
CONECT 1063 1064 1064 1070 1062                                       
CONECT 1064 1063 1063                                                 
CONECT 1065 1062 1066                                                 
CONECT 1066 1065 1067                                                 
CONECT 1067 1066 1068                                                 
CONECT 1068 1067 1069                                                 
CONECT 1069 1068                                                      
CONECT 1070 1071 1063                                                 
CONECT 1071 1072 1074 1070                                            
CONECT 1072 1078 1073 1073 1071                                       
CONECT 1073 1072 1072                                                 
CONECT 1074 1076 1071 1075                                            
CONECT 1075 1074 1077                                                 
CONECT 1076 1074                                                      
CONECT 1077 1075                                                      
CONECT 1078 1079 1072                                                 
CONECT 1079 1082 1080 1078                                            
CONECT 1080 1081 1081 1079 1086                                       
CONECT 1081 1080 1080                                                 
CONECT 1082 1083 1079                                                 
CONECT 1083 1085 1082 1084 1084                                       
CONECT 1084 1083 1083                                                 
CONECT 1085 1083                                                      
CONECT 1086 1080 1087                                                 
CONECT 1087 1086 1088 1090                                            
CONECT 1088 1089 1089 1087 1097                                       
CONECT 1089 1088 1088                                                 
CONECT 1090 1087 1091                                                 
CONECT 1091 1090 1092                                                 
CONECT 1092 1091 1093                                                 
CONECT 1093 1092 1094 1094                                            
CONECT 1094 1093 1093 1096 1095                                       
CONECT 1095 1094                                                      
CONECT 1096 1094                                                      
CONECT 1097 1088 1098                                                 
CONECT 1098 1099 1097 1101                                            
CONECT 1099 1100 1100 1105 1098                                       
CONECT 1100 1099 1099                                                 
CONECT 1101 1098 1103 1102                                            
CONECT 1102 1101 1104                                                 
CONECT 1103 1101                                                      
CONECT 1104 1102                                                      
CONECT 1105 1106 1099                                                 
CONECT 1106 1107 1109 1105                                            
CONECT 1107 1108 1108 1112 1106                                       
CONECT 1108 1107 1107                                                 
CONECT 1109 1110 1106 1111                                            
CONECT 1110 1109                                                      
CONECT 1111 1109                                                      
CONECT 1112 1113 1107                                                 
CONECT 1113 1116 1114 1112                                            
CONECT 1114 1115 1115 1113 1121                                       
CONECT 1115 1114 1114                                                 
CONECT 1116 1117 1113                                                 
CONECT 1117 1118 1116                                                 
CONECT 1118 1120 1119 1119 1117                                       
CONECT 1119 1118 1118                                                 
CONECT 1120 1118                                                      
CONECT 1121 1114 1122                                                 
CONECT 1122 1123 1121 1125                                            
CONECT 1123 1124 1124 1132 1122                                       
CONECT 1124 1123 1123                                                 
CONECT 1125 1122 1126                                                 
CONECT 1126 1125 1128 1128 1127                                       
CONECT 1127 1126 1129 1129                                            
CONECT 1128 1126 1126 1130                                            
CONECT 1129 1127 1127 1131                                            
CONECT 1130 1128 1131 1131                                            
CONECT 1131 1130 1130 1129                                            
CONECT 1132 1133 1123                                                 
CONECT 1133 1134 1132 1136                                            
CONECT 1134 1135 1135 1143 1133                                       
CONECT 1135 1134 1134                                                 
CONECT 1136 1133 1137                                                 
CONECT 1137 1136 1138 1138 1139                                       
CONECT 1138 1137 1137 1140                                            
CONECT 1139 1137 1141 1141                                            
CONECT 1140 1138 1142 1142                                            
CONECT 1141 1139 1139 1142                                            
CONECT 1142 1140 1140 1141                                            
CONECT 1143 1144 1134                                                 
CONECT 1144 1145 1147 1143                                            
CONECT 1145 1146 1146 1148 1144                                       
CONECT 1146 1145 1145                                                 
CONECT 1147 1144                                                      
CONECT 1148 1149 1145                                                 
CONECT 1149 1150 1152 1148                                            
CONECT 1150 1157 1149 1151 1151                                       
CONECT 1151 1150 1150                                                 
CONECT 1152 1149 1153                                                 
CONECT 1153 1154 1152                                                 
CONECT 1154 1155 1155 1156 1153                                       
CONECT 1155 1154 1154                                                 
CONECT 1156 1154                                                      
CONECT 1157 1158 1150                                                 
CONECT 1158 1159 1157 1161                                            
CONECT 1159 1168 1160 1160 1158                                       
CONECT 1160 1159 1159                                                 
CONECT 1161 1158 1162                                                 
CONECT 1162 1161 1163                                                 
CONECT 1163 1162 1164                                                 
CONECT 1164 1163 1165 1165                                            
CONECT 1165 1164 1164 1166 1167                                       
CONECT 1166 1165                                                      
CONECT 1167 1165                                                      
CONECT 1168 1169 1174 1159                                            
CONECT 1169 1172 1168 1170                                            
CONECT 1170 1169 1175 1171 1171                                       
CONECT 1171 1170 1170                                                 
CONECT 1172 1173 1169                                                 
CONECT 1173 1172 1174                                                 
CONECT 1174 1173 1168                                                 
CONECT 1175 1170 1176                                                 
CONECT 1176 1175 1177 1179                                            
CONECT 1177 1178 1178 1176 1184                                       
CONECT 1178 1177 1177                                                 
CONECT 1179 1176 1180                                                 
CONECT 1180 1179 1181                                                 
CONECT 1181 1180 1182 1182 1183                                       
CONECT 1182 1181 1181                                                 
CONECT 1183 1181                                                      
CONECT 1184 1177 1185                                                 
CONECT 1185 1184 1188 1186                                            
CONECT 1186 1185 1191 1187 1187                                       
CONECT 1187 1186 1186                                                 
CONECT 1188 1190 1185 1189                                            
CONECT 1189 1188                                                      
CONECT 1190 1188                                                      
CONECT 1191 1186 1192                                                 
CONECT 1192 1195 1191 1193                                            
CONECT 1193 1192 1200 1194 1194                                       
CONECT 1194 1193 1193                                                 
CONECT 1195 1196 1192                                                 
CONECT 1196 1197 1195                                                 
CONECT 1197 1198 1198 1199 1196                                       
CONECT 1198 1197 1197                                                 
CONECT 1199 1197                                                      
CONECT 1200 1193 1201                                                 
CONECT 1201 1200 1204 1202                                            
CONECT 1202 1201 1209 1203 1203                                       
CONECT 1203 1202 1202                                                 
CONECT 1204 1205 1201                                                 
CONECT 1205 1206 1204                                                 
CONECT 1206 1207 1207 1208 1205                                       
CONECT 1207 1206 1206                                                 
CONECT 1208 1206                                                      
CONECT 1209 1202 1210                                                 
CONECT 1210 1209 1213 1211                                            
CONECT 1211 1220 1210 1212 1212                                       
CONECT 1212 1211 1211                                                 
CONECT 1213 1210 1214                                                 
CONECT 1214 1213 1215                                                 
CONECT 1215 1216 1214                                                 
CONECT 1216 1217 1217 1215                                            
CONECT 1217 1219 1218 1216 1216                                       
CONECT 1218 1217                                                      
CONECT 1219 1217                                                      
CONECT 1220 1221 1211                                                 
CONECT 1221 1224 1220 1222                                            
CONECT 1222 1221 1228 1223 1223                                       
CONECT 1223 1222 1222                                                 
CONECT 1224 1225 1221                                                 
CONECT 1225 1227 1224 1226                                            
CONECT 1226 1225                                                      
CONECT 1227 1225                                                      
CONECT 1228 1222 1229                                                 
CONECT 1229 1228 1232 1230                                            
CONECT 1230 1229 1235 1231 1231                                       
CONECT 1231 1230 1230                                                 
CONECT 1232 1233 1229 1234                                            
CONECT 1233 1232                                                      
CONECT 1234 1232                                                      
CONECT 1235 1230 1236                                                 
CONECT 1236 1235 1239 1237                                            
CONECT 1237 1244 1236 1238 1238                                       
CONECT 1238 1237 1237                                                 
CONECT 1239 1240 1236                                                 
CONECT 1240 1241 1239                                                 
CONECT 1241 1243 1240 1242 1242                                       
CONECT 1242 1241 1241                                                 
CONECT 1243 1241                                                      
CONECT 1244 1245 1237                                                 
CONECT 1245 1248 1244 1246                                            
CONECT 1246 1245 1253 1247 1247                                       
CONECT 1247 1246 1246                                                 
CONECT 1248 1249 1245                                                 
CONECT 1249 1250 1248                                                 
CONECT 1250 1251 1251 1252 1249                                       
CONECT 1251 1250 1250                                                 
CONECT 1252 1250                                                      
CONECT 1253 1254 1246                                                 
CONECT 1254 1257 1253 1255                                            
CONECT 1255 1254 1261 1256 1256                                       
CONECT 1256 1255 1255                                                 
CONECT 1257 1258 1259 1254                                            
CONECT 1258 1260 1257                                                 
CONECT 1259 1257                                                      
CONECT 1260 1258                                                      
CONECT 1261 1255 1262                                                 
CONECT 1262 1261 1265 1263                                            
CONECT 1263 1262 1269 1264 1264                                       
CONECT 1264 1263 1263                                                 
CONECT 1265 1262 1266                                                 
CONECT 1266 1265 1268 1267                                            
CONECT 1267 1266                                                      
CONECT 1268 1266                                                      
CONECT 1269 1263 1270                                                 
CONECT 1270 1269 1273 1271                                            
CONECT 1271 1277 1270 1272 1272                                       
CONECT 1272 1271 1271                                                 
CONECT 1273 1274 1270 1275                                            
CONECT 1274 1273 1276                                                 
CONECT 1275 1273                                                      
CONECT 1276 1274                                                      
CONECT 1277 1278 1271                                                 
CONECT 1278 1281 1277 1279                                            
CONECT 1279 1278 1282 1280 1280                                       
CONECT 1280 1279 1279                                                 
CONECT 1281 1278                                                      
CONECT 1282 1279 1283                                                 
CONECT 1283 1286 1282 1284                                            
CONECT 1284 1283 1290 1285 1285                                       
CONECT 1285 1284 1284                                                 
CONECT 1286 1287 1283                                                 
CONECT 1287 1288 1289 1286                                            
CONECT 1288 1287                                                      
CONECT 1289 1287                                                      
CONECT 1290 1284 1291                                                 
CONECT 1291 1290 1294 1292                                            
CONECT 1292 1291 1299 1293 1293                                       
CONECT 1293 1292 1292                                                 
CONECT 1294 1295 1291                                                 
CONECT 1295 1296 1294                                                 
CONECT 1296 1297 1297 1298 1295                                       
CONECT 1297 1296 1296                                                 
CONECT 1298 1296                                                      
CONECT 1299 1292 1300                                                 
CONECT 1300 1303 1299 1301                                            
CONECT 1301 1306 1300 1302 1302                                       
CONECT 1302 1301 1301                                                 
CONECT 1303 1304 1305 1300                                            
CONECT 1304 1303                                                      
CONECT 1305 1303                                                      
CONECT 1306 1307 1301                                                 
CONECT 1307 1310 1306 1308                                            
CONECT 1308 1307 1314 1309 1309                                       
CONECT 1309 1308 1308                                                 
CONECT 1310 1311 1307                                                 
CONECT 1311 1312 1313 1310                                            
CONECT 1312 1311                                                      
CONECT 1313 1311                                                      
CONECT 1314 1308 1315                                                 
CONECT 1315 1318 1314 1316                                            
CONECT 1316 1315 1322 1317 1317                                       
CONECT 1317 1316 1316                                                 
CONECT 1318 1319 1315                                                 
CONECT 1319 1320 1321 1318                                            
CONECT 1320 1319                                                      
CONECT 1321 1319                                                      
CONECT 1322 1316 1323                                                 
CONECT 1323 1322 1324                                                 
CONECT 1324 1326 1323 1325 1325                                       
CONECT 1325 1324 1324                                                 
CONECT 1326 1327 1324                                                 
CONECT 1327 1328 1330 1326                                            
CONECT 1328 1329 1329 1333 1327                                       
CONECT 1329 1328 1328                                                 
CONECT 1330 1332 1327 1331                                            
CONECT 1331 1330                                                      
CONECT 1332 1330                                                      
CONECT 1333 1334 1328                                                 
CONECT 1334 1335 1337 1333                                            
CONECT 1335 1336 1336 1341 1334                                       
CONECT 1336 1335 1335                                                 
CONECT 1337 1334 1338                                                 
CONECT 1338 1339 1339 1337 1340                                       
CONECT 1339 1338 1338                                                 
CONECT 1340 1338                                                      
CONECT 1341 1342 1335                                                 
CONECT 1342 1343 1341 1345                                            
CONECT 1343 1349 1344 1344 1342                                       
CONECT 1344 1343 1343                                                 
CONECT 1345 1342 1346                                                 
CONECT 1346 1345 1347 1347 1348                                       
CONECT 1347 1346 1346                                                 
CONECT 1348 1346                                                      
CONECT 1349 1350 1343                                                 
CONECT 1350 1351 1353 1349                                            
CONECT 1351 1356 1352 1352 1350                                       
CONECT 1352 1351 1351                                                 
CONECT 1353 1354 1350 1355                                            
CONECT 1354 1353                                                      
CONECT 1355 1353                                                      
CONECT 1356 1357 1351                                                 
CONECT 1357 1358 1360 1356                                            
CONECT 1358 1361 1359 1359 1357                                       
CONECT 1359 1358 1358                                                 
CONECT 1360 1357                                                      
CONECT 1361 1362 1358                                                 
CONECT 1362 1363 1365 1361                                            
CONECT 1363 1368 1364 1364 1362                                       
CONECT 1364 1363 1363                                                 
CONECT 1365 1366 1362 1367                                            
CONECT 1366 1365                                                      
CONECT 1367 1365                                                      
CONECT 1368 1369 1363                                                 
CONECT 1369 1370 1372 1368                                            
CONECT 1370 1374 1371 1371 1369                                       
CONECT 1371 1370 1370                                                 
CONECT 1372 1373 1369                                                 
CONECT 1373 1372                                                      
CONECT 1374 1375 1370                                                 
CONECT 1375 1376 1378 1374                                            
CONECT 1376 1382 1377 1377 1375                                       
CONECT 1377 1376 1376                                                 
CONECT 1378 1380 1375 1379                                            
CONECT 1379 1378 1381                                                 
CONECT 1380 1378                                                      
CONECT 1381 1379                                                      
CONECT 1382 1383 1376                                                 
CONECT 1383 1384 1386 1382                                            
CONECT 1384 1390 1385 1385 1383                                       
CONECT 1385 1384 1384                                                 
CONECT 1386 1387 1383                                                 
CONECT 1387 1388 1388 1389 1386                                       
CONECT 1388 1387 1387                                                 
CONECT 1389 1387                                                      
CONECT 1390 1391 1384                                                 
CONECT 1391 1392 1394 1390                                            
CONECT 1392 1395 1393 1393 1391                                       
CONECT 1393 1392 1392                                                 
CONECT 1394 1391                                                      
CONECT 1395 1396 1392                                                 
CONECT 1396 1399 1397 1395                                            
CONECT 1397 1402 1398 1398 1396                                       
CONECT 1398 1397 1397                                                 
CONECT 1399 1400 1401 1396                                            
CONECT 1400 1399                                                      
CONECT 1401 1399                                                      
CONECT 1402 1403 1397                                                 
CONECT 1403 1404 1402 1406                                            
CONECT 1404 1405 1405 1412 1403                                       
CONECT 1405 1404 1404                                                 
CONECT 1406 1403 1407                                                 
CONECT 1407 1406 1408 1408 1409                                       
CONECT 1408 1407 1407 1410                                            
CONECT 1409 1407 1411                                                 
CONECT 1410 1408 1411 1411                                            
CONECT 1411 1409 1410 1410                                            
CONECT 1412 1413 1404                                                 
CONECT 1413 1414 1416 1412                                            
CONECT 1414 1415 1415 1413 1424                                       
CONECT 1415 1414 1414                                                 
CONECT 1416 1417 1413                                                 
CONECT 1417 1418 1418 1416 1419                                       
CONECT 1418 1420 1417 1417                                            
CONECT 1419 1417 1421 1421                                            
CONECT 1420 1418 1422 1422                                            
CONECT 1421 1422 1419 1419                                            
CONECT 1422 1420 1420 1423 1421                                       
CONECT 1423 1422                                                      
CONECT 1424 1414 1425                                                 
CONECT 1425 1426 1424 1428                                            
CONECT 1426 1427 1427 1430 1425                                       
CONECT 1427 1426 1426                                                 
CONECT 1428 1425 1429                                                 
CONECT 1429 1428                                                      
CONECT 1430 1431 1426                                                 
CONECT 1431 1432 1430 1434                                            
CONECT 1432 1433 1433 1437 1431                                       
CONECT 1433 1432 1432                                                 
CONECT 1434 1431 1435 1436                                            
CONECT 1435 1434                                                      
CONECT 1436 1434                                                      
CONECT 1437 1438 1432                                                 
CONECT 1438 1439 1441 1437                                            
CONECT 1439 1440 1440 1446 1438                                       
CONECT 1440 1439 1439                                                 
CONECT 1441 1438 1442                                                 
CONECT 1442 1441 1443                                                 
CONECT 1443 1442 1444                                                 
CONECT 1444 1443 1445                                                 
CONECT 1445 1444                                                      
CONECT 1446 1447 1439                                                 
CONECT 1447 1448 1450 1446                                            
CONECT 1448 1449 1449 1451 1447                                       
CONECT 1449 1448 1448                                                 
CONECT 1450 1447                                                      
CONECT 1451 1452 1448                                                 
CONECT 1452 1453 1455 1451                                            
CONECT 1453 1462 1452 1454 1454                                       
CONECT 1454 1453 1453                                                 
CONECT 1455 1452 1456                                                 
CONECT 1456 1455 1457                                                 
CONECT 1457 1458 1456                                                 
CONECT 1458 1459 1459 1457                                            
CONECT 1459 1461 1458 1458 1460                                       
CONECT 1460 1459                                                      
CONECT 1461 1459                                                      
CONECT 1462 1463 1453                                                 
CONECT 1463 1464 1462                                                 
CONECT 1464 1465 1465 1463 1466                                       
CONECT 1465 1464 1464                                                 
CONECT 1466 1464 1467                                                 
CONECT 1467 1468 1466 1470                                            
CONECT 1468 1469 1469 1474 1467                                       
CONECT 1469 1468 1468                                                 
CONECT 1470 1467 1472 1471                                            
CONECT 1471 1470 1473                                                 
CONECT 1472 1470                                                      
CONECT 1473 1471                                                      
CONECT 1474 1475 1468                                                 
CONECT 1475 1478 1474 1476                                            
CONECT 1476 1477 1477 1475 1485                                       
CONECT 1477 1476 1476                                                 
CONECT 1478 1479 1475                                                 
CONECT 1479 1480 1478                                                 
CONECT 1480 1481 1479                                                 
CONECT 1481 1482 1482 1480                                            
CONECT 1482 1483 1484 1481 1481                                       
CONECT 1483 1482                                                      
CONECT 1484 1482                                                      
CONECT 1485 1476 1486                                                 
CONECT 1486 1485 1487 1489                                            
CONECT 1487 1493 1486 1488 1488                                       
CONECT 1488 1487 1487                                                 
CONECT 1489 1486 1490                                                 
CONECT 1490 1489 1491 1491 1492                                       
CONECT 1491 1490 1490                                                 
CONECT 1492 1490                                                      
CONECT 1493 1494 1487                                                 
CONECT 1494 1497 1493 1495                                            
CONECT 1495 1494 1496 1496 1498                                       
CONECT 1496 1495 1495                                                 
CONECT 1497 1494                                                      
CONECT 1498 1495 1499                                                 
CONECT 1499 1498 1502 1500                                            
CONECT 1500 1499 1505 1501 1501                                       
CONECT 1501 1500 1500                                                 
CONECT 1502 1504 1503 1499                                            
CONECT 1503 1502                                                      
CONECT 1504 1502                                                      
CONECT 1505 1500 1506                                                 
CONECT 1506 1505 1509 1507                                            
CONECT 1507 1506 1508 1508 1511                                       
CONECT 1508 1507 1507                                                 
CONECT 1509 1510 1506                                                 
CONECT 1510 1509                                                      
CONECT 1511 1507 1512                                                 
CONECT 1512 1511 1515 1513                                            
CONECT 1513 1512 1514 1514 1516                                       
CONECT 1514 1513 1513                                                 
CONECT 1515 1512                                                      
CONECT 1516 1513 1517                                                 
CONECT 1517 1516 1520 1518                                            
CONECT 1518 1517 1519 1519 1523                                       
CONECT 1519 1518 1518                                                 
CONECT 1520 1521 1517 1522                                            
CONECT 1521 1520                                                      
CONECT 1522 1520                                                      
CONECT 1523 1518 1524                                                 
CONECT 1524 1523 1527 1525                                            
CONECT 1525 1524 1526 1526 1530                                       
CONECT 1526 1525 1525                                                 
CONECT 1527 1528 1524 1529                                            
CONECT 1528 1527                                                      
CONECT 1529 1527                                                      
CONECT 1530 1525 1531                                                 
CONECT 1531 1530 1534 1532
[truncated: 146,620 more chars]
