# Supplementary material for: Conserved interfaces mediate multiple protein–protein interactions in a prokaryotic metabolon
Source: Mol Syst Biol. 2025 Sep 3;21(11):1490–521. doi: 10.1038/s44320-025-00139-9 (PMC12583656; doi:10.1038/s44320-025-00139-9)
Supplement: Supplementary file 12 — Source data Fig. 7 [file 44320_2025_139_MOESM12_ESM.zip › Figure7_data/Fig7A/5_10.pdb]

COMPND    63a34f7b35839c82 
AUTHOR    GENERATED BY OPEN BABEL 3.1.1
ATOM      1  N   MET A   1       6.343  21.043   3.361  1.00  0.00           N  
ATOM      2  CA  MET A   1       6.034  19.656   3.719  1.00  0.00           C  
ATOM      3  C   MET A   1       4.917  19.630   4.749  1.00  0.00           C  
ATOM      4  O   MET A   1       4.982  20.374   5.732  1.00  0.00           O  
ATOM      5  CB  MET A   1       7.301  18.929   4.204  1.00  0.00           C  
ATOM      6  CG  MET A   1       7.084  17.464   4.591  1.00  0.00           C  
ATOM      7  SD  MET A   1       6.972  17.164   6.376  1.00  0.00           S  
ATOM      8  CE  MET A   1       8.694  17.420   6.858  1.00  0.00           C  
ATOM      9  N   ILE A   2       3.916  18.822   4.496  1.00  0.00           N  
ATOM     10  CA  ILE A   2       2.818  18.533   5.424  1.00  0.00           C  
ATOM     11  C   ILE A   2       3.147  17.235   6.165  1.00  0.00           C  
ATOM     12  O   ILE A   2       3.486  16.240   5.534  1.00  0.00           O  
ATOM     13  CB  ILE A   2       1.472  18.436   4.676  1.00  0.00           C  
ATOM     14  CG1 ILE A   2       1.157  19.776   3.984  1.00  0.00           C  
ATOM     15  CG2 ILE A   2       0.343  18.036   5.644  1.00  0.00           C  
ATOM     16  CD1 ILE A   2      -0.144  19.747   3.169  1.00  0.00           C  
ATOM     17  N   LEU A   3       3.034  17.248   7.489  1.00  0.00           N  
ATOM     18  CA  LEU A   3       3.085  16.027   8.281  1.00  0.00           C  
ATOM     19  C   LEU A   3       1.667  15.475   8.437  1.00  0.00           C  
ATOM     20  O   LEU A   3       0.817  16.110   9.053  1.00  0.00           O  
ATOM     21  CB  LEU A   3       3.752  16.326   9.629  1.00  0.00           C  
ATOM     22  CG  LEU A   3       3.825  15.106  10.566  1.00  0.00           C  
ATOM     23  CD1 LEU A   3       4.702  13.985  10.006  1.00  0.00           C  
ATOM     24  CD2 LEU A   3       4.410  15.544  11.904  1.00  0.00           C  
ATOM     25  N   LEU A   4       1.423  14.284   7.911  1.00  0.00           N  
ATOM     26  CA  LEU A   4       0.176  13.552   8.076  1.00  0.00           C  
ATOM     27  C   LEU A   4       0.369  12.474   9.153  1.00  0.00           C  
ATOM     28  O   LEU A   4       1.118  11.516   8.962  1.00  0.00           O  
ATOM     29  CB  LEU A   4      -0.250  12.999   6.701  1.00  0.00           C  
ATOM     30  CG  LEU A   4      -1.499  12.108   6.704  1.00  0.00           C  
ATOM     31  CD1 LEU A   4      -2.724  12.804   7.274  1.00  0.00           C  
ATOM     32  CD2 LEU A   4      -1.825  11.696   5.266  1.00  0.00           C  
ATOM     33  N   ILE A   5      -0.291  12.654  10.287  1.00  0.00           N  
ATOM     34  CA  ILE A   5      -0.299  11.675  11.383  1.00  0.00           C  
ATOM     35  C   ILE A   5      -1.331  10.592  11.062  1.00  0.00           C  
ATOM     36  O   ILE A   5      -2.530  10.868  11.040  1.00  0.00           O  
ATOM     37  CB  ILE A   5      -0.577  12.345  12.742  1.00  0.00           C  
ATOM     38  CG1 ILE A   5       0.420  13.482  13.089  1.00  0.00           C  
ATOM     39  CG2 ILE A   5      -0.586  11.304  13.872  1.00  0.00           C  
ATOM     40  CD1 ILE A   5       1.893  13.045  13.206  1.00  0.00           C  
ATOM     41  N   ASP A   6      -0.863   9.385  10.838  1.00  0.00           N  
ATOM     42  CA  ASP A   6      -1.677   8.204  10.568  1.00  0.00           C  
ATOM     43  C   ASP A   6      -2.120   7.528  11.867  1.00  0.00           C  
ATOM     44  O   ASP A   6      -1.313   6.956  12.606  1.00  0.00           O  
ATOM     45  CB  ASP A   6      -0.895   7.238   9.652  1.00  0.00           C  
ATOM     46  CG  ASP A   6      -1.597   5.893   9.432  1.00  0.00           C  
ATOM     47  OD1 ASP A   6      -2.838   5.838   9.513  1.00  0.00           O  
ATOM     48  OD2 ASP A   6      -0.873   4.893   9.206  1.00  0.00           O  
ATOM     49  N   ASN A   7      -3.426   7.559  12.119  1.00  0.00           N  
ATOM     50  CA  ASN A   7      -4.084   6.865  13.221  1.00  0.00           C  
ATOM     51  C   ASN A   7      -4.476   5.424  12.860  1.00  0.00           C  
ATOM     52  O   ASN A   7      -5.507   4.921  13.324  1.00  0.00           O  
ATOM     53  CB  ASN A   7      -5.266   7.719  13.709  1.00  0.00           C  
ATOM     54  CG  ASN A   7      -4.804   8.924  14.496  1.00  0.00           C  
ATOM     55  OD1 ASN A   7      -3.970   8.823  15.387  1.00  0.00           O  
ATOM     56  ND2 ASN A   7      -5.339  10.089  14.224  1.00  0.00           N  
ATOM     57  N   TYR A   8      -3.657   4.752  12.052  1.00  0.00           N  
ATOM     58  CA  TYR A   8      -3.895   3.374  11.588  1.00  0.00           C  
ATOM     59  C   TYR A   8      -5.195   3.216  10.787  1.00  0.00           C  
ATOM     60  O   TYR A   8      -5.887   2.207  10.912  1.00  0.00           O  
ATOM     61  CB  TYR A   8      -3.786   2.384  12.758  1.00  0.00           C  
ATOM     62  CG  TYR A   8      -2.400   2.203  13.310  1.00  0.00           C  
ATOM     63  CD1 TYR A   8      -1.625   1.126  12.853  1.00  0.00           C  
ATOM     64  CD2 TYR A   8      -1.874   3.073  14.287  1.00  0.00           C  
ATOM     65  CE1 TYR A   8      -0.346   0.887  13.376  1.00  0.00           C  
ATOM     66  CE2 TYR A   8      -0.592   2.846  14.814  1.00  0.00           C  
ATOM     67  CZ  TYR A   8       0.164   1.741  14.361  1.00  0.00           C  
ATOM     68  OH  TYR A   8       1.408   1.483  14.865  1.00  0.00           O  
ATOM     69  N   ASP A   9      -5.503   4.207   9.944  1.00  0.00           N  
ATOM     70  CA  ASP A   9      -6.694   4.207   9.119  1.00  0.00           C  
ATOM     71  C   ASP A   9      -6.348   4.054   7.633  1.00  0.00           C  
ATOM     72  O   ASP A   9      -5.334   4.561   7.148  1.00  0.00           O  
ATOM     73  CB  ASP A   9      -7.497   5.477   9.390  1.00  0.00           C  
ATOM     74  CG  ASP A   9      -8.921   5.286   8.894  1.00  0.00           C  
ATOM     75  OD1 ASP A   9      -9.126   5.445   7.683  1.00  0.00           O  
ATOM     76  OD2 ASP A   9      -9.786   4.907   9.717  1.00  0.00           O  
ATOM     77  N   SER A  10      -7.200   3.338   6.904  1.00  0.00           N  
ATOM     78  CA  SER A  10      -7.038   3.163   5.470  1.00  0.00           C  
ATOM     79  C   SER A  10      -7.208   4.485   4.712  1.00  0.00           C  
ATOM     80  O   SER A  10      -6.501   4.728   3.739  1.00  0.00           O  
ATOM     81  CB  SER A  10      -8.017   2.092   4.964  1.00  0.00           C  
ATOM     82  OG  SER A  10      -9.349   2.397   5.313  1.00  0.00           O  
ATOM     83  N   PHE A  11      -8.066   5.391   5.189  1.00  0.00           N  
ATOM     84  CA  PHE A  11      -8.288   6.690   4.552  1.00  0.00           C  
ATOM     85  C   PHE A  11      -7.127   7.676   4.700  1.00  0.00           C  
ATOM     86  O   PHE A  11      -7.082   8.673   3.978  1.00  0.00           O  
ATOM     87  CB  PHE A  11      -9.587   7.296   5.068  1.00  0.00           C  
ATOM     88  CG  PHE A  11     -10.826   6.595   4.582  1.00  0.00           C  
ATOM     89  CD1 PHE A  11     -11.225   6.729   3.234  1.00  0.00           C  
ATOM     90  CD2 PHE A  11     -11.620   5.842   5.465  1.00  0.00           C  
ATOM     91  CE1 PHE A  11     -12.405   6.136   2.778  1.00  0.00           C  
ATOM     92  CE2 PHE A  11     -12.804   5.247   5.016  1.00  0.00           C  
ATOM     93  CZ  PHE A  11     -13.193   5.399   3.673  1.00  0.00           C  
ATOM     94  N   THR A  12      -6.148   7.386   5.555  1.00  0.00           N  
ATOM     95  CA  THR A  12      -4.910   8.174   5.635  1.00  0.00           C  
ATOM     96  C   THR A  12      -4.238   8.294   4.264  1.00  0.00           C  
ATOM     97  O   THR A  12      -3.756   9.356   3.892  1.00  0.00           O  
ATOM     98  CB  THR A  12      -3.915   7.525   6.599  1.00  0.00           C  
ATOM     99  OG1 THR A  12      -4.488   7.423   7.877  1.00  0.00           O  
ATOM    100  CG2 THR A  12      -2.633   8.343   6.752  1.00  0.00           C  
ATOM    101  N   TRP A  13      -4.264   7.218   3.483  1.00  0.00           N  
ATOM    102  CA  TRP A  13      -3.632   7.187   2.166  1.00  0.00           C  
ATOM    103  C   TRP A  13      -4.443   7.901   1.096  1.00  0.00           C  
ATOM    104  O   TRP A  13      -3.864   8.404   0.146  1.00  0.00           O  
ATOM    105  CB  TRP A  13      -3.336   5.736   1.791  1.00  0.00           C  
ATOM    106  CG  TRP A  13      -2.327   5.115   2.708  1.00  0.00           C  
ATOM    107  CD1 TRP A  13      -2.572   4.236   3.694  1.00  0.00           C  
ATOM    108  CD2 TRP A  13      -0.909   5.447   2.785  1.00  0.00           C  
ATOM    109  NE1 TRP A  13      -1.410   3.994   4.400  1.00  0.00           N  
ATOM    110  CE2 TRP A  13      -0.373   4.744   3.887  1.00  0.00           C  
ATOM    111  CE3 TRP A  13      -0.060   6.304   2.056  1.00  0.00           C  
ATOM    112  CZ2 TRP A  13       0.963   4.927   4.292  1.00  0.00           C  
ATOM    113  CZ3 TRP A  13       1.274   6.467   2.442  1.00  0.00           C  
ATOM    114  CH2 TRP A  13       1.772   5.808   3.565  1.00  0.00           C  
ATOM    115  N   ASN A  14      -5.756   8.023   1.286  1.00  0.00           N  
ATOM    116  CA  ASN A  14      -6.573   8.864   0.409  1.00  0.00           C  
ATOM    117  C   ASN A  14      -6.258  10.349   0.648  1.00  0.00           C  
ATOM    118  O   ASN A  14      -6.064  11.088  -0.309  1.00  0.00           O  
ATOM    119  CB  ASN A  14      -8.058   8.576   0.638  1.00  0.00           C  
ATOM    120  CG  ASN A  14      -8.479   7.142   0.364  1.00  0.00           C  
ATOM    121  OD1 ASN A  14      -7.754   6.301  -0.139  1.00  0.00           O  
ATOM    122  ND2 ASN A  14      -9.708   6.826   0.696  1.00  0.00           N  
ATOM    123  N   LEU A  15      -6.124  10.768   1.919  1.00  0.00           N  
ATOM    124  CA  LEU A  15      -5.652  12.118   2.252  1.00  0.00           C  
ATOM    125  C   LEU A  15      -4.264  12.378   1.661  1.00  0.00           C  
ATOM    126  O   LEU A  15      -4.055  13.405   1.031  1.00  0.00           O  
ATOM    127  CB  LEU A  15      -5.601  12.298   3.777  1.00  0.00           C  
ATOM    128  CG  LEU A  15      -6.969  12.453   4.450  1.00  0.00           C  
ATOM    129  CD1 LEU A  15      -6.809  12.357   5.958  1.00  0.00           C  
ATOM    130  CD2 LEU A  15      -7.603  13.807   4.120  1.00  0.00           C  
ATOM    131  N   TYR A  16      -3.331  11.433   1.812  1.00  0.00           N  
ATOM    132  CA  TYR A  16      -2.009  11.510   1.201  1.00  0.00           C  
ATOM    133  C   TYR A  16      -2.097  11.712  -0.314  1.00  0.00           C  
ATOM    134  O   TYR A  16      -1.489  12.639  -0.840  1.00  0.00           O  
ATOM    135  CB  TYR A  16      -1.213  10.244   1.531  1.00  0.00           C  
ATOM    136  CG  TYR A  16       0.090  10.124   0.786  1.00  0.00           C  
ATOM    137  CD1 TYR A  16       0.168   9.406  -0.432  1.00  0.00           C  
ATOM    138  CD2 TYR A  16       1.243  10.771   1.270  1.00  0.00           C  
ATOM    139  CE1 TYR A  16       1.370   9.342  -1.149  1.00  0.00           C  
ATOM    140  CE2 TYR A  16       2.450  10.711   0.562  1.00  0.00           C  
ATOM    141  CZ  TYR A  16       2.512   9.998  -0.649  1.00  0.00           C  
ATOM    142  OH  TYR A  16       3.693   9.946  -1.354  1.00  0.00           O  
ATOM    143  N   GLN A  17      -2.886  10.886  -0.996  1.00  0.00           N  
ATOM    144  CA  GLN A  17      -3.057  10.944  -2.440  1.00  0.00           C  
ATOM    145  C   GLN A  17      -3.616  12.297  -2.879  1.00  0.00           C  
ATOM    146  O   GLN A  17      -3.032  12.954  -3.744  1.00  0.00           O  
ATOM    147  CB  GLN A  17      -3.961   9.778  -2.873  1.00  0.00           C  
ATOM    148  CG  GLN A  17      -4.054   9.633  -4.405  1.00  0.00           C  
ATOM    149  CD  GLN A  17      -2.747   9.195  -5.061  1.00  0.00           C  
ATOM    150  OE1 GLN A  17      -1.902   8.530  -4.479  1.00  0.00           O  
ATOM    151  NE2 GLN A  17      -2.560   9.548  -6.311  1.00  0.00           N  
ATOM    152  N   TYR A  18      -4.669  12.777  -2.237  1.00  0.00           N  
ATOM    153  CA  TYR A  18      -5.300  14.050  -2.570  1.00  0.00           C  
ATOM    154  C   TYR A  18      -4.356  15.239  -2.347  1.00  0.00           C  
ATOM    155  O   TYR A  18      -4.252  16.120  -3.188  1.00  0.00           O  
ATOM    156  CB  TYR A  18      -6.587  14.219  -1.752  1.00  0.00           C  
ATOM    157  CG  TYR A  18      -7.814  13.489  -2.255  1.00  0.00           C  
ATOM    158  CD1 TYR A  18      -7.740  12.294  -2.999  1.00  0.00           C  
ATOM    159  CD2 TYR A  18      -9.092  14.036  -1.976  1.00  0.00           C  
ATOM    160  CE1 TYR A  18      -8.903  11.663  -3.475  1.00  0.00           C  
ATOM    161  CE2 TYR A  18     -10.258  13.413  -2.438  1.00  0.00           C  
ATOM    162  CZ  TYR A  18     -10.160  12.229  -3.195  1.00  0.00           C  
ATOM    163  OH  TYR A  18     -11.311  11.634  -3.671  1.00  0.00           O  
ATOM    164  N   PHE A  19      -3.599  15.247  -1.240  1.00  0.00           N  
ATOM    165  CA  PHE A  19      -2.598  16.290  -1.023  1.00  0.00           C  
ATOM    166  C   PHE A  19      -1.454  16.238  -2.044  1.00  0.00           C  
ATOM    167  O   PHE A  19      -0.989  17.287  -2.477  1.00  0.00           O  
ATOM    168  CB  PHE A  19      -2.061  16.216   0.411  1.00  0.00           C  
ATOM    169  CG  PHE A  19      -2.963  16.839   1.458  1.00  0.00           C  
ATOM    170  CD1 PHE A  19      -3.285  18.207   1.379  1.00  0.00           C  
ATOM    171  CD2 PHE A  19      -3.464  16.072   2.517  1.00  0.00           C  
ATOM    172  CE1 PHE A  19      -4.111  18.796   2.343  1.00  0.00           C  
ATOM    173  CE2 PHE A  19      -4.294  16.655   3.484  1.00  0.00           C  
ATOM    174  CZ  PHE A  19      -4.622  18.016   3.399  1.00  0.00           C  
ATOM    175  N   CYS A  20      -1.022  15.038  -2.458  1.00  0.00           N  
ATOM    176  CA  CYS A  20      -0.020  14.891  -3.516  1.00  0.00           C  
ATOM    177  C   CYS A  20      -0.547  15.388  -4.878  1.00  0.00           C  
ATOM    178  O   CYS A  20       0.169  16.090  -5.584  1.00  0.00           O  
ATOM    179  CB  CYS A  20       0.434  13.425  -3.608  1.00  0.00           C  
ATOM    180  SG  CYS A  20       1.447  12.991  -2.165  1.00  0.00           S  
ATOM    181  N   GLU A  21      -1.798  15.087  -5.215  1.00  0.00           N  
ATOM    182  CA  GLU A  21      -2.457  15.589  -6.434  1.00  0.00           C  
ATOM    183  C   GLU A  21      -2.589  17.122  -6.433  1.00  0.00           C  
ATOM    184  O   GLU A  21      -2.463  17.761  -7.475  1.00  0.00           O  
ATOM    185  CB  GLU A  21      -3.836  14.926  -6.566  1.00  0.00           C  
ATOM    186  CG  GLU A  21      -3.728  13.444  -6.972  1.00  0.00           C  
ATOM    187  CD  GLU A  21      -5.042  12.668  -6.848  1.00  0.00           C  
ATOM    188  OE1 GLU A  21      -5.000  11.427  -7.069  1.00  0.00           O  
ATOM    189  OE2 GLU A  21      -6.082  13.269  -6.498  1.00  0.00           O  
ATOM    190  N   LEU A  22      -2.741  17.716  -5.251  1.00  0.00           N  
ATOM    191  CA  LEU A  22      -2.702  19.171  -5.072  1.00  0.00           C  
ATOM    192  C   LEU A  22      -1.280  19.756  -5.088  1.00  0.00           C  
ATOM    193  O   LEU A  22      -1.108  20.967  -4.908  1.00  0.00           O  
ATOM    194  CB  LEU A  22      -3.460  19.523  -3.775  1.00  0.00           C  
ATOM    195  CG  LEU A  22      -4.971  19.236  -3.813  1.00  0.00           C  
ATOM    196  CD1 LEU A  22      -5.546  19.386  -2.404  1.00  0.00           C  
ATOM    197  CD2 LEU A  22      -5.723  20.180  -4.744  1.00  0.00           C  
ATOM    198  N   GLY A  23      -0.253  18.927  -5.282  1.00  0.00           N  
ATOM    199  CA  GLY A  23       1.150  19.342  -5.373  1.00  0.00           C  
ATOM    200  C   GLY A  23       1.869  19.506  -4.033  1.00  0.00           C  
ATOM    201  O   GLY A  23       2.944  20.100  -3.981  1.00  0.00           O  
ATOM    202  N   ALA A  24       1.301  18.994  -2.937  1.00  0.00           N  
ATOM    203  CA  ALA A  24       1.934  19.056  -1.631  1.00  0.00           C  
ATOM    204  C   ALA A  24       3.010  17.970  -1.453  1.00  0.00           C  
ATOM    205  O   ALA A  24       2.825  16.815  -1.828  1.00  0.00           O  
ATOM    206  CB  ALA A  24       0.865  18.974  -0.534  1.00  0.00           C  
ATOM    207  N   ASP A  25       4.111  18.337  -0.781  1.00  0.00           N  
ATOM    208  CA  ASP A  25       5.051  17.366  -0.218  1.00  0.00           C  
ATOM    209  C   ASP A  25       4.504  16.861   1.116  1.00  0.00           C  
ATOM    210  O   ASP A  25       4.319  17.642   2.054  1.00  0.00           O  
ATOM    211  CB  ASP A  25       6.434  18.022  -0.078  1.00  0.00           C  
ATOM    212  CG  ASP A  25       7.483  17.116   0.579  1.00  0.00           C  
ATOM    213  OD1 ASP A  25       7.346  15.875   0.511  1.00  0.00           O  
ATOM    214  OD2 ASP A  25       8.432  17.684   1.177  1.00  0.00           O  
ATOM    215  N   VAL A  26       4.197  15.564   1.205  1.00  0.00           N  
ATOM    216  CA  VAL A  26       3.532  14.945   2.356  1.00  0.00           C  
ATOM    217  C   VAL A  26       4.406  13.851   2.952  1.00  0.00           C  
ATOM    218  O   VAL A  26       4.790  12.899   2.284  1.00  0.00           O  
ATOM    219  CB  VAL A  26       2.142  14.381   2.003  1.00  0.00           C  
ATOM    220  CG1 VAL A  26       1.390  13.959   3.270  1.00  0.00           C  
ATOM    221  CG2 VAL A  26       1.271  15.401   1.268  1.00  0.00           C  
ATOM    222  N   LEU A  27       4.672  13.960   4.252  1.00  0.00           N  
ATOM    223  CA  LEU A  27       5.297  12.904   5.033  1.00  0.00           C  
ATOM    224  C   LEU A  27       4.245  12.238   5.927  1.00  0.00           C  
ATOM    225  O   LEU A  27       3.698  12.875   6.820  1.00  0.00           O  
ATOM    226  CB  LEU A  27       6.451  13.507   5.848  1.00  0.00           C  
ATOM    227  CG  LEU A  27       7.175  12.469   6.733  1.00  0.00           C  
ATOM    228  CD1 LEU A  27       7.914  11.413   5.912  1.00  0.00           C  
ATOM    229  CD2 LEU A  27       8.204  13.180   7.607  1.00  0.00           C  
ATOM    230  N   VAL A  28       4.022  10.945   5.728  1.00  0.00           N  
ATOM    231  CA  VAL A  28       3.131  10.146   6.576  1.00  0.00           C  
ATOM    232  C   VAL A  28       3.926   9.496   7.698  1.00  0.00           C  
ATOM    233  O   VAL A  28       4.951   8.858   7.462  1.00  0.00           O  
ATOM    234  CB  VAL A  28       2.345   9.092   5.771  1.00  0.00           C  
ATOM    235  CG1 VAL A  28       1.291   8.414   6.645  1.00  0.00           C  
ATOM    236  CG2 VAL A  28       1.644   9.729   4.565  1.00  0.00           C  
ATOM    237  N   LYS A  29       3.452   9.654   8.939  1.00  0.00           N  
ATOM    238  CA  LYS A  29       4.005   8.979  10.115  1.00  0.00           C  
ATOM    239  C   LYS A  29       2.875   8.487  11.019  1.00  0.00           C  
ATOM    240  O   LYS A  29       1.939   9.228  11.293  1.00  0.00           O  
ATOM    241  CB  LYS A  29       4.934   9.922  10.889  1.00  0.00           C  
ATOM    242  CG  LYS A  29       6.247  10.233  10.171  1.00  0.00           C  
ATOM    243  CD  LYS A  29       7.157   9.003  10.074  1.00  0.00           C  
ATOM    244  CE  LYS A  29       8.481   9.365   9.412  1.00  0.00           C  
ATOM    245  NZ  LYS A  29       9.350   8.168   9.283  1.00  0.00           N  
ATOM    246  N   ARG A  30       2.999   7.262  11.525  1.00  0.00           N  
ATOM    247  CA  ARG A  30       2.026   6.720  12.470  1.00  0.00           C  
ATOM    248  C   ARG A  30       2.061   7.474  13.792  1.00  0.00           C  
ATOM    249  O   ARG A  30       3.120   7.963  14.196  1.00  0.00           O  
ATOM    250  CB  ARG A  30       2.243   5.229  12.679  1.00  0.00           C  
ATOM    251  CG  ARG A  30       1.843   4.464  11.411  1.00  0.00           C  
ATOM    252  CD  ARG A  30       1.967   2.971  11.653  1.00  0.00           C  
ATOM    253  NE  ARG A  30       1.412   2.246  10.516  1.00  0.00           N  
ATOM    254  CZ  ARG A  30       1.498   0.950  10.307  1.00  0.00           C  
ATOM    255  NH1 ARG A  30       2.185   0.189  11.109  1.00  0.00           N  
ATOM    256  NH2 ARG A  30       0.874   0.421   9.303  1.00  0.00           N  
ATOM    257  N   ASN A  31       0.922   7.491  14.470  1.00  0.00           N  
ATOM    258  CA  ASN A  31       0.727   8.186  15.746  1.00  0.00           C  
ATOM    259  C   ASN A  31       1.623   7.693  16.904  1.00  0.00           C  
ATOM    260  O   ASN A  31       1.721   8.378  17.914  1.00  0.00           O  
ATOM    261  CB  ASN A  31      -0.772   8.119  16.098  1.00  0.00           C  
ATOM    262  CG  ASN A  31      -1.302   6.725  16.434  1.00  0.00           C  
ATOM    263  OD1 ASN A  31      -0.600   5.760  16.640  1.00  0.00           O  
ATOM    264  ND2 ASN A  31      -2.608   6.594  16.522  1.00  0.00           N  
ATOM    265  N   ASP A  32       2.281   6.542  16.751  1.00  0.00           N  
ATOM    266  CA  ASP A  32       3.193   5.932  17.718  1.00  0.00           C  
ATOM    267  C   ASP A  32       4.639   5.807  17.188  1.00  0.00           C  
ATOM    268  O   ASP A  32       5.494   5.218  17.849  1.00  0.00           O  
ATOM    269  CB  ASP A  32       2.624   4.566  18.135  1.00  0.00           C  
ATOM    270  CG  ASP A  32       2.514   3.551  16.986  1.00  0.00           C  
ATOM    271  OD1 ASP A  32       2.749   3.905  15.810  1.00  0.00           O  
ATOM    272  OD2 ASP A  32       2.133   2.386  17.255  1.00  0.00           O  
ATOM    273  N   ALA A  33       4.928   6.357  16.010  1.00  0.00           N  
ATOM    274  CA  ALA A  33       6.217   6.205  15.336  1.00  0.00           C  
ATOM    275  C   ALA A  33       7.153   7.415  15.471  1.00  0.00           C  
ATOM    276  O   ALA A  33       8.268   7.390  14.928  1.00  0.00           O  
ATOM    277  CB  ALA A  33       5.951   5.845  13.868  1.00  0.00           C  
ATOM    278  N   LEU A  34       6.725   8.482  16.135  1.00  0.00           N  
ATOM    279  CA  LEU A  34       7.510   9.689  16.363  1.00  0.00           C  
ATOM    280  C   LEU A  34       7.079  10.399  17.645  1.00  0.00           C  
ATOM    281  O   LEU A  34       5.951  10.244  18.120  1.00  0.00           O  
ATOM    282  CB  LEU A  34       7.456  10.630  15.133  1.00  0.00           C  
ATOM    283  CG  LEU A  34       6.118  11.354  14.866  1.00  0.00           C  
ATOM    284  CD1 LEU A  34       6.330  12.445  13.828  1.00  0.00           C  
ATOM    285  CD2 LEU A  34       5.025  10.427  14.332  1.00  0.00           C  
ATOM    286  N   THR A  35       7.982  11.219  18.184  1.00  0.00           N  
ATOM    287  CA  THR A  35       7.752  12.076  19.351  1.00  0.00           C  
ATOM    288  C   THR A  35       7.545  13.532  18.920  1.00  0.00           C  
ATOM    289  O   THR A  35       7.805  13.905  17.766  1.00  0.00           O  
ATOM    290  CB  THR A  35       8.932  11.969  20.325  1.00  0.00           C  
ATOM    291  OG1 THR A  35      10.097  12.512  19.753  1.00  0.00           O  
ATOM    292  CG2 THR A  35       9.228  10.531  20.759  1.00  0.00           C  
ATOM    293  N   LEU A  36       7.127  14.400  19.843  1.00  0.00           N  
ATOM    294  CA  LEU A  36       7.070  15.844  19.581  1.00  0.00           C  
ATOM    295  C   LEU A  36       8.441  16.417  19.182  1.00  0.00           C  
ATOM    296  O   LEU A  36       8.515  17.269  18.303  1.00  0.00           O  
ATOM    297  CB  LEU A  36       6.524  16.580  20.821  1.00  0.00           C  
ATOM    298  CG  LEU A  36       5.070  16.249  21.191  1.00  0.00           C  
ATOM    299  CD1 LEU A  36       4.692  16.991  22.475  1.00  0.00           C  
ATOM    300  CD2 LEU A  36       4.077  16.660  20.106  1.00  0.00           C  
ATOM    301  N   ALA A  37       9.524  15.910  19.785  1.00  0.00           N  
ATOM    302  CA  ALA A  37      10.882  16.321  19.430  1.00  0.00           C  
ATOM    303  C   ALA A  37      11.255  15.941  17.986  1.00  0.00           C  
ATOM    304  O   ALA A  37      11.915  16.718  17.293  1.00  0.00           O  
ATOM    305  CB  ALA A  37      11.850  15.692  20.441  1.00  0.00           C  
ATOM    306  N   ASP A  38      10.781  14.782  17.501  1.00  0.00           N  
ATOM    307  CA  ASP A  38      10.985  14.385  16.111  1.00  0.00           C  
ATOM    308  C   ASP A  38      10.213  15.303  15.150  1.00  0.00           C  
ATOM    309  O   ASP A  38      10.730  15.688  14.107  1.00  0.00           O  
ATOM    310  CB  ASP A  38      10.558  12.929  15.890  1.00  0.00           C  
ATOM    311  CG  ASP A  38      11.309  11.939  16.770  1.00  0.00           C  
ATOM    312  OD1 ASP A  38      12.561  11.974  16.768  1.00  0.00           O  
ATOM    313  OD2 ASP A  38      10.618  11.155  17.467  1.00  0.00           O  
ATOM    314  N   ILE A  39       8.993  15.703  15.532  1.00  0.00           N  
ATOM    315  CA  ILE A  39       8.186  16.635  14.739  1.00  0.00           C  
ATOM    316  C   ILE A  39       8.848  18.015  14.683  1.00  0.00           C  
ATOM    317  O   ILE A  39       8.954  18.599  13.598  1.00  0.00           O  
ATOM    318  CB  ILE A  39       6.737  16.716  15.264  1.00  0.00           C  
ATOM    319  CG1 ILE A  39       6.064  15.329  15.218  1.00  0.00           C  
ATOM    320  CG2 ILE A  39       5.927  17.725  14.421  1.00  0.00           C  
ATOM    321  CD1 ILE A  39       4.675  15.285  15.866  1.00  0.00           C  
ATOM    322  N   ASP A  40       9.372  18.512  15.798  1.00  0.00           N  
ATOM    323  CA  ASP A  40      10.125  19.763  15.837  1.00  0.00           C  
ATOM    324  C   ASP A  40      11.365  19.715  14.925  1.00  0.00           C  
ATOM    325  O   ASP A  40      11.675  20.688  14.227  1.00  0.00           O  
ATOM    326  CB  ASP A  40      10.559  20.082  17.281  1.00  0.00           C  
ATOM    327  CG  ASP A  40       9.468  20.685  18.167  1.00  0.00           C  
ATOM    328  OD1 ASP A  40       8.516  21.295  17.626  1.00  0.00           O  
ATOM    329  OD2 ASP A  40       9.634  20.639  19.408  1.00  0.00           O  
ATOM    330  N   ALA A  41      12.057  18.582  14.883  1.00  0.00           N  
ATOM    331  CA  ALA A  41      13.209  18.381  14.003  1.00  0.00           C  
ATOM    332  C   ALA A  41      12.816  18.338  12.514  1.00  0.00           C  
ATOM    333  O   ALA A  41      13.552  18.862  11.666  1.00  0.00           O  
ATOM    334  CB  ALA A  41      13.940  17.106  14.436  1.00  0.00           C  
ATOM    335  N   LEU A  42      11.655  17.767  12.192  1.00  0.00           N  
ATOM    336  CA  LEU A  42      11.123  17.704  10.827  1.00  0.00           C  
ATOM    337  C   LEU A  42      10.677  19.076  10.293  1.00  0.00           C  
ATOM    338  O   LEU A  42      10.686  19.284   9.076  1.00  0.00           O  
ATOM    339  CB  LEU A  42       9.947  16.709  10.784  1.00  0.00           C  
ATOM    340  CG  LEU A  42      10.343  15.221  10.896  1.00  0.00           C  
ATOM    341  CD1 LEU A  42       9.091  14.375  11.094  1.00  0.00           C  
ATOM    342  CD2 LEU A  42      11.072  14.730   9.647  1.00  0.00           C  
ATOM    343  N   LYS A  43      10.291  20.000  11.175  1.00  0.00           N  
ATOM    344  CA  LYS A  43       9.812  21.352  10.843  1.00  0.00           C  
ATOM    345  C   LYS A  43       8.706  21.349   9.766  1.00  0.00           C  
ATOM    346  O   LYS A  43       8.868  21.997   8.727  1.00  0.00           O  
ATOM    347  CB  LYS A  43      10.984  22.264  10.467  1.00  0.00           C  
ATOM    348  CG  LYS A  43      12.003  22.406  11.604  1.00  0.00           C  
ATOM    349  CD  LYS A  43      13.140  23.319  11.152  1.00  0.00           C  
ATOM    350  CE  LYS A  43      14.141  23.421  12.288  1.00  0.00           C  
ATOM    351  NZ  LYS A  43      15.289  24.286  11.914  1.00  0.00           N  
ATOM    352  N   PRO A  44       7.587  20.632   9.989  1.00  0.00           N  
ATOM    353  CA  PRO A  44       6.478  20.669   9.054  1.00  0.00           C  
ATOM    354  C   PRO A  44       5.901  22.082   8.943  1.00  0.00           C  
ATOM    355  O   PRO A  44       5.932  22.860   9.902  1.00  0.00           O  
ATOM    356  CB  PRO A  44       5.460  19.652   9.587  1.00  0.00           C  
ATOM    357  CG  PRO A  44       5.711  19.673  11.093  1.00  0.00           C  
ATOM    358  CD  PRO A  44       7.212  19.909  11.194  1.00  0.00           C  
ATOM    359  N   GLN A  45       5.362  22.413   7.779  1.00  0.00           N  
ATOM    360  CA  GLN A  45       4.653  23.678   7.566  1.00  0.00           C  
ATOM    361  C   GLN A  45       3.209  23.597   8.060  1.00  0.00           C  
ATOM    362  O   GLN A  45       2.659  24.589   8.525  1.00  0.00           O  
ATOM    363  CB  GLN A  45       4.670  24.030   6.077  1.00  0.00           C  
ATOM    364  CG  GLN A  45       6.074  24.367   5.577  1.00  0.00           C  
ATOM    365  CD  GLN A  45       6.099  24.651   4.073  1.00  0.00           C  
ATOM    366  OE1 GLN A  45       5.240  24.247   3.312  1.00  0.00           O  
ATOM    367  NE2 GLN A  45       7.096  25.351   3.580  1.00  0.00           N  
ATOM    368  N   LYS A  46       2.606  22.416   7.933  1.00  0.00           N  
ATOM    369  CA  LYS A  46       1.236  22.113   8.363  1.00  0.00           C  
ATOM    370  C   LYS A  46       1.169  20.688   8.887  1.00  0.00           C  
ATOM    371  O   LYS A  46       2.002  19.852   8.533  1.00  0.00           O  
ATOM    372  CB  LYS A  46       0.225  22.324   7.206  1.00  0.00           C  
ATOM    373  CG  LYS A  46       0.281  23.737   6.614  1.00  0.00           C  
ATOM    374  CD  LYS A  46      -0.909  24.071   5.717  1.00  0.00           C  
ATOM    375  CE  LYS A  46      -0.753  25.522   5.253  1.00  0.00           C  
ATOM    376  NZ  LYS A  46      -2.011  26.094   4.725  1.00  0.00           N  
ATOM    377  N   ILE A  47       0.159  20.404   9.717  1.00  0.00           N  
ATOM    378  CA  ILE A  47      -0.099  19.060  10.249  1.00  0.00           C  
ATOM    379  C   ILE A  47      -1.529  18.663   9.888  1.00  0.00           C  
ATOM    380  O   ILE A  47      -2.462  19.452  10.007  1.00  0.00           O  
ATOM    381  CB  ILE A  47       0.183  18.993  11.762  1.00  0.00           C  
ATOM    382  CG1 ILE A  47       1.647  19.393  12.059  1.00  0.00           C  
ATOM    383  CG2 ILE A  47      -0.111  17.581  12.293  1.00  0.00           C  
ATOM    384  CD1 ILE A  47       2.023  19.408  13.542  1.00  0.00           C  
ATOM    385  N   VAL A  48      -1.714  17.413   9.468  1.00  0.00           N  
ATOM    386  CA  VAL A  48      -3.023  16.802   9.268  1.00  0.00           C  
ATOM    387  C   VAL A  48      -3.122  15.591  10.188  1.00  0.00           C  
ATOM    388  O   VAL A  48      -2.210  14.766  10.223  1.00  0.00           O  
ATOM    389  CB  VAL A  48      -3.272  16.434   7.796  1.00  0.00           C  
ATOM    390  CG1 VAL A  48      -4.678  15.865   7.589  1.00  0.00           C  
ATOM    391  CG2 VAL A  48      -3.119  17.658   6.889  1.00  0.00           C  
ATOM    392  N   ILE A  49      -4.205  15.496  10.948  1.00  0.00           N  
ATOM    393  CA  ILE A  49      -4.504  14.344  11.803  1.00  0.00           C  
ATOM    394  C   ILE A  49      -5.565  13.503  11.091  1.00  0.00           C  
ATOM    395  O   ILE A  49      -6.674  13.984  10.859  1.00  0.00           O  
ATOM    396  CB  ILE A  49      -4.958  14.784  13.205  1.00  0.00           C  
ATOM    397  CG1 ILE A  49      -4.029  15.824  13.886  1.00  0.00           C  
ATOM    398  CG2 ILE A  49      -5.114  13.552  14.111  1.00  0.00           C  
ATOM    399  CD1 ILE A  49      -2.602  15.360  14.146  1.00  0.00           C  
ATOM    400  N   SER A  50      -5.226  12.280  10.759  1.00  0.00           N  
ATOM    401  CA  SER A  50      -6.068  11.384   9.974  1.00  0.00           C  
ATOM    402  C   SER A  50      -7.316  10.913  10.727  1.00  0.00           C  
ATOM    403  O   SER A  50      -7.394  11.033  11.959  1.00  0.00           O  
ATOM    404  CB  SER A  50      -5.255  10.180   9.483  1.00  0.00           C  
ATOM    405  OG  SER A  50      -5.131   9.179  10.480  1.00  0.00           O  
ATOM    406  N   PRO A  51      -8.280  10.313  10.007  1.00  0.00           N  
ATOM    407  CA  PRO A  51      -9.258   9.426  10.618  1.00  0.00           C  
ATOM    408  C   PRO A  51      -8.601   8.281  11.387  1.00  0.00           C  
ATOM    409  O   PRO A  51      -7.382   8.084  11.361  1.00  0.00           O  
ATOM    410  CB  PRO A  51     -10.120   8.891   9.453  1.00  0.00           C  
ATOM    411  CG  PRO A  51      -9.868   9.859   8.321  1.00  0.00           C  
ATOM    412  CD  PRO A  51      -8.441  10.323   8.564  1.00  0.00           C  
ATOM    413  N   GLY A  52      -9.416   7.498  12.099  1.00  0.00           N  
ATOM    414  CA  GLY A  52      -8.966   6.305  12.792  1.00  0.00           C  
ATOM    415  C   GLY A  52     -10.112   5.547  13.447  1.00  0.00           C  
ATOM    416  O   GLY A  52     -11.191   6.107  13.670  1.00  0.00           O  
ATOM    417  N   PRO A  53      -9.893   4.266  13.803  1.00  0.00           N  
ATOM    418  CA  PRO A  53     -10.935   3.398  14.344  1.00  0.00           C  
ATOM    419  C   PRO A  53     -11.196   3.587  15.842  1.00  0.00           C  
ATOM    420  O   PRO A  53     -12.158   3.036  16.372  1.00  0.00           O  
ATOM    421  CB  PRO A  53     -10.424   1.988  14.029  1.00  0.00           C  
ATOM    422  CG  PRO A  53      -8.910   2.131  14.130  1.00  0.00           C  
ATOM    423  CD  PRO A  53      -8.665   3.530  13.570  1.00  0.00           C  
ATOM    424  N   CYS A  54     -10.335   4.317  16.534  1.00  0.00           N  
ATOM    425  CA  CYS A  54     -10.320   4.405  17.991  1.00  0.00           C  
ATOM    426  C   CYS A  54     -10.938   5.714  18.519  1.00  0.00           C  
ATOM    427  O   CYS A  54     -11.470   6.538  17.778  1.00  0.00           O  
ATOM    428  CB  CYS A  54      -8.873   4.166  18.457  1.00  0.00           C  
ATOM    429  SG  CYS A  54      -7.744   5.409  17.783  1.00  0.00           S  
ATOM    430  N   THR A  55     -10.881   5.901  19.840  1.00  0.00           N  
ATOM    431  CA  THR A  55     -11.200   7.178  20.489  1.00  0.00           C  
ATOM    432  C   THR A  55      -9.978   8.110  20.465  1.00  0.00           C  
ATOM    433  O   THR A  55      -8.850   7.644  20.307  1.00  0.00           O  
ATOM    434  CB  THR A  55     -11.679   6.961  21.929  1.00  0.00           C  
ATOM    435  OG1 THR A  55     -10.647   6.423  22.715  1.00  0.00           O  
ATOM    436  CG2 THR A  55     -12.891   6.020  22.014  1.00  0.00           C  
ATOM    437  N   PRO A  56     -10.157   9.432  20.668  1.00  0.00           N  
ATOM    438  CA  PRO A  56      -9.022  10.361  20.727  1.00  0.00           C  
ATOM    439  C   PRO A  56      -7.952  10.000  21.772  1.00  0.00           C  
ATOM    440  O   PRO A  56      -6.772  10.246  21.521  1.00  0.00           O  
ATOM    441  CB  PRO A  56      -9.651  11.719  21.028  1.00  0.00           C  
ATOM    442  CG  PRO A  56     -11.033  11.615  20.402  1.00  0.00           C  
ATOM    443  CD  PRO A  56     -11.411  10.164  20.675  1.00  0.00           C  
ATOM    444  N   ASP A  57      -8.334   9.398  22.901  1.00  0.00           N  
ATOM    445  CA  ASP A  57      -7.392   8.979  23.955  1.00  0.00           C  
ATOM    446  C   ASP A  57      -6.468   7.834  23.515  1.00  0.00           C  
ATOM    447  O   ASP A  57      -5.357   7.706  24.007  1.00  0.00           O  
ATOM    448  CB  ASP A  57      -8.168   8.564  25.219  1.00  0.00           C  
ATOM    449  CG  ASP A  57      -8.862   9.749  25.889  1.00  0.00           C  
ATOM    450  OD1 ASP A  57      -8.227  10.819  26.006  1.00  0.00           O  
ATOM    451  OD2 ASP A  57     -10.054   9.621  26.248  1.00  0.00           O  
ATOM    452  N   GLU A  58      -6.901   7.041  22.549  1.00  0.00           N  
ATOM    453  CA  GLU A  58      -6.155   5.907  21.994  1.00  0.00           C  
ATOM    454  C   GLU A  58      -5.387   6.275  20.703  1.00  0.00           C  
ATOM    455  O   GLU A  58      -4.712   5.429  20.119  1.00  0.00           O  
ATOM    456  CB  GLU A  58      -7.127   4.741  21.747  1.00  0.00           C  
ATOM    457  CG  GLU A  58      -7.790   4.228  23.032  1.00  0.00           C  
ATOM    458  CD  GLU A  58      -9.005   3.328  22.742  1.00  0.00           C  
ATOM    459  OE1 GLU A  58      -9.134   2.279  23.405  1.00  0.00           O  
ATOM    460  OE2 GLU A  58      -9.824   3.717  21.876  1.00  0.00           O  
ATOM    461  N   ALA A  59      -5.467   7.534  20.266  1.00  0.00           N  
ATOM    462  CA  ALA A  59      -4.882   8.006  19.018  1.00  0.00           C  
ATOM    463  C   ALA A  59      -3.391   8.406  19.139  1.00  0.00           C  
ATOM    464  O   ALA A  59      -2.933   9.357  18.483  1.00  0.00           O  
ATOM    465  CB  ALA A  59      -5.782   9.102  18.443  1.00  0.00           C  
ATOM    466  N   GLY A  60      -2.631   7.720  19.985  1.00  0.00           N  
ATOM    467  CA  GLY A  60      -1.201   7.944  20.182  1.00  0.00           C  
ATOM    468  C   GLY A  60      -0.876   9.400  20.533  1.00  0.00           C  
ATOM    469  O   GLY A  60      -1.447   9.965  21.459  1.00  0.00           O  
ATOM    470  N   ILE A  61       0.020  10.029  19.758  1.00  0.00           N  
ATOM    471  CA  ILE A  61       0.433  11.413  20.006  1.00  0.00           C  
ATOM    472  C   ILE A  61      -0.548  12.477  19.491  1.00  0.00           C  
ATOM    473  O   ILE A  61      -0.266  13.663  19.632  1.00  0.00           O  
ATOM    474  CB  ILE A  61       1.859  11.677  19.476  1.00  0.00           C  
ATOM    475  CG1 ILE A  61       1.942  11.509  17.949  1.00  0.00           C  
ATOM    476  CG2 ILE A  61       2.873  10.779  20.209  1.00  0.00           C  
ATOM    477  CD1 ILE A  61       3.198  12.151  17.358  1.00  0.00           C  
ATOM    478  N   SER A  62      -1.690  12.107  18.903  1.00  0.00           N  
ATOM    479  CA  SER A  62      -2.570  13.056  18.204  1.00  0.00           C  
ATOM    480  C   SER A  62      -3.048  14.203  19.100  1.00  0.00           C  
ATOM    481  O   SER A  62      -2.966  15.367  18.706  1.00  0.00           O  
ATOM    482  CB  SER A  62      -3.785  12.328  17.608  1.00  0.00           C  
ATOM    483  OG  SER A  62      -3.356  11.392  16.641  1.00  0.00           O  
ATOM    484  N   LEU A  63      -3.489  13.912  20.338  1.00  0.00           N  
ATOM    485  CA  LEU A  63      -3.900  14.934  21.303  1.00  0.00           C  
ATOM    486  C   LEU A  63      -2.736  15.855  21.697  1.00  0.00           C  
ATOM    487  O   LEU A  63      -2.904  17.075  21.756  1.00  0.00           O  
ATOM    488  CB  LEU A  63      -4.476  14.260  22.562  1.00  0.00           C  
ATOM    489  CG  LEU A  63      -5.868  13.646  22.376  1.00  0.00           C  
ATOM    490  CD1 LEU A  63      -6.235  12.840  23.629  1.00  0.00           C  
ATOM    491  CD2 LEU A  63      -6.939  14.708  22.181  1.00  0.00           C  
ATOM    492  N   ASP A  64      -1.560  15.296  21.936  1.00  0.00           N  
ATOM    493  CA  ASP A  64      -0.385  16.053  22.348  1.00  0.00           C  
ATOM    494  C   ASP A  64       0.150  16.926  21.210  1.00  0.00           C  
ATOM    495  O   ASP A  64       0.530  18.069  21.439  1.00  0.00           O  
ATOM    496  CB  ASP A  64       0.695  15.112  22.881  1.00  0.00           C  
ATOM    497  CG  ASP A  64       0.311  14.454  24.211  1.00  0.00           C  
ATOM    498  OD1 ASP A  64      -0.536  15.031  24.943  1.00  0.00           O  
ATOM    499  OD2 ASP A  64       0.889  13.387  24.494  1.00  0.00           O  
ATOM    500  N   VAL A  65       0.093  16.431  19.971  1.00  0.00           N  
ATOM    501  CA  VAL A  65       0.418  17.211  18.763  1.00  0.00           C  
ATOM    502  C   VAL A  65      -0.496  18.428  18.660  1.00  0.00           C  
ATOM    503  O   VAL A  65      -0.003  19.542  18.517  1.00  0.00           O  
ATOM    504  CB  VAL A  65       0.323  16.335  17.503  1.00  0.00           C  
ATOM    505  CG1 VAL A  65       0.340  17.147  16.203  1.00  0.00           C  
ATOM    506  CG2 VAL A  65       1.511  15.372  17.439  1.00  0.00           C  
ATOM    507  N   ILE A  66      -1.811  18.236  18.790  1.00  0.00           N  
ATOM    508  CA  ILE A  66      -2.769  19.345  18.726  1.00  0.00           C  
ATOM    509  C   ILE A  66      -2.475  20.375  19.822  1.00  0.00           C  
ATOM    510  O   ILE A  66      -2.343  21.561  19.520  1.00  0.00           O  
ATOM    511  CB  ILE A  66      -4.218  18.825  18.807  1.00  0.00           C  
ATOM    512  CG1 ILE A  66      -4.577  17.997  17.547  1.00  0.00           C  
ATOM    513  CG2 ILE A  66      -5.219  19.985  18.948  1.00  0.00           C  
ATOM    514  CD1 ILE A  66      -5.758  17.052  17.757  1.00  0.00           C  
ATOM    515  N   ARG A  67      -2.295  19.949  21.079  1.00  0.00           N  
ATOM    516  CA  ARG A  67      -2.001  20.849  22.208  1.00  0.00           C  
ATOM    517  C   ARG A  67      -0.676  21.599  22.030  1.00  0.00           C  
ATOM    518  O   ARG A  67      -0.589  22.776  22.382  1.00  0.00           O  
ATOM    519  CB  ARG A  67      -1.954  20.038  23.510  1.00  0.00           C  
ATOM    520  CG  ARG A  67      -3.335  19.522  23.939  1.00  0.00           C  
ATOM    521  CD  ARG A  67      -3.154  18.539  25.092  1.00  0.00           C  
ATOM    522  NE  ARG A  67      -4.413  17.907  25.498  1.00  0.00           N  
ATOM    523  CZ  ARG A  67      -4.555  16.665  25.939  1.00  0.00           C  
ATOM    524  NH1 ARG A  67      -3.542  15.848  26.082  1.00  0.00           N  
ATOM    525  NH2 ARG A  67      -5.742  16.219  26.253  1.00  0.00           N  
ATOM    526  N   HIS A  68       0.354  20.936  21.520  1.00  0.00           N  
ATOM    527  CA  HIS A  68       1.695  21.505  21.406  1.00  0.00           C  
ATOM    528  C   HIS A  68       1.822  22.502  20.251  1.00  0.00           C  
ATOM    529  O   HIS A  68       2.455  23.546  20.411  1.00  0.00           O  
ATOM    530  CB  HIS A  68       2.712  20.367  21.287  1.00  0.00           C  
ATOM    531  CG  HIS A  68       4.139  20.844  21.331  1.00  0.00           C  
ATOM    532  ND1 HIS A  68       4.903  21.028  22.461  1.00  0.00           N  
ATOM    533  CD2 HIS A  68       4.914  21.163  20.252  1.00  0.00           C  
ATOM    534  CE1 HIS A  68       6.123  21.431  22.067  1.00  0.00           C  
ATOM    535  NE2 HIS A  68       6.166  21.536  20.736  1.00  0.00           N  
ATOM    536  N   TYR A  69       1.202  22.206  19.104  1.00  0.00           N  
ATOM    537  CA  TYR A  69       1.307  23.028  17.899  1.00  0.00           C  
ATOM    538  C   TYR A  69       0.139  24.005  17.685  1.00  0.00           C  
ATOM    539  O   TYR A  69       0.210  24.829  16.772  1.00  0.00           O  
ATOM    540  CB  TYR A  69       1.539  22.138  16.673  1.00  0.00           C  
ATOM    541  CG  TYR A  69       2.863  21.416  16.707  1.00  0.00           C  
ATOM    542  CD1 TYR A  69       4.081  22.112  16.518  1.00  0.00           C  
ATOM    543  CD2 TYR A  69       2.902  20.032  16.947  1.00  0.00           C  
ATOM    544  CE1 TYR A  69       5.311  21.447  16.598  1.00  0.00           C  
ATOM    545  CE2 TYR A  69       4.124  19.350  17.032  1.00  0.00           C  
ATOM    546  CZ  TYR A  69       5.329  20.058  16.867  1.00  0.00           C  
ATOM    547  OH  TYR A  69       6.508  19.386  17.001  1.00  0.00           O  
ATOM    548  N   ALA A  70      -0.884  23.969  18.544  1.00  0.00           N  
ATOM    549  CA  ALA A  70      -1.957  24.945  18.539  1.00  0.00           C  
ATOM    550  C   ALA A  70      -1.400  26.379  18.600  1.00  0.00           C  
ATOM    551  O   ALA A  70      -0.649  26.737  19.500  1.00  0.00           O  
ATOM    552  CB  ALA A  70      -2.895  24.663  19.713  1.00  0.00           C  
ATOM    553  N   GLY A  71      -1.765  27.195  17.614  1.00  0.00           N  
ATOM    554  CA  GLY A  71      -1.270  28.563  17.474  1.00  0.00           C  
ATOM    555  C   GLY A  71       0.157  28.697  16.923  1.00  0.00           C  
ATOM    556  O   GLY A  71       0.642  29.814  16.786  1.00  0.00           O  
ATOM    557  N   ARG A  72       0.831  27.591  16.613  1.00  0.00           N  
ATOM    558  CA  ARG A  72       2.169  27.580  16.012  1.00  0.00           C  
ATOM    559  C   ARG A  72       2.158  27.128  14.557  1.00  0.00           C  
ATOM    560  O   ARG A  72       2.901  27.675  13.748  1.00  0.00           O  
ATOM    561  CB  ARG A  72       3.114  26.667  16.808  1.00  0.00           C  
ATOM    562  CG  ARG A  72       3.282  27.098  18.271  1.00  0.00           C  
ATOM    563  CD  ARG A  72       4.297  26.167  18.937  1.00  0.00           C  
ATOM    564  NE  ARG A  72       4.479  26.485  20.362  1.00  0.00           N  
ATOM    565  CZ  ARG A  72       5.284  25.829  21.189  1.00  0.00           C  
ATOM    566  NH1 ARG A  72       6.026  24.834  20.779  1.00  0.00           N  
ATOM    567  NH2 ARG A  72       5.335  26.152  22.444  1.00  0.00           N  
ATOM    568  N   LEU A  73       1.336  26.127  14.255  1.00  0.00           N  
ATOM    569  CA  LEU A  73       1.189  25.565  12.915  1.00  0.00           C  
ATOM    570  C   LEU A  73      -0.295  25.382  12.586  1.00  0.00           C  
ATOM    571  O   LEU A  73      -1.077  25.071  13.484  1.00  0.00           O  
ATOM    572  CB  LEU A  73       1.916  24.212  12.823  1.00  0.00           C  
ATOM    573  CG  LEU A  73       3.446  24.269  12.977  1.00  0.00           C  
ATOM    574  CD1 LEU A  73       4.015  22.855  12.963  1.00  0.00           C  
ATOM    575  CD2 LEU A  73       4.117  25.054  11.846  1.00  0.00           C  
ATOM    576  N   PRO A  74      -0.688  25.520  11.315  1.00  0.00           N  
ATOM    577  CA  PRO A  74      -2.003  25.095  10.856  1.00  0.00           C  
ATOM    578  C   PRO A  74      -2.207  23.588  11.056  1.00  0.00           C  
ATOM    579  O   PRO A  74      -1.334  22.793  10.696  1.00  0.00           O  
ATOM    580  CB  PRO A  74      -2.078  25.480   9.380  1.00  0.00           C  
ATOM    581  CG  PRO A  74      -1.025  26.575   9.233  1.00  0.00           C  
ATOM    582  CD  PRO A  74       0.039  26.150  10.232  1.00  0.00           C  
ATOM    583  N   ILE A  75      -3.355  23.201  11.612  1.00  0.00           N  
ATOM    584  CA  ILE A  75      -3.725  21.798  11.815  1.00  0.00           C  
ATOM    585  C   ILE A  75      -5.118  21.552  11.249  1.00  0.00           C  
ATOM    586  O   ILE A  75      -6.076  22.236  11.615  1.00  0.00           O  
ATOM    587  CB  ILE A  75      -3.630  21.361  13.296  1.00  0.00           C  
ATOM    588  CG1 ILE A  75      -2.280  21.774  13.933  1.00  0.00           C  
ATOM    589  CG2 ILE A  75      -3.851  19.843  13.405  1.00  0.00           C  
ATOM    590  CD1 ILE A  75      -2.095  21.329  15.392  1.00  0.00           C  
ATOM    591  N   LEU A  76      -5.257  20.523  10.406  1.00  0.00           N  
ATOM    592  CA  LEU A  76      -6.535  19.971   9.983  1.00  0.00           C  
ATOM    593  C   LEU A  76      -6.740  18.607  10.640  1.00  0.00           C  
ATOM    594  O   LEU A  76      -5.889  17.728  10.538  1.00  0.00           O  
ATOM    595  CB  LEU A  76      -6.574  19.882   8.448  1.00  0.00           C  
ATOM    596  CG  LEU A  76      -7.873  19.281   7.874  1.00  0.00           C  
ATOM    597  CD1 LEU A  76      -9.082  20.169   8.137  1.00  0.00           C  
ATOM    598  CD2 LEU A  76      -7.732  19.096   6.361  1.00  0.00           C  
ATOM    599  N   GLY A  77      -7.890  18.418  11.304  1.00  0.00           N  
ATOM    600  CA  GLY A  77      -8.319  17.128  11.831  1.00  0.00           C  
ATOM    601  C   GLY A  77      -9.464  16.549  11.010  1.00  0.00           C  
ATOM    602  O   GLY A  77     -10.471  17.217  10.808  1.00  0.00           O  
ATOM    603  N   VAL A  78      -9.351  15.297  10.567  1.00  0.00           N  
ATOM    604  CA  VAL A  78     -10.390  14.597   9.795  1.00  0.00           C  
ATOM    605  C   VAL A  78     -10.972  13.469  10.643  1.00  0.00           C  
ATOM    606  O   VAL A  78     -10.240  12.652  11.185  1.00  0.00           O  
ATOM    607  CB  VAL A  78      -9.847  14.084   8.454  1.00  0.00           C  
ATOM    608  CG1 VAL A  78     -10.964  13.445   7.627  1.00  0.00           C  
ATOM    609  CG2 VAL A  78      -9.241  15.221   7.630  1.00  0.00           C  
ATOM    610  N   CYS A  79     -12.298  13.419  10.784  1.00  0.00           N  
ATOM    611  CA  CYS A  79     -13.047  12.419  11.561  1.00  0.00           C  
ATOM    612  C   CYS A  79     -12.506  12.259  12.999  1.00  0.00           C  
ATOM    613  O   CYS A  79     -12.778  13.125  13.832  1.00  0.00           O  
ATOM    614  CB  CYS A  79     -13.150  11.125  10.743  1.00  0.00           C  
ATOM    615  SG  CYS A  79     -14.300   9.960  11.515  1.00  0.00           S  
ATOM    616  N   LEU A  80     -11.724  11.220  13.307  1.00  0.00           N  
ATOM    617  CA  LEU A  80     -11.036  11.079  14.594  1.00  0.00           C  
ATOM    618  C   LEU A  80     -10.161  12.297  14.904  1.00  0.00           C  
ATOM    619  O   LEU A  80     -10.171  12.781  16.033  1.00  0.00           O  
ATOM    620  CB  LEU A  80     -10.186   9.795  14.576  1.00  0.00           C  
ATOM    621  CG  LEU A  80      -9.327   9.586  15.839  1.00  0.00           C  
ATOM    622  CD1 LEU A  80     -10.180   9.390  17.083  1.00  0.00           C  
ATOM    623  CD2 LEU A  80      -8.438   8.361  15.669  1.00  0.00           C  
ATOM    624  N   GLY A  81      -9.456  12.839  13.924  1.00  0.00           N  
ATOM    625  CA  GLY A  81      -8.636  14.034  14.095  1.00  0.00           C  
ATOM    626  C   GLY A  81      -9.461  15.271  14.470  1.00  0.00           C  
ATOM    627  O   GLY A  81      -9.035  16.069  15.303  1.00  0.00           O  
ATOM    628  N   HIS A  82     -10.677  15.413  13.938  1.00  0.00           N  
ATOM    629  CA  HIS A  82     -11.646  16.439  14.341  1.00  0.00           C  
ATOM    630  C   HIS A  82     -12.110  16.240  15.788  1.00  0.00           C  
ATOM    631  O   HIS A  82     -12.134  17.185  16.575  1.00  0.00           O  
ATOM    632  CB  HIS A  82     -12.824  16.426  13.350  1.00  0.00           C  
ATOM    633  CG  HIS A  82     -14.094  17.033  13.871  1.00  0.00           C  
ATOM    634  ND1 HIS A  82     -14.472  18.352  13.776  1.00  0.00           N  
ATOM    635  CD2 HIS A  82     -15.127  16.367  14.482  1.00  0.00           C  
ATOM    636  CE1 HIS A  82     -15.701  18.472  14.305  1.00  0.00           C  
ATOM    637  NE2 HIS A  82     -16.130  17.291  14.743  1.00  0.00           N  
ATOM    638  N   GLN A  83     -12.421  15.004  16.173  1.00  0.00           N  
ATOM    639  CA  GLN A  83     -12.825  14.669  17.541  1.00  0.00           C  
ATOM    640  C   GLN A  83     -11.683  14.936  18.532  1.00  0.00           C  
ATOM    641  O   GLN A  83     -11.907  15.557  19.566  1.00  0.00           O  
ATOM    642  CB  GLN A  83     -13.260  13.196  17.592  1.00  0.00           C  
ATOM    643  CG  GLN A  83     -14.518  12.910  16.754  1.00  0.00           C  
ATOM    644  CD  GLN A  83     -14.743  11.414  16.513  1.00  0.00           C  
ATOM    645  OE1 GLN A  83     -14.055  10.556  17.027  1.00  0.00           O  
ATOM    646  NE2 GLN A  83     -15.703  11.064  15.708  1.00  0.00           N  
ATOM    647  N   ALA A  84     -10.470  14.531  18.182  1.00  0.00           N  
ATOM    648  CA  ALA A  84      -9.276  14.805  18.971  1.00  0.00           C  
ATOM    649  C   ALA A  84      -9.033  16.312  19.152  1.00  0.00           C  
ATOM    650  O   ALA A  84      -8.699  16.751  20.246  1.00  0.00           O  
ATOM    651  CB  ALA A  84      -8.081  14.111  18.308  1.00  0.00           C  
ATOM    652  N   MET A  85      -9.272  17.108  18.113  1.00  0.00           N  
ATOM    653  CA  MET A  85      -9.152  18.562  18.191  1.00  0.00           C  
ATOM    654  C   MET A  85     -10.140  19.168  19.193  1.00  0.00           C  
ATOM    655  O   MET A  85      -9.732  19.957  20.042  1.00  0.00           O  
ATOM    656  CB  MET A  85      -9.329  19.156  16.788  1.00  0.00           C  
ATOM    657  CG  MET A  85      -9.023  20.655  16.748  1.00  0.00           C  
ATOM    658  SD  MET A  85      -9.100  21.346  15.067  1.00  0.00           S  
ATOM    659  CE  MET A  85      -7.626  20.586  14.342  1.00  0.00           C  
ATOM    660  N   ALA A  86     -11.410  18.766  19.162  1.00  0.00           N  
ATOM    661  CA  ALA A  86     -12.390  19.223  20.147  1.00  0.00           C  
ATOM    662  C   ALA A  86     -12.014  18.778  21.575  1.00  0.00           C  
ATOM    663  O   ALA A  86     -12.026  19.588  22.501  1.00  0.00           O  
ATOM    664  CB  ALA A  86     -13.772  18.716  19.735  1.00  0.00           C  
ATOM    665  N   GLN A  87     -11.612  17.522  21.748  1.00  0.00           N  
ATOM    666  CA  GLN A  87     -11.239  16.965  23.044  1.00  0.00           C  
ATOM    667  C   GLN A  87      -9.957  17.599  23.617  1.00  0.00           C  
ATOM    668  O   GLN A  87      -9.882  17.824  24.826  1.00  0.00           O  
ATOM    669  CB  GLN A  87     -11.111  15.441  22.925  1.00  0.00           C  
ATOM    670  CG  GLN A  87     -10.811  14.776  24.277  1.00  0.00           C  
ATOM    671  CD  GLN A  87     -10.882  13.250  24.228  1.00  0.00           C  
ATOM    672  OE1 GLN A  87     -11.671  12.667  23.508  1.00  0.00           O  
ATOM    673  NE2 GLN A  87     -10.091  12.573  25.013  1.00  0.00           N  
ATOM    674  N   ALA A  88      -8.989  17.929  22.803  1.00  0.00           N  
ATOM    675  CA  ALA A  88      -7.748  18.576  23.238  1.00  0.00           C  
ATOM    676  C   ALA A  88      -7.987  19.910  23.974  1.00  0.00           C  
ATOM    677  O   ALA A  88      -7.188  20.290  24.832  1.00  0.00           O  
ATOM    678  CB  ALA A  88      -6.842  18.773  22.028  1.00  0.00           C  
ATOM    679  N   PHE A  89      -9.109  20.578  23.678  1.00  0.00           N  
ATOM    680  CA  PHE A  89      -9.541  21.831  24.300  1.00  0.00           C  
ATOM    681  C   PHE A  89     -10.680  21.663  25.319  1.00  0.00           C  
ATOM    682  O   PHE A  89     -11.198  22.657  25.825  1.00  0.00           O  
ATOM    683  CB  PHE A  89      -9.877  22.833  23.201  1.00  0.00           C  
ATOM    684  CG  PHE A  89      -8.675  23.300  22.407  1.00  0.00           C  
ATOM    685  CD1 PHE A  89      -7.960  24.440  22.808  1.00  0.00           C  
ATOM    686  CD2 PHE A  89      -8.259  22.580  21.275  1.00  0.00           C  
ATOM    687  CE1 PHE A  89      -6.834  24.861  22.080  1.00  0.00           C  
ATOM    688  CE2 PHE A  89      -7.132  22.993  20.544  1.00  0.00           C  
ATOM    689  CZ  PHE A  89      -6.425  24.134  20.951  1.00  0.00           C  
ATOM    690  N   GLY A  90     -11.061  20.428  25.662  1.00  0.00           N  
ATOM    691  CA  GLY A  90     -12.048  20.115  26.699  1.00  0.00           C  
ATOM    692  C   GLY A  90     -13.445  19.734  26.202  1.00  0.00           C  
ATOM    693  O   GLY A  90     -14.334  19.521  27.025  1.00  0.00           O  
ATOM    694  N   GLY A  91     -13.658  19.634  24.896  1.00  0.00           N  
ATOM    695  CA  GLY A  91     -14.885  19.099  24.323  1.00  0.00           C  
ATOM    696  C   GLY A  91     -15.056  17.606  24.610  1.00  0.00           C  
ATOM    697  O   GLY A  91     -14.079  16.875  24.783  1.00  0.00           O  
ATOM    698  N   LYS A  92     -16.314  17.141  24.643  1.00  0.00           N  
ATOM    699  CA  LYS A  92     -16.628  15.729  24.824  1.00  0.00           C  
ATOM    700  C   LYS A  92     -16.980  15.079  23.498  1.00  0.00           C  
ATOM    701  O   LYS A  92     -17.720  15.625  22.691  1.00  0.00           O  
ATOM    702  CB  LYS A  92     -17.768  15.546  25.819  1.00  0.00           C  
ATOM    703  CG  LYS A  92     -17.375  15.973  27.242  1.00  0.00           C  
ATOM    704  CD  LYS A  92     -18.585  15.759  28.146  1.00  0.00           C  
ATOM    705  CE  LYS A  92     -18.325  16.254  29.559  1.00  0.00           C  
ATOM    706  NZ  LYS A  92     -19.597  16.218  30.314  1.00  0.00           N  
ATOM    707  N   VAL A  93     -16.487  13.870  23.323  1.00  0.00           N  
ATOM    708  CA  VAL A  93     -16.852  13.010  22.197  1.00  0.00           C  
ATOM    709  C   VAL A  93     -17.875  11.996  22.694  1.00  0.00           C  
ATOM    710  O   VAL A  93     -17.615  11.252  23.635  1.00  0.00           O  
ATOM    711  CB  VAL A  93     -15.614  12.346  21.582  1.00  0.00           C  
ATOM    712  CG1 VAL A  93     -16.007  11.495  20.372  1.00  0.00           C  
ATOM    713  CG2 VAL A  93     -14.613  13.408  21.106  1.00  0.00           C  
ATOM    714  N   VAL A  94     -19.053  11.979  22.080  1.00  0.00           N  
ATOM    715  CA  VAL A  94     -20.193  11.153  22.490  1.00  0.00           C  
ATOM    716  C   VAL A  94     -20.694  10.305  21.329  1.00  0.00           C  
ATOM    717  O   VAL A  94     -20.350  10.532  20.170  1.00  0.00           O  
ATOM    718  CB  VAL A  94     -21.329  11.993  23.094  1.00  0.00           C  
ATOM    719  CG1 VAL A  94     -20.861  12.725  24.350  1.00  0.00           C  
ATOM    720  CG2 VAL A  94     -21.910  13.009  22.107  1.00  0.00           C  
ATOM    721  N   ARG A  95     -21.504   9.303  21.632  1.00  0.00           N  
ATOM    722  CA  ARG A  95     -22.071   8.445  20.597  1.00  0.00           C  
ATOM    723  C   ARG A  95     -23.104   9.222  19.776  1.00  0.00           C  
ATOM    724  O   ARG A  95     -24.001   9.830  20.345  1.00  0.00           O  
ATOM    725  CB  ARG A  95     -22.634   7.177  21.246  1.00  0.00           C  
ATOM    726  CG  ARG A  95     -22.749   6.040  20.231  1.00  0.00           C  
ATOM    727  CD  ARG A  95     -23.149   4.744  20.940  1.00  0.00           C  
ATOM    728  NE  ARG A  95     -23.045   3.584  20.054  1.00  0.00           N  
ATOM    729  CZ  ARG A  95     -23.104   2.304  20.415  1.00  0.00           C  
ATOM    730  NH1 ARG A  95     -23.321   1.957  21.657  1.00  0.00           N  
ATOM    731  NH2 ARG A  95     -22.940   1.372  19.537  1.00  0.00           N  
ATOM    732  N   ALA A  96     -23.008   9.151  18.462  1.00  0.00           N  
ATOM    733  CA  ALA A  96     -23.974   9.760  17.569  1.00  0.00           C  
ATOM    734  C   ALA A  96     -25.352   9.103  17.721  1.00  0.00           C  
ATOM    735  O   ALA A  96     -25.459   7.889  17.909  1.00  0.00           O  
ATOM    736  CB  ALA A  96     -23.463   9.652  16.123  1.00  0.00           C  
ATOM    737  N   ALA A  97     -26.424   9.889  17.581  1.00  0.00           N  
ATOM    738  CA  ALA A  97     -27.788   9.371  17.597  1.00  0.00           C  
ATOM    739  C   ALA A  97     -28.039   8.389  16.444  1.00  0.00           C  
ATOM    740  O   ALA A  97     -28.802   7.428  16.576  1.00  0.00           O  
ATOM    741  CB  ALA A  97     -28.749  10.561  17.528  1.00  0.00           C  
ATOM    742  N   LYS A  98     -27.366   8.616  15.305  1.00  0.00           N  
ATOM    743  CA  LYS A  98     -27.443   7.762  14.125  1.00  0.00           C  
ATOM    744  C   LYS A  98     -26.043   7.409  13.653  1.00  0.00           C  
ATOM    745  O   LYS A  98     -25.259   8.277  13.290  1.00  0.00           O  
ATOM    746  CB  LYS A  98     -28.291   8.475  13.060  1.00  0.00           C  
ATOM    747  CG  LYS A  98     -28.946   7.490  12.085  1.00  0.00           C  
ATOM    748  CD  LYS A  98     -29.841   8.268  11.125  1.00  0.00           C  
ATOM    749  CE  LYS A  98     -30.644   7.337  10.220  1.00  0.00           C  
ATOM    750  NZ  LYS A  98     -31.531   8.107   9.306  1.00  0.00           N  
ATOM    751  N   VAL A  99     -25.753   6.115  13.662  1.00  0.00           N  
ATOM    752  CA  VAL A  99     -24.488   5.595  13.139  1.00  0.00           C  
ATOM    753  C   VAL A  99     -24.485   5.720  11.617  1.00  0.00           C  
ATOM    754  O   VAL A  99     -25.417   5.258  10.952  1.00  0.00           O  
ATOM    755  CB  VAL A  99     -24.255   4.146  13.596  1.00  0.00           C  
ATOM    756  CG1 VAL A  99     -22.924   3.611  13.087  1.00  0.00           C  
ATOM    757  CG2 VAL A  99     -24.242   4.049  15.121  1.00  0.00           C  
ATOM    758  N   MET A 100     -23.453   6.354  11.076  1.00  0.00           N  
ATOM    759  CA  MET A 100     -23.266   6.551   9.641  1.00  0.00           C  
ATOM    760  C   MET A 100     -22.030   5.776   9.191  1.00  0.00           C  
ATOM    761  O   MET A 100     -20.908   6.124   9.549  1.00  0.00           O  
ATOM    762  CB  MET A 100     -23.147   8.050   9.328  1.00  0.00           C  
ATOM    763  CG  MET A 100     -24.417   8.845   9.661  1.00  0.00           C  
ATOM    764  SD  MET A 100     -25.866   8.513   8.604  1.00  0.00           S  
ATOM    765  CE  MET A 100     -25.385   9.413   7.113  1.00  0.00           C  
ATOM    766  N   HIS A 101     -22.246   4.713   8.418  1.00  0.00           N  
ATOM    767  CA  HIS A 101     -21.171   3.933   7.813  1.00  0.00           C  
ATOM    768  C   HIS A 101     -21.306   3.968   6.296  1.00  0.00           C  
ATOM    769  O   HIS A 101     -22.202   3.343   5.739  1.00  0.00           O  
ATOM    770  CB  HIS A 101     -21.169   2.496   8.352  1.00  0.00           C  
ATOM    771  CG  HIS A 101     -20.628   2.381   9.745  1.00  0.00           C  
ATOM    772  ND1 HIS A 101     -19.363   2.737  10.158  1.00  0.00           N  
ATOM    773  CD2 HIS A 101     -21.275   1.884  10.848  1.00  0.00           C  
ATOM    774  CE1 HIS A 101     -19.261   2.465  11.482  1.00  0.00           C  
ATOM    775  NE2 HIS A 101     -20.401   1.937  11.919  1.00  0.00           N  
ATOM    776  N   GLY A 102     -20.417   4.714   5.648  1.00  0.00           N  
ATOM    777  CA  GLY A 102     -20.323   4.744   4.189  1.00  0.00           C  
ATOM    778  C   GLY A 102     -21.508   5.359   3.466  1.00  0.00           C  
ATOM    779  O   GLY A 102     -21.787   5.008   2.323  1.00  0.00           O  
ATOM    780  N   LYS A 103     -22.234   6.244   4.146  1.00  0.00           N  
ATOM    781  CA  LYS A 103     -23.386   6.926   3.563  1.00  0.00           C  
ATOM    782  C   LYS A 103     -23.028   8.364   3.234  1.00  0.00           C  
ATOM    783  O   LYS A 103     -22.381   9.047   4.033  1.00  0.00           O  
ATOM    784  CB  LYS A 103     -24.609   6.827   4.483  1.00  0.00           C  
ATOM    785  CG  LYS A 103     -25.060   5.363   4.594  1.00  0.00           C  
ATOM    786  CD  LYS A 103     -26.363   5.237   5.393  1.00  0.00           C  
ATOM    787  CE  LYS A 103     -26.718   3.752   5.455  1.00  0.00           C  
ATOM    788  NZ  LYS A 103     -28.018   3.520   6.111  1.00  0.00           N  
ATOM    789  N   THR A 104     -23.497   8.815   2.095  1.00  0.00           N  
ATOM    790  CA  THR A 104     -23.507  10.230   1.769  1.00  0.00           C  
ATOM    791  C   THR A 104     -24.597  10.944   2.569  1.00  0.00           C  
ATOM    792  O   THR A 104     -25.650  10.381   2.887  1.00  0.00           O  
ATOM    793  CB  THR A 104     -23.662  10.468   0.261  1.00  0.00           C  
ATOM    794  OG1 THR A 104     -24.773   9.749  -0.229  1.00  0.00           O  
ATOM    795  CG2 THR A 104     -22.434   9.968  -0.498  1.00  0.00           C  
ATOM    796  N   SER A 105     -24.327  12.187   2.942  1.00  0.00           N  
ATOM    797  CA  SER A 105     -25.252  13.058   3.656  1.00  0.00           C  
ATOM    798  C   SER A 105     -25.025  14.490   3.190  1.00  0.00           C  
ATOM    799  O   SER A 105     -23.866  14.901   3.113  1.00  0.00           O  
ATOM    800  CB  SER A 105     -25.000  12.945   5.164  1.00  0.00           C  
ATOM    801  OG  SER A 105     -25.779  13.838   5.928  1.00  0.00           O  
ATOM    802  N   PRO A 106     -26.079  15.270   2.906  1.00  0.00           N  
ATOM    803  CA  PRO A 106     -25.928  16.701   2.771  1.00  0.00           C  
ATOM    804  C   PRO A 106     -25.562  17.299   4.136  1.00  0.00           C  
ATOM    805  O   PRO A 106     -26.121  16.944   5.171  1.00  0.00           O  
ATOM    806  CB  PRO A 106     -27.267  17.196   2.230  1.00  0.00           C  
ATOM    807  CG  PRO A 106     -28.266  16.198   2.803  1.00  0.00           C  
ATOM    808  CD  PRO A 106     -27.484  14.884   2.854  1.00  0.00           C  
ATOM    809  N   ILE A 107     -24.613  18.224   4.122  1.00  0.00           N  
ATOM    810  CA  ILE A 107     -24.283  19.071   5.268  1.00  0.00           C  
ATOM    811  C   ILE A 107     -24.432  20.539   4.879  1.00  0.00           C  
ATOM    812  O   ILE A 107     -24.165  20.922   3.741  1.00  0.00           O  
ATOM    813  CB  ILE A 107     -22.888  18.778   5.855  1.00  0.00           C  
ATOM    814  CG1 ILE A 107     -21.752  19.071   4.859  1.00  0.00           C  
ATOM    815  CG2 ILE A 107     -22.823  17.326   6.369  1.00  0.00           C  
ATOM    816  CD1 ILE A 107     -20.380  19.189   5.521  1.00  0.00           C  
ATOM    817  N   THR A 108     -24.833  21.355   5.831  1.00  0.00           N  
ATOM    818  CA  THR A 108     -24.877  22.804   5.659  1.00  0.00           C  
ATOM    819  C   THR A 108     -23.668  23.417   6.344  1.00  0.00           C  
ATOM    820  O   THR A 108     -23.327  23.018   7.452  1.00  0.00           O  
ATOM    821  CB  THR A 108     -26.176  23.393   6.223  1.00  0.00           C  
ATOM    822  OG1 THR A 108     -27.280  22.675   5.742  1.00  0.00           O  
ATOM    823  CG2 THR A 108     -26.381  24.849   5.806  1.00  0.00           C  
ATOM    824  N   HIS A 109     -23.030  24.395   5.723  1.00  0.00           N  
ATOM    825  CA  HIS A 109     -21.865  25.077   6.280  1.00  0.00           C  
ATOM    826  C   HIS A 109     -22.005  26.601   6.203  1.00  0.00           C  
ATOM    827  O   HIS A 109     -22.884  27.131   5.517  1.00  0.00           O  
ATOM    828  CB  HIS A 109     -20.594  24.559   5.601  1.00  0.00           C  
ATOM    829  CG  HIS A 109     -20.538  24.838   4.127  1.00  0.00           C  
ATOM    830  ND1 HIS A 109     -20.206  26.036   3.539  1.00  0.00           N  
ATOM    831  CD2 HIS A 109     -20.789  23.951   3.113  1.00  0.00           C  
ATOM    832  CE1 HIS A 109     -20.249  25.870   2.206  1.00  0.00           C  
ATOM    833  NE2 HIS A 109     -20.607  24.618   1.910  1.00  0.00           N  
ATOM    834  N   ASN A 110     -21.143  27.333   6.909  1.00  0.00           N  
ATOM    835  CA  ASN A 110     -21.129  28.797   6.924  1.00  0.00           C  
ATOM    836  C   ASN A 110     -20.261  29.425   5.813  1.00  0.00           C  
ATOM    837  O   ASN A 110     -20.196  30.644   5.706  1.00  0.00           O  
ATOM    838  CB  ASN A 110     -20.721  29.277   8.332  1.00  0.00           C  
ATOM    839  CG  ASN A 110     -19.270  28.990   8.692  1.00  0.00           C  
ATOM    840  OD1 ASN A 110     -18.561  28.274   8.013  1.00  0.00           O  
ATOM    841  ND2 ASN A 110     -18.800  29.560   9.772  1.00  0.00           N  
ATOM    842  N   GLY A 111     -19.597  28.609   4.994  1.00  0.00           N  
ATOM    843  CA  GLY A 111     -18.726  29.089   3.915  1.00  0.00           C  
ATOM    844  C   GLY A 111     -17.381  29.660   4.384  1.00  0.00           C  
ATOM    845  O   GLY A 111     -16.714  30.379   3.630  1.00  0.00           O  
ATOM    846  N   GLU A 112     -16.972  29.368   5.614  1.00  0.00           N  
ATOM    847  CA  GLU A 112     -15.702  29.813   6.183  1.00  0.00           C  
ATOM    848  C   GLU A 112     -14.647  28.693   6.229  1.00  0.00           C  
ATOM    849  O   GLU A 112     -14.966  27.508   6.209  1.00  0.00           O  
ATOM    850  CB  GLU A 112     -15.884  30.428   7.576  1.00  0.00           C  
ATOM    851  CG  GLU A 112     -16.741  31.699   7.561  1.00  0.00           C  
ATOM    852  CD  GLU A 112     -16.664  32.482   8.887  1.00  0.00           C  
ATOM    853  OE1 GLU A 112     -17.167  33.623   8.890  1.00  0.00           O  
ATOM    854  OE2 GLU A 112     -16.067  31.961   9.850  1.00  0.00           O  
ATOM    855  N   GLY A 113     -13.392  29.094   6.319  1.00  0.00           N  
ATOM    856  CA  GLY A 113     -12.277  28.160   6.427  1.00  0.00           C  
ATOM    857  C   GLY A 113     -12.182  27.231   5.221  1.00  0.00           C  
ATOM    858  O   GLY A 113     -12.184  27.688   4.070  1.00  0.00           O  
ATOM    859  N   VAL A 114     -12.145  25.932   5.484  1.00  0.00           N  
ATOM    860  CA  VAL A 114     -12.073  24.914   4.430  1.00  0.00           C  
ATOM    861  C   VAL A 114     -13.341  24.839   3.569  1.00  0.00           C  
ATOM    862  O   VAL A 114     -13.290  24.318   2.468  1.00  0.00           O  
ATOM    863  CB  VAL A 114     -11.736  23.520   4.987  1.00  0.00           C  
ATOM    864  CG1 VAL A 114     -10.342  23.522   5.632  1.00  0.00           C  
ATOM    865  CG2 VAL A 114     -12.766  22.989   5.989  1.00  0.00           C  
ATOM    866  N   PHE A 115     -14.463  25.387   4.030  1.00  0.00           N  
ATOM    867  CA  PHE A 115     -15.728  25.403   3.287  1.00  0.00           C  
ATOM    868  C   PHE A 115     -15.841  26.560   2.293  1.00  0.00           C  
ATOM    869  O   PHE A 115     -16.845  26.687   1.591  1.00  0.00           O  
ATOM    870  CB  PHE A 115     -16.891  25.408   4.274  1.00  0.00           C  
ATOM    871  CG  PHE A 115     -16.932  24.186   5.160  1.00  0.00           C  
ATOM    872  CD1 PHE A 115     -17.393  22.963   4.648  1.00  0.00           C  
ATOM    873  CD2 PHE A 115     -16.481  24.253   6.495  1.00  0.00           C  
ATOM    874  CE1 PHE A 115     -17.411  21.819   5.458  1.00  0.00           C  
ATOM    875  CE2 PHE A 115     -16.496  23.111   7.307  1.00  0.00           C  
ATOM    876  CZ  PHE A 115     -16.962  21.888   6.790  1.00  0.00           C  
ATOM    877  N   ARG A 116     -14.836  27.423   2.215  1.00  0.00           N  
ATOM    878  CA  ARG A 116     -14.894  28.615   1.382  1.00  0.00           C  
ATOM    879  C   ARG A 116     -15.050  28.263  -0.096  1.00  0.00           C  
ATOM    880  O   ARG A 116     -14.183  27.616  -0.679  1.00  0.00           O  
ATOM    881  CB  ARG A 116     -13.659  29.474   1.654  1.00  0.00           C  
ATOM    882  CG  ARG A 116     -13.784  30.832   0.964  1.00  0.00           C  
ATOM    883  CD  ARG A 116     -12.557  31.682   1.282  1.00  0.00           C  
ATOM    884  NE  ARG A 116     -12.680  33.007   0.658  1.00  0.00           N  
ATOM    885  CZ  ARG A 116     -11.783  33.981   0.732  1.00  0.00           C  
ATOM    886  NH1 ARG A 116     -10.667  33.828   1.386  1.00  0.00           N  
ATOM    887  NH2 ARG A 116     -12.012  35.124   0.147  1.00  0.00           N  
ATOM    888  N   GLY A 117     -16.132  28.748  -0.711  1.00  0.00           N  
ATOM    889  CA  GLY A 117     -16.404  28.542  -2.135  1.00  0.00           C  
ATOM    890  C   GLY A 117     -16.926  27.153  -2.504  1.00  0.00           C  
ATOM    891  O   GLY A 117     -17.019  26.854  -3.688  1.00  0.00           O  
ATOM    892  N   LEU A 118     -17.261  26.325  -1.520  1.00  0.00           N  
ATOM    893  CA  LEU A 118     -17.858  25.014  -1.764  1.00  0.00           C  
ATOM    894  C   LEU A 118     -19.379  25.120  -1.943  1.00  0.00           C  
ATOM    895  O   LEU A 118     -20.010  26.087  -1.504  1.00  0.00           O  
ATOM    896  CB  LEU A 118     -17.497  24.034  -0.629  1.00  0.00           C  
ATOM    897  CG  LEU A 118     -15.990  23.892  -0.333  1.00  0.00           C  
ATOM    898  CD1 LEU A 118     -15.780  22.781   0.683  1.00  0.00           C  
ATOM    899  CD2 LEU A 118     -15.159  23.569  -1.569  1.00  0.00           C  
ATOM    900  N   ALA A 119     -19.990  24.109  -2.569  1.00  0.00           N  
ATOM    901  CA  ALA A 119     -21.432  23.968  -2.666  1.00  0.00           C  
ATOM    902  C   ALA A 119     -22.076  23.942  -1.273  1.00  0.00           C  
ATOM    903  O   ALA A 119     -21.503  23.411  -0.317  1.00  0.00           O  
ATOM    904  CB  ALA A 119     -21.762  22.709  -3.467  1.00  0.00           C  
ATOM    905  N   ASN A 120     -23.280  24.523  -1.140  1.00  0.00           N  
ATOM    906  CA  ASN A 120     -24.011  24.554   0.124  1.00  0.00           C  
ATOM    907  C   ASN A 120     -25.512  24.330  -0.138  1.00  0.00           C  
ATOM    908  O   ASN A 120     -26.150  25.199  -0.726  1.00  0.00           O  
ATOM    909  CB  ASN A 120     -23.737  25.899   0.818  1.00  0.00           C  
ATOM    910  CG  ASN A 120     -24.154  25.921   2.281  1.00  0.00           C  
ATOM    911  OD1 ASN A 120     -24.616  24.957   2.865  1.00  0.00           O  
ATOM    912  ND2 ASN A 120     -23.952  27.038   2.937  1.00  0.00           N  
ATOM    913  N   PRO A 121     -26.096  23.187   0.285  1.00  0.00           N  
ATOM    914  CA  PRO A 121     -25.446  22.121   1.060  1.00  0.00           C  
ATOM    915  C   PRO A 121     -24.365  21.374   0.260  1.00  0.00           C  
ATOM    916  O   PRO A 121     -24.419  21.305  -0.963  1.00  0.00           O  
ATOM    917  CB  PRO A 121     -26.582  21.185   1.472  1.00  0.00           C  
ATOM    918  CG  PRO A 121     -27.591  21.336   0.340  1.00  0.00           C  
ATOM    919  CD  PRO A 121     -27.462  22.820  -0.028  1.00  0.00           C  
ATOM    920  N   LEU A 122     -23.407  20.811   0.997  1.00  0.00           N  
ATOM    921  CA  LEU A 122     -22.329  20.000   0.446  1.00  0.00           C  
ATOM    922  C   LEU A 122     -22.613  18.522   0.710  1.00  0.00           C  
ATOM    923  O   LEU A 122     -22.869  18.134   1.852  1.00  0.00           O  
ATOM    924  CB  LEU A 122     -21.001  20.452   1.086  1.00  0.00           C  
ATOM    925  CG  LEU A 122     -19.751  19.724   0.560  1.00  0.00           C  
ATOM    926  CD1 LEU A 122     -19.400  20.166  -0.859  1.00  0.00           C  
ATOM    927  CD2 LEU A 122     -18.549  20.031   1.454  1.00  0.00           C  
ATOM    928  N   THR A 123     -22.546  17.681  -0.314  1.00  0.00           N  
ATOM    929  CA  THR A 123     -22.701  16.228  -0.168  1.00  0.00           C  
ATOM    930  C   THR A 123     -21.384  15.609   0.279  1.00  0.00           C  
ATOM    931  O   THR A 123     -20.377  15.696  -0.413  1.00  0.00           O  
ATOM    932  CB  THR A 123     -23.193  15.590  -1.467  1.00  0.00           C  
ATOM    933  OG1 THR A 123     -24.430  16.158  -1.812  1.00  0.00           O  
ATOM    934  CG2 THR A 123     -23.432  14.093  -1.316  1.00  0.00           C  
ATOM    935  N   VAL A 124     -21.382  14.948   1.437  1.00  0.00           N  
ATOM    936  CA  VAL A 124     -20.169  14.361   2.021  1.00  0.00           C  
ATOM    937  C   VAL A 124     -20.366  12.905   2.432  1.00  0.00           C  
ATOM    938  O   VAL A 124     -21.476  12.480   2.754  1.00  0.00           O  
ATOM    939  CB  VAL A 124     -19.638  15.181   3.202  1.00  0.00           C  
ATOM    940  CG1 VAL A 124     -19.342  16.621   2.788  1.00  0.00           C  
ATOM    941  CG2 VAL A 124     -20.593  15.175   4.409  1.00  0.00           C  
ATOM    942  N   THR A 125     -19.288  12.159   2.498  1.00  0.00           N  
ATOM    943  CA  THR A 125     -19.283  10.783   3.005  1.00  0.00           C  
ATOM    944  C   THR A 125     -19.017  10.762   4.502  1.00  0.00           C  
ATOM    945  O   THR A 125     -18.078  11.391   4.991  1.00  0.00           O  
ATOM    946  CB  THR A 125     -18.255   9.915   2.273  1.00  0.00           C  
ATOM    947  OG1 THR A 125     -18.434  10.068   0.894  1.00  0.00           O  
ATOM    948  CG2 THR A 125     -18.431   8.429   2.590  1.00  0.00           C  
ATOM    949  N   ARG A 126     -19.842  10.008   5.246  1.00  0.00           N  
ATOM    950  CA  ARG A 126     -19.760   9.887   6.695  1.00  0.00           C  
ATOM    951  C   ARG A 126     -19.506   8.429   7.117  1.00  0.00           C  
ATOM    952  O   ARG A 126     -20.283   7.537   6.802  1.00  0.00           O  
ATOM    953  CB  ARG A 126     -21.041  10.443   7.336  1.00  0.00           C  
ATOM    954  CG  ARG A 126     -21.201  11.958   7.106  1.00  0.00           C  
ATOM    955  CD  ARG A 126     -22.546  12.493   7.621  1.00  0.00           C  
ATOM    956  NE  ARG A 126     -22.705  12.270   9.066  1.00  0.00           N  
ATOM    957  CZ  ARG A 126     -23.784  12.499   9.794  1.00  0.00           C  
ATOM    958  NH1 ARG A 126     -24.875  12.996   9.298  1.00  0.00           N  
ATOM    959  NH2 ARG A 126     -23.785  12.229  11.055  1.00  0.00           N  
ATOM    960  N   TYR A 127     -18.428   8.229   7.886  1.00  0.00           N  
ATOM    961  CA  TYR A 127     -18.021   6.948   8.480  1.00  0.00           C  
ATOM    962  C   TYR A 127     -17.742   7.137   9.970  1.00  0.00           C  
ATOM    963  O   TYR A 127     -16.607   7.048  10.428  1.00  0.00           O  
ATOM    964  CB  TYR A 127     -16.798   6.382   7.756  1.00  0.00           C  
ATOM    965  CG  TYR A 127     -17.104   5.648   6.478  1.00  0.00           C  
ATOM    966  CD1 TYR A 127     -17.452   4.285   6.535  1.00  0.00           C  
ATOM    967  CD2 TYR A 127     -16.982   6.300   5.246  1.00  0.00           C  
ATOM    968  CE1 TYR A 127     -17.679   3.578   5.362  1.00  0.00           C  
ATOM    969  CE2 TYR A 127     -17.213   5.594   4.059  1.00  0.00           C  
ATOM    970  CZ  TYR A 127     -17.560   4.233   4.111  1.00  0.00           C  
ATOM    971  OH  TYR A 127     -17.787   3.546   2.954  1.00  0.00           O  
ATOM    972  N   HIS A 128     -18.765   7.417  10.746  1.00  0.00           N  
ATOM    973  CA  HIS A 128     -18.566   7.663  12.162  1.00  0.00           C  
ATOM    974  C   HIS A 128     -19.746   7.184  13.006  1.00  0.00           C  
ATOM    975  O   HIS A 128     -20.911   7.219  12.602  1.00  0.00           O  
ATOM    976  CB  HIS A 128     -18.238   9.147  12.400  1.00  0.00           C  
ATOM    977  CG  HIS A 128     -19.413  10.056  12.207  1.00  0.00           C  
ATOM    978  ND1 HIS A 128     -20.281  10.445  13.203  1.00  0.00           N  
ATOM    979  CD2 HIS A 128     -19.862  10.614  11.036  1.00  0.00           C  
ATOM    980  CE1 HIS A 128     -21.222  11.226  12.648  1.00  0.00           C  
ATOM    981  NE2 HIS A 128     -21.002  11.350  11.334  1.00  0.00           N  
ATOM    982  N   SER A 129     -19.429   6.752  14.234  1.00  0.00           N  
ATOM    983  CA  SER A 129     -20.386   6.407  15.285  1.00  0.00           C  
ATOM    984  C   SER A 129     -20.304   7.344  16.492  1.00  0.00           C  
ATOM    985  O   SER A 129     -21.103   7.233  17.416  1.00  0.00           O  
ATOM    986  CB  SER A 129     -20.150   4.962  15.719  1.00  0.00           C  
ATOM    987  OG  SER A 129     -18.814   4.784  16.176  1.00  0.00           O  
ATOM    988  N   LEU A 130     -19.336   8.237  16.479  1.00  0.00           N  
ATOM    989  CA  LEU A 130     -19.087   9.250  17.500  1.00  0.00           C  
ATOM    990  C   LEU A 130     -19.201  10.647  16.873  1.00  0.00           C  
ATOM    991  O   LEU A 130     -18.993  10.812  15.677  1.00  0.00           O  
ATOM    992  CB  LEU A 130     -17.698   9.032  18.126  1.00  0.00           C  
ATOM    993  CG  LEU A 130     -17.455   7.657  18.785  1.00  0.00           C  
ATOM    994  CD1 LEU A 130     -16.018   7.563  19.293  1.00  0.00           C  
ATOM    995  CD2 LEU A 130     -18.396   7.405  19.963  1.00  0.00           C  
ATOM    996  N   VAL A 131     -19.546  11.637  17.714  1.00  0.00           N  
ATOM    997  CA  VAL A 131     -19.618  13.057  17.346  1.00  0.00           C  
ATOM    998  C   VAL A 131     -19.139  13.912  18.509  1.00  0.00           C  
ATOM    999  O   VAL A 131     -19.120  13.463  19.655  1.00  0.00           O  
ATOM   1000  CB  VAL A 131     -21.045  13.482  16.933  1.00  0.00           C  
ATOM   1001  CG1 VAL A 131     -21.461  12.833  15.617  1.00  0.00           C  
ATOM   1002  CG2 VAL A 131     -22.098  13.179  18.009  1.00  0.00           C  
ATOM   1003  N   VAL A 132     -18.781  15.153  18.230  1.00  0.00           N  
ATOM   1004  CA  VAL A 132     -18.530  16.148  19.278  1.00  0.00           C  
ATOM   1005  C   VAL A 132     -19.869  16.600  19.862  1.00  0.00           C  
ATOM   1006  O   VAL A 132     -20.776  16.983  19.127  1.00  0.00           O  
ATOM   1007  CB  VAL A 132     -17.714  17.326  18.740  1.00  0.00           C  
ATOM   1008  CG1 VAL A 132     -17.467  18.378  19.818  1.00  0.00           C  
ATOM   1009  CG2 VAL A 132     -16.350  16.844  18.225  1.00  0.00           C  
ATOM   1010  N   GLU A 133     -19.997  16.547  21.192  1.00  0.00           N  
ATOM   1011  CA  GLU A 133     -21.181  17.034  21.906  1.00  0.00           C  
ATOM   1012  C   GLU A 133     -21.266  18.570  21.789  1.00  0.00           C  
ATOM   1013  O   GLU A 133     -20.365  19.258  22.273  1.00  0.00           O  
ATOM   1014  CB  GLU A 133     -21.116  16.568  23.367  1.00  0.00           C  
ATOM   1015  CG  GLU A 133     -22.325  17.023  24.202  1.00  0.00           C  
ATOM   1016  CD  GLU A 133     -22.213  16.508  25.647  1.00  0.00           C  
ATOM   1017  OE1 GLU A 133     -23.063  15.712  26.065  1.00  0.00           O  
ATOM   1018  OE2 GLU A 133     -21.241  16.886  26.355  1.00  0.00           O  
ATOM   1019  N   PRO A 134     -22.345  19.131  21.207  1.00  0.00           N  
ATOM   1020  CA  PRO A 134     -22.438  20.569  20.964  1.00  0.00           C  
ATOM   1021  C   PRO A 134     -22.278  21.424  22.225  1.00  0.00           C  
ATOM   1022  O   PRO A 134     -21.525  22.398  22.210  1.00  0.00           O  
ATOM   1023  CB  PRO A 134     -23.813  20.791  20.317  1.00  0.00           C  
ATOM   1024  CG  PRO A 134     -24.107  19.449  19.638  1.00  0.00           C  
ATOM   1025  CD  PRO A 134     -23.469  18.444  20.587  1.00  0.00           C  
ATOM   1026  N   ASP A 135     -22.915  21.022  23.327  1.00  0.00           N  
ATOM   1027  CA  ASP A 135     -22.896  21.774  24.587  1.00  0.00           C  
ATOM   1028  C   ASP A 135     -21.516  21.764  25.278  1.00  0.00           C  
ATOM   1029  O   ASP A 135     -21.221  22.614  26.113  1.00  0.00           O  
ATOM   1030  CB  ASP A 135     -23.964  21.206  25.537  1.00  0.00           C  
ATOM   1031  CG  ASP A 135     -25.401  21.371  25.033  1.00  0.00           C  
ATOM   1032  OD1 ASP A 135     -25.643  22.257  24.183  1.00  0.00           O  
ATOM   1033  OD2 ASP A 135     -26.267  20.609  25.503  1.00  0.00           O  
ATOM   1034  N   SER A 136     -20.653  20.813  24.911  1.00  0.00           N  
ATOM   1035  CA  SER A 136     -19.294  20.705  25.430  1.00  0.00           C  
ATOM   1036  C   SER A 136     -18.247  21.394  24.556  1.00  0.00           C  
ATOM   1037  O   SER A 136     -17.094  21.492  24.978  1.00  0.00           O  
ATOM   1038  CB  SER A 136     -18.921  19.239  25.640  1.00  0.00           C  
ATOM   1039  OG  SER A 136     -18.649  18.584  24.420  1.00  0.00           O  
ATOM   1040  N   LEU A 137     -18.623  21.847  23.356  1.00  0.00           N  
ATOM   1041  CA  LEU A 137     -17.668  22.467  22.445  1.00  0.00           C  
ATOM   1042  C   LEU A 137     -17.068  23.722  23.096  1.00  0.00           C  
ATOM   1043  O   LEU A 137     -17.804  24.646  23.446  1.00  0.00           O  
ATOM   1044  CB  LEU A 137     -18.330  22.781  21.099  1.00  0.00           C  
ATOM   1045  CG  LEU A 137     -17.331  23.338  20.064  1.00  0.00           C  
ATOM   1046  CD1 LEU A 137     -16.345  22.278  19.575  1.00  0.00           C  
ATOM   1047  CD2 LEU A 137     -18.061  23.891  18.842  1.00  0.00           C  
ATOM   1048  N   PRO A 138     -15.744  23.805  23.261  1.00  0.00           N  
ATOM   1049  CA  PRO A 138     -15.116  24.948  23.901  1.00  0.00           C  
ATOM   1050  C   PRO A 138     -15.414  26.252  23.160  1.00  0.00           C  
ATOM   1051  O   PRO A 138     -15.380  26.308  21.932  1.00  0.00           O  
ATOM   1052  CB  PRO A 138     -13.620  24.636  23.916  1.00  0.00           C  
ATOM   1053  CG  PRO A 138     -13.575  23.118  23.853  1.00  0.00           C  
ATOM   1054  CD  PRO A 138     -14.773  22.770  22.979  1.00  0.00           C  
ATOM   1055  N   ALA A 139     -15.623  27.347  23.911  1.00  0.00           N  
ATOM   1056  CA  ALA A 139     -15.969  28.654  23.353  1.00  0.00           C  
ATOM   1057  C   ALA A 139     -14.918  29.245  22.391  1.00  0.00           C  
ATOM   1058  O   ALA A 139     -15.209  30.208  21.682  1.00  0.00           O  
ATOM   1059  CB  ALA A 139     -16.230  29.609  24.524  1.00  0.00           C  
ATOM   1060  N   CYS A 140     -13.707  28.702  22.369  1.00  0.00           N  
ATOM   1061  CA  CYS A 140     -12.672  29.079  21.410  1.00  0.00           C  
ATOM   1062  C   CYS A 140     -12.921  28.541  20.000  1.00  0.00           C  
ATOM   1063  O   CYS A 140     -12.260  29.004  19.072  1.00  0.00           O  
ATOM   1064  CB  CYS A 140     -11.300  28.639  21.944  1.00  0.00           C  
ATOM   1065  SG  CYS A 140     -11.252  26.852  22.266  1.00  0.00           S  
ATOM   1066  N   PHE A 141     -13.864  27.613  19.811  1.00  0.00           N  
ATOM   1067  CA  PHE A 141     -14.273  27.107  18.507  1.00  0.00           C  
ATOM   1068  C   PHE A 141     -15.606  27.696  18.061  1.00  0.00           C  
ATOM   1069  O   PHE A 141     -16.544  27.822  18.847  1.00  0.00           O  
ATOM   1070  CB  PHE A 141     -14.338  25.582  18.518  1.00  0.00           C  
ATOM   1071  CG  PHE A 141     -12.984  24.918  18.559  1.00  0.00           C  
ATOM   1072  CD1 PHE A 141     -12.235  24.774  17.375  1.00  0.00           C  
ATOM   1073  CD2 PHE A 141     -12.463  24.430  19.767  1.00  0.00           C  
ATOM   1074  CE1 PHE A 141     -10.983  24.156  17.400  1.00  0.00           C  
ATOM   1075  CE2 PHE A 141     -11.203  23.811  19.795  1.00  0.00           C  
ATOM   1076  CZ  PHE A 141     -10.461  23.669  18.611  1.00  0.00           C  
ATOM   1077  N   ASP A 142     -15.710  27.974  16.784  1.00  0.00           N  
ATOM   1078  CA  ASP A 142     -16.964  28.146  16.078  1.00  0.00           C  
ATOM   1079  C   ASP A 142     -17.329  26.846  15.353  1.00  0.00           C  
ATOM   1080  O   ASP A 142     -16.461  26.142  14.839  1.00  0.00           O  
ATOM   1081  CB  ASP A 142     -16.896  29.338  15.122  1.00  0.00           C  
ATOM   1082  CG  ASP A 142     -16.841  30.661  15.884  1.00  0.00           C  
ATOM   1083  OD1 ASP A 142     -17.592  30.808  16.879  1.00  0.00           O  
ATOM   1084  OD2 ASP A 142     -16.036  31.535  15.522  1.00  0.00           O  
ATOM   1085  N   VAL A 143     -18.622  26.543  15.298  1.00  0.00           N  
ATOM   1086  CA  VAL A 143     -19.114  25.475  14.425  1.00  0.00           C  
ATOM   1087  C   VAL A 143     -19.201  26.031  13.007  1.00  0.00           C  
ATOM   1088  O   VAL A 143     -19.826  27.069  12.783  1.00  0.00           O  
ATOM   1089  CB  VAL A 143     -20.468  24.916  14.895  1.00  0.00           C  
ATOM   1090  CG1 VAL A 143     -20.898  23.731  14.020  1.00  0.00           C  
ATOM   1091  CG2 VAL A 143     -20.408  24.426  16.340  1.00  0.00           C  
ATOM   1092  N   THR A 144     -18.591  25.354  12.056  1.00  0.00           N  
ATOM   1093  CA  THR A 144     -18.556  25.770  10.647  1.00  0.00           C  
ATOM   1094  C   THR A 144     -19.506  24.963   9.769  1.00  0.00           C  
ATOM   1095  O   THR A 144     -19.935  25.469   8.727  1.00  0.00           O  
ATOM   1096  CB  THR A 144     -17.135  25.681  10.080  1.00  0.00           C  
ATOM   1097  OG1 THR A 144     -16.577  24.405  10.335  1.00  0.00           O  
ATOM   1098  CG2 THR A 144     -16.204  26.705  10.721  1.00  0.00           C  
ATOM   1099  N   ALA A 145     -19.888  23.743  10.192  1.00  0.00           N  
ATOM   1100  CA  ALA A 145     -20.807  22.889   9.454  1.00  0.00           C  
ATOM   1101  C   ALA A 145     -21.681  22.016  10.362  1.00  0.00           C  
ATOM   1102  O   ALA A 145     -21.278  21.624  11.459  1.00  0.00           O  
ATOM   1103  CB  ALA A 145     -20.010  22.036   8.466  1.00  0.00           C  
ATOM   1104  N   TRP A 146     -22.882  21.671   9.868  1.00  0.00           N  
ATOM   1105  CA  TRP A 146     -23.894  20.887  10.568  1.00  0.00           C  
ATOM   1106  C   TRP A 146     -24.508  19.835   9.650  1.00  0.00           C  
ATOM   1107  O   TRP A 146     -24.709  20.069   8.458  1.00  0.00           O  
ATOM   1108  CB  TRP A 146     -24.990  21.808  11.115  1.00  0.00           C  
ATOM   1109  CG  TRP A 146     -24.520  22.950  11.954  1.00  0.00           C  
ATOM   1110  CD1 TRP A 146     -24.448  22.979  13.302  1.00  0.00           C  
ATOM   1111  CD2 TRP A 146     -24.054  24.269  11.507  1.00  0.00           C  
ATOM   1112  NE1 TRP A 146     -23.976  24.213  13.733  1.00  0.00           N  
ATOM   1113  CE2 TRP A 146     -23.718  25.034  12.656  1.00  0.00           C  
ATOM   1114  CE3 TRP A 146     -23.883  24.868  10.242  1.00  0.00           C  
ATOM   1115  CZ2 TRP A 146     -23.234  26.356  12.560  1.00  0.00           C  
ATOM   1116  CZ3 TRP A 146     -23.391  26.189  10.158  1.00  0.00           C  
ATOM   1117  CH2 TRP A 146     -23.065  26.925  11.301  1.00  0.00           C  
ATOM   1118  N   SER A 147     -24.897  18.707  10.238  1.00  0.00           N  
ATOM   1119  CA  SER A 147     -25.767  17.736   9.576  1.00  0.00           C  
ATOM   1120  C   SER A 147     -27.234  18.188   9.610  1.00  0.00           C  
ATOM   1121  O   SER A 147     -27.616  19.092  10.356  1.00  0.00           O  
ATOM   1122  CB  SER A 147     -25.608  16.349  10.222  1.00  0.00           C  
ATOM   1123  OG  SER A 147     -26.227  16.310  11.482  1.00  0.00           O  
ATOM   1124  N   GLU A 148     -28.095  17.480   8.877  1.00  0.00           N  
ATOM   1125  CA  GLU A 148     -29.553  17.688   8.924  1.00  0.00           C  
ATOM   1126  C   GLU A 148     -30.140  17.514  10.338  1.00  0.00           C  
ATOM   1127  O   GLU A 148     -31.123  18.153  10.699  1.00  0.00           O  
ATOM   1128  CB  GLU A 148     -30.230  16.677   7.997  1.00  0.00           C  
ATOM   1129  CG  GLU A 148     -29.846  16.850   6.521  1.00  0.00           C  
ATOM   1130  CD  GLU A 148     -30.558  15.804   5.663  1.00  0.00           C  
ATOM   1131  OE1 GLU A 148     -31.346  16.207   4.789  1.00  0.00           O  
ATOM   1132  OE2 GLU A 148     -30.320  14.595   5.893  1.00  0.00           O  
ATOM   1133  N   THR A 149     -29.501  16.678  11.171  1.00  0.00           N  
ATOM   1134  CA  THR A 149     -29.885  16.436  12.573  1.00  0.00           C  
ATOM   1135  C   THR A 149     -29.164  17.357  13.566  1.00  0.00           C  
ATOM   1136  O   THR A 149     -29.221  17.125  14.769  1.00  0.00           O  
ATOM   1137  CB  THR A 149     -29.707  14.953  12.932  1.00  0.00           C  
ATOM   1138  OG1 THR A 149     -28.438  14.483  12.556  1.00  0.00           O  
ATOM   1139  CG2 THR A 149     -30.706  14.076  12.187  1.00  0.00           C  
ATOM   1140  N   ARG A 150     -28.517  18.419  13.084  1.00  0.00           N  
ATOM   1141  CA  ARG A 150     -27.706  19.377  13.860  1.00  0.00           C  
ATOM   1142  C   ARG A 150     -26.497  18.767  14.584  1.00  0.00           C  
ATOM   1143  O   ARG A 150     -26.000  19.358  15.539  1.00  0.00           O  
ATOM   1144  CB  ARG A 150     -28.558  20.217  14.811  1.00  0.00           C  
ATOM   1145  CG  ARG A 150     -29.602  21.091  14.121  1.00  0.00           C  
ATOM   1146  CD  ARG A 150     -30.196  22.023  15.177  1.00  0.00           C  
ATOM   1147  NE  ARG A 150     -31.104  23.015  14.585  1.00  0.00           N  
ATOM   1148  CZ  ARG A 150     -31.655  24.031  15.221  1.00  0.00           C  
ATOM   1149  NH1 ARG A 150     -31.452  24.227  16.500  1.00  0.00           N  
ATOM   1150  NH2 ARG A 150     -32.419  24.871  14.584  1.00  0.00           N  
ATOM   1151  N   GLU A 151     -25.986  17.650  14.127  1.00  0.00           N  
ATOM   1152  CA  GLU A 151     -24.679  17.173  14.572  1.00  0.00           C  
ATOM   1153  C   GLU A 151     -23.581  18.082  14.012  1.00  0.00           C  
ATOM   1154  O   GLU A 151     -23.659  18.526  12.865  1.00  0.00           O  
ATOM   1155  CB  GLU A 151     -24.453  15.727  14.129  1.00  0.00           C  
ATOM   1156  CG  GLU A 151     -25.465  14.749  14.747  1.00  0.00           C  
ATOM   1157  CD  GLU A 151     -25.360  13.374  14.075  1.00  0.00           C  
ATOM   1158  OE1 GLU A 151     -24.999  12.398  14.760  1.00  0.00           O  
ATOM   1159  OE2 GLU A 151     -25.633  13.297  12.854  1.00  0.00           O  
ATOM   1160  N   ILE A 152     -22.554  18.338  14.809  1.00  0.00           N  
ATOM   1161  CA  ILE A 152     -21.397  19.119  14.379  1.00  0.00           C  
ATOM   1162  C   ILE A 152     -20.654  18.348  13.282  1.00  0.00           C  
ATOM   1163  O   ILE A 152     -20.200  17.229  13.508  1.00  0.00           O  
ATOM   1164  CB  ILE A 152     -20.475  19.449  15.577  1.00  0.00           C  
ATOM   1165  CG1 ILE A 152     -21.218  20.354  16.594  1.00  0.00           C  
ATOM   1166  CG2 ILE A 152     -19.179  20.123  15.094  1.00  0.00           C  
ATOM   1167  CD1 ILE A 152     -20.429  20.626  17.879  1.00  0.00           C  
ATOM   1168  N   MET A 153     -20.504  18.958  12.117  1.00  0.00           N  
ATOM   1169  CA  MET A 153     -19.772  18.414  10.974  1.00  0.00           C  
ATOM   1170  C   MET A 153     -18.479  19.172  10.683  1.00  0.00           C  
ATOM   1171  O   MET A 153     -17.638  18.674   9.938  1.00  0.00           O  
ATOM   1172  CB  MET A 153     -20.678  18.399   9.744  1.00  0.00           C  
ATOM   1173  CG  MET A 153     -21.846  17.408   9.847  1.00  0.00           C  
ATOM   1174  SD  MET A 153     -21.358  15.652   9.925  1.00  0.00           S  
ATOM   1175  CE  MET A 153     -21.750  15.297  11.641  1.00  0.00           C  
ATOM   1176  N   GLY A 154     -18.296  20.352  11.268  1.00  0.00           N  
ATOM   1177  CA  GLY A 154     -17.074  21.125  11.150  1.00  0.00           C  
ATOM   1178  C   GLY A 154     -16.905  22.096  12.311  1.00  0.00           C  
ATOM   1179  O   GLY A 154     -17.888  22.636  12.815  1.00  0.00           O  
ATOM   1180  N   ILE A 155     -15.667  22.309  12.731  1.00  0.00           N  
ATOM   1181  CA  ILE A 155     -15.281  23.293  13.744  1.00  0.00           C  
ATOM   1182  C   ILE A 155     -14.066  24.080  13.269  1.00  0.00           C  
ATOM   1183  O   ILE A 155     -13.216  23.550  12.555  1.00  0.00           O  
ATOM   1184  CB  ILE A 155     -15.014  22.653  15.127  1.00  0.00           C  
ATOM   1185  CG1 ILE A 155     -13.853  21.636  15.105  1.00  0.00           C  
ATOM   1186  CG2 ILE A 155     -16.307  22.031  15.682  1.00  0.00           C  
ATOM   1187  CD1 ILE A 155     -13.465  21.081  16.478  1.00  0.00           C  
ATOM   1188  N   ARG A 156     -13.959  25.338  13.724  1.00  0.00           N  
ATOM   1189  CA  ARG A 156     -12.805  26.188  13.463  1.00  0.00           C  
ATOM   1190  C   ARG A 156     -12.445  26.987  14.701  1.00  0.00           C  
ATOM   1191  O   ARG A 156     -13.327  27.568  15.339  1.00  0.00           O  
ATOM   1192  CB  ARG A 156     -13.122  27.081  12.259  1.00  0.00           C  
ATOM   1193  CG  ARG A 156     -11.898  27.863  11.778  1.00  0.00           C  
ATOM   1194  CD  ARG A 156     -12.268  28.679  10.547  1.00  0.00           C  
ATOM   1195  NE  ARG A 156     -11.105  29.393  10.018  1.00  0.00           N  
ATOM   1196  CZ  ARG A 156     -11.119  30.530   9.359  1.00  0.00           C  
ATOM   1197  NH1 ARG A 156     -12.236  31.154   9.110  1.00  0.00           N  
ATOM   1198  NH2 ARG A 156     -10.011  31.060   8.942  1.00  0.00           N  
ATOM   1199  N   HIS A 157     -11.178  27.035  15.066  1.00  0.00           N  
ATOM   1200  CA  HIS A 157     -10.722  27.848  16.183  1.00  0.00           C  
ATOM   1201  C   HIS A 157     -10.759  29.339  15.809  1.00  0.00           C  
ATOM   1202  O   HIS A 157     -10.315  29.731  14.736  1.00  0.00           O  
ATOM   1203  CB  HIS A 157      -9.331  27.387  16.614  1.00  0.00           C  
ATOM   1204  CG  HIS A 157      -8.913  27.958  17.937  1.00  0.00           C  
ATOM   1205  ND1 HIS A 157      -8.376  29.203  18.148  1.00  0.00           N  
ATOM   1206  CD2 HIS A 157      -8.992  27.352  19.162  1.00  0.00           C  
ATOM   1207  CE1 HIS A 157      -8.144  29.350  19.469  1.00  0.00           C  
ATOM   1208  NE2 HIS A 157      -8.510  28.239  20.117  1.00  0.00           N  
ATOM   1209  N   ARG A 158     -11.245  30.181  16.725  1.00  0.00           N  
ATOM   1210  CA  ARG A 158     -11.459  31.617  16.465  1.00  0.00           C  
ATOM   1211  C   ARG A 158     -10.176  32.425  16.258  1.00  0.00           C  
ATOM   1212  O   ARG A 158     -10.217  33.480  15.635  1.00  0.00           O  
ATOM   1213  CB  ARG A 158     -12.244  32.233  17.627  1.00  0.00           C  
ATOM   1214  CG  ARG A 158     -13.676  31.705  17.678  1.00  0.00           C  
ATOM   1215  CD  ARG A 158     -14.436  32.348  18.834  1.00  0.00           C  
ATOM   1216  NE  ARG A 158     -15.818  31.890  18.823  1.00  0.00           N  
ATOM   1217  CZ  ARG A 158     -16.754  32.096  19.719  1.00  0.00           C  
ATOM   1218  NH1 ARG A 158     -16.544  32.801  20.791  1.00  0.00           N  
ATOM   1219  NH2 ARG A 158     -17.916  31.564  19.530  1.00  0.00           N  
ATOM   1220  N   GLN A 159      -9.058  31.981  16.838  1.00  0.00           N  
ATOM   1221  CA  GLN A 159      -7.800  32.732  16.825  1.00  0.00           C  
ATOM   1222  C   GLN A 159      -6.666  32.002  16.102  1.00  0.00           C  
ATOM   1223  O   GLN A 159      -5.807  32.653  15.514  1.00  0.00           O  
ATOM   1224  CB  GLN A 159      -7.347  33.027  18.257  1.00  0.00           C  
ATOM   1225  CG  GLN A 159      -8.295  33.990  18.991  1.00  0.00           C  
ATOM   1226  CD  GLN A 159      -7.793  34.332  20.394  1.00  0.00           C  
ATOM   1227  OE1 GLN A 159      -6.897  33.722  20.963  1.00  0.00           O  
ATOM   1228  NE2 GLN A 159      -8.359  35.328  21.022  1.00  0.00           N  
ATOM   1229  N   TRP A 160      -6.626  30.675  16.185  1.00  0.00           N  
ATOM   1230  CA  TRP A 160      -5.552  29.872  15.625  1.00  0.00           C  
ATOM   1231  C   TRP A 160      -6.026  29.116  14.391  1.00  0.00           C  
ATOM   1232  O   TRP A 160      -7.216  28.876  14.220  1.00  0.00           O  
ATOM   1233  CB  TRP A 160      -5.005  28.927  16.698  1.00  0.00           C  
ATOM   1234  CG  TRP A 160      -4.464  29.596  17.924  1.00  0.00           C  
ATOM   1235  CD1 TRP A 160      -3.877  30.810  17.987  1.00  0.00           C  
ATOM   1236  CD2 TRP A 160      -4.454  29.075  19.298  1.00  0.00           C  
ATOM   1237  NE1 TRP A 160      -3.506  31.087  19.297  1.00  0.00           N  
ATOM   1238  CE2 TRP A 160      -3.838  30.043  20.128  1.00  0.00           C  
ATOM   1239  CE3 TRP A 160      -4.911  27.876  19.899  1.00  0.00           C  
ATOM   1240  CZ2 TRP A 160      -3.668  29.830  21.514  1.00  0.00           C  
ATOM   1241  CZ3 TRP A 160      -4.743  27.673  21.280  1.00  0.00           C  
ATOM   1242  CH2 TRP A 160      -4.124  28.644  22.069  1.00  0.00           C  
ATOM   1243  N   ASP A 161      -5.107  28.734  13.538  1.00  0.00           N  
ATOM   1244  CA  ASP A 161      -5.421  27.976  12.327  1.00  0.00           C  
ATOM   1245  C   ASP A 161      -5.613  26.486  12.645  1.00  0.00           C  
ATOM   1246  O   ASP A 161      -4.809  25.630  12.293  1.00  0.00           O  
ATOM   1247  CB  ASP A 161      -4.382  28.268  11.233  1.00  0.00           C  
ATOM   1248  CG  ASP A 161      -4.861  27.835   9.845  1.00  0.00           C  
ATOM   1249  OD1 ASP A 161      -5.998  27.342   9.744  1.00  0.00           O  
ATOM   1250  OD2 ASP A 161      -4.122  28.043   8.865  1.00  0.00           O  
ATOM   1251  N   LEU A 162      -6.667  26.208  13.393  1.00  0.00           N  
ATOM   1252  CA  LEU A 162      -7.091  24.868  13.763  1.00  0.00           C  
ATOM   1253  C   LEU A 162      -8.487  24.637  13.210  1.00  0.00           C  
ATOM   1254  O   LEU A 162      -9.417  25.383  13.542  1.00  0.00           O  
ATOM   1255  CB  LEU A 162      -7.107  24.702  15.291  1.00  0.00           C  
ATOM   1256  CG  LEU A 162      -5.787  24.998  16.016  1.00  0.00           C  
ATOM   1257  CD1 LEU A 162      -6.001  24.833  17.524  1.00  0.00           C  
ATOM   1258  CD2 LEU A 162      -4.669  24.049  15.607  1.00  0.00           C  
ATOM   1259  N   GLU A 163      -8.640  23.599  12.397  1.00  0.00           N  
ATOM   1260  CA  GLU A 163      -9.922  23.274  11.781  1.00  0.00           C  
ATOM   1261  C   GLU A 163     -10.158  21.767  11.761  1.00  0.00           C  
ATOM   1262  O   GLU A 163      -9.227  20.978  11.579  1.00  0.00           O  
ATOM   1263  CB  GLU A 163      -9.978  23.913  10.391  1.00  0.00           C  
ATOM   1264  CG  GLU A 163     -11.421  24.143   9.936  1.00  0.00           C  
ATOM   1265  CD  GLU A 163     -11.526  25.122   8.755  1.00  0.00           C  
ATOM   1266  OE1 GLU A 163     -12.660  25.371   8.304  1.00  0.00           O  
ATOM   1267  OE2 GLU A 163     -10.495  25.678   8.311  1.00  0.00           O  
ATOM   1268  N   GLY A 164     -11.395  21.353  12.000  1.00  0.00           N  
ATOM   1269  CA  GLY A 164     -11.786  19.954  12.023  1.00  0.00           C  
ATOM   1270  C   GLY A 164     -13.026  19.710  11.185  1.00  0.00           C  
ATOM   1271  O   GLY A 164     -13.956  20.514  11.193  1.00  0.00           O  
ATOM   1272  N   VAL A 165     -13.060  18.570  10.491  1.00  0.00           N  
ATOM   1273  CA  VAL A 165     -14.234  18.070   9.761  1.00  0.00           C  
ATOM   1274  C   VAL A 165     -14.562  16.646  10.189  1.00  0.00           C  
ATOM   1275  O   VAL A 165     -13.696  15.782  10.251  1.00  0.00           O  
ATOM   1276  CB  VAL A 165     -14.086  18.190   8.227  1.00  0.00           C  
ATOM   1277  CG1 VAL A 165     -13.961  19.663   7.805  1.00  0.00           C  
ATOM   1278  CG2 VAL A 165     -12.893  17.420   7.658  1.00  0.00           C  
ATOM   1279  N   GLN A 166     -15.842  16.384  10.498  1.00  0.00           N  
ATOM   1280  CA  GLN A 166     -16.304  15.065  10.980  1.00  0.00           C  
ATOM   1281  C   GLN A 166     -16.485  14.029   9.854  1.00  0.00           C  
ATOM   1282  O   GLN A 166     -16.532  12.830  10.111  1.00  0.00           O  
ATOM   1283  CB  GLN A 166     -17.606  15.292  11.772  1.00  0.00           C  
ATOM   1284  CG  GLN A 166     -18.247  14.038  12.391  1.00  0.00           C  
ATOM   1285  CD  GLN A 166     -17.322  13.298  13.358  1.00  0.00           C  
ATOM   1286  OE1 GLN A 166     -17.213  13.614  14.527  1.00  0.00           O  
ATOM   1287  NE2 GLN A 166     -16.623  12.293  12.895  1.00  0.00           N  
ATOM   1288  N   PHE A 167     -16.628  14.490   8.623  1.00  0.00           N  
ATOM   1289  CA  PHE A 167     -16.786  13.685   7.419  1.00  0.00           C  
ATOM   1290  C   PHE A 167     -15.433  13.429   6.737  1.00  0.00           C  
ATOM   1291  O   PHE A 167     -14.401  13.907   7.205  1.00  0.00           O  
ATOM   1292  CB  PHE A 167     -17.799  14.378   6.513  1.00  0.00           C  
ATOM   1293  CG  PHE A 167     -17.395  15.780   6.100  1.00  0.00           C  
ATOM   1294  CD1 PHE A 167     -17.781  16.892   6.877  1.00  0.00           C  
ATOM   1295  CD2 PHE A 167     -16.626  15.985   4.948  1.00  0.00           C  
ATOM   1296  CE1 PHE A 167     -17.409  18.179   6.506  1.00  0.00           C  
ATOM   1297  CE2 PHE A 167     -16.244  17.282   4.566  1.00  0.00           C  
ATOM   1298  CZ  PHE A 167     -16.635  18.383   5.344  1.00  0.00           C  
ATOM   1299  N   HIS A 168     -15.453  12.694   5.648  1.00  0.00           N  
ATOM   1300  CA  HIS A 168     -14.275  12.273   4.909  1.00  0.00           C  
ATOM   1301  C   HIS A 168     -14.186  12.998   3.550  1.00  0.00           C  
ATOM   1302  O   HIS A 168     -14.754  12.508   2.576  1.00  0.00           O  
ATOM   1303  CB  HIS A 168     -14.324  10.753   4.740  1.00  0.00           C  
ATOM   1304  CG  HIS A 168     -14.171  10.020   6.039  1.00  0.00           C  
ATOM   1305  ND1 HIS A 168     -12.986   9.550   6.549  1.00  0.00           N  
ATOM   1306  CD2 HIS A 168     -15.148   9.705   6.953  1.00  0.00           C  
ATOM   1307  CE1 HIS A 168     -13.240   8.963   7.721  1.00  0.00           C  
ATOM   1308  NE2 HIS A 168     -14.546   9.040   7.999  1.00  0.00           N  
ATOM   1309  N   PRO A 169     -13.505  14.159   3.462  1.00  0.00           N  
ATOM   1310  CA  PRO A 169     -13.305  14.856   2.186  1.00  0.00           C  
ATOM   1311  C   PRO A 169     -12.485  14.039   1.179  1.00  0.00           C  
ATOM   1312  O   PRO A 169     -12.643  14.203  -0.021  1.00  0.00           O  
ATOM   1313  CB  PRO A 169     -12.596  16.164   2.554  1.00  0.00           C  
ATOM   1314  CG  PRO A 169     -11.851  15.832   3.840  1.00  0.00           C  
ATOM   1315  CD  PRO A 169     -12.797  14.840   4.533  1.00  0.00           C  
ATOM   1316  N   GLU A 170     -11.666  13.118   1.677  1.00  0.00           N  
ATOM   1317  CA  GLU A 170     -10.842  12.201   0.900  1.00  0.00           C  
ATOM   1318  C   GLU A 170     -11.605  10.998   0.325  1.00  0.00           C  
ATOM   1319  O   GLU A 170     -11.022  10.180  -0.390  1.00  0.00           O  
ATOM   1320  CB  GLU A 170      -9.658  11.739   1.771  1.00  0.00           C  
ATOM   1321  CG  GLU A 170      -9.959  10.666   2.850  1.00  0.00           C  
ATOM   1322  CD  GLU A 170     -10.750  11.119   4.098  1.00  0.00           C  
ATOM   1323  OE1 GLU A 170     -10.941  10.272   4.991  1.00  0.00           O  
ATOM   1324  OE2 GLU A 170     -11.169  12.286   4.189  1.00  0.00           O  
ATOM   1325  N   SER A 171     -12.885  10.859   0.615  1.00  0.00           N  
ATOM   1326  CA  SER A 171     -13.703   9.814   0.012  1.00  0.00           C  
ATOM   1327  C   SER A 171     -14.125  10.209  -1.403  1.00  0.00           C  
ATOM   1328  O   SER A 171     -14.599  11.319  -1.626  1.00  0.00           O  
ATOM   1329  CB  SER A 171     -14.940   9.533   0.866  1.00  0.00           C  
ATOM   1330  OG  SER A 171     -15.754   8.554   0.253  1.00  0.00           O  
ATOM   1331  N   ILE A 172     -14.056   9.255  -2.329  1.00  0.00           N  
ATOM   1332  CA  ILE A 172     -14.486   9.457  -3.720  1.00  0.00           C  
ATOM   1333  C   ILE A 172     -15.960   9.891  -3.856  1.00  0.00           C  
ATOM   1334  O   ILE A 172     -16.340  10.508  -4.840  1.00  0.00           O  
ATOM   1335  CB  ILE A 172     -14.188   8.172  -4.525  1.00  0.00           C  
ATOM   1336  CG1 ILE A 172     -14.218   8.441  -6.046  1.00  0.00           C  
ATOM   1337  CG2 ILE A 172     -15.138   7.021  -4.137  1.00  0.00           C  
ATOM   1338  CD1 ILE A 172     -13.628   7.309  -6.886  1.00  0.00           C  
ATOM   1339  N   LEU A 173     -16.791   9.590  -2.856  1.00  0.00           N  
ATOM   1340  CA  LEU A 173     -18.207   9.954  -2.825  1.00  0.00           C  
ATOM   1341  C   LEU A 173     -18.462  11.338  -2.205  1.00  0.00           C  
ATOM   1342  O   LEU A 173     -19.610  11.788  -2.179  1.00  0.00           O  
ATOM   1343  CB  LEU A 173     -18.988   8.881  -2.058  1.00  0.00           C  
ATOM   1344  CG  LEU A 173     -18.877   7.458  -2.628  1.00  0.00           C  
ATOM   1345  CD1 LEU A 173     -19.575   6.501  -1.670  1.00  0.00           C  
ATOM   1346  CD2 LEU A 173     -19.512   7.353  -4.011  1.00  0.00           C  
ATOM   1347  N   SER A 174     -17.427  11.997  -1.672  1.00  0.00           N  
ATOM   1348  CA  SER A 174     -17.551  13.356  -1.153  1.00  0.00           C  
ATOM   1349  C   SER A 174     -17.403  14.370  -2.276  1.00  0.00           C  
ATOM   1350  O   SER A 174     -16.421  14.366  -3.020  1.00  0.00           O  
ATOM   1351  CB  SER A 174     -16.533  13.639  -0.050  1.00  0.00           C  
ATOM   1352  OG  SER A 174     -16.865  12.880   1.103  1.00  0.00           O  
ATOM   1353  N   GLU A 175     -18.363  15.270  -2.371  1.00  0.00           N  
ATOM   1354  CA  GLU A 175     -18.318  16.380  -3.302  1.00  0.00           C  
ATOM   1355  C   GLU A 175     -17.195  17.355  -2.932  1.00  0.00           C  
ATOM   1356  O   GLU A 175     -16.985  17.676  -1.762  1.00  0.00           O  
ATOM   1357  CB  GLU A 175     -19.693  17.061  -3.307  1.00  0.00           C  
ATOM   1358  CG  GLU A 175     -19.864  18.070  -4.441  1.00  0.00           C  
ATOM   1359  CD  GLU A 175     -21.231  18.777  -4.393  1.00  0.00           C  
ATOM   1360  OE1 GLU A 175     -21.555  19.451  -5.391  1.00  0.00           O  
ATOM   1361  OE2 GLU A 175     -21.936  18.668  -3.365  1.00  0.00           O  
ATOM   1362  N   GLN A 176     -16.456  17.812  -3.919  1.00  0.00           N  
ATOM   1363  CA  GLN A 176     -15.429  18.852  -3.790  1.00  0.00           C  
ATOM   1364  C   GLN A 176     -14.335  18.582  -2.730  1.00  0.00           C  
ATOM   1365  O   GLN A 176     -13.753  19.520  -2.193  1.00  0.00           O  
ATOM   1366  CB  GLN A 176     -16.095  20.230  -3.625  1.00  0.00           C  
ATOM   1367  CG  GLN A 176     -17.012  20.601  -4.796  1.00  0.00           C  
ATOM   1368  CD  GLN A 176     -17.555  22.021  -4.623  1.00  0.00           C  
ATOM   1369  OE1 GLN A 176     -18.374  22.291  -3.769  1.00  0.00           O  
ATOM   1370  NE2 GLN A 176     -17.112  22.968  -5.406  1.00  0.00           N  
ATOM   1371  N   GLY A 177     -14.028  17.310  -2.441  1.00  0.00           N  
ATOM   1372  CA  GLY A 177     -13.016  16.931  -1.446  1.00  0.00           C  
ATOM   1373  C   GLY A 177     -11.646  17.555  -1.695  1.00  0.00           C  
ATOM   1374  O   GLY A 177     -11.071  18.160  -0.792  1.00  0.00           O  
ATOM   1375  N   HIS A 178     -11.165  17.521  -2.935  1.00  0.00           N  
ATOM   1376  CA  HIS A 178      -9.916  18.193  -3.329  1.00  0.00           C  
ATOM   1377  C   HIS A 178      -9.958  19.698  -3.064  1.00  0.00           C  
ATOM   1378  O   HIS A 178      -8.985  20.259  -2.571  1.00  0.00           O  
ATOM   1379  CB  HIS A 178      -9.647  17.955  -4.819  1.00  0.00           C  
ATOM   1380  CG  HIS A 178      -9.175  16.573  -5.116  1.00  0.00           C  
ATOM   1381  ND1 HIS A 178      -9.964  15.471  -5.378  1.00  0.00           N  
ATOM   1382  CD2 HIS A 178      -7.862  16.179  -5.214  1.00  0.00           C  
ATOM   1383  CE1 HIS A 178      -9.146  14.445  -5.633  1.00  0.00           C  
ATOM   1384  NE2 HIS A 178      -7.875  14.833  -5.542  1.00  0.00           N  
ATOM   1385  N   GLN A 179     -11.078  20.364  -3.339  1.00  0.00           N  
ATOM   1386  CA  GLN A 179     -11.208  21.806  -3.140  1.00  0.00           C  
ATOM   1387  C   GLN A 179     -11.200  22.175  -1.660  1.00  0.00           C  
ATOM   1388  O   GLN A 179     -10.591  23.173  -1.271  1.00  0.00           O  
ATOM   1389  CB  GLN A 179     -12.494  22.292  -3.841  1.00  0.00           C  
ATOM   1390  CG  GLN A 179     -12.523  23.811  -4.002  1.00  0.00           C  
ATOM   1391  CD  GLN A 179     -11.462  24.317  -4.993  1.00  0.00           C  
ATOM   1392  OE1 GLN A 179     -11.245  23.737  -6.047  1.00  0.00           O  
ATOM   1393  NE2 GLN A 179     -10.780  25.390  -4.694  1.00  0.00           N  
ATOM   1394  N   LEU A 180     -11.826  21.352  -0.806  1.00  0.00           N  
ATOM   1395  CA  LEU A 180     -11.786  21.511   0.638  1.00  0.00           C  
ATOM   1396  C   LEU A 180     -10.350  21.382   1.174  1.00  0.00           C  
ATOM   1397  O   LEU A 180      -9.884  22.236   1.931  1.00  0.00           O  
ATOM   1398  CB  LEU A 180     -12.761  20.487   1.276  1.00  0.00           C  
ATOM   1399  CG  LEU A 180     -12.925  20.624   2.808  1.00  0.00           C  
ATOM   1400  CD1 LEU A 180     -14.274  20.062   3.233  1.00  0.00           C  
ATOM   1401  CD2 LEU A 180     -11.854  19.860   3.592  1.00  0.00           C  
ATOM   1402  N   LEU A 181      -9.621  20.368   0.739  1.00  0.00           N  
ATOM   1403  CA  LEU A 181      -8.227  20.176   1.127  1.00  0.00           C  
ATOM   1404  C   LEU A 181      -7.316  21.277   0.556  1.00  0.00           C  
ATOM   1405  O   LEU A 181      -6.406  21.738   1.243  1.00  0.00           O  
ATOM   1406  CB  LEU A 181      -7.759  18.775   0.710  1.00  0.00           C  
ATOM   1407  CG  LEU A 181      -8.499  17.611   1.393  1.00  0.00           C  
ATOM   1408  CD1 LEU A 181      -7.951  16.279   0.887  1.00  0.00           C  
ATOM   1409  CD2 LEU A 181      -8.363  17.632   2.916  1.00  0.00           C  
ATOM   1410  N   ALA A 182      -7.599  21.761  -0.649  1.00  0.00           N  
ATOM   1411  CA  ALA A 182      -6.895  22.897  -1.243  1.00  0.00           C  
ATOM   1412  C   ALA A 182      -7.087  24.184  -0.430  1.00  0.00           C  
ATOM   1413  O   ALA A 182      -6.122  24.925  -0.230  1.00  0.00           O  
ATOM   1414  CB  ALA A 182      -7.358  23.081  -2.689  1.00  0.00           C  
ATOM   1415  N   ASN A 183      -8.289  24.429   0.111  1.00  0.00           N  
ATOM   1416  CA  ASN A 183      -8.541  25.565   0.998  1.00  0.00           C  
ATOM   1417  C   ASN A 183      -7.664  25.515   2.258  1.00  0.00           C  
ATOM   1418  O   ASN A 183      -7.155  26.546   2.688  1.00  0.00           O  
ATOM   1419  CB  ASN A 183     -10.027  25.613   1.378  1.00  0.00           C  
ATOM   1420  CG  ASN A 183     -10.953  26.070   0.265  1.00  0.00           C  
ATOM   1421  OD1 ASN A 183     -10.581  26.774  -0.654  1.00  0.00           O  
ATOM   1422  ND2 ASN A 183     -12.217  25.722   0.369  1.00  0.00           N  
ATOM   1423  N   PHE A 184      -7.437  24.316   2.829  1.00  0.00           N  
ATOM   1424  CA  PHE A 184      -6.478  24.151   3.922  1.00  0.00           C  
ATOM   1425  C   PHE A 184      -5.027  24.284   3.445  1.00  0.00           C  
ATOM   1426  O   PHE A 184      -4.199  24.872   4.137  1.00  0.00           O  
ATOM   1427  CB  PHE A 184      -6.693  22.789   4.605  1.00  0.00           C  
ATOM   1428  CG  PHE A 184      -5.670  22.496   5.670  1.00  0.00           C  
ATOM   1429  CD1 PHE A 184      -4.636  21.570   5.443  1.00  0.00           C  
ATOM   1430  CD2 PHE A 184      -5.720  23.175   6.905  1.00  0.00           C  
ATOM   1431  CE1 PHE A 184      -3.665  21.322   6.427  1.00  0.00           C  
ATOM   1432  CE2 PHE A 184      -4.750  22.928   7.889  1.00  0.00           C  
ATOM   1433  CZ  PHE A 184      -3.726  22.004   7.656  1.00  0.00           C  
ATOM   1434  N   LEU A 185      -4.702  23.762   2.277  1.00  0.00           N  
ATOM   1435  CA  LEU A 185      -3.329  23.746   1.771  1.00  0.00           C  
ATOM   1436  C   LEU A 185      -2.798  25.141   1.423  1.00  0.00           C  
ATOM   1437  O   LEU A 185      -1.639  25.440   1.726  1.00  0.00           O  
ATOM   1438  CB  LEU A 185      -3.277  22.789   0.569  1.00  0.00           C  
ATOM   1439  CG  LEU A 185      -1.878  22.651  -0.068  1.00  0.00           C  
ATOM   1440  CD1 LEU A 185      -0.838  22.140   0.926  1.00  0.00           C  
ATOM   1441  CD2 LEU A 185      -1.941  21.672  -1.235  1.00  0.00           C  
ATOM   1442  N   HIS A 186      -3.626  25.979   0.817  1.00  0.00           N  
ATOM   1443  CA  HIS A 186      -3.211  27.242   0.193  1.00  0.00           C  
ATOM   1444  C   HIS A 186      -3.516  28.505   1.014  1.00  0.00           C  
ATOM   1445  O   HIS A 186      -3.280  29.605   0.523  1.00  0.00           O  
ATOM   1446  CB  HIS A 186      -3.815  27.331  -1.210  1.00  0.00           C  
ATOM   1447  CG  HIS A 186      -3.348  26.227  -2.119  1.00  0.00           C  
ATOM   1448  ND1 HIS A 186      -2.037  25.888  -2.386  1.00  0.00           N  
ATOM   1449  CD2 HIS A 186      -4.136  25.354  -2.828  1.00  0.00           C  
ATOM   1450  CE1 HIS A 186      -2.042  24.850  -3.227  1.00  0.00           C  
ATOM   1451  NE2 HIS A 186      -3.297  24.500  -3.524  1.00  0.00           N  
ATOM   1452  N   ARG A 187      -4.015  28.363   2.247  1.00  0.00           N  
ATOM   1453  CA  ARG A 187      -4.289  29.505   3.136  1.00  0.00           C  
ATOM   1454  C   ARG A 187      -3.084  29.912   3.990  1.00  0.00           C  
ATOM   1455  O   ARG A 187      -2.201  29.065   4.238  1.00  0.00           O  
ATOM   1456  CB  ARG A 187      -5.550  29.246   3.963  1.00  0.00           C  
ATOM   1457  CG  ARG A 187      -5.310  28.225   5.070  1.00  0.00           C  
ATOM   1458  CD  ARG A 187      -6.670  27.811   5.644  1.00  0.00           C  
ATOM   1459  NE  ARG A 187      -6.511  26.908   6.782  1.00  0.00           N  
ATOM   1460  CZ  ARG A 187      -7.511  26.283   7.376  1.00  0.00           C  
ATOM   1461  NH1 ARG A 187      -8.731  26.375   6.959  1.00  0.00           N  
ATOM   1462  NH2 ARG A 187      -7.284  25.567   8.424  1.00  0.00           N  
ATOM   1463  OXT ARG A 187      -3.056  31.069   4.441  1.00  0.00           O  
ATOM   1464  N   MET B   1      26.374   8.461   0.419  1.00  0.00           N  
ATOM   1465  CA  MET B   1      25.120   8.848   1.115  1.00  0.00           C  
ATOM   1466  C   MET B   1      24.430   7.566   1.514  1.00  0.00           C  
ATOM   1467  O   MET B   1      24.597   6.594   0.804  1.00  0.00           O  
ATOM   1468  CB  MET B   1      24.207   9.694   0.222  1.00  0.00           C  
ATOM   1469  CG  MET B   1      24.783  11.081  -0.043  1.00  0.00           C  
ATOM   1470  SD  MET B   1      23.656  12.152  -0.974  1.00  0.00           S  
ATOM   1471  CE  MET B   1      24.805  12.917  -2.131  1.00  0.00           C  
ATOM   1472  N   ALA B   2      23.723   7.547   2.643  1.00  0.00           N  
ATOM   1473  CA  ALA B   2      22.964   6.359   3.017  1.00  0.00           C  
ATOM   1474  C   ALA B   2      21.814   6.151   2.021  1.00  0.00           C  
ATOM   1475  O   ALA B   2      21.195   7.127   1.590  1.00  0.00           O  
ATOM   1476  CB  ALA B   2      22.468   6.507   4.452  1.00  0.00           C  
ATOM   1477  N   ALA B   3      21.528   4.906   1.689  1.00  0.00           N  
ATOM   1478  CA  ALA B   3      20.424   4.547   0.819  1.00  0.00           C  
ATOM   1479  C   ALA B   3      19.091   5.045   1.385  1.00  0.00           C  
ATOM   1480  O   ALA B   3      18.845   4.976   2.594  1.00  0.00           O  
ATOM   1481  CB  ALA B   3      20.401   3.027   0.641  1.00  0.00           C  
ATOM   1482  N   LYS B   4      18.200   5.500   0.511  1.00  0.00           N  
ATOM   1483  CA  LYS B   4      16.805   5.735   0.873  1.00  0.00           C  
ATOM   1484  C   LYS B   4      16.113   4.393   1.080  1.00  0.00           C  
ATOM   1485  O   LYS B   4      16.314   3.457   0.308  1.00  0.00           O  
ATOM   1486  CB  LYS B   4      16.089   6.561  -0.199  1.00  0.00           C  
ATOM   1487  CG  LYS B   4      16.607   8.004  -0.291  1.00  0.00           C  
ATOM   1488  CD  LYS B   4      15.814   8.747  -1.370  1.00  0.00           C  
ATOM   1489  CE  LYS B   4      16.269  10.191  -1.543  1.00  0.00           C  
ATOM   1490  NZ  LYS B   4      15.500  10.851  -2.630  1.00  0.00           N  
ATOM   1491  N   ILE B   5      15.287   4.310   2.111  1.00  0.00           N  
ATOM   1492  CA  ILE B   5      14.534   3.090   2.390  1.00  0.00           C  
ATOM   1493  C   ILE B   5      13.297   3.034   1.494  1.00  0.00           C  
ATOM   1494  O   ILE B   5      12.514   3.978   1.478  1.00  0.00           O  
ATOM   1495  CB  ILE B   5      14.179   3.014   3.891  1.00  0.00           C  
ATOM   1496  CG1 ILE B   5      15.435   3.037   4.799  1.00  0.00           C  
ATOM   1497  CG2 ILE B   5      13.326   1.781   4.201  1.00  0.00           C  
ATOM   1498  CD1 ILE B   5      16.457   1.919   4.531  1.00  0.00           C  
ATOM   1499  N   ILE B   6      13.113   1.920   0.797  1.00  0.00           N  
ATOM   1500  CA  ILE B   6      11.857   1.584   0.121  1.00  0.00           C  
ATOM   1501  C   ILE B   6      10.931   0.959   1.164  1.00  0.00           C  
ATOM   1502  O   ILE B   6      11.034  -0.235   1.472  1.00  0.00           O  
ATOM   1503  CB  ILE B   6      12.107   0.680  -1.109  1.00  0.00           C  
ATOM   1504  CG1 ILE B   6      12.952   1.426  -2.159  1.00  0.00           C  
ATOM   1505  CG2 ILE B   6      10.763   0.238  -1.721  1.00  0.00           C  
ATOM   1506  CD1 ILE B   6      13.361   0.574  -3.375  1.00  0.00           C  
ATOM   1507  N   ASP B   7      10.049   1.763   1.735  1.00  0.00           N  
ATOM   1508  CA  ASP B   7       9.149   1.344   2.806  1.00  0.00           C  
ATOM   1509  C   ASP B   7       7.933   0.583   2.259  1.00  0.00           C  
ATOM   1510  O   ASP B   7       6.834   1.111   2.075  1.00  0.00           O  
ATOM   1511  CB  ASP B   7       8.762   2.540   3.688  1.00  0.00           C  
ATOM   1512  CG  ASP B   7       7.917   2.112   4.903  1.00  0.00           C  
ATOM   1513  OD1 ASP B   7       7.660   0.887   5.067  1.00  0.00           O  
ATOM   1514  OD2 ASP B   7       7.500   3.007   5.668  1.00  0.00           O  
ATOM   1515  N   GLY B   8       8.139  -0.708   2.011  1.00  0.00           N  
ATOM   1516  CA  GLY B   8       7.093  -1.589   1.507  1.00  0.00           C  
ATOM   1517  C   GLY B   8       5.920  -1.768   2.463  1.00  0.00           C  
ATOM   1518  O   GLY B   8       4.817  -2.063   2.011  1.00  0.00           O  
ATOM   1519  N   LYS B   9       6.100  -1.568   3.769  1.00  0.00           N  
ATOM   1520  CA  LYS B   9       4.994  -1.625   4.741  1.00  0.00           C  
ATOM   1521  C   LYS B   9       4.021  -0.478   4.510  1.00  0.00           C  
ATOM   1522  O   LYS B   9       2.815  -0.694   4.486  1.00  0.00           O  
ATOM   1523  CB  LYS B   9       5.566  -1.617   6.166  1.00  0.00           C  
ATOM   1524  CG  LYS B   9       4.501  -1.912   7.229  1.00  0.00           C  
ATOM   1525  CD  LYS B   9       5.104  -1.819   8.634  1.00  0.00           C  
ATOM   1526  CE  LYS B   9       4.067  -2.146   9.703  1.00  0.00           C  
ATOM   1527  NZ  LYS B   9       4.597  -1.927  11.068  1.00  0.00           N  
ATOM   1528  N   THR B  10       4.552   0.713   4.305  1.00  0.00           N  
ATOM   1529  CA  THR B  10       3.792   1.931   4.026  1.00  0.00           C  
ATOM   1530  C   THR B  10       3.103   1.852   2.657  1.00  0.00           C  
ATOM   1531  O   THR B  10       1.891   2.044   2.577  1.00  0.00           O  
ATOM   1532  CB  THR B  10       4.735   3.136   4.155  1.00  0.00           C  
ATOM   1533  OG1 THR B  10       5.093   3.240   5.517  1.00  0.00           O  
ATOM   1534  CG2 THR B  10       4.099   4.465   3.778  1.00  0.00           C  
ATOM   1535  N   ILE B  11       3.817   1.469   1.600  1.00  0.00           N  
ATOM   1536  CA  ILE B  11       3.227   1.318   0.262  1.00  0.00           C  
ATOM   1537  C   ILE B  11       2.154   0.211   0.237  1.00  0.00           C  
ATOM   1538  O   ILE B  11       1.097   0.396  -0.363  1.00  0.00           O  
ATOM   1539  CB  ILE B  11       4.315   1.078  -0.802  1.00  0.00           C  
ATOM   1540  CG1 ILE B  11       5.360   2.221  -0.882  1.00  0.00           C  
ATOM   1541  CG2 ILE B  11       3.692   0.858  -2.193  1.00  0.00           C  
ATOM   1542  CD1 ILE B  11       4.802   3.614  -1.141  1.00  0.00           C  
ATOM   1543  N   ALA B  12       2.374  -0.911   0.921  1.00  0.00           N  
ATOM   1544  CA  ALA B  12       1.372  -1.969   1.010  1.00  0.00           C  
ATOM   1545  C   ALA B  12       0.078  -1.477   1.674  1.00  0.00           C  
ATOM   1546  O   ALA B  12      -1.012  -1.844   1.241  1.00  0.00           O  
ATOM   1547  CB  ALA B  12       1.958  -3.156   1.780  1.00  0.00           C  
ATOM   1548  N   GLN B  13       0.188  -0.622   2.701  1.00  0.00           N  
ATOM   1549  CA  GLN B  13      -0.987  -0.032   3.330  1.00  0.00           C  
ATOM   1550  C   GLN B  13      -1.700   0.950   2.396  1.00  0.00           C  
ATOM   1551  O   GLN B  13      -2.922   0.951   2.352  1.00  0.00           O  
ATOM   1552  CB  GLN B  13      -0.593   0.638   4.665  1.00  0.00           C  
ATOM   1553  CG  GLN B  13      -1.834   0.945   5.513  1.00  0.00           C  
ATOM   1554  CD  GLN B  13      -2.598  -0.316   5.947  1.00  0.00           C  
ATOM   1555  OE1 GLN B  13      -2.009  -1.361   6.185  1.00  0.00           O  
ATOM   1556  NE2 GLN B  13      -3.903  -0.283   6.050  1.00  0.00           N  
ATOM   1557  N   GLN B  14      -0.965   1.708   1.617  1.00  0.00           N  
ATOM   1558  CA  GLN B  14      -1.533   2.592   0.592  1.00  0.00           C  
ATOM   1559  C   GLN B  14      -2.349   1.799  -0.437  1.00  0.00           C  
ATOM   1560  O   GLN B  14      -3.527   2.100  -0.644  1.00  0.00           O  
ATOM   1561  CB  GLN B  14      -0.397   3.399  -0.065  1.00  0.00           C  
ATOM   1562  CG  GLN B  14      -0.929   4.385  -1.098  1.00  0.00           C  
ATOM   1563  CD  GLN B  14       0.158   5.272  -1.707  1.00  0.00           C  
ATOM   1564  OE1 GLN B  14       1.347   5.104  -1.478  1.00  0.00           O  
ATOM   1565  NE2 GLN B  14      -0.211   6.232  -2.518  1.00  0.00           N  
ATOM   1566  N   VAL B  15      -1.786   0.733  -1.003  1.00  0.00           N  
ATOM   1567  CA  VAL B  15      -2.481  -0.131  -1.966  1.00  0.00           C  
ATOM   1568  C   VAL B  15      -3.752  -0.723  -1.359  1.00  0.00           C  
ATOM   1569  O   VAL B  15      -4.813  -0.675  -1.974  1.00  0.00           O  
ATOM   1570  CB  VAL B  15      -1.543  -1.252  -2.475  1.00  0.00           C  
ATOM   1571  CG1 VAL B  15      -2.270  -2.282  -3.346  1.00  0.00           C  
ATOM   1572  CG2 VAL B  15      -0.406  -0.663  -3.318  1.00  0.00           C  
ATOM   1573  N   ARG B  16      -3.701  -1.225  -0.127  1.00  0.00           N  
ATOM   1574  CA  ARG B  16      -4.888  -1.744   0.576  1.00  0.00           C  
ATOM   1575  C   ARG B  16      -5.971  -0.672   0.740  1.00  0.00           C  
ATOM   1576  O   ARG B  16      -7.148  -0.968   0.587  1.00  0.00           O  
ATOM   1577  CB  ARG B  16      -4.505  -2.281   1.962  1.00  0.00           C  
ATOM   1578  CG  ARG B  16      -3.738  -3.596   1.887  1.00  0.00           C  
ATOM   1579  CD  ARG B  16      -3.304  -3.994   3.296  1.00  0.00           C  
ATOM   1580  NE  ARG B  16      -2.491  -5.224   3.293  1.00  0.00           N  
ATOM   1581  CZ  ARG B  16      -2.422  -6.091   4.273  1.00  0.00           C  
ATOM   1582  NH1 ARG B  16      -3.085  -5.949   5.385  1.00  0.00           N  
ATOM   1583  NH2 ARG B  16      -1.674  -7.152   4.145  1.00  0.00           N  
ATOM   1584  N   SER B  17      -5.571   0.548   1.028  1.00  0.00           N  
ATOM   1585  CA  SER B  17      -6.482   1.667   1.253  1.00  0.00           C  
ATOM   1586  C   SER B  17      -7.172   2.121  -0.033  1.00  0.00           C  
ATOM   1587  O   SER B  17      -8.381   2.358  -0.042  1.00  0.00           O  
ATOM   1588  CB  SER B  17      -5.709   2.834   1.860  1.00  0.00           C  
ATOM   1589  OG  SER B  17      -5.071   2.380   3.041  1.00  0.00           O  
ATOM   1590  N   GLU B  18      -6.437   2.138  -1.140  1.00  0.00           N  
ATOM   1591  CA  GLU B  18      -6.982   2.409  -2.473  1.00  0.00           C  
ATOM   1592  C   GLU B  18      -8.005   1.342  -2.889  1.00  0.00           C  
ATOM   1593  O   GLU B  18      -9.075   1.654  -3.412  1.00  0.00           O  
ATOM   1594  CB  GLU B  18      -5.832   2.450  -3.487  1.00  0.00           C  
ATOM   1595  CG  GLU B  18      -4.933   3.687  -3.306  1.00  0.00           C  
ATOM   1596  CD  GLU B  18      -3.599   3.574  -4.067  1.00  0.00           C  
ATOM   1597  OE1 GLU B  18      -2.700   4.396  -3.795  1.00  0.00           O  
ATOM   1598  OE2 GLU B  18      -3.391   2.663  -4.897  1.00  0.00           O  
ATOM   1599  N   VAL B  19      -7.706   0.068  -2.608  1.00  0.00           N  
ATOM   1600  CA  VAL B  19      -8.655  -1.027  -2.833  1.00  0.00           C  
ATOM   1601  C   VAL B  19      -9.899  -0.846  -1.965  1.00  0.00           C  
ATOM   1602  O   VAL B  19     -11.005  -0.892  -2.500  1.00  0.00           O  
ATOM   1603  CB  VAL B  19      -7.998  -2.401  -2.599  1.00  0.00           C  
ATOM   1604  CG1 VAL B  19      -9.029  -3.538  -2.650  1.00  0.00           C  
ATOM   1605  CG2 VAL B  19      -6.952  -2.684  -3.686  1.00  0.00           C  
ATOM   1606  N   ALA B  20      -9.755  -0.570  -0.669  1.00  0.00           N  
ATOM   1607  CA  ALA B  20     -10.878  -0.358   0.241  1.00  0.00           C  
ATOM   1608  C   ALA B  20     -11.802   0.777  -0.234  1.00  0.00           C  
ATOM   1609  O   ALA B  20     -13.024   0.626  -0.246  1.00  0.00           O  
ATOM   1610  CB  ALA B  20     -10.332  -0.073   1.648  1.00  0.00           C  
ATOM   1611  N   GLN B  21     -11.230   1.886  -0.713  1.00  0.00           N  
ATOM   1612  CA  GLN B  21     -11.991   3.009  -1.265  1.00  0.00           C  
ATOM   1613  C   GLN B  21     -12.795   2.606  -2.504  1.00  0.00           C  
ATOM   1614  O   GLN B  21     -13.979   2.932  -2.618  1.00  0.00           O  
ATOM   1615  CB  GLN B  21     -11.021   4.154  -1.587  1.00  0.00           C  
ATOM   1616  CG  GLN B  21     -11.767   5.459  -1.910  1.00  0.00           C  
ATOM   1617  CD  GLN B  21     -10.815   6.580  -2.302  1.00  0.00           C  
ATOM   1618  OE1 GLN B  21      -9.679   6.372  -2.682  1.00  0.00           O  
ATOM   1619  NE2 GLN B  21     -11.235   7.821  -2.224  1.00  0.00           N  
ATOM   1620  N   LYS B  22     -12.200   1.845  -3.424  1.00  0.00           N  
ATOM   1621  CA  LYS B  22     -12.896   1.338  -4.616  1.00  0.00           C  
ATOM   1622  C   LYS B  22     -14.022   0.366  -4.247  1.00  0.00           C  
ATOM   1623  O   LYS B  22     -15.092   0.415  -4.851  1.00  0.00           O  
ATOM   1624  CB  LYS B  22     -11.893   0.678  -5.573  1.00  0.00           C  
ATOM   1625  CG  LYS B  22     -10.976   1.701  -6.269  1.00  0.00           C  
ATOM   1626  CD  LYS B  22      -9.943   0.984  -7.154  1.00  0.00           C  
ATOM   1627  CE  LYS B  22      -9.005   1.998  -7.815  1.00  0.00           C  
ATOM   1628  NZ  LYS B  22      -7.988   1.330  -8.684  1.00  0.00           N  
ATOM   1629  N   VAL B  23     -13.821  -0.480  -3.237  1.00  0.00           N  
ATOM   1630  CA  VAL B  23     -14.869  -1.370  -2.724  1.00  0.00           C  
ATOM   1631  C   VAL B  23     -16.031  -0.567  -2.145  1.00  0.00           C  
ATOM   1632  O   VAL B  23     -17.181  -0.848  -2.457  1.00  0.00           O  
ATOM   1633  CB  VAL B  23     -14.305  -2.353  -1.674  1.00  0.00           C  
ATOM   1634  CG1 VAL B  23     -15.400  -3.190  -1.013  1.00  0.00           C  
ATOM   1635  CG2 VAL B  23     -13.326  -3.322  -2.336  1.00  0.00           C  
ATOM   1636  N   GLN B  24     -15.761   0.476  -1.373  1.00  0.00           N  
ATOM   1637  CA  GLN B  24     -16.796   1.355  -0.837  1.00  0.00           C  
ATOM   1638  C   GLN B  24     -17.581   2.072  -1.945  1.00  0.00           C  
ATOM   1639  O   GLN B  24     -18.810   2.143  -1.861  1.00  0.00           O  
ATOM   1640  CB  GLN B  24     -16.169   2.387   0.096  1.00  0.00           C  
ATOM   1641  CG  GLN B  24     -15.731   1.763   1.433  1.00  0.00           C  
ATOM   1642  CD  GLN B  24     -15.097   2.799   2.348  1.00  0.00           C  
ATOM   1643  OE1 GLN B  24     -14.932   3.954   2.009  1.00  0.00           O  
ATOM   1644  NE2 GLN B  24     -14.750   2.435   3.562  1.00  0.00           N  
ATOM   1645  N   ALA B  25     -16.906   2.534  -2.985  1.00  0.00           N  
ATOM   1646  CA  ALA B  25     -17.557   3.142  -4.143  1.00  0.00           C  
ATOM   1647  C   ALA B  25     -18.492   2.149  -4.859  1.00  0.00           C  
ATOM   1648  O   ALA B  25     -19.628   2.493  -5.178  1.00  0.00           O  
ATOM   1649  CB  ALA B  25     -16.481   3.699  -5.078  1.00  0.00           C  
ATOM   1650  N   ARG B  26     -18.067   0.887  -5.027  1.00  0.00           N  
ATOM   1651  CA  ARG B  26     -18.914  -0.182  -5.581  1.00  0.00           C  
ATOM   1652  C   ARG B  26     -20.154  -0.426  -4.728  1.00  0.00           C  
ATOM   1653  O   ARG B  26     -21.260  -0.439  -5.256  1.00  0.00           O  
ATOM   1654  CB  ARG B  26     -18.116  -1.483  -5.744  1.00  0.00           C  
ATOM   1655  CG  ARG B  26     -17.162  -1.445  -6.949  1.00  0.00           C  
ATOM   1656  CD  ARG B  26     -16.411  -2.778  -7.131  1.00  0.00           C  
ATOM   1657  NE  ARG B  26     -17.325  -3.898  -7.401  1.00  0.00           N  
ATOM   1658  CZ  ARG B  26     -17.815  -4.310  -8.571  1.00  0.00           C  
ATOM   1659  NH1 ARG B  26     -17.490  -3.783  -9.716  1.00  0.00           N  
ATOM   1660  NH2 ARG B  26     -18.659  -5.288  -8.602  1.00  0.00           N  
ATOM   1661  N   ILE B  27     -19.997  -0.565  -3.405  1.00  0.00           N  
ATOM   1662  CA  ILE B  27     -21.113  -0.778  -2.477  1.00  0.00           C  
ATOM   1663  C   ILE B  27     -22.097   0.401  -2.521  1.00  0.00           C  
ATOM   1664  O   ILE B  27     -23.309   0.193  -2.544  1.00  0.00           O  
ATOM   1665  CB  ILE B  27     -20.591  -1.027  -1.042  1.00  0.00           C  
ATOM   1666  CG1 ILE B  27     -19.827  -2.374  -0.982  1.00  0.00           C  
ATOM   1667  CG2 ILE B  27     -21.740  -1.034  -0.017  1.00  0.00           C  
ATOM   1668  CD1 ILE B  27     -19.033  -2.573   0.316  1.00  0.00           C  
ATOM   1669  N   ALA B  28     -21.602   1.634  -2.576  1.00  0.00           N  
ATOM   1670  CA  ALA B  28     -22.444   2.822  -2.677  1.00  0.00           C  
ATOM   1671  C   ALA B  28     -23.227   2.891  -3.998  1.00  0.00           C  
ATOM   1672  O   ALA B  28     -24.364   3.362  -4.007  1.00  0.00           O  
ATOM   1673  CB  ALA B  28     -21.564   4.050  -2.493  1.00  0.00           C  
ATOM   1674  N   ALA B  29     -22.664   2.355  -5.080  1.00  0.00           N  
ATOM   1675  CA  ALA B  29     -23.339   2.198  -6.362  1.00  0.00           C  
ATOM   1676  C   ALA B  29     -24.312   0.995  -6.414  1.00  0.00           C  
ATOM   1677  O   ALA B  29     -24.918   0.739  -7.454  1.00  0.00           O  
ATOM   1678  CB  ALA B  29     -22.272   2.130  -7.458  1.00  0.00           C  
ATOM   1679  N   GLY B  30     -24.461   0.251  -5.315  1.00  0.00           N  
ATOM   1680  CA  GLY B  30     -25.325  -0.933  -5.240  1.00  0.00           C  
ATOM   1681  C   GLY B  30     -24.710  -2.201  -5.838  1.00  0.00           C  
ATOM   1682  O   GLY B  30     -25.418  -3.191  -6.029  1.00  0.00           O  
ATOM   1683  N   LEU B  31     -23.404  -2.188  -6.121  1.00  0.00           N  
ATOM   1684  CA  LEU B  31     -22.674  -3.336  -6.643  1.00  0.00           C  
ATOM   1685  C   LEU B  31     -22.189  -4.245  -5.515  1.00  0.00           C  
ATOM   1686  O   LEU B  31     -22.002  -3.821  -4.374  1.00  0.00           O  
ATOM   1687  CB  LEU B  31     -21.498  -2.846  -7.517  1.00  0.00           C  
ATOM   1688  CG  LEU B  31     -21.896  -1.907  -8.660  1.00  0.00           C  
ATOM   1689  CD1 LEU B  31     -20.630  -1.421  -9.375  1.00  0.00           C  
ATOM   1690  CD2 LEU B  31     -22.816  -2.596  -9.672  1.00  0.00           C  
ATOM   1691  N   ARG B  32     -21.922  -5.497  -5.841  1.00  0.00           N  
ATOM   1692  CA  ARG B  32     -21.343  -6.438  -4.873  1.00  0.00           C  
ATOM   1693  C   ARG B  32     -19.886  -6.084  -4.543  1.00  0.00           C  
ATOM   1694  O   ARG B  32     -19.145  -5.580  -5.397  1.00  0.00           O  
ATOM   1695  CB  ARG B  32     -21.505  -7.894  -5.348  1.00  0.00           C  
ATOM   1696  CG  ARG B  32     -20.648  -8.228  -6.576  1.00  0.00           C  
ATOM   1697  CD  ARG B  32     -20.786  -9.706  -6.963  1.00  0.00           C  
ATOM   1698  NE  ARG B  32     -19.926 -10.027  -8.110  1.00  0.00           N  
ATOM   1699  CZ  ARG B  32     -18.632 -10.320  -8.068  1.00  0.00           C  
ATOM   1700  NH1 ARG B  32     -17.945 -10.368  -6.963  1.00  0.00           N  
ATOM   1701  NH2 ARG B  32     -17.982 -10.563  -9.164  1.00  0.00           N  
ATOM   1702  N   ALA B  33     -19.474  -6.425  -3.329  1.00  0.00           N  
ATOM   1703  CA  ALA B  33     -18.063  -6.446  -2.976  1.00  0.00           C  
ATOM   1704  C   ALA B  33     -17.338  -7.601  -3.706  1.00  0.00           C  
ATOM   1705  O   ALA B  33     -17.971  -8.632  -3.974  1.00  0.00           O  
ATOM   1706  CB  ALA B  33     -17.926  -6.558  -1.456  1.00  0.00           C  
ATOM   1707  N   PRO B  34     -16.042  -7.467  -3.994  1.00  0.00           N  
ATOM   1708  CA  PRO B  34     -15.233  -8.585  -4.469  1.00  0.00           C  
ATOM   1709  C   PRO B  34     -15.197  -9.721  -3.443  1.00  0.00           C  
ATOM   1710  O   PRO B  34     -15.223  -9.487  -2.229  1.00  0.00           O  
ATOM   1711  CB  PRO B  34     -13.837  -8.020  -4.734  1.00  0.00           C  
ATOM   1712  CG  PRO B  34     -14.083  -6.518  -4.909  1.00  0.00           C  
ATOM   1713  CD  PRO B  34     -15.265  -6.255  -3.973  1.00  0.00           C  
ATOM   1714  N   GLY B  35     -15.123 -10.961  -3.930  1.00  0.00           N  
ATOM   1715  CA  GLY B  35     -15.090 -12.164  -3.118  1.00  0.00           C  
ATOM   1716  C   GLY B  35     -13.803 -12.969  -3.304  1.00  0.00           C  
ATOM   1717  O   GLY B  35     -13.435 -13.322  -4.427  1.00  0.00           O  
ATOM   1718  N   LEU B  36     -13.144 -13.310  -2.202  1.00  0.00           N  
ATOM   1719  CA  LEU B  36     -11.977 -14.196  -2.187  1.00  0.00           C  
ATOM   1720  C   LEU B  36     -12.297 -15.499  -1.455  1.00  0.00           C  
ATOM   1721  O   LEU B  36     -12.627 -15.497  -0.274  1.00  0.00           O  
ATOM   1722  CB  LEU B  36     -10.780 -13.457  -1.562  1.00  0.00           C  
ATOM   1723  CG  LEU B  36      -9.481 -14.288  -1.555  1.00  0.00           C  
ATOM   1724  CD1 LEU B  36      -8.925 -14.531  -2.952  1.00  0.00           C  
ATOM   1725  CD2 LEU B  36      -8.395 -13.565  -0.765  1.00  0.00           C  
ATOM   1726  N   ALA B  37     -12.127 -16.626  -2.143  1.00  0.00           N  
ATOM   1727  CA  ALA B  37     -12.155 -17.948  -1.528  1.00  0.00           C  
ATOM   1728  C   ALA B  37     -10.726 -18.398  -1.192  1.00  0.00           C  
ATOM   1729  O   ALA B  37      -9.854 -18.431  -2.047  1.00  0.00           O  
ATOM   1730  CB  ALA B  37     -12.868 -18.932  -2.460  1.00  0.00           C  
ATOM   1731  N   VAL B  38     -10.501 -18.764   0.062  1.00  0.00           N  
ATOM   1732  CA  VAL B  38      -9.223 -19.294   0.538  1.00  0.00           C  
ATOM   1733  C   VAL B  38      -9.410 -20.737   0.971  1.00  0.00           C  
ATOM   1734  O   VAL B  38     -10.160 -21.014   1.905  1.00  0.00           O  
ATOM   1735  CB  VAL B  38      -8.627 -18.443   1.671  1.00  0.00           C  
ATOM   1736  CG1 VAL B  38      -7.225 -18.944   2.016  1.00  0.00           C  
ATOM   1737  CG2 VAL B  38      -8.500 -16.960   1.285  1.00  0.00           C  
ATOM   1738  N   VAL B  39      -8.703 -21.637   0.304  1.00  0.00           N  
ATOM   1739  CA  VAL B  39      -8.763 -23.078   0.546  1.00  0.00           C  
ATOM   1740  C   VAL B  39      -7.488 -23.519   1.249  1.00  0.00           C  
ATOM   1741  O   VAL B  39      -6.381 -23.314   0.761  1.00  0.00           O  
ATOM   1742  CB  VAL B  39      -8.995 -23.861  -0.763  1.00  0.00           C  
ATOM   1743  CG1 VAL B  39      -9.205 -25.351  -0.470  1.00  0.00           C  
ATOM   1744  CG2 VAL B  39     -10.218 -23.347  -1.531  1.00  0.00           C  
ATOM   1745  N   LEU B  40      -7.657 -24.144   2.411  1.00  0.00           N  
ATOM   1746  CA  LEU B  40      -6.588 -24.762   3.189  1.00  0.00           C  
ATOM   1747  C   LEU B  40      -6.888 -26.252   3.333  1.00  0.00           C  
ATOM   1748  O   LEU B  40      -7.996 -26.618   3.715  1.00  0.00           O  
ATOM   1749  CB  LEU B  40      -6.496 -24.056   4.557  1.00  0.00           C  
ATOM   1750  CG  LEU B  40      -5.444 -24.640   5.507  1.00  0.00           C  
ATOM   1751  CD1 LEU B  40      -4.022 -24.453   4.982  1.00  0.00           C  
ATOM   1752  CD2 LEU B  40      -5.528 -23.955   6.875  1.00  0.00           C  
ATOM   1753  N   VAL B  41      -5.894 -27.097   3.068  1.00  0.00           N  
ATOM   1754  CA  VAL B  41      -5.995 -28.544   3.282  1.00  0.00           C  
ATOM   1755  C   VAL B  41      -4.992 -28.961   4.342  1.00  0.00           C  
ATOM   1756  O   VAL B  41      -3.790 -28.721   4.206  1.00  0.00           O  
ATOM   1757  CB  VAL B  41      -5.810 -29.343   1.976  1.00  0.00           C  
ATOM   1758  CG1 VAL B  41      -6.174 -30.808   2.204  1.00  0.00           C  
ATOM   1759  CG2 VAL B  41      -6.685 -28.809   0.840  1.00  0.00           C  
ATOM   1760  N   GLY B  42      -5.487 -29.568   5.410  1.00  0.00           N  
ATOM   1761  CA  GLY B  42      -4.687 -29.961   6.567  1.00  0.00           C  
ATOM   1762  C   GLY B  42      -4.444 -28.833   7.570  1.00  0.00           C  
ATOM   1763  O   GLY B  42      -4.994 -27.735   7.480  1.00  0.00           O  
ATOM   1764  N   SER B  43      -3.599 -29.129   8.573  1.00  0.00           N  
ATOM   1765  CA  SER B  43      -3.427 -28.299   9.765  1.00  0.00           C  
ATOM   1766  C   SER B  43      -2.008 -27.740   9.936  1.00  0.00           C  
ATOM   1767  O   SER B  43      -1.560 -27.501  11.053  1.00  0.00           O  
ATOM   1768  CB  SER B  43      -3.898 -29.085  11.000  1.00  0.00           C  
ATOM   1769  OG  SER B  43      -3.155 -30.281  11.122  1.00  0.00           O  
ATOM   1770  N   ASN B  44      -1.272 -27.515   8.830  1.00  0.00           N  
ATOM   1771  CA  ASN B  44       0.078 -26.963   8.899  1.00  0.00           C  
ATOM   1772  C   ASN B  44       0.063 -25.571   9.576  1.00  0.00           C  
ATOM   1773  O   ASN B  44      -0.541 -24.640   9.031  1.00  0.00           O  
ATOM   1774  CB  ASN B  44       0.687 -26.928   7.487  1.00  0.00           C  
ATOM   1775  CG  ASN B  44       2.121 -26.414   7.453  1.00  0.00           C  
ATOM   1776  OD1 ASN B  44       2.565 -25.602   8.250  1.00  0.00           O  
ATOM   1777  ND2 ASN B  44       2.910 -26.861   6.495  1.00  0.00           N  
ATOM   1778  N   PRO B  45       0.775 -25.378  10.714  1.00  0.00           N  
ATOM   1779  CA  PRO B  45       0.741 -24.116  11.452  1.00  0.00           C  
ATOM   1780  C   PRO B  45       1.192 -22.903  10.624  1.00  0.00           C  
ATOM   1781  O   PRO B  45       0.622 -21.816  10.751  1.00  0.00           O  
ATOM   1782  CB  PRO B  45       1.665 -24.321  12.654  1.00  0.00           C  
ATOM   1783  CG  PRO B  45       1.651 -25.838  12.863  1.00  0.00           C  
ATOM   1784  CD  PRO B  45       1.529 -26.375  11.446  1.00  0.00           C  
ATOM   1785  N   ALA B  46       2.197 -23.065   9.763  1.00  0.00           N  
ATOM   1786  CA  ALA B  46       2.676 -21.987   8.903  1.00  0.00           C  
ATOM   1787  C   ALA B  46       1.608 -21.583   7.874  1.00  0.00           C  
ATOM   1788  O   ALA B  46       1.357 -20.391   7.673  1.00  0.00           O  
ATOM   1789  CB  ALA B  46       3.984 -22.427   8.232  1.00  0.00           C  
ATOM   1790  N   SER B  47       0.925 -22.564   7.275  1.00  0.00           N  
ATOM   1791  CA  SER B  47      -0.181 -22.333   6.352  1.00  0.00           C  
ATOM   1792  C   SER B  47      -1.359 -21.639   7.041  1.00  0.00           C  
ATOM   1793  O   SER B  47      -1.904 -20.691   6.489  1.00  0.00           O  
ATOM   1794  CB  SER B  47      -0.646 -23.653   5.730  1.00  0.00           C  
ATOM   1795  OG  SER B  47       0.412 -24.256   5.010  1.00  0.00           O  
ATOM   1796  N   GLN B  48      -1.696 -22.035   8.278  1.00  0.00           N  
ATOM   1797  CA  GLN B  48      -2.764 -21.392   9.061  1.00  0.00           C  
ATOM   1798  C   GLN B  48      -2.473 -19.912   9.326  1.00  0.00           C  
ATOM   1799  O   GLN B  48      -3.354 -19.074   9.133  1.00  0.00           O  
ATOM   1800  CB  GLN B  48      -2.965 -22.128  10.386  1.00  0.00           C  
ATOM   1801  CG  GLN B  48      -3.659 -23.489  10.201  1.00  0.00           C  
ATOM   1802  CD  GLN B  48      -3.875 -24.212  11.533  1.00  0.00           C  
ATOM   1803  OE1 GLN B  48      -3.291 -23.896  12.546  1.00  0.00           O  
ATOM   1804  NE2 GLN B  48      -4.727 -25.208  11.575  1.00  0.00           N  
ATOM   1805  N   ILE B  49      -1.247 -19.563   9.699  1.00  0.00           N  
ATOM   1806  CA  ILE B  49      -0.836 -18.153   9.906  1.00  0.00           C  
ATOM   1807  C   ILE B  49      -0.965 -17.358   8.604  1.00  0.00           C  
ATOM   1808  O   ILE B  49      -1.483 -16.239   8.597  1.00  0.00           O  
ATOM   1809  CB  ILE B  49       0.592 -18.090  10.476  1.00  0.00           C  
ATOM   1810  CG1 ILE B  49       0.637 -18.677  11.904  1.00  0.00           C  
ATOM   1811  CG2 ILE B  49       1.113 -16.643  10.496  1.00  0.00           C  
ATOM   1812  CD1 ILE B  49       2.063 -18.966  12.417  1.00  0.00           C  
ATOM   1813  N   TYR B  50      -0.523 -17.949   7.488  1.00  0.00           N  
ATOM   1814  CA  TYR B  50      -0.594 -17.294   6.182  1.00  0.00           C  
ATOM   1815  C   TYR B  50      -2.039 -17.049   5.743  1.00  0.00           C  
ATOM   1816  O   TYR B  50      -2.393 -15.934   5.349  1.00  0.00           O  
ATOM   1817  CB  TYR B  50       0.173 -18.137   5.155  1.00  0.00           C  
ATOM   1818  CG  TYR B  50       1.110 -17.305   4.320  1.00  0.00           C  
ATOM   1819  CD1 TYR B  50       0.651 -16.641   3.165  1.00  0.00           C  
ATOM   1820  CD2 TYR B  50       2.461 -17.166   4.711  1.00  0.00           C  
ATOM   1821  CE1 TYR B  50       1.524 -15.847   2.409  1.00  0.00           C  
ATOM   1822  CE2 TYR B  50       3.341 -16.377   3.959  1.00  0.00           C  
ATOM   1823  CZ  TYR B  50       2.872 -15.717   2.813  1.00  0.00           C  
ATOM   1824  OH  TYR B  50       3.735 -14.937   2.069  1.00  0.00           O  
ATOM   1825  N   VAL B  51      -2.899 -18.060   5.882  1.00  0.00           N  
ATOM   1826  CA  VAL B  51      -4.331 -17.968   5.583  1.00  0.00           C  
ATOM   1827  C   VAL B  51      -5.016 -16.937   6.484  1.00  0.00           C  
ATOM   1828  O   VAL B  51      -5.752 -16.091   5.978  1.00  0.00           O  
ATOM   1829  CB  VAL B  51      -4.988 -19.358   5.688  1.00  0.00           C  
ATOM   1830  CG1 VAL B  51      -6.508 -19.286   5.631  1.00  0.00           C  
ATOM   1831  CG2 VAL B  51      -4.515 -20.244   4.537  1.00  0.00           C  
ATOM   1832  N   ALA B  52      -4.721 -16.924   7.778  1.00  0.00           N  
ATOM   1833  CA  ALA B  52      -5.270 -15.934   8.709  1.00  0.00           C  
ATOM   1834  C   ALA B  52      -4.897 -14.495   8.307  1.00  0.00           C  
ATOM   1835  O   ALA B  52      -5.741 -13.603   8.338  1.00  0.00           O  
ATOM   1836  CB  ALA B  52      -4.787 -16.269  10.126  1.00  0.00           C  
ATOM   1837  N   SER B  53      -3.661 -14.278   7.858  1.00  0.00           N  
ATOM   1838  CA  SER B  53      -3.233 -12.956   7.381  1.00  0.00           C  
ATOM   1839  C   SER B  53      -3.982 -12.505   6.121  1.00  0.00           C  
ATOM   1840  O   SER B  53      -4.341 -11.328   6.015  1.00  0.00           O  
ATOM   1841  CB  SER B  53      -1.717 -12.927   7.160  1.00  0.00           C  
ATOM   1842  OG  SER B  53      -1.315 -13.555   5.966  1.00  0.00           O  
ATOM   1843  N   LYS B  54      -4.286 -13.432   5.200  1.00  0.00           N  
ATOM   1844  CA  LYS B  54      -5.054 -13.155   3.979  1.00  0.00           C  
ATOM   1845  C   LYS B  54      -6.516 -12.864   4.303  1.00  0.00           C  
ATOM   1846  O   LYS B  54      -7.064 -11.893   3.790  1.00  0.00           O  
ATOM   1847  CB  LYS B  54      -4.903 -14.324   2.985  1.00  0.00           C  
ATOM   1848  CG  LYS B  54      -3.475 -14.444   2.422  1.00  0.00           C  
ATOM   1849  CD  LYS B  54      -3.302 -15.711   1.562  1.00  0.00           C  
ATOM   1850  CE  LYS B  54      -1.909 -15.804   0.940  1.00  0.00           C  
ATOM   1851  NZ  LYS B  54      -1.729 -16.981   0.031  1.00  0.00           N  
ATOM   1852  N   ARG B  55      -7.134 -13.627   5.221  1.00  0.00           N  
ATOM   1853  CA  ARG B  55      -8.501 -13.383   5.708  1.00  0.00           C  
ATOM   1854  C   ARG B  55      -8.629 -11.998   6.338  1.00  0.00           C  
ATOM   1855  O   ARG B  55      -9.510 -11.232   5.952  1.00  0.00           O  
ATOM   1856  CB  ARG B  55      -8.922 -14.459   6.727  1.00  0.00           C  
ATOM   1857  CG  ARG B  55      -9.147 -15.827   6.089  1.00  0.00           C  
ATOM   1858  CD  ARG B  55      -9.514 -16.882   7.140  1.00  0.00           C  
ATOM   1859  NE  ARG B  55      -9.534 -18.222   6.548  1.00  0.00           N  
ATOM   1860  CZ  ARG B  55      -9.664 -19.405   7.141  1.00  0.00           C  
ATOM   1861  NH1 ARG B  55      -9.914 -19.557   8.411  1.00  0.00           N  
ATOM   1862  NH2 ARG B  55      -9.523 -20.491   6.449  1.00  0.00           N  
ATOM   1863  N   LYS B  56      -7.704 -11.653   7.228  1.00  0.00           N  
ATOM   1864  CA  LYS B  56      -7.673 -10.334   7.867  1.00  0.00           C  
ATOM   1865  C   LYS B  56      -7.523  -9.205   6.844  1.00  0.00           C  
ATOM   1866  O   LYS B  56      -8.192  -8.182   6.942  1.00  0.00           O  
ATOM   1867  CB  LYS B  56      -6.552 -10.309   8.905  1.00  0.00           C  
ATOM   1868  CG  LYS B  56      -6.582  -8.999   9.689  1.00  0.00           C  
ATOM   1869  CD  LYS B  56      -5.535  -8.966  10.802  1.00  0.00           C  
ATOM   1870  CE  LYS B  56      -5.661  -7.604  11.485  1.00  0.00           C  
ATOM   1871  NZ  LYS B  56      -4.719  -7.436  12.602  1.00  0.00           N  
ATOM   1872  N   ALA B  57      -6.684  -9.399   5.834  1.00  0.00           N  
ATOM   1873  CA  ALA B  57      -6.518  -8.425   4.770  1.00  0.00           C  
ATOM   1874  C   ALA B  57      -7.809  -8.224   3.947  1.00  0.00           C  
ATOM   1875  O   ALA B  57      -8.105  -7.097   3.571  1.00  0.00           O  
ATOM   1876  CB  ALA B  57      -5.339  -8.867   3.907  1.00  0.00           C  
ATOM   1877  N   CYS B  58      -8.590  -9.283   3.711  1.00  0.00           N  
ATOM   1878  CA  CYS B  58      -9.900  -9.176   3.062  1.00  0.00           C  
ATOM   1879  C   CYS B  58     -10.901  -8.390   3.911  1.00  0.00           C  
ATOM   1880  O   CYS B  58     -11.583  -7.516   3.385  1.00  0.00           O  
ATOM   1881  CB  CYS B  58     -10.451 -10.569   2.757  1.00  0.00           C  
ATOM   1882  SG  CYS B  58      -9.397 -11.424   1.557  1.00  0.00           S  
ATOM   1883  N   GLU B  59     -10.971  -8.661   5.215  1.00  0.00           N  
ATOM   1884  CA  GLU B  59     -11.830  -7.902   6.136  1.00  0.00           C  
ATOM   1885  C   GLU B  59     -11.475  -6.411   6.147  1.00  0.00           C  
ATOM   1886  O   GLU B  59     -12.372  -5.573   6.076  1.00  0.00           O  
ATOM   1887  CB  GLU B  59     -11.726  -8.460   7.566  1.00  0.00           C  
ATOM   1888  CG  GLU B  59     -12.638  -9.657   7.806  1.00  0.00           C  
ATOM   1889  CD  GLU B  59     -12.557 -10.202   9.255  1.00  0.00           C  
ATOM   1890  OE1 GLU B  59     -13.517 -10.875   9.667  1.00  0.00           O  
ATOM   1891  OE2 GLU B  59     -11.525  -9.978   9.919  1.00  0.00           O  
ATOM   1892  N   GLU B  60     -10.193  -6.074   6.180  1.00  0.00           N  
ATOM   1893  CA  GLU B  60      -9.717  -4.684   6.176  1.00  0.00           C  
ATOM   1894  C   GLU B  60     -10.192  -3.881   4.953  1.00  0.00           C  
ATOM   1895  O   GLU B  60     -10.450  -2.682   5.078  1.00  0.00           O  
ATOM   1896  CB  GLU B  60      -8.175  -4.658   6.226  1.00  0.00           C  
ATOM   1897  CG  GLU B  60      -7.584  -4.901   7.620  1.00  0.00           C  
ATOM   1898  CD  GLU B  60      -6.052  -5.042   7.628  1.00  0.00           C  
ATOM   1899  OE1 GLU B  60      -5.494  -5.354   8.705  1.00  0.00           O  
ATOM   1900  OE2 GLU B  60      -5.382  -4.889   6.579  1.00  0.00           O  
ATOM   1901  N   VAL B  61     -10.320  -4.516   3.793  1.00  0.00           N  
ATOM   1902  CA  VAL B  61     -10.725  -3.841   2.548  1.00  0.00           C  
ATOM   1903  C   VAL B  61     -12.202  -4.037   2.196  1.00  0.00           C  
ATOM   1904  O   VAL B  61     -12.659  -3.549   1.165  1.00  0.00           O  
ATOM   1905  CB  VAL B  61      -9.800  -4.204   1.368  1.00  0.00           C  
ATOM   1906  CG1 VAL B  61      -8.345  -3.861   1.691  1.00  0.00           C  
ATOM   1907  CG2 VAL B  61      -9.910  -5.670   0.978  1.00  0.00           C  
ATOM   1908  N   GLY B  62     -12.965  -4.742   3.033  1.00  0.00           N  
ATOM   1909  CA  GLY B  62     -14.394  -4.974   2.831  1.00  0.00           C  
ATOM   1910  C   GLY B  62     -14.736  -6.034   1.786  1.00  0.00           C  
ATOM   1911  O   GLY B  62     -15.848  -6.022   1.251  1.00  0.00           O  
ATOM   1912  N   PHE B  63     -13.825  -6.953   1.485  1.00  0.00           N  
ATOM   1913  CA  PHE B  63     -14.124  -8.094   0.627  1.00  0.00           C  
ATOM   1914  C   PHE B  63     -14.993  -9.121   1.345  1.00  0.00           C  
ATOM   1915  O   PHE B  63     -14.881  -9.334   2.550  1.00  0.00           O  
ATOM   1916  CB  PHE B  63     -12.844  -8.775   0.133  1.00  0.00           C  
ATOM   1917  CG  PHE B  63     -12.006  -8.032  -0.882  1.00  0.00           C  
ATOM   1918  CD1 PHE B  63     -12.414  -6.824  -1.465  1.00  0.00           C  
ATOM   1919  CD2 PHE B  63     -10.787  -8.613  -1.296  1.00  0.00           C  
ATOM   1920  CE1 PHE B  63     -11.627  -6.200  -2.447  1.00  0.00           C  
ATOM   1921  CE2 PHE B  63     -10.005  -7.996  -2.278  1.00  0.00           C  
ATOM   1922  CZ  PHE B  63     -10.420  -6.789  -2.857  1.00  0.00           C  
ATOM   1923  N   VAL B  64     -15.791  -9.857   0.573  1.00  0.00           N  
ATOM   1924  CA  VAL B  64     -16.363 -11.106   1.049  1.00  0.00           C  
ATOM   1925  C   VAL B  64     -15.247 -12.143   1.072  1.00  0.00           C  
ATOM   1926  O   VAL B  64     -14.663 -12.468   0.050  1.00  0.00           O  
ATOM   1927  CB  VAL B  64     -17.545 -11.557   0.178  1.00  0.00           C  
ATOM   1928  CG1 VAL B  64     -18.107 -12.896   0.655  1.00  0.00           C  
ATOM   1929  CG2 VAL B  64     -18.678 -10.516   0.247  1.00  0.00           C  
ATOM   1930  N   SER B  65     -14.955 -12.696   2.258  1.00  0.00           N  
ATOM   1931  CA  SER B  65     -13.998 -13.796   2.393  1.00  0.00           C  
ATOM   1932  C   SER B  65     -14.744 -15.095   2.685  1.00  0.00           C  
ATOM   1933  O   SER B  65     -15.523 -15.173   3.634  1.00  0.00           O  
ATOM   1934  CB  SER B  65     -12.970 -13.477   3.474  1.00  0.00           C  
ATOM   1935  OG  SER B  65     -12.026 -14.520   3.593  1.00  0.00           O  
ATOM   1936  N   ARG B  66     -14.495 -16.136   1.882  1.00  0.00           N  
ATOM   1937  CA  ARG B  66     -14.933 -17.496   2.175  1.00  0.00           C  
ATOM   1938  C   ARG B  66     -13.728 -18.381   2.453  1.00  0.00           C  
ATOM   1939  O   ARG B  66     -12.784 -18.430   1.686  1.00  0.00           O  
ATOM   1940  CB  ARG B  66     -15.798 -18.083   1.062  1.00  0.00           C  
ATOM   1941  CG  ARG B  66     -17.172 -17.407   0.970  1.00  0.00           C  
ATOM   1942  CD  ARG B  66     -18.077 -18.262   0.085  1.00  0.00           C  
ATOM   1943  NE  ARG B  66     -19.331 -17.573  -0.280  1.00  0.00           N  
ATOM   1944  CZ  ARG B  66     -20.083 -17.910  -1.309  1.00  0.00           C  
ATOM   1945  NH1 ARG B  66     -19.887 -19.021  -1.960  1.00  0.00           N  
ATOM   1946  NH2 ARG B  66     -21.014 -17.129  -1.733  1.00  0.00           N  
ATOM   1947  N   SER B  67     -13.813 -19.083   3.567  1.00  0.00           N  
ATOM   1948  CA  SER B  67     -12.742 -19.916   4.068  1.00  0.00           C  
ATOM   1949  C   SER B  67     -13.164 -21.372   4.053  1.00  0.00           C  
ATOM   1950  O   SER B  67     -14.196 -21.710   4.628  1.00  0.00           O  
ATOM   1951  CB  SER B  67     -12.430 -19.468   5.483  1.00  0.00           C  
ATOM   1952  OG  SER B  67     -11.785 -18.208   5.432  1.00  0.00           O  
ATOM   1953  N   TYR B  68     -12.350 -22.203   3.424  1.00  0.00           N  
ATOM   1954  CA  TYR B  68     -12.550 -23.636   3.354  1.00  0.00           C  
ATOM   1955  C   TYR B  68     -11.375 -24.329   4.037  1.00  0.00           C  
ATOM   1956  O   TYR B  68     -10.288 -24.416   3.468  1.00  0.00           O  
ATOM   1957  CB  TYR B  68     -12.716 -24.067   1.898  1.00  0.00           C  
ATOM   1958  CG  TYR B  68     -13.903 -23.430   1.207  1.00  0.00           C  
ATOM   1959  CD1 TYR B  68     -15.152 -24.079   1.207  1.00  0.00           C  
ATOM   1960  CD2 TYR B  68     -13.773 -22.182   0.567  1.00  0.00           C  
ATOM   1961  CE1 TYR B  68     -16.254 -23.494   0.566  1.00  0.00           C  
ATOM   1962  CE2 TYR B  68     -14.870 -21.587  -0.064  1.00  0.00           C  
ATOM   1963  CZ  TYR B  68     -16.112 -22.246  -0.075  1.00  0.00           C  
ATOM   1964  OH  TYR B  68     -17.188 -21.664  -0.701  1.00  0.00           O  
ATOM   1965  N   ASP B  69     -11.593 -24.792   5.262  1.00  0.00           N  
ATOM   1966  CA  ASP B  69     -10.615 -25.538   6.037  1.00  0.00           C  
ATOM   1967  C   ASP B  69     -10.921 -27.038   5.885  1.00  0.00           C  
ATOM   1968  O   ASP B  69     -11.772 -27.592   6.574  1.00  0.00           O  
ATOM   1969  CB  ASP B  69     -10.609 -25.054   7.503  1.00  0.00           C  
ATOM   1970  CG  ASP B  69     -10.135 -23.599   7.648  1.00  0.00           C  
ATOM   1971  OD1 ASP B  69      -9.133 -23.215   7.018  1.00  0.00           O  
ATOM   1972  OD2 ASP B  69     -10.754 -22.802   8.383  1.00  0.00           O  
ATOM   1973  N   LEU B  70     -10.252 -27.677   4.922  1.00  0.00           N  
ATOM   1974  CA  LEU B  70     -10.475 -29.079   4.582  1.00  0.00           C  
ATOM   1975  C   LEU B  70      -9.544 -29.985   5.398  1.00  0.00           C  
ATOM   1976  O   LEU B  70      -8.391 -29.619   5.647  1.00  0.00           O  
ATOM   1977  CB  LEU B  70     -10.300 -29.293   3.071  1.00  0.00           C  
ATOM   1978  CG  LEU B  70     -11.214 -28.444   2.170  1.00  0.00           C  
ATOM   1979  CD1 LEU B  70     -10.927 -28.770   0.711  1.00  0.00           C  
ATOM   1980  CD2 LEU B  70     -12.697 -28.698   2.426  1.00  0.00           C  
ATOM   1981  N   PRO B  71      -9.999 -31.189   5.791  1.00  0.00           N  
ATOM   1982  CA  PRO B  71      -9.156 -32.137   6.499  1.00  0.00           C  
ATOM   1983  C   PRO B  71      -8.033 -32.664   5.598  1.00  0.00           C  
ATOM   1984  O   PRO B  71      -8.162 -32.732   4.384  1.00  0.00           O  
ATOM   1985  CB  PRO B  71     -10.102 -33.250   6.970  1.00  0.00           C  
ATOM   1986  CG  PRO B  71     -11.214 -33.233   5.924  1.00  0.00           C  
ATOM   1987  CD  PRO B  71     -11.321 -31.747   5.562  1.00  0.00           C  
ATOM   1988  N   GLU B  72      -6.942 -33.115   6.216  1.00  0.00           N  
ATOM   1989  CA  GLU B  72      -5.782 -33.675   5.501  1.00  0.00           C  
ATOM   1990  C   GLU B  72      -6.117 -34.957   4.707  1.00  0.00           C  
ATOM   1991  O   GLU B  72      -5.404 -35.338   3.793  1.00  0.00           O  
ATOM   1992  CB  GLU B  72      -4.684 -33.917   6.545  1.00  0.00           C  
ATOM   1993  CG  GLU B  72      -3.290 -34.120   5.946  1.00  0.00           C  
ATOM   1994  CD  GLU B  72      -2.184 -34.084   7.028  1.00  0.00           C  
ATOM   1995  OE1 GLU B  72      -1.043 -33.715   6.676  1.00  0.00           O  
ATOM   1996  OE2 GLU B  72      -2.493 -34.377   8.200  1.00  0.00           O  
ATOM   1997  N   THR B  73      -7.250 -35.597   5.038  1.00  0.00           N  
ATOM   1998  CA  THR B  73      -7.788 -36.762   4.334  1.00  0.00           C  
ATOM   1999  C   THR B  73      -8.531 -36.415   3.038  1.00  0.00           C  
ATOM   2000  O   THR B  73      -8.984 -37.330   2.359  1.00  0.00           O  
ATOM   2001  CB  THR B  73      -8.739 -37.549   5.255  1.00  0.00           C  
ATOM   2002  OG1 THR B  73      -9.767 -36.708   5.736  1.00  0.00           O  
ATOM   2003  CG2 THR B  73      -8.009 -38.107   6.475  1.00  0.00           C  
ATOM   2004  N   THR B  74      -8.694 -35.135   2.714  1.00  0.00           N  
ATOM   2005  CA  THR B  74      -9.364 -34.697   1.484  1.00  0.00           C  
ATOM   2006  C   THR B  74      -8.653 -35.275   0.266  1.00  0.00           C  
ATOM   2007  O   THR B  74      -7.437 -35.139   0.119  1.00  0.00           O  
ATOM   2008  CB  THR B  74      -9.406 -33.170   1.393  1.00  0.00           C  
ATOM   2009  OG1 THR B  74     -10.091 -32.657   2.515  1.00  0.00           O  
ATOM   2010  CG2 THR B  74     -10.155 -32.650   0.165  1.00  0.00           C  
ATOM   2011  N   SER B  75      -9.413 -35.902  -0.610  1.00  0.00           N  
ATOM   2012  CA  SER B  75      -8.899 -36.454  -1.854  1.00  0.00           C  
ATOM   2013  C   SER B  75      -8.661 -35.360  -2.903  1.00  0.00           C  
ATOM   2014  O   SER B  75      -9.257 -34.282  -2.863  1.00  0.00           O  
ATOM   2015  CB  SER B  75      -9.849 -37.533  -2.378  1.00  0.00           C  
ATOM   2016  OG  SER B  75     -11.081 -36.969  -2.751  1.00  0.00           O  
ATOM   2017  N   GLU B  76      -7.827 -35.659  -3.901  1.00  0.00           N  
ATOM   2018  CA  GLU B  76      -7.653 -34.770  -5.058  1.00  0.00           C  
ATOM   2019  C   GLU B  76      -8.989 -34.497  -5.764  1.00  0.00           C  
ATOM   2020  O   GLU B  76      -9.261 -33.366  -6.144  1.00  0.00           O  
ATOM   2021  CB  GLU B  76      -6.645 -35.404  -6.028  1.00  0.00           C  
ATOM   2022  CG  GLU B  76      -6.300 -34.474  -7.197  1.00  0.00           C  
ATOM   2023  CD  GLU B  76      -5.391 -35.187  -8.211  1.00  0.00           C  
ATOM   2024  OE1 GLU B  76      -5.927 -35.668  -9.241  1.00  0.00           O  
ATOM   2025  OE2 GLU B  76      -4.179 -35.262  -7.980  1.00  0.00           O  
ATOM   2026  N   ALA B  77      -9.839 -35.519  -5.902  1.00  0.00           N  
ATOM   2027  CA  ALA B  77     -11.124 -35.390  -6.571  1.00  0.00           C  
ATOM   2028  C   ALA B  77     -12.069 -34.422  -5.844  1.00  0.00           C  
ATOM   2029  O   ALA B  77     -12.638 -33.536  -6.486  1.00  0.00           O  
ATOM   2030  CB  ALA B  77     -11.746 -36.784  -6.724  1.00  0.00           C  
ATOM   2031  N   GLU B  78     -12.167 -34.511  -4.513  1.00  0.00           N  
ATOM   2032  CA  GLU B  78     -12.988 -33.600  -3.699  1.00  0.00           C  
ATOM   2033  C   GLU B  78     -12.459 -32.157  -3.763  1.00  0.00           C  
ATOM   2034  O   GLU B  78     -13.240 -31.202  -3.856  1.00  0.00           O  
ATOM   2035  CB  GLU B  78     -12.972 -34.069  -2.239  1.00  0.00           C  
ATOM   2036  CG  GLU B  78     -13.777 -35.360  -2.001  1.00  0.00           C  
ATOM   2037  CD  GLU B  78     -13.417 -36.037  -0.665  1.00  0.00           C  
ATOM   2038  OE1 GLU B  78     -14.332 -36.488   0.038  1.00  0.00           O  
ATOM   2039  OE2 GLU B  78     -12.196 -36.129  -0.385  1.00  0.00           O  
ATOM   2040  N   LEU B  79     -11.135 -31.982  -3.776  1.00  0.00           N  
ATOM   2041  CA  LEU B  79     -10.544 -30.653  -3.898  1.00  0.00           C  
ATOM   2042  C   LEU B  79     -10.805 -30.035  -5.279  1.00  0.00           C  
ATOM   2043  O   LEU B  79     -11.117 -28.849  -5.369  1.00  0.00           O  
ATOM   2044  CB  LEU B  79      -9.045 -30.742  -3.574  1.00  0.00           C  
ATOM   2045  CG  LEU B  79      -8.310 -29.392  -3.640  1.00  0.00           C  
ATOM   2046  CD1 LEU B  79      -8.904 -28.339  -2.705  1.00  0.00           C  
ATOM   2047  CD2 LEU B  79      -6.857 -29.604  -3.223  1.00  0.00           C  
ATOM   2048  N   LEU B  80     -10.715 -30.827  -6.350  1.00  0.00           N  
ATOM   2049  CA  LEU B  80     -11.030 -30.372  -7.705  1.00  0.00           C  
ATOM   2050  C   LEU B  80     -12.515 -30.018  -7.851  1.00  0.00           C  
ATOM   2051  O   LEU B  80     -12.822 -29.004  -8.464  1.00  0.00           O  
ATOM   2052  CB  LEU B  80     -10.627 -31.453  -8.720  1.00  0.00           C  
ATOM   2053  CG  LEU B  80      -9.109 -31.656  -8.879  1.00  0.00           C  
ATOM   2054  CD1 LEU B  80      -8.859 -32.878  -9.765  1.00  0.00           C  
ATOM   2055  CD2 LEU B  80      -8.409 -30.460  -9.519  1.00  0.00           C  
ATOM   2056  N   GLU B  81     -13.420 -30.781  -7.237  1.00  0.00           N  
ATOM   2057  CA  GLU B  81     -14.855 -30.494  -7.239  1.00  0.00           C  
ATOM   2058  C   GLU B  81     -15.180 -29.179  -6.501  1.00  0.00           C  
ATOM   2059  O   GLU B  81     -15.987 -28.372  -6.974  1.00  0.00           O  
ATOM   2060  CB  GLU B  81     -15.601 -31.692  -6.632  1.00  0.00           C  
ATOM   2061  CG  GLU B  81     -17.127 -31.565  -6.757  1.00  0.00           C  
ATOM   2062  CD  GLU B  81     -17.888 -32.815  -6.282  1.00  0.00           C  
ATOM   2063  OE1 GLU B  81     -19.077 -32.935  -6.648  1.00  0.00           O  
ATOM   2064  OE2 GLU B  81     -17.291 -33.659  -5.580  1.00  0.00           O  
ATOM   2065  N   LEU B  82     -14.487 -28.903  -5.394  1.00  0.00           N  
ATOM   2066  CA  LEU B  82     -14.587 -27.605  -4.722  1.00  0.00           C  
ATOM   2067  C   LEU B  82     -14.107 -26.471  -5.633  1.00  0.00           C  
ATOM   2068  O   LEU B  82     -14.773 -25.442  -5.731  1.00  0.00           O  
ATOM   2069  CB  LEU B  82     -13.807 -27.642  -3.397  1.00  0.00           C  
ATOM   2070  CG  LEU B  82     -13.789 -26.281  -2.664  1.00  0.00           C  
ATOM   2071  CD1 LEU B  82     -15.187 -25.793  -2.285  1.00  0.00           C  
ATOM   2072  CD2 LEU B  82     -12.966 -26.402  -1.381  1.00  0.00           C  
ATOM   2073  N   ILE B  83     -12.982 -26.644  -6.329  1.00  0.00           N  
ATOM   2074  CA  ILE B  83     -12.472 -25.632  -7.264  1.00  0.00           C  
ATOM   2075  C   ILE B  83     -13.455 -25.400  -8.413  1.00  0.00           C  
ATOM   2076  O   ILE B  83     -13.718 -24.248  -8.748  1.00  0.00           O  
ATOM   2077  CB  ILE B  83     -11.061 -26.005  -7.772  1.00  0.00           C  
ATOM   2078  CG1 ILE B  83     -10.060 -25.861  -6.606  1.00  0.00           C  
ATOM   2079  CG2 ILE B  83     -10.633 -25.106  -8.952  1.00  0.00           C  
ATOM   2080  CD1 ILE B  83      -8.711 -26.509  -6.891  1.00  0.00           C  
ATOM   2081  N   ASP B  84     -14.047 -26.447  -8.967  1.00  0.00           N  
ATOM   2082  CA  ASP B  84     -15.060 -26.328 -10.024  1.00  0.00           C  
ATOM   2083  C   ASP B  84     -16.290 -25.554  -9.532  1.00  0.00           C  
ATOM   2084  O   ASP B  84     -16.799 -24.664 -10.230  1.00  0.00           O  
ATOM   2085  CB  ASP B  84     -15.442 -27.735 -10.540  1.00  0.00           C  
ATOM   2086  CG  ASP B  84     -14.328 -28.434 -11.334  1.00  0.00           C  
ATOM   2087  OD1 ASP B  84     -13.414 -27.755 -11.852  1.00  0.00           O  
ATOM   2088  OD2 ASP B  84     -14.369 -29.675 -11.502  1.00  0.00           O  
ATOM   2089  N   THR B  85     -16.709 -25.800  -8.287  1.00  0.00           N  
ATOM   2090  CA  THR B  85     -17.793 -25.052  -7.639  1.00  0.00           C  
ATOM   2091  C   THR B  85     -17.437 -23.565  -7.492  1.00  0.00           C  
ATOM   2092  O   THR B  85     -18.235 -22.694  -7.844  1.00  0.00           O  
ATOM   2093  CB  THR B  85     -18.120 -25.646  -6.260  1.00  0.00           C  
ATOM   2094  OG1 THR B  85     -18.487 -27.003  -6.389  1.00  0.00           O  
ATOM   2095  CG2 THR B  85     -19.302 -24.946  -5.581  1.00  0.00           C  
ATOM   2096  N   LEU B  86     -16.228 -23.264  -7.030  1.00  0.00           N  
ATOM   2097  CA  LEU B  86     -15.752 -21.884  -6.867  1.00  0.00           C  
ATOM   2098  C   LEU B  86     -15.530 -21.166  -8.206  1.00  0.00           C  
ATOM   2099  O   LEU B  86     -15.772 -19.964  -8.300  1.00  0.00           O  
ATOM   2100  CB  LEU B  86     -14.461 -21.895  -6.032  1.00  0.00           C  
ATOM   2101  CG  LEU B  86     -14.643 -22.319  -4.566  1.00  0.00           C  
ATOM   2102  CD1 LEU B  86     -13.260 -22.458  -3.913  1.00  0.00           C  
ATOM   2103  CD2 LEU B  86     -15.451 -21.299  -3.768  1.00  0.00           C  
ATOM   2104  N   ASN B  87     -15.100 -21.885  -9.240  1.00  0.00           N  
ATOM   2105  CA  ASN B  87     -15.007 -21.344 -10.597  1.00  0.00           C  
ATOM   2106  C   ASN B  87     -16.377 -20.884 -11.113  1.00  0.00           C  
ATOM   2107  O   ASN B  87     -16.466 -19.830 -11.736  1.00  0.00           O  
ATOM   2108  CB  ASN B  87     -14.418 -22.413 -11.539  1.00  0.00           C  
ATOM   2109  CG  ASN B  87     -12.908 -22.552 -11.481  1.00  0.00           C  
ATOM   2110  OD1 ASN B  87     -12.173 -21.634 -11.178  1.00  0.00           O  
ATOM   2111  ND2 ASN B  87     -12.397 -23.709 -11.844  1.00  0.00           N  
ATOM   2112  N   ALA B  88     -17.431 -21.638 -10.819  1.00  0.00           N  
ATOM   2113  CA  ALA B  88     -18.797 -21.335 -11.244  1.00  0.00           C  
ATOM   2114  C   ALA B  88     -19.530 -20.317 -10.344  1.00  0.00           C  
ATOM   2115  O   ALA B  88     -20.565 -19.786 -10.749  1.00  0.00           O  
ATOM   2116  CB  ALA B  88     -19.554 -22.665 -11.336  1.00  0.00           C  
ATOM   2117  N   ASP B  89     -19.016 -20.011  -9.149  1.00  0.00           N  
ATOM   2118  CA  ASP B  89     -19.653 -19.067  -8.225  1.00  0.00           C  
ATOM   2119  C   ASP B  89     -19.374 -17.609  -8.638  1.00  0.00           C  
ATOM   2120  O   ASP B  89     -18.285 -17.079  -8.459  1.00  0.00           O  
ATOM   2121  CB  ASP B  89     -19.236 -19.365  -6.775  1.00  0.00           C  
ATOM   2122  CG  ASP B  89     -20.038 -18.573  -5.724  1.00  0.00           C  
ATOM   2123  OD1 ASP B  89     -20.557 -17.482  -6.039  1.00  0.00           O  
ATOM   2124  OD2 ASP B  89     -20.136 -19.033  -4.566  1.00  0.00           O  
ATOM   2125  N   ASN B  90     -20.396 -16.923  -9.139  1.00  0.00           N  
ATOM   2126  CA  ASN B  90     -20.318 -15.535  -9.591  1.00  0.00           C  
ATOM   2127  C   ASN B  90     -20.051 -14.525  -8.461  1.00  0.00           C  
ATOM   2128  O   ASN B  90     -19.810 -13.354  -8.736  1.00  0.00           O  
ATOM   2129  CB  ASN B  90     -21.615 -15.171 -10.324  1.00  0.00           C  
ATOM   2130  CG  ASN B  90     -21.806 -15.944 -11.615  1.00  0.00           C  
ATOM   2131  OD1 ASN B  90     -20.902 -16.469 -12.219  1.00  0.00           O  
ATOM   2132  ND2 ASN B  90     -23.032 -16.035 -12.083  1.00  0.00           N  
ATOM   2133  N   THR B  91     -20.097 -14.942  -7.188  1.00  0.00           N  
ATOM   2134  CA  THR B  91     -19.743 -14.091  -6.041  1.00  0.00           C  
ATOM   2135  C   THR B  91     -18.278 -14.201  -5.647  1.00  0.00           C  
ATOM   2136  O   THR B  91     -17.811 -13.449  -4.786  1.00  0.00           O  
ATOM   2137  CB  THR B  91     -20.641 -14.357  -4.826  1.00  0.00           C  
ATOM   2138  OG1 THR B  91     -20.397 -15.606  -4.228  1.00  0.00           O  
ATOM   2139  CG2 THR B  91     -22.128 -14.297  -5.180  1.00  0.00           C  
ATOM   2140  N   ILE B  92     -17.523 -15.102  -6.275  1.00  0.00           N  
ATOM   2141  CA  ILE B  92     -16.106 -15.327  -6.035  1.00  0.00           C  
ATOM   2142  C   ILE B  92     -15.302 -14.825  -7.232  1.00  0.00           C  
ATOM   2143  O   ILE B  92     -15.460 -15.312  -8.350  1.00  0.00           O  
ATOM   2144  CB  ILE B  92     -15.834 -16.809  -5.716  1.00  0.00           C  
ATOM   2145  CG1 ILE B  92     -16.583 -17.293  -4.462  1.00  0.00           C  
ATOM   2146  CG2 ILE B  92     -14.334 -17.085  -5.593  1.00  0.00           C  
ATOM   2147  CD1 ILE B  92     -16.252 -16.531  -3.159  1.00  0.00           C  
ATOM   2148  N   ASP B  93     -14.398 -13.888  -6.972  1.00  0.00           N  
ATOM   2149  CA  ASP B  93     -13.502 -13.294  -7.958  1.00  0.00           C  
ATOM   2150  C   ASP B  93     -12.106 -13.909  -7.913  1.00  0.00           C  
ATOM   2151  O   ASP B  93     -11.466 -14.083  -8.951  1.00  0.00           O  
ATOM   2152  CB  ASP B  93     -13.416 -11.788  -7.705  1.00  0.00           C  
ATOM   2153  CG  ASP B  93     -14.797 -11.156  -7.784  1.00  0.00           C  
ATOM   2154  OD1 ASP B  93     -15.397 -11.173  -8.877  1.00  0.00           O  
ATOM   2155  OD2 ASP B  93     -15.328 -10.710  -6.742  1.00  0.00           O  
ATOM   2156  N   GLY B  94     -11.655 -14.289  -6.721  1.00  0.00           N  
ATOM   2157  CA  GLY B  94     -10.373 -14.921  -6.489  1.00  0.00           C  
ATOM   2158  C   GLY B  94     -10.499 -16.273  -5.797  1.00  0.00           C  
ATOM   2159  O   GLY B  94     -11.275 -16.425  -4.852  1.00  0.00           O  
ATOM   2160  N   ILE B  95      -9.701 -17.230  -6.239  1.00  0.00           N  
ATOM   2161  CA  ILE B  95      -9.538 -18.535  -5.595  1.00  0.00           C  
ATOM   2162  C   ILE B  95      -8.076 -18.697  -5.236  1.00  0.00           C  
ATOM   2163  O   ILE B  95      -7.192 -18.591  -6.086  1.00  0.00           O  
ATOM   2164  CB  ILE B  95     -10.033 -19.686  -6.494  1.00  0.00           C  
ATOM   2165  CG1 ILE B  95     -11.499 -19.495  -6.912  1.00  0.00           C  
ATOM   2166  CG2 ILE B  95      -9.852 -21.036  -5.754  1.00  0.00           C  
ATOM   2167  CD1 ILE B  95     -11.943 -20.442  -8.033  1.00  0.00           C  
ATOM   2168  N   LEU B  96      -7.827 -18.978  -3.970  1.00  0.00           N  
ATOM   2169  CA  LEU B  96      -6.485 -19.166  -3.455  1.00  0.00           C  
ATOM   2170  C   LEU B  96      -6.388 -20.512  -2.747  1.00  0.00           C  
ATOM   2171  O   LEU B  96      -7.049 -20.744  -1.736  1.00  0.00           O  
ATOM   2172  CB  LEU B  96      -6.155 -17.972  -2.565  1.00  0.00           C  
ATOM   2173  CG  LEU B  96      -4.667 -17.969  -2.191  1.00  0.00           C  
ATOM   2174  CD1 LEU B  96      -4.070 -16.611  -2.520  1.00  0.00           C  
ATOM   2175  CD2 LEU B  96      -4.486 -18.280  -0.709  1.00  0.00           C  
ATOM   2176  N   VAL B  97      -5.532 -21.384  -3.258  1.00  0.00           N  
ATOM   2177  CA  VAL B  97      -5.221 -22.675  -2.642  1.00  0.00           C  
ATOM   2178  C   VAL B  97      -3.877 -22.556  -1.941  1.00  0.00           C  
ATOM   2179  O   VAL B  97      -2.844 -22.354  -2.570  1.00  0.00           O  
ATOM   2180  CB  VAL B  97      -5.254 -23.819  -3.670  1.00  0.00           C  
ATOM   2181  CG1 VAL B  97      -4.953 -25.157  -2.990  1.00  0.00           C  
ATOM   2182  CG2 VAL B  97      -6.634 -23.929  -4.324  1.00  0.00           C  
ATOM   2183  N   GLN B  98      -3.881 -22.664  -0.616  1.00  0.00           N  
ATOM   2184  CA  GLN B  98      -2.666 -22.544   0.174  1.00  0.00           C  
ATOM   2185  C   GLN B  98      -1.794 -23.795   0.032  1.00  0.00           C  
ATOM   2186  O   GLN B  98      -2.182 -24.902   0.387  1.00  0.00           O  
ATOM   2187  CB  GLN B  98      -3.035 -22.230   1.636  1.00  0.00           C  
ATOM   2188  CG  GLN B  98      -1.813 -22.001   2.539  1.00  0.00           C  
ATOM   2189  CD  GLN B  98      -0.921 -20.845   2.072  1.00  0.00           C  
ATOM   2190  OE1 GLN B  98      -1.363 -19.733   1.832  1.00  0.00           O  
ATOM   2191  NE2 GLN B  98       0.359 -21.076   1.936  1.00  0.00           N  
ATOM   2192  N   LEU B  99      -0.572 -23.593  -0.423  1.00  0.00           N  
ATOM   2193  CA  LEU B  99       0.450 -24.632  -0.492  1.00  0.00           C  
ATOM   2194  C   LEU B  99       1.241 -24.742   0.830  1.00  0.00           C  
ATOM   2195  O   LEU B  99       1.348 -23.754   1.557  1.00  0.00           O  
ATOM   2196  CB  LEU B  99       1.365 -24.360  -1.696  1.00  0.00           C  
ATOM   2197  CG  LEU B  99       0.671 -24.393  -3.069  1.00  0.00           C  
ATOM   2198  CD1 LEU B  99       1.695 -24.107  -4.164  1.00  0.00           C  
ATOM   2199  CD2 LEU B  99       0.014 -25.743  -3.363  1.00  0.00           C  
ATOM   2200  N   PRO B 100       1.873 -25.904   1.133  1.00  0.00           N  
ATOM   2201  CA  PRO B 100       1.816 -27.153   0.370  1.00  0.00           C  
ATOM   2202  C   PRO B 100       0.496 -27.902   0.559  1.00  0.00           C  
ATOM   2203  O   PRO B 100      -0.136 -27.802   1.613  1.00  0.00           O  
ATOM   2204  CB  PRO B 100       3.000 -27.976   0.876  1.00  0.00           C  
ATOM   2205  CG  PRO B 100       3.102 -27.553   2.351  1.00  0.00           C  
ATOM   2206  CD  PRO B 100       2.702 -26.074   2.308  1.00  0.00           C  
ATOM   2207  N   LEU B 101       0.115 -28.687  -0.442  1.00  0.00           N  
ATOM   2208  CA  LEU B 101      -0.967 -29.664  -0.340  1.00  0.00           C  
ATOM   2209  C   LEU B 101      -0.438 -31.005   0.211  1.00  0.00           C  
ATOM   2210  O   LEU B 101       0.772 -31.247   0.158  1.00  0.00           O  
ATOM   2211  CB  LEU B 101      -1.631 -29.827  -1.725  1.00  0.00           C  
ATOM   2212  CG  LEU B 101      -2.396 -28.588  -2.211  1.00  0.00           C  
ATOM   2213  CD1 LEU B 101      -2.917 -28.813  -3.628  1.00  0.00           C  
ATOM   2214  CD2 LEU B 101      -3.600 -28.259  -1.321  1.00  0.00           C  
ATOM   2215  N   PRO B 102      -1.317 -31.884   0.726  1.00  0.00           N  
ATOM   2216  CA  PRO B 102      -0.945 -33.238   1.123  1.00  0.00           C  
ATOM   2217  C   PRO B 102      -0.255 -34.004  -0.009  1.00  0.00           C  
ATOM   2218  O   PRO B 102      -0.568 -33.817  -1.185  1.00  0.00           O  
ATOM   2219  CB  PRO B 102      -2.251 -33.922   1.551  1.00  0.00           C  
ATOM   2220  CG  PRO B 102      -3.127 -32.754   1.984  1.00  0.00           C  
ATOM   2221  CD  PRO B 102      -2.713 -31.641   1.026  1.00  0.00           C  
ATOM   2222  N   ALA B 103       0.650 -34.934   0.338  1.00  0.00           N  
ATOM   2223  CA  ALA B 103       1.503 -35.629  -0.627  1.00  0.00           C  
ATOM   2224  C   ALA B 103       0.746 -36.456  -1.695  1.00  0.00           C  
ATOM   2225  O   ALA B 103       1.323 -36.787  -2.726  1.00  0.00           O  
ATOM   2226  CB  ALA B 103       2.462 -36.529   0.158  1.00  0.00           C  
ATOM   2227  N   GLY B 104      -0.517 -36.806  -1.451  1.00  0.00           N  
ATOM   2228  CA  GLY B 104      -1.356 -37.544  -2.397  1.00  0.00           C  
ATOM   2229  C   GLY B 104      -2.051 -36.672  -3.453  1.00  0.00           C  
ATOM   2230  O   GLY B 104      -2.706 -37.221  -4.331  1.00  0.00           O  
ATOM   2231  N   ILE B 105      -1.928 -35.352  -3.374  1.00  0.00           N  
ATOM   2232  CA  ILE B 105      -2.600 -34.408  -4.264  1.00  0.00           C  
ATOM   2233  C   ILE B 105      -1.579 -33.805  -5.236  1.00  0.00           C  
ATOM   2234  O   ILE B 105      -0.545 -33.278  -4.813  1.00  0.00           O  
ATOM   2235  CB  ILE B 105      -3.354 -33.326  -3.462  1.00  0.00           C  
ATOM   2236  CG1 ILE B 105      -4.379 -33.988  -2.510  1.00  0.00           C  
ATOM   2237  CG2 ILE B 105      -4.040 -32.339  -4.416  1.00  0.00           C  
ATOM   2238  CD1 ILE B 105      -5.206 -33.010  -1.653  1.00  0.00           C  
ATOM   2239  N   ASP B 106      -1.885 -33.842  -6.537  1.00  0.00           N  
ATOM   2240  CA  ASP B 106      -1.087 -33.160  -7.552  1.00  0.00           C  
ATOM   2241  C   ASP B 106      -1.339 -31.645  -7.491  1.00  0.00           C  
ATOM   2242  O   ASP B 106      -2.360 -31.129  -7.947  1.00  0.00           O  
ATOM   2243  CB  ASP B 106      -1.345 -33.759  -8.949  1.00  0.00           C  
ATOM   2244  CG  ASP B 106      -0.416 -33.184 -10.029  1.00  0.00           C  
ATOM   2245  OD1 ASP B 106       0.126 -32.074  -9.834  1.00  0.00           O  
ATOM   2246  OD2 ASP B 106      -0.242 -33.859 -11.063  1.00  0.00           O  
ATOM   2247  N   ASN B 107      -0.360 -30.920  -6.933  1.00  0.00           N  
ATOM   2248  CA  ASN B 107      -0.411 -29.471  -6.821  1.00  0.00           C  
ATOM   2249  C   ASN B 107      -0.638 -28.785  -8.169  1.00  0.00           C  
ATOM   2250  O   ASN B 107      -1.390 -27.817  -8.239  1.00  0.00           O  
ATOM   2251  CB  ASN B 107       0.925 -28.962  -6.241  1.00  0.00           C  
ATOM   2252  CG  ASN B 107       1.207 -29.424  -4.824  1.00  0.00           C  
ATOM   2253  OD1 ASN B 107       0.353 -29.690  -4.023  1.00  0.00           O  
ATOM   2254  ND2 ASN B 107       2.470 -29.504  -4.440  1.00  0.00           N  
ATOM   2255  N   VAL B 108       0.014 -29.249  -9.240  1.00  0.00           N  
ATOM   2256  CA  VAL B 108      -0.071 -28.620 -10.569  1.00  0.00           C  
ATOM   2257  C   VAL B 108      -1.487 -28.743 -11.100  1.00  0.00           C  
ATOM   2258  O   VAL B 108      -2.087 -27.741 -11.481  1.00  0.00           O  
ATOM   2259  CB  VAL B 108       0.941 -29.238 -11.551  1.00  0.00           C  
ATOM   2260  CG1 VAL B 108       0.817 -28.625 -12.951  1.00  0.00           C  
ATOM   2261  CG2 VAL B 108       2.378 -29.007 -11.065  1.00  0.00           C  
ATOM   2262  N   LYS B 109      -2.063 -29.951 -11.049  1.00  0.00           N  
ATOM   2263  CA  LYS B 109      -3.421 -30.215 -11.514  1.00  0.00           C  
ATOM   2264  C   LYS B 109      -4.471 -29.395 -10.757  1.00  0.00           C  
ATOM   2265  O   LYS B 109      -5.420 -28.908 -11.362  1.00  0.00           O  
ATOM   2266  CB  LYS B 109      -3.668 -31.713 -11.363  1.00  0.00           C  
ATOM   2267  CG  LYS B 109      -4.969 -32.184 -12.023  1.00  0.00           C  
ATOM   2268  CD  LYS B 109      -5.060 -33.691 -11.805  1.00  0.00           C  
ATOM   2269  CE  LYS B 109      -6.360 -34.283 -12.311  1.00  0.00           C  
ATOM   2270  NZ  LYS B 109      -6.467 -35.672 -11.812  1.00  0.00           N  
ATOM   2271  N   VAL B 110      -4.282 -29.240  -9.449  1.00  0.00           N  
ATOM   2272  CA  VAL B 110      -5.177 -28.421  -8.612  1.00  0.00           C  
ATOM   2273  C   VAL B 110      -5.074 -26.941  -8.981  1.00  0.00           C  
ATOM   2274  O   VAL B 110      -6.098 -26.305  -9.220  1.00  0.00           O  
ATOM   2275  CB  VAL B 110      -4.881 -28.663  -7.124  1.00  0.00           C  
ATOM   2276  CG1 VAL B 110      -5.572 -27.663  -6.209  1.00  0.00           C  
ATOM   2277  CG2 VAL B 110      -5.352 -30.063  -6.721  1.00  0.00           C  
ATOM   2278  N   LEU B 111      -3.866 -26.395  -9.067  1.00  0.00           N  
ATOM   2279  CA  LEU B 111      -3.674 -24.977  -9.379  1.00  0.00           C  
ATOM   2280  C   LEU B 111      -4.134 -24.627 -10.797  1.00  0.00           C  
ATOM   2281  O   LEU B 111      -4.768 -23.594 -11.001  1.00  0.00           O  
ATOM   2282  CB  LEU B 111      -2.193 -24.602  -9.175  1.00  0.00           C  
ATOM   2283  CG  LEU B 111      -1.721 -24.644  -7.703  1.00  0.00           C  
ATOM   2284  CD1 LEU B 111      -0.211 -24.412  -7.653  1.00  0.00           C  
ATOM   2285  CD2 LEU B 111      -2.402 -23.604  -6.818  1.00  0.00           C  
ATOM   2286  N   GLU B 112      -3.899 -25.504 -11.775  1.00  0.00           N  
ATOM   2287  CA  GLU B 112      -4.344 -25.306 -13.160  1.00  0.00           C  
ATOM   2288  C   GLU B 112      -5.854 -25.490 -13.354  1.00  0.00           C  
ATOM   2289  O   GLU B 112      -6.391 -25.069 -14.385  1.00  0.00           O  
ATOM   2290  CB  GLU B 112      -3.568 -26.227 -14.108  1.00  0.00           C  
ATOM   2291  CG  GLU B 112      -2.098 -25.809 -14.249  1.00  0.00           C  
ATOM   2292  CD  GLU B 112      -1.310 -26.640 -15.277  1.00  0.00           C  
ATOM   2293  OE1 GLU B 112      -0.082 -26.402 -15.381  1.00  0.00           O  
ATOM   2294  OE2 GLU B 112      -1.903 -27.496 -15.959  1.00  0.00           O  
ATOM   2295  N   ARG B 113      -6.561 -26.084 -12.383  1.00  0.00           N  
ATOM   2296  CA  ARG B 113      -8.025 -26.163 -12.414  1.00  0.00           C  
ATOM   2297  C   ARG B 113      -8.679 -24.821 -12.101  1.00  0.00           C  
ATOM   2298  O   ARG B 113      -9.810 -24.593 -12.542  1.00  0.00           O  
ATOM   2299  CB  ARG B 113      -8.507 -27.275 -11.462  1.00  0.00           C  
ATOM   2300  CG  ARG B 113     -10.034 -27.531 -11.526  1.00  0.00           C  
ATOM   2301  CD  ARG B 113     -10.509 -28.028 -12.901  1.00  0.00           C  
ATOM   2302  NE  ARG B 113     -10.045 -29.388 -13.180  1.00  0.00           N  
ATOM   2303  CZ  ARG B 113     -10.722 -30.518 -12.958  1.00  0.00           C  
ATOM   2304  NH1 ARG B 113     -11.942 -30.516 -12.512  1.00  0.00           N  
ATOM   2305  NH2 ARG B 113     -10.160 -31.665 -13.196  1.00  0.00           N  
ATOM   2306  N   ILE B 114      -8.005 -23.933 -11.374  1.00  0.00           N  
ATOM   2307  CA  ILE B 114      -8.498 -22.580 -11.094  1.00  0.00           C  
ATOM   2308  C   ILE B 114      -8.617 -21.831 -12.426  1.00  0.00           C  
ATOM   2309  O   ILE B 114      -7.688 -21.821 -13.233  1.00  0.00           O  
ATOM   2310  CB  ILE B 114      -7.582 -21.845 -10.101  1.00  0.00           C  
ATOM   2311  CG1 ILE B 114      -7.475 -22.628  -8.766  1.00  0.00           C  
ATOM   2312  CG2 ILE B 114      -8.098 -20.419  -9.838  1.00  0.00           C  
ATOM   2313  CD1 ILE B 114      -6.431 -22.077  -7.789  1.00  0.00           C  
ATOM   2314  N   HIS B 115      -9.760 -21.198 -12.672  1.00  0.00           N  
ATOM   2315  CA  HIS B 115      -9.931 -20.385 -13.861  1.00  0.00           C  
ATOM   2316  C   HIS B 115      -8.900 -19.237 -13.870  1.00  0.00           C  
ATOM   2317  O   HIS B 115      -8.748 -18.576 -12.846  1.00  0.00           O  
ATOM   2318  CB  HIS B 115     -11.368 -19.850 -13.933  1.00  0.00           C  
ATOM   2319  CG  HIS B 115     -11.685 -19.255 -15.282  1.00  0.00           C  
ATOM   2320  ND1 HIS B 115     -11.463 -17.959 -15.678  1.00  0.00           N  
ATOM   2321  CD2 HIS B 115     -12.179 -19.922 -16.374  1.00  0.00           C  
ATOM   2322  CE1 HIS B 115     -11.819 -17.845 -16.976  1.00  0.00           C  
ATOM   2323  NE2 HIS B 115     -12.260 -19.021 -17.430  1.00  0.00           N  
ATOM   2324  N   PRO B 116      -8.212 -18.967 -14.984  1.00  0.00           N  
ATOM   2325  CA  PRO B 116      -7.166 -17.935 -15.027  1.00  0.00           C  
ATOM   2326  C   PRO B 116      -7.617 -16.555 -14.536  1.00  0.00           C  
ATOM   2327  O   PRO B 116      -6.854 -15.872 -13.864  1.00  0.00           O  
ATOM   2328  CB  PRO B 116      -6.725 -17.880 -16.488  1.00  0.00           C  
ATOM   2329  CG  PRO B 116      -6.962 -19.303 -16.966  1.00  0.00           C  
ATOM   2330  CD  PRO B 116      -8.229 -19.721 -16.217  1.00  0.00           C  
ATOM   2331  N   ASP B 117      -8.867 -16.179 -14.782  1.00  0.00           N  
ATOM   2332  CA  ASP B 117      -9.434 -14.905 -14.342  1.00  0.00           C  
ATOM   2333  C   ASP B 117      -9.845 -14.892 -12.854  1.00  0.00           C  
ATOM   2334  O   ASP B 117     -10.276 -13.849 -12.343  1.00  0.00           O  
ATOM   2335  CB  ASP B 117     -10.624 -14.527 -15.238  1.00  0.00           C  
ATOM   2336  CG  ASP B 117     -10.249 -14.258 -16.700  1.00  0.00           C  
ATOM   2337  OD1 ASP B 117      -9.060 -14.025 -17.019  1.00  0.00           O  
ATOM   2338  OD2 ASP B 117     -11.165 -14.198 -17.544  1.00  0.00           O  
ATOM   2339  N   LYS B 118      -9.706 -16.021 -12.150  1.00  0.00           N  
ATOM   2340  CA  LYS B 118      -9.844 -16.154 -10.692  1.00  0.00           C  
ATOM   2341  C   LYS B 118      -8.530 -16.531  -9.998  1.00  0.00           C  
ATOM   2342  O   LYS B 118      -8.484 -16.613  -8.776  1.00  0.00           O  
ATOM   2343  CB  LYS B 118     -10.960 -17.154 -10.336  1.00  0.00           C  
ATOM   2344  CG  LYS B 118     -12.330 -16.722 -10.881  1.00  0.00           C  
ATOM   2345  CD  LYS B 118     -13.460 -17.538 -10.236  1.00  0.00           C  
ATOM   2346  CE  LYS B 118     -14.805 -17.040 -10.760  1.00  0.00           C  
ATOM   2347  NZ  LYS B 118     -15.935 -17.620 -10.008  1.00  0.00           N  
ATOM   2348  N   ASP B 119      -7.458 -16.736 -10.762  1.00  0.00           N  
ATOM   2349  CA  ASP B 119      -6.115 -17.022 -10.261  1.00  0.00           C  
ATOM   2350  C   ASP B 119      -5.432 -15.732  -9.784  1.00  0.00           C  
ATOM   2351  O   ASP B 119      -4.558 -15.150 -10.428  1.00  0.00           O  
ATOM   2352  CB  ASP B 119      -5.303 -17.749 -11.342  1.00  0.00           C  
ATOM   2353  CG  ASP B 119      -3.821 -17.878 -10.988  1.00  0.00           C  
ATOM   2354  OD1 ASP B 119      -3.504 -18.155  -9.811  1.00  0.00           O  
ATOM   2355  OD2 ASP B 119      -2.990 -17.643 -11.895  1.00  0.00           O  
ATOM   2356  N   VAL B 120      -5.850 -15.259  -8.617  1.00  0.00           N  
ATOM   2357  CA  VAL B 120      -5.345 -14.012  -8.027  1.00  0.00           C  
ATOM   2358  C   VAL B 120      -3.918 -14.118  -7.476  1.00  0.00           C  
ATOM   2359  O   VAL B 120      -3.292 -13.079  -7.247  1.00  0.00           O  
ATOM   2360  CB  VAL B 120      -6.308 -13.466  -6.965  1.00  0.00           C  
ATOM   2361  CG1 VAL B 120      -7.638 -13.050  -7.611  1.00  0.00           C  
ATOM   2362  CG2 VAL B 120      -6.585 -14.489  -5.852  1.00  0.00           C  
ATOM   2363  N   ASP B 121      -3.369 -15.323  -7.307  1.00  0.00           N  
ATOM   2364  CA  ASP B 121      -1.930 -15.518  -7.064  1.00  0.00           C  
ATOM   2365  C   ASP B 121      -1.107 -15.299  -8.351  1.00  0.00           C  
ATOM   2366  O   ASP B 121       0.082 -14.984  -8.275  1.00  0.00           O  
ATOM   2367  CB  ASP B 121      -1.662 -16.908  -6.438  1.00  0.00           C  
ATOM   2368  CG  ASP B 121      -1.563 -16.944  -4.897  1.00  0.00           C  
ATOM   2369  OD1 ASP B 121      -1.375 -15.892  -4.241  1.00  0.00           O  
ATOM   2370  OD2 ASP B 121      -1.585 -18.060  -4.320  1.00  0.00           O  
ATOM   2371  N   GLY B 122      -1.721 -15.422  -9.531  1.00  0.00           N  
ATOM   2372  CA  GLY B 122      -1.144 -15.103 -10.834  1.00  0.00           C  
ATOM   2373  C   GLY B 122      -0.177 -16.143 -11.404  1.00  0.00           C  
ATOM   2374  O   GLY B 122       0.555 -15.846 -12.347  1.00  0.00           O  
ATOM   2375  N   PHE B 123      -0.137 -17.355 -10.835  1.00  0.00           N  
ATOM   2376  CA  PHE B 123       0.812 -18.400 -11.245  1.00  0.00           C  
ATOM   2377  C   PHE B 123       0.266 -19.399 -12.268  1.00  0.00           C  
ATOM   2378  O   PHE B 123       1.044 -20.227 -12.756  1.00  0.00           O  
ATOM   2379  CB  PHE B 123       1.353 -19.146 -10.014  1.00  0.00           C  
ATOM   2380  CG  PHE B 123       2.221 -18.289  -9.123  1.00  0.00           C  
ATOM   2381  CD1 PHE B 123       3.389 -17.707  -9.647  1.00  0.00           C  
ATOM   2382  CD2 PHE B 123       1.837 -18.043  -7.799  1.00  0.00           C  
ATOM   2383  CE1 PHE B 123       4.157 -16.842  -8.851  1.00  0.00           C  
ATOM   2384  CE2 PHE B 123       2.606 -17.175  -6.996  1.00  0.00           C  
ATOM   2385  CZ  PHE B 123       3.752 -16.557  -7.528  1.00  0.00           C  
ATOM   2386  N   HIS B 124      -1.002 -19.316 -12.620  1.00  0.00           N  
ATOM   2387  CA  HIS B 124      -1.550 -20.180 -13.664  1.00  0.00           C  
ATOM   2388  C   HIS B 124      -0.744 -19.986 -14.963  1.00  0.00           C  
ATOM   2389  O   HIS B 124      -0.490 -18.840 -15.362  1.00  0.00           O  
ATOM   2390  CB  HIS B 124      -3.037 -19.872 -13.861  1.00  0.00           C  
ATOM   2391  CG  HIS B 124      -3.719 -20.854 -14.772  1.00  0.00           C  
ATOM   2392  ND1 HIS B 124      -3.575 -20.939 -16.134  1.00  0.00           N  
ATOM   2393  CD2 HIS B 124      -4.556 -21.881 -14.402  1.00  0.00           C  
ATOM   2394  CE1 HIS B 124      -4.285 -21.996 -16.576  1.00  0.00           C  
ATOM   2395  NE2 HIS B 124      -4.898 -22.582 -15.549  1.00  0.00           N  
ATOM   2396  N   PRO B 125      -0.334 -21.065 -15.668  1.00  0.00           N  
ATOM   2397  CA  PRO B 125       0.491 -20.953 -16.870  1.00  0.00           C  
ATOM   2398  C   PRO B 125      -0.061 -19.990 -17.936  1.00  0.00           C  
ATOM   2399  O   PRO B 125       0.708 -19.306 -18.601  1.00  0.00           O  
ATOM   2400  CB  PRO B 125       0.588 -22.379 -17.424  1.00  0.00           C  
ATOM   2401  CG  PRO B 125       0.483 -23.240 -16.171  1.00  0.00           C  
ATOM   2402  CD  PRO B 125      -0.495 -22.463 -15.293  1.00  0.00           C  
ATOM   2403  N   TYR B 126      -1.388 -19.892 -18.060  1.00  0.00           N  
ATOM   2404  CA  TYR B 126      -2.033 -18.903 -18.924  1.00  0.00           C  
ATOM   2405  C   TYR B 126      -1.675 -17.468 -18.519  1.00  0.00           C  
ATOM   2406  O   TYR B 126      -1.243 -16.693 -19.370  1.00  0.00           O  
ATOM   2407  CB  TYR B 126      -3.548 -19.121 -18.905  1.00  0.00           C  
ATOM   2408  CG  TYR B 126      -4.303 -18.120 -19.760  1.00  0.00           C  
ATOM   2409  CD1 TYR B 126      -4.826 -16.939 -19.186  1.00  0.00           C  
ATOM   2410  CD2 TYR B 126      -4.459 -18.345 -21.140  1.00  0.00           C  
ATOM   2411  CE1 TYR B 126      -5.491 -15.998 -19.976  1.00  0.00           C  
ATOM   2412  CE2 TYR B 126      -5.129 -17.409 -21.943  1.00  0.00           C  
ATOM   2413  CZ  TYR B 126      -5.645 -16.237 -21.355  1.00  0.00           C  
ATOM   2414  OH  TYR B 126      -6.296 -15.312 -22.143  1.00  0.00           O  
ATOM   2415  N   ASN B 127      -1.770 -17.117 -17.243  1.00  0.00           N  
ATOM   2416  CA  ASN B 127      -1.471 -15.774 -16.747  1.00  0.00           C  
ATOM   2417  C   ASN B 127       0.016 -15.421 -16.893  1.00  0.00           C  
ATOM   2418  O   ASN B 127       0.354 -14.337 -17.372  1.00  0.00           O  
ATOM   2419  CB  ASN B 127      -1.946 -15.655 -15.285  1.00  0.00           C  
ATOM   2420  CG  ASN B 127      -3.458 -15.507 -15.177  1.00  0.00           C  
ATOM   2421  OD1 ASN B 127      -4.106 -14.949 -16.047  1.00  0.00           O  
ATOM   2422  ND2 ASN B 127      -4.052 -15.984 -14.111  1.00  0.00           N  
ATOM   2423  N   VAL B 128       0.910 -16.372 -16.591  1.00  0.00           N  
ATOM   2424  CA  VAL B 128       2.359 -16.211 -16.803  1.00  0.00           C  
ATOM   2425  C   VAL B 128       2.679 -16.046 -18.298  1.00  0.00           C  
ATOM   2426  O   VAL B 128       3.462 -15.172 -18.666  1.00  0.00           O  
ATOM   2427  CB  VAL B 128       3.135 -17.399 -16.195  1.00  0.00           C  
ATOM   2428  CG1 VAL B 128       4.649 -17.268 -16.417  1.00  0.00           C  
ATOM   2429  CG2 VAL B 128       2.903 -17.497 -14.684  1.00  0.00           C  
ATOM   2430  N   GLY B 129       2.043 -16.832 -19.156  1.00  0.00           N  
ATOM   2431  CA  GLY B 129       2.189 -16.724 -20.608  1.00  0.00           C  
ATOM   2432  C   GLY B 129       1.699 -15.379 -21.156  1.00  0.00           C  
ATOM   2433  O   GLY B 129       2.377 -14.768 -21.986  1.00  0.00           O  
ATOM   2434  N   ARG B 130       0.581 -14.876 -20.666  1.00  0.00           N  
ATOM   2435  CA  ARG B 130       0.042 -13.554 -21.017  1.00  0.00           C  
ATOM   2436  C   ARG B 130       1.009 -12.427 -20.633  1.00  0.00           C  
ATOM   2437  O   ARG B 130       1.263 -11.547 -21.452  1.00  0.00           O  
ATOM   2438  CB  ARG B 130      -1.330 -13.362 -20.349  1.00  0.00           C  
ATOM   2439  CG  ARG B 130      -2.443 -14.205 -20.987  1.00  0.00           C  
ATOM   2440  CD  ARG B 130      -2.930 -13.656 -22.327  1.00  0.00           C  
ATOM   2441  NE  ARG B 130      -3.696 -12.415 -22.128  1.00  0.00           N  
ATOM   2442  CZ  ARG B 130      -4.332 -11.714 -23.058  1.00  0.00           C  
ATOM   2443  NH1 ARG B 130      -4.280 -12.045 -24.315  1.00  0.00           N  
ATOM   2444  NH2 ARG B 130      -5.029 -10.670 -22.713  1.00  0.00           N  
ATOM   2445  N   LEU B 131       1.603 -12.494 -19.428  1.00  0.00           N  
ATOM   2446  CA  LEU B 131       2.644 -11.562 -18.989  1.00  0.00           C  
ATOM   2447  C   LEU B 131       3.864 -11.608 -19.912  1.00  0.00           C  
ATOM   2448  O   LEU B 131       4.324 -10.567 -20.391  1.00  0.00           O  
ATOM   2449  CB  LEU B 131       3.002 -11.875 -17.523  1.00  0.00           C  
ATOM   2450  CG  LEU B 131       4.188 -11.057 -16.972  1.00  0.00           C  
ATOM   2451  CD1 LEU B 131       3.903  -9.554 -16.978  1.00  0.00           C  
ATOM   2452  CD2 LEU B 131       4.501 -11.496 -15.543  1.00  0.00           C  
ATOM   2453  N   CYS B 132       4.352 -12.810 -20.245  1.00  0.00           N  
ATOM   2454  CA  CYS B 132       5.470 -13.000 -21.169  1.00  0.00           C  
ATOM   2455  C   CYS B 132       5.205 -12.368 -22.543  1.00  0.00           C  
ATOM   2456  O   CYS B 132       6.096 -11.772 -23.154  1.00  0.00           O  
ATOM   2457  CB  CYS B 132       5.731 -14.513 -21.278  1.00  0.00           C  
ATOM   2458  SG  CYS B 132       7.188 -14.839 -22.321  1.00  0.00           S  
ATOM   2459  N   GLN B 133       3.963 -12.423 -23.010  1.00  0.00           N  
ATOM   2460  CA  GLN B 133       3.538 -11.887 -24.305  1.00  0.00           C  
ATOM   2461  C   GLN B 133       3.147 -10.396 -24.275  1.00  0.00           C  
ATOM   2462  O   GLN B 133       2.582  -9.900 -25.246  1.00  0.00           O  
ATOM   2463  CB  GLN B 133       2.410 -12.764 -24.872  1.00  0.00           C  
ATOM   2464  CG  GLN B 133       2.937 -14.143 -25.274  1.00  0.00           C  
ATOM   2465  CD  GLN B 133       1.857 -15.016 -25.912  1.00  0.00           C  
ATOM   2466  OE1 GLN B 133       0.689 -14.696 -25.966  1.00  0.00           O  
ATOM   2467  NE2 GLN B 133       2.224 -16.166 -26.428  1.00  0.00           N  
ATOM   2468  N   ARG B 134       3.454  -9.663 -23.196  1.00  0.00           N  
ATOM   2469  CA  ARG B 134       3.133  -8.231 -23.040  1.00  0.00           C  
ATOM   2470  C   ARG B 134       1.632  -7.914 -23.077  1.00  0.00           C  
ATOM   2471  O   ARG B 134       1.232  -6.811 -23.438  1.00  0.00           O  
ATOM   2472  CB  ARG B 134       3.909  -7.375 -24.069  1.00  0.00           C  
ATOM   2473  CG  ARG B 134       5.428  -7.596 -24.040  1.00  0.00           C  
ATOM   2474  CD  ARG B 134       6.100  -6.813 -25.174  1.00  0.00           C  
ATOM   2475  NE  ARG B 134       5.786  -7.403 -26.483  1.00  0.00           N  
ATOM   2476  CZ  ARG B 134       6.126  -6.910 -27.676  1.00  0.00           C  
ATOM   2477  NH1 ARG B 134       6.805  -5.800 -27.777  1.00  0.00           N  
ATOM   2478  NH2 ARG B 134       5.783  -7.543 -28.754  1.00  0.00           N  
ATOM   2479  N   ALA B 135       0.813  -8.884 -22.705  1.00  0.00           N  
ATOM   2480  CA  ALA B 135      -0.631  -8.740 -22.596  1.00  0.00           C  
ATOM   2481  C   ALA B 135      -1.105  -9.298 -21.242  1.00  0.00           C  
ATOM   2482  O   ALA B 135      -1.918 -10.228 -21.216  1.00  0.00           O  
ATOM   2483  CB  ALA B 135      -1.272  -9.404 -23.822  1.00  0.00           C  
ATOM   2484  N   PRO B 136      -0.565  -8.799 -20.129  1.00  0.00           N  
ATOM   2485  CA  PRO B 136      -0.816  -9.367 -18.815  1.00  0.00           C  
ATOM   2486  C   PRO B 136      -2.299  -9.318 -18.455  1.00  0.00           C  
ATOM   2487  O   PRO B 136      -3.024  -8.398 -18.829  1.00  0.00           O  
ATOM   2488  CB  PRO B 136       0.049  -8.564 -17.837  1.00  0.00           C  
ATOM   2489  CG  PRO B 136       0.197  -7.214 -18.530  1.00  0.00           C  
ATOM   2490  CD  PRO B 136       0.256  -7.601 -20.007  1.00  0.00           C  
ATOM   2491  N   ARG B 137      -2.730 -10.324 -17.711  1.00  0.00           N  
ATOM   2492  CA  ARG B 137      -4.012 -10.395 -17.003  1.00  0.00           C  
ATOM   2493  C   ARG B 137      -3.732 -10.239 -15.509  1.00  0.00           C  
ATOM   2494  O   ARG B 137      -3.110  -9.242 -15.123  1.00  0.00           O  
ATOM   2495  CB  ARG B 137      -4.740 -11.706 -17.392  1.00  0.00           C  
ATOM   2496  CG  ARG B 137      -5.136 -11.801 -18.876  1.00  0.00           C  
ATOM   2497  CD  ARG B 137      -6.398 -10.996 -19.207  1.00  0.00           C  
ATOM   2498  NE  ARG B 137      -7.627 -11.655 -18.702  1.00  0.00           N  
ATOM   2499  CZ  ARG B 137      -8.870 -11.247 -18.883  1.00  0.00           C  
ATOM   2500  NH1 ARG B 137      -9.157 -10.143 -19.509  1.00  0.00           N  
ATOM   2501  NH2 ARG B 137      -9.875 -11.942 -18.455  1.00  0.00           N  
ATOM   2502  N   LEU B 138      -4.130 -11.211 -14.679  1.00  0.00           N  
ATOM   2503  CA  LEU B 138      -3.667 -11.304 -13.295  1.00  0.00           C  
ATOM   2504  C   LEU B 138      -2.191 -11.717 -13.282  1.00  0.00           C  
ATOM   2505  O   LEU B 138      -1.768 -12.562 -14.065  1.00  0.00           O  
ATOM   2506  CB  LEU B 138      -4.544 -12.287 -12.504  1.00  0.00           C  
ATOM   2507  CG  LEU B 138      -6.039 -11.909 -12.478  1.00  0.00           C  
ATOM   2508  CD1 LEU B 138      -6.839 -12.994 -11.766  1.00  0.00           C  
ATOM   2509  CD2 LEU B 138      -6.286 -10.577 -11.764  1.00  0.00           C  
ATOM   2510  N   ARG B 139      -1.396 -11.085 -12.433  1.00  0.00           N  
ATOM   2511  CA  ARG B 139       0.064 -11.224 -12.432  1.00  0.00           C  
ATOM   2512  C   ARG B 139       0.544 -11.804 -11.109  1.00  0.00           C  
ATOM   2513  O   ARG B 139      -0.049 -11.501 -10.073  1.00  0.00           O  
ATOM   2514  CB  ARG B 139       0.749  -9.881 -12.687  1.00  0.00           C  
ATOM   2515  CG  ARG B 139       0.184  -9.110 -13.893  1.00  0.00           C  
ATOM   2516  CD  ARG B 139       1.030  -7.875 -14.134  1.00  0.00           C  
ATOM   2517  NE  ARG B 139       0.342  -6.909 -14.982  1.00  0.00           N  
ATOM   2518  CZ  ARG B 139       0.850  -5.752 -15.373  1.00  0.00           C  
ATOM   2519  NH1 ARG B 139       2.079  -5.420 -15.094  1.00  0.00           N  
ATOM   2520  NH2 ARG B 139       0.109  -4.914 -16.030  1.00  0.00           N  
ATOM   2521  N   PRO B 140       1.667 -12.548 -11.102  1.00  0.00           N  
ATOM   2522  CA  PRO B 140       2.254 -13.053  -9.868  1.00  0.00           C  
ATOM   2523  C   PRO B 140       2.486 -11.946  -8.841  1.00  0.00           C  
ATOM   2524  O   PRO B 140       3.166 -10.949  -9.117  1.00  0.00           O  
ATOM   2525  CB  PRO B 140       3.549 -13.745 -10.286  1.00  0.00           C  
ATOM   2526  CG  PRO B 140       3.245 -14.215 -11.710  1.00  0.00           C  
ATOM   2527  CD  PRO B 140       2.381 -13.080 -12.256  1.00  0.00           C  
ATOM   2528  N   CYS B 141       1.943 -12.123  -7.630  1.00  0.00           N  
ATOM   2529  CA  CYS B 141       1.834 -11.065  -6.632  1.00  0.00           C  
ATOM   2530  C   CYS B 141       3.175 -10.423  -6.245  1.00  0.00           C  
ATOM   2531  O   CYS B 141       3.271  -9.206  -6.171  1.00  0.00           O  
ATOM   2532  CB  CYS B 141       1.162 -11.635  -5.368  1.00  0.00           C  
ATOM   2533  SG  CYS B 141      -0.540 -12.125  -5.722  1.00  0.00           S  
ATOM   2534  N   THR B 142       4.212 -11.214  -5.984  1.00  0.00           N  
ATOM   2535  CA  THR B 142       5.504 -10.667  -5.537  1.00  0.00           C  
ATOM   2536  C   THR B 142       6.199  -9.844  -6.630  1.00  0.00           C  
ATOM   2537  O   THR B 142       6.546  -8.695  -6.346  1.00  0.00           O  
ATOM   2538  CB  THR B 142       6.420 -11.753  -4.957  1.00  0.00           C  
ATOM   2539  OG1 THR B 142       5.785 -12.395  -3.885  1.00  0.00           O  
ATOM   2540  CG2 THR B 142       7.726 -11.181  -4.413  1.00  0.00           C  
ATOM   2541  N   PRO B 143       6.367 -10.319  -7.871  1.00  0.00           N  
ATOM   2542  CA  PRO B 143       6.916  -9.509  -8.959  1.00  0.00           C  
ATOM   2543  C   PRO B 143       6.103  -8.243  -9.241  1.00  0.00           C  
ATOM   2544  O   PRO B 143       6.685  -7.165  -9.349  1.00  0.00           O  
ATOM   2545  CB  PRO B 143       6.947 -10.429 -10.180  1.00  0.00           C  
ATOM   2546  CG  PRO B 143       7.080 -11.811  -9.564  1.00  0.00           C  
ATOM   2547  CD  PRO B 143       6.241 -11.701  -8.301  1.00  0.00           C  
ATOM   2548  N   ARG B 144       4.766  -8.325  -9.303  1.00  0.00           N  
ATOM   2549  CA  ARG B 144       3.916  -7.141  -9.515  1.00  0.00           C  
ATOM   2550  C   ARG B 144       4.053  -6.147  -8.374  1.00  0.00           C  
ATOM   2551  O   ARG B 144       4.203  -4.959  -8.632  1.00  0.00           O  
ATOM   2552  CB  ARG B 144       2.464  -7.568  -9.749  1.00  0.00           C  
ATOM   2553  CG  ARG B 144       1.495  -6.374  -9.956  1.00  0.00           C  
ATOM   2554  CD  ARG B 144       1.845  -5.475 -11.152  1.00  0.00           C  
ATOM   2555  NE  ARG B 144       1.047  -4.237 -11.176  1.00  0.00           N  
ATOM   2556  CZ  ARG B 144       1.490  -3.036 -11.520  1.00  0.00           C  
ATOM   2557  NH1 ARG B 144       2.677  -2.836 -12.004  1.00  0.00           N  
ATOM   2558  NH2 ARG B 144       0.754  -1.973 -11.363  1.00  0.00           N  
ATOM   2559  N   GLY B 145       4.089  -6.624  -7.125  1.00  0.00           N  
ATOM   2560  CA  GLY B 145       4.303  -5.782  -5.954  1.00  0.00           C  
ATOM   2561  C   GLY B 145       5.656  -5.060  -5.959  1.00  0.00           C  
ATOM   2562  O   GLY B 145       5.737  -3.909  -5.536  1.00  0.00           O  
ATOM   2563  N   ILE B 146       6.711  -5.689  -6.482  1.00  0.00           N  
ATOM   2564  CA  ILE B 146       8.014  -5.035  -6.669  1.00  0.00           C  
ATOM   2565  C   ILE B 146       7.922  -3.913  -7.702  1.00  0.00           C  
ATOM   2566  O   ILE B 146       8.436  -2.824  -7.460  1.00  0.00           O  
ATOM   2567  CB  ILE B 146       9.106  -6.063  -7.032  1.00  0.00           C  
ATOM   2568  CG1 ILE B 146       9.403  -6.977  -5.824  1.00  0.00           C  
ATOM   2569  CG2 ILE B 146      10.404  -5.361  -7.487  1.00  0.00           C  
ATOM   2570  CD1 ILE B 146      10.151  -8.266  -6.199  1.00  0.00           C  
ATOM   2571  N   VAL B 147       7.244  -4.140  -8.827  1.00  0.00           N  
ATOM   2572  CA  VAL B 147       7.015  -3.095  -9.834  1.00  0.00           C  
ATOM   2573  C   VAL B 147       6.236  -1.935  -9.222  1.00  0.00           C  
ATOM   2574  O   VAL B 147       6.647  -0.786  -9.377  1.00  0.00           O  
ATOM   2575  CB  VAL B 147       6.309  -3.645 -11.084  1.00  0.00           C  
ATOM   2576  CG1 VAL B 147       5.968  -2.552 -12.095  1.00  0.00           C  
ATOM   2577  CG2 VAL B 147       7.203  -4.658 -11.798  1.00  0.00           C  
ATOM   2578  N   THR B 148       5.207  -2.202  -8.427  1.00  0.00           N  
ATOM   2579  CA  THR B 148       4.462  -1.174  -7.696  1.00  0.00           C  
ATOM   2580  C   THR B 148       5.367  -0.371  -6.759  1.00  0.00           C  
ATOM   2581  O   THR B 148       5.265   0.853  -6.725  1.00  0.00           O  
ATOM   2582  CB  THR B 148       3.294  -1.780  -6.909  1.00  0.00           C  
ATOM   2583  OG1 THR B 148       2.444  -2.499  -7.771  1.00  0.00           O  
ATOM   2584  CG2 THR B 148       2.430  -0.730  -6.217  1.00  0.00           C  
ATOM   2585  N   LEU B 149       6.294  -0.998  -6.033  1.00  0.00           N  
ATOM   2586  CA  LEU B 149       7.259  -0.270  -5.203  1.00  0.00           C  
ATOM   2587  C   LEU B 149       8.093   0.707  -6.038  1.00  0.00           C  
ATOM   2588  O   LEU B 149       8.233   1.866  -5.645  1.00  0.00           O  
ATOM   2589  CB  LEU B 149       8.196  -1.231  -4.451  1.00  0.00           C  
ATOM   2590  CG  LEU B 149       7.550  -2.022  -3.302  1.00  0.00           C  
ATOM   2591  CD1 LEU B 149       8.562  -3.024  -2.734  1.00  0.00           C  
ATOM   2592  CD2 LEU B 149       7.096  -1.101  -2.168  1.00  0.00           C  
ATOM   2593  N   LEU B 150       8.612   0.270  -7.188  1.00  0.00           N  
ATOM   2594  CA  LEU B 150       9.412   1.118  -8.076  1.00  0.00           C  
ATOM   2595  C   LEU B 150       8.579   2.293  -8.617  1.00  0.00           C  
ATOM   2596  O   LEU B 150       9.039   3.432  -8.559  1.00  0.00           O  
ATOM   2597  CB  LEU B 150       9.992   0.267  -9.217  1.00  0.00           C  
ATOM   2598  CG  LEU B 150      10.946  -0.867  -8.767  1.00  0.00           C  
ATOM   2599  CD1 LEU B 150      11.300  -1.756  -9.955  1.00  0.00           C  
ATOM   2600  CD2 LEU B 150      12.243  -0.333  -8.170  1.00  0.00           C  
ATOM   2601  N   GLU B 151       7.345   2.044  -9.049  1.00  0.00           N  
ATOM   2602  CA  GLU B 151       6.400   3.061  -9.521  1.00  0.00           C  
ATOM   2603  C   GLU B 151       6.118   4.112  -8.434  1.00  0.00           C  
ATOM   2604  O   GLU B 151       6.230   5.317  -8.678  1.00  0.00           O  
ATOM   2605  CB  GLU B 151       5.076   2.379  -9.957  1.00  0.00           C  
ATOM   2606  CG  GLU B 151       5.171   1.565 -11.265  1.00  0.00           C  
ATOM   2607  CD  GLU B 151       3.948   0.646 -11.544  1.00  0.00           C  
ATOM   2608  OE1 GLU B 151       3.896   0.016 -12.623  1.00  0.00           O  
ATOM   2609  OE2 GLU B 151       3.063   0.471 -10.671  1.00  0.00           O  
ATOM   2610  N   ARG B 152       5.833   3.686  -7.208  1.00  0.00           N  
ATOM   2611  CA  ARG B 152       5.487   4.590  -6.090  1.00  0.00           C  
ATOM   2612  C   ARG B 152       6.664   5.444  -5.596  1.00  0.00           C  
ATOM   2613  O   ARG B 152       6.436   6.481  -4.983  1.00  0.00           O  
ATOM   2614  CB  ARG B 152       4.885   3.799  -4.926  1.00  0.00           C  
ATOM   2615  CG  ARG B 152       3.536   3.123  -5.234  1.00  0.00           C  
ATOM   2616  CD  ARG B 152       2.410   4.096  -5.532  1.00  0.00           C  
ATOM   2617  NE  ARG B 152       1.181   3.359  -5.872  1.00  0.00           N  
ATOM   2618  CZ  ARG B 152       0.042   3.334  -5.193  1.00  0.00           C  
ATOM   2619  NH1 ARG B 152      -0.140   3.965  -4.081  1.00  0.00           N  
ATOM   2620  NH2 ARG B 152      -0.971   2.659  -5.654  1.00  0.00           N  
ATOM   2621  N   TYR B 153       7.879   5.020  -5.855  1.00  0.00           N  
ATOM   2622  CA  TYR B 153       9.085   5.802  -5.584  1.00  0.00           C  
ATOM   2623  C   TYR B 153       9.554   6.628  -6.795  1.00  0.00           C  
ATOM   2624  O   TYR B 153      10.633   7.220  -6.734  1.00  0.00           O  
ATOM   2625  CB  TYR B 153      10.178   4.893  -5.007  1.00  0.00           C  
ATOM   2626  CG  TYR B 153      10.028   4.675  -3.516  1.00  0.00           C  
ATOM   2627  CD1 TYR B 153      10.712   5.513  -2.608  1.00  0.00           C  
ATOM   2628  CD2 TYR B 153       9.172   3.678  -3.014  1.00  0.00           C  
ATOM   2629  CE1 TYR B 153      10.547   5.346  -1.222  1.00  0.00           C  
ATOM   2630  CE2 TYR B 153       8.994   3.510  -1.635  1.00  0.00           C  
ATOM   2631  CZ  TYR B 153       9.683   4.348  -0.736  1.00  0.00           C  
ATOM   2632  OH  TYR B 153       9.495   4.196   0.619  1.00  0.00           O  
ATOM   2633  N   ASN B 154       8.762   6.674  -7.873  1.00  0.00           N  
ATOM   2634  CA  ASN B 154       9.082   7.357  -9.130  1.00  0.00           C  
ATOM   2635  C   ASN B 154      10.453   6.945  -9.701  1.00  0.00           C  
ATOM   2636  O   ASN B 154      11.208   7.775 -10.205  1.00  0.00           O  
ATOM   2637  CB  ASN B 154       8.921   8.879  -8.952  1.00  0.00           C  
ATOM   2638  CG  ASN B 154       7.493   9.289  -8.642  1.00  0.00           C  
ATOM   2639  OD1 ASN B 154       6.548   8.824  -9.232  1.00  0.00           O  
ATOM   2640  ND2 ASN B 154       7.299  10.194  -7.711  1.00  0.00           N  
ATOM   2641  N   ILE B 155      10.787   5.667  -9.586  1.00  0.00           N  
ATOM   2642  CA  ILE B 155      12.008   5.122 -10.169  1.00  0.00           C  
ATOM   2643  C   ILE B 155      11.721   4.798 -11.636  1.00  0.00           C  
ATOM   2644  O   ILE B 155      10.963   3.864 -11.924  1.00  0.00           O  
ATOM   2645  CB  ILE B 155      12.515   3.907  -9.359  1.00  0.00           C  
ATOM   2646  CG1 ILE B 155      12.939   4.369  -7.941  1.00  0.00           C  
ATOM   2647  CG2 ILE B 155      13.696   3.239 -10.089  1.00  0.00           C  
ATOM   2648  CD1 ILE B 155      13.224   3.223  -6.958  1.00  0.00           C  
ATOM   2649  N   ASP B 156      12.352   5.539 -12.544  1.00  0.00           N  
ATOM   2650  CA  ASP B 156      12.283   5.239 -13.974  1.00  0.00           C  
ATOM   2651  C   ASP B 156      13.026   3.930 -14.267  1.00  0.00           C  
ATOM   2652  O   ASP B 156      14.229   3.805 -14.033  1.00  0.00           O  
ATOM   2653  CB  ASP B 156      12.821   6.408 -14.805  1.00  0.00           C  
ATOM   2654  CG  ASP B 156      12.655   6.185 -16.318  1.00  0.00           C  
ATOM   2655  OD1 ASP B 156      11.995   5.188 -16.707  1.00  0.00           O  
ATOM   2656  OD2 ASP B 156      13.180   7.015 -17.079  1.00  0.00           O  
ATOM   2657  N   THR B 157      12.291   2.947 -14.757  1.00  0.00           N  
ATOM   2658  CA  THR B 157      12.810   1.608 -15.049  1.00  0.00           C  
ATOM   2659  C   THR B 157      13.310   1.466 -16.485  1.00  0.00           C  
ATOM   2660  O   THR B 157      14.063   0.534 -16.781  1.00  0.00           O  
ATOM   2661  CB  THR B 157      11.740   0.541 -14.767  1.00  0.00           C  
ATOM   2662  OG1 THR B 157      10.549   0.840 -15.460  1.00  0.00           O  
ATOM   2663  CG2 THR B 157      11.396   0.454 -13.278  1.00  0.00           C  
ATOM   2664  N   PHE B 158      12.949   2.370 -17.389  1.00  0.00           N  
ATOM   2665  CA  PHE B 158      13.319   2.268 -18.789  1.00  0.00           C  
ATOM   2666  C   PHE B 158      14.828   2.445 -18.970  1.00  0.00           C  
ATOM   2667  O   PHE B 158      15.425   3.445 -18.601  1.00  0.00           O  
ATOM   2668  CB  PHE B 158      12.518   3.261 -19.640  1.00  0.00           C  
ATOM   2669  CG  PHE B 158      11.110   2.789 -19.936  1.00  0.00           C  
ATOM   2670  CD1 PHE B 158      10.824   2.111 -21.141  1.00  0.00           C  
ATOM   2671  CD2 PHE B 158      10.080   3.001 -19.008  1.00  0.00           C  
ATOM   2672  CE1 PHE B 158       9.530   1.656 -21.414  1.00  0.00           C  
ATOM   2673  CE2 PHE B 158       8.775   2.543 -19.280  1.00  0.00           C  
ATOM   2674  CZ  PHE B 158       8.500   1.871 -20.483  1.00  0.00           C  
ATOM   2675  N   GLY B 159      15.463   1.431 -19.555  1.00  0.00           N  
ATOM   2676  CA  GLY B 159      16.899   1.428 -19.832  1.00  0.00           C  
ATOM   2677  C   GLY B 159      17.795   0.984 -18.676  1.00  0.00           C  
ATOM   2678  O   GLY B 159      18.999   0.819 -18.892  1.00  0.00           O  
ATOM   2679  N   LEU B 160      17.265   0.723 -17.477  1.00  0.00           N  
ATOM   2680  CA  LEU B 160      18.062   0.195 -16.369  1.00  0.00           C  
ATOM   2681  C   LEU B 160      18.631  -1.189 -16.710  1.00  0.00           C  
ATOM   2682  O   LEU B 160      17.930  -2.054 -17.238  1.00  0.00           O  
ATOM   2683  CB  LEU B 160      17.251   0.119 -15.071  1.00  0.00           C  
ATOM   2684  CG  LEU B 160      16.782   1.466 -14.473  1.00  0.00           C  
ATOM   2685  CD1 LEU B 160      16.049   1.198 -13.165  1.00  0.00           C  
ATOM   2686  CD2 LEU B 160      17.933   2.421 -14.188  1.00  0.00           C  
ATOM   2687  N   ASN B 161      19.886  -1.435 -16.331  1.00  0.00           N  
ATOM   2688  CA  ASN B 161      20.449  -2.775 -16.317  1.00  0.00           C  
ATOM   2689  C   ASN B 161      19.987  -3.502 -15.051  1.00  0.00           C  
ATOM   2690  O   ASN B 161      20.534  -3.308 -13.964  1.00  0.00           O  
ATOM   2691  CB  ASN B 161      21.973  -2.704 -16.458  1.00  0.00           C  
ATOM   2692  CG  ASN B 161      22.579  -4.093 -16.566  1.00  0.00           C  
ATOM   2693  OD1 ASN B 161      22.008  -5.023 -17.117  1.00  0.00           O  
ATOM   2694  ND2 ASN B 161      23.772  -4.275 -16.056  1.00  0.00           N  
ATOM   2695  N   ALA B 162      18.962  -4.338 -15.190  1.00  0.00           N  
ATOM   2696  CA  ALA B 162      18.365  -5.081 -14.091  1.00  0.00           C  
ATOM   2697  C   ALA B 162      18.920  -6.507 -14.013  1.00  0.00           C  
ATOM   2698  O   ALA B 162      18.953  -7.246 -14.997  1.00  0.00           O  
ATOM   2699  CB  ALA B 162      16.844  -5.047 -14.228  1.00  0.00           C  
ATOM   2700  N   VAL B 163      19.315  -6.927 -12.823  1.00  0.00           N  
ATOM   2701  CA  VAL B 163      19.801  -8.279 -12.547  1.00  0.00           C  
ATOM   2702  C   VAL B 163      18.904  -8.948 -11.515  1.00  0.00           C  
ATOM   2703  O   VAL B 163      18.776  -8.487 -10.388  1.00  0.00           O  
ATOM   2704  CB  VAL B 163      21.277  -8.282 -12.113  1.00  0.00           C  
ATOM   2705  CG1 VAL B 163      21.779  -9.700 -11.839  1.00  0.00           C  
ATOM   2706  CG2 VAL B 163      22.175  -7.678 -13.201  1.00  0.00           C  
ATOM   2707  N   VAL B 164      18.319 -10.072 -11.897  1.00  0.00           N  
ATOM   2708  CA  VAL B 164      17.568 -10.946 -10.987  1.00  0.00           C  
ATOM   2709  C   VAL B 164      18.482 -12.070 -10.521  1.00  0.00           C  
ATOM   2710  O   VAL B 164      19.078 -12.777 -11.335  1.00  0.00           O  
ATOM   2711  CB  VAL B 164      16.293 -11.502 -11.642  1.00  0.00           C  
ATOM   2712  CG1 VAL B 164      15.460 -12.296 -10.636  1.00  0.00           C  
ATOM   2713  CG2 VAL B 164      15.408 -10.383 -12.206  1.00  0.00           C  
ATOM   2714  N   ILE B 165      18.577 -12.265  -9.209  1.00  0.00           N  
ATOM   2715  CA  ILE B 165      19.322 -13.366  -8.602  1.00  0.00           C  
ATOM   2716  C   ILE B 165      18.334 -14.408  -8.075  1.00  0.00           C  
ATOM   2717  O   ILE B 165      17.604 -14.168  -7.123  1.00  0.00           O  
ATOM   2718  CB  ILE B 165      20.300 -12.882  -7.514  1.00  0.00           C  
ATOM   2719  CG1 ILE B 165      21.180 -11.743  -8.078  1.00  0.00           C  
ATOM   2720  CG2 ILE B 165      21.158 -14.076  -7.043  1.00  0.00           C  
ATOM   2721  CD1 ILE B 165      22.277 -11.270  -7.127  1.00  0.00           C  
ATOM   2722  N   GLY B 166      18.333 -15.572  -8.715  1.00  0.00           N  
ATOM   2723  CA  GLY B 166      17.368 -16.640  -8.500  1.00  0.00           C  
ATOM   2724  C   GLY B 166      16.343 -16.712  -9.628  1.00  0.00           C  
ATOM   2725  O   GLY B 166      15.769 -15.716 -10.046  1.00  0.00           O  
ATOM   2726  N   ALA B 167      16.096 -17.925 -10.110  1.00  0.00           N  
ATOM   2727  CA  ALA B 167      15.204 -18.192 -11.243  1.00  0.00           C  
ATOM   2728  C   ALA B 167      14.022 -19.094 -10.857  1.00  0.00           C  
ATOM   2729  O   ALA B 167      13.667 -20.027 -11.584  1.00  0.00           O  
ATOM   2730  CB  ALA B 167      16.048 -18.729 -12.414  1.00  0.00           C  
ATOM   2731  N   SER B 168      13.430 -18.853  -9.668  1.00  0.00           N  
ATOM   2732  CA  SER B 168      12.270 -19.597  -9.188  1.00  0.00           C  
ATOM   2733  C   SER B 168      11.020 -19.301 -10.026  1.00  0.00           C  
ATOM   2734  O   SER B 168      10.904 -18.235 -10.638  1.00  0.00           O  
ATOM   2735  CB  SER B 168      12.017 -19.313  -7.705  1.00  0.00           C  
ATOM   2736  OG  SER B 168      11.605 -17.966  -7.524  1.00  0.00           O  
ATOM   2737  N   ASN B 169      10.057 -20.230 -10.014  1.00  0.00           N  
ATOM   2738  CA  ASN B 169       8.761 -20.016 -10.665  1.00  0.00           C  
ATOM   2739  C   ASN B 169       7.901 -18.970  -9.937  1.00  0.00           C  
ATOM   2740  O   ASN B 169       7.053 -18.348 -10.555  1.00  0.00           O  
ATOM   2741  CB  ASN B 169       8.008 -21.352 -10.766  1.00  0.00           C  
ATOM   2742  CG  ASN B 169       8.647 -22.348 -11.725  1.00  0.00           C  
ATOM   2743  OD1 ASN B 169       9.540 -22.047 -12.505  1.00  0.00           O  
ATOM   2744  ND2 ASN B 169       8.197 -23.587 -11.678  1.00  0.00           N  
ATOM   2745  N   ILE B 170       8.153 -18.779  -8.627  1.00  0.00           N  
ATOM   2746  CA  ILE B 170       7.349 -17.901  -7.767  1.00  0.00           C  
ATOM   2747  C   ILE B 170       7.781 -16.437  -7.905  1.00  0.00           C  
ATOM   2748  O   ILE B 170       6.947 -15.538  -7.867  1.00  0.00           O  
ATOM   2749  CB  ILE B 170       7.433 -18.387  -6.296  1.00  0.00           C  
ATOM   2750  CG1 ILE B 170       7.072 -19.896  -6.186  1.00  0.00           C  
ATOM   2751  CG2 ILE B 170       6.515 -17.552  -5.389  1.00  0.00           C  
ATOM   2752  CD1 ILE B 170       7.223 -20.483  -4.781  1.00  0.00           C  
ATOM   2753  N   VAL B 171       9.094 -16.189  -8.082  1.00  0.00           N  
ATOM   2754  CA  VAL B 171       9.625 -14.820  -8.137  1.00  0.00           C  
ATOM   2755  C   VAL B 171      10.502 -14.600  -9.363  1.00  0.00           C  
ATOM   2756  O   VAL B 171      10.115 -13.851 -10.245  1.00  0.00           O  
ATOM   2757  CB  VAL B 171      10.360 -14.421  -6.835  1.00  0.00           C  
ATOM   2758  CG1 VAL B 171      10.819 -12.958  -6.894  1.00  0.00           C  
ATOM   2759  CG2 VAL B 171       9.456 -14.588  -5.606  1.00  0.00           C  
ATOM   2760  N   GLY B 172      11.657 -15.246  -9.459  1.00  0.00           N  
ATOM   2761  CA  GLY B 172      12.695 -14.845 -10.407  1.00  0.00           C  
ATOM   2762  C   GLY B 172      12.282 -14.874 -11.883  1.00  0.00           C  
ATOM   2763  O   GLY B 172      12.576 -13.944 -12.620  1.00  0.00           O  
ATOM   2764  N   ARG B 173      11.553 -15.920 -12.315  1.00  0.00           N  
ATOM   2765  CA  ARG B 173      11.084 -16.030 -13.711  1.00  0.00           C  
ATOM   2766  C   ARG B 173      10.024 -14.982 -14.052  1.00  0.00           C  
ATOM   2767  O   ARG B 173      10.270 -14.219 -14.987  1.00  0.00           O  
ATOM   2768  CB  ARG B 173      10.590 -17.445 -14.029  1.00  0.00           C  
ATOM   2769  CG  ARG B 173      11.722 -18.479 -14.024  1.00  0.00           C  
ATOM   2770  CD  ARG B 173      11.149 -19.882 -14.222  1.00  0.00           C  
ATOM   2771  NE  ARG B 173      12.206 -20.900 -14.222  1.00  0.00           N  
ATOM   2772  CZ  ARG B 173      12.884 -21.344 -15.274  1.00  0.00           C  
ATOM   2773  NH1 ARG B 173      12.626 -20.937 -16.481  1.00  0.00           N  
ATOM   2774  NH2 ARG B 173      13.839 -22.202 -15.114  1.00  0.00           N  
ATOM   2775  N   PRO B 174       8.904 -14.879 -13.326  1.00  0.00           N  
ATOM   2776  CA  PRO B 174       7.925 -13.831 -13.617  1.00  0.00           C  
ATOM   2777  C   PRO B 174       8.483 -12.419 -13.396  1.00  0.00           C  
ATOM   2778  O   PRO B 174       8.164 -11.532 -14.181  1.00  0.00           O  
ATOM   2779  CB  PRO B 174       6.722 -14.142 -12.716  1.00  0.00           C  
ATOM   2780  CG  PRO B 174       7.311 -14.952 -11.573  1.00  0.00           C  
ATOM   2781  CD  PRO B 174       8.431 -15.728 -12.245  1.00  0.00           C  
ATOM   2782  N   MET B 175       9.390 -12.222 -12.437  1.00  0.00           N  
ATOM   2783  CA  MET B 175      10.073 -10.937 -12.250  1.00  0.00           C  
ATOM   2784  C   MET B 175      10.807 -10.495 -13.514  1.00  0.00           C  
ATOM   2785  O   MET B 175      10.730  -9.333 -13.885  1.00  0.00           O  
ATOM   2786  CB  MET B 175      11.058 -11.042 -11.087  1.00  0.00           C  
ATOM   2787  CG  MET B 175      11.662  -9.689 -10.689  1.00  0.00           C  
ATOM   2788  SD  MET B 175      10.491  -8.641  -9.784  1.00  0.00           S  
ATOM   2789  CE  MET B 175      10.051  -7.413 -11.011  1.00  0.00           C  
ATOM   2790  N   SER B 176      11.475 -11.408 -14.202  1.00  0.00           N  
ATOM   2791  CA  SER B 176      12.174 -11.055 -15.447  1.00  0.00           C  
ATOM   2792  C   SER B 176      11.218 -10.571 -16.541  1.00  0.00           C  
ATOM   2793  O   SER B 176      11.581  -9.673 -17.295  1.00  0.00           O  
ATOM   2794  CB  SER B 176      13.036 -12.218 -15.939  1.00  0.00           C  
ATOM   2795  OG  SER B 176      12.299 -13.298 -16.473  1.00  0.00           O  
ATOM   2796  N   MET B 177      10.010 -11.109 -16.588  1.00  0.00           N  
ATOM   2797  CA  MET B 177       8.997 -10.689 -17.550  1.00  0.00           C  
ATOM   2798  C   MET B 177       8.375  -9.336 -17.180  1.00  0.00           C  
ATOM   2799  O   MET B 177       8.121  -8.525 -18.064  1.00  0.00           O  
ATOM   2800  CB  MET B 177       7.905 -11.757 -17.685  1.00  0.00           C  
ATOM   2801  CG  MET B 177       8.424 -13.127 -18.158  1.00  0.00           C  
ATOM   2802  SD  MET B 177       9.172 -13.144 -19.808  1.00  0.00           S  
ATOM   2803  CE  MET B 177      10.923 -13.150 -19.397  1.00  0.00           C  
ATOM   2804  N   GLU B 178       8.187  -9.065 -15.883  1.00  0.00           N  
ATOM   2805  CA  GLU B 178       7.773  -7.737 -15.410  1.00  0.00           C  
ATOM   2806  C   GLU B 178       8.842  -6.670 -15.709  1.00  0.00           C  
ATOM   2807  O   GLU B 178       8.524  -5.599 -16.209  1.00  0.00           O  
ATOM   2808  CB  GLU B 178       7.473  -7.776 -13.905  1.00  0.00           C  
ATOM   2809  CG  GLU B 178       6.147  -8.468 -13.536  1.00  0.00           C  
ATOM   2810  CD  GLU B 178       4.868  -7.697 -13.926  1.00  0.00           C  
ATOM   2811  OE1 GLU B 178       3.759  -8.206 -13.648  1.00  0.00           O  
ATOM   2812  OE2 GLU B 178       4.941  -6.600 -14.512  1.00  0.00           O  
ATOM   2813  N   LEU B 179      10.124  -6.985 -15.488  1.00  0.00           N  
ATOM   2814  CA  LEU B 179      11.221  -6.062 -15.786  1.00  0.00           C  
ATOM   2815  C   LEU B 179      11.351  -5.775 -17.290  1.00  0.00           C  
ATOM   2816  O   LEU B 179      11.576  -4.631 -17.673  1.00  0.00           O  
ATOM   2817  CB  LEU B 179      12.537  -6.631 -15.248  1.00  0.00           C  
ATOM   2818  CG  LEU B 179      12.633  -6.665 -13.717  1.00  0.00           C  
ATOM   2819  CD1 LEU B 179      13.881  -7.476 -13.337  1.00  0.00           C  
ATOM   2820  CD2 LEU B 179      12.741  -5.279 -13.105  1.00  0.00           C  
ATOM   2821  N   LEU B 180      11.171  -6.787 -18.147  1.00  0.00           N  
ATOM   2822  CA  LEU B 180      11.122  -6.578 -19.600  1.00  0.00           C  
ATOM   2823  C   LEU B 180       9.929  -5.709 -20.008  1.00  0.00           C  
ATOM   2824  O   LEU B 180      10.073  -4.845 -20.879  1.00  0.00           O  
ATOM   2825  CB  LEU B 180      11.036  -7.937 -20.317  1.00  0.00           C  
ATOM   2826  CG  LEU B 180      12.378  -8.687 -20.429  1.00  0.00           C  
ATOM   2827  CD1 LEU B 180      12.129 -10.104 -20.930  1.00  0.00           C  
ATOM   2828  CD2 LEU B 180      13.333  -8.014 -21.406  1.00  0.00           C  
ATOM   2829  N   LEU B 181       8.770  -5.906 -19.389  1.00  0.00           N  
ATOM   2830  CA  LEU B 181       7.588  -5.078 -19.628  1.00  0.00           C  
ATOM   2831  C   LEU B 181       7.817  -3.624 -19.176  1.00  0.00           C  
ATOM   2832  O   LEU B 181       7.362  -2.703 -19.848  1.00  0.00           O  
ATOM   2833  CB  LEU B 181       6.387  -5.725 -18.903  1.00  0.00           C  
ATOM   2834  CG  LEU B 181       5.035  -5.043 -19.194  1.00  0.00           C  
ATOM   2835  CD1 LEU B 181       4.619  -5.188 -20.656  1.00  0.00           C  
ATOM   2836  CD2 LEU B 181       3.951  -5.705 -18.337  1.00  0.00           C  
ATOM   2837  N   ALA B 182       8.587  -3.434 -18.106  1.00  0.00           N  
ATOM   2838  CA  ALA B 182       8.994  -2.138 -17.567  1.00  0.00           C  
ATOM   2839  C   ALA B 182      10.222  -1.527 -18.282  1.00  0.00           C  
ATOM   2840  O   ALA B 182      10.811  -0.572 -17.785  1.00  0.00           O  
ATOM   2841  CB  ALA B 182       9.211  -2.313 -16.060  1.00  0.00           C  
ATOM   2842  N   GLY B 183      10.658  -2.078 -19.412  1.00  0.00           N  
ATOM   2843  CA  GLY B 183      11.721  -1.516 -20.252  1.00  0.00           C  
ATOM   2844  C   GLY B 183      13.151  -1.705 -19.737  1.00  0.00           C  
ATOM   2845  O   GLY B 183      14.075  -1.090 -20.268  1.00  0.00           O  
ATOM   2846  N   CYS B 184      13.369  -2.557 -18.737  1.00  0.00           N  
ATOM   2847  CA  CYS B 184      14.718  -2.876 -18.278  1.00  0.00           C  
ATOM   2848  C   CYS B 184      15.458  -3.790 -19.261  1.00  0.00           C  
ATOM   2849  O   CYS B 184      14.893  -4.733 -19.823  1.00  0.00           O  
ATOM   2850  CB  CYS B 184      14.684  -3.543 -16.898  1.00  0.00           C  
ATOM   2851  SG  CYS B 184      14.001  -2.469 -15.610  1.00  0.00           S  
ATOM   2852  N   THR B 185      16.783  -3.605 -19.372  1.00  0.00           N  
ATOM   2853  CA  THR B 185      17.680  -4.652 -19.871  1.00  0.00           C  
ATOM   2854  C   THR B 185      17.815  -5.712 -18.782  1.00  0.00           C  
ATOM   2855  O   THR B 185      18.386  -5.448 -17.729  1.00  0.00           O  
ATOM   2856  CB  THR B 185      19.052  -4.078 -20.240  1.00  0.00           C  
ATOM   2857  OG1 THR B 185      18.877  -3.141 -21.276  1.00  0.00           O  
ATOM   2858  CG2 THR B 185      20.009  -5.140 -20.768  1.00  0.00           C  
ATOM   2859  N   THR B 186      17.262  -6.896 -18.999  1.00  0.00           N  
ATOM   2860  CA  THR B 186      17.032  -7.866 -17.925  1.00  0.00           C  
ATOM   2861  C   THR B 186      17.980  -9.058 -18.003  1.00  0.00           C  
ATOM   2862  O   THR B 186      17.954  -9.822 -18.963  1.00  0.00           O  
ATOM   2863  CB  THR B 186      15.566  -8.323 -17.919  1.00  0.00           C  
ATOM   2864  OG1 THR B 186      14.724  -7.200 -17.802  1.00  0.00           O  
ATOM   2865  CG2 THR B 186      15.261  -9.234 -16.732  1.00  0.00           C  
ATOM   2866  N   THR B 187      18.774  -9.268 -16.962  1.00  0.00           N  
ATOM   2867  CA  THR B 187      19.621 -10.453 -16.783  1.00  0.00           C  
ATOM   2868  C   THR B 187      19.067 -11.337 -15.671  1.00  0.00           C  
ATOM   2869  O   THR B 187      18.853 -10.881 -14.555  1.00  0.00           O  
ATOM   2870  CB  THR B 187      21.071 -10.049 -16.484  1.00  0.00           C  
ATOM   2871  OG1 THR B 187      21.588  -9.306 -17.566  1.00  0.00           O  
ATOM   2872  CG2 THR B 187      21.996 -11.252 -16.311  1.00  0.00           C  
ATOM   2873  N   VAL B 188      18.880 -12.627 -15.940  1.00  0.00           N  
ATOM   2874  CA  VAL B 188      18.470 -13.609 -14.922  1.00  0.00           C  
ATOM   2875  C   VAL B 188      19.659 -14.484 -14.553  1.00  0.00           C  
ATOM   2876  O   VAL B 188      20.191 -15.217 -15.383  1.00  0.00           O  
ATOM   2877  CB  VAL B 188      17.267 -14.449 -15.377  1.00  0.00           C  
ATOM   2878  CG1 VAL B 188      16.799 -15.382 -14.254  1.00  0.00           C  
ATOM   2879  CG2 VAL B 188      16.086 -13.557 -15.763  1.00  0.00           C  
ATOM   2880  N   THR B 189      20.064 -14.419 -13.295  1.00  0.00           N  
ATOM   2881  CA  THR B 189      21.119 -15.264 -12.734  1.00  0.00           C  
ATOM   2882  C   THR B 189      20.533 -16.325 -11.806  1.00  0.00           C  
ATOM   2883  O   THR B 189      19.404 -16.219 -11.323  1.00  0.00           O  
ATOM   2884  CB  THR B 189      22.218 -14.449 -12.036  1.00  0.00           C  
ATOM   2885  OG1 THR B 189      21.737 -13.905 -10.839  1.00  0.00           O  
ATOM   2886  CG2 THR B 189      22.759 -13.306 -12.889  1.00  0.00           C  
ATOM   2887  N   HIS B 190      21.293 -17.393 -11.574  1.00  0.00           N  
ATOM   2888  CA  HIS B 190      20.848 -18.549 -10.798  1.00  0.00           C  
ATOM   2889  C   HIS B 190      22.053 -19.346 -10.293  1.00  0.00           C  
ATOM   2890  O   HIS B 190      23.205 -18.978 -10.534  1.00  0.00           O  
ATOM   2891  CB  HIS B 190      19.919 -19.404 -11.683  1.00  0.00           C  
ATOM   2892  CG  HIS B 190      20.480 -19.729 -13.047  1.00  0.00           C  
ATOM   2893  ND1 HIS B 190      21.674 -20.349 -13.325  1.00  0.00           N  
ATOM   2894  CD2 HIS B 190      19.917 -19.418 -14.258  1.00  0.00           C  
ATOM   2895  CE1 HIS B 190      21.826 -20.404 -14.659  1.00  0.00           C  
ATOM   2896  NE2 HIS B 190      20.773 -19.853 -15.263  1.00  0.00           N  
ATOM   2897  N   ARG B 191      21.816 -20.489  -9.634  1.00  0.00           N  
ATOM   2898  CA  ARG B 191      22.877 -21.342  -9.042  1.00  0.00           C  
ATOM   2899  C   ARG B 191      23.992 -21.803 -10.000  1.00  0.00           C  
ATOM   2900  O   ARG B 191      25.029 -22.248  -9.525  1.00  0.00           O  
ATOM   2901  CB  ARG B 191      22.237 -22.557  -8.362  1.00  0.00           C  
ATOM   2902  CG  ARG B 191      21.628 -23.574  -9.353  1.00  0.00           C  
ATOM   2903  CD  ARG B 191      21.025 -24.771  -8.616  1.00  0.00           C  
ATOM   2904  NE  ARG B 191      20.520 -25.785  -9.568  1.00  0.00           N  
ATOM   2905  CZ  ARG B 191      19.880 -26.900  -9.259  1.00  0.00           C  
ATOM   2906  NH1 ARG B 191      19.617 -27.220  -8.027  1.00  0.00           N  
ATOM   2907  NH2 ARG B 191      19.494 -27.710 -10.197  1.00  0.00           N  
ATOM   2908  N   PHE B 192      23.770 -21.730 -11.303  1.00  0.00           N  
ATOM   2909  CA  PHE B 192      24.749 -22.110 -12.323  1.00  0.00           C  
ATOM   2910  C   PHE B 192      25.475 -20.907 -12.947  1.00  0.00           C  
ATOM   2911  O   PHE B 192      26.338 -21.098 -13.798  1.00  0.00           O  
ATOM   2912  CB  PHE B 192      24.058 -22.956 -13.400  1.00  0.00           C  
ATOM   2913  CG  PHE B 192      23.322 -24.174 -12.891  1.00  0.00           C  
ATOM   2914  CD1 PHE B 192      24.026 -25.236 -12.299  1.00  0.00           C  
ATOM   2915  CD2 PHE B 192      21.925 -24.277 -13.057  1.00  0.00           C  
ATOM   2916  CE1 PHE B 192      23.355 -26.408 -11.912  1.00  0.00           C  
ATOM   2917  CE2 PHE B 192      21.252 -25.443 -12.677  1.00  0.00           C  
ATOM   2918  CZ  PHE B 192      21.960 -26.517 -12.116  1.00  0.00           C  
ATOM   2919  N   THR B 193      25.146 -19.694 -12.551  1.00  0.00           N  
ATOM   2920  CA  THR B 193      25.788 -18.479 -13.058  1.00  0.00           C  
ATOM   2921  C   THR B 193      27.245 -18.435 -12.616  1.00  0.00           C  
ATOM   2922  O   THR B 193      27.565 -18.556 -11.434  1.00  0.00           O  
ATOM   2923  CB  THR B 193      25.041 -17.221 -12.606  1.00  0.00           C  
ATOM   2924  OG1 THR B 193      23.751 -17.260 -13.175  1.00  0.00           O  
ATOM   2925  CG2 THR B 193      25.693 -15.926 -13.076  1.00  0.00           C  
ATOM   2926  N   LYS B 194      28.137 -18.232 -13.577  1.00  0.00           N  
ATOM   2927  CA  LYS B 194      29.561 -18.044 -13.325  1.00  0.00           C  
ATOM   2928  C   LYS B 194      29.832 -16.576 -13.010  1.00  0.00           C  
ATOM   2929  O   LYS B 194      29.265 -15.704 -13.648  1.00  0.00           O  
ATOM   2930  CB  LYS B 194      30.385 -18.501 -14.536  1.00  0.00           C  
ATOM   2931  CG  LYS B 194      30.238 -20.014 -14.805  1.00  0.00           C  
ATOM   2932  CD  LYS B 194      31.104 -20.422 -16.003  1.00  0.00           C  
ATOM   2933  CE  LYS B 194      30.932 -21.916 -16.281  1.00  0.00           C  
ATOM   2934  NZ  LYS B 194      31.743 -22.357 -17.456  1.00  0.00           N  
ATOM   2935  N   ASN B 195      30.735 -16.328 -12.062  1.00  0.00           N  
ATOM   2936  CA  ASN B 195      31.157 -14.989 -11.661  1.00  0.00           C  
ATOM   2937  C   ASN B 195      29.977 -14.046 -11.346  1.00  0.00           C  
ATOM   2938  O   ASN B 195      29.837 -12.971 -11.935  1.00  0.00           O  
ATOM   2939  CB  ASN B 195      32.155 -14.435 -12.701  1.00  0.00           C  
ATOM   2940  CG  ASN B 195      32.892 -13.217 -12.167  1.00  0.00           C  
ATOM   2941  OD1 ASN B 195      32.928 -12.957 -10.978  1.00  0.00           O  
ATOM   2942  ND2 ASN B 195      33.543 -12.464 -13.024  1.00  0.00           N  
ATOM   2943  N   LEU B 196      29.127 -14.455 -10.408  1.00  0.00           N  
ATOM   2944  CA  LEU B 196      27.933 -13.700 -10.019  1.00  0.00           C  
ATOM   2945  C   LEU B 196      28.259 -12.244  -9.641  1.00  0.00           C  
ATOM   2946  O   LEU B 196      27.534 -11.342 -10.040  1.00  0.00           O  
ATOM   2947  CB  LEU B 196      27.245 -14.429  -8.852  1.00  0.00           C  
ATOM   2948  CG  LEU B 196      25.942 -13.769  -8.373  1.00  0.00           C  
ATOM   2949  CD1 LEU B 196      24.882 -13.752  -9.468  1.00  0.00           C  
ATOM   2950  CD2 LEU B 196      25.389 -14.540  -7.173  1.00  0.00           C  
ATOM   2951  N   ARG B 197      29.383 -12.022  -8.947  1.00  0.00           N  
ATOM   2952  CA  ARG B 197      29.852 -10.692  -8.541  1.00  0.00           C  
ATOM   2953  C   ARG B 197      29.916  -9.709  -9.712  1.00  0.00           C  
ATOM   2954  O   ARG B 197      29.460  -8.588  -9.570  1.00  0.00           O  
ATOM   2955  CB  ARG B 197      31.206 -10.830  -7.833  1.00  0.00           C  
ATOM   2956  CG  ARG B 197      31.748  -9.472  -7.394  1.00  0.00           C  
ATOM   2957  CD  ARG B 197      33.007  -9.610  -6.524  1.00  0.00           C  
ATOM   2958  NE  ARG B 197      33.491  -8.289  -6.174  1.00  0.00           N  
ATOM   2959  CZ  ARG B 197      34.351  -7.938  -5.242  1.00  0.00           C  
ATOM   2960  NH1 ARG B 197      34.993  -8.821  -4.516  1.00  0.00           N  
ATOM   2961  NH2 ARG B 197      34.578  -6.675  -5.028  1.00  0.00           N  
ATOM   2962  N   HIS B 198      30.406 -10.140 -10.878  1.00  0.00           N  
ATOM   2963  CA  HIS B 198      30.473  -9.288 -12.068  1.00  0.00           C  
ATOM   2964  C   HIS B 198      29.084  -8.801 -12.514  1.00  0.00           C  
ATOM   2965  O   HIS B 198      28.931  -7.647 -12.891  1.00  0.00           O  
ATOM   2966  CB  HIS B 198      31.155 -10.063 -13.194  1.00  0.00           C  
ATOM   2967  CG  HIS B 198      31.216  -9.295 -14.476  1.00  0.00           C  
ATOM   2968  ND1 HIS B 198      31.973  -8.162 -14.724  1.00  0.00           N  
ATOM   2969  CD2 HIS B 198      30.493  -9.538 -15.619  1.00  0.00           C  
ATOM   2970  CE1 HIS B 198      31.717  -7.748 -15.966  1.00  0.00           C  
ATOM   2971  NE2 HIS B 198      30.825  -8.563 -16.552  1.00  0.00           N  
ATOM   2972  N   HIS B 199      28.070  -9.667 -12.436  1.00  0.00           N  
ATOM   2973  CA  HIS B 199      26.704  -9.277 -12.753  1.00  0.00           C  
ATOM   2974  C   HIS B 199      26.150  -8.289 -11.723  1.00  0.00           C  
ATOM   2975  O   HIS B 199      25.567  -7.277 -12.109  1.00  0.00           O  
ATOM   2976  CB  HIS B 199      25.816 -10.525 -12.868  1.00  0.00           C  
ATOM   2977  CG  HIS B 199      26.186 -11.410 -14.026  1.00  0.00           C  
ATOM   2978  ND1 HIS B 199      25.843 -11.203 -15.346  1.00  0.00           N  
ATOM   2979  CD2 HIS B 199      26.915 -12.570 -13.987  1.00  0.00           C  
ATOM   2980  CE1 HIS B 199      26.347 -12.211 -16.071  1.00  0.00           C  
ATOM   2981  NE2 HIS B 199      27.011 -13.062 -15.280  1.00  0.00           N  
ATOM   2982  N   VAL B 200      26.400  -8.539 -10.434  1.00  0.00           N  
ATOM   2983  CA  VAL B 200      25.943  -7.665  -9.340  1.00  0.00           C  
ATOM   2984  C   VAL B 200      26.578  -6.275  -9.422  1.00  0.00           C  
ATOM   2985  O   VAL B 200      25.871  -5.279  -9.331  1.00  0.00           O  
ATOM   2986  CB  VAL B 200      26.220  -8.307  -7.969  1.00  0.00           C  
ATOM   2987  CG1 VAL B 200      25.756  -7.415  -6.807  1.00  0.00           C  
ATOM   2988  CG2 VAL B 200      25.496  -9.648  -7.817  1.00  0.00           C  
ATOM   2989  N   GLU B 201      27.881  -6.194  -9.666  1.00  0.00           N  
ATOM   2990  CA  GLU B 201      28.623  -4.929  -9.764  1.00  0.00           C  
ATOM   2991  C   GLU B 201      28.166  -4.031 -10.930  1.00  0.00           C  
ATOM   2992  O   GLU B 201      28.408  -2.830 -10.909  1.00  0.00           O  
ATOM   2993  CB  GLU B 201      30.128  -5.227  -9.888  1.00  0.00           C  
ATOM   2994  CG  GLU B 201      30.743  -5.688  -8.551  1.00  0.00           C  
ATOM   2995  CD  GLU B 201      32.216  -6.116  -8.645  1.00  0.00           C  
ATOM   2996  OE1 GLU B 201      32.896  -6.124  -7.584  1.00  0.00           O  
ATOM   2997  OE2 GLU B 201      32.682  -6.508  -9.733  1.00  0.00           O  
ATOM   2998  N   ASN B 202      27.500  -4.599 -11.932  1.00  0.00           N  
ATOM   2999  CA  ASN B 202      26.969  -3.869 -13.082  1.00  0.00           C  
ATOM   3000  C   ASN B 202      25.460  -3.578 -12.989  1.00  0.00           C  
ATOM   3001  O   ASN B 202      24.928  -2.917 -13.882  1.00  0.00           O  
ATOM   3002  CB  ASN B 202      27.334  -4.628 -14.371  1.00  0.00           C  
ATOM   3003  CG  ASN B 202      28.821  -4.541 -14.675  1.00  0.00           C  
ATOM   3004  OD1 ASN B 202      29.354  -3.505 -15.022  1.00  0.00           O  
ATOM   3005  ND2 ASN B 202      29.536  -5.629 -14.560  1.00  0.00           N  
ATOM   3006  N   ALA B 203      24.765  -4.041 -11.952  1.00  0.00           N  
ATOM   3007  CA  ALA B 203      23.326  -3.878 -11.828  1.00  0.00           C  
ATOM   3008  C   ALA B 203      22.948  -2.467 -11.351  1.00  0.00           C  
ATOM   3009  O   ALA B 203      23.324  -2.061 -10.250  1.00  0.00           O  
ATOM   3010  CB  ALA B 203      22.782  -4.955 -10.888  1.00  0.00           C  
ATOM   3011  N   ASP B 204      22.162  -1.737 -12.155  1.00  0.00           N  
ATOM   3012  CA  ASP B 204      21.473  -0.519 -11.712  1.00  0.00           C  
ATOM   3013  C   ASP B 204      20.298  -0.866 -10.787  1.00  0.00           C  
ATOM   3014  O   ASP B 204      20.046  -0.184  -9.793  1.00  0.00           O  
ATOM   3015  CB  ASP B 204      20.944   0.256 -12.925  1.00  0.00           C  
ATOM   3016  CG  ASP B 204      22.040   0.633 -13.916  1.00  0.00           C  
ATOM   3017  OD1 ASP B 204      23.067   1.193 -13.466  1.00  0.00           O  
ATOM   3018  OD2 ASP B 204      21.876   0.333 -15.115  1.00  0.00           O  
ATOM   3019  N   LEU B 205      19.614  -1.965 -11.110  1.00  0.00           N  
ATOM   3020  CA  LEU B 205      18.534  -2.547 -10.319  1.00  0.00           C  
ATOM   3021  C   LEU B 205      18.872  -4.003 -10.009  1.00  0.00           C  
ATOM   3022  O   LEU B 205      19.034  -4.822 -10.913  1.00  0.00           O  
ATOM   3023  CB  LEU B 205      17.216  -2.374 -11.094  1.00  0.00           C  
ATOM   3024  CG  LEU B 205      15.999  -3.085 -10.476  1.00  0.00           C  
ATOM   3025  CD1 LEU B 205      15.662  -2.565  -9.083  1.00  0.00           C  
ATOM   3026  CD2 LEU B 205      14.779  -2.861 -11.369  1.00  0.00           C  
ATOM   3027  N   LEU B 206      18.954  -4.342  -8.725  1.00  0.00           N  
ATOM   3028  CA  LEU B 206      19.242  -5.691  -8.259  1.00  0.00           C  
ATOM   3029  C   LEU B 206      18.036  -6.253  -7.509  1.00  0.00           C  
ATOM   3030  O   LEU B 206      17.587  -5.664  -6.529  1.00  0.00           O  
ATOM   3031  CB  LEU B 206      20.503  -5.650  -7.379  1.00  0.00           C  
ATOM   3032  CG  LEU B 206      20.996  -7.047  -6.966  1.00  0.00           C  
ATOM   3033  CD1 LEU B 206      21.613  -7.790  -8.142  1.00  0.00           C  
ATOM   3034  CD2 LEU B 206      22.054  -6.923  -5.867  1.00  0.00           C  
ATOM   3035  N   ILE B 207      17.556  -7.415  -7.931  1.00  0.00           N  
ATOM   3036  CA  ILE B 207      16.456  -8.131  -7.270  1.00  0.00           C  
ATOM   3037  C   ILE B 207      16.967  -9.491  -6.817  1.00  0.00           C  
ATOM   3038  O   ILE B 207      17.311 -10.337  -7.637  1.00  0.00           O  
ATOM   3039  CB  ILE B 207      15.220  -8.233  -8.185  1.00  0.00           C  
ATOM   3040  CG1 ILE B 207      14.822  -6.817  -8.683  1.00  0.00           C  
ATOM   3041  CG2 ILE B 207      14.074  -8.925  -7.432  1.00  0.00           C  
ATOM   3042  CD1 ILE B 207      13.564  -6.768  -9.528  1.00  0.00           C  
ATOM   3043  N   VAL B 208      17.025  -9.705  -5.508  1.00  0.00           N  
ATOM   3044  CA  VAL B 208      17.607 -10.915  -4.909  1.00  0.00           C  
ATOM   3045  C   VAL B 208      16.513 -11.766  -4.289  1.00  0.00           C  
ATOM   3046  O   VAL B 208      15.815 -11.329  -3.382  1.00  0.00           O  
ATOM   3047  CB  VAL B 208      18.717 -10.585  -3.895  1.00  0.00           C  
ATOM   3048  CG1 VAL B 208      19.512 -11.853  -3.574  1.00  0.00           C  
ATOM   3049  CG2 VAL B 208      19.692  -9.548  -4.445  1.00  0.00           C  
ATOM   3050  N   ALA B 209      16.362 -12.996  -4.787  1.00  0.00           N  
ATOM   3051  CA  ALA B 209      15.313 -13.928  -4.397  1.00  0.00           C  
ATOM   3052  C   ALA B 209      15.824 -15.383  -4.365  1.00  0.00           C  
ATOM   3053  O   ALA B 209      15.409 -16.232  -5.167  1.00  0.00           O  
ATOM   3054  CB  ALA B 209      14.125 -13.727  -5.347  1.00  0.00           C  
ATOM   3055  N   VAL B 210      16.780 -15.659  -3.469  1.00  0.00           N  
ATOM   3056  CA  VAL B 210      17.429 -16.972  -3.337  1.00  0.00           C  
ATOM   3057  C   VAL B 210      17.080 -17.702  -2.041  1.00  0.00           C  
ATOM   3058  O   VAL B 210      17.274 -18.918  -1.971  1.00  0.00           O  
ATOM   3059  CB  VAL B 210      18.955 -16.884  -3.517  1.00  0.00           C  
ATOM   3060  CG1 VAL B 210      19.318 -16.383  -4.918  1.00  0.00           C  
ATOM   3061  CG2 VAL B 210      19.653 -16.006  -2.475  1.00  0.00           C  
ATOM   3062  N   GLY B 211      16.572 -16.994  -1.036  1.00  0.00           N  
ATOM   3063  CA  GLY B 211      16.210 -17.573   0.263  1.00  0.00           C  
ATOM   3064  C   GLY B 211      17.424 -18.012   1.084  1.00  0.00           C  
ATOM   3065  O   GLY B 211      17.411 -19.078   1.701  1.00  0.00           O  
ATOM   3066  N   LYS B 212      18.507 -17.236   1.040  1.00  0.00           N  
ATOM   3067  CA  LYS B 212      19.746 -17.507   1.774  1.00  0.00           C  
ATOM   3068  C   LYS B 212      20.231 -16.253   2.490  1.00  0.00           C  
ATOM   3069  O   LYS B 212      20.602 -15.290   1.816  1.00  0.00           O  
ATOM   3070  CB  LYS B 212      20.831 -18.037   0.830  1.00  0.00           C  
ATOM   3071  CG  LYS B 212      20.528 -19.450   0.341  1.00  0.00           C  
ATOM   3072  CD  LYS B 212      21.721 -19.976  -0.460  1.00  0.00           C  
ATOM   3073  CE  LYS B 212      21.430 -21.396  -0.942  1.00  0.00           C  
ATOM   3074  NZ  LYS B 212      22.595 -21.953  -1.651  1.00  0.00           N  
ATOM   3075  N   PRO B 213      20.311 -16.263   3.830  1.00  0.00           N  
ATOM   3076  CA  PRO B 213      20.695 -15.092   4.597  1.00  0.00           C  
ATOM   3077  C   PRO B 213      22.102 -14.616   4.230  1.00  0.00           C  
ATOM   3078  O   PRO B 213      23.051 -15.400   4.254  1.00  0.00           O  
ATOM   3079  CB  PRO B 213      20.593 -15.518   6.071  1.00  0.00           C  
ATOM   3080  CG  PRO B 213      20.735 -17.038   6.038  1.00  0.00           C  
ATOM   3081  CD  PRO B 213      20.084 -17.401   4.702  1.00  0.00           C  
ATOM   3082  N   GLY B 214      22.233 -13.337   3.889  1.00  0.00           N  
ATOM   3083  CA  GLY B 214      23.512 -12.707   3.557  1.00  0.00           C  
ATOM   3084  C   GLY B 214      24.225 -13.306   2.342  1.00  0.00           C  
ATOM   3085  O   GLY B 214      25.450 -13.276   2.275  1.00  0.00           O  
ATOM   3086  N   PHE B 215      23.477 -13.861   1.381  1.00  0.00           N  
ATOM   3087  CA  PHE B 215      24.060 -14.490   0.189  1.00  0.00           C  
ATOM   3088  C   PHE B 215      24.826 -13.495  -0.694  1.00  0.00           C  
ATOM   3089  O   PHE B 215      25.832 -13.861  -1.294  1.00  0.00           O  
ATOM   3090  CB  PHE B 215      22.939 -15.165  -0.607  1.00  0.00           C  
ATOM   3091  CG  PHE B 215      23.421 -15.901  -1.839  1.00  0.00           C  
ATOM   3092  CD1 PHE B 215      23.186 -15.372  -3.116  1.00  0.00           C  
ATOM   3093  CD2 PHE B 215      24.138 -17.105  -1.705  1.00  0.00           C  
ATOM   3094  CE1 PHE B 215      23.659 -16.041  -4.255  1.00  0.00           C  
ATOM   3095  CE2 PHE B 215      24.611 -17.779  -2.841  1.00  0.00           C  
ATOM   3096  CZ  PHE B 215      24.376 -17.248  -4.116  1.00  0.00           C  
ATOM   3097  N   ILE B 216      24.378 -12.245  -0.751  1.00  0.00           N  
ATOM   3098  CA  ILE B 216      25.043 -11.166  -1.485  1.00  0.00           C  
ATOM   3099  C   ILE B 216      25.743 -10.235  -0.487  1.00  0.00           C  
ATOM   3100  O   ILE B 216      25.058  -9.548   0.273  1.00  0.00           O  
ATOM   3101  CB  ILE B 216      24.057 -10.429  -2.399  1.00  0.00           C  
ATOM   3102  CG1 ILE B 216      23.396 -11.371  -3.428  1.00  0.00           C  
ATOM   3103  CG2 ILE B 216      24.740  -9.255  -3.125  1.00  0.00           C  
ATOM   3104  CD1 ILE B 216      24.380 -12.114  -4.359  1.00  0.00           C  
ATOM   3105  N   PRO B 217      27.093 -10.183  -0.492  1.00  0.00           N  
ATOM   3106  CA  PRO B 217      27.838  -9.200   0.270  1.00  0.00           C  
ATOM   3107  C   PRO B 217      27.498  -7.778  -0.175  1.00  0.00           C  
ATOM   3108  O   PRO B 217      27.367  -7.515  -1.370  1.00  0.00           O  
ATOM   3109  CB  PRO B 217      29.318  -9.523   0.046  1.00  0.00           C  
ATOM   3110  CG  PRO B 217      29.314 -10.967  -0.436  1.00  0.00           C  
ATOM   3111  CD  PRO B 217      28.001 -11.069  -1.200  1.00  0.00           C  
ATOM   3112  N   GLY B 218      27.381  -6.845   0.771  1.00  0.00           N  
ATOM   3113  CA  GLY B 218      27.008  -5.459   0.456  1.00  0.00           C  
ATOM   3114  C   GLY B 218      28.049  -4.691  -0.358  1.00  0.00           C  
ATOM   3115  O   GLY B 218      27.689  -3.789  -1.109  1.00  0.00           O  
ATOM   3116  N   ASP B 219      29.335  -5.084  -0.282  1.00  0.00           N  
ATOM   3117  CA  ASP B 219      30.420  -4.486  -1.071  1.00  0.00           C  
ATOM   3118  C   ASP B 219      30.362  -4.845  -2.564  1.00  0.00           C  
ATOM   3119  O   ASP B 219      31.068  -4.227  -3.363  1.00  0.00           O  
ATOM   3120  CB  ASP B 219      31.777  -4.866  -0.457  1.00  0.00           C  
ATOM   3121  CG  ASP B 219      32.106  -6.357  -0.596  1.00  0.00           C  
ATOM   3122  OD1 ASP B 219      31.274  -7.167  -0.131  1.00  0.00           O  
ATOM   3123  OD2 ASP B 219      33.167  -6.685  -1.172  1.00  0.00           O  
ATOM   3124  N   TRP B 220      29.501  -5.787  -2.964  1.00  0.00           N  
ATOM   3125  CA  TRP B 220      29.259  -6.112  -4.366  1.00  0.00           C  
ATOM   3126  C   TRP B 220      28.295  -5.146  -5.050  1.00  0.00           C  
ATOM   3127  O   TRP B 220      28.273  -5.065  -6.283  1.00  0.00           O  
ATOM   3128  CB  TRP B 220      28.719  -7.546  -4.484  1.00  0.00           C  
ATOM   3129  CG  TRP B 220      29.658  -8.657  -4.155  1.00  0.00           C  
ATOM   3130  CD1 TRP B 220      30.818  -8.571  -3.463  1.00  0.00           C  
ATOM   3131  CD2 TRP B 220      29.516 -10.071  -4.509  1.00  0.00           C  
ATOM   3132  NE1 TRP B 220      31.403  -9.817  -3.361  1.00  0.00           N  
ATOM   3133  CE2 TRP B 220      30.632 -10.767  -3.988  1.00  0.00           C  
ATOM   3134  CE3 TRP B 220      28.542 -10.815  -5.219  1.00  0.00           C  
ATOM   3135  CZ2 TRP B 220      30.791 -12.159  -4.167  1.00  0.00           C  
ATOM   3136  CZ3 TRP B 220      28.708 -12.197  -5.395  1.00  0.00           C  
ATOM   3137  CH2 TRP B 220      29.818 -12.858  -4.870  1.00  0.00           C  
ATOM   3138  N   ILE B 221      27.496  -4.421  -4.273  1.00  0.00           N  
ATOM   3139  CA  ILE B 221      26.469  -3.526  -4.791  1.00  0.00           C  
ATOM   3140  C   ILE B 221      27.122  -2.380  -5.567  1.00  0.00           C  
ATOM   3141  O   ILE B 221      28.054  -1.734  -5.084  1.00  0.00           O  
ATOM   3142  CB  ILE B 221      25.567  -3.031  -3.642  1.00  0.00           C  
ATOM   3143  CG1 ILE B 221      24.910  -4.186  -2.856  1.00  0.00           C  
ATOM   3144  CG2 ILE B 221      24.499  -2.057  -4.141  1.00  0.00           C  
ATOM   3145  CD1 ILE B 221      24.059  -5.158  -3.696  1.00  0.00           C  
ATOM   3146  N   LYS B 222      26.609  -2.101  -6.764  1.00  0.00           N  
ATOM   3147  CA  LYS B 222      27.008  -0.936  -7.553  1.00  0.00           C  
ATOM   3148  C   LYS B 222      26.649   0.347  -6.803  1.00  0.00           C  
ATOM   3149  O   LYS B 222      25.565   0.453  -6.235  1.00  0.00           O  
ATOM   3150  CB  LYS B 222      26.339  -1.018  -8.933  1.00  0.00           C  
ATOM   3151  CG  LYS B 222      26.750   0.122  -9.870  1.00  0.00           C  
ATOM   3152  CD  LYS B 222      26.057  -0.034 -11.230  1.00  0.00           C  
ATOM   3153  CE  LYS B 222      26.407   1.124 -12.166  1.00  0.00           C  
ATOM   3154  NZ  LYS B 222      25.733   0.973 -13.472  1.00  0.00           N  
ATOM   3155  N   GLU B 223      27.550   1.326  -6.809  1.00  0.00           N  
ATOM   3156  CA  GLU B 223      27.274   2.631  -6.220  1.00  0.00           C  
ATOM   3157  C   GLU B 223      26.050   3.271  -6.899  1.00  0.00           C  
ATOM   3158  O   GLU B 223      26.000   3.409  -8.120  1.00  0.00           O  
ATOM   3159  CB  GLU B 223      28.520   3.518  -6.363  1.00  0.00           C  
ATOM   3160  CG  GLU B 223      28.545   4.670  -5.352  1.00  0.00           C  
ATOM   3161  CD  GLU B 223      28.870   4.227  -3.912  1.00  0.00           C  
ATOM   3162  OE1 GLU B 223      28.479   4.952  -2.975  1.00  0.00           O  
ATOM   3163  OE2 GLU B 223      29.507   3.167  -3.747  1.00  0.00           O  
ATOM   3164  N   GLY B 224      25.045   3.632  -6.111  1.00  0.00           N  
ATOM   3165  CA  GLY B 224      23.792   4.195  -6.601  1.00  0.00           C  
ATOM   3166  C   GLY B 224      22.722   3.181  -7.021  1.00  0.00           C  
ATOM   3167  O   GLY B 224      21.634   3.607  -7.400  1.00  0.00           O  
ATOM   3168  N   ALA B 225      22.988   1.878  -6.930  1.00  0.00           N  
ATOM   3169  CA  ALA B 225      22.020   0.855  -7.321  1.00  0.00           C  
ATOM   3170  C   ALA B 225      20.726   0.892  -6.483  1.00  0.00           C  
ATOM   3171  O   ALA B 225      20.710   1.312  -5.327  1.00  0.00           O  
ATOM   3172  CB  ALA B 225      22.671  -0.533  -7.235  1.00  0.00           C  
ATOM   3173  N   ILE B 226      19.654   0.378  -7.069  1.00  0.00           N  
ATOM   3174  CA  ILE B 226      18.399   0.077  -6.381  1.00  0.00           C  
ATOM   3175  C   ILE B 226      18.439  -1.395  -5.980  1.00  0.00           C  
ATOM   3176  O   ILE B 226      18.582  -2.267  -6.837  1.00  0.00           O  
ATOM   3177  CB  ILE B 226      17.201   0.392  -7.291  1.00  0.00           C  
ATOM   3178  CG1 ILE B 226      17.177   1.871  -7.744  1.00  0.00           C  
ATOM   3179  CG2 ILE B 226      15.881   0.051  -6.572  1.00  0.00           C  
ATOM   3180  CD1 ILE B 226      16.706   1.993  -9.191  1.00  0.00           C  
ATOM   3181  N   VAL B 227      18.310  -1.690  -4.691  1.00  0.00           N  
ATOM   3182  CA  VAL B 227      18.406  -3.049  -4.155  1.00  0.00           C  
ATOM   3183  C   VAL B 227      17.053  -3.498  -3.614  1.00  0.00           C  
ATOM   3184  O   VAL B 227      16.547  -2.955  -2.630  1.00  0.00           O  
ATOM   3185  CB  VAL B 227      19.509  -3.171  -3.093  1.00  0.00           C  
ATOM   3186  CG1 VAL B 227      19.627  -4.606  -2.571  1.00  0.00           C  
ATOM   3187  CG2 VAL B 227      20.874  -2.782  -3.676  1.00  0.00           C  
ATOM   3188  N   ILE B 228      16.479  -4.519  -4.236  1.00  0.00           N  
ATOM   3189  CA  ILE B 228      15.240  -5.167  -3.840  1.00  0.00           C  
ATOM   3190  C   ILE B 228      15.572  -6.545  -3.259  1.00  0.00           C  
ATOM   3191  O   ILE B 228      15.929  -7.468  -3.988  1.00  0.00           O  
ATOM   3192  CB  ILE B 228      14.261  -5.242  -5.027  1.00  0.00           C  
ATOM   3193  CG1 ILE B 228      13.995  -3.874  -5.712  1.00  0.00           C  
ATOM   3194  CG2 ILE B 228      12.937  -5.880  -4.578  1.00  0.00           C  
ATOM   3195  CD1 ILE B 228      13.386  -2.798  -4.821  1.00  0.00           C  
ATOM   3196  N   ASP B 229      15.454  -6.678  -1.952  1.00  0.00           N  
ATOM   3197  CA  ASP B 229      15.696  -7.929  -1.236  1.00  0.00           C  
ATOM   3198  C   ASP B 229      14.367  -8.647  -0.976  1.00  0.00           C  
ATOM   3199  O   ASP B 229      13.528  -8.203  -0.192  1.00  0.00           O  
ATOM   3200  CB  ASP B 229      16.479  -7.633   0.047  1.00  0.00           C  
ATOM   3201  CG  ASP B 229      17.081  -8.893   0.682  1.00  0.00           C  
ATOM   3202  OD1 ASP B 229      16.645 -10.022   0.351  1.00  0.00           O  
ATOM   3203  OD2 ASP B 229      18.009  -8.738   1.505  1.00  0.00           O  
ATOM   3204  N   VAL B 230      14.156  -9.751  -1.672  1.00  0.00           N  
ATOM   3205  CA  VAL B 230      12.949 -10.587  -1.571  1.00  0.00           C  
ATOM   3206  C   VAL B 230      13.107 -11.664  -0.505  1.00  0.00           C  
ATOM   3207  O   VAL B 230      12.127 -12.293  -0.095  1.00  0.00           O  
ATOM   3208  CB  VAL B 230      12.592 -11.212  -2.938  1.00  0.00           C  
ATOM   3209  CG1 VAL B 230      11.211 -11.866  -2.933  1.00  0.00           C  
ATOM   3210  CG2 VAL B 230      12.605 -10.176  -4.071  1.00  0.00           C  
ATOM   3211  N   GLY B 231      14.323 -11.905  -0.031  1.00  0.00           N  
ATOM   3212  CA  GLY B 231      14.628 -12.910   0.964  1.00  0.00           C  
ATOM   3213  C   GLY B 231      13.909 -12.635   2.286  1.00  0.00           C  
ATOM   3214  O   GLY B 231      13.893 -11.522   2.791  1.00  0.00           O  
ATOM   3215  N   ILE B 232      13.329 -13.689   2.860  1.00  0.00           N  
ATOM   3216  CA  ILE B 232      12.739 -13.660   4.198  1.00  0.00           C  
ATOM   3217  C   ILE B 232      13.288 -14.862   4.956  1.00  0.00           C  
ATOM   3218  O   ILE B 232      12.689 -15.944   4.982  1.00  0.00           O  
ATOM   3219  CB  ILE B 232      11.188 -13.618   4.156  1.00  0.00           C  
ATOM   3220  CG1 ILE B 232      10.684 -12.421   3.319  1.00  0.00           C  
ATOM   3221  CG2 ILE B 232      10.639 -13.541   5.589  1.00  0.00           C  
ATOM   3222  CD1 ILE B 232       9.159 -12.335   3.200  1.00  0.00           C  
ATOM   3223  N   ASN B 233      14.457 -14.688   5.556  1.00  0.00           N  
ATOM   3224  CA  ASN B 233      15.190 -15.753   6.224  1.00  0.00           C  
ATOM   3225  C   ASN B 233      15.079 -15.594   7.735  1.00  0.00           C  
ATOM   3226  O   ASN B 233      15.539 -14.601   8.302  1.00  0.00           O  
ATOM   3227  CB  ASN B 233      16.647 -15.746   5.751  1.00  0.00           C  
ATOM   3228  CG  ASN B 233      16.768 -15.830   4.243  1.00  0.00           C  
ATOM   3229  OD1 ASN B 233      16.497 -16.860   3.647  1.00  0.00           O  
ATOM   3230  ND2 ASN B 233      17.168 -14.751   3.608  1.00  0.00           N  
ATOM   3231  N   ARG B 234      14.481 -16.585   8.412  1.00  0.00           N  
ATOM   3232  CA  ARG B 234      14.435 -16.627   9.866  1.00  0.00           C  
ATOM   3233  C   ARG B 234      15.696 -17.299  10.396  1.00  0.00           C  
ATOM   3234  O   ARG B 234      15.954 -18.458  10.106  1.00  0.00           O  
ATOM   3235  CB  ARG B 234      13.134 -17.306  10.323  1.00  0.00           C  
ATOM   3236  CG  ARG B 234      12.933 -17.141  11.837  1.00  0.00           C  
ATOM   3237  CD  ARG B 234      11.572 -17.732  12.283  1.00  0.00           C  
ATOM   3238  NE  ARG B 234      10.426 -16.925  11.797  1.00  0.00           N  
ATOM   3239  CZ  ARG B 234       9.754 -16.003  12.472  1.00  0.00           C  
ATOM   3240  NH1 ARG B 234      10.052 -15.692  13.709  1.00  0.00           N  
ATOM   3241  NH2 ARG B 234       8.750 -15.370  11.917  1.00  0.00           N  
ATOM   3242  N   LEU B 235      16.468 -16.553  11.193  1.00  0.00           N  
ATOM   3243  CA  LEU B 235      17.661 -17.061  11.861  1.00  0.00           C  
ATOM   3244  C   LEU B 235      17.284 -17.849  13.127  1.00  0.00           C  
ATOM   3245  O   LEU B 235      16.197 -17.689  13.674  1.00  0.00           O  
ATOM   3246  CB  LEU B 235      18.597 -15.893  12.203  1.00  0.00           C  
ATOM   3247  CG  LEU B 235      19.066 -15.035  11.008  1.00  0.00           C  
ATOM   3248  CD1 LEU B 235      20.032 -13.973  11.525  1.00  0.00           C  
ATOM   3249  CD2 LEU B 235      19.777 -15.865   9.941  1.00  0.00           C  
ATOM   3250  N   GLU B 236      18.225 -18.618  13.649  1.00  0.00           N  
ATOM   3251  CA  GLU B 236      18.052 -19.385  14.897  1.00  0.00           C  
ATOM   3252  C   GLU B 236      17.685 -18.501  16.094  1.00  0.00           C  
ATOM   3253  O   GLU B 236      16.896 -18.891  16.946  1.00  0.00           O  
ATOM   3254  CB  GLU B 236      19.356 -20.134  15.224  1.00  0.00           C  
ATOM   3255  CG  GLU B 236      19.680 -21.235  14.209  1.00  0.00           C  
ATOM   3256  CD  GLU B 236      20.952 -22.017  14.584  1.00  0.00           C  
ATOM   3257  OE1 GLU B 236      21.159 -23.083  13.976  1.00  0.00           O  
ATOM   3258  OE2 GLU B 236      21.703 -21.541  15.466  1.00  0.00           O  
ATOM   3259  N   ASN B 237      18.198 -17.273  16.141  1.00  0.00           N  
ATOM   3260  CA  ASN B 237      17.883 -16.302  17.193  1.00  0.00           C  
ATOM   3261  C   ASN B 237      16.502 -15.625  17.025  1.00  0.00           C  
ATOM   3262  O   ASN B 237      16.192 -14.681  17.751  1.00  0.00           O  
ATOM   3263  CB  ASN B 237      19.045 -15.301  17.296  1.00  0.00           C  
ATOM   3264  CG  ASN B 237      19.182 -14.395  16.080  1.00  0.00           C  
ATOM   3265  OD1 ASN B 237      18.344 -14.325  15.208  1.00  0.00           O  
ATOM   3266  ND2 ASN B 237      20.260 -13.650  15.995  1.00  0.00           N  
ATOM   3267  N   GLY B 238      15.697 -16.045  16.056  1.00  0.00           N  
ATOM   3268  CA  GLY B 238      14.363 -15.518  15.773  1.00  0.00           C  
ATOM   3269  C   GLY B 238      14.338 -14.255  14.910  1.00  0.00           C  
ATOM   3270  O   GLY B 238      13.250 -13.885  14.441  1.00  0.00           O  
ATOM   3271  N   LYS B 239      15.491 -13.615  14.659  1.00  0.00           N  
ATOM   3272  CA  LYS B 239      15.558 -12.459  13.753  1.00  0.00           C  
ATOM   3273  C   LYS B 239      15.232 -12.873  12.319  1.00  0.00           C  
ATOM   3274  O   LYS B 239      15.567 -13.970  11.879  1.00  0.00           O  
ATOM   3275  CB  LYS B 239      16.931 -11.769  13.812  1.00  0.00           C  
ATOM   3276  CG  LYS B 239      17.148 -11.008  15.123  1.00  0.00           C  
ATOM   3277  CD  LYS B 239      18.452 -10.192  15.055  1.00  0.00           C  
ATOM   3278  CE  LYS B 239      18.622  -9.343  16.309  1.00  0.00           C  
ATOM   3279  NZ  LYS B 239      19.822  -8.452  16.222  1.00  0.00           N  
ATOM   3280  N   VAL B 240      14.602 -11.957  11.585  1.00  0.00           N  
ATOM   3281  CA  VAL B 240      14.334 -12.110  10.155  1.00  0.00           C  
ATOM   3282  C   VAL B 240      15.280 -11.203   9.394  1.00  0.00           C  
ATOM   3283  O   VAL B 240      15.373 -10.017   9.702  1.00  0.00           O  
ATOM   3284  CB  VAL B 240      12.865 -11.809   9.827  1.00  0.00           C  
ATOM   3285  CG1 VAL B 240      12.576 -11.999   8.336  1.00  0.00           C  
ATOM   3286  CG2 VAL B 240      11.927 -12.748  10.601  1.00  0.00           C  
ATOM   3287  N   VAL B 241      15.991 -11.762   8.416  1.00  0.00           N  
ATOM   3288  CA  VAL B 241      16.966 -11.059   7.575  1.00  0.00           C  
ATOM   3289  C   VAL B 241      16.744 -11.399   6.100  1.00  0.00           C  
ATOM   3290  O   VAL B 241      16.147 -12.432   5.779  1.00  0.00           O  
ATOM   3291  CB  VAL B 241      18.418 -11.357   7.996  1.00  0.00           C  
ATOM   3292  CG1 VAL B 241      18.675 -10.944   9.447  1.00  0.00           C  
ATOM   3293  CG2 VAL B 241      18.789 -12.835   7.825  1.00  0.00           C  
ATOM   3294  N   GLY B 242      17.226 -10.535   5.217  1.00  0.00           N  
ATOM   3295  CA  GLY B 242      17.180 -10.741   3.777  1.00  0.00           C  
ATOM   3296  C   GLY B 242      18.316 -11.603   3.227  1.00  0.00           C  
ATOM   3297  O   GLY B 242      19.120 -12.178   3.969  1.00  0.00           O  
ATOM   3298  N   ASP B 243      18.384 -11.665   1.910  1.00  0.00           N  
ATOM   3299  CA  ASP B 243      19.439 -12.351   1.163  1.00  0.00           C  
ATOM   3300  C   ASP B 243      20.676 -11.452   0.944  1.00  0.00           C  
ATOM   3301  O   ASP B 243      21.737 -11.947   0.545  1.00  0.00           O  
ATOM   3302  CB  ASP B 243      18.877 -12.807  -0.196  1.00  0.00           C  
ATOM   3303  CG  ASP B 243      17.848 -13.940  -0.142  1.00  0.00           C  
ATOM   3304  OD1 ASP B 243      17.776 -14.682   0.857  1.00  0.00           O  
ATOM   3305  OD2 ASP B 243      17.164 -14.161  -1.161  1.00  0.00           O  
ATOM   3306  N   VAL B 244      20.559 -10.158   1.194  1.00  0.00           N  
ATOM   3307  CA  VAL B 244      21.633  -9.152   1.060  1.00  0.00           C  
ATOM   3308  C   VAL B 244      22.102  -8.717   2.445  1.00  0.00           C  
ATOM   3309  O   VAL B 244      21.305  -8.527   3.358  1.00  0.00           O  
ATOM   3310  CB  VAL B 244      21.165  -7.947   0.232  1.00  0.00           C  
ATOM   3311  CG1 VAL B 244      22.305  -6.955  -0.022  1.00  0.00           C  
ATOM   3312  CG2 VAL B 244      20.617  -8.369  -1.138  1.00  0.00           C  
ATOM   3313  N   VAL B 245      23.415  -8.500   2.606  1.00  0.00           N  
ATOM   3314  CA  VAL B 245      23.969  -7.914   3.836  1.00  0.00           C  
ATOM   3315  C   VAL B 245      23.607  -6.431   3.893  1.00  0.00           C  
ATOM   3316  O   VAL B 245      24.286  -5.580   3.322  1.00  0.00           O  
ATOM   3317  CB  VAL B 245      25.487  -8.150   3.954  1.00  0.00           C  
ATOM   3318  CG1 VAL B 245      26.014  -7.615   5.287  1.00  0.00           C  
ATOM   3319  CG2 VAL B 245      25.817  -9.646   3.900  1.00  0.00           C  
ATOM   3320  N   PHE B 246      22.511  -6.116   4.593  1.00  0.00           N  
ATOM   3321  CA  PHE B 246      21.846  -4.809   4.558  1.00  0.00           C  
ATOM   3322  C   PHE B 246      22.763  -3.636   4.928  1.00  0.00           C  
ATOM   3323  O   PHE B 246      22.802  -2.646   4.203  1.00  0.00           O  
ATOM   3324  CB  PHE B 246      20.633  -4.843   5.490  1.00  0.00           C  
ATOM   3325  CG  PHE B 246      19.840  -3.552   5.513  1.00  0.00           C  
ATOM   3326  CD1 PHE B 246      20.140  -2.551   6.452  1.00  0.00           C  
ATOM   3327  CD2 PHE B 246      18.816  -3.330   4.571  1.00  0.00           C  
ATOM   3328  CE1 PHE B 246      19.431  -1.333   6.442  1.00  0.00           C  
ATOM   3329  CE2 PHE B 246      18.104  -2.124   4.560  1.00  0.00           C  
ATOM   3330  CZ  PHE B 246      18.412  -1.120   5.495  1.00  0.00           C  
ATOM   3331  N   GLU B 247      23.511  -3.709   6.036  1.00  0.00           N  
ATOM   3332  CA  GLU B 247      24.314  -2.577   6.531  1.00  0.00           C  
ATOM   3333  C   GLU B 247      25.363  -2.100   5.529  1.00  0.00           C  
ATOM   3334  O   GLU B 247      25.595  -0.898   5.395  1.00  0.00           O  
ATOM   3335  CB  GLU B 247      25.036  -2.953   7.842  1.00  0.00           C  
ATOM   3336  CG  GLU B 247      24.143  -2.825   9.081  1.00  0.00           C  
ATOM   3337  CD  GLU B 247      24.926  -2.985  10.385  1.00  0.00           C  
ATOM   3338  OE1 GLU B 247      24.356  -2.618  11.439  1.00  0.00           O  
ATOM   3339  OE2 GLU B 247      26.068  -3.479  10.348  1.00  0.00           O  
ATOM   3340  N   ASP B 248      25.990  -3.019   4.814  1.00  0.00           N  
ATOM   3341  CA  ASP B 248      27.019  -2.676   3.841  1.00  0.00           C  
ATOM   3342  C   ASP B 248      26.410  -2.276   2.493  1.00  0.00           C  
ATOM   3343  O   ASP B 248      26.870  -1.319   1.867  1.00  0.00           O  
ATOM   3344  CB  ASP B 248      28.013  -3.834   3.704  1.00  0.00           C  
ATOM   3345  CG  ASP B 248      28.815  -4.056   4.989  1.00  0.00           C  
ATOM   3346  OD1 ASP B 248      29.165  -3.046   5.657  1.00  0.00           O  
ATOM   3347  OD2 ASP B 248      29.095  -5.235   5.296  1.00  0.00           O  
ATOM   3348  N   ALA B 249      25.315  -2.929   2.089  1.00  0.00           N  
ATOM   3349  CA  ALA B 249      24.572  -2.556   0.885  1.00  0.00           C  
ATOM   3350  C   ALA B 249      23.982  -1.138   0.983  1.00  0.00           C  
ATOM   3351  O   ALA B 249      24.084  -0.356   0.039  1.00  0.00           O  
ATOM   3352  CB  ALA B 249      23.485  -3.603   0.651  1.00  0.00           C  
ATOM   3353  N   ALA B 250      23.461  -0.755   2.152  1.00  0.00           N  
ATOM   3354  CA  ALA B 250      22.866   0.559   2.392  1.00  0.00           C  
ATOM   3355  C   ALA B 250      23.876   1.725   2.348  1.00  0.00           C  
ATOM   3356  O   ALA B 250      23.476   2.881   2.223  1.00  0.00           O  
ATOM   3357  CB  ALA B 250      22.133   0.515   3.736  1.00  0.00           C  
ATOM   3358  N   LYS B 251      25.168   1.452   2.416  1.00  0.00           N  
ATOM   3359  CA  LYS B 251      26.220   2.472   2.236  1.00  0.00           C  
ATOM   3360  C   LYS B 251      26.449   2.831   0.761  1.00  0.00           C  
ATOM   3361  O   LYS B 251      26.977   3.904   0.483  1.00  0.00           O  
ATOM   3362  CB  LYS B 251      27.538   1.985   2.866  1.00  0.00           C  
ATOM   3363  CG  LYS B 251      27.452   1.832   4.395  1.00  0.00           C  
ATOM   3364  CD  LYS B 251      28.665   1.056   4.946  1.00  0.00           C  
ATOM   3365  CE  LYS B 251      28.446   0.670   6.404  1.00  0.00           C  
ATOM   3366  NZ  LYS B 251      29.337  -0.441   6.831  1.00  0.00           N  
ATOM   3367  N   ARG B 252      26.061   1.935  -0.160  1.00  0.00           N  
ATOM   3368  CA  ARG B 252      26.337   2.020  -1.599  1.00  0.00           C  
ATOM   3369  C   ARG B 252      25.081   2.275  -2.437  1.00  0.00           C  
ATOM   3370  O   ARG B 252      25.111   3.073  -3.370  1.00  0.00           O  
ATOM   3371  CB  ARG B 252      27.032   0.732  -2.056  1.00  0.00           C  
ATOM   3372  CG  ARG B 252      28.350   0.453  -1.295  1.00  0.00           C  
ATOM   3373  CD  ARG B 252      28.986  -0.855  -1.773  1.00  0.00           C  
ATOM   3374  NE  ARG B 252      29.502  -0.724  -3.148  1.00  0.00           N  
ATOM   3375  CZ  ARG B 252      30.744  -0.466  -3.520  1.00  0.00           C  
ATOM   3376  NH1 ARG B 252      31.715  -0.354  -2.656  1.00  0.00           N  
ATOM   3377  NH2 ARG B 252      31.031  -0.315  -4.771  1.00  0.00           N  
ATOM   3378  N   ALA B 253      23.994   1.635  -2.093  1.00  0.00           N  
ATOM   3379  CA  ALA B 253      22.750   1.755  -2.831  1.00  0.00           C  
ATOM   3380  C   ALA B 253      22.151   3.178  -2.746  1.00  0.00           C  
ATOM   3381  O   ALA B 253      22.309   3.883  -1.751  1.00  0.00           O  
ATOM   3382  CB  ALA B 253      21.773   0.696  -2.308  1.00  0.00           C  
ATOM   3383  N   SER B 254      21.410   3.586  -3.785  1.00  0.00           N  
ATOM   3384  CA  SER B 254      20.563   4.779  -3.741  1.00  0.00           C  
ATOM   3385  C   SER B 254      19.234   4.497  -3.035  1.00  0.00           C  
ATOM   3386  O   SER B 254      18.749   5.331  -2.267  1.00  0.00           O  
ATOM   3387  CB  SER B 254      20.311   5.317  -5.151  1.00  0.00           C  
ATOM   3388  OG  SER B 254      19.682   4.354  -5.972  1.00  0.00           O  
ATOM   3389  N   TYR B 255      18.682   3.301  -3.262  1.00  0.00           N  
ATOM   3390  CA  TYR B 255      17.471   2.795  -2.628  1.00  0.00           C  
ATOM   3391  C   TYR B 255      17.662   1.344  -2.193  1.00  0.00           C  
ATOM   3392  O   TYR B 255      18.290   0.554  -2.903  1.00  0.00           O  
ATOM   3393  CB  TYR B 255      16.286   2.894  -3.594  1.00  0.00           C  
ATOM   3394  CG  TYR B 255      15.836   4.298  -3.926  1.00  0.00           C  
ATOM   3395  CD1 TYR B 255      14.829   4.923  -3.162  1.00  0.00           C  
ATOM   3396  CD2 TYR B 255      16.407   4.986  -5.012  1.00  0.00           C  
ATOM   3397  CE1 TYR B 255      14.390   6.213  -3.477  1.00  0.00           C  
ATOM   3398  CE2 TYR B 255      15.983   6.281  -5.336  1.00  0.00           C  
ATOM   3399  CZ  TYR B 255      14.964   6.897  -4.569  1.00  0.00           C  
ATOM   3400  OH  TYR B 255      14.544   8.157  -4.886  1.00  0.00           O  
ATOM   3401  N   ILE B 256      17.086   0.972  -1.056  1.00  0.00           N  
ATOM   3402  CA  ILE B 256      17.114  -0.405  -0.563  1.00  0.00           C  
ATOM   3403  C   ILE B 256      15.820  -0.758   0.179  1.00  0.00           C  
ATOM   3404  O   ILE B 256      15.291   0.041   0.954  1.00  0.00           O  
ATOM   3405  CB  ILE B 256      18.385  -0.650   0.277  1.00  0.00           C  
ATOM   3406  CG1 ILE B 256      18.573  -2.153   0.567  1.00  0.00           C  
ATOM   3407  CG2 ILE B 256      18.397   0.176   1.578  1.00  0.00           C  
ATOM   3408  CD1 ILE B 256      19.974  -2.506   1.098  1.00  0.00           C  
ATOM   3409  N   THR B 257      15.319  -1.976  -0.035  1.00  0.00           N  
ATOM   3410  CA  THR B 257      14.218  -2.525   0.766  1.00  0.00           C  
ATOM   3411  C   THR B 257      14.740  -3.078   2.095  1.00  0.00           C  
ATOM   3412  O   THR B 257      15.682  -3.881   2.078  1.00  0.00           O  
ATOM   3413  CB  THR B 257      13.470  -3.639   0.027  1.00  0.00           C  
ATOM   3414  OG1 THR B 257      14.366  -4.616  -0.442  1.00  0.00           O  
ATOM   3415  CG2 THR B 257      12.672  -3.108  -1.153  1.00  0.00           C  
ATOM   3416  N   PRO B 258      14.131  -2.738   3.239  1.00  0.00           N  
ATOM   3417  CA  PRO B 258      14.444  -3.399   4.506  1.00  0.00           C  
ATOM   3418  C   PRO B 258      13.860  -4.814   4.538  1.00  0.00           C  
ATOM   3419  O   PRO B 258      12.895  -5.130   3.836  1.00  0.00           O  
ATOM   3420  CB  PRO B 258      13.832  -2.490   5.571  1.00  0.00           C  
ATOM   3421  CG  PRO B 258      12.592  -1.936   4.872  1.00  0.00           C  
ATOM   3422  CD  PRO B 258      13.039  -1.797   3.417  1.00  0.00           C  
ATOM   3423  N   VAL B 259      14.418  -5.661   5.402  1.00  0.00           N  
ATOM   3424  CA  VAL B 259      13.838  -6.973   5.730  1.00  0.00           C  
ATOM   3425  C   VAL B 259      13.793  -7.138   7.255  1.00  0.00           C  
ATOM   3426  O   VAL B 259      14.848  -7.133   7.888  1.00  0.00           O  
ATOM   3427  CB  VAL B 259      14.605  -8.129   5.069  1.00  0.00           C  
ATOM   3428  CG1 VAL B 259      13.914  -9.468   5.361  1.00  0.00           C  
ATOM   3429  CG2 VAL B 259      14.679  -7.976   3.555  1.00  0.00           C  
ATOM   3430  N   PRO B 260      12.596  -7.277   7.872  1.00  0.00           N  
ATOM   3431  CA  PRO B 260      11.269  -7.262   7.268  1.00  0.00           C  
ATOM   3432  C   PRO B 260      10.796  -5.845   6.883  1.00  0.00           C  
ATOM   3433  O   PRO B 260      11.430  -4.858   7.239  1.00  0.00           O  
ATOM   3434  CB  PRO B 260      10.372  -7.897   8.336  1.00  0.00           C  
ATOM   3435  CG  PRO B 260      11.024  -7.421   9.638  1.00  0.00           C  
ATOM   3436  CD  PRO B 260      12.513  -7.445   9.304  1.00  0.00           C  
ATOM   3437  N   GLY B 261       9.650  -5.754   6.202  1.00  0.00           N  
ATOM   3438  CA  GLY B 261       8.955  -4.491   5.925  1.00  0.00           C  
ATOM   3439  C   GLY B 261       9.221  -3.890   4.538  1.00  0.00           C  
ATOM   3440  O   GLY B 261       8.718  -2.805   4.255  1.00  0.00           O  
ATOM   3441  N   GLY B 262       9.965  -4.589   3.675  1.00  0.00           N  
ATOM   3442  CA  GLY B 262      10.155  -4.215   2.275  1.00  0.00           C  
ATOM   3443  C   GLY B 262       9.178  -4.939   1.344  1.00  0.00           C  
ATOM   3444  O   GLY B 262       8.018  -4.574   1.243  1.00  0.00           O  
ATOM   3445  N   VAL B 263       9.646  -6.002   0.683  1.00  0.00           N  
ATOM   3446  CA  VAL B 263       8.856  -6.728  -0.327  1.00  0.00           C  
ATOM   3447  C   VAL B 263       7.700  -7.535   0.282  1.00  0.00           C  
ATOM   3448  O   VAL B 263       6.620  -7.590  -0.296  1.00  0.00           O  
ATOM   3449  CB  VAL B 263       9.766  -7.640  -1.163  1.00  0.00           C  
ATOM   3450  CG1 VAL B 263       8.993  -8.401  -2.235  1.00  0.00           C  
ATOM   3451  CG2 VAL B 263      10.863  -6.830  -1.855  1.00  0.00           C  
ATOM   3452  N   GLY B 264       7.899  -8.145   1.442  1.00  0.00           N  
ATOM   3453  CA  GLY B 264       6.933  -9.081   2.045  1.00  0.00           C  
ATOM   3454  C   GLY B 264       5.487  -8.554   2.150  1.00  0.00           C  
ATOM   3455  O   GLY B 264       4.573  -9.236   1.688  1.00  0.00           O  
ATOM   3456  N   PRO B 265       5.243  -7.346   2.690  1.00  0.00           N  
ATOM   3457  CA  PRO B 265       3.900  -6.771   2.767  1.00  0.00           C  
ATOM   3458  C   PRO B 265       3.226  -6.568   1.408  1.00  0.00           C  
ATOM   3459  O   PRO B 265       2.004  -6.698   1.298  1.00  0.00           O  
ATOM   3460  CB  PRO B 265       4.077  -5.435   3.501  1.00  0.00           C  
ATOM   3461  CG  PRO B 265       5.345  -5.634   4.320  1.00  0.00           C  
ATOM   3462  CD  PRO B 265       6.190  -6.515   3.411  1.00  0.00           C  
ATOM   3463  N   MET B 266       4.007  -6.311   0.354  1.00  0.00           N  
ATOM   3464  CA  MET B 266       3.481  -6.080  -0.993  1.00  0.00           C  
ATOM   3465  C   MET B 266       2.847  -7.328  -1.603  1.00  0.00           C  
ATOM   3466  O   MET B 266       1.908  -7.189  -2.369  1.00  0.00           O  
ATOM   3467  CB  MET B 266       4.596  -5.572  -1.923  1.00  0.00           C  
ATOM   3468  CG  MET B 266       5.075  -4.171  -1.544  1.00  0.00           C  
ATOM   3469  SD  MET B 266       3.783  -2.905  -1.500  1.00  0.00           S  
ATOM   3470  CE  MET B 266       3.195  -2.948  -3.196  1.00  0.00           C  
ATOM   3471  N   THR B 267       3.290  -8.514  -1.239  1.00  0.00           N  
ATOM   3472  CA  THR B 267       2.713  -9.761  -1.762  1.00  0.00           C  
ATOM   3473  C   THR B 267       1.222  -9.876  -1.428  1.00  0.00           C  
ATOM   3474  O   THR B 267       0.418 -10.171  -2.299  1.00  0.00           O  
ATOM   3475  CB  THR B 267       3.465 -10.986  -1.215  1.00  0.00           C  
ATOM   3476  OG1 THR B 267       4.852 -10.859  -1.474  1.00  0.00           O  
ATOM   3477  CG2 THR B 267       3.013 -12.289  -1.856  1.00  0.00           C  
ATOM   3478  N   VAL B 268       0.844  -9.609  -0.181  1.00  0.00           N  
ATOM   3479  CA  VAL B 268      -0.564  -9.681   0.251  1.00  0.00           C  
ATOM   3480  C   VAL B 268      -1.353  -8.470  -0.263  1.00  0.00           C  
ATOM   3481  O   VAL B 268      -2.512  -8.624  -0.634  1.00  0.00           O  
ATOM   3482  CB  VAL B 268      -0.677  -9.814   1.783  1.00  0.00           C  
ATOM   3483  CG1 VAL B 268      -2.140  -9.905   2.242  1.00  0.00           C  
ATOM   3484  CG2 VAL B 268       0.030 -11.078   2.277  1.00  0.00           C  
ATOM   3485  N   ALA B 269      -0.749  -7.288  -0.324  1.00  0.00           N  
ATOM   3486  CA  ALA B 269      -1.406  -6.118  -0.893  1.00  0.00           C  
ATOM   3487  C   ALA B 269      -1.739  -6.324  -2.384  1.00  0.00           C  
ATOM   3488  O   ALA B 269      -2.860  -6.054  -2.807  1.00  0.00           O  
ATOM   3489  CB  ALA B 269      -0.510  -4.893  -0.680  1.00  0.00           C  
ATOM   3490  N   THR B 270      -0.823  -6.893  -3.149  1.00  0.00           N  
ATOM   3491  CA  THR B 270      -1.030  -7.202  -4.568  1.00  0.00           C  
ATOM   3492  C   THR B 270      -2.050  -8.318  -4.773  1.00  0.00           C  
ATOM   3493  O   THR B 270      -2.799  -8.275  -5.735  1.00  0.00           O  
ATOM   3494  CB  THR B 270       0.294  -7.578  -5.240  1.00  0.00           C  
ATOM   3495  OG1 THR B 270       1.271  -6.595  -4.999  1.00  0.00           O  
ATOM   3496  CG2 THR B 270       0.150  -7.685  -6.756  1.00  0.00           C  
ATOM   3497  N   LEU B 271      -2.148  -9.293  -3.859  1.00  0.00           N  
ATOM   3498  CA  LEU B 271      -3.217 -10.293  -3.895  1.00  0.00           C  
ATOM   3499  C   LEU B 271      -4.608  -9.639  -3.796  1.00  0.00           C  
ATOM   3500  O   LEU B 271      -5.533 -10.020  -4.514  1.00  0.00           O  
ATOM   3501  CB  LEU B 271      -2.994 -11.281  -2.739  1.00  0.00           C  
ATOM   3502  CG  LEU B 271      -4.094 -12.349  -2.595  1.00  0.00           C  
ATOM   3503  CD1 LEU B 271      -4.037 -13.354  -3.732  1.00  0.00           C  
ATOM   3504  CD2 LEU B 271      -3.909 -13.087  -1.272  1.00  0.00           C  
ATOM   3505  N   ILE B 272      -4.746  -8.649  -2.921  1.00  0.00           N  
ATOM   3506  CA  ILE B 272      -5.981  -7.881  -2.753  1.00  0.00           C  
ATOM   3507  C   ILE B 272      -6.262  -7.045  -4.010  1.00  0.00           C  
ATOM   3508  O   ILE B 272      -7.379  -7.049  -4.510  1.00  0.00           O  
ATOM   3509  CB  ILE B 272      -5.870  -7.005  -1.488  1.00  0.00           C  
ATOM   3510  CG1 ILE B 272      -5.815  -7.881  -0.228  1.00  0.00           C  
ATOM   3511  CG2 ILE B 272      -7.051  -6.027  -1.373  1.00  0.00           C  
ATOM   3512  CD1 ILE B 272      -5.316  -7.085   0.984  1.00  0.00           C  
ATOM   3513  N   GLU B 273      -5.246  -6.380  -4.544  1.00  0.00           N  
ATOM   3514  CA  GLU B 273      -5.353  -5.610  -5.781  1.00  0.00           C  
ATOM   3515  C   GLU B 273      -5.778  -6.493  -6.970  1.00  0.00           C  
ATOM   3516  O   GLU B 273      -6.728  -6.156  -7.671  1.00  0.00           O  
ATOM   3517  CB  GLU B 273      -4.002  -4.914  -6.033  1.00  0.00           C  
ATOM   3518  CG  GLU B 273      -4.052  -3.893  -7.175  1.00  0.00           C  
ATOM   3519  CD  GLU B 273      -2.685  -3.199  -7.386  1.00  0.00           C  
ATOM   3520  OE1 GLU B 273      -2.679  -1.982  -7.676  1.00  0.00           O  
ATOM   3521  OE2 GLU B 273      -1.637  -3.879  -7.253  1.00  0.00           O  
ATOM   3522  N   ASN B 274      -5.167  -7.667  -7.126  1.00  0.00           N  
ATOM   3523  CA  ASN B 274      -5.555  -8.649  -8.138  1.00  0.00           C  
ATOM   3524  C   ASN B 274      -7.011  -9.103  -7.970  1.00  0.00           C  
ATOM   3525  O   ASN B 274      -7.725  -9.254  -8.959  1.00  0.00           O  
ATOM   3526  CB  ASN B 274      -4.632  -9.879  -8.044  1.00  0.00           C  
ATOM   3527  CG  ASN B 274      -3.276  -9.732  -8.709  1.00  0.00           C  
ATOM   3528  OD1 ASN B 274      -2.935  -8.771  -9.376  1.00  0.00           O  
ATOM   3529  ND2 ASN B 274      -2.456 -10.760  -8.601  1.00  0.00           N  
ATOM   3530  N   THR B 275      -7.474  -9.309  -6.734  1.00  0.00           N  
ATOM   3531  CA  THR B 275      -8.857  -9.731  -6.470  1.00  0.00           C  
ATOM   3532  C   THR B 275      -9.851  -8.645  -6.866  1.00  0.00           C  
ATOM   3533  O   THR B 275     -10.891  -8.943  -7.454  1.00  0.00           O  
ATOM   3534  CB  THR B 275      -9.053 -10.114  -4.998  1.00  0.00           C  
ATOM   3535  OG1 THR B 275      -8.117 -11.089  -4.607  1.00  0.00           O  
ATOM   3536  CG2 THR B 275     -10.435 -10.714  -4.727  1.00  0.00           C  
ATOM   3537  N   LEU B 276      -9.536  -7.389  -6.601  1.00  0.00           N  
ATOM   3538  CA  LEU B 276     -10.340  -6.266  -7.074  1.00  0.00           C  
ATOM   3539  C   LEU B 276     -10.328  -6.180  -8.604  1.00  0.00           C  
ATOM   3540  O   LEU B 276     -11.387  -6.036  -9.198  1.00  0.00           O  
ATOM   3541  CB  LEU B 276      -9.838  -4.964  -6.441  1.00  0.00           C  
ATOM   3542  CG  LEU B 276     -10.591  -3.709  -6.935  1.00  0.00           C  
ATOM   3543  CD1 LEU B 276     -12.059  -3.696  -6.508  1.00  0.00           C  
ATOM   3544  CD2 LEU B 276      -9.923  -2.456  -6.372  1.00  0.00           C  
ATOM   3545  N   GLN B 277      -9.162  -6.305  -9.226  1.00  0.00           N  
ATOM   3546  CA  GLN B 277      -9.027  -6.290 -10.678  1.00  0.00           C  
ATOM   3547  C   GLN B 277      -9.883  -7.384 -11.332  1.00  0.00           C  
ATOM   3548  O   GLN B 277     -10.646  -7.097 -12.252  1.00  0.00           O  
ATOM   3549  CB  GLN B 277      -7.546  -6.452 -11.061  1.00  0.00           C  
ATOM   3550  CG  GLN B 277      -7.358  -6.324 -12.581  1.00  0.00           C  
ATOM   3551  CD  GLN B 277      -5.936  -6.556 -13.069  1.00  0.00           C  
ATOM   3552  OE1 GLN B 277      -5.019  -6.904 -12.345  1.00  0.00           O  
ATOM   3553  NE2 GLN B 277      -5.727  -6.394 -14.357  1.00  0.00           N  
ATOM   3554  N   ALA B 278      -9.835  -8.614 -10.804  1.00  0.00           N  
ATOM   3555  CA  ALA B 278     -10.645  -9.717 -11.302  1.00  0.00           C  
ATOM   3556  C   ALA B 278     -12.148  -9.385 -11.259  1.00  0.00           C  
ATOM   3557  O   ALA B 278     -12.855  -9.601 -12.243  1.00  0.00           O  
ATOM   3558  CB  ALA B 278     -10.319 -10.970 -10.474  1.00  0.00           C  
ATOM   3559  N   CYS B 279     -12.617  -8.796 -10.157  1.00  0.00           N  
ATOM   3560  CA  CYS B 279     -14.004  -8.362 -10.021  1.00  0.00           C  
ATOM   3561  C   CYS B 279     -14.364  -7.269 -11.036  1.00  0.00           C  
ATOM   3562  O   CYS B 279     -15.339  -7.401 -11.773  1.00  0.00           O  
ATOM   3563  CB  CYS B 279     -14.223  -7.876  -8.582  1.00  0.00           C  
ATOM   3564  SG  CYS B 279     -15.965  -7.449  -8.284  1.00  0.00           S  
ATOM   3565  N   VAL B 280     -13.581  -6.197 -11.087  1.00  0.00           N  
ATOM   3566  CA  VAL B 280     -13.910  -4.972 -11.824  1.00  0.00           C  
ATOM   3567  C   VAL B 280     -13.729  -5.136 -13.329  1.00  0.00           C  
ATOM   3568  O   VAL B 280     -14.526  -4.612 -14.094  1.00  0.00           O  
ATOM   3569  CB  VAL B 280     -13.083  -3.785 -11.290  1.00  0.00           C  
ATOM   3570  CG1 VAL B 280     -13.283  -2.499 -12.101  1.00  0.00           C  
ATOM   3571  CG2 VAL B 280     -13.471  -3.460  -9.839  1.00  0.00           C  
ATOM   3572  N   GLU B 281     -12.700  -5.859 -13.767  1.00  0.00           N  
ATOM   3573  CA  GLU B 281     -12.352  -5.972 -15.180  1.00  0.00           C  
ATOM   3574  C   GLU B 281     -12.913  -7.237 -15.845  1.00  0.00           C  
ATOM   3575  O   GLU B 281     -13.180  -7.221 -17.047  1.00  0.00           O  
ATOM   3576  CB  GLU B 281     -10.827  -5.932 -15.380  1.00  0.00           C  
ATOM   3577  CG  GLU B 281     -10.178  -4.601 -14.979  1.00  0.00           C  
ATOM   3578  CD  GLU B 281      -8.645  -4.591 -15.192  1.00  0.00           C  
ATOM   3579  OE1 GLU B 281      -7.973  -3.720 -14.592  1.00  0.00           O  
ATOM   3580  OE2 GLU B 281      -8.100  -5.491 -15.881  1.00  0.00           O  
ATOM   3581  N   TYR B 282     -13.082  -8.341 -15.096  1.00  0.00           N  
ATOM   3582  CA  TYR B 282     -13.349  -9.644 -15.713  1.00  0.00           C  
ATOM   3583  C   TYR B 282     -14.703 -10.245 -15.343  1.00  0.00           C  
ATOM   3584  O   TYR B 282     -15.272 -10.957 -16.176  1.00  0.00           O  
ATOM   3585  CB  TYR B 282     -12.216 -10.635 -15.388  1.00  0.00           C  
ATOM   3586  CG  TYR B 282     -10.803 -10.144 -15.644  1.00  0.00           C  
ATOM   3587  CD1 TYR B 282     -10.516  -9.254 -16.693  1.00  0.00           C  
ATOM   3588  CD2 TYR B 282      -9.751 -10.554 -14.792  1.00  0.00           C  
ATOM   3589  CE1 TYR B 282      -9.223  -8.754 -16.885  1.00  0.00           C  
ATOM   3590  CE2 TYR B 282      -8.449 -10.064 -14.978  1.00  0.00           C  
ATOM   3591  CZ  TYR B 282      -8.186  -9.158 -16.019  1.00  0.00           C  
ATOM   3592  OH  TYR B 282      -6.923  -8.649 -16.190  1.00  0.00           O  
ATOM   3593  N   HIS B 283     -15.204 -10.014 -14.137  1.00  0.00           N  
ATOM   3594  CA  HIS B 283     -16.407 -10.695 -13.653  1.00  0.00           C  
ATOM   3595  C   HIS B 283     -17.630  -9.791 -13.543  1.00  0.00           C  
ATOM   3596  O   HIS B 283     -18.736 -10.238 -13.842  1.00  0.00           O  
ATOM   3597  CB  HIS B 283     -16.124 -11.352 -12.295  1.00  0.00           C  
ATOM   3598  CG  HIS B 283     -14.931 -12.259 -12.253  1.00  0.00           C  
ATOM   3599  ND1 HIS B 283     -14.150 -12.481 -11.133  1.00  0.00           N  
ATOM   3600  CD2 HIS B 283     -14.404 -13.020 -13.266  1.00  0.00           C  
ATOM   3601  CE1 HIS B 283     -13.175 -13.336 -11.475  1.00  0.00           C  
ATOM   3602  NE2 HIS B 283     -13.295 -13.686 -12.756  1.00  0.00           N  
ATOM   3603  N   ASP B 284     -17.443  -8.543 -13.106  1.00  0.00           N  
ATOM   3604  CA  ASP B 284     -18.531  -7.581 -12.918  1.00  0.00           C  
ATOM   3605  C   ASP B 284     -18.134  -6.180 -13.421  1.00  0.00           C  
ATOM   3606  O   ASP B 284     -18.144  -5.206 -12.659  1.00  0.00           O  
ATOM   3607  CB  ASP B 284     -18.967  -7.619 -11.449  1.00  0.00           C  
ATOM   3608  CG  ASP B 284     -20.258  -6.858 -11.178  1.00  0.00           C  
ATOM   3609  OD1 ASP B 284     -21.211  -6.979 -11.963  1.00  0.00           O  
ATOM   3610  OD2 ASP B 284     -20.316  -6.189 -10.108  1.00  0.00           O  
ATOM   3611  N   PRO B 285     -17.697  -6.089 -14.718  1.00  0.00           N  
ATOM   3612  CA  PRO B 285     -17.375  -4.811 -15.318  1.00  0.00           C  
ATOM   3613  C   PRO B 285     -18.631  -3.948 -15.411  1.00  0.00           C  
ATOM   3614  O   PRO B 285     -19.726  -4.443 -15.693  1.00  0.00           O  
ATOM   3615  CB  PRO B 285     -16.786  -5.131 -16.695  1.00  0.00           C  
ATOM   3616  CG  PRO B 285     -17.479  -6.440 -17.067  1.00  0.00           C  
ATOM   3617  CD  PRO B 285     -17.626  -7.144 -15.720  1.00  0.00           C  
ATOM   3618  N   GLN B 286     -18.461  -2.669 -15.172  1.00  0.00           N  
ATOM   3619  CA  GLN B 286     -19.491  -1.670 -15.408  1.00  0.00           C  
ATOM   3620  C   GLN B 286     -19.167  -0.953 -16.721  1.00  0.00           C  
ATOM   3621  O   GLN B 286     -17.994  -0.758 -17.027  1.00  0.00           O  
ATOM   3622  CB  GLN B 286     -19.570  -0.696 -14.223  1.00  0.00           C  
ATOM   3623  CG  GLN B 286     -19.817  -1.411 -12.883  1.00  0.00           C  
ATOM   3624  CD  GLN B 286     -21.096  -2.246 -12.874  1.00  0.00           C  
ATOM   3625  OE1 GLN B 286     -22.193  -1.743 -13.031  1.00  0.00           O  
ATOM   3626  NE2 GLN B 286     -21.003  -3.548 -12.684  1.00  0.00           N  
ATOM   3627  N   ASP B 287     -20.198  -0.567 -17.460  1.00  0.00           N  
ATOM   3628  CA  ASP B 287     -19.997   0.313 -18.603  1.00  0.00           C  
ATOM   3629  C   ASP B 287     -19.485   1.672 -18.089  1.00  0.00           C  
ATOM   3630  O   ASP B 287     -20.065   2.242 -17.162  1.00  0.00           O  
ATOM   3631  CB  ASP B 287     -21.301   0.464 -19.414  1.00  0.00           C  
ATOM   3632  CG  ASP B 287     -21.754  -0.832 -20.119  1.00  0.00           C  
ATOM   3633  OD1 ASP B 287     -20.886  -1.619 -20.550  1.00  0.00           O  
ATOM   3634  OD2 ASP B 287     -22.985  -1.030 -20.242  1.00  0.00           O  
ATOM   3635  N   GLU B 288     -18.349   2.134 -18.626  1.00  0.00           N  
ATOM   3636  CA  GLU B 288     -17.797   3.469 -18.345  1.00  0.00           C  
ATOM   3637  C   GLU B 288     -18.637   4.596 -18.970  1.00  0.00           C  
ATOM   3638  O   GLU B 288     -19.150   4.420 -20.097  1.00  0.00           O  
ATOM   3639  CB  GLU B 288     -16.325   3.588 -18.798  1.00  0.00           C  
ATOM   3640  CG  GLU B 288     -15.331   2.834 -17.883  1.00  0.00           C  
ATOM   3641  CD  GLU B 288     -13.839   3.121 -18.203  1.00  0.00           C  
ATOM   3642  OE1 GLU B 288     -12.995   2.821 -17.327  1.00  0.00           O  
ATOM   3643  OE2 GLU B 288     -13.517   3.637 -19.292  1.00  0.00           O  
ATOM   3644  OXT GLU B 288     -18.758   5.643 -18.296  1.00  0.00           O  
CONECT    1    2                                                      
CONECT    2    1    5    3                                            
CONECT    3    2    9    4    4                                       
CONECT    4    3    3                                                 
CONECT    5    2    6                                                 
CONECT    6    5    7                                                 
CONECT    7    6    8                                                 
CONECT    8    7                                                      
CONECT    9    3   10                                                 
CONECT   10    9   13   11                                            
CONECT   11   10   12   12   17                                       
CONECT   12   11   11                                                 
CONECT   13   14   10   15                                            
CONECT   14   16   13                                                 
CONECT   15   13                                                      
CONECT   16   14                                                      
CONECT   17   11   18                                                 
CONECT   18   17   19   21                                            
CONECT   19   25   18   20   20                                       
CONECT   20   19   19                                                 
CONECT   21   18   22                                                 
CONECT   22   21   23   24                                            
CONECT   23   22                                                      
CONECT   24   22                                                      
CONECT   25   26   19                                                 
CONECT   26   29   25   27                                            
CONECT   27   26   28   28   33                                       
CONECT   28   27   27                                                 
CONECT   29   30   26                                                 
CONECT   30   32   29   31                                            
CONECT   31   30                                                      
CONECT   32   30                                                      
CONECT   33   27   34                                                 
CONECT   34   33   35   37                                            
CONECT   35   41   36   36   34                                       
CONECT   36   35   35                                                 
CONECT   37   34   38   39                                            
CONECT   38   37   40                                                 
CONECT   39   37                                                      
CONECT   40   38                                                      
CONECT   41   42   35                                                 
CONECT   42   45   41   43                                            
CONECT   43   42   49   44   44                                       
CONECT   44   43   43                                                 
CONECT   45   46   42                                                 
CONECT   46   48   48   47   45                                       
CONECT   47   46                                                      
CONECT   48   46   46                                                 
CONECT   49   43   50                                                 
CONECT   50   49   51   53                                            
CONECT   51   57   50   52   52                                       
CONECT   52   51   51                                                 
CONECT   53   50   54                                                 
CONECT   54   53   56   55   55                                       
CONECT   55   54   54                                                 
CONECT   56   54                                                      
CONECT   57   58   51                                                 
CONECT   58   59   57   61                                            
CONECT   59   69   60   60   58                                       
CONECT   60   59   59                                                 
CONECT   61   58   62                                                 
CONECT   62   61   63   63   64                                       
CONECT   63   62   62   65                                            
CONECT   64   62   66   66                                            
CONECT   65   63   67   67                                            
CONECT   66   64   64   67                                            
CONECT   67   65   65   66   68                                       
CONECT   68   67                                                      
CONECT   69   70   59                                                 
CONECT   70   71   73   69                                            
CONECT   71   77   72   72   70                                       
CONECT   72   71   71                                                 
CONECT   73   74   70                                                 
CONECT   74   75   75   73   76                                       
CONECT   75   74   74                                                 
CONECT   76   74                                                      
CONECT   77   78   71                                                 
CONECT   78   79   81   77                                            
CONECT   79   80   80   83   78                                       
CONECT   80   79   79                                                 
CONECT   81   82   78                                                 
CONECT   82   81                                                      
CONECT   83   84   79                                                 
CONECT   84   85   87   83                                            
CONECT   85   86   86   84   94                                       
CONECT   86   85   85                                                 
CONECT   87   84   88                                                 
CONECT   88   89   89   87   90                                       
CONECT   89   91   88   88                                            
CONECT   90   88   92   92                                            
CONECT   91   89   93   93                                            
CONECT   92   93   90   90                                            
CONECT   93   91   91   92                                            
CONECT   94   85   95                                                 
CONECT   95   96   94   98                                            
CONECT   96  101   97   97   95                                       
CONECT   97   96   96                                                 
CONECT   98   95  100   99                                            
CONECT   99   98                                                      
CONECT  100   98                                                      
CONECT  101  102   96                                                 
CONECT  102  103  105  101                                            
CONECT  103  104  104  115  102                                       
CONECT  104  103  103                                                 
CONECT  105  102  106                                                 
CONECT  106  105  108  108  107                                       
CONECT  107  106  109                                                 
CONECT  108  111  106  106  110                                       
CONECT  109  107  110  110                                            
CONECT  110  108  112  109  109                                       
CONECT  111  113  113  108                                            
CONECT  112  114  114  110                                            
CONECT  113  111  111  114                                            
CONECT  114  113  112  112                                            
CONECT  115  116  103                                                 
CONECT  116  119  117  115                                            
CONECT  117  118  118  116  123                                       
CONECT  118  117  117                                                 
CONECT  119  120  116                                                 
CONECT  120  121  121  119  122                                       
CONECT  121  120  120                                                 
CONECT  122  120                                                      
CONECT  123  117  124                                                 
CONECT  124  125  123  127                                            
CONECT  125  126  126  131  124                                       
CONECT  126  125  125                                                 
CONECT  127  124  128                                                 
CONECT  128  127  130  129                                            
CONECT  129  128                                                      
CONECT  130  128                                                      
CONECT  131  132  125                                                 
CONECT  132  133  135  131                                            
CONECT  133  143  134  134  132                                       
CONECT  134  133  133                                                 
CONECT  135  136  132                                                 
CONECT  136  137  137  138  135                                       
CONECT  137  139  136  136                                            
CONECT  138  140  140  136                                            
CONECT  139  141  141  137                                            
CONECT  140  141  138  138                                            
CONECT  141  142  139  139  140                                       
CONECT  142  141                                                      
CONECT  143  144  133                                                 
CONECT  144  145  147  143                                            
CONECT  145  146  146  144  152                                       
CONECT  146  145  145                                                 
CONECT  147  148  144                                                 
CONECT  148  149  147                                                 
CONECT  149  151  150  150  148                                       
CONECT  150  149  149                                                 
CONECT  151  149                                                      
CONECT  152  145  153                                                 
CONECT  153  154  152  156                                            
CONECT  154  155  155  153  164                                       
CONECT  155  154  154                                                 
CONECT  156  153  157                                                 
CONECT  157  158  158  159  156                                       
CONECT  158  160  157  157                                            
CONECT  159  161  161  157                                            
CONECT  160  162  162  158                                            
CONECT  161  162  159  159                                            
CONECT  162  163  160  160  161                                       
CONECT  163  162                                                      
CONECT  164  154  165                                                 
CONECT  165  166  164  168                                            
CONECT  166  167  167  175  165                                       
CONECT  167  166  166                                                 
CONECT  168  165  169                                                 
CONECT  169  168  170  170  171                                       
CONECT  170  169  169  172                                            
CONECT  171  169  173  173                                            
CONECT  172  170  174  174                                            
CONECT  173  171  171  174                                            
CONECT  174  172  172  173                                            
CONECT  175  176  166                                                 
CONECT  176  177  179  175                                            
CONECT  177  178  178  181  176                                       
CONECT  178  177  177                                                 
CONECT  179  176  180                                                 
CONECT  180  179                                                      
CONECT  181  182  177                                                 
CONECT  182  185  183  181                                            
CONECT  183  184  184  182  190                                       
CONECT  184  183  183                                                 
CONECT  185  186  182                                                 
CONECT  186  187  185                                                 
CONECT  187  188  188  186  189                                       
CONECT  188  187  187                                                 
CONECT  189  187                                                      
CONECT  190  183  191                                                 
CONECT  191  190  192  194                                            
CONECT  192  198  191  193  193                                       
CONECT  193  192  192                                                 
CONECT  194  191  195                                                 
CONECT  195  197  194  196                                            
CONECT  196  195                                                      
CONECT  197  195                                                      
CONECT  198  199  192                                                 
CONECT  199  198  200                                                 
CONECT  200  199  201  201  202                                       
CONECT  201  200  200                                                 
CONECT  202  200  203                                                 
CONECT  203  202  204  206                                            
CONECT  204  205  205  203  207                                       
CONECT  205  204  204                                                 
CONECT  206  203                                                      
CONECT  207  204  208                                                 
CONECT  208  207  211  209                                            
CONECT  209  208  215  210  210                                       
CONECT  210  209  209                                                 
CONECT  211  208  212                                                 
CONECT  212  211  213  213  214                                       
CONECT  213  212  212                                                 
CONECT  214  212                                                      
CONECT  215  209  216                                                 
CONECT  216  215  219  217                                            
CONECT  217  218  218  216  222                                       
CONECT  218  217  217                                                 
CONECT  219  221  216  220                                            
CONECT  220  219                                                      
CONECT  221  219                                                      
CONECT  222  217  223                                                 
CONECT  223  222  226  224                                            
CONECT  224  223  230  225  225                                       
CONECT  225  224  224                                                 
CONECT  226  223  227                                                 
CONECT  227  226  228  229                                            
CONECT  228  227                                                      
CONECT  229  227                                                      
CONECT  230  224  231                                                 
CONECT  231  230  234  232                                            
CONECT  232  231  233  233  237                                       
CONECT  233  232  232                                                 
CONECT  234  236  231  235                                            
CONECT  235  234                                                      
CONECT  236  234                                                      
CONECT  237  232  238                                                 
CONECT  238  237  241  239                                            
CONECT  239  238  240  240  246                                       
CONECT  240  239  239                                                 
CONECT  241  238  242                                                 
CONECT  242  243  241                                                 
CONECT  243  244  242                                                 
CONECT  244  245  243                                                 
CONECT  245  244                                                      
CONECT  246  239  247                                                 
CONECT  247  246  250  248                                            
CONECT  248  247  249  249  257                                       
CONECT  249  248  248                                                 
CONECT  250  251  247                                                 
CONECT  251  252  250                                                 
CONECT  252  253  251                                                 
CONECT  253  254  254  252                                            
CONECT  254  256  253  253  255                                       
CONECT  255  254                                                      
CONECT  256  254                                                      
CONECT  257  248  258                                                 
CONECT  258  257  261  259                                            
CONECT  259  258  265  260  260                                       
CONECT  260  259  259                                                 
CONECT  261  258  262                                                 
CONECT  262  261  264  263  263                                       
CONECT  263  262  262                                                 
CONECT  264  262                                                      
CONECT  265  259  266                                                 
CONECT  266  265  267  269                                            
CONECT  267  273  266  268  268                                       
CONECT  268  267  267                                                 
CONECT  269  270  266                                                 
CONECT  270  271  271  272  269                                       
CONECT  271  270  270                                                 
CONECT  272  270                                                      
CONECT  273  274  267                                                 
CONECT  274  277  275  273                                            
CONECT  275  276  276  274  278                                       
CONECT  276  275  275                                                 
CONECT  277  274                                                      
CONECT  278  275  279                                                 
CONECT  279  282  278  280                                            
CONECT  280  279  281  281  286                                       
CONECT  281  280  280                                                 
CONECT  282  283  279                                                 
CONECT  283  284  285  282                                            
CONECT  284  283                                                      
CONECT  285  283                                                      
CONECT  286  280  287                                                 
CONECT  287  286  288  290                                            
CONECT  288  289  289  287  293                                       
CONECT  289  288  288                                                 
CONECT  290  287  291  292                                            
CONECT  291  290                                                      
CONECT  292  290                                                      
CONECT  293  288  294                                                 
CONECT  294  295  293  297                                            
CONECT  295  296  296  294  301                                       
CONECT  296  295  295                                                 
CONECT  297  294  298                                                 
CONECT  298  300  297  299                                            
CONECT  299  298                                                      
CONECT  300  298                                                      
CONECT  301  295  302                                                 
CONECT  302  303  301  305                                            
CONECT  303  304  304  306  302                                       
CONECT  304  303  303                                                 
CONECT  305  302                                                      
CONECT  306  307  303                                                 
CONECT  307  308  310  306                                            
CONECT  308  309  309  314  307                                       
CONECT  309  308  308                                                 
CONECT  310  307  311                                                 
CONECT  311  310  312  312  313                                       
CONECT  312  311  311                                                 
CONECT  313  311                                                      
CONECT  314  315  308                                                 
CONECT  315  316  318  314                                            
CONECT  316  317  317  315  322                                       
CONECT  317  316  316                                                 
CONECT  318  320  315  319                                            
CONECT  319  318  321                                                 
CONECT  320  318                                                      
CONECT  321  319                                                      
CONECT  322  316  323                                                 
CONECT  323  324  322  326                                            
CONECT  324  325  325  330  323                                       
CONECT  325  324  324                                                 
CONECT  326  323  327                                                 
CONECT  327  326  328  328  329                                       
CONECT  328  327  327                                                 
CONECT  329  327                                                      
CONECT  330  331  324                                                 
CONECT  331  332  334  330                                            
CONECT  332  333  333  335  331                                       
CONECT  333  332  332                                                 
CONECT  334  331                                                      
CONECT  335  336  332                                                 
CONECT  336  337  339  335                                            
CONECT  337  338  338  336  343                                       
CONECT  338  337  337                                                 
CONECT  339  336  340                                                 
CONECT  340  342  339  341                                            
CONECT  341  340                                                      
CONECT  342  340                                                      
CONECT  343  337  344                                                 
CONECT  344  345  347  343                                            
CONECT  345  346  346  352  344                                       
CONECT  346  345  345                                                 
CONECT  347  344  348                                                 
CONECT  348  347  349                                                 
CONECT  349  348  350                                                 
CONECT  350  349  351                                                 
CONECT  351  350                                                      
CONECT  352  353  345  358                                            
CONECT  353  354  356  352                                            
CONECT  354  359  353  355  355                                       
CONECT  355  354  354                                                 
CONECT  356  353  357                                                 
CONECT  357  356  358                                                 
CONECT  358  352  357                                                 
CONECT  359  360  354                                                 
CONECT  360  363  359  361                                            
CONECT  361  360  368  362  362                                       
CONECT  362  361  361                                                 
CONECT  363  364  360                                                 
CONECT  364  365  363                                                 
CONECT  365  366  366  367  364                                       
CONECT  366  365  365                                                 
CONECT  367  365                                                      
CONECT  368  361  369                                                 
CONECT  369  372  368  370                                            
CONECT  370  369  371  371  377                                       
CONECT  371  370  370                                                 
CONECT  372  373  369                                                 
CONECT  373  374  372                                                 
CONECT  374  375  373                                                 
CONECT  375  376  374                                                 
CONECT  376  375                                                      
CONECT  377  370  378                                                 
CONECT  378  377  379  381                                            
CONECT  379  385  380  380  378                                       
CONECT  380  379  379                                                 
CONECT  381  378  382  383                                            
CONECT  382  381  384                                                 
CONECT  383  381                                                      
CONECT  384  382                                                      
CONECT  385  386  379                                                 
CONECT  386  389  385  387                                            
CONECT  387  386  388  388  392                                       
CONECT  388  387  387                                                 
CONECT  389  391  390  386                                            
CONECT  390  389                                                      
CONECT  391  389                                                      
CONECT  392  387  393                                                 
CONECT  393  392  394  396                                            
CONECT  394  400  395  395  393                                       
CONECT  395  394  394                                                 
CONECT  396  393  397  398                                            
CONECT  397  396  399                                                 
CONECT  398  396                                                      
CONECT  399  397                                                      
CONECT  400  401  394                                                 
CONECT  401  404  402  400                                            
CONECT  402  401  406  403  403                                       
CONECT  403  402  402                                                 
CONECT  404  401  405                                                 
CONECT  405  404                                                      
CONECT  406  412  407  402                                            
CONECT  407  410  406  408                                            
CONECT  408  407  409  409  413                                       
CONECT  409  408  408                                                 
CONECT  410  411  407                                                 
CONECT  411  412  410                                                 
CONECT  412  411  406                                                 
CONECT  413  408  414                                                 
CONECT  414  413  415                                                 
CONECT  415  414  416  416  417                                       
CONECT  416  415  415                                                 
CONECT  417  415  423  418                                            
CONECT  418  417  421  419                                            
CONECT  419  418  420  420  424                                       
CONECT  420  419  419                                                 
CONECT  421  422  418                                                 
CONECT  422  423  421                                                 
CONECT  423  417  422                                                 
CONECT  424  419  425                                                 
CONECT  425  424  428  426                                            
CONECT  426  427  427  425  430                                       
CONECT  427  426  426                                                 
CONECT  428  429  425                                                 
CONECT  429  428                                                      
CONECT  430  426  431                                                 
CONECT  431  430  432  434                                            
CONECT  432  433  433  431  437                                       
CONECT  433  432  432                                                 
CONECT  434  431  436  435                                            
CONECT  435  434                                                      
CONECT  436  434                                                      
CONECT  437  432  443  438                                            
CONECT  438  437  441  439                                            
CONECT  439  438  440  440  444                                       
CONECT  440  439  439                                                 
CONECT  441  442  438                                                 
CONECT  442  443  441                                                 
CONECT  443  442  437                                                 
CONECT  444  439  445                                                 
CONECT  445  444  446  448                                            
CONECT  446  452  445  447  447                                       
CONECT  447  446  446                                                 
CONECT  448  445  449                                                 
CONECT  449  448  450  450  451                                       
CONECT  450  449  449                                                 
CONECT  451  449                                                      
CONECT  452  453  446                                                 
CONECT  453  454  456  452                                            
CONECT  454  455  455  461  453                                       
CONECT  455  454  454                                                 
CONECT  456  453  457                                                 
CONECT  457  456  458                                                 
CONECT  458  460  460  457  459                                       
CONECT  459  458                                                      
CONECT  460  458  458                                                 
CONECT  461  462  454                                                 
CONECT  462  465  463  461                                            
CONECT  463  464  464  462  466                                       
CONECT  464  463  463                                                 
CONECT  465  462                                                      
CONECT  466  463  467                                                 
CONECT  467  466  468                                                 
CONECT  468  470  467  469  469                                       
CONECT  469  468  468                                                 
CONECT  470  471  468                                                 
CONECT  471  474  472  470                                            
CONECT  472  478  473  473  471                                       
CONECT  473  472  472                                                 
CONECT  474  475  471  476                                            
CONECT  475  477  474                                                 
CONECT  476  474                                                      
CONECT  477  475                                                      
CONECT  478  479  472                                                 
CONECT  479  482  478  480                                            
CONECT  480  479  481  481  484                                       
CONECT  481  480  480                                                 
CONECT  482  483  479                                                 
CONECT  483  482                                                      
CONECT  484  480  485                                                 
CONECT  485  484  486  488                                            
CONECT  486  485  487  487  492                                       
CONECT  487  486  486                                                 
CONECT  488  485  489                                                 
CONECT  489  491  488  490                                            
CONECT  490  489                                                      
CONECT  491  489                                                      
CONECT  492  486  493                                                 
CONECT  493  494  492  496                                            
CONECT  494  500  495  495  493                                       
CONECT  495  494  494                                                 
CONECT  496  493  497                                                 
CONECT  497  496  499  499  498                                       
CONECT  498  497                                                      
CONECT  499  497  497                                                 
CONECT  500  501  494                                                 
CONECT  501  504  502  500                                            
CONECT  502  503  503  501  507                                       
CONECT  503  502  502                                                 
CONECT  504  505  506  501                                            
CONECT  505  504                                                      
CONECT  506  504                                                      
CONECT  507  502  508                                                 
CONECT  508  507  511  509                                            
CONECT  509  508  510  510  515                                       
CONECT  510  509  509                                                 
CONECT  511  512  508  513                                            
CONECT  512  514  511                                                 
CONECT  513  511                                                      
CONECT  514  512                                                      
CONECT  515  509  516                                                 
CONECT  516  515  517  519                                            
CONECT  517  526  516  518  518                                       
CONECT  518  517  517                                                 
CONECT  519  516  520                                                 
CONECT  520  519  521                                                 
CONECT  521  520  522                                                 
CONECT  522  521  523  523                                            
CONECT  523  522  522  524  525                                       
CONECT  524  523                                                      
CONECT  525  523                                                      
CONECT  526  527  517                                                 
CONECT  527  528  530  526                                            
CONECT  528  536  529  529  527                                       
CONECT  529  528  528                                                 
CONECT  530  531  527                                                 
CONECT  531  533  533  530  532                                       
CONECT  532  531  534                                                 
CONECT  533  535  531  531                                            
CONECT  534  535  535  532                                            
CONECT  535  533  534  534                                            
CONECT  536  537  528                                                 
CONECT  537  540  538  536                                            
CONECT  538  539  539  537  548                                       
CONECT  539  538  538                                                 
CONECT  540  541  537                                                 
CONECT  541  542  542  540  543                                       
CONECT  542  544  541  541                                            
CONECT  543  541  545  545                                            
CONECT  544  542  546  546                                            
CONECT  545  546  543  543                                            
CONECT  546  544  544  547  545                                       
CONECT  547  546                                                      
CONECT  548  538  549                                                 
CONECT  549  548  550  552                                            
CONECT  550  553  549  551  551                                       
CONECT  551  550  550                                                 
CONECT  552  549                                                      
CONECT  553  554  550                                                 
CONECT  554  555  553                                                 
CONECT  555  557  556  556  554                                       
CONECT  556  555  555                                                 
CONECT  557  558  555                                                 
CONECT  558  559  557  561                                            
CONECT  559  560  560  568  558                                       
CONECT  560  559  559                                                 
CONECT  561  558  562                                                 
CONECT  562  561  563                                                 
CONECT  563  562  564                                                 
CONECT  564  563  565  565                                            
CONECT  565  564  564  566  567                                       
CONECT  566  565                                                      
CONECT  567  565                                                      
CONECT  568  569  559                                                 
CONECT  569  570  572  568                                            
CONECT  570  576  569  571  571                                       
CONECT  571  570  570                                                 
CONECT  572  569  573                                                 
CONECT  573  575  572  574                                            
CONECT  574  573                                                      
CONECT  575  573                                                      
CONECT  576  582  577  570                                            
CONECT  577  580  578  576                                            
CONECT  578  579  579  577  583                                       
CONECT  579  578  578                                                 
CONECT  580  581  577                                                 
CONECT  581  580  582                                                 
CONECT  582  581  576                                                 
CONECT  583  578  584                                                 
CONECT  584  585  583  587                                            
CONECT  585  591  586  586  584                                       
CONECT  586  585  585                                                 
CONECT  587  584  589  588                                            
CONECT  588  587  590                                                 
CONECT  589  587                                                      
CONECT  590  588                                                      
CONECT  591  592  585                                                 
CONECT  592  595  591  593                                            
CONECT  593  592  594  594  599                                       
CONECT  594  593  593                                                 
CONECT  595  596  592                                                 
CONECT  596  598  597  595                                            
CONECT  597  596                                                      
CONECT  598  596                                                      
CONECT  599  593  600                                                 
CONECT  600  601  599                                                 
CONECT  601  603  602  602  600                                       
CONECT  602  601  601                                                 
CONECT  603  604  601                                                 
CONECT  604  607  603  605                                            
CONECT  605  604  610  606  606                                       
CONECT  606  605  605                                                 
CONECT  607  608  609  604                                            
CONECT  608  607                                                      
CONECT  609  607                                                      
CONECT  610  605  611                                                 
CONECT  611  614  610  612                                            
CONECT  612  611  616  613  613                                       
CONECT  613  612  612                                                 
CONECT  614  615  611                                                 
CONECT  615  614                                                      
CONECT  616  612  617                                                 
CONECT  617  616  620  618                                            
CONECT  618  624  617  619  619                                       
CONECT  619  618  618                                                 
CONECT  620  617  621                                                 
CONECT  621  620  623  622                                            
CONECT  622  621                                                      
CONECT  623  621                                                      
CONECT  624  625  618                                                 
CONECT  625  624  626                                                 
CONECT  626  628  625  627  627                                       
CONECT  627  626  626                                                 
CONECT  628  629  626                                                 
CONECT  629  632  628  630                                            
CONECT  630  629  638  631  631                                       
CONECT  631  630  630                                                 
CONECT  632  633  629                                                 
CONECT  633  632  634  634  635                                       
CONECT  634  633  633  636                                            
CONECT  635  633  637                                                 
CONECT  636  634  637  637                                            
CONECT  637  636  636  635                                            
CONECT  638  630  639                                                 
CONECT  639  638  642  640                                            
CONECT  640  639  647  641  641                                       
CONECT  641  640  640                                                 
CONECT  642  643  639                                                 
CONECT  643  644  642                                                 
CONECT  644  646  643  645  645                                       
CONECT  645  644  644                                                 
CONECT  646  644                                                      
CONECT  647  640  648                                                 
CONECT  648  647  651  649                                            
CONECT  649  652  648  650  650                                       
CONECT  650  649  649                                                 
CONECT  651  648                                                      
CONECT  652  653  649                                                 
CONECT  653  656  652  654                                            
CONECT  654  653  660  655  655                                       
CONECT  655  654  654                                                 
CONECT  656  657  653                                                 
CONECT  657  658  656                                                 
CONECT  658  659  657                                                 
CONECT  659  658                                                      
CONECT  660  654  661                                                 
CONECT  661  660  664  662                                            
CONECT  662  661  665  663  663                                       
CONECT  663  662  662                                                 
CONECT  664  661                                                      
CONECT  665  662  666                                                 
CONECT  666  665  669  667                                            
CONECT  667  674  666  668  668                                       
CONECT  668  667  667                                                 
CONECT  669  666  670                                                 
CONECT  670  669  671                                                 
CONECT  671  672  672  670  673                                       
CONECT  672  671  671                                                 
CONECT  673  671                                                      
CONECT  674  675  667                                                 
CONECT  675  678  674  676                                            
CONECT  676  675  679  677  677                                       
CONECT  677  676  676                                                 
CONECT  678  675                                                      
CONECT  679  676  680                                                 
CONECT  680  683  679  681                                            
CONECT  681  680  690  682  682                                       
CONECT  682  681  681                                                 
CONECT  683  684  680                                                 
CONECT  684  686  686  685  683                                       
CONECT  685  687  687  684                                            
CONECT  686  688  684  684                                            
CONECT  687  689  685  685                                            
CONECT  688  689  689  686                                            
CONECT  689  688  688  687                                            
CONECT  690  681  691                                                 
CONECT  691  690  692                                                 
CONECT  692  694  691  693  693                                       
CONECT  693  692  692                                                 
CONECT  694  695  692                                                 
CONECT  695  696  694                                                 
CONECT  696  695  698  697  697                                       
CONECT  697  696  696                                                 
CONECT  698  696  699                                                 
CONECT  699  700  698  702                                            
CONECT  700  701  701  707  699                                       
CONECT  701  700  700                                                 
CONECT  702  699  703                                                 
CONECT  703  702  704                                                 
CONECT  704  703  705                                                 
CONECT  705  704  706                                                 
CONECT  706  705                                                      
CONECT  707  708  700                                                 
CONECT  708  711  709  707                                            
CONECT  709  714  708  710  710                                       
CONECT  710  709  709                                                 
CONECT  711  712  713  708                                            
CONECT  712  711                                                      
CONECT  713  711                                                      
CONECT  714  715  709                                                 
CONECT  715  716  714  718                                            
CONECT  716  717  717  721  715                                       
CONECT  717  716  716                                                 
CONECT  718  720  715  719                                            
CONECT  719  718                                                      
CONECT  720  718                                                      
CONECT  721  722  716                                                 
CONECT  722  723  725  721                                            
CONECT  723  732  724  724  722                                       
CONECT  724  723  723                                                 
CONECT  725  726  722                                                 
CONECT  726  727  725                                                 
CONECT  727  728  726                                                 
CONECT  728  729  729  727                                            
CONECT  729  731  728  728  730                                       
CONECT  730  729                                                      
CONECT  731  729                                                      
CONECT  732  733  723                                                 
CONECT  733  736  734  732                                            
CONECT  734  733  737  735  735                                       
CONECT  735  734  734                                                 
CONECT  736  733                                                      
CONECT  737  738  734                                                 
CONECT  738  739  741  737                                            
CONECT  739  742  740  740  738                                       
CONECT  740  739  739                                                 
CONECT  741  738                                                      
CONECT  742  743  739                                                 
CONECT  743  746  744  742                                            
CONECT  744  745  745  751  743                                       
CONECT  745  744  744                                                 
CONECT  746  747  743                                                 
CONECT  747  748  746                                                 
CONECT  748  749  747                                                 
CONECT  749  750  748                                                 
CONECT  750  749                                                      
CONECT  751  752  744                                                 
CONECT  752  753  755  751                                            
CONECT  753  754  754  758  752                                       
CONECT  754  753  753                                                 
CONECT  755  756  752  757                                            
CONECT  756  755                                                      
CONECT  757  755                                                      
CONECT  758  759  753                                                 
CONECT  759  760  762  758                                            
CONECT  760  766  761  761  759                                       
CONECT  761  760  760                                                 
CONECT  762  759  763                                                 
CONECT  763  764  762                                                 
CONECT  764  765  763                                                 
CONECT  765  764                                                      
CONECT  766  767  760                                                 
CONECT  767  768  770  766                                            
CONECT  768  776  769  769  767                                       
CONECT  769  768  768                                                 
CONECT  770  767  771                                                 
CONECT  771  770  772  772  773                                       
CONECT  772  771  771  774                                            
CONECT  773  771  775                                                 
CONECT  774  772  775  775                                            
CONECT  775  773  774  774                                            
CONECT  776  777  768                                                 
CONECT  777  778  776                                                 
CONECT  778  779  779  780  777                                       
CONECT  779  778  778                                                 
CONECT  780  778  781                                                 
CONECT  781  782  780  784                                            
CONECT  782  789  781  783  783                                       
CONECT  783  782  782                                                 
CONECT  784  781  785                                                 
CONECT  785  784  786                                                 
CONECT  786  785  787                                                 
CONECT  787  786  788                                                 
CONECT  788  787                                                      
CONECT  789  790  782                                                 
CONECT  790  793  789  791                                            
CONECT  791  790  792  792  796                                       
CONECT  792  791  791                                                 
CONECT  793  795  794  790                                            
CONECT  794  793                                                      
CONECT  795  793                                                      
CONECT  796  791  797                                                 
CONECT  797  796  798  800                                            
CONECT  798  802  799  799  797                                       
CONECT  799  798  798                                                 
CONECT  800  797  801                                                 
CONECT  801  800                                                      
CONECT  802  803  808  798                                            
CONECT  803  806  802  804                                            
CONECT  804  803  809  805  805                                       
CONECT  805  804  804                                                 
CONECT  806  803  807                                                 
CONECT  807  806  808                                                 
CONECT  808  807  802                                                 
CONECT  809  804  810                                                 
CONECT  810  809  811  813                                            
CONECT  811  812  812  810  817                                       
CONECT  812  811  811                                                 
CONECT  813  814  810  815                                            
CONECT  814  816  813                                                 
CONECT  815  813                                                      
CONECT  816  814                                                      
CONECT  817  811  818                                                 
CONECT  818  817  821  819                                            
CONECT  819  818  824  820  820                                       
CONECT  820  819  819                                                 
CONECT  821  818  822  823                                            
CONECT  822  821                                                      
CONECT  823  821                                                      
CONECT  824  825  819                                                 
CONECT  825  828  824  826                                            
CONECT  826  827  827  825  834                                       
CONECT  827  826  826                                                 
CONECT  828  829  825                                                 
CONECT  829  831  831  830  828                                       
CONECT  830  832  829                                                 
CONECT  831  833  829  829                                            
CONECT  832  833  833  830                                            
CONECT  833  832  832  831                                            
CONECT  834  826  835                                                 
CONECT  835  836  834  838                                            
CONECT  836  842  837  837  835                                       
CONECT  837  836  836                                                 
CONECT  838  835  839                                                 
CONECT  839  840  840  838  841                                       
CONECT  840  839  839                                                 
CONECT  841  839                                                      
CONECT  842  843  836                                                 
CONECT  843  844  842                                                 
CONECT  844  845  845  843  846                                       
CONECT  845  844  844                                                 
CONECT  846  844  847                                                 
CONECT  847  846  848  850                                            
CONECT  848  847  849  849  855                                       
CONECT  849  848  848                                                 
CONECT  850  847  851                                                 
CONECT  851  850  852                                                 
CONECT  852  851  853  853  854                                       
CONECT  853  852  852                                                 
CONECT  854  852                                                      
CONECT  855  848  856                                                 
CONECT  856  857  855                                                 
CONECT  857  858  858  859  856                                       
CONECT  858  857  857                                                 
CONECT  859  860  857                                                 
CONECT  860  861  863  859                                            
CONECT  861  862  862  866  860                                       
CONECT  862  861  861                                                 
CONECT  863  860  864  865                                            
CONECT  864  863                                                      
CONECT  865  863                                                      
CONECT  866  867  861                                                 
CONECT  867  868  866  870                                            
CONECT  868  869  869  877  867                                       
CONECT  869  868  868                                                 
CONECT  870  867  871                                                 
CONECT  871  870  872  872  873                                       
CONECT  872  871  871  874                                            
CONECT  873  871  875  875                                            
CONECT  874  872  876  876                                            
CONECT  875  873  873  876                                            
CONECT  876  874  874  875                                            
CONECT  877  878  868                                                 
CONECT  878  879  881  877                                            
CONECT  879  888  880  880  878                                       
CONECT  880  879  879                                                 
CONECT  881  882  878                                                 
CONECT  882  883  881                                                 
CONECT  883  884  882                                                 
CONECT  884  885  885  883                                            
CONECT  885  887  884  884  886                                       
CONECT  886  885                                                      
CONECT  887  885                                                      
CONECT  888  889  879                                                 
CONECT  889  890  888                                                 
CONECT  890  891  891  889  892                                       
CONECT  891  890  890                                                 
CONECT  892  890  893                                                 
CONECT  893  894  892  896                                            
CONECT  894  900  893  895  895                                       
CONECT  895  894  894                                                 
CONECT  896  893  897                                                 
CONECT  897  899  896  898                                            
CONECT  898  897                                                      
CONECT  899  897                                                      
CONECT  900  901  894                                                 
CONECT  901  904  900  902                                            
CONECT  902  901  905  903  903                                       
CONECT  903  902  902                                                 
CONECT  904  901                                                      
CONECT  905  902  906                                                 
CONECT  906  905  907  909                                            
CONECT  907  908  908  906  913                                       
CONECT  908  907  907                                                 
CONECT  909  906  910                                                 
CONECT  910  909  911  911  912                                       
CONECT  911  910  910                                                 
CONECT  912  910                                                      
CONECT  913  907  919  914                                            
CONECT  914  915  913  917                                            
CONECT  915  916  916  920  914                                       
CONECT  916  915  915                                                 
CONECT  917  918  914                                                 
CONECT  918  919  917                                                 
CONECT  919  913  918                                                 
CONECT  920  915  921                                                 
CONECT  921  922  920  924                                            
CONECT  922  928  921  923  923                                       
CONECT  923  922  922                                                 
CONECT  924  921  925                                                 
CONECT  925  926  924  927                                            
CONECT  926  925                                                      
CONECT  927  925                                                      
CONECT  928  929  922                                                 
CONECT  929  932  928  930                                            
CONECT  930  931  931  929  935                                       
CONECT  931  930  930                                                 
CONECT  932  933  934  929                                            
CONECT  933  932                                                      
CONECT  934  932                                                      
CONECT  935  930  936                                                 
CONECT  936  935  937  939                                            
CONECT  937  936  942  938  938                                       
CONECT  938  937  937                                                 
CONECT  939  936  940  941                                            
CONECT  940  939                                                      
CONECT  941  939                                                      
CONECT  942  937  943                                                 
CONECT  943  946  942  944                                            
CONECT  944  943  945  945  949                                       
CONECT  945  944  944                                                 
CONECT  946  947  948  943                                            
CONECT  947  946                                                      
CONECT  948  946                                                      
CONECT  949  944  950                                                 
CONECT  950  949  951  953                                            
CONECT  951  950  952  952  960                                       
CONECT  952  951  951                                                 
CONECT  953  950  954                                                 
CONECT  954  953  955                                                 
CONECT  955  954  956                                                 
CONECT  956  955  957  957                                            
CONECT  957  956  956  958  959                                       
CONECT  958  957                                                      
CONECT  959  957                                                      
CONECT  960  951  961                                                 
CONECT  961  964  960  962                                            
CONECT  962  961  963  963  972                                       
CONECT  963  962  962                                                 
CONECT  964  965  961                                                 
CONECT  965  967  967  966  964                                       
CONECT  966  968  968  965                                            
CONECT  967  969  965  965                                            
CONECT  968  970  966  966                                            
CONECT  969  970  970  967                                            
CONECT  970  971  969  969  968                                       
CONECT  971  970                                                      
CONECT  972  962  973                                                 
CONECT  973  972  976  974                                            
CONECT  974  973  975  975  982                                       
CONECT  975  974  974                                                 
CONECT  976  973  977                                                 
CONECT  977  979  979  976  978                                       
CONECT  978  977  980                                                 
CONECT  979  981  977  977                                            
CONECT  980  981  981  978                                            
CONECT  981  979  980  980                                            
CONECT  982  974  983                                                 
CONECT  983  982  986  984                                            
CONECT  984  983  988  985  985                                       
CONECT  985  984  984                                                 
CONECT  986  983  987                                                 
CONECT  987  986                                                      
CONECT  988  984  989                                                 
CONECT  989  988  990  992                                            
CONECT  990  991  991  989  996                                       
CONECT  991  990  990                                                 
CONECT  992  989  993                                                 
CONECT  993  992  994  995                                            
CONECT  994  993                                                      
CONECT  995  993                                                      
CONECT  996  990  997                                                 
CONECT  997 1000  996  998                                            
CONECT  998  997 1003  999  999                                       
CONECT  999  998  998                                                 
CONECT 1000 1001  997 1002                                            
CONECT 1001 1000                                                      
CONECT 1002 1000                                                      
CONECT 1003  998 1004                                                 
CONECT 1004 1003 1007 1005                                            
CONECT 1005 1006 1006 1004 1010                                       
CONECT 1006 1005 1005                                                 
CONECT 1007 1009 1004 1008                                            
CONECT 1008 1007                                                      
CONECT 1009 1007                                                      
CONECT 1010 1005 1011                                                 
CONECT 1011 1010 1012 1014                                            
CONECT 1012 1019 1011 1013 1013                                       
CONECT 1013 1012 1012                                                 
CONECT 1014 1011 1015                                                 
CONECT 1015 1014 1016                                                 
CONECT 1016 1015 1017 1017 1018                                       
CONECT 1017 1016 1016                                                 
CONECT 1018 1016                                                      
CONECT 1019 1025 1020 1012                                            
CONECT 1020 1023 1019 1021                                            
CONECT 1021 1020 1022 1022 1026                                       
CONECT 1022 1021 1021                                                 
CONECT 1023 1024 1020                                                 
CONECT 1024 1023 1025                                                 
CONECT 1025 1024 1019                                                 
CONECT 1026 1021 1027                                                 
CONECT 1027 1026 1028 1030                                            
CONECT 1028 1027 1034 1029 1029                                       
CONECT 1029 1028 1028                                                 
CONECT 1030 1027 1031                                                 
CONECT 1031 1032 1032 1033 1030                                       
CONECT 1032 1031 1031                                                 
CONECT 1033 1031                                                      
CONECT 1034 1028 1035                                                 
CONECT 1035 1036 1034 1038                                            
CONECT 1036 1040 1037 1037 1035                                       
CONECT 1037 1036 1036                                                 
CONECT 1038 1039 1035                                                 
CONECT 1039 1038                                                      
CONECT 1040 1041 1036                                                 
CONECT 1041 1044 1042 1040                                            
CONECT 1042 1041 1048 1043 1043                                       
CONECT 1043 1042 1042                                                 
CONECT 1044 1045 1041                                                 
CONECT 1045 1047 1046 1044                                            
CONECT 1046 1045                                                      
CONECT 1047 1045                                                      
CONECT 1048 1054 1042 1049                                            
CONECT 1049 1050 1048 1052                                            
CONECT 1050 1051 1051 1049 1055                                       
CONECT 1051 1050 1050                                                 
CONECT 1052 1053 1049                                                 
CONECT 1053 1054 1052                                                 
CONECT 1054 1048 1053                                                 
CONECT 1055 1050 1056                                                 
CONECT 1056 1057 1055 1059                                            
CONECT 1057 1058 1058 1060 1056                                       
CONECT 1058 1057 1057                                                 
CONECT 1059 1056                                                      
CONECT 1060 1061 1057                                                 
CONECT 1061 1062 1064 1060                                            
CONECT 1062 1063 1063 1066 1061                                       
CONECT 1063 1062 1062                                                 
CONECT 1064 1061 1065                                                 
CONECT 1065 1064                                                      
CONECT 1066 1067 1062                                                 
CONECT 1067 1068 1070 1066                                            
CONECT 1068 1077 1067 1069 1069                                       
CONECT 1069 1068 1068                                                 
CONECT 1070 1067 1071                                                 
CONECT 1071 1072 1072 1070 1073                                       
CONECT 1072 1074 1071 1071                                            
CONECT 1073 1071 1075 1075                                            
CONECT 1074 1072 1076 1076                                            
CONECT 1075 1076 1073 1073                                            
CONECT 1076 1074 1074 1075                                            
CONECT 1077 1078 1068                                                 
CONECT 1078 1081 1079 1077                                            
CONECT 1079 1080 1080 1085 1078                                       
CONECT 1080 1079 1079                                                 
CONECT 1081 1082 1078                                                 
CONECT 1082 1081 1084 1084 1083                                       
CONECT 1083 1082                                                      
CONECT 1084 1082 1082                                                 
CONECT 1085 1086 1079                                                 
CONECT 1086 1087 1089 1085                                            
CONECT 1087 1092 1088 1088 1086                                       
CONECT 1088 1087 1087                                                 
CONECT 1089 1090 1086 1091                                            
CONECT 1090 1089                                                      
CONECT 1091 1089                                                      
CONECT 1092 1093 1087                                                 
CONECT 1093 1094 1096 1092                                            
CONECT 1094 1095 1095 1099 1093                                       
CONECT 1095 1094 1094                                                 
CONECT 1096 1097 1093 1098                                            
CONECT 1097 1096                                                      
CONECT 1098 1096                                                      
CONECT 1099 1100 1094                                                 
CONECT 1100 1103 1099 1101                                            
CONECT 1101 1100 1104 1102 1102                                       
CONECT 1102 1101 1101                                                 
CONECT 1103 1100                                                      
CONECT 1104 1101 1105                                                 
CONECT 1105 1106 1104 1108                                            
CONECT 1106 1107 1107 1118 1105                                       
CONECT 1107 1106 1106                                                 
CONECT 1108 1105 1109                                                 
CONECT 1109 1108 1111 1111 1110                                       
CONECT 1110 1109 1112                                                 
CONECT 1111 1114 1109 1109 1113                                       
CONECT 1112 1113 1113 1110                                            
CONECT 1113 1111 1115 1112 1112                                       
CONECT 1114 1116 1116 1111                                            
CONECT 1115 1117 1117 1113                                            
CONECT 1116 1114 1114 1117                                            
CONECT 1117 1116 1115 1115                                            
CONECT 1118 1119 1106                                                 
CONECT 1119 1120 1122 1118                                            
CONECT 1120 1124 1119 1121 1121                                       
CONECT 1121 1120 1120                                                 
CONECT 1122 1119 1123                                                 
CONECT 1123 1122                                                      
CONECT 1124 1125 1120                                                 
CONECT 1125 1128 1124 1126                                            
CONECT 1126 1125 1127 1127 1133                                       
CONECT 1127 1126 1126                                                 
CONECT 1128 1129 1125                                                 
CONECT 1129 1130 1128                                                 
CONECT 1130 1131 1131 1132 1129                                       
CONECT 1131 1130 1130                                                 
CONECT 1132 1130                                                      
CONECT 1133 1126 1134                                                 
CONECT 1134 1133 1137 1135                                            
CONECT 1135 1134 1140 1136 1136                                       
CONECT 1136 1135 1135                                                 
CONECT 1137 1139 1138 1134                                            
CONECT 1138 1137                                                      
CONECT 1139 1137                                                      
CONECT 1140 1135 1141                                                 
CONECT 1141 1140 1142 1144                                            
CONECT 1142 1141 1151 1143 1143                                       
CONECT 1143 1142 1142                                                 
CONECT 1144 1141 1145                                                 
CONECT 1145 1144 1146                                                 
CONECT 1146 1145 1147                                                 
CONECT 1147 1146 1148 1148                                            
CONECT 1148 1150 1147 1147 1149                                       
CONECT 1149 1148                                                      
CONECT 1150 1148                                                      
CONECT 1151 1152 1142                                                 
CONECT 1152 1153 1151 1155                                            
CONECT 1153 1154 1154 1152 1160                                       
CONECT 1154 1153 1153                                                 
CONECT 1155 1152 1156                                                 
CONECT 1156 1157 1155                                                 
CONECT 1157 1159 1159 1156 1158                                       
CONECT 1158 1157                                                      
CONECT 1159 1157 1157                                                 
CONECT 1160 1153 1161                                                 
CONECT 1161 1162 1160 1164                                            
CONECT 1162 1168 1163 1163 1161                                       
CONECT 1163 1162 1162                                                 
CONECT 1164 1161 1166 1165                                            
CONECT 1165 1164 1167                                                 
CONECT 1166 1164                                                      
CONECT 1167 1165                                                      
CONECT 1168 1169 1162                                                 
CONECT 1169 1172 1170 1168                                            
CONECT 1170 1171 1171 1169 1176                                       
CONECT 1171 1170 1170                                                 
CONECT 1172 1173 1169                                                 
CONECT 1173 1172 1174                                                 
CONECT 1174 1173 1175                                                 
CONECT 1175 1174                                                      
CONECT 1176 1170 1177                                                 
CONECT 1177 1176 1178                                                 
CONECT 1178 1177 1180 1179 1179                                       
CONECT 1179 1178 1178                                                 
CONECT 1180 1178 1181                                                 
CONECT 1181 1180 1182 1184                                            
CONECT 1182 1183 1183 1188 1181                                       
CONECT 1183 1182 1182                                                 
CONECT 1184 1181 1185 1186                                            
CONECT 1185 1184 1187                                                 
CONECT 1186 1184                                                      
CONECT 1187 1185                                                      
CONECT 1188 1182 1189                                                 
CONECT 1189 1192 1188 1190                                            
CONECT 1190 1189 1199 1191 1191                                       
CONECT 1191 1190 1190                                                 
CONECT 1192 1193 1189                                                 
CONECT 1193 1194 1192                                                 
CONECT 1194 1195 1193                                                 
CONECT 1195 1196 1196 1194                                            
CONECT 1196 1198 1197 1195 1195                                       
CONECT 1197 1196                                                      
CONECT 1198 1196                                                      
CONECT 1199 1190 1200                                                 
CONECT 1200 1199 1201 1203                                            
CONECT 1201 1202 1202 1200 1209                                       
CONECT 1202 1201 1201                                                 
CONECT 1203 1200 1204                                                 
CONECT 1204 1203 1205 1205 1206                                       
CONECT 1205 1204 1204 1207                                            
CONECT 1206 1204 1208                                                 
CONECT 1207 1205 1208 1208                                            
CONECT 1208 1206 1207 1207                                            
CONECT 1209 1201 1210                                                 
CONECT 1210 1211 1209 1213                                            
CONECT 1211 1212 1212 1210 1220                                       
CONECT 1212 1211 1211                                                 
CONECT 1213 1210 1214                                                 
CONECT 1214 1213 1215                                                 
CONECT 1215 1214 1216                                                 
CONECT 1216 1215 1217 1217                                            
CONECT 1217 1216 1216 1219 1218                                       
CONECT 1218 1217                                                      
CONECT 1219 1217                                                      
CONECT 1220 1211 1221                                                 
CONECT 1221 1222 1220 1224                                            
CONECT 1222 1223 1223 1229 1221                                       
CONECT 1223 1222 1222                                                 
CONECT 1224 1221 1225                                                 
CONECT 1225 1224 1226                                                 
CONECT 1226 1225 1227 1227 1228                                       
CONECT 1227 1226 1226                                                 
CONECT 1228 1226                                                      
CONECT 1229 1230 1222                                                 
CONECT 1230 1231 1229 1233                                            
CONECT 1231 1243 1232 1232 1230                                       
CONECT 1232 1231 1231                                                 
CONECT 1233 1230 1234                                                 
CONECT 1234 1233 1235 1235 1236                                       
CONECT 1235 1234 1234 1237                                            
CONECT 1236 1234 1239 1238                                            
CONECT 1237 1235 1238 1238                                            
CONECT 1238 1237 1237 1236 1240                                       
CONECT 1239 1236 1241 1241                                            
CONECT 1240 1238 1242 1242                                            
CONECT 1241 1239 1239 1242                                            
CONECT 1242 1241 1240 1240                                            
CONECT 1243 1244 1231                                                 
CONECT 1244 1247 1245 1243                                            
CONECT 1245 1246 1246 1244 1251                                       
CONECT 1246 1245 1245                                                 
CONECT 1247 1248 1244                                                 
CONECT 1248 1250 1250 1249 1247                                       
CONECT 1249 1248                                                      
CONECT 1250 1248 1248                                                 
CONECT 1251 1245 1252                                                 
CONECT 1252 1253 1251 1255                                            
CONECT 1253 1259 1254 1254 1252                                       
CONECT 1254 1253 1253                                                 
CONECT 1255 1252 1256                                                 
CONECT 1256 1255 1258 1257                                            
CONECT 1257 1256                                                      
CONECT 1258 1256                                                      
CONECT 1259 1260 1253                                                 
CONECT 1260 1263 1261 1259                                            
CONECT 1261 1262 1262 1260 1268                                       
CONECT 1262 1261 1261                                                 
CONECT 1263 1264 1260                                                 
CONECT 1264 1265 1263                                                 
CONECT 1265 1266 1266 1267 1264                                       
CONECT 1266 1265 1265                                                 
CONECT 1267 1265                                                      
CONECT 1268 1261 1269                                                 
CONECT 1269 1270 1268                                                 
CONECT 1270 1272 1271 1271 1269                                       
CONECT 1271 1270 1270                                                 
CONECT 1272 1273 1270                                                 
CONECT 1273 1276 1274 1272                                            
CONECT 1274 1273 1275 1275 1279                                       
CONECT 1275 1274 1274                                                 
CONECT 1276 1278 1277 1273                                            
CONECT 1277 1276                                                      
CONECT 1278 1276                                                      
CONECT 1279 1274 1280                                                 
CONECT 1280 1281 1279 1283                                            
CONECT 1281 1288 1282 1282 1280                                       
CONECT 1282 1281 1281                                                 
CONECT 1283 1280 1284                                                 
CONECT 1284 1283 1285                                                 
CONECT 1285 1284 1287 1286 1286                                       
CONECT 1286 1285 1285                                                 
CONECT 1287 1285                                                      
CONECT 1288 1289 1281                                                 
CONECT 1289 1292 1290 1288                                            
CONECT 1290 1299 1291 1291 1289                                       
CONECT 1291 1290 1290                                                 
CONECT 1292 1293 1289                                                 
CONECT 1293 1295 1295 1292 1294                                       
CONECT 1294 1293 1296 1296                                            
CONECT 1295 1297 1293 1293                                            
CONECT 1296 1298 1294 1294                                            
CONECT 1297 1295 1298 1298                                            
CONECT 1298 1297 1297 1296                                            
CONECT 1299 1300 1290                                                 
CONECT 1300 1301 1303 1299                                            
CONECT 1301 1302 1302 1309 1300                                       
CONECT 1302 1301 1301                                                 
CONECT 1303 1300 1304                                                 
CONECT 1304 1303 1305 1305 1306                                       
CONECT 1305 1304 1304 1307                                            
CONECT 1306 1304 1308                                                 
CONECT 1307 1305 1308 1308                                            
CONECT 1308 1306 1307 1307                                            
CONECT 1309 1310 1301 1315                                            
CONECT 1310 1311 1313 1309                                            
CONECT 1311 1312 1312 1316 1310                                       
CONECT 1312 1311 1311                                                 
CONECT 1313 1310 1314                                                 
CONECT 1314 1313 1315                                                 
CONECT 1315 1309 1314                                                 
CONECT 1316 1317 1311                                                 
CONECT 1317 1318 1316 1320                                            
CONECT 1318 1319 1319 1325 1317                                       
CONECT 1319 1318 1318                                                 
CONECT 1320 1317 1321                                                 
CONECT 1321 1320 1322                                                 
CONECT 1322 1321 1324 1324 1323                                       
CONECT 1323 1322                                                      
CONECT 1324 1322 1322                                                 
CONECT 1325 1326 1318                                                 
CONECT 1326 1327 1325 1329                                            
CONECT 1327 1331 1328 1328 1326                                       
CONECT 1328 1327 1327                                                 
CONECT 1329 1326 1330                                                 
CONECT 1330 1329                                                      
CONECT 1331 1332 1327                                                 
CONECT 1332 1335 1333 1331                                            
CONECT 1333 1334 1334 1332 1339                                       
CONECT 1334 1333 1333                                                 
CONECT 1335 1336 1337 1332                                            
CONECT 1336 1338 1335                                                 
CONECT 1337 1335                                                      
CONECT 1338 1336                                                      
CONECT 1339 1333 1340                                                 
CONECT 1340 1339 1341 1343                                            
CONECT 1341 1340 1342 1342 1347                                       
CONECT 1342 1341 1341                                                 
CONECT 1343 1340 1344                                                 
CONECT 1344 1346 1343 1345                                            
CONECT 1345 1344                                                      
CONECT 1346 1344                                                      
CONECT 1347 1341 1348                                                 
CONECT 1348 1349 1347 1351                                            
CONECT 1349 1350 1350 1353 1348                                       
CONECT 1350 1349 1349                                                 
CONECT 1351 1348 1352                                                 
CONECT 1352 1351                                                      
CONECT 1353 1354 1349                                                 
CONECT 1354 1357 1355 1353                                            
CONECT 1355 1362 1354 1356 1356                                       
CONECT 1356 1355 1355                                                 
CONECT 1357 1358 1354                                                 
CONECT 1358 1359 1357                                                 
CONECT 1359 1360 1360 1358 1361                                       
CONECT 1360 1359 1359                                                 
CONECT 1361 1359                                                      
CONECT 1362 1363 1355                                                 
CONECT 1363 1362 1366 1364                                            
CONECT 1364 1363 1371 1365 1365                                       
CONECT 1365 1364 1364                                                 
CONECT 1366 1367 1363                                                 
CONECT 1367 1368 1366                                                 
CONECT 1368 1370 1367 1369 1369                                       
CONECT 1369 1368 1368                                                 
CONECT 1370 1368                                                      
CONECT 1371 1364 1372                                                 
CONECT 1372 1371 1373                                                 
CONECT 1373 1375 1372 1374 1374                                       
CONECT 1374 1373 1373                                                 
CONECT 1375 1376 1373                                                 
CONECT 1376 1379 1377 1375                                            
CONECT 1377 1385 1376 1378 1378                                       
CONECT 1378 1377 1377                                                 
CONECT 1379 1380 1376                                                 
CONECT 1380 1381 1381 1382 1379                                       
CONECT 1381 1383 1380 1380                                            
CONECT 1382 1384 1380                                                 
CONECT 1383 1384 1384 1381                                            
CONECT 1384 1383 1383 1382                                            
CONECT 1385 1386 1377                                                 
CONECT 1386 1389 1385 1387                                            
CONECT 1387 1386 1388 1388 1394                                       
CONECT 1388 1387 1387                                                 
CONECT 1389 1390 1386                                                 
CONECT 1390 1391 1389                                                 
CONECT 1391 1392 1392 1393 1390                                       
CONECT 1392 1391 1391                                                 
CONECT 1393 1391                                                      
CONECT 1394 1387 1395                                                 
CONECT 1395 1394 1396 1398                                            
CONECT 1396 1395 1402 1397 1397                                       
CONECT 1397 1396 1396                                                 
CONECT 1398 1395 1399                                                 
CONECT 1399 1398 1400 1401                                            
CONECT 1400 1399                                                      
CONECT 1401 1399                                                      
CONECT 1402 1403 1396                                                 
CONECT 1403 1404 1406 1402                                            
CONECT 1404 1410 1403 1405 1405                                       
CONECT 1405 1404 1404                                                 
CONECT 1406 1403 1407                                                 
CONECT 1407 1406 1408 1409                                            
CONECT 1408 1407                                                      
CONECT 1409 1407                                                      
CONECT 1410 1411 1404                                                 
CONECT 1411 1414 1410 1412                                            
CONECT 1412 1411 1413 1413 1415                                       
CONECT 1413 1412 1412                                                 
CONECT 1414 1411                                                      
CONECT 1415 1412 1416                                                 
CONECT 1416 1415 1419 1417                                            
CONECT 1417 1416 1418 1418 1423                                       
CONECT 1418 1417 1417                                                 
CONECT 1419 1420 1416                                                 
CONECT 1420 1421 1421 1422 1419                                       
CONECT 1421 1420 1420                                                 
CONECT 1422 1420                                                      
CONECT 1423 1417 1424                                                 
CONECT 1424 1423 1425 1427                                            
CONECT 1425 1434 1424 1426 1426                                       
CONECT 1426 1425 1425                                                 
CONECT 1427 1424 1428                                                 
CONECT 1428 1427 1429 1429 1430                                       
CONECT 1429 1428 1428 1431                                            
CONECT 1430 1428 1432 1432                                            
CONECT 1431 1429 1433 1433                                            
CONECT 1432 1430 1430 1433                                            
CONECT 1433 1431 1431 1432                                            
CONECT 1434 1435 1425                                                 
CONECT 1435 1438 1436 1434                                            
CONECT 1436 1442 1437 1437 1435                                       
CONECT 1437 1436 1436                                                 
CONECT 1438 1439 1435                                                 
CONECT 1439 1441 1438 1440                                            
CONECT 1440 1439                                                      
CONECT 1441 1439                                                      
CONECT 1442 1443 1436                                                 
CONECT 1443 1446 1442 1444                                            
CONECT 1444 1443 1445 1445 1452                                       
CONECT 1445 1444 1444                                                 
CONECT 1446 1447 1443                                                 
CONECT 1447 1449 1449 1448 1446                                       
CONECT 1448 1450 1447                                                 
CONECT 1449 1451 1447 1447                                            
CONECT 1450 1451 1451 1448                                            
CONECT 1451 1450 1450 1449                                            
CONECT 1452 1444 1453                                                 
CONECT 1453 1452 1456 1454                                            
CONECT 1454 1453 1455 1455 1463                                       
CONECT 1455 1454 1454                                                 
CONECT 1456 1453 1457                                                 
CONECT 1457 1456 1458                                                 
CONECT 1458 1457 1459                                                 
CONECT 1459 1458 1460 1460                                            
CONECT 1460 1459 1459 1461 1462                                       
CONECT 1461 1460                                                      
CONECT 1462 1460                                                      
CONECT 1463 1454                                                      
CONECT 1464 1465                                                      
CONECT 1465 1468 1464 1466                                            
CONECT 1466 1467 1467 1465 1472                                       
CONECT 1467 1466 1466                                                 
CONECT 1468 1469 1465                                                 
CONECT 1469 1470 1468                                                 
CONECT 1470 1471 1469                                                 
CONECT 1471 1470                                                      
CONECT 1472 1466 1473                                                 
CONECT 1473 1474 1472 1476                                            
CONECT 1474 1475 1475 1477 1473                                       
CONECT 1475 1474 1474
[truncated: 154,075 more chars]
