# Supplementary material for: Conserved interfaces mediate multiple protein–protein interactions in a prokaryotic metabolon
Source: Mol Syst Biol. 2025 Sep 3;21(11):1490–521. doi: 10.1038/s44320-025-00139-9 (PMC12583656; doi:10.1038/s44320-025-00139-9)
Supplement: Supplementary file 12 — Source data Fig. 7 [file 44320_2025_139_MOESM12_ESM.zip › Figure7_data/Fig7A/2_2.pdb]

COMPND    27188ceea9c23a07 
AUTHOR    GENERATED BY OPEN BABEL 3.1.1
ATOM      1  N   MET A   1      21.542 -28.352 -32.771  1.00  0.00           N  
ATOM      2  CA  MET A   1      21.204 -27.716 -31.479  1.00  0.00           C  
ATOM      3  C   MET A   1      19.766 -28.098 -31.177  1.00  0.00           C  
ATOM      4  O   MET A   1      18.899 -27.768 -31.974  1.00  0.00           O  
ATOM      5  CB  MET A   1      21.367 -26.195 -31.558  1.00  0.00           C  
ATOM      6  CG  MET A   1      22.834 -25.784 -31.732  1.00  0.00           C  
ATOM      7  SD  MET A   1      23.042 -24.011 -32.045  1.00  0.00           S  
ATOM      8  CE  MET A   1      24.827 -23.933 -32.397  1.00  0.00           C  
ATOM      9  N   GLY A   2      19.519 -28.900 -30.133  1.00  0.00           N  
ATOM     10  CA  GLY A   2      18.159 -29.323 -29.806  1.00  0.00           C  
ATOM     11  C   GLY A   2      17.309 -28.093 -29.490  1.00  0.00           C  
ATOM     12  O   GLY A   2      17.797 -27.184 -28.832  1.00  0.00           O  
ATOM     13  N   LYS A   3      16.073 -28.044 -29.985  1.00  0.00           N  
ATOM     14  CA  LYS A   3      15.124 -26.995 -29.592  1.00  0.00           C  
ATOM     15  C   LYS A   3      14.903 -27.157 -28.089  1.00  0.00           C  
ATOM     16  O   LYS A   3      14.170 -28.047 -27.677  1.00  0.00           O  
ATOM     17  CB  LYS A   3      13.797 -27.118 -30.365  1.00  0.00           C  
ATOM     18  CG  LYS A   3      13.877 -26.611 -31.810  1.00  0.00           C  
ATOM     19  CD  LYS A   3      12.495 -26.707 -32.480  1.00  0.00           C  
ATOM     20  CE  LYS A   3      12.527 -26.139 -33.894  1.00  0.00           C  
ATOM     21  NZ  LYS A   3      11.197 -26.216 -34.553  1.00  0.00           N  
ATOM     22  N   THR A   4      15.597 -26.355 -27.288  1.00  0.00           N  
ATOM     23  CA  THR A   4      15.403 -26.321 -25.846  1.00  0.00           C  
ATOM     24  C   THR A   4      13.938 -25.986 -25.589  1.00  0.00           C  
ATOM     25  O   THR A   4      13.421 -25.009 -26.134  1.00  0.00           O  
ATOM     26  CB  THR A   4      16.330 -25.297 -25.170  1.00  0.00           C  
ATOM     27  OG1 THR A   4      16.438 -24.130 -25.966  1.00  0.00           O  
ATOM     28  CG2 THR A   4      17.748 -25.859 -25.029  1.00  0.00           C  
ATOM     29  N   GLN A   5      13.262 -26.844 -24.827  1.00  0.00           N  
ATOM     30  CA  GLN A   5      11.854 -26.655 -24.515  1.00  0.00           C  
ATOM     31  C   GLN A   5      11.695 -25.312 -23.795  1.00  0.00           C  
ATOM     32  O   GLN A   5      12.510 -25.010 -22.920  1.00  0.00           O  
ATOM     33  CB  GLN A   5      11.366 -27.849 -23.691  1.00  0.00           C  
ATOM     34  CG  GLN A   5       9.834 -27.912 -23.573  1.00  0.00           C  
ATOM     35  CD  GLN A   5       9.362 -29.212 -22.914  1.00  0.00           C  
ATOM     36  OE1 GLN A   5      10.138 -30.053 -22.501  1.00  0.00           O  
ATOM     37  NE2 GLN A   5       8.073 -29.426 -22.808  1.00  0.00           N  
ATOM     38  N   PRO A   6      10.722 -24.476 -24.170  1.00  0.00           N  
ATOM     39  CA  PRO A   6      10.529 -23.201 -23.502  1.00  0.00           C  
ATOM     40  C   PRO A   6      10.305 -23.401 -22.002  1.00  0.00           C  
ATOM     41  O   PRO A   6       9.683 -24.382 -21.587  1.00  0.00           O  
ATOM     42  CB  PRO A   6       9.338 -22.538 -24.205  1.00  0.00           C  
ATOM     43  CG  PRO A   6       8.580 -23.707 -24.826  1.00  0.00           C  
ATOM     44  CD  PRO A   6       9.684 -24.707 -25.166  1.00  0.00           C  
ATOM     45  N   LEU A   7      10.837 -22.491 -21.208  1.00  0.00           N  
ATOM     46  CA  LEU A   7      10.646 -22.519 -19.761  1.00  0.00           C  
ATOM     47  C   LEU A   7       9.178 -22.262 -19.413  1.00  0.00           C  
ATOM     48  O   LEU A   7       8.535 -21.445 -20.077  1.00  0.00           O  
ATOM     49  CB  LEU A   7      11.558 -21.481 -19.103  1.00  0.00           C  
ATOM     50  CG  LEU A   7      13.064 -21.781 -19.222  1.00  0.00           C  
ATOM     51  CD1 LEU A   7      13.854 -20.615 -18.665  1.00  0.00           C  
ATOM     52  CD2 LEU A   7      13.463 -23.054 -18.464  1.00  0.00           C  
ATOM     53  N   PRO A   8       8.634 -22.919 -18.389  1.00  0.00           N  
ATOM     54  CA  PRO A   8       7.222 -22.800 -18.059  1.00  0.00           C  
ATOM     55  C   PRO A   8       6.862 -21.427 -17.476  1.00  0.00           C  
ATOM     56  O   PRO A   8       7.664 -20.767 -16.803  1.00  0.00           O  
ATOM     57  CB  PRO A   8       6.934 -23.936 -17.081  1.00  0.00           C  
ATOM     58  CG  PRO A   8       8.286 -24.176 -16.402  1.00  0.00           C  
ATOM     59  CD  PRO A   8       9.283 -23.895 -17.524  1.00  0.00           C  
ATOM     60  N   ILE A   9       5.610 -21.036 -17.703  1.00  0.00           N  
ATOM     61  CA  ILE A   9       4.966 -19.912 -17.022  1.00  0.00           C  
ATOM     62  C   ILE A   9       4.210 -20.457 -15.807  1.00  0.00           C  
ATOM     63  O   ILE A   9       3.352 -21.329 -15.933  1.00  0.00           O  
ATOM     64  CB  ILE A   9       4.045 -19.128 -17.984  1.00  0.00           C  
ATOM     65  CG1 ILE A   9       4.889 -18.498 -19.120  1.00  0.00           C  
ATOM     66  CG2 ILE A   9       3.263 -18.048 -17.219  1.00  0.00           C  
ATOM     67  CD1 ILE A   9       4.072 -17.793 -20.213  1.00  0.00           C  
ATOM     68  N   LEU A  10       4.514 -19.915 -14.630  1.00  0.00           N  
ATOM     69  CA  LEU A  10       3.795 -20.230 -13.403  1.00  0.00           C  
ATOM     70  C   LEU A  10       2.580 -19.312 -13.243  1.00  0.00           C  
ATOM     71  O   LEU A  10       2.723 -18.088 -13.236  1.00  0.00           O  
ATOM     72  CB  LEU A  10       4.779 -20.113 -12.222  1.00  0.00           C  
ATOM     73  CG  LEU A  10       4.145 -20.370 -10.846  1.00  0.00           C  
ATOM     74  CD1 LEU A  10       3.619 -21.797 -10.726  1.00  0.00           C  
ATOM     75  CD2 LEU A  10       5.188 -20.149  -9.750  1.00  0.00           C  
ATOM     76  N   ILE A  11       1.402 -19.884 -13.060  1.00  0.00           N  
ATOM     77  CA  ILE A  11       0.148 -19.151 -12.833  1.00  0.00           C  
ATOM     78  C   ILE A  11      -0.411 -19.542 -11.469  1.00  0.00           C  
ATOM     79  O   ILE A  11      -0.799 -20.697 -11.250  1.00  0.00           O  
ATOM     80  CB  ILE A  11      -0.878 -19.415 -13.955  1.00  0.00           C  
ATOM     81  CG1 ILE A  11      -0.290 -19.122 -15.360  1.00  0.00           C  
ATOM     82  CG2 ILE A  11      -2.138 -18.560 -13.719  1.00  0.00           C  
ATOM     83  CD1 ILE A  11      -1.179 -19.617 -16.505  1.00  0.00           C  
ATOM     84  N   THR A  12      -0.497 -18.599 -10.540  1.00  0.00           N  
ATOM     85  CA  THR A  12      -1.132 -18.856  -9.245  1.00  0.00           C  
ATOM     86  C   THR A  12      -2.655 -18.689  -9.322  1.00  0.00           C  
ATOM     87  O   THR A  12      -3.158 -17.724  -9.896  1.00  0.00           O  
ATOM     88  CB  THR A  12      -0.522 -18.029  -8.109  1.00  0.00           C  
ATOM     89  OG1 THR A  12      -0.734 -16.653  -8.301  1.00  0.00           O  
ATOM     90  CG2 THR A  12       0.982 -18.253  -7.965  1.00  0.00           C  
ATOM     91  N   GLY A  13      -3.401 -19.621  -8.750  1.00  0.00           N  
ATOM     92  CA  GLY A  13      -4.861 -19.602  -8.807  1.00  0.00           C  
ATOM     93  C   GLY A  13      -5.415 -19.822 -10.221  1.00  0.00           C  
ATOM     94  O   GLY A  13      -6.371 -19.160 -10.624  1.00  0.00           O  
ATOM     95  N   GLY A  14      -4.830 -20.745 -10.972  1.00  0.00           N  
ATOM     96  CA  GLY A  14      -5.208 -21.038 -12.364  1.00  0.00           C  
ATOM     97  C   GLY A  14      -6.422 -21.951 -12.547  1.00  0.00           C  
ATOM     98  O   GLY A  14      -6.799 -22.232 -13.677  1.00  0.00           O  
ATOM     99  N   GLY A  15      -7.068 -22.401 -11.478  1.00  0.00           N  
ATOM    100  CA  GLY A  15      -8.181 -23.368 -11.575  1.00  0.00           C  
ATOM    101  C   GLY A  15      -9.538 -22.801 -12.017  1.00  0.00           C  
ATOM    102  O   GLY A  15     -10.490 -23.559 -12.183  1.00  0.00           O  
ATOM    103  N   ARG A  16      -9.675 -21.484 -12.164  1.00  0.00           N  
ATOM    104  CA  ARG A  16     -10.939 -20.831 -12.547  1.00  0.00           C  
ATOM    105  C   ARG A  16     -10.724 -19.411 -13.082  1.00  0.00           C  
ATOM    106  O   ARG A  16      -9.691 -18.801 -12.817  1.00  0.00           O  
ATOM    107  CB  ARG A  16     -11.911 -20.829 -11.354  1.00  0.00           C  
ATOM    108  CG  ARG A  16     -11.363 -20.119 -10.102  1.00  0.00           C  
ATOM    109  CD  ARG A  16     -12.390 -20.183  -8.967  1.00  0.00           C  
ATOM    110  NE  ARG A  16     -11.893 -19.523  -7.757  1.00  0.00           N  
ATOM    111  CZ  ARG A  16     -12.555 -19.369  -6.620  1.00  0.00           C  
ATOM    112  NH1 ARG A  16     -13.763 -19.833  -6.472  1.00  0.00           N  
ATOM    113  NH2 ARG A  16     -12.007 -18.746  -5.619  1.00  0.00           N  
ATOM    114  N   ARG A  17     -11.753 -18.873 -13.756  1.00  0.00           N  
ATOM    115  CA  ARG A  17     -11.824 -17.473 -14.223  1.00  0.00           C  
ATOM    116  C   ARG A  17     -10.572 -17.057 -15.001  1.00  0.00           C  
ATOM    117  O   ARG A  17     -10.096 -17.827 -15.836  1.00  0.00           O  
ATOM    118  CB  ARG A  17     -12.144 -16.532 -13.043  1.00  0.00           C  
ATOM    119  CG  ARG A  17     -13.520 -16.799 -12.410  1.00  0.00           C  
ATOM    120  CD  ARG A  17     -13.810 -15.740 -11.342  1.00  0.00           C  
ATOM    121  NE  ARG A  17     -15.218 -15.377 -11.356  1.00  0.00           N  
ATOM    122  CZ  ARG A  17     -15.772 -14.309 -10.813  1.00  0.00           C  
ATOM    123  NH1 ARG A  17     -15.114 -13.514 -10.021  1.00  0.00           N  
ATOM    124  NH2 ARG A  17     -17.001 -14.029 -11.093  1.00  0.00           N  
ATOM    125  N   ILE A  18     -10.031 -15.877 -14.731  1.00  0.00           N  
ATOM    126  CA  ILE A  18      -8.875 -15.298 -15.429  1.00  0.00           C  
ATOM    127  C   ILE A  18      -7.664 -16.245 -15.411  1.00  0.00           C  
ATOM    128  O   ILE A  18      -7.021 -16.434 -16.440  1.00  0.00           O  
ATOM    129  CB  ILE A  18      -8.516 -13.927 -14.802  1.00  0.00           C  
ATOM    130  CG1 ILE A  18      -9.680 -12.920 -15.018  1.00  0.00           C  
ATOM    131  CG2 ILE A  18      -7.210 -13.370 -15.377  1.00  0.00           C  
ATOM    132  CD1 ILE A  18      -9.548 -11.625 -14.204  1.00  0.00           C  
ATOM    133  N   GLY A  19      -7.370 -16.876 -14.279  1.00  0.00           N  
ATOM    134  CA  GLY A  19      -6.242 -17.808 -14.180  1.00  0.00           C  
ATOM    135  C   GLY A  19      -6.401 -19.037 -15.080  1.00  0.00           C  
ATOM    136  O   GLY A  19      -5.429 -19.478 -15.694  1.00  0.00           O  
ATOM    137  N   LEU A  20      -7.617 -19.550 -15.213  1.00  0.00           N  
ATOM    138  CA  LEU A  20      -7.929 -20.675 -16.097  1.00  0.00           C  
ATOM    139  C   LEU A  20      -7.844 -20.267 -17.575  1.00  0.00           C  
ATOM    140  O   LEU A  20      -7.265 -20.995 -18.373  1.00  0.00           O  
ATOM    141  CB  LEU A  20      -9.317 -21.226 -15.734  1.00  0.00           C  
ATOM    142  CG  LEU A  20      -9.744 -22.460 -16.538  1.00  0.00           C  
ATOM    143  CD1 LEU A  20      -8.845 -23.666 -16.262  1.00  0.00           C  
ATOM    144  CD2 LEU A  20     -11.180 -22.844 -16.161  1.00  0.00           C  
ATOM    145  N   ALA A  21      -8.375 -19.091 -17.921  1.00  0.00           N  
ATOM    146  CA  ALA A  21      -8.301 -18.563 -19.277  1.00  0.00           C  
ATOM    147  C   ALA A  21      -6.842 -18.330 -19.721  1.00  0.00           C  
ATOM    148  O   ALA A  21      -6.462 -18.728 -20.821  1.00  0.00           O  
ATOM    149  CB  ALA A  21      -9.130 -17.286 -19.346  1.00  0.00           C  
ATOM    150  N   LEU A  22      -6.002 -17.782 -18.844  1.00  0.00           N  
ATOM    151  CA  LEU A  22      -4.564 -17.635 -19.074  1.00  0.00           C  
ATOM    152  C   LEU A  22      -3.871 -18.988 -19.276  1.00  0.00           C  
ATOM    153  O   LEU A  22      -3.083 -19.132 -20.207  1.00  0.00           O  
ATOM    154  CB  LEU A  22      -3.923 -16.884 -17.891  1.00  0.00           C  
ATOM    155  CG  LEU A  22      -4.218 -15.368 -17.861  1.00  0.00           C  
ATOM    156  CD1 LEU A  22      -3.822 -14.798 -16.501  1.00  0.00           C  
ATOM    157  CD2 LEU A  22      -3.430 -14.625 -18.937  1.00  0.00           C  
ATOM    158  N   ALA A  23      -4.186 -19.984 -18.450  1.00  0.00           N  
ATOM    159  CA  ALA A  23      -3.606 -21.323 -18.589  1.00  0.00           C  
ATOM    160  C   ALA A  23      -3.932 -21.939 -19.961  1.00  0.00           C  
ATOM    161  O   ALA A  23      -3.031 -22.386 -20.663  1.00  0.00           O  
ATOM    162  CB  ALA A  23      -4.077 -22.200 -17.433  1.00  0.00           C  
ATOM    163  N   TRP A  24      -5.198 -21.880 -20.379  1.00  0.00           N  
ATOM    164  CA  TRP A  24      -5.622 -22.378 -21.690  1.00  0.00           C  
ATOM    165  C   TRP A  24      -5.017 -21.599 -22.855  1.00  0.00           C  
ATOM    166  O   TRP A  24      -4.645 -22.202 -23.859  1.00  0.00           O  
ATOM    167  CB  TRP A  24      -7.144 -22.369 -21.781  1.00  0.00           C  
ATOM    168  CG  TRP A  24      -7.774 -23.571 -21.168  1.00  0.00           C  
ATOM    169  CD1 TRP A  24      -8.581 -23.590 -20.083  1.00  0.00           C  
ATOM    170  CD2 TRP A  24      -7.638 -24.961 -21.601  1.00  0.00           C  
ATOM    171  NE1 TRP A  24      -8.961 -24.895 -19.809  1.00  0.00           N  
ATOM    172  CE2 TRP A  24      -8.395 -25.762 -20.709  1.00  0.00           C  
ATOM    173  CE3 TRP A  24      -6.945 -25.600 -22.652  1.00  0.00           C  
ATOM    174  CZ2 TRP A  24      -8.460 -27.174 -20.855  1.00  0.00           C  
ATOM    175  CZ3 TRP A  24      -7.008 -27.001 -22.785  1.00  0.00           C  
ATOM    176  CH2 TRP A  24      -7.748 -27.778 -21.893  1.00  0.00           C  
ATOM    177  N   HIS A  25      -4.865 -20.284 -22.730  1.00  0.00           N  
ATOM    178  CA  HIS A  25      -4.205 -19.458 -23.736  1.00  0.00           C  
ATOM    179  C   HIS A  25      -2.775 -19.938 -24.005  1.00  0.00           C  
ATOM    180  O   HIS A  25      -2.423 -20.202 -25.157  1.00  0.00           O  
ATOM    181  CB  HIS A  25      -4.248 -18.004 -23.271  1.00  0.00           C  
ATOM    182  CG  HIS A  25      -3.525 -17.083 -24.199  1.00  0.00           C  
ATOM    183  ND1 HIS A  25      -3.915 -16.758 -25.497  1.00  0.00           N  
ATOM    184  CD2 HIS A  25      -2.367 -16.407 -23.910  1.00  0.00           C  
ATOM    185  CE1 HIS A  25      -3.011 -15.884 -25.962  1.00  0.00           C  
ATOM    186  NE2 HIS A  25      -2.073 -15.661 -25.029  1.00  0.00           N  
ATOM    187  N   PHE A  26      -1.993 -20.138 -22.959  1.00  0.00           N  
ATOM    188  CA  PHE A  26      -0.624 -20.632 -23.105  1.00  0.00           C  
ATOM    189  C   PHE A  26      -0.546 -22.087 -23.585  1.00  0.00           C  
ATOM    190  O   PHE A  26       0.275 -22.396 -24.452  1.00  0.00           O  
ATOM    191  CB  PHE A  26       0.126 -20.451 -21.785  1.00  0.00           C  
ATOM    192  CG  PHE A  26       0.314 -19.010 -21.369  1.00  0.00           C  
ATOM    193  CD1 PHE A  26       0.870 -18.081 -22.274  1.00  0.00           C  
ATOM    194  CD2 PHE A  26      -0.062 -18.586 -20.094  1.00  0.00           C  
ATOM    195  CE1 PHE A  26       1.026 -16.738 -21.908  1.00  0.00           C  
ATOM    196  CE2 PHE A  26       0.089 -17.249 -19.707  1.00  0.00           C  
ATOM    197  CZ  PHE A  26       0.630 -16.319 -20.620  1.00  0.00           C  
ATOM    198  N   ILE A  27      -1.424 -22.968 -23.098  1.00  0.00           N  
ATOM    199  CA  ILE A  27      -1.504 -24.355 -23.571  1.00  0.00           C  
ATOM    200  C   ILE A  27      -1.769 -24.401 -25.079  1.00  0.00           C  
ATOM    201  O   ILE A  27      -1.092 -25.126 -25.806  1.00  0.00           O  
ATOM    202  CB  ILE A  27      -2.587 -25.131 -22.783  1.00  0.00           C  
ATOM    203  CG1 ILE A  27      -2.121 -25.389 -21.337  1.00  0.00           C  
ATOM    204  CG2 ILE A  27      -2.925 -26.479 -23.463  1.00  0.00           C  
ATOM    205  CD1 ILE A  27      -3.269 -25.802 -20.395  1.00  0.00           C  
ATOM    206  N   ASN A  28      -2.702 -23.578 -25.564  1.00  0.00           N  
ATOM    207  CA  ASN A  28      -3.034 -23.500 -26.987  1.00  0.00           C  
ATOM    208  C   ASN A  28      -1.862 -23.002 -27.837  1.00  0.00           C  
ATOM    209  O   ASN A  28      -1.714 -23.419 -28.987  1.00  0.00           O  
ATOM    210  CB  ASN A  28      -4.274 -22.603 -27.150  1.00  0.00           C  
ATOM    211  CG  ASN A  28      -5.553 -23.249 -26.643  1.00  0.00           C  
ATOM    212  OD1 ASN A  28      -5.694 -24.455 -26.554  1.00  0.00           O  
ATOM    213  ND2 ASN A  28      -6.560 -22.456 -26.336  1.00  0.00           N  
ATOM    214  N   GLN A  29      -0.978 -22.172 -27.277  1.00  0.00           N  
ATOM    215  CA  GLN A  29       0.271 -21.723 -27.905  1.00  0.00           C  
ATOM    216  C   GLN A  29       1.443 -22.710 -27.724  1.00  0.00           C  
ATOM    217  O   GLN A  29       2.555 -22.440 -28.176  1.00  0.00           O  
ATOM    218  CB  GLN A  29       0.631 -20.334 -27.367  1.00  0.00           C  
ATOM    219  CG  GLN A  29      -0.389 -19.250 -27.769  1.00  0.00           C  
ATOM    220  CD  GLN A  29       0.054 -17.858 -27.314  1.00  0.00           C  
ATOM    221  OE1 GLN A  29       1.130 -17.665 -26.767  1.00  0.00           O  
ATOM    222  NE2 GLN A  29      -0.745 -16.848 -27.536  1.00  0.00           N  
ATOM    223  N   LYS A  30       1.215 -23.868 -27.089  1.00  0.00           N  
ATOM    224  CA  LYS A  30       2.246 -24.842 -26.705  1.00  0.00           C  
ATOM    225  C   LYS A  30       3.308 -24.281 -25.752  1.00  0.00           C  
ATOM    226  O   LYS A  30       4.430 -24.786 -25.702  1.00  0.00           O  
ATOM    227  CB  LYS A  30       2.872 -25.529 -27.933  1.00  0.00           C  
ATOM    228  CG  LYS A  30       1.818 -26.124 -28.878  1.00  0.00           C  
ATOM    229  CD  LYS A  30       2.515 -26.975 -29.949  1.00  0.00           C  
ATOM    230  CE  LYS A  30       1.437 -27.601 -30.839  1.00  0.00           C  
ATOM    231  NZ  LYS A  30       2.012 -28.603 -31.756  1.00  0.00           N  
ATOM    232  N   GLN A  31       2.968 -23.261 -24.992  1.00  0.00           N  
ATOM    233  CA  GLN A  31       3.774 -22.742 -23.891  1.00  0.00           C  
ATOM    234  C   GLN A  31       3.553 -23.622 -22.649  1.00  0.00           C  
ATOM    235  O   GLN A  31       2.412 -23.724 -22.187  1.00  0.00           O  
ATOM    236  CB  GLN A  31       3.369 -21.270 -23.665  1.00  0.00           C  
ATOM    237  CG  GLN A  31       3.929 -20.631 -22.397  1.00  0.00           C  
ATOM    238  CD  GLN A  31       5.459 -20.693 -22.305  1.00  0.00           C  
ATOM    239  OE1 GLN A  31       6.179 -20.201 -23.147  1.00  0.00           O  
ATOM    240  NE2 GLN A  31       5.969 -21.312 -21.271  1.00  0.00           N  
ATOM    241  N   PRO A  32       4.586 -24.235 -22.070  1.00  0.00           N  
ATOM    242  CA  PRO A  32       4.429 -24.993 -20.840  1.00  0.00           C  
ATOM    243  C   PRO A  32       3.913 -24.112 -19.695  1.00  0.00           C  
ATOM    244  O   PRO A  32       4.343 -22.974 -19.529  1.00  0.00           O  
ATOM    245  CB  PRO A  32       5.815 -25.569 -20.518  1.00  0.00           C  
ATOM    246  CG  PRO A  32       6.526 -25.562 -21.859  1.00  0.00           C  
ATOM    247  CD  PRO A  32       5.947 -24.340 -22.564  1.00  0.00           C  
ATOM    248  N   VAL A  33       3.008 -24.669 -18.894  1.00  0.00           N  
ATOM    249  CA  VAL A  33       2.430 -23.978 -17.741  1.00  0.00           C  
ATOM    250  C   VAL A  33       2.493 -24.838 -16.485  1.00  0.00           C  
ATOM    251  O   VAL A  33       2.250 -26.045 -16.525  1.00  0.00           O  
ATOM    252  CB  VAL A  33       0.995 -23.465 -17.993  1.00  0.00           C  
ATOM    253  CG1 VAL A  33       0.975 -22.389 -19.085  1.00  0.00           C  
ATOM    254  CG2 VAL A  33       0.014 -24.566 -18.395  1.00  0.00           C  
ATOM    255  N   ILE A  34       2.794 -24.195 -15.367  1.00  0.00           N  
ATOM    256  CA  ILE A  34       2.604 -24.740 -14.020  1.00  0.00           C  
ATOM    257  C   ILE A  34       1.478 -23.928 -13.373  1.00  0.00           C  
ATOM    258  O   ILE A  34       1.528 -22.702 -13.345  1.00  0.00           O  
ATOM    259  CB  ILE A  34       3.895 -24.689 -13.182  1.00  0.00           C  
ATOM    260  CG1 ILE A  34       5.072 -25.408 -13.893  1.00  0.00           C  
ATOM    261  CG2 ILE A  34       3.638 -25.304 -11.797  1.00  0.00           C  
ATOM    262  CD1 ILE A  34       6.425 -25.264 -13.174  1.00  0.00           C  
ATOM    263  N   VAL A  35       0.463 -24.607 -12.864  1.00  0.00           N  
ATOM    264  CA  VAL A  35      -0.735 -23.978 -12.304  1.00  0.00           C  
ATOM    265  C   VAL A  35      -0.857 -24.343 -10.832  1.00  0.00           C  
ATOM    266  O   VAL A  35      -0.888 -25.519 -10.491  1.00  0.00           O  
ATOM    267  CB  VAL A  35      -1.989 -24.403 -13.096  1.00  0.00           C  
ATOM    268  CG1 VAL A  35      -3.264 -23.840 -12.483  1.00  0.00           C  
ATOM    269  CG2 VAL A  35      -1.911 -23.913 -14.550  1.00  0.00           C  
ATOM    270  N   SER A  36      -0.990 -23.352  -9.961  1.00  0.00           N  
ATOM    271  CA  SER A  36      -1.419 -23.610  -8.588  1.00  0.00           C  
ATOM    272  C   SER A  36      -2.936 -23.565  -8.473  1.00  0.00           C  
ATOM    273  O   SER A  36      -3.603 -22.704  -9.056  1.00  0.00           O  
ATOM    274  CB  SER A  36      -0.755 -22.683  -7.567  1.00  0.00           C  
ATOM    275  OG  SER A  36      -1.449 -21.448  -7.466  1.00  0.00           O  
ATOM    276  N   TYR A  37      -3.485 -24.454  -7.656  1.00  0.00           N  
ATOM    277  CA  TYR A  37      -4.899 -24.439  -7.299  1.00  0.00           C  
ATOM    278  C   TYR A  37      -5.075 -24.813  -5.825  1.00  0.00           C  
ATOM    279  O   TYR A  37      -4.300 -25.583  -5.275  1.00  0.00           O  
ATOM    280  CB  TYR A  37      -5.684 -25.379  -8.219  1.00  0.00           C  
ATOM    281  CG  TYR A  37      -5.390 -26.855  -8.019  1.00  0.00           C  
ATOM    282  CD1 TYR A  37      -4.279 -27.456  -8.638  1.00  0.00           C  
ATOM    283  CD2 TYR A  37      -6.227 -27.642  -7.207  1.00  0.00           C  
ATOM    284  CE1 TYR A  37      -4.007 -28.817  -8.464  1.00  0.00           C  
ATOM    285  CE2 TYR A  37      -5.972 -29.006  -7.023  1.00  0.00           C  
ATOM    286  CZ  TYR A  37      -4.862 -29.596  -7.651  1.00  0.00           C  
ATOM    287  OH  TYR A  37      -4.622 -30.932  -7.483  1.00  0.00           O  
ATOM    288  N   ARG A  38      -6.115 -24.283  -5.176  1.00  0.00           N  
ATOM    289  CA  ARG A  38      -6.436 -24.627  -3.788  1.00  0.00           C  
ATOM    290  C   ARG A  38      -7.442 -25.770  -3.710  1.00  0.00           C  
ATOM    291  O   ARG A  38      -7.287 -26.698  -2.924  1.00  0.00           O  
ATOM    292  CB  ARG A  38      -6.939 -23.383  -3.047  1.00  0.00           C  
ATOM    293  CG  ARG A  38      -7.069 -23.649  -1.537  1.00  0.00           C  
ATOM    294  CD  ARG A  38      -7.622 -22.440  -0.782  1.00  0.00           C  
ATOM    295  NE  ARG A  38      -9.056 -22.255  -1.057  1.00  0.00           N  
ATOM    296  CZ  ARG A  38      -9.908 -21.571  -0.306  1.00  0.00           C  
ATOM    297  NH1 ARG A  38      -9.510 -20.955   0.778  1.00  0.00           N  
ATOM    298  NH2 ARG A  38     -11.171 -21.505  -0.614  1.00  0.00           N  
ATOM    299  N   THR A  39      -8.494 -25.676  -4.520  1.00  0.00           N  
ATOM    300  CA  THR A  39      -9.600 -26.639  -4.576  1.00  0.00           C  
ATOM    301  C   THR A  39      -9.568 -27.346  -5.922  1.00  0.00           C  
ATOM    302  O   THR A  39      -9.449 -26.683  -6.954  1.00  0.00           O  
ATOM    303  CB  THR A  39     -10.950 -25.935  -4.378  1.00  0.00           C  
ATOM    304  OG1 THR A  39     -10.921 -25.116  -3.232  1.00  0.00           O  
ATOM    305  CG2 THR A  39     -12.101 -26.917  -4.205  1.00  0.00           C  
ATOM    306  N   HIS A  40      -9.704 -28.670  -5.908  1.00  0.00           N  
ATOM    307  CA  HIS A  40      -9.797 -29.446  -7.131  1.00  0.00           C  
ATOM    308  C   HIS A  40     -11.149 -29.205  -7.808  1.00  0.00           C  
ATOM    309  O   HIS A  40     -12.181 -29.715  -7.371  1.00  0.00           O  
ATOM    310  CB  HIS A  40      -9.551 -30.925  -6.823  1.00  0.00           C  
ATOM    311  CG  HIS A  40      -9.072 -31.681  -8.037  1.00  0.00           C  
ATOM    312  ND1 HIS A  40      -9.807 -32.042  -9.136  1.00  0.00           N  
ATOM    313  CD2 HIS A  40      -7.784 -32.112  -8.238  1.00  0.00           C  
ATOM    314  CE1 HIS A  40      -8.984 -32.682  -9.986  1.00  0.00           C  
ATOM    315  NE2 HIS A  40      -7.746 -32.738  -9.469  1.00  0.00           N  
ATOM    316  N   TYR A  41     -11.153 -28.381  -8.844  1.00  0.00           N  
ATOM    317  CA  TYR A  41     -12.312 -28.207  -9.716  1.00  0.00           C  
ATOM    318  C   TYR A  41     -12.178 -29.139 -10.927  1.00  0.00           C  
ATOM    319  O   TYR A  41     -11.051 -29.416 -11.337  1.00  0.00           O  
ATOM    320  CB  TYR A  41     -12.428 -26.742 -10.160  1.00  0.00           C  
ATOM    321  CG  TYR A  41     -12.710 -25.776  -9.030  1.00  0.00           C  
ATOM    322  CD1 TYR A  41     -14.004 -25.689  -8.490  1.00  0.00           C  
ATOM    323  CD2 TYR A  41     -11.686 -24.978  -8.498  1.00  0.00           C  
ATOM    324  CE1 TYR A  41     -14.274 -24.821  -7.417  1.00  0.00           C  
ATOM    325  CE2 TYR A  41     -11.936 -24.108  -7.426  1.00  0.00           C  
ATOM    326  CZ  TYR A  41     -13.234 -24.030  -6.884  1.00  0.00           C  
ATOM    327  OH  TYR A  41     -13.487 -23.185  -5.831  1.00  0.00           O  
ATOM    328  N   PRO A  42     -13.294 -29.528 -11.577  1.00  0.00           N  
ATOM    329  CA  PRO A  42     -13.234 -30.329 -12.811  1.00  0.00           C  
ATOM    330  C   PRO A  42     -12.343 -29.723 -13.913  1.00  0.00           C  
ATOM    331  O   PRO A  42     -11.734 -30.434 -14.704  1.00  0.00           O  
ATOM    332  CB  PRO A  42     -14.688 -30.435 -13.282  1.00  0.00           C  
ATOM    333  CG  PRO A  42     -15.492 -30.315 -11.989  1.00  0.00           C  
ATOM    334  CD  PRO A  42     -14.675 -29.337 -11.155  1.00  0.00           C  
ATOM    335  N   ALA A  43     -12.232 -28.401 -13.939  1.00  0.00           N  
ATOM    336  CA  ALA A  43     -11.332 -27.696 -14.851  1.00  0.00           C  
ATOM    337  C   ALA A  43      -9.846 -28.077 -14.678  1.00  0.00           C  
ATOM    338  O   ALA A  43      -9.086 -27.992 -15.639  1.00  0.00           O  
ATOM    339  CB  ALA A  43     -11.545 -26.194 -14.648  1.00  0.00           C  
ATOM    340  N   ILE A  44      -9.431 -28.510 -13.494  1.00  0.00           N  
ATOM    341  CA  ILE A  44      -8.058 -28.960 -13.232  1.00  0.00           C  
ATOM    342  C   ILE A  44      -7.749 -30.248 -13.999  1.00  0.00           C  
ATOM    343  O   ILE A  44      -6.685 -30.326 -14.609  1.00  0.00           O  
ATOM    344  CB  ILE A  44      -7.809 -29.133 -11.714  1.00  0.00           C  
ATOM    345  CG1 ILE A  44      -8.003 -27.818 -10.924  1.00  0.00           C  
ATOM    346  CG2 ILE A  44      -6.413 -29.719 -11.425  1.00  0.00           C  
ATOM    347  CD1 ILE A  44      -7.045 -26.679 -11.291  1.00  0.00           C  
ATOM    348  N   ASP A  45      -8.687 -31.189 -14.068  1.00  0.00           N  
ATOM    349  CA  ASP A  45      -8.507 -32.420 -14.847  1.00  0.00           C  
ATOM    350  C   ASP A  45      -8.294 -32.107 -16.332  1.00  0.00           C  
ATOM    351  O   ASP A  45      -7.424 -32.685 -16.987  1.00  0.00           O  
ATOM    352  CB  ASP A  45      -9.721 -33.338 -14.686  1.00  0.00           C  
ATOM    353  CG  ASP A  45      -9.962 -33.750 -13.235  1.00  0.00           C  
ATOM    354  OD1 ASP A  45      -8.980 -34.153 -12.584  1.00  0.00           O  
ATOM    355  OD2 ASP A  45     -11.117 -33.633 -12.783  1.00  0.00           O  
ATOM    356  N   GLY A  46      -9.036 -31.125 -16.850  1.00  0.00           N  
ATOM    357  CA  GLY A  46      -8.854 -30.643 -18.216  1.00  0.00           C  
ATOM    358  C   GLY A  46      -7.455 -30.066 -18.461  1.00  0.00           C  
ATOM    359  O   GLY A  46      -6.836 -30.379 -19.478  1.00  0.00           O  
ATOM    360  N   LEU A  47      -6.932 -29.287 -17.532  1.00  0.00           N  
ATOM    361  CA  LEU A  47      -5.574 -28.733 -17.621  1.00  0.00           C  
ATOM    362  C   LEU A  47      -4.502 -29.834 -17.570  1.00  0.00           C  
ATOM    363  O   LEU A  47      -3.579 -29.823 -18.375  1.00  0.00           O  
ATOM    364  CB  LEU A  47      -5.342 -27.723 -16.490  1.00  0.00           C  
ATOM    365  CG  LEU A  47      -6.152 -26.410 -16.584  1.00  0.00           C  
ATOM    366  CD1 LEU A  47      -5.855 -25.559 -15.343  1.00  0.00           C  
ATOM    367  CD2 LEU A  47      -5.797 -25.580 -17.819  1.00  0.00           C  
ATOM    368  N   ILE A  48      -4.645 -30.799 -16.655  1.00  0.00           N  
ATOM    369  CA  ILE A  48      -3.731 -31.941 -16.525  1.00  0.00           C  
ATOM    370  C   ILE A  48      -3.718 -32.757 -17.825  1.00  0.00           C  
ATOM    371  O   ILE A  48      -2.650 -33.045 -18.363  1.00  0.00           O  
ATOM    372  CB  ILE A  48      -4.113 -32.809 -15.301  1.00  0.00           C  
ATOM    373  CG1 ILE A  48      -3.857 -32.028 -13.993  1.00  0.00           C  
ATOM    374  CG2 ILE A  48      -3.325 -34.134 -15.287  1.00  0.00           C  
ATOM    375  CD1 ILE A  48      -4.487 -32.678 -12.744  1.00  0.00           C  
ATOM    376  N   ASN A  49      -4.905 -33.071 -18.363  1.00  0.00           N  
ATOM    377  CA  ASN A  49      -5.043 -33.816 -19.620  1.00  0.00           C  
ATOM    378  C   ASN A  49      -4.444 -33.071 -20.819  1.00  0.00           C  
ATOM    379  O   ASN A  49      -3.976 -33.699 -21.768  1.00  0.00           O  
ATOM    380  CB  ASN A  49      -6.531 -34.115 -19.856  1.00  0.00           C  
ATOM    381  CG  ASN A  49      -7.083 -35.171 -18.913  1.00  0.00           C  
ATOM    382  OD1 ASN A  49      -6.386 -36.016 -18.390  1.00  0.00           O  
ATOM    383  ND2 ASN A  49      -8.377 -35.179 -18.701  1.00  0.00           N  
ATOM    384  N   ALA A  50      -4.417 -31.736 -20.789  1.00  0.00           N  
ATOM    385  CA  ALA A  50      -3.773 -30.905 -21.803  1.00  0.00           C  
ATOM    386  C   ALA A  50      -2.252 -30.729 -21.595  1.00  0.00           C  
ATOM    387  O   ALA A  50      -1.603 -30.045 -22.388  1.00  0.00           O  
ATOM    388  CB  ALA A  50      -4.525 -29.575 -21.874  1.00  0.00           C  
ATOM    389  N   GLY A  51      -1.681 -31.336 -20.557  1.00  0.00           N  
ATOM    390  CA  GLY A  51      -0.248 -31.331 -20.273  1.00  0.00           C  
ATOM    391  C   GLY A  51       0.225 -30.232 -19.319  1.00  0.00           C  
ATOM    392  O   GLY A  51       1.438 -30.064 -19.159  1.00  0.00           O  
ATOM    393  N   ALA A  52      -0.678 -29.498 -18.680  1.00  0.00           N  
ATOM    394  CA  ALA A  52      -0.297 -28.562 -17.628  1.00  0.00           C  
ATOM    395  C   ALA A  52       0.132 -29.318 -16.360  1.00  0.00           C  
ATOM    396  O   ALA A  52      -0.499 -30.283 -15.943  1.00  0.00           O  
ATOM    397  CB  ALA A  52      -1.464 -27.620 -17.323  1.00  0.00           C  
ATOM    398  N   GLN A  53       1.182 -28.838 -15.710  1.00  0.00           N  
ATOM    399  CA  GLN A  53       1.513 -29.298 -14.368  1.00  0.00           C  
ATOM    400  C   GLN A  53       0.657 -28.537 -13.356  1.00  0.00           C  
ATOM    401  O   GLN A  53       0.822 -27.340 -13.162  1.00  0.00           O  
ATOM    402  CB  GLN A  53       3.018 -29.144 -14.127  1.00  0.00           C  
ATOM    403  CG  GLN A  53       3.396 -29.756 -12.774  1.00  0.00           C  
ATOM    404  CD  GLN A  53       4.899 -29.746 -12.509  1.00  0.00           C  
ATOM    405  OE1 GLN A  53       5.697 -29.167 -13.231  1.00  0.00           O  
ATOM    406  NE2 GLN A  53       5.314 -30.392 -11.454  1.00  0.00           N  
ATOM    407  N   CYS A  54      -0.248 -29.242 -12.683  1.00  0.00           N  
ATOM    408  CA  CYS A  54      -1.120 -28.660 -11.664  1.00  0.00           C  
ATOM    409  C   CYS A  54      -0.637 -29.066 -10.268  1.00  0.00           C  
ATOM    410  O   CYS A  54      -0.534 -30.250  -9.965  1.00  0.00           O  
ATOM    411  CB  CYS A  54      -2.568 -29.071 -11.935  1.00  0.00           C  
ATOM    412  SG  CYS A  54      -3.144 -28.334 -13.491  1.00  0.00           S  
ATOM    413  N   ILE A  55      -0.362 -28.083  -9.408  1.00  0.00           N  
ATOM    414  CA  ILE A  55       0.119 -28.286  -8.040  1.00  0.00           C  
ATOM    415  C   ILE A  55      -0.930 -27.742  -7.068  1.00  0.00           C  
ATOM    416  O   ILE A  55      -1.266 -26.557  -7.107  1.00  0.00           O  
ATOM    417  CB  ILE A  55       1.501 -27.641  -7.826  1.00  0.00           C  
ATOM    418  CG1 ILE A  55       2.541 -28.151  -8.853  1.00  0.00           C  
ATOM    419  CG2 ILE A  55       1.993 -27.899  -6.383  1.00  0.00           C  
ATOM    420  CD1 ILE A  55       3.908 -27.453  -8.781  1.00  0.00           C  
ATOM    421  N   GLN A  56      -1.441 -28.596  -6.184  1.00  0.00           N  
ATOM    422  CA  GLN A  56      -2.327 -28.136  -5.123  1.00  0.00           C  
ATOM    423  C   GLN A  56      -1.527 -27.367  -4.077  1.00  0.00           C  
ATOM    424  O   GLN A  56      -0.509 -27.848  -3.591  1.00  0.00           O  
ATOM    425  CB  GLN A  56      -3.089 -29.321  -4.519  1.00  0.00           C  
ATOM    426  CG  GLN A  56      -4.279 -28.823  -3.663  1.00  0.00           C  
ATOM    427  CD  GLN A  56      -5.183 -29.952  -3.181  1.00  0.00           C  
ATOM    428  OE1 GLN A  56      -4.875 -31.126  -3.252  1.00  0.00           O  
ATOM    429  NE2 GLN A  56      -6.354 -29.628  -2.670  1.00  0.00           N  
ATOM    430  N   ALA A  57      -2.000 -26.177  -3.715  1.00  0.00           N  
ATOM    431  CA  ALA A  57      -1.333 -25.316  -2.755  1.00  0.00           C  
ATOM    432  C   ALA A  57      -2.345 -24.545  -1.907  1.00  0.00           C  
ATOM    433  O   ALA A  57      -3.368 -24.070  -2.401  1.00  0.00           O  
ATOM    434  CB  ALA A  57      -0.404 -24.364  -3.516  1.00  0.00           C  
ATOM    435  N   ASP A  58      -2.025 -24.393  -0.622  1.00  0.00           N  
ATOM    436  CA  ASP A  58      -2.747 -23.500   0.267  1.00  0.00           C  
ATOM    437  C   ASP A  58      -1.865 -22.306   0.642  1.00  0.00           C  
ATOM    438  O   ASP A  58      -0.914 -22.423   1.410  1.00  0.00           O  
ATOM    439  CB  ASP A  58      -3.268 -24.240   1.505  1.00  0.00           C  
ATOM    440  CG  ASP A  58      -4.175 -23.337   2.353  1.00  0.00           C  
ATOM    441  OD1 ASP A  58      -4.420 -22.170   1.953  1.00  0.00           O  
ATOM    442  OD2 ASP A  58      -4.671 -23.799   3.393  1.00  0.00           O  
ATOM    443  N   PHE A  59      -2.199 -21.146   0.110  1.00  0.00           N  
ATOM    444  CA  PHE A  59      -1.483 -19.895   0.387  1.00  0.00           C  
ATOM    445  C   PHE A  59      -1.973 -19.176   1.652  1.00  0.00           C  
ATOM    446  O   PHE A  59      -1.510 -18.067   1.926  1.00  0.00           O  
ATOM    447  CB  PHE A  59      -1.535 -18.999  -0.846  1.00  0.00           C  
ATOM    448  CG  PHE A  59      -0.960 -19.586  -2.116  1.00  0.00           C  
ATOM    449  CD1 PHE A  59       0.172 -20.421  -2.088  1.00  0.00           C  
ATOM    450  CD2 PHE A  59      -1.549 -19.269  -3.354  1.00  0.00           C  
ATOM    451  CE1 PHE A  59       0.709 -20.939  -3.277  1.00  0.00           C  
ATOM    452  CE2 PHE A  59      -1.010 -19.781  -4.541  1.00  0.00           C  
ATOM    453  CZ  PHE A  59       0.114 -20.622  -4.507  1.00  0.00           C  
ATOM    454  N   SER A  60      -2.875 -19.772   2.434  1.00  0.00           N  
ATOM    455  CA  SER A  60      -3.376 -19.162   3.669  1.00  0.00           C  
ATOM    456  C   SER A  60      -2.321 -19.070   4.782  1.00  0.00           C  
ATOM    457  O   SER A  60      -2.469 -18.259   5.696  1.00  0.00           O  
ATOM    458  CB  SER A  60      -4.614 -19.912   4.175  1.00  0.00           C  
ATOM    459  OG  SER A  60      -4.294 -21.195   4.653  1.00  0.00           O  
ATOM    460  N   THR A  61      -1.236 -19.842   4.665  1.00  0.00           N  
ATOM    461  CA  THR A  61      -0.099 -19.823   5.597  1.00  0.00           C  
ATOM    462  C   THR A  61       1.227 -19.651   4.858  1.00  0.00           C  
ATOM    463  O   THR A  61       1.365 -20.035   3.691  1.00  0.00           O  
ATOM    464  CB  THR A  61      -0.054 -21.087   6.470  1.00  0.00           C  
ATOM    465  OG1 THR A  61       0.255 -22.221   5.693  1.00  0.00           O  
ATOM    466  CG2 THR A  61      -1.368 -21.357   7.193  1.00  0.00           C  
ATOM    467  N   ASN A  62       2.226 -19.103   5.540  1.00  0.00           N  
ATOM    468  CA  ASN A  62       3.576 -18.974   4.977  1.00  0.00           C  
ATOM    469  C   ASN A  62       4.198 -20.347   4.663  1.00  0.00           C  
ATOM    470  O   ASN A  62       4.816 -20.494   3.616  1.00  0.00           O  
ATOM    471  CB  ASN A  62       4.459 -18.169   5.939  1.00  0.00           C  
ATOM    472  CG  ASN A  62       4.044 -16.713   6.056  1.00  0.00           C  
ATOM    473  OD1 ASN A  62       3.379 -16.139   5.212  1.00  0.00           O  
ATOM    474  ND2 ASN A  62       4.456 -16.062   7.123  1.00  0.00           N  
ATOM    475  N   ASP A  63       3.957 -21.339   5.515  1.00  0.00           N  
ATOM    476  CA  ASP A  63       4.433 -22.705   5.285  1.00  0.00           C  
ATOM    477  C   ASP A  63       3.817 -23.314   4.019  1.00  0.00           C  
ATOM    478  O   ASP A  63       4.522 -23.929   3.221  1.00  0.00           O  
ATOM    479  CB  ASP A  63       4.113 -23.584   6.503  1.00  0.00           C  
ATOM    480  CG  ASP A  63       4.866 -23.170   7.771  1.00  0.00           C  
ATOM    481  OD1 ASP A  63       5.881 -22.460   7.648  1.00  0.00           O  
ATOM    482  OD2 ASP A  63       4.391 -23.560   8.863  1.00  0.00           O  
ATOM    483  N   GLY A  64       2.534 -23.073   3.770  1.00  0.00           N  
ATOM    484  CA  GLY A  64       1.865 -23.495   2.538  1.00  0.00           C  
ATOM    485  C   GLY A  64       2.418 -22.812   1.284  1.00  0.00           C  
ATOM    486  O   GLY A  64       2.552 -23.444   0.235  1.00  0.00           O  
ATOM    487  N   VAL A  65       2.800 -21.537   1.385  1.00  0.00           N  
ATOM    488  CA  VAL A  65       3.479 -20.811   0.297  1.00  0.00           C  
ATOM    489  C   VAL A  65       4.864 -21.399   0.034  1.00  0.00           C  
ATOM    490  O   VAL A  65       5.223 -21.624  -1.124  1.00  0.00           O  
ATOM    491  CB  VAL A  65       3.588 -19.298   0.606  1.00  0.00           C  
ATOM    492  CG1 VAL A  65       4.352 -18.545  -0.485  1.00  0.00           C  
ATOM    493  CG2 VAL A  65       2.207 -18.641   0.716  1.00  0.00           C  
ATOM    494  N   MET A  66       5.636 -21.679   1.076  1.00  0.00           N  
ATOM    495  CA  MET A  66       6.988 -22.227   0.949  1.00  0.00           C  
ATOM    496  C   MET A  66       6.978 -23.675   0.447  1.00  0.00           C  
ATOM    497  O   MET A  66       7.774 -24.009  -0.429  1.00  0.00           O  
ATOM    498  CB  MET A  66       7.738 -22.099   2.280  1.00  0.00           C  
ATOM    499  CG  MET A  66       8.002 -20.633   2.677  1.00  0.00           C  
ATOM    500  SD  MET A  66       8.821 -19.577   1.428  1.00  0.00           S  
ATOM    501  CE  MET A  66      10.357 -20.505   1.188  1.00  0.00           C  
ATOM    502  N   ALA A  67       6.031 -24.484   0.907  1.00  0.00           N  
ATOM    503  CA  ALA A  67       5.842 -25.839   0.389  1.00  0.00           C  
ATOM    504  C   ALA A  67       5.539 -25.837  -1.120  1.00  0.00           C  
ATOM    505  O   ALA A  67       6.097 -26.632  -1.881  1.00  0.00           O  
ATOM    506  CB  ALA A  67       4.719 -26.514   1.186  1.00  0.00           C  
ATOM    507  N   PHE A  68       4.712 -24.895  -1.582  1.00  0.00           N  
ATOM    508  CA  PHE A  68       4.474 -24.715  -3.010  1.00  0.00           C  
ATOM    509  C   PHE A  68       5.737 -24.271  -3.767  1.00  0.00           C  
ATOM    510  O   PHE A  68       6.021 -24.799  -4.841  1.00  0.00           O  
ATOM    511  CB  PHE A  68       3.335 -23.710  -3.217  1.00  0.00           C  
ATOM    512  CG  PHE A  68       3.124 -23.356  -4.667  1.00  0.00           C  
ATOM    513  CD1 PHE A  68       3.537 -22.104  -5.170  1.00  0.00           C  
ATOM    514  CD2 PHE A  68       2.552 -24.296  -5.548  1.00  0.00           C  
ATOM    515  CE1 PHE A  68       3.360 -21.797  -6.526  1.00  0.00           C  
ATOM    516  CE2 PHE A  68       2.378 -23.993  -6.902  1.00  0.00           C  
ATOM    517  CZ  PHE A  68       2.773 -22.736  -7.400  1.00  0.00           C  
ATOM    518  N   ALA A  69       6.512 -23.352  -3.214  1.00  0.00           N  
ATOM    519  CA  ALA A  69       7.776 -22.931  -3.813  1.00  0.00           C  
ATOM    520  C   ALA A  69       8.747 -24.116  -3.978  1.00  0.00           C  
ATOM    521  O   ALA A  69       9.345 -24.270  -5.039  1.00  0.00           O  
ATOM    522  CB  ALA A  69       8.390 -21.813  -2.967  1.00  0.00           C  
ATOM    523  N   ASP A  70       8.841 -24.984  -2.976  1.00  0.00           N  
ATOM    524  CA  ASP A  70       9.682 -26.178  -3.017  1.00  0.00           C  
ATOM    525  C   ASP A  70       9.238 -27.170  -4.104  1.00  0.00           C  
ATOM    526  O   ASP A  70      10.076 -27.720  -4.813  1.00  0.00           O  
ATOM    527  CB  ASP A  70       9.689 -26.868  -1.641  1.00  0.00           C  
ATOM    528  CG  ASP A  70      10.538 -26.136  -0.596  1.00  0.00           C  
ATOM    529  OD1 ASP A  70      11.414 -25.333  -0.997  1.00  0.00           O  
ATOM    530  OD2 ASP A  70      10.377 -26.474   0.600  1.00  0.00           O  
ATOM    531  N   GLU A  71       7.931 -27.354  -4.297  1.00  0.00           N  
ATOM    532  CA  GLU A  71       7.404 -28.192  -5.383  1.00  0.00           C  
ATOM    533  C   GLU A  71       7.718 -27.602  -6.766  1.00  0.00           C  
ATOM    534  O   GLU A  71       8.130 -28.326  -7.678  1.00  0.00           O  
ATOM    535  CB  GLU A  71       5.902 -28.430  -5.198  1.00  0.00           C  
ATOM    536  CG  GLU A  71       5.578 -29.374  -4.024  1.00  0.00           C  
ATOM    537  CD  GLU A  71       6.288 -30.727  -4.169  1.00  0.00           C  
ATOM    538  OE1 GLU A  71       7.098 -31.089  -3.273  1.00  0.00           O  
ATOM    539  OE2 GLU A  71       6.109 -31.362  -5.218  1.00  0.00           O  
ATOM    540  N   VAL A  72       7.625 -26.284  -6.935  1.00  0.00           N  
ATOM    541  CA  VAL A  72       8.018 -25.625  -8.184  1.00  0.00           C  
ATOM    542  C   VAL A  72       9.524 -25.770  -8.438  1.00  0.00           C  
ATOM    543  O   VAL A  72       9.934 -26.087  -9.559  1.00  0.00           O  
ATOM    544  CB  VAL A  72       7.598 -24.136  -8.192  1.00  0.00           C  
ATOM    545  CG1 VAL A  72       8.080 -23.407  -9.452  1.00  0.00           C  
ATOM    546  CG2 VAL A  72       6.075 -23.994  -8.159  1.00  0.00           C  
ATOM    547  N   LEU A  73      10.357 -25.605  -7.410  1.00  0.00           N  
ATOM    548  CA  LEU A  73      11.817 -25.747  -7.494  1.00  0.00           C  
ATOM    549  C   LEU A  73      12.265 -27.169  -7.864  1.00  0.00           C  
ATOM    550  O   LEU A  73      13.302 -27.325  -8.506  1.00  0.00           O  
ATOM    551  CB  LEU A  73      12.442 -25.328  -6.153  1.00  0.00           C  
ATOM    552  CG  LEU A  73      12.442 -23.815  -5.896  1.00  0.00           C  
ATOM    553  CD1 LEU A  73      12.781 -23.528  -4.433  1.00  0.00           C  
ATOM    554  CD2 LEU A  73      13.482 -23.089  -6.750  1.00  0.00           C  
ATOM    555  N   LYS A  74      11.493 -28.185  -7.467  1.00  0.00           N  
ATOM    556  CA  LYS A  74      11.719 -29.583  -7.876  1.00  0.00           C  
ATOM    557  C   LYS A  74      11.249 -29.856  -9.308  1.00  0.00           C  
ATOM    558  O   LYS A  74      11.792 -30.734  -9.972  1.00  0.00           O  
ATOM    559  CB  LYS A  74      10.968 -30.520  -6.918  1.00  0.00           C  
ATOM    560  CG  LYS A  74      11.553 -30.554  -5.495  1.00  0.00           C  
ATOM    561  CD  LYS A  74      10.570 -31.325  -4.595  1.00  0.00           C  
ATOM    562  CE  LYS A  74      10.828 -31.111  -3.105  1.00  0.00           C  
ATOM    563  NZ  LYS A  74       9.661 -31.568  -2.324  1.00  0.00           N  
ATOM    564  N   SER A  75      10.263 -29.111  -9.765  1.00  0.00           N  
ATOM    565  CA  SER A  75       9.562 -29.366 -11.028  1.00  0.00           C  
ATOM    566  C   SER A  75      10.244 -28.769 -12.262  1.00  0.00           C  
ATOM    567  O   SER A  75      10.013 -29.233 -13.374  1.00  0.00           O  
ATOM    568  CB  SER A  75       8.157 -28.786 -10.935  1.00  0.00           C  
ATOM    569  OG  SER A  75       7.428 -29.477  -9.950  1.00  0.00           O  
ATOM    570  N   THR A  76      11.058 -27.726 -12.081  1.00  0.00           N  
ATOM    571  CA  THR A  76      11.702 -27.024 -13.192  1.00  0.00           C  
ATOM    572  C   THR A  76      13.055 -26.435 -12.786  1.00  0.00           C  
ATOM    573  O   THR A  76      13.296 -26.110 -11.630  1.00  0.00           O  
ATOM    574  CB  THR A  76      10.769 -25.946 -13.774  1.00  0.00           C  
ATOM    575  OG1 THR A  76      11.381 -25.367 -14.910  1.00  0.00           O  
ATOM    576  CG2 THR A  76      10.429 -24.821 -12.800  1.00  0.00           C  
ATOM    577  N   HIS A  77      13.939 -26.281 -13.762  1.00  0.00           N  
ATOM    578  CA  HIS A  77      15.229 -25.604 -13.602  1.00  0.00           C  
ATOM    579  C   HIS A  77      15.175 -24.102 -13.909  1.00  0.00           C  
ATOM    580  O   HIS A  77      16.156 -23.396 -13.697  1.00  0.00           O  
ATOM    581  CB  HIS A  77      16.266 -26.314 -14.483  1.00  0.00           C  
ATOM    582  CG  HIS A  77      15.945 -26.238 -15.951  1.00  0.00           C  
ATOM    583  ND1 HIS A  77      15.115 -27.085 -16.661  1.00  0.00           N  
ATOM    584  CD2 HIS A  77      16.412 -25.303 -16.854  1.00  0.00           C  
ATOM    585  CE1 HIS A  77      15.079 -26.673 -17.933  1.00  0.00           C  
ATOM    586  NE2 HIS A  77      15.855 -25.597 -18.102  1.00  0.00           N  
ATOM    587  N   GLY A  78      14.047 -23.613 -14.410  1.00  0.00           N  
ATOM    588  CA  GLY A  78      13.834 -22.212 -14.727  1.00  0.00           C  
ATOM    589  C   GLY A  78      12.358 -21.889 -14.941  1.00  0.00           C  
ATOM    590  O   GLY A  78      11.529 -22.782 -15.129  1.00  0.00           O  
ATOM    591  N   LEU A  79      12.044 -20.608 -14.929  1.00  0.00           N  
ATOM    592  CA  LEU A  79      10.710 -20.076 -15.217  1.00  0.00           C  
ATOM    593  C   LEU A  79      10.803 -18.960 -16.258  1.00  0.00           C  
ATOM    594  O   LEU A  79      11.641 -18.065 -16.154  1.00  0.00           O  
ATOM    595  CB  LEU A  79      10.052 -19.558 -13.930  1.00  0.00           C  
ATOM    596  CG  LEU A  79       9.577 -20.647 -12.947  1.00  0.00           C  
ATOM    597  CD1 LEU A  79       9.069 -19.992 -11.662  1.00  0.00           C  
ATOM    598  CD2 LEU A  79       8.433 -21.491 -13.517  1.00  0.00           C  
ATOM    599  N   ARG A  80       9.893 -18.977 -17.220  1.00  0.00           N  
ATOM    600  CA  ARG A  80       9.690 -17.859 -18.152  1.00  0.00           C  
ATOM    601  C   ARG A  80       9.016 -16.674 -17.461  1.00  0.00           C  
ATOM    602  O   ARG A  80       9.371 -15.532 -17.729  1.00  0.00           O  
ATOM    603  CB  ARG A  80       8.901 -18.360 -19.372  1.00  0.00           C  
ATOM    604  CG  ARG A  80       8.457 -17.252 -20.350  1.00  0.00           C  
ATOM    605  CD  ARG A  80       9.629 -16.470 -20.954  1.00  0.00           C  
ATOM    606  NE  ARG A  80       9.176 -15.290 -21.684  1.00  0.00           N  
ATOM    607  CZ  ARG A  80       8.963 -14.079 -21.177  1.00  0.00           C  
ATOM    608  NH1 ARG A  80       9.154 -13.806 -19.926  1.00  0.00           N  
ATOM    609  NH2 ARG A  80       8.565 -13.094 -21.925  1.00  0.00           N  
ATOM    610  N   ALA A  81       8.038 -16.956 -16.611  1.00  0.00           N  
ATOM    611  CA  ALA A  81       7.305 -15.922 -15.888  1.00  0.00           C  
ATOM    612  C   ALA A  81       6.595 -16.469 -14.649  1.00  0.00           C  
ATOM    613  O   ALA A  81       6.325 -17.671 -14.551  1.00  0.00           O  
ATOM    614  CB  ALA A  81       6.294 -15.267 -16.841  1.00  0.00           C  
ATOM    615  N   ILE A  82       6.236 -15.571 -13.738  1.00  0.00           N  
ATOM    616  CA  ILE A  82       5.286 -15.818 -12.651  1.00  0.00           C  
ATOM    617  C   ILE A  82       4.118 -14.836 -12.790  1.00  0.00           C  
ATOM    618  O   ILE A  82       4.315 -13.619 -12.747  1.00  0.00           O  
ATOM    619  CB  ILE A  82       5.949 -15.695 -11.253  1.00  0.00           C  
ATOM    620  CG1 ILE A  82       7.183 -16.614 -11.129  1.00  0.00           C  
ATOM    621  CG2 ILE A  82       4.910 -16.030 -10.168  1.00  0.00           C  
ATOM    622  CD1 ILE A  82       7.952 -16.449  -9.812  1.00  0.00           C  
ATOM    623  N   LEU A  83       2.914 -15.362 -12.919  1.00  0.00           N  
ATOM    624  CA  LEU A  83       1.672 -14.595 -12.937  1.00  0.00           C  
ATOM    625  C   LEU A  83       0.964 -14.755 -11.586  1.00  0.00           C  
ATOM    626  O   LEU A  83       0.339 -15.778 -11.309  1.00  0.00           O  
ATOM    627  CB  LEU A  83       0.776 -15.045 -14.112  1.00  0.00           C  
ATOM    628  CG  LEU A  83       1.439 -15.030 -15.501  1.00  0.00           C  
ATOM    629  CD1 LEU A  83       0.435 -15.417 -16.579  1.00  0.00           C  
ATOM    630  CD2 LEU A  83       1.973 -13.640 -15.883  1.00  0.00           C  
ATOM    631  N   HIS A  84       1.051 -13.740 -10.732  1.00  0.00           N  
ATOM    632  CA  HIS A  84       0.427 -13.720  -9.413  1.00  0.00           C  
ATOM    633  C   HIS A  84      -1.064 -13.384  -9.498  1.00  0.00           C  
ATOM    634  O   HIS A  84      -1.504 -12.305  -9.089  1.00  0.00           O  
ATOM    635  CB  HIS A  84       1.186 -12.770  -8.490  1.00  0.00           C  
ATOM    636  CG  HIS A  84       2.527 -13.286  -8.077  1.00  0.00           C  
ATOM    637  ND1 HIS A  84       2.761 -14.293  -7.152  1.00  0.00           N  
ATOM    638  CD2 HIS A  84       3.745 -12.827  -8.519  1.00  0.00           C  
ATOM    639  CE1 HIS A  84       4.091 -14.426  -7.034  1.00  0.00           C  
ATOM    640  NE2 HIS A  84       4.707 -13.557  -7.842  1.00  0.00           N  
ATOM    641  N   ASN A  85      -1.848 -14.313 -10.026  1.00  0.00           N  
ATOM    642  CA  ASN A  85      -3.295 -14.165 -10.207  1.00  0.00           C  
ATOM    643  C   ASN A  85      -4.101 -14.605  -8.967  1.00  0.00           C  
ATOM    644  O   ASN A  85      -5.264 -14.211  -8.829  1.00  0.00           O  
ATOM    645  CB  ASN A  85      -3.677 -14.937 -11.482  1.00  0.00           C  
ATOM    646  CG  ASN A  85      -5.168 -15.129 -11.623  1.00  0.00           C  
ATOM    647  OD1 ASN A  85      -5.918 -14.273 -12.048  1.00  0.00           O  
ATOM    648  ND2 ASN A  85      -5.664 -16.280 -11.225  1.00  0.00           N  
ATOM    649  N   ALA A  86      -3.536 -15.402  -8.062  1.00  0.00           N  
ATOM    650  CA  ALA A  86      -4.231 -15.801  -6.845  1.00  0.00           C  
ATOM    651  C   ALA A  86      -4.678 -14.558  -6.049  1.00  0.00           C  
ATOM    652  O   ALA A  86      -3.887 -13.672  -5.752  1.00  0.00           O  
ATOM    653  CB  ALA A  86      -3.345 -16.719  -6.001  1.00  0.00           C  
ATOM    654  N   SER A  87      -5.974 -14.514  -5.720  1.00  0.00           N  
ATOM    655  CA  SER A  87      -6.570 -13.385  -5.014  1.00  0.00           C  
ATOM    656  C   SER A  87      -7.768 -13.846  -4.193  1.00  0.00           C  
ATOM    657  O   SER A  87      -8.424 -14.840  -4.514  1.00  0.00           O  
ATOM    658  CB  SER A  87      -6.972 -12.306  -6.027  1.00  0.00           C  
ATOM    659  OG  SER A  87      -7.423 -11.125  -5.391  1.00  0.00           O  
ATOM    660  N   ALA A  88      -8.075 -13.086  -3.149  1.00  0.00           N  
ATOM    661  CA  ALA A  88      -9.313 -13.183  -2.398  1.00  0.00           C  
ATOM    662  C   ALA A  88      -9.907 -11.782  -2.225  1.00  0.00           C  
ATOM    663  O   ALA A  88      -9.233 -10.771  -2.418  1.00  0.00           O  
ATOM    664  CB  ALA A  88      -9.043 -13.887  -1.066  1.00  0.00           C  
ATOM    665  N   TRP A  89     -11.180 -11.729  -1.880  1.00  0.00           N  
ATOM    666  CA  TRP A  89     -11.885 -10.472  -1.619  1.00  0.00           C  
ATOM    667  C   TRP A  89     -12.715 -10.622  -0.359  1.00  0.00           C  
ATOM    668  O   TRP A  89     -13.507 -11.558  -0.239  1.00  0.00           O  
ATOM    669  CB  TRP A  89     -12.725 -10.106  -2.839  1.00  0.00           C  
ATOM    670  CG  TRP A  89     -13.315  -8.736  -2.781  1.00  0.00           C  
ATOM    671  CD1 TRP A  89     -12.613  -7.585  -2.839  1.00  0.00           C  
ATOM    672  CD2 TRP A  89     -14.725  -8.362  -2.703  1.00  0.00           C  
ATOM    673  NE1 TRP A  89     -13.498  -6.515  -2.828  1.00  0.00           N  
ATOM    674  CE2 TRP A  89     -14.797  -6.951  -2.782  1.00  0.00           C  
ATOM    675  CE3 TRP A  89     -15.932  -9.088  -2.643  1.00  0.00           C  
ATOM    676  CZ2 TRP A  89     -16.034  -6.271  -2.825  1.00  0.00           C  
ATOM    677  CZ3 TRP A  89     -17.170  -8.401  -2.672  1.00  0.00           C  
ATOM    678  CH2 TRP A  89     -17.206  -7.016  -2.776  1.00  0.00           C  
ATOM    679  N   MET A  90     -12.513  -9.716   0.593  1.00  0.00           N  
ATOM    680  CA  MET A  90     -13.207  -9.711   1.873  1.00  0.00           C  
ATOM    681  C   MET A  90     -13.453  -8.270   2.306  1.00  0.00           C  
ATOM    682  O   MET A  90     -12.554  -7.433   2.236  1.00  0.00           O  
ATOM    683  CB  MET A  90     -12.382 -10.502   2.903  1.00  0.00           C  
ATOM    684  CG  MET A  90     -13.190 -10.870   4.142  1.00  0.00           C  
ATOM    685  SD  MET A  90     -12.245 -11.774   5.410  1.00  0.00           S  
ATOM    686  CE  MET A  90     -11.873 -13.314   4.570  1.00  0.00           C  
ATOM    687  N   ALA A  91     -14.698  -7.992   2.715  1.00  0.00           N  
ATOM    688  CA  ALA A  91     -15.093  -6.713   3.269  1.00  0.00           C  
ATOM    689  C   ALA A  91     -14.989  -6.727   4.797  1.00  0.00           C  
ATOM    690  O   ALA A  91     -15.187  -7.772   5.423  1.00  0.00           O  
ATOM    691  CB  ALA A  91     -16.522  -6.392   2.819  1.00  0.00           C  
ATOM    692  N   GLU A  92     -14.792  -5.562   5.395  1.00  0.00           N  
ATOM    693  CA  GLU A  92     -15.046  -5.349   6.808  1.00  0.00           C  
ATOM    694  C   GLU A  92     -16.552  -5.543   7.066  1.00  0.00           C  
ATOM    695  O   GLU A  92     -17.390  -4.764   6.598  1.00  0.00           O  
ATOM    696  CB  GLU A  92     -14.583  -3.954   7.246  1.00  0.00           C  
ATOM    697  CG  GLU A  92     -13.056  -3.746   7.206  1.00  0.00           C  
ATOM    698  CD  GLU A  92     -12.452  -3.513   5.805  1.00  0.00           C  
ATOM    699  OE1 GLU A  92     -11.217  -3.643   5.678  1.00  0.00           O  
ATOM    700  OE2 GLU A  92     -13.191  -3.191   4.851  1.00  0.00           O  
ATOM    701  N   LYS A  93     -16.916  -6.603   7.789  1.00  0.00           N  
ATOM    702  CA  LYS A  93     -18.304  -6.913   8.135  1.00  0.00           C  
ATOM    703  C   LYS A  93     -18.482  -6.960   9.649  1.00  0.00           C  
ATOM    704  O   LYS A  93     -17.584  -7.426  10.349  1.00  0.00           O  
ATOM    705  CB  LYS A  93     -18.746  -8.246   7.498  1.00  0.00           C  
ATOM    706  CG  LYS A  93     -18.871  -8.153   5.973  1.00  0.00           C  
ATOM    707  CD  LYS A  93     -19.400  -9.461   5.401  1.00  0.00           C  
ATOM    708  CE  LYS A  93     -19.502  -9.375   3.882  1.00  0.00           C  
ATOM    709  NZ  LYS A  93     -20.045 -10.627   3.300  1.00  0.00           N  
ATOM    710  N   PRO A  94     -19.658  -6.551  10.169  1.00  0.00           N  
ATOM    711  CA  PRO A  94     -19.984  -6.759  11.568  1.00  0.00           C  
ATOM    712  C   PRO A  94     -19.817  -8.230  11.964  1.00  0.00           C  
ATOM    713  O   PRO A  94     -20.253  -9.119  11.233  1.00  0.00           O  
ATOM    714  CB  PRO A  94     -21.438  -6.290  11.727  1.00  0.00           C  
ATOM    715  CG  PRO A  94     -21.627  -5.311  10.570  1.00  0.00           C  
ATOM    716  CD  PRO A  94     -20.754  -5.904   9.471  1.00  0.00           C  
ATOM    717  N   GLY A  95     -19.179  -8.472  13.098  1.00  0.00           N  
ATOM    718  CA  GLY A  95     -18.936  -9.813  13.634  1.00  0.00           C  
ATOM    719  C   GLY A  95     -17.694 -10.524  13.089  1.00  0.00           C  
ATOM    720  O   GLY A  95     -17.256 -11.489  13.712  1.00  0.00           O  
ATOM    721  N   ALA A  96     -17.118 -10.076  11.981  1.00  0.00           N  
ATOM    722  CA  ALA A  96     -15.829 -10.579  11.538  1.00  0.00           C  
ATOM    723  C   ALA A  96     -14.699  -9.831  12.276  1.00  0.00           C  
ATOM    724  O   ALA A  96     -14.660  -8.601  12.199  1.00  0.00           O  
ATOM    725  CB  ALA A  96     -15.709 -10.448  10.014  1.00  0.00           C  
ATOM    726  N   PRO A  97     -13.777 -10.523  12.959  1.00  0.00           N  
ATOM    727  CA  PRO A  97     -12.644  -9.863  13.591  1.00  0.00           C  
ATOM    728  C   PRO A  97     -11.816  -9.101  12.557  1.00  0.00           C  
ATOM    729  O   PRO A  97     -11.364  -9.665  11.557  1.00  0.00           O  
ATOM    730  CB  PRO A  97     -11.835 -10.973  14.279  1.00  0.00           C  
ATOM    731  CG  PRO A  97     -12.850 -12.114  14.456  1.00  0.00           C  
ATOM    732  CD  PRO A  97     -13.747 -11.951  13.231  1.00  0.00           C  
ATOM    733  N   LEU A  98     -11.596  -7.799  12.790  1.00  0.00           N  
ATOM    734  CA  LEU A  98     -10.839  -6.947  11.859  1.00  0.00           C  
ATOM    735  C   LEU A  98      -9.423  -7.480  11.611  1.00  0.00           C  
ATOM    736  O   LEU A  98      -8.921  -7.415  10.491  1.00  0.00           O  
ATOM    737  CB  LEU A  98     -10.775  -5.525  12.430  1.00  0.00           C  
ATOM    738  CG  LEU A  98     -12.106  -4.754  12.404  1.00  0.00           C  
ATOM    739  CD1 LEU A  98     -11.934  -3.440  13.158  1.00  0.00           C  
ATOM    740  CD2 LEU A  98     -12.563  -4.440  10.976  1.00  0.00           C  
ATOM    741  N   ALA A  99      -8.802  -8.031  12.656  1.00  0.00           N  
ATOM    742  CA  ALA A  99      -7.484  -8.646  12.559  1.00  0.00           C  
ATOM    743  C   ALA A  99      -7.461  -9.813  11.557  1.00  0.00           C  
ATOM    744  O   ALA A  99      -6.537  -9.903  10.754  1.00  0.00           O  
ATOM    745  CB  ALA A  99      -7.077  -9.105  13.965  1.00  0.00           C  
ATOM    746  N   ASP A 100      -8.502 -10.640  11.529  1.00  0.00           N  
ATOM    747  CA  ASP A 100      -8.592 -11.792  10.632  1.00  0.00           C  
ATOM    748  C   ASP A 100      -8.830 -11.353   9.185  1.00  0.00           C  
ATOM    749  O   ASP A 100      -8.188 -11.859   8.265  1.00  0.00           O  
ATOM    750  CB  ASP A 100      -9.728 -12.732  11.071  1.00  0.00           C  
ATOM    751  CG  ASP A 100      -9.522 -13.363  12.443  1.00  0.00           C  
ATOM    752  OD1 ASP A 100      -8.402 -13.271  12.987  1.00  0.00           O  
ATOM    753  OD2 ASP A 100     -10.520 -13.929  12.945  1.00  0.00           O  
ATOM    754  N   VAL A 101      -9.697 -10.358   8.977  1.00  0.00           N  
ATOM    755  CA  VAL A 101      -9.916  -9.765   7.648  1.00  0.00           C  
ATOM    756  C   VAL A 101      -8.601  -9.228   7.083  1.00  0.00           C  
ATOM    757  O   VAL A 101      -8.247  -9.531   5.943  1.00  0.00           O  
ATOM    758  CB  VAL A 101     -10.977  -8.639   7.702  1.00  0.00           C  
ATOM    759  CG1 VAL A 101     -11.177  -7.994   6.328  1.00  0.00           C  
ATOM    760  CG2 VAL A 101     -12.337  -9.174   8.156  1.00  0.00           C  
ATOM    761  N   LEU A 102      -7.856  -8.477   7.893  1.00  0.00           N  
ATOM    762  CA  LEU A 102      -6.574  -7.915   7.484  1.00  0.00           C  
ATOM    763  C   LEU A 102      -5.536  -9.010   7.217  1.00  0.00           C  
ATOM    764  O   LEU A 102      -4.873  -8.975   6.177  1.00  0.00           O  
ATOM    765  CB  LEU A 102      -6.107  -6.922   8.555  1.00  0.00           C  
ATOM    766  CG  LEU A 102      -4.819  -6.169   8.174  1.00  0.00           C  
ATOM    767  CD1 LEU A 102      -4.986  -5.306   6.929  1.00  0.00           C  
ATOM    768  CD2 LEU A 102      -4.418  -5.259   9.328  1.00  0.00           C  
ATOM    769  N   ALA A 103      -5.420  -9.999   8.104  1.00  0.00           N  
ATOM    770  CA  ALA A 103      -4.484 -11.106   7.956  1.00  0.00           C  
ATOM    771  C   ALA A 103      -4.736 -11.895   6.661  1.00  0.00           C  
ATOM    772  O   ALA A 103      -3.812 -12.105   5.881  1.00  0.00           O  
ATOM    773  CB  ALA A 103      -4.580 -12.008   9.191  1.00  0.00           C  
ATOM    774  N   CYS A 104      -5.995 -12.238   6.370  1.00  0.00           N  
ATOM    775  CA  CYS A 104      -6.358 -12.959   5.154  1.00  0.00           C  
ATOM    776  C   CYS A 104      -6.013 -12.168   3.877  1.00  0.00           C  
ATOM    777  O   CYS A 104      -5.491 -12.738   2.921  1.00  0.00           O  
ATOM    778  CB  CYS A 104      -7.857 -13.269   5.183  1.00  0.00           C  
ATOM    779  SG  CYS A 104      -8.225 -14.574   6.387  1.00  0.00           S  
ATOM    780  N   MET A 105      -6.297 -10.867   3.854  1.00  0.00           N  
ATOM    781  CA  MET A 105      -5.998 -10.028   2.689  1.00  0.00           C  
ATOM    782  C   MET A 105      -4.491  -9.867   2.481  1.00  0.00           C  
ATOM    783  O   MET A 105      -4.004 -10.000   1.354  1.00  0.00           O  
ATOM    784  CB  MET A 105      -6.687  -8.666   2.814  1.00  0.00           C  
ATOM    785  CG  MET A 105      -8.226  -8.717   2.732  1.00  0.00           C  
ATOM    786  SD  MET A 105      -8.920  -9.484   1.243  1.00  0.00           S  
ATOM    787  CE  MET A 105      -9.070 -11.198   1.801  1.00  0.00           C  
ATOM    788  N   MET A 106      -3.733  -9.618   3.555  1.00  0.00           N  
ATOM    789  CA  MET A 106      -2.285  -9.489   3.494  1.00  0.00           C  
ATOM    790  C   MET A 106      -1.618 -10.804   3.091  1.00  0.00           C  
ATOM    791  O   MET A 106      -0.737 -10.800   2.237  1.00  0.00           O  
ATOM    792  CB  MET A 106      -1.730  -8.991   4.835  1.00  0.00           C  
ATOM    793  CG  MET A 106      -2.129  -7.544   5.119  1.00  0.00           C  
ATOM    794  SD  MET A 106      -1.476  -6.324   3.947  1.00  0.00           S  
ATOM    795  CE  MET A 106      -2.451  -4.883   4.433  1.00  0.00           C  
ATOM    796  N   GLN A 107      -2.077 -11.929   3.618  1.00  0.00           N  
ATOM    797  CA  GLN A 107      -1.517 -13.244   3.300  1.00  0.00           C  
ATOM    798  C   GLN A 107      -1.564 -13.535   1.797  1.00  0.00           C  
ATOM    799  O   GLN A 107      -0.560 -13.908   1.197  1.00  0.00           O  
ATOM    800  CB  GLN A 107      -2.260 -14.314   4.112  1.00  0.00           C  
ATOM    801  CG  GLN A 107      -1.644 -15.711   3.936  1.00  0.00           C  
ATOM    802  CD  GLN A 107      -0.203 -15.790   4.421  1.00  0.00           C  
ATOM    803  OE1 GLN A 107       0.235 -15.028   5.265  1.00  0.00           O  
ATOM    804  NE2 GLN A 107       0.587 -16.691   3.891  1.00  0.00           N  
ATOM    805  N   ILE A 108      -2.731 -13.332   1.175  1.00  0.00           N  
ATOM    806  CA  ILE A 108      -2.930 -13.675  -0.233  1.00  0.00           C  
ATOM    807  C   ILE A 108      -2.286 -12.663  -1.188  1.00  0.00           C  
ATOM    808  O   ILE A 108      -1.710 -13.050  -2.202  1.00  0.00           O  
ATOM    809  CB  ILE A 108      -4.427 -13.867  -0.525  1.00  0.00           C  
ATOM    810  CG1 ILE A 108      -5.021 -15.059   0.273  1.00  0.00           C  
ATOM    811  CG2 ILE A 108      -4.709 -14.047  -2.035  1.00  0.00           C  
ATOM    812  CD1 ILE A 108      -4.412 -16.433  -0.037  1.00  0.00           C  
ATOM    813  N   HIS A 109      -2.379 -11.373  -0.884  1.00  0.00           N  
ATOM    814  CA  HIS A 109      -1.939 -10.326  -1.818  1.00  0.00           C  
ATOM    815  C   HIS A 109      -0.509  -9.835  -1.590  1.00  0.00           C  
ATOM    816  O   HIS A 109       0.065  -9.247  -2.503  1.00  0.00           O  
ATOM    817  CB  HIS A 109      -2.919  -9.147  -1.787  1.00  0.00           C  
ATOM    818  CG  HIS A 109      -4.333  -9.523  -2.086  1.00  0.00           C  
ATOM    819  ND1 HIS A 109      -5.433  -9.158  -1.352  1.00  0.00           N  
ATOM    820  CD2 HIS A 109      -4.788 -10.301  -3.123  1.00  0.00           C  
ATOM    821  CE1 HIS A 109      -6.518  -9.697  -1.912  1.00  0.00           C  
ATOM    822  NE2 HIS A 109      -6.175 -10.398  -2.995  1.00  0.00           N  
ATOM    823  N   VAL A 110       0.055 -10.061  -0.399  1.00  0.00           N  
ATOM    824  CA  VAL A 110       1.383  -9.551  -0.033  1.00  0.00           C  
ATOM    825  C   VAL A 110       2.337 -10.678   0.314  1.00  0.00           C  
ATOM    826  O   VAL A 110       3.325 -10.854  -0.396  1.00  0.00           O  
ATOM    827  CB  VAL A 110       1.323  -8.497   1.091  1.00  0.00           C  
ATOM    828  CG1 VAL A 110       2.666  -7.788   1.227  1.00  0.00           C  
ATOM    829  CG2 VAL A 110       0.245  -7.442   0.839  1.00  0.00           C  
ATOM    830  N   ASN A 111       2.037 -11.487   1.334  1.00  0.00           N  
ATOM    831  CA  ASN A 111       2.933 -12.553   1.783  1.00  0.00           C  
ATOM    832  C   ASN A 111       3.225 -13.556   0.663  1.00  0.00           C  
ATOM    833  O   ASN A 111       4.389 -13.852   0.400  1.00  0.00           O  
ATOM    834  CB  ASN A 111       2.345 -13.295   2.998  1.00  0.00           C  
ATOM    835  CG  ASN A 111       2.255 -12.441   4.250  1.00  0.00           C  
ATOM    836  OD1 ASN A 111       1.815 -11.310   4.234  1.00  0.00           O  
ATOM    837  ND2 ASN A 111       2.668 -12.975   5.378  1.00  0.00           N  
ATOM    838  N   THR A 112       2.189 -14.014  -0.035  1.00  0.00           N  
ATOM    839  CA  THR A 112       2.335 -14.986  -1.122  1.00  0.00           C  
ATOM    840  C   THR A 112       3.249 -14.479  -2.246  1.00  0.00           C  
ATOM    841  O   THR A 112       4.264 -15.127  -2.495  1.00  0.00           O  
ATOM    842  CB  THR A 112       0.970 -15.464  -1.636  1.00  0.00           C  
ATOM    843  OG1 THR A 112       0.255 -16.078  -0.598  1.00  0.00           O  
ATOM    844  CG2 THR A 112       1.090 -16.469  -2.773  1.00  0.00           C  
ATOM    845  N   PRO A 113       2.999 -13.319  -2.890  1.00  0.00           N  
ATOM    846  CA  PRO A 113       3.913 -12.802  -3.906  1.00  0.00           C  
ATOM    847  C   PRO A 113       5.303 -12.465  -3.364  1.00  0.00           C  
ATOM    848  O   PRO A 113       6.300 -12.764  -4.021  1.00  0.00           O  
ATOM    849  CB  PRO A 113       3.233 -11.563  -4.499  1.00  0.00           C  
ATOM    850  CG  PRO A 113       1.763 -11.791  -4.194  1.00  0.00           C  
ATOM    851  CD  PRO A 113       1.803 -12.510  -2.847  1.00  0.00           C  
ATOM    852  N   TYR A 114       5.400 -11.889  -2.159  1.00  0.00           N  
ATOM    853  CA  TYR A 114       6.679 -11.525  -1.550  1.00  0.00           C  
ATOM    854  C   TYR A 114       7.577 -12.751  -1.333  1.00  0.00           C  
ATOM    855  O   TYR A 114       8.742 -12.745  -1.733  1.00  0.00           O  
ATOM    856  CB  TYR A 114       6.400 -10.803  -0.225  1.00  0.00           C  
ATOM    857  CG  TYR A 114       7.636 -10.449   0.572  1.00  0.00           C  
ATOM    858  CD1 TYR A 114       8.083 -11.299   1.603  1.00  0.00           C  
ATOM    859  CD2 TYR A 114       8.338  -9.259   0.299  1.00  0.00           C  
ATOM    860  CE1 TYR A 114       9.213 -10.958   2.361  1.00  0.00           C  
ATOM    861  CE2 TYR A 114       9.471  -8.911   1.065  1.00  0.00           C  
ATOM    862  CZ  TYR A 114       9.907  -9.760   2.098  1.00  0.00           C  
ATOM    863  OH  TYR A 114      10.987  -9.422   2.849  1.00  0.00           O  
ATOM    864  N   LEU A 115       7.031 -13.814  -0.745  1.00  0.00           N  
ATOM    865  CA  LEU A 115       7.779 -15.038  -0.481  1.00  0.00           C  
ATOM    866  C   LEU A 115       8.108 -15.792  -1.777  1.00  0.00           C  
ATOM    867  O   LEU A 115       9.260 -16.192  -1.959  1.00  0.00           O  
ATOM    868  CB  LEU A 115       6.981 -15.928   0.487  1.00  0.00           C  
ATOM    869  CG  LEU A 115       6.824 -15.349   1.912  1.00  0.00           C  
ATOM    870  CD1 LEU A 115       5.894 -16.247   2.724  1.00  0.00           C  
ATOM    871  CD2 LEU A 115       8.161 -15.243   2.650  1.00  0.00           C  
ATOM    872  N   LEU A 116       7.155 -15.929  -2.705  1.00  0.00           N  
ATOM    873  CA  LEU A 116       7.387 -16.624  -3.967  1.00  0.00           C  
ATOM    874  C   LEU A 116       8.412 -15.915  -4.854  1.00  0.00           C  
ATOM    875  O   LEU A 116       9.279 -16.575  -5.413  1.00  0.00           O  
ATOM    876  CB  LEU A 116       6.065 -16.818  -4.732  1.00  0.00           C  
ATOM    877  CG  LEU A 116       5.090 -17.826  -4.102  1.00  0.00           C  
ATOM    878  CD1 LEU A 116       3.830 -17.916  -4.971  1.00  0.00           C  
ATOM    879  CD2 LEU A 116       5.685 -19.224  -3.978  1.00  0.00           C  
ATOM    880  N   ASN A 117       8.370 -14.577  -4.948  1.00  0.00           N  
ATOM    881  CA  ASN A 117       9.344 -13.830  -5.738  1.00  0.00           C  
ATOM    882  C   ASN A 117      10.777 -14.019  -5.216  1.00  0.00           C  
ATOM    883  O   ASN A 117      11.705 -14.107  -6.010  1.00  0.00           O  
ATOM    884  CB  ASN A 117       8.983 -12.335  -5.758  1.00  0.00           C  
ATOM    885  CG  ASN A 117       7.751 -11.996  -6.588  1.00  0.00           C  
ATOM    886  OD1 ASN A 117       7.196 -12.800  -7.311  1.00  0.00           O  
ATOM    887  ND2 ASN A 117       7.315 -10.754  -6.529  1.00  0.00           N  
ATOM    888  N   HIS A 118      10.958 -14.101  -3.891  1.00  0.00           N  
ATOM    889  CA  HIS A 118      12.266 -14.392  -3.305  1.00  0.00           C  
ATOM    890  C   HIS A 118      12.667 -15.860  -3.484  1.00  0.00           C  
ATOM    891  O   HIS A 118      13.770 -16.144  -3.936  1.00  0.00           O  
ATOM    892  CB  HIS A 118      12.270 -14.014  -1.821  1.00  0.00           C  
ATOM    893  CG  HIS A 118      12.281 -12.533  -1.573  1.00  0.00           C  
ATOM    894  ND1 HIS A 118      11.189 -11.757  -1.271  1.00  0.00           N  
ATOM    895  CD2 HIS A 118      13.376 -11.705  -1.538  1.00  0.00           C  
ATOM    896  CE1 HIS A 118      11.613 -10.497  -1.042  1.00  0.00           C  
ATOM    897  NE2 HIS A 118      12.932 -10.422  -1.197  1.00  0.00           N  
ATOM    898  N   ALA A 119      11.771 -16.798  -3.167  1.00  0.00           N  
ATOM    899  CA  ALA A 119      12.068 -18.226  -3.225  1.00  0.00           C  
ATOM    900  C   ALA A 119      12.347 -18.729  -4.655  1.00  0.00           C  
ATOM    901  O   ALA A 119      13.209 -19.590  -4.860  1.00  0.00           O  
ATOM    902  CB  ALA A 119      10.896 -18.978  -2.594  1.00  0.00           C  
ATOM    903  N   LEU A 120      11.668 -18.169  -5.646  1.00  0.00           N  
ATOM    904  CA  LEU A 120      11.764 -18.560  -7.057  1.00  0.00           C  
ATOM    905  C   LEU A 120      12.657 -17.628  -7.894  1.00  0.00           C  
ATOM    906  O   LEU A 120      12.810 -17.861  -9.090  1.00  0.00           O  
ATOM    907  CB  LEU A 120      10.348 -18.683  -7.655  1.00  0.00           C  
ATOM    908  CG  LEU A 120       9.378 -19.610  -6.880  1.00  0.00           C  
ATOM    909  CD1 LEU A 120       8.036 -19.647  -7.580  1.00  0.00           C  
ATOM    910  CD2 LEU A 120       9.899 -21.045  -6.779  1.00  0.00           C  
ATOM    911  N   GLU A 121      13.297 -16.620  -7.290  1.00  0.00           N  
ATOM    912  CA  GLU A 121      14.174 -15.666  -7.991  1.00  0.00           C  
ATOM    913  C   GLU A 121      15.222 -16.371  -8.866  1.00  0.00           C  
ATOM    914  O   GLU A 121      15.437 -16.003 -10.020  1.00  0.00           O  
ATOM    915  CB  GLU A 121      14.850 -14.735  -6.961  1.00  0.00           C  
ATOM    916  CG  GLU A 121      15.908 -13.802  -7.576  1.00  0.00           C  
ATOM    917  CD  GLU A 121      16.473 -12.719  -6.633  1.00  0.00           C  
ATOM    918  OE1 GLU A 121      17.457 -12.060  -7.030  1.00  0.00           O  
ATOM    919  OE2 GLU A 121      15.935 -12.459  -5.542  1.00  0.00           O  
ATOM    920  N   ARG A 122      15.846 -17.432  -8.355  1.00  0.00           N  
ATOM    921  CA  ARG A 122      16.865 -18.202  -9.083  1.00  0.00           C  
ATOM    922  C   ARG A 122      16.352 -18.884 -10.350  1.00  0.00           C  
ATOM    923  O   ARG A 122      17.143 -19.138 -11.239  1.00  0.00           O  
ATOM    924  CB  ARG A 122      17.526 -19.212  -8.135  1.00  0.00           C  
ATOM    925  CG  ARG A 122      16.621 -20.418  -7.795  1.00  0.00           C  
ATOM    926  CD  ARG A 122      17.356 -21.387  -6.874  1.00  0.00           C  
ATOM    927  NE  ARG A 122      16.628 -22.659  -6.785  1.00  0.00           N  
ATOM    928  CZ  ARG A 122      17.029 -23.750  -6.137  1.00  0.00           C  
ATOM    929  NH1 ARG A 122      18.143 -23.787  -5.471  1.00  0.00           N  
ATOM    930  NH2 ARG A 122      16.302 -24.818  -6.163  1.00  0.00           N  
ATOM    931  N   LEU A 123      15.055 -19.181 -10.434  1.00  0.00           N  
ATOM    932  CA  LEU A 123      14.446 -19.776 -11.627  1.00  0.00           C  
ATOM    933  C   LEU A 123      14.163 -18.729 -12.716  1.00  0.00           C  
ATOM    934  O   LEU A 123      14.023 -19.085 -13.883  1.00  0.00           O  
ATOM    935  CB  LEU A 123      13.132 -20.496 -11.254  1.00  0.00           C  
ATOM    936  CG  LEU A 123      13.257 -21.657 -10.252  1.00  0.00           C  
ATOM    937  CD1 LEU A 123      11.870 -22.263 -10.027  1.00  0.00           C  
ATOM    938  CD2 LEU A 123      14.175 -22.769 -10.758  1.00  0.00           C  
ATOM    939  N   LEU A 124      14.076 -17.452 -12.347  1.00  0.00           N  
ATOM    940  CA  LEU A 124      13.846 -16.333 -13.264  1.00  0.00           C  
ATOM    941  C   LEU A 124      15.156 -15.738 -13.799  1.00  0.00           C  
ATOM    942  O   LEU A 124      15.157 -15.141 -14.873  1.00  0.00           O  
ATOM    943  CB  LEU A 124      13.028 -15.259 -12.531  1.00  0.00           C  
ATOM    944  CG  LEU A 124      11.603 -15.681 -12.123  1.00  0.00           C  
ATOM    945  CD1 LEU A 124      11.029 -14.650 -11.161  1.00  0.00           C  
ATOM    946  CD2 LEU A 124      10.676 -15.777 -13.339  1.00  0.00           C  
ATOM    947  N   ARG A 125      16.255 -15.892 -13.058  1.00  0.00           N  
ATOM    948  CA  ARG A 125      17.585 -15.391 -13.429  1.00  0.00           C  
ATOM    949  C   ARG A 125      18.361 -16.363 -14.314  1.00  0.00           C  
ATOM    950  O   ARG A 125      18.083 -17.551 -14.354  1.00  0.00           O  
ATOM    951  CB  ARG A 125      18.388 -15.059 -12.165  1.00  0.00           C  
ATOM    952  CG  ARG A 125      17.846 -13.832 -11.435  1.00  0.00           C  
ATOM    953  CD  ARG A 125      18.833 -13.429 -10.339  1.00  0.00           C  
ATOM    954  NE  ARG A 125      18.399 -12.274  -9.557  1.00  0.00           N  
ATOM    955  CZ  ARG A 125      18.512 -10.999  -9.867  1.00  0.00           C  
ATOM    956  NH1 ARG A 125      19.006 -10.583 -10.997  1.00  0.00           N  
ATOM    957  NH2 ARG A 125      18.125 -10.108  -9.002  1.00  0.00           N  
ATOM    958  N   GLY A 126      19.377 -15.822 -14.996  1.00  0.00           N  
ATOM    959  CA  GLY A 126      20.319 -16.605 -15.794  1.00  0.00           C  
ATOM    960  C   GLY A 126      19.847 -16.935 -17.210  1.00  0.00           C  
ATOM    961  O   GLY A 126      20.520 -17.687 -17.914  1.00  0.00           O  
ATOM    962  N   HIS A 127      18.726 -16.354 -17.653  1.00  0.00           N  
ATOM    963  CA  HIS A 127      18.144 -16.601 -18.982  1.00  0.00           C  
ATOM    964  C   HIS A 127      18.401 -15.461 -19.982  1.00  0.00           C  
ATOM    965  O   HIS A 127      17.985 -15.542 -21.132  1.00  0.00           O  
ATOM    966  CB  HIS A 127      16.657 -16.938 -18.829  1.00  0.00           C  
ATOM    967  CG  HIS A 127      16.417 -18.060 -17.851  1.00  0.00           C  
ATOM    968  ND1 HIS A 127      17.085 -19.276 -17.841  1.00  0.00           N  
ATOM    969  CD2 HIS A 127      15.598 -18.032 -16.764  1.00  0.00           C  
ATOM    970  CE1 HIS A 127      16.674 -19.950 -16.763  1.00  0.00           C  
ATOM    971  NE2 HIS A 127      15.770 -19.231 -16.089  1.00  0.00           N  
ATOM    972  N   GLY A 128      19.104 -14.406 -19.563  1.00  0.00           N  
ATOM    973  CA  GLY A 128      19.452 -13.259 -20.383  1.00  0.00           C  
ATOM    974  C   GLY A 128      18.703 -11.983 -20.009  1.00  0.00           C  
ATOM    975  O   GLY A 128      17.921 -11.921 -19.062  1.00  0.00           O  
ATOM    976  N   HIS A 129      18.981 -10.921 -20.783  1.00  0.00           N  
ATOM    977  CA  HIS A 129      18.392  -9.605 -20.577  1.00  0.00           C  
ATOM    978  C   HIS A 129      16.899  -9.599 -20.907  1.00  0.00           C  
ATOM    979  O   HIS A 129      16.508  -9.992 -22.011  1.00  0.00           O  
ATOM    980  CB  HIS A 129      19.149  -8.588 -21.439  1.00  0.00           C  
ATOM    981  CG  HIS A 129      18.617  -7.185 -21.327  1.00  0.00           C  
ATOM    982  ND1 HIS A 129      17.480  -6.712 -21.934  1.00  0.00           N  
ATOM    983  CD2 HIS A 129      19.150  -6.148 -20.613  1.00  0.00           C  
ATOM    984  CE1 HIS A 129      17.330  -5.418 -21.594  1.00  0.00           C  
ATOM    985  NE2 HIS A 129      18.329  -5.040 -20.798  1.00  0.00           N  
ATOM    986  N   ALA A 130      16.068  -9.135 -19.981  1.00  0.00           N  
ATOM    987  CA  ALA A 130      14.607  -9.075 -20.115  1.00  0.00           C  
ATOM    988  C   ALA A 130      13.961 -10.419 -20.514  1.00  0.00           C  
ATOM    989  O   ALA A 130      12.925 -10.434 -21.174  1.00  0.00           O  
ATOM    990  CB  ALA A 130      14.224  -7.904 -21.034  1.00  0.00           C  
ATOM    991  N   ALA A 131      14.587 -11.544 -20.140  1.00  0.00           N  
ATOM    992  CA  ALA A 131      14.152 -12.869 -20.571  1.00  0.00           C  
ATOM    993  C   ALA A 131      13.007 -13.449 -19.724  1.00  0.00           C  
ATOM    994  O   ALA A 131      12.304 -14.351 -20.177  1.00  0.00           O  
ATOM    995  CB  ALA A 131      15.363 -13.799 -20.573  1.00  0.00           C  
ATOM    996  N   SER A 132      12.820 -12.933 -18.503  1.00  0.00           N  
ATOM    997  CA  SER A 132      11.798 -13.394 -17.565  1.00  0.00           C  
ATOM    998  C   SER A 132      10.904 -12.249 -17.088  1.00  0.00           C  
ATOM    999  O   SER A 132      11.281 -11.083 -17.112  1.00  0.00           O  
ATOM   1000  CB  SER A 132      12.447 -14.102 -16.378  1.00  0.00           C  
ATOM   1001  OG  SER A 132      13.224 -15.196 -16.819  1.00  0.00           O  
ATOM   1002  N   ASP A 133       9.711 -12.609 -16.647  1.00  0.00           N  
ATOM   1003  CA  ASP A 133       8.690 -11.653 -16.219  1.00  0.00           C  
ATOM   1004  C   ASP A 133       8.050 -12.073 -14.892  1.00  0.00           C  
ATOM   1005  O   ASP A 133       7.789 -13.249 -14.645  1.00  0.00           O  
ATOM   1006  CB  ASP A 133       7.620 -11.528 -17.307  1.00  0.00           C  
ATOM   1007  CG  ASP A 133       8.084 -10.692 -18.501  1.00  0.00           C  
ATOM   1008  OD1 ASP A 133       7.805  -9.468 -18.496  1.00  0.00           O  
ATOM   1009  OD2 ASP A 133       8.707 -11.201 -19.451  1.00  0.00           O  
ATOM   1010  N   ILE A 134       7.722 -11.090 -14.064  1.00  0.00           N  
ATOM   1011  CA  ILE A 134       6.762 -11.220 -12.970  1.00  0.00           C  
ATOM   1012  C   ILE A 134       5.605 -10.264 -13.262  1.00  0.00           C  
ATOM   1013  O   ILE A 134       5.827  -9.090 -13.547  1.00  0.00           O  
ATOM   1014  CB  ILE A 134       7.400 -10.947 -11.593  1.00  0.00           C  
ATOM   1015  CG1 ILE A 134       8.513 -11.972 -11.294  1.00  0.00           C  
ATOM   1016  CG2 ILE A 134       6.327 -10.978 -10.486  1.00  0.00           C  
ATOM   1017  CD1 ILE A 134       9.330 -11.664 -10.025  1.00  0.00           C  
ATOM   1018  N   ILE A 135       4.378 -10.756 -13.160  1.00  0.00           N  
ATOM   1019  CA  ILE A 135       3.174  -9.923 -13.275  1.00  0.00           C  
ATOM   1020  C   ILE A 135       2.357 -10.052 -11.986  1.00  0.00           C  
ATOM   1021  O   ILE A 135       1.891 -11.130 -11.628  1.00  0.00           O  
ATOM   1022  CB  ILE A 135       2.352 -10.246 -14.539  1.00  0.00           C  
ATOM   1023  CG1 ILE A 135       3.223 -10.071 -15.812  1.00  0.00           C  
ATOM   1024  CG2 ILE A 135       1.113  -9.329 -14.598  1.00  0.00           C  
ATOM   1025  CD1 ILE A 135       2.501 -10.389 -17.137  1.00  0.00           C  
ATOM   1026  N   HIS A 136       2.170  -8.930 -11.308  1.00  0.00           N  
ATOM   1027  CA  HIS A 136       1.279  -8.831 -10.163  1.00  0.00           C  
ATOM   1028  C   HIS A 136      -0.122  -8.411 -10.623  1.00  0.00           C  
ATOM   1029  O   HIS A 136      -0.271  -7.392 -11.300  1.00  0.00           O  
ATOM   1030  CB  HIS A 136       1.841  -7.827  -9.151  1.00  0.00           C  
ATOM   1031  CG  HIS A 136       3.168  -8.208  -8.542  1.00  0.00           C  
ATOM   1032  ND1 HIS A 136       4.107  -7.330  -8.031  1.00  0.00           N  
ATOM   1033  CD2 HIS A 136       3.674  -9.464  -8.350  1.00  0.00           C  
ATOM   1034  CE1 HIS A 136       5.129  -8.035  -7.545  1.00  0.00           C  
ATOM   1035  NE2 HIS A 136       4.906  -9.339  -7.723  1.00  0.00           N  
ATOM   1036  N   PHE A 137      -1.156  -9.133 -10.220  1.00  0.00           N  
ATOM   1037  CA  PHE A 137      -2.539  -8.703 -10.417  1.00  0.00           C  
ATOM   1038  C   PHE A 137      -2.992  -7.876  -9.211  1.00  0.00           C  
ATOM   1039  O   PHE A 137      -3.305  -8.412  -8.148  1.00  0.00           O  
ATOM   1040  CB  PHE A 137      -3.448  -9.897 -10.703  1.00  0.00           C  
ATOM   1041  CG  PHE A 137      -3.283 -10.433 -12.106  1.00  0.00           C  
ATOM   1042  CD1 PHE A 137      -4.125  -9.993 -13.136  1.00  0.00           C  
ATOM   1043  CD2 PHE A 137      -2.244 -11.334 -12.401  1.00  0.00           C  
ATOM   1044  CE1 PHE A 137      -3.958 -10.463 -14.442  1.00  0.00           C  
ATOM   1045  CE2 PHE A 137      -2.065 -11.806 -13.714  1.00  0.00           C  
ATOM   1046  CZ  PHE A 137      -2.927 -11.369 -14.731  1.00  0.00           C  
ATOM   1047  N   THR A 138      -3.005  -6.549  -9.385  1.00  0.00           N  
ATOM   1048  CA  THR A 138      -3.447  -5.602  -8.355  1.00  0.00           C  
ATOM   1049  C   THR A 138      -4.946  -5.331  -8.497  1.00  0.00           C  
ATOM   1050  O   THR A 138      -5.728  -6.290  -8.647  1.00  0.00           O  
ATOM   1051  CB  THR A 138      -2.571  -4.339  -8.342  1.00  0.00           C  
ATOM   1052  OG1 THR A 138      -2.615  -3.696  -9.593  1.00  0.00           O  
ATOM   1053  CG2 THR A 138      -1.109  -4.659  -8.032  1.00  0.00           C  
ATOM   1054  N   ASP A 139      -5.374  -4.089  -8.397  1.00  0.00           N  
ATOM   1055  CA  ASP A 139      -6.772  -3.670  -8.522  1.00  0.00           C  
ATOM   1056  C   ASP A 139      -6.845  -2.152  -8.733  1.00  0.00           C  
ATOM   1057  O   ASP A 139      -5.996  -1.400  -8.259  1.00  0.00           O  
ATOM   1058  CB  ASP A 139      -7.530  -4.073  -7.241  1.00  0.00           C  
ATOM   1059  CG  ASP A 139      -9.045  -4.036  -7.376  1.00  0.00           C  
ATOM   1060  OD1 ASP A 139      -9.593  -2.930  -7.547  1.00  0.00           O  
ATOM   1061  OD2 ASP A 139      -9.676  -5.103  -7.241  1.00  0.00           O  
ATOM   1062  N   TYR A 140      -7.917  -1.697  -9.368  1.00  0.00           N  
ATOM   1063  CA  TYR A 140      -8.286  -0.280  -9.481  1.00  0.00           C  
ATOM   1064  C   TYR A 140      -8.293   0.466  -8.128  1.00  0.00           C  
ATOM   1065  O   TYR A 140      -8.008   1.663  -8.063  1.00  0.00           O  
ATOM   1066  CB  TYR A 140      -9.679  -0.235 -10.112  1.00  0.00           C  
ATOM   1067  CG  TYR A 140     -10.320   1.133 -10.094  1.00  0.00           C  
ATOM   1068  CD1 TYR A 140     -11.177   1.510  -9.040  1.00  0.00           C  
ATOM   1069  CD2 TYR A 140     -10.023   2.057 -11.109  1.00  0.00           C  
ATOM   1070  CE1 TYR A 140     -11.725   2.802  -9.004  1.00  0.00           C  
ATOM   1071  CE2 TYR A 140     -10.566   3.343 -11.080  1.00  0.00           C  
ATOM   1072  CZ  TYR A 140     -11.418   3.721 -10.030  1.00  0.00           C  
ATOM   1073  OH  TYR A 140     -11.945   4.986 -10.006  1.00  0.00           O  
ATOM   1074  N   VAL A 141      -8.611  -0.220  -7.026  1.00  0.00           N  
ATOM   1075  CA  VAL A 141      -8.695   0.400  -5.691  1.00  0.00           C  
ATOM   1076  C   VAL A 141      -7.352   0.846  -5.124  1.00  0.00           C  
ATOM   1077  O   VAL A 141      -7.344   1.592  -4.154  1.00  0.00           O  
ATOM   1078  CB  VAL A 141      -9.416  -0.489  -4.663  1.00  0.00           C  
ATOM   1079  CG1 VAL A 141     -10.816  -0.887  -5.137  1.00  0.00           C  
ATOM   1080  CG2 VAL A 141      -8.607  -1.738  -4.294  1.00  0.00           C  
ATOM   1081  N   VAL A 142      -6.228   0.445  -5.719  1.00  0.00           N  
ATOM   1082  CA  VAL A 142      -4.889   0.892  -5.291  1.00  0.00           C  
ATOM   1083  C   VAL A 142      -4.807   2.419  -5.240  1.00  0.00           C  
ATOM   1084  O   VAL A 142      -4.440   2.994  -4.217  1.00  0.00           O  
ATOM   1085  CB  VAL A 142      -3.803   0.334  -6.234  1.00  0.00           C  
ATOM   1086  CG1 VAL A 142      -2.426   0.957  -5.958  1.00  0.00           C  
ATOM   1087  CG2 VAL A 142      -3.671  -1.183  -6.050  1.00  0.00           C  
ATOM   1088  N   GLU A 143      -5.222   3.076  -6.315  1.00  0.00           N  
ATOM   1089  CA  GLU A 143      -5.137   4.528  -6.426  1.00  0.00           C  
ATOM   1090  C   GLU A 143      -6.276   5.249  -5.677  1.00  0.00           C  
ATOM   1091  O   GLU A 143      -6.083   6.326  -5.122  1.00  0.00           O  
ATOM   1092  CB  GLU A 143      -5.117   4.894  -7.918  1.00  0.00           C  
ATOM   1093  CG  GLU A 143      -4.437   6.245  -8.161  1.00  0.00           C  
ATOM   1094  CD  GLU A 143      -4.377   6.623  -9.648  1.00  0.00           C  
ATOM   1095  OE1 GLU A 143      -3.724   7.645  -9.942  1.00  0.00           O  
ATOM   1096  OE2 GLU A 143      -5.009   5.928 -10.463  1.00  0.00           O  
ATOM   1097  N   ARG A 144      -7.466   4.636  -5.627  1.00  0.00           N  
ATOM   1098  CA  ARG A 144      -8.692   5.290  -5.129  1.00  0.00           C  
ATOM   1099  C   ARG A 144      -8.986   5.066  -3.646  1.00  0.00           C  
ATOM   1100  O   ARG A 144      -9.679   5.888  -3.047  1.00  0.00           O  
ATOM   1101  CB  ARG A 144      -9.883   4.839  -5.985  1.00  0.00           C  
ATOM   1102  CG  ARG A 144      -9.874   5.418  -7.415  1.00  0.00           C  
ATOM   1103  CD  ARG A 144     -10.249   6.906  -7.416  1.00  0.00           C  
ATOM   1104  NE  ARG A 144     -10.475   7.370  -8.801  1.00  0.00           N  
ATOM   1105  CZ  ARG A 144     -11.018   8.517  -9.188  1.00  0.00           C  
ATOM   1106  NH1 ARG A 144     -11.410   9.416  -8.331  1.00  0.00           N  
ATOM   1107  NH2 ARG A 144     -11.169   8.767 -10.454  1.00  0.00           N  
ATOM   1108  N   GLY A 145      -8.519   3.968  -3.072  1.00  0.00           N  
ATOM   1109  CA  GLY A 145      -9.011   3.474  -1.785  1.00  0.00           C  
ATOM   1110  C   GLY A 145     -10.421   2.883  -1.879  1.00  0.00           C  
ATOM   1111  O   GLY A 145     -11.087   2.952  -2.919  1.00  0.00           O  
ATOM   1112  N   SER A 146     -10.887   2.287  -0.782  1.00  0.00           N  
ATOM   1113  CA  SER A 146     -12.238   1.746  -0.635  1.00  0.00           C  
ATOM   1114  C   SER A 146     -12.693   1.881   0.815  1.00  0.00           C  
ATOM   1115  O   SER A 146     -11.991   1.441   1.722  1.00  0.00           O  
ATOM   1116  CB  SER A 146     -12.255   0.274  -1.059  1.00  0.00           C  
ATOM   1117  OG  SER A 146     -13.554  -0.265  -0.924  1.00  0.00           O  
ATOM   1118  N   ASP A 147     -13.868   2.462   1.037  1.00  0.00           N  
ATOM   1119  CA  ASP A 147     -14.446   2.643   2.372  1.00  0.00           C  
ATOM   1120  C   ASP A 147     -14.921   1.330   3.008  1.00  0.00           C  
ATOM   1121  O   ASP A 147     -14.861   1.170   4.223  1.00  0.00           O  
ATOM   1122  CB  ASP A 147     -15.593   3.668   2.278  1.00  0.00           C  
ATOM   1123  CG  ASP A 147     -16.760   3.228   1.376  1.00  0.00           C  
ATOM   1124  OD1 ASP A 147     -16.513   2.492   0.394  1.00  0.00           O  
ATOM   1125  OD2 ASP A 147     -17.902   3.633   1.656  1.00  0.00           O  
ATOM   1126  N   LYS A 148     -15.352   0.369   2.189  1.00  0.00           N  
ATOM   1127  CA  LYS A 148     -15.895  -0.930   2.614  1.00  0.00           C  
ATOM   1128  C   LYS A 148     -14.907  -2.093   2.528  1.00  0.00           C  
ATOM   1129  O   LYS A 148     -15.227  -3.196   2.963  1.00  0.00           O  
ATOM   1130  CB  LYS A 148     -17.151  -1.250   1.789  1.00  0.00           C  
ATOM   1131  CG  LYS A 148     -18.266  -0.228   2.053  1.00  0.00           C  
ATOM   1132  CD  LYS A 148     -19.547  -0.630   1.328  1.00  0.00           C  
ATOM   1133  CE  LYS A 148     -20.610   0.419   1.604  1.00  0.00           C  
ATOM   1134  NZ  LYS A 148     -21.906   0.080   0.954  1.00  0.00           N  
ATOM   1135  N   HIS A 149     -13.750  -1.875   1.927  1.00  0.00           N  
ATOM   1136  CA  HIS A 149     -12.744  -2.912   1.673  1.00  0.00           C  
ATOM   1137  C   HIS A 149     -11.348  -2.378   1.987  1.00  0.00           C  
ATOM   1138  O   HIS A 149     -10.446  -2.422   1.143  1.00  0.00           O  
ATOM   1139  CB  HIS A 149     -12.863  -3.423   0.225  1.00  0.00           C  
ATOM   1140  CG  HIS A 149     -14.232  -3.913  -0.145  1.00  0.00           C  
ATOM   1141  ND1 HIS A 149     -15.220  -3.155  -0.738  1.00  0.00           N  
ATOM   1142  CD2 HIS A 149     -14.764  -5.148   0.112  1.00  0.00           C  
ATOM   1143  CE1 HIS A 149     -16.320  -3.920  -0.828  1.00  0.00           C  
ATOM   1144  NE2 HIS A 149     -16.082  -5.136  -0.330  1.00  0.00           N  
ATOM   1145  N   ILE A 150     -11.176  -1.818   3.178  1.00  0.00           N  
ATOM   1146  CA  ILE A 150      -9.953  -1.103   3.575  1.00  0.00           C  
ATOM   1147  C   ILE A 150      -8.752  -2.053   3.581  1.00  0.00           C  
ATOM   1148  O   ILE A 150      -7.730  -1.763   2.958  1.00  0.00           O  
ATOM   1149  CB  ILE A 150     -10.150  -0.390   4.939  1.00  0.00           C  
ATOM   1150  CG1 ILE A 150     -11.346   0.575   4.875  1.00  0.00           C  
ATOM   1151  CG2 ILE A 150      -8.852   0.333   5.344  1.00  0.00           C  
ATOM   1152  CD1 ILE A 150     -11.619   1.378   6.150  1.00  0.00           C  
ATOM   1153  N   ALA A 151      -8.900  -3.212   4.208  1.00  0.00           N  
ATOM   1154  CA  ALA A 151      -7.861  -4.242   4.249  1.00  0.00           C  
ATOM   1155  C   ALA A 151      -7.505  -4.764   2.844  1.00  0.00           C  
ATOM   1156  O   ALA A 151      -6.327  -4.846   2.488  1.00  0.00           O  
ATOM   1157  CB  ALA A 151      -8.353  -5.380   5.150  1.00  0.00           C  
ATOM   1158  N   TYR A 152      -8.517  -5.044   2.019  1.00  0.00           N  
ATOM   1159  CA  TYR A 152      -8.318  -5.474   0.630  1.00  0.00           C  
ATOM   1160  C   TYR A 152      -7.535  -4.427  -0.176  1.00  0.00           C  
ATOM   1161  O   TYR A 152      -6.510  -4.744  -0.779  1.00  0.00           O  
ATOM   1162  CB  TYR A 152      -9.679  -5.760  -0.017  1.00  0.00           C  
ATOM   1163  CG  TYR A 152      -9.578  -6.049  -1.501  1.00  0.00           C  
ATOM   1164  CD1 TYR A 152      -9.848  -5.036  -2.455  1.00  0.00           C  
ATOM   1165  CD2 TYR A 152      -9.185  -7.321  -1.951  1.00  0.00           C  
ATOM   1166  CE1 TYR A 152      -9.734  -5.307  -3.834  1.00  0.00           C  
ATOM   1167  CE2 TYR A 152      -9.064  -7.599  -3.324  1.00  0.00           C  
ATOM   1168  CZ  TYR A 152      -9.340  -6.588  -4.265  1.00  0.00           C  
ATOM   1169  OH  TYR A 152      -9.223  -6.869  -5.601  1.00  0.00           O  
ATOM   1170  N   ALA A 153      -7.996  -3.174  -0.155  1.00  0.00           N  
ATOM   1171  CA  ALA A 153      -7.357  -2.093  -0.899  1.00  0.00           C  
ATOM   1172  C   ALA A 153      -5.910  -1.859  -0.435  1.00  0.00           C  
ATOM   1173  O   ALA A 153      -5.014  -1.739  -1.267  1.00  0.00           O  
ATOM   1174  CB  ALA A 153      -8.226  -0.832  -0.766  1.00  0.00           C  
ATOM   1175  N   ALA A 154      -5.668  -1.861   0.875  1.00  0.00           N  
ATOM   1176  CA  ALA A 154      -4.332  -1.722   1.444  1.00  0.00           C  
ATOM   1177  C   ALA A 154      -3.395  -2.868   1.013  1.00  0.00           C  
ATOM   1178  O   ALA A 154      -2.255  -2.617   0.622  1.00  0.00           O  
ATOM   1179  CB  ALA A 154      -4.466  -1.646   2.970  1.00  0.00           C  
ATOM   1180  N   SER A 155      -3.895  -4.103   0.997  1.00  0.00           N  
ATOM   1181  CA  SER A 155      -3.111  -5.257   0.550  1.00  0.00           C  
ATOM   1182  C   SER A 155      -2.750  -5.182  -0.936  1.00  0.00           C  
ATOM   1183  O   SER A 155      -1.607  -5.443  -1.315  1.00  0.00           O  
ATOM   1184  CB  SER A 155      -3.845  -6.567   0.884  1.00  0.00           C  
ATOM   1185  OG  SER A 155      -4.958  -6.791   0.047  1.00  0.00           O  
ATOM   1186  N   LYS A 156      -3.673  -4.719  -1.787  1.00  0.00           N  
ATOM   1187  CA  LYS A 156      -3.404  -4.504  -3.212  1.00  0.00           C  
ATOM   1188  C   LYS A 156      -2.435  -3.334  -3.454  1.00  0.00           C  
ATOM   1189  O   LYS A 156      -1.613  -3.424  -4.359  1.00  0.00           O  
ATOM   1190  CB  LYS A 156      -4.729  -4.310  -3.965  1.00  0.00           C  
ATOM   1191  CG  LYS A 156      -5.573  -5.594  -4.077  1.00  0.00           C  
ATOM   1192  CD  LYS A 156      -4.903  -6.665  -4.962  1.00  0.00           C  
ATOM   1193  CE  LYS A 156      -5.910  -7.740  -5.369  1.00  0.00           C  
ATOM   1194  NZ  LYS A 156      -5.341  -8.676  -6.376  1.00  0.00           N  
ATOM   1195  N   ALA A 157      -2.468  -2.297  -2.625  1.00  0.00           N  
ATOM   1196  CA  ALA A 157      -1.502  -1.204  -2.695  1.00  0.00           C  
ATOM   1197  C   ALA A 157      -0.088  -1.632  -2.276  1.00  0.00           C  
ATOM   1198  O   ALA A 157       0.897  -1.218  -2.894  1.00  0.00           O  
ATOM   1199  CB  ALA A 157      -2.008  -0.046  -1.833  1.00  0.00           C  
ATOM   1200  N   ALA A 158       0.030  -2.508  -1.278  1.00  0.00           N  
ATOM   1201  CA  ALA A 158       1.310  -3.112  -0.927  1.00  0.00           C  
ATOM   1202  C   ALA A 158       1.874  -3.950  -2.091  1.00  0.00           C  
ATOM   1203  O   ALA A 158       3.053  -3.823  -2.426  1.00  0.00           O  
ATOM   1204  CB  ALA A 158       1.124  -3.954   0.348  1.00  0.00           C  
ATOM   1205  N   LEU A 159       1.021  -4.724  -2.773  1.00  0.00           N  
ATOM   1206  CA  LEU A 159       1.401  -5.500  -3.957  1.00  0.00           C  
ATOM   1207  C   LEU A 159       1.840  -4.605  -5.127  1.00  0.00           C  
ATOM   1208  O   LEU A 159       2.831  -4.903  -5.789  1.00  0.00           O  
ATOM   1209  CB  LEU A 159       0.226  -6.415  -4.339  1.00  0.00           C  
ATOM   1210  CG  LEU A 159       0.488  -7.312  -5.570  1.00  0.00           C  
ATOM   1211  CD1 LEU A 159       1.683  -8.232  -5.380  1.00  0.00           C  
ATOM   1212  CD2 LEU A 159      -0.741  -8.182  -5.841  1.00  0.00           C  
ATOM   1213  N   ASP A 160       1.149  -3.495  -5.365  1.00  0.00           N  
ATOM   1214  CA  ASP A 160       1.531  -2.507  -6.381  1.00  0.00           C  
ATOM   1215  C   ASP A 160       2.918  -1.904  -6.082  1.00  0.00           C  
ATOM   1216  O   ASP A 160       3.773  -1.824  -6.968  1.00  0.00           O  
ATOM   1217  CB  ASP A 160       0.460  -1.414  -6.451  1.00  0.00           C  
ATOM   1218  CG  ASP A 160       0.902  -0.295  -7.380  1.00  0.00           C  
ATOM   1219  OD1 ASP A 160       0.876  -0.501  -8.608  1.00  0.00           O  
ATOM   1220  OD2 ASP A 160       1.353   0.763  -6.868  1.00  0.00           O  
ATOM   1221  N   ASN A 161       3.185  -1.536  -4.836  1.00  0.00           N  
ATOM   1222  CA  ASN A 161       4.506  -1.048  -4.442  1.00  0.00           C  
ATOM   1223  C   ASN A 161       5.597  -2.106  -4.671  1.00  0.00           C  
ATOM   1224  O   ASN A 161       6.654  -1.785  -5.214  1.00  0.00           O  
ATOM   1225  CB  ASN A 161       4.466  -0.596  -2.980  1.00  0.00           C  
ATOM   1226  CG  ASN A 161       5.806  -0.016  -2.562  1.00  0.00           C  
ATOM   1227  OD1 ASN A 161       6.726  -0.723  -2.182  1.00  0.00           O  
ATOM   1228  ND2 ASN A 161       5.960   1.282  -2.651  1.00  0.00           N  
ATOM   1229  N   MET A 162       5.317  -3.368  -4.336  1.00  0.00           N  
ATOM   1230  CA  MET A 162       6.248  -4.465  -4.591  1.00  0.00           C  
ATOM   1231  C   MET A 162       6.600  -4.609  -6.076  1.00  0.00           C  
ATOM   1232  O   MET A 162       7.720  -4.997  -6.382  1.00  0.00           O  
ATOM   1233  CB  MET A 162       5.717  -5.794  -4.046  1.00  0.00           C  
ATOM   1234  CG  MET A 162       5.799  -5.857  -2.524  1.00  0.00           C  
ATOM   1235  SD  MET A 162       5.602  -7.534  -1.843  1.00  0.00           S  
ATOM   1236  CE  MET A 162       3.953  -7.965  -2.417  1.00  0.00           C  
ATOM   1237  N   THR A 163       5.720  -4.223  -7.002  1.00  0.00           N  
ATOM   1238  CA  THR A 163       6.036  -4.189  -8.441  1.00  0.00           C  
ATOM   1239  C   THR A 163       7.258  -3.314  -8.713  1.00  0.00           C  
ATOM   1240  O   THR A 163       8.184  -3.737  -9.395  1.00  0.00           O  
ATOM   1241  CB  THR A 163       4.851  -3.672  -9.264  1.00  0.00           C  
ATOM   1242  OG1 THR A 163       3.711  -4.463  -9.017  1.00  0.00           O  
ATOM   1243  CG2 THR A 163       5.110  -3.704 -10.764  1.00  0.00           C  
ATOM   1244  N   ARG A 164       7.314  -2.115  -8.128  1.00  0.00           N  
ATOM   1245  CA  ARG A 164       8.443  -1.192  -8.274  1.00  0.00           C  
ATOM   1246  C   ARG A 164       9.688  -1.691  -7.541  1.00  0.00           C  
ATOM   1247  O   ARG A 164      10.788  -1.604  -8.085  1.00  0.00           O  
ATOM   1248  CB  ARG A 164       8.030   0.206  -7.787  1.00  0.00           C  
ATOM   1249  CG  ARG A 164       6.931   0.812  -8.676  1.00  0.00           C  
ATOM   1250  CD  ARG A 164       6.566   2.239  -8.254  1.00  0.00           C  
ATOM   1251  NE  ARG A 164       5.801   2.299  -6.993  1.00  0.00           N  
ATOM   1252  CZ  ARG A 164       4.505   2.030  -6.841  1.00  0.00           C  
ATOM   1253  NH1 ARG A 164       3.760   1.612  -7.820  1.00  0.00           N  
ATOM   1254  NH2 ARG A 164       3.920   2.189  -5.697  1.00  0.00           N  
ATOM   1255  N   SER A 165       9.518  -2.229  -6.347  1.00  0.00           N  
ATOM   1256  CA  SER A 165      10.621  -2.750  -5.531  1.00  0.00           C  
ATOM   1257  C   SER A 165      11.319  -3.954  -6.182  1.00  0.00           C  
ATOM   1258  O   SER A 165      12.537  -3.944  -6.342  1.00  0.00           O  
ATOM   1259  CB  SER A 165      10.106  -3.115  -4.141  1.00  0.00           C  
ATOM   1260  OG  SER A 165       9.630  -1.965  -3.464  1.00  0.00           O  
ATOM   1261  N   PHE A 166      10.549  -4.956  -6.626  1.00  0.00           N  
ATOM   1262  CA  PHE A 166      11.089  -6.117  -7.326  1.00  0.00           C  
ATOM   1263  C   PHE A 166      11.629  -5.753  -8.716  1.00  0.00           C  
ATOM   1264  O   PHE A 166      12.670  -6.281  -9.091  1.00  0.00           O  
ATOM   1265  CB  PHE A 166      10.053  -7.235  -7.398  1.00  0.00           C  
ATOM   1266  CG  PHE A 166       9.908  -8.036  -6.123  1.00  0.00           C  
ATOM   1267  CD1 PHE A 166      10.937  -8.912  -5.727  1.00  0.00           C  
ATOM   1268  CD2 PHE A 166       8.761  -7.924  -5.326  1.00  0.00           C  
ATOM   1269  CE1 PHE A 166      10.816  -9.668  -4.545  1.00  0.00           C  
ATOM   1270  CE2 PHE A 166       8.633  -8.675  -4.140  1.00  0.00           C  
ATOM   1271  CZ  PHE A 166       9.661  -9.546  -3.750  1.00  0.00           C  
ATOM   1272  N   ALA A 167      11.017  -4.816  -9.439  1.00  0.00           N  
ATOM   1273  CA  ALA A 167      11.566  -4.329 -10.705  1.00  0.00           C  
ATOM   1274  C   ALA A 167      12.980  -3.757 -10.531  1.00  0.00           C  
ATOM   1275  O   ALA A 167      13.864  -4.061 -11.326  1.00  0.00           O  
ATOM   1276  CB  ALA A 167      10.618  -3.291 -11.309  1.00  0.00           C  
ATOM   1277  N   ARG A 168      13.229  -2.990  -9.467  1.00  0.00           N  
ATOM   1278  CA  ARG A 168      14.563  -2.463  -9.126  1.00  0.00           C  
ATOM   1279  C   ARG A 168      15.542  -3.577  -8.760  1.00  0.00           C  
ATOM   1280  O   ARG A 168      16.677  -3.549  -9.214  1.00  0.00           O  
ATOM   1281  CB  ARG A 168      14.457  -1.476  -7.954  1.00  0.00           C  
ATOM   1282  CG  ARG A 168      13.774  -0.161  -8.338  1.00  0.00           C  
ATOM   1283  CD  ARG A 168      13.581   0.702  -7.087  1.00  0.00           C  
ATOM   1284  NE  ARG A 168      12.925   1.980  -7.383  1.00  0.00           N  
ATOM   1285  CZ  ARG A 168      13.486   3.082  -7.852  1.00  0.00           C  
ATOM   1286  NH1 ARG A 168      14.756   3.172  -8.114  1.00  0.00           N  
ATOM   1287  NH2 ARG A 168      12.756   4.126  -8.068  1.00  0.00           N  
ATOM   1288  N   LYS A 169      15.102  -4.538  -7.959  1.00  0.00           N  
ATOM   1289  CA  LYS A 169      15.941  -5.641  -7.470  1.00  0.00           C  
ATOM   1290  C   LYS A 169      16.345  -6.626  -8.569  1.00  0.00           C  
ATOM   1291  O   LYS A 169      17.444  -7.180  -8.516  1.00  0.00           O  
ATOM   1292  CB  LYS A 169      15.188  -6.343  -6.326  1.00  0.00           C  
ATOM   1293  CG  LYS A 169      15.907  -7.592  -5.796  1.00  0.00           C  
ATOM   1294  CD  LYS A 169      15.255  -8.128  -4.512  1.00  0.00           C  
ATOM   1295  CE  LYS A 169      15.611  -9.583  -4.228  1.00  0.00           C  
ATOM   1296  NZ  LYS A 169      17.042  -9.940  -4.364  1.00  0.00           N  
ATOM   1297  N   LEU A 170      15.459  -6.868  -9.526  1.00  0.00           N  
ATOM   1298  CA  LEU A 170      15.578  -7.969 -10.486  1.00  0.00           C  
ATOM   1299  C   LEU A 170      15.988  -7.528 -11.902  1.00  0.00           C  
ATOM   1300  O   LEU A 170      16.316  -8.382 -12.728  1.00  0.00           O  
ATOM   1301  CB  LEU A 170      14.271  -8.775 -10.499  1.00  0.00           C  
ATOM   1302  CG  LEU A 170      13.838  -9.377  -9.144  1.00  0.00           C  
ATOM   1303  CD1 LEU A 170      12.540 -10.156  -9.324  1.00  0.00           C  
ATOM   1304  CD2 LEU A 170      14.875 -10.330  -8.561  1.00  0.00           C  
ATOM   1305  N   ALA A 171      16.006  -6.227 -12.184  1.00  0.00           N  
ATOM   1306  CA  ALA A 171      16.538  -5.706 -13.439  1.00  0.00           C  
ATOM   1307  C   ALA A 171      18.035  -6.034 -13.589  1.00  0.00           C  
ATOM   1308  O   ALA A 171      18.764  -6.043 -12.599  1.00  0.00           O  
ATOM   1309  CB  ALA A 171      16.283  -4.200 -13.495  1.00  0.00           C  
ATOM   1310  N   PRO A 172      18.547  -6.251 -14.830  1.00  0.00           N  
ATOM   1311  CA  PRO A 172      17.825  -6.187 -16.099  1.00  0.00           C  
ATOM   1312  C   PRO A 172      17.258  -7.532 -16.577  1.00  0.00           C  
ATOM   1313  O   PRO A 172      16.601  -7.584 -17.612  1.00  0.00           O  
ATOM   1314  CB  PRO A 172      18.863  -5.645 -17.080  1.00  0.00           C  
ATOM   1315  CG  PRO A 172      20.156  -6.307 -16.584  1.00  0.00           C  
ATOM   1316  CD  PRO A 172      19.981  -6.324 -15.069  1.00  0.00           C  
ATOM   1317  N   GLU A 173      17.511  -8.630 -15.861  1.00  0.00           N  
ATOM   1318  CA  GLU A 173      17.155  -9.984 -16.314  1.00  0.00           C  
ATOM   1319  C   GLU A 173      15.647 -10.258 -16.254  1.00  0.00           C  
ATOM   1320  O   GLU A 173      15.105 -10.962 -17.106  1.00  0.00           O  
ATOM   1321  CB  GLU A 173      17.871 -11.031 -15.447  1.00  0.00           C  
ATOM   1322  CG  GLU A 173      19.407 -10.982 -15.545  1.00  0.00           C  
ATOM   1323  CD  GLU A 173      20.008 -12.069 -14.656  1.00  0.00           C  
ATOM   1324  OE1 GLU A 173      20.351 -13.146 -15.192  1.00  0.00           O  
ATOM   1325  OE2 GLU A 173      20.063 -11.869 -13.429  1.00  0.00           O  
ATOM   1326  N   VAL A 174      14.997  -9.715 -15.240  1.00  0.00           N  
ATOM   1327  CA  VAL A 174      13.582  -9.937 -14.950  1.00  0.00           C  
ATOM   1328  C   VAL A 174      12.838  -8.607 -14.987  1.00  0.00           C  
ATOM   1329  O   VAL A 174      13.186  -7.667 -14.266  1.00  0.00           O  
ATOM   1330  CB  VAL A 174      13.379 -10.616 -13.584  1.00  0.00           C  
ATOM   1331  CG1 VAL A 174      11.946 -11.120 -13.425  1.00  0.00           C  
ATOM   1332  CG2 VAL A 174      14.332 -11.799 -13.346  1.00  0.00           C  
ATOM   1333  N   LYS A 175      11.779  -8.530 -15.800  1.00  0.00           N  
ATOM   1334  CA  LYS A 175      10.831  -7.422 -15.782  1.00  0.00           C  
ATOM   1335  C   LYS A 175       9.742  -7.699 -14.740  1.00  0.00           C  
ATOM   1336  O   LYS A 175       9.276  -8.824 -14.616  1.00  0.00           O  
ATOM   1337  CB  LYS A 175      10.209  -7.203 -17.163  1.00  0.00           C  
ATOM   1338  CG  LYS A 175      11.245  -6.861 -18.241  1.00  0.00           C  
ATOM   1339  CD  LYS A 175      10.592  -6.520 -19.588  1.00  0.00           C  
ATOM   1340  CE  LYS A 175       9.902  -7.727 -20.264  1.00  0.00           C  
ATOM   1341  NZ  LYS A 175       8.452  -7.806 -20.014  1.00  0.00           N  
ATOM   1342  N   VAL A 176       9.314  -6.669 -14.032  1.00  0.00           N  
ATOM   1343  CA  VAL A 176       8.238  -6.785 -13.044  1.00  0.00           C  
ATOM   1344  C   VAL A 176       7.220  -5.684 -13.293  1.00  0.00           C  
ATOM   1345  O   VAL A 176       7.542  -4.508 -13.188  1.00  0.00           O  
ATOM   1346  CB  VAL A 176       8.756  -6.745 -11.599  1.00  0.00           C  
ATOM   1347  CG1 VAL A 176       7.638  -7.105 -10.614  1.00  0.00           C  
ATOM   1348  CG2 VAL A 176       9.925  -7.712 -11.372  1.00  0.00           C  
ATOM   1349  N   ASN A 177       5.998  -6.067 -13.637  1.00  0.00           N  
ATOM   1350  CA  ASN A 177       4.903  -5.144 -13.901  1.00  0.00           C  
ATOM   1351  C   ASN A 177       3.645  -5.580 -13.152  1.00  0.00           C  
ATOM   1352  O   ASN A 177       3.546  -6.716 -12.683  1.00  0.00           O  
ATOM   1353  CB  ASN A 177       4.666  -5.046 -15.419  1.00  0.00           C  
ATOM   1354  CG  ASN A 177       5.842  -4.416 -16.148  1.00  0.00           C  
ATOM   1355  OD1 ASN A 177       6.105  -3.227 -16.037  1.00  0.00           O  
ATOM   1356  ND2 ASN A 177       6.576  -5.189 -16.918  1.00  0.00           N  
ATOM   1357  N   SER A 178       2.675  -4.694 -13.050  1.00  0.00           N  
ATOM   1358  CA  SER A 178       1.354  -5.038 -12.527  1.00  0.00           C  
ATOM   1359  C   SER A 178       0.242  -4.710 -13.510  1.00  0.00           C  
ATOM   1360  O   SER A 178       0.345  -3.793 -14.328  1.00  0.00           O  
ATOM   1361  CB  SER A 178       1.101  -4.429 -11.137  1.00  0.00           C  
ATOM   1362  OG  SER A 178       1.250  -3.035 -11.125  1.00  0.00           O  
ATOM   1363  N   ILE A 179      -0.826  -5.486 -13.428  1.00  0.00           N  
ATOM   1364  CA  ILE A 179      -2.102  -5.232 -14.100  1.00  0.00           C  
ATOM   1365  C   ILE A 179      -3.096  -4.848 -13.002  1.00  0.00           C  
ATOM   1366  O   ILE A 179      -3.271  -5.595 -12.040  1.00  0.00           O  
ATOM   1367  CB  ILE A 179      -2.542  -6.465 -14.919  1.00  0.00           C  
ATOM   1368  CG1 ILE A 179      -1.522  -6.748 -16.042  1.00  0.00           C  
ATOM   1369  CG2 ILE A 179      -3.955  -6.245 -15.489  1.00  0.00           C  
ATOM   1370  CD1 ILE A 179      -1.810  -8.024 -16.868  1.00  0.00           C  
ATOM   1371  N   ALA A 180      -3.736  -3.696 -13.147  1.00  0.00           N  
ATOM   1372  CA  ALA A 180      -4.699  -3.157 -12.198  1.00  0.00           C  
ATOM   1373  C   ALA A 180      -6.118  -3.187 -12.799  1.00  0.00           C  
ATOM   1374  O   ALA A 180      -6.583  -2.186 -13.349  1.00  0.00           O  
ATOM   1375  CB  ALA A 180      -4.241  -1.750 -11.782  1.00  0.00           C  
ATOM   1376  N   PRO A 181      -6.823  -4.322 -12.727  1.00  0.00           N  
ATOM   1377  CA  PRO A 181      -8.159  -4.425 -13.283  1.00  0.00           C  
ATOM   1378  C   PRO A 181      -9.199  -3.728 -12.401  1.00  0.00           C  
ATOM   1379  O   PRO A 181      -9.085  -3.651 -11.178  1.00  0.00           O  
ATOM   1380  CB  PRO A 181      -8.421  -5.922 -13.424  1.00  0.00           C  
ATOM   1381  CG  PRO A 181      -7.605  -6.531 -12.287  1.00  0.00           C  
ATOM   1382  CD  PRO A 181      -6.401  -5.593 -12.165  1.00  0.00           C  
ATOM   1383  N   SER A 182     -10.260  -3.236 -13.035  1.00  0.00           N  
ATOM   1384  CA  SER A 182     -11.540  -2.993 -12.380  1.00  0.00           C  
ATOM   1385  C   SER A 182     -12.434  -4.232 -12.537  1.00  0.00           C  
ATOM   1386  O   SER A 182     -11.978  -5.365 -12.340  1.00  0.00           O  
ATOM   1387  CB  SER A 182     -12.162  -1.682 -12.894  1.00  0.00           C  
ATOM   1388  OG  SER A 182     -12.643  -1.786 -14.212  1.00  0.00           O  
ATOM   1389  N   LEU A 183     -13.698  -4.051 -12.887  1.00  0.00           N  
ATOM   1390  CA  LEU A 183     -14.587  -5.163 -13.217  1.00  0.00           C  
ATOM   1391  C   LEU A 183     -14.211  -5.759 -14.580  1.00  0.00           C  
ATOM   1392  O   LEU A 183     -14.372  -5.101 -15.602  1.00  0.00           O  
ATOM   1393  CB  LEU A 183     -16.029  -4.651 -13.206  1.00  0.00           C  
ATOM   1394  CG  LEU A 183     -17.065  -5.751 -13.525  1.00  0.00           C  
ATOM   1395  CD1 LEU A 183     -17.190  -6.754 -12.379  1.00  0.00           C  
ATOM   1396  CD2 LEU A 183     -18.417  -5.082 -13.757  1.00  0.00           C  
ATOM   1397  N   ILE A 184     -13.781  -7.021 -14.585  1.00  0.00           N  
ATOM   1398  CA  ILE A 184     -13.504  -7.802 -15.798  1.00  0.00           C  
ATOM   1399  C   ILE A 184     -14.626  -8.809 -16.072  1.00  0.00           C  
ATOM   1400  O   ILE A 184     -15.088  -8.942 -17.204  1.00  0.00           O  
ATOM   1401  CB  ILE A 184     -12.128  -8.489 -15.673  1.00  0.00           C  
ATOM   1402  CG1 ILE A 184     -10.971  -7.485 -15.483  1.00  0.00           C  
ATOM   1403  CG2 ILE A 184     -11.845  -9.411 -16.868  1.00  0.00           C  
ATOM   1404  CD1 ILE A 184     -10.792  -6.467 -16.621  1.00  0.00           C  
ATOM   1405  N   LEU A 185     -15.085  -9.492 -15.011  1.00  0.00           N  
ATOM   1406  CA  LEU A 185     -16.103 -10.545 -15.077  1.00  0.00           C  
ATOM   1407  C   LEU A 185     -17.043 -10.419 -13.875  1.00  0.00           C  
ATOM   1408  O   LEU A 185     -16.582 -10.300 -12.737  1.00  0.00           O  
ATOM   1409  CB  LEU A 185     -15.420 -11.918 -15.022  1.00  0.00           C  
ATOM   1410  CG  LEU A 185     -14.621 -12.286 -16.280  1.00  0.00           C  
ATOM   1411  CD1 LEU A 185     -13.629 -13.378 -15.924  1.00  0.00           C  
ATOM   1412  CD2 LEU A 185     -15.542 -12.798 -17.386  1.00  0.00           C  
ATOM   1413  N   PHE A 186     -18.343 -10.535 -14.126  1.00  0.00           N  
ATOM   1414  CA  PHE A 186     -19.328 -10.717 -13.057  1.00  0.00           C  
ATOM   1415  C   PHE A 186     -19.234 -12.119 -12.438  1.00  0.00           C  
ATOM   1416  O   PHE A 186     -18.757 -13.067 -13.073  1.00  0.00           O  
ATOM   1417  CB  PHE A 186     -20.731 -10.434 -13.592  1.00  0.00           C  
ATOM   1418  CG  PHE A 186     -20.973  -8.973 -13.903  1.00  0.00           C  
ATOM   1419  CD1 PHE A 186     -21.033  -8.044 -12.851  1.00  0.00           C  
ATOM   1420  CD2 PHE A 186     -21.130  -8.532 -15.229  1.00  0.00           C  
ATOM   1421  CE1 PHE A 186     -21.257  -6.683 -13.125  1.00  0.00           C  
ATOM   1422  CE2 PHE A 186     -21.352  -7.174 -15.502  1.00  0.00           C  
ATOM   1423  CZ  PHE A 186     -21.414  -6.243 -14.450  1.00  0.00           C  
ATOM   1424  N   ASN A 187     -19.714 -12.259 -11.204  1.00  0.00           N  
ATOM   1425  CA  ASN A 187     -20.034 -13.565 -10.654  1.00  0.00           C  
ATOM   1426  C   ASN A 187     -21.404 -14.016 -11.175  1.00  0.00           C  
ATOM   1427  O   ASN A 187     -22.264 -13.190 -11.492  1.00  0.00           O  
ATOM   1428  CB  ASN A 187     -20.001 -13.544  -9.116  1.00  0.00           C  
ATOM   1429  CG  ASN A 187     -18.640 -13.159  -8.581  1.00  0.00           C  
ATOM   1430  OD1 ASN A 187     -17.676 -13.903  -8.668  1.00  0.00           O  
ATOM   1431  ND2 ASN A 187     -18.508 -11.970  -8.035  1.00  0.00           N  
ATOM   1432  N   GLU A 188     -21.639 -15.322 -11.227  1.00  0.00           N  
ATOM   1433  CA  GLU A 188     -22.950 -15.868 -11.639  1.00  0.00           C  
ATOM   1434  C   GLU A 188     -24.089 -15.352 -10.753  1.00  0.00           C  
ATOM   1435  O   GLU A 188     -25.176 -15.066 -11.239  1.00  0.00           O  
ATOM   1436  CB  GLU A 188     -22.900 -17.398 -11.591  1.00  0.00           C  
ATOM   1437  CG  GLU A 188     -21.979 -17.969 -12.668  1.00  0.00           C  
ATOM   1438  CD  GLU A 188     -21.926 -19.507 -12.652  1.00  0.00           C  
ATOM   1439  OE1 GLU A 188     -21.440 -20.063 -13.656  1.00  0.00           O  
ATOM   1440  OE2 GLU A 188     -22.347 -20.095 -11.631  1.00  0.00           O  
ATOM   1441  N   HIS A 189     -23.812 -15.165  -9.454  1.00  0.00           N  
ATOM   1442  CA  HIS A 189     -24.783 -14.724  -8.461  1.00  0.00           C  
ATOM   1443  C   HIS A 189     -24.965 -13.200  -8.386  1.00  0.00           C  
ATOM   1444  O   HIS A 189     -25.766 -12.738  -7.578  1.00  0.00           O  
ATOM   1445  CB  HIS A 189     -24.376 -15.275  -7.092  1.00  0.00           C  
ATOM   1446  CG  HIS A 189     -24.126 -16.761  -7.100  1.00  0.00           C  
ATOM   1447  ND1 HIS A 189     -24.948 -17.732  -7.629  1.00  0.00           N  
ATOM   1448  CD2 HIS A 189     -23.005 -17.412  -6.624  1.00  0.00           C  
ATOM   1449  CE1 HIS A 189     -24.350 -18.927  -7.480  1.00  0.00           C  
ATOM   1450  NE2 HIS A 189     -23.167 -18.761  -6.871  1.00  0.00           N  
ATOM   1451  N   ASP A 190     -24.232 -12.408  -9.179  1.00  0.00           N  
ATOM   1452  CA  ASP A 190     -24.396 -10.967  -9.177  1.00  0.00           C  
ATOM   1453  C   ASP A 190     -25.750 -10.605  -9.806  1.00  0.00           C  
ATOM   1454  O   ASP A 190     -26.018 -10.949 -10.968  1.00  0.00           O  
ATOM   1455  CB  ASP A 190     -23.242 -10.264  -9.911  1.00  0.00           C  
ATOM   1456  CG  ASP A 190     -21.855 -10.394  -9.250  1.00  0.00           C  
ATOM   1457  OD1 ASP A 190     -21.773 -10.611  -8.022  1.00  0.00           O  
ATOM   1458  OD2 ASP A 190     -20.853 -10.261  -9.978  1.00  0.00           O  
ATOM   1459  N   ASP A 191     -26.620  -9.907  -9.057  1.00  0.00           N  
ATOM   1460  CA  ASP A 191     -27.936  -9.503  -9.523  1.00  0.00           C  
ATOM   1461  C   ASP A 191     -27.866  -8.393 -10.591  1.00  0.00           C  
ATOM   1462  O   ASP A 191     -26.833  -7.764 -10.843  1.00  0.00           O  
ATOM   1463  CB  ASP A 191     -28.850  -9.156  -8.328  1.00  0.00           C  
ATOM   1464  CG  ASP A 191     -28.423  -7.892  -7.579  1.00  0.00           C  
ATOM   1465  OD1 ASP A 191     -28.194  -6.872  -8.257  1.00  0.00           O  
ATOM   1466  OD2 ASP A 191     -28.334  -7.954  -6.340  1.00  0.00           O  
ATOM   1467  N   ALA A 192     -29.001  -8.164 -11.266  1.00  0.00           N  
ATOM   1468  CA  ALA A 192     -29.072  -7.216 -12.374  1.00  0.00           C  
ATOM   1469  C   ALA A 192     -28.798  -5.763 -11.941  1.00  0.00           C  
ATOM   1470  O   ALA A 192     -28.178  -5.005 -12.689  1.00  0.00           O  
ATOM   1471  CB  ALA A 192     -30.453  -7.347 -13.031  1.00  0.00           C  
ATOM   1472  N   GLU A 193     -29.234  -5.380 -10.738  1.00  0.00           N  
ATOM   1473  CA  GLU A 193     -29.036  -4.022 -10.222  1.00  0.00           C  
ATOM   1474  C   GLU A 193     -27.554  -3.765  -9.923  1.00  0.00           C  
ATOM   1475  O   GLU A 193     -26.986  -2.771 -10.386  1.00  0.00           O  
ATOM   1476  CB  GLU A 193     -29.910  -3.815  -8.979  1.00  0.00           C  
ATOM   1477  CG  GLU A 193     -29.866  -2.351  -8.519  1.00  0.00           C  
ATOM   1478  CD  GLU A 193     -30.714  -2.043  -7.288  1.00  0.00           C  
ATOM   1479  OE1 GLU A 193     -30.675  -0.864  -6.869  1.00  0.00           O  
ATOM   1480  OE2 GLU A 193     -31.381  -2.961  -6.761  1.00  0.00           O  
ATOM   1481  N   TYR A 194     -26.902  -4.709  -9.244  1.00  0.00           N  
ATOM   1482  CA  TYR A 194     -25.468  -4.652  -8.993  1.00  0.00           C  
ATOM   1483  C   TYR A 194     -24.667  -4.595 -10.301  1.00  0.00           C  
ATOM   1484  O   TYR A 194     -23.764  -3.759 -10.440  1.00  0.00           O  
ATOM   1485  CB  TYR A 194     -25.039  -5.861  -8.159  1.00  0.00           C  
ATOM   1486  CG  TYR A 194     -23.538  -5.935  -7.960  1.00  0.00           C  
ATOM   1487  CD1 TYR A 194     -22.740  -6.723  -8.809  1.00  0.00           C  
ATOM   1488  CD2 TYR A 194     -22.918  -5.161  -6.956  1.00  0.00           C  
ATOM   1489  CE1 TYR A 194     -21.344  -6.756  -8.657  1.00  0.00           C  
ATOM   1490  CE2 TYR A 194     -21.527  -5.192  -6.796  1.00  0.00           C  
ATOM   1491  CZ  TYR A 194     -20.739  -5.984  -7.648  1.00  0.00           C  
ATOM   1492  OH  TYR A 194     -19.375  -6.018  -7.493  1.00  0.00           O  
ATOM   1493  N   ARG A 195     -25.023  -5.430 -11.272  1.00  0.00           N  
ATOM   1494  CA  ARG A 195     -24.387  -5.438 -12.598  1.00  0.00           C  
ATOM   1495  C   ARG A 195     -24.508  -4.075 -13.271  1.00  0.00           C  
ATOM   1496  O   ARG A 195     -23.504  -3.520 -13.708  1.00  0.00           O  
ATOM   1497  CB  ARG A 195     -25.006  -6.538 -13.485  1.00  0.00           C  
ATOM   1498  CG  ARG A 195     -24.546  -7.940 -13.069  1.00  0.00           C  
ATOM   1499  CD  ARG A 195     -25.267  -9.014 -13.884  1.00  0.00           C  
ATOM   1500  NE  ARG A 195     -24.983 -10.356 -13.367  1.00  0.00           N  
ATOM   1501  CZ  ARG A 195     -24.555 -11.432 -14.026  1.00  0.00           C  
ATOM   1502  NH1 ARG A 195     -24.326 -11.428 -15.307  1.00  0.00           N  
ATOM   1503  NH2 ARG A 195     -24.352 -12.540 -13.378  1.00  0.00           N  
ATOM   1504  N   GLN A 196     -25.691  -3.490 -13.271  1.00  0.00           N  
ATOM   1505  CA  GLN A 196     -25.911  -2.185 -13.899  1.00  0.00           C  
ATOM   1506  C   GLN A 196     -25.140  -1.061 -13.193  1.00  0.00           C  
ATOM   1507  O   GLN A 196     -24.498  -0.236 -13.855  1.00  0.00           O  
ATOM   1508  CB  GLN A 196     -27.421  -1.899 -13.950  1.00  0.00           C  
ATOM   1509  CG  GLN A 196     -27.734  -0.688 -14.841  1.00  0.00           C  
ATOM   1510  CD  GLN A 196     -27.271  -0.908 -16.292  1.00  0.00           C  
ATOM   1511  OE1 GLN A 196     -27.508  -1.937 -16.898  1.00  0.00           O  
ATOM   1512  NE2 GLN A 196     -26.572   0.029 -16.884  1.00  0.00           N  
ATOM   1513  N   GLN A 197     -25.137  -1.038 -11.857  1.00  0.00           N  
ATOM   1514  CA  GLN A 197     -24.341  -0.079 -11.088  1.00  0.00           C  
ATOM   1515  C   GLN A 197     -22.836  -0.243 -11.346  1.00  0.00           C  
ATOM   1516  O   GLN A 197     -22.119   0.757 -11.442  1.00  0.00           O  
ATOM   1517  CB  GLN A 197     -24.599  -0.246  -9.586  1.00  0.00           C  
ATOM   1518  CG  GLN A 197     -25.959   0.299  -9.117  1.00  0.00           C  
ATOM   1519  CD  GLN A 197     -26.075   0.279  -7.591  1.00  0.00           C  
ATOM   1520  OE1 GLN A 197     -25.102   0.085  -6.876  1.00  0.00           O  
ATOM   1521  NE2 GLN A 197     -27.242   0.517  -7.052  1.00  0.00           N  
ATOM   1522  N   ALA A 198     -22.349  -1.471 -11.455  1.00  0.00           N  
ATOM   1523  CA  ALA A 198     -20.944  -1.752 -11.719  1.00  0.00           C  
ATOM   1524  C   ALA A 198     -20.522  -1.295 -13.129  1.00  0.00           C  
ATOM   1525  O   ALA A 198     -19.515  -0.602 -13.262  1.00  0.00           O  
ATOM   1526  CB  ALA A 198     -20.688  -3.236 -11.471  1.00  0.00           C  
ATOM   1527  N   LEU A 199     -21.330  -1.590 -14.149  1.00  0.00           N  
ATOM   1528  CA  LEU A 199     -21.110  -1.135 -15.530  1.00  0.00           C  
ATOM   1529  C   LEU A 199     -21.108   0.399 -15.635  1.00  0.00           C  
ATOM   1530  O   LEU A 199     -20.244   0.981 -16.277  1.00  0.00           O  
ATOM   1531  CB  LEU A 199     -22.196  -1.734 -16.443  1.00  0.00           C  
ATOM   1532  CG  LEU A 199     -22.102  -3.257 -16.652  1.00  0.00           C  
ATOM   1533  CD1 LEU A 199     -23.324  -3.740 -17.430  1.00  0.00           C  
ATOM   1534  CD2 LEU A 199     -20.845  -3.664 -17.414  1.00  0.00           C  
ATOM   1535  N   ASN A 200     -22.030   1.070 -14.931  1.00  0.00           N  
ATOM   1536  CA  ASN A 200     -22.123   2.527 -14.930  1.00  0.00           C  
ATOM   1537  C   ASN A 200     -20.899   3.233 -14.316  1.00  0.00           C  
ATOM   1538  O   ASN A 200     -20.729   4.426 -14.557  1.00  0.00           O  
ATOM   1539  CB  ASN A 200     -23.418   2.955 -14.230  1.00  0.00           C  
ATOM   1540  CG  ASN A 200     -24.660   2.711 -15.069  1.00  0.00           C  
ATOM   1541  OD1 ASN A 200     -24.618   2.516 -16.266  1.00  0.00           O  
ATOM   1542  ND2 ASN A 200     -25.824   2.759 -14.446  1.00  0.00           N  
ATOM   1543  N   LYS A 201     -20.043   2.535 -13.570  1.00  0.00           N  
ATOM   1544  CA  LYS A 201     -18.817   3.126 -12.999  1.00  0.00           C  
ATOM   1545  C   LYS A 201     -17.715   3.380 -14.043  1.00  0.00           C  
ATOM   1546  O   LYS A 201     -16.914   4.291 -13.837  1.00  0.00           O  
ATOM   1547  CB  LYS A 201     -18.288   2.247 -11.858  1.00  0.00           C  
ATOM   1548  CG  LYS A 201     -19.194   2.298 -10.617  1.00  0.00           C  
ATOM   1549  CD  LYS A 201     -18.783   1.249  -9.569  1.00  0.00           C  
ATOM   1550  CE  LYS A 201     -19.779   1.297  -8.403  1.00  0.00           C  
ATOM   1551  NZ  LYS A 201     -19.557   0.223  -7.410  1.00  0.00           N  
ATOM   1552  N   SER A 202     -17.673   2.625 -15.137  1.00  0.00           N  
ATOM   1553  CA  SER A 202     -16.705   2.830 -16.221  1.00  0.00           C  
ATOM   1554  C   SER A 202     -17.288   3.685 -17.358  1.00  0.00           C  
ATOM   1555  O   SER A 202     -18.504   3.797 -17.510  1.00  0.00           O  
ATOM   1556  CB  SER A 202     -16.178   1.484 -16.739  1.00  0.00           C  
ATOM   1557  OG  SER A 202     -17.183   0.781 -17.429  1.00  0.00           O  
ATOM   1558  N   LEU A 203     -16.429   4.312 -18.168  1.00  0.00           N  
ATOM   1559  CA  LEU A 203     -16.861   5.036 -19.375  1.00  0.00           C  
ATOM   1560  C   LEU A 203     -17.351   4.067 -20.451  1.00  0.00           C  
ATOM   1561  O   LEU A 203     -18.386   4.315 -21.070  1.00  0.00           O  
ATOM   1562  CB  LEU A 203     -15.714   5.918 -19.914  1.00  0.00           C  
ATOM   1563  CG  LEU A 203     -15.342   7.124 -19.037  1.00  0.00           C  
ATOM   1564  CD1 LEU A 203     -14.163   7.851 -19.650  1.00  0.00           C  
ATOM   1565  CD2 LEU A 203     -16.482   8.127 -18.902  1.00  0.00           C  
ATOM   1566  N   MET A 204     -16.648   2.946 -20.617  1.00  0.00           N  
ATOM   1567  CA  MET A 204     -16.961   1.925 -21.627  1.00  0.00           C  
ATOM   1568  C   MET A 204     -18.227   1.124 -21.301  1.00  0.00           C  
ATOM   1569  O   MET A 204     -18.837   0.561 -22.205  1.00  0.00           O  
ATOM   1570  CB  MET A 204     -15.749   0.995 -21.795  1.00  0.00           C  
ATOM   1571  CG  MET A 204     -14.469   1.731 -22.192  1.00  0.00           C  
ATOM   1572  SD  MET A 204     -14.619   2.823 -23.637  1.00  0.00           S  
ATOM   1573  CE  MET A 204     -14.799   1.601 -24.951  1.00  0.00           C  
ATOM   1574  N   LYS A 205     -18.666   1.112 -20.034  1.00  0.00           N  
ATOM   1575  CA  LYS A 205     -19.901   0.450 -19.567  1.00  0.00           C  
ATOM   1576  C   LYS A 205     -19.998  -1.040 -19.932  1.00  0.00           C  
ATOM   1577  O   LYS A 205     -21.090  -1.551 -20.134  1.00  0.00           O  
ATOM   1578  CB  LYS A 205     -21.154   1.231 -20.003  1.00  0.00           C  
ATOM   1579  CG  LYS A 205     -21.193   2.674 -19.504  1.00  0.00           C  
ATOM   1580  CD  LYS A 205     -22.511   3.310 -19.949  1.00  0.00           C  
ATOM   1581  CE  LYS A 205     -22.614   4.745 -19.443  1.00  0.00           C  
ATOM   1582  NZ  LYS A 205     -23.901   5.363 -19.828  1.00  0.00           N  
ATOM   1583  N   THR A 206     -18.873  -1.715 -19.986  1.00  0.00           N  
ATOM   1584  CA  THR A 206     -18.787  -3.140 -20.290  1.00  0.00           C  
ATOM   1585  C   THR A 206     -17.991  -3.876 -19.215  1.00  0.00           C  
ATOM   1586  O   THR A 206     -17.139  -3.294 -18.539  1.00  0.00           O  
ATOM   1587  CB  THR A 206     -18.162  -3.393 -21.677  1.00  0.00           C  
ATOM   1588  OG1 THR A 206     -16.904  -2.766 -21.779  1.00  0.00           O  
ATOM   1589  CG2 THR A 206     -19.029  -2.857 -22.812  1.00  0.00           C  
ATOM   1590  N   ALA A 207     -18.279  -5.167 -19.050  1.00  0.00           N  
ATOM   1591  CA  ALA A 207     -17.365  -6.124 -18.438  1.00  0.00           C  
ATOM   1592  C   ALA A 207     -16.647  -6.828 -19.600  1.00  0.00           C  
ATOM   1593  O   ALA A 207     -17.283  -7.609 -20.298  1.00  0.00           O  
ATOM   1594  CB  ALA A 207     -18.159  -7.077 -17.536  1.00  0.00           C  
ATOM   1595  N   PRO A 208     -15.361  -6.517 -19.867  1.00  0.00           N  
ATOM   1596  CA  PRO A 208     -14.727  -6.875 -21.137  1.00  0.00           C  
ATOM   1597  C   PRO A 208     -14.432  -8.378 -21.286  1.00  0.00           C  
ATOM   1598  O   PRO A 208     -14.225  -8.859 -22.395  1.00  0.00           O  
ATOM   1599  CB  PRO A 208     -13.452  -6.036 -21.172  1.00  0.00           C  
ATOM   1600  CG  PRO A 208     -13.107  -5.858 -19.695  1.00  0.00           C  
ATOM   1601  CD  PRO A 208     -14.478  -5.721 -19.041  1.00  0.00           C  
ATOM   1602  N   GLY A 209     -14.437  -9.105 -20.179  1.00  0.00           N  
ATOM   1603  CA  GLY A 209     -14.063 -10.512 -20.162  1.00  0.00           C  
ATOM   1604  C   GLY A 209     -12.549 -10.741 -20.068  1.00  0.00           C  
ATOM   1605  O   GLY A 209     -11.743  -9.826 -19.947  1.00  0.00           O  
ATOM   1606  N   GLU A 210     -12.178 -12.019 -20.114  1.00  0.00           N  
ATOM   1607  CA  GLU A 210     -10.797 -12.468 -19.862  1.00  0.00           C  
ATOM   1608  C   GLU A 210      -9.816 -12.073 -20.971  1.00  0.00           C  
ATOM   1609  O   GLU A 210      -8.631 -11.929 -20.700  1.00  0.00           O  
ATOM   1610  CB  GLU A 210     -10.826 -13.988 -19.689  1.00  0.00           C  
ATOM   1611  CG  GLU A 210     -11.605 -14.393 -18.426  1.00  0.00           C  
ATOM   1612  CD  GLU A 210     -12.269 -15.773 -18.484  1.00  0.00           C  
ATOM   1613  OE1 GLU A 210     -12.525 -16.336 -17.387  1.00  0.00           O  
ATOM   1614  OE2 GLU A 210     -12.589 -16.235 -19.598  1.00  0.00           O  
ATOM   1615  N   LYS A 211     -10.303 -11.844 -22.208  1.00  0.00           N  
ATOM   1616  CA  LYS A 211      -9.460 -11.526 -23.361  1.00  0.00           C  
ATOM   1617  C   LYS A 211      -8.631 -10.257 -23.141  1.00  0.00           C  
ATOM   1618  O   LYS A 211      -7.451 -10.256 -23.461  1.00  0.00           O  
ATOM   1619  CB  LYS A 211     -10.308 -11.410 -24.634  1.00  0.00           C  
ATOM   1620  CG  LYS A 211      -9.393 -11.289 -25.863  1.00  0.00           C  
ATOM   1621  CD  LYS A 211     -10.170 -11.086 -27.165  1.00  0.00           C  
ATOM   1622  CE  LYS A 211      -9.193 -11.033 -28.350  1.00  0.00           C  
ATOM   1623  NZ  LYS A 211      -8.135  -9.980 -28.199  1.00  0.00           N  
ATOM   1624  N   GLU A 212      -9.195  -9.201 -22.547  1.00  0.00           N  
ATOM   1625  CA  GLU A 212      -8.468  -7.960 -22.250  1.00  0.00           C  
ATOM   1626  C   GLU A 212      -7.283  -8.186 -21.296  1.00  0.00           C  
ATOM   1627  O   GLU A 212      -6.254  -7.534 -21.403  1.00  0.00           O  
ATOM   1628  CB  GLU A 212      -9.429  -6.950 -21.618  1.00  0.00           C  
ATOM   1629  CG  GLU A 212     -10.393  -6.322 -22.632  1.00  0.00           C  
ATOM   1630  CD  GLU A 212      -9.734  -5.326 -23.585  1.00  0.00           C  
ATOM   1631  OE1 GLU A 212     -10.288  -5.143 -24.686  1.00  0.00           O  
ATOM   1632  OE2 GLU A 212      -8.707  -4.723 -23.204  1.00  0.00           O  
ATOM   1633  N   VAL A 213      -7.415  -9.132 -20.363  1.00  0.00           N  
ATOM   1634  CA  VAL A 213      -6.318  -9.511 -19.463  1.00  0.00           C  
ATOM   1635  C   VAL A 213      -5.256 -10.298 -20.224  1.00  0.00           C  
ATOM   1636  O   VAL A 213      -4.070 -10.027 -20.062  1.00  0.00           O  
ATOM   1637  CB  VAL A 213      -6.820 -10.302 -18.249  1.00  0.00           C  
ATOM   1638  CG1 VAL A 213      -5.677 -10.662 -17.301  1.00  0.00           C  
ATOM   1639  CG2 VAL A 213      -7.861  -9.503 -17.452  1.00  0.00           C  
ATOM   1640  N   ILE A 214      -5.676 -11.250 -21.074  1.00  0.00           N  
ATOM   1641  CA  ILE A 214      -4.775 -12.066 -21.897  1.00  0.00           C  
ATOM   1642  C   ILE A 214      -3.954 -11.180 -22.835  1.00  0.00           C  
ATOM   1643  O   ILE A 214      -2.732 -11.276 -22.842  1.00  0.00           O  
ATOM   1644  CB  ILE A 214      -5.587 -13.136 -22.665  1.00  0.00           C  
ATOM   1645  CG1 ILE A 214      -6.165 -14.180 -21.686  1.00  0.00           C  
ATOM   1646  CG2 ILE A 214      -4.716 -13.820 -23.731  1.00  0.00           C  
ATOM   1647  CD1 ILE A 214      -7.256 -15.081 -22.309  1.00  0.00           C  
ATOM   1648  N   ASP A 215      -4.604 -10.268 -23.556  1.00  0.00           N  
ATOM   1649  CA  ASP A 215      -3.947  -9.363 -24.509  1.00  0.00           C  
ATOM   1650  C   ASP A 215      -2.883  -8.494 -23.814  1.00  0.00           C  
ATOM   1651  O   ASP A 215      -1.779  -8.284 -24.340  1.00  0.00           O  
ATOM   1652  CB  ASP A 215      -5.009  -8.467 -25.181  1.00  0.00           C  
ATOM   1653  CG  ASP A 215      -6.001  -9.163 -26.136  1.00  0.00           C  
ATOM   1654  OD1 ASP A 215      -5.787 -10.303 -26.604  1.00  0.00           O  
ATOM   1655  OD2 ASP A 215      -7.032  -8.534 -26.502  1.00  0.00           O  
ATOM   1656  N   LEU A 216      -3.165  -8.006 -22.602  1.00  0.00           N  
ATOM   1657  CA  LEU A 216      -2.203  -7.217 -21.828  1.00  0.00           C  
ATOM   1658  C   LEU A 216      -1.059  -8.076 -21.270  1.00  0.00           C  
ATOM   1659  O   LEU A 216       0.085  -7.615 -21.244  1.00  0.00           O  
ATOM   1660  CB  LEU A 216      -2.955  -6.453 -20.726  1.00  0.00           C  
ATOM   1661  CG  LEU A 216      -2.055  -5.548 -19.865  1.00  0.00           C  
ATOM   1662  CD1 LEU A 216      -1.253  -4.526 -20.678  1.00  0.00           C  
ATOM   1663  CD2 LEU A 216      -2.927  -4.762 -18.884  1.00  0.00           C  
ATOM   1664  N   VAL A 217      -1.334  -9.300 -20.834  1.00  0.00           N  
ATOM   1665  CA  VAL A 217      -0.294 -10.247 -20.420  1.00  0.00           C  
ATOM   1666  C   VAL A 217       0.652 -10.545 -21.585  1.00  0.00           C  
ATOM   1667  O   VAL A 217       1.858 -10.416 -21.410  1.00  0.00           O  
ATOM   1668  CB  VAL A 217      -0.909 -11.535 -19.828  1.00  0.00           C  
ATOM   1669  CG1 VAL A 217       0.120 -12.657 -19.670  1.00  0.00           C  
ATOM   1670  CG2 VAL A 217      -1.486 -11.257 -18.433  1.00  0.00           C  
ATOM   1671  N   ASP A 218       0.125 -10.837 -22.766  1.00  0.00           N  
ATOM   1672  CA  ASP A 218       0.930 -11.102 -23.962  1.00  0.00           C  
ATOM   1673  C   ASP A 218       1.804  -9.901 -24.344  1.00  0.00           C  
ATOM   1674  O   ASP A 218       2.990 -10.056 -24.636  1.00  0.00           O  
ATOM   1675  CB  ASP A 218       0.019 -11.483 -25.136  1.00  0.00           C  
ATOM   1676  CG  ASP A 218      -0.380 -12.956 -25.150  1.00  0.00           C  
ATOM   1677  OD1 ASP A 218       0.107 -13.732 -24.295  1.00  0.00           O  
ATOM   1678  OD2 ASP A 218      -1.111 -13.346 -26.091  1.00  0.00           O  
ATOM   1679  N   TYR A 219       1.261  -8.675 -24.276  1.00  0.00           N  
ATOM   1680  CA  TYR A 219       2.045  -7.460 -24.478  1.00  0.00           C  
ATOM   1681  C   TYR A 219       3.200  -7.344 -23.471  1.00  0.00           C  
ATOM   1682  O   TYR A 219       4.342  -7.077 -23.862  1.00  0.00           O  
ATOM   1683  CB  TYR A 219       1.135  -6.228 -24.406  1.00  0.00           C  
ATOM   1684  CG  TYR A 219       1.910  -4.932 -24.248  1.00  0.00           C  
ATOM   1685  CD1 TYR A 219       1.910  -4.247 -23.015  1.00  0.00           C  
ATOM   1686  CD2 TYR A 219       2.707  -4.450 -25.305  1.00  0.00           C  
ATOM   1687  CE1 TYR A 219       2.692  -3.079 -22.844  1.00  0.00           C  
ATOM   1688  CE2 TYR A 219       3.489  -3.297 -25.145  1.00  0.00           C  
ATOM   1689  CZ  TYR A 219       3.481  -2.615 -23.916  1.00  0.00           C  
ATOM   1690  OH  TYR A 219       4.257  -1.493 -23.752  1.00  0.00           O  
ATOM   1691  N   LEU A 220       2.934  -7.560 -22.175  1.00  0.00           N  
ATOM   1692  CA  LEU A 220       3.954  -7.450 -21.132  1.00  0.00           C  
ATOM   1693  C   LEU A 220       5.054  -8.509 -21.277  1.00  0.00           C  
ATOM   1694  O   LEU A 220       6.231  -8.194 -21.087  1.00  0.00           O  
ATOM   1695  CB  LEU A 220       3.291  -7.536 -19.744  1.00  0.00           C  
ATOM   1696  CG  LEU A 220       2.466  -6.295 -19.350  1.00  0.00           C  
ATOM   1697  CD1 LEU A 220       1.813  -6.536 -17.992  1.00  0.00           C  
ATOM   1698  CD2 LEU A 220       3.321  -5.030 -19.243  1.00  0.00           C  
ATOM   1699  N   LEU A 221       4.689  -9.737 -21.658  1.00  0.00           N  
ATOM   1700  CA  LEU A 221       5.633 -10.825 -21.915  1.00  0.00           C  
ATOM   1701  C   LEU A 221       6.452 -10.600 -23.201  1.00  0.00           C  
ATOM   1702  O   LEU A 221       7.609 -11.008 -23.267  1.00  0.00           O  
ATOM   1703  CB  LEU A 221       4.861 -12.158 -22.000  1.00  0.00           C  
ATOM   1704  CG  LEU A 221       4.190 -12.626 -20.692  1.00  0.00           C  
ATOM   1705  CD1 LEU A 221       3.447 -13.933 -20.949  1.00  0.00           C  
ATOM   1706  CD2 LEU A 221       5.190 -12.868 -19.564  1.00  0.00           C  
ATOM   1707  N   THR A 222       5.878  -9.928 -24.195  1.00  0.00           N  
ATOM   1708  CA  THR A 222       6.549  -9.596 -25.454  1.00  0.00           C  
ATOM   1709  C   THR A 222       7.511  -8.414 -25.308  1.00  0.00           C  
ATOM   1710  O   THR A 222       8.594  -8.411 -25.895  1.00  0.00           O  
ATOM   1711  CB  THR A 222       5.520  -9.293 -26.559  1.00  0.00           C  
ATOM   1712  OG1 THR A 222       4.685 -10.411 -26.745  1.00  0.00           O  
ATOM   1713  CG2 THR A 222       6.154  -9.006 -27.917  1.00  0.00           C  
ATOM   1714  N   SER A 223       7.147  -7.403 -24.516  1.00  0.00           N  
ATOM   1715  CA  SER A 223       7.995  -6.231 -24.282  1.00  0.00           C  
ATOM   1716  C   SER A 223       9.322  -6.626 -23.634  1.00  0.00           C  
ATOM   1717  O   SER A 223       9.351  -7.297 -22.604  1.00  0.00           O  
ATOM   1718  CB  SER A 223       7.263  -5.204 -23.414  1.00  0.00           C  
ATOM   1719  OG  SER A 223       8.109  -4.093 -23.151  1.00  0.00           O  
ATOM   1720  N   CYS A 224      10.432  -6.124 -24.156  1.00  0.00           N  
ATOM   1721  CA  CYS A 224      11.770  -6.268 -23.566  1.00  0.00           C  
ATOM   1722  C   CYS A 224      12.245  -5.010 -22.824  1.00  0.00           C  
ATOM   1723  O   CYS A 224      13.411  -4.921 -22.458  1.00  0.00           O  
ATOM   1724  CB  CYS A 224      12.757  -6.686 -24.659  1.00  0.00           C  
ATOM   1725  SG  CYS A 224      12.327  -8.325 -25.304  1.00  0.00           S  
ATOM   1726  N   PHE A 225      11.367  -4.021 -22.624  1.00  0.00           N  
ATOM   1727  CA  PHE A 225      11.744  -2.705 -22.103  1.00  0.00           C  
ATOM   1728  C   PHE A 225      10.898  -2.235 -20.912  1.00  0.00           C  
ATOM   1729  O   PHE A 225      11.437  -1.639 -19.973  1.00  0.00           O  
ATOM   1730  CB  PHE A 225      11.664  -1.701 -23.267  1.00  0.00           C  
ATOM   1731  CG  PHE A 225      12.245  -0.338 -22.930  1.00  0.00           C  
ATOM   1732  CD1 PHE A 225      11.406   0.781 -22.846  1.00  0.00           C  
ATOM   1733  CD2 PHE A 225      13.621  -0.206 -22.713  1.00  0.00           C  
ATOM   1734  CE1 PHE A 225      11.949   2.048 -22.544  1.00  0.00           C  
ATOM   1735  CE2 PHE A 225      14.169   1.055 -22.406  1.00  0.00           C  
ATOM   1736  CZ  PHE A 225      13.335   2.179 -22.319  1.00  0.00           C  
ATOM   1737  N   VAL A 226       9.597  -2.488 -20.927  1.00  0.00           N  
ATOM   1738  CA  VAL A 226       8.697  -2.029 -19.867  1.00  0.00           C  
ATOM   1739  C   VAL A 226       8.922  -2.833 -18.585  1.00  0.00           C  
ATOM   1740  O   VAL A 226       8.750  -4.049 -18.572  1.00  0.00           O  
ATOM   1741  CB  VAL A 226       7.231  -2.075 -20.321  1.00  0.00           C  
ATOM   1742  CG1 VAL A 226       6.276  -1.774 -19.178  1.00  0.00           C  
ATOM   1743  CG2 VAL A 226       6.980  -1.032 -21.413  1.00  0.00           C  
ATOM   1744  N   THR A 227       9.267  -2.137 -17.506  1.00  0.00           N  
ATOM   1745  CA  THR A 227       9.369  -2.719 -16.164  1.00  0.00           C  
ATOM   1746  C   THR A 227       8.980  -1.699 -15.093  1.00  0.00           C  
ATOM   1747  O   THR A 227       9.054  -0.491 -15.320  1.00  0.00           O  
ATOM   1748  CB  THR A 227      10.772  -3.311 -15.926  1.00  0.00           C  
ATOM   1749  OG1 THR A 227      10.754  -4.117 -14.765  1.00  0.00           O  
ATOM   1750  CG2 THR A 227      11.865  -2.258 -15.752  1.00  0.00           C  
ATOM   1751  N   GLY A 228       8.534  -2.186 -13.941  1.00  0.00           N  
ATOM   1752  CA  GLY A 228       8.170  -1.354 -12.796  1.00  0.00           C  
ATOM   1753  C   GLY A 228       6.895  -0.525 -12.975  1.00  0.00           C  
ATOM   1754  O   GLY A 228       6.683   0.441 -12.232  1.00  0.00           O  
ATOM   1755  N   ARG A 229       6.060  -0.849 -13.957  1.00  0.00           N  
ATOM   1756  CA  ARG A 229       4.842  -0.101 -14.283  1.00  0.00           C  
ATOM   1757  C   ARG A 229       3.571  -0.872 -13.904  1.00  0.00           C  
ATOM   1758  O   ARG A 229       3.548  -2.103 -13.910  1.00  0.00           O  
ATOM   1759  CB  ARG A 229       4.827   0.285 -15.771  1.00  0.00           C  
ATOM   1760  CG  ARG A 229       5.912   1.313 -16.149  1.00  0.00           C  
ATOM   1761  CD  ARG A 229       5.684   2.666 -15.473  1.00  0.00           C  
ATOM   1762  NE  ARG A 229       6.628   3.686 -15.966  1.00  0.00           N  
ATOM   1763  CZ  ARG A 229       6.593   4.983 -15.672  1.00  0.00           C  
ATOM   1764  NH1 ARG A 229       5.687   5.485 -14.884  1.00  0.00           N  
ATOM   1765  NH2 ARG A 229       7.482   5.778 -16.178  1.00  0.00           N  
ATOM   1766  N   SER A 230       2.526  -0.117 -13.603  1.00  0.00           N  
ATOM   1767  CA  SER A 230       1.169  -0.623 -13.437  1.00  0.00           C  
ATOM   1768  C   SER A 230       0.337  -0.266 -14.663  1.00  0.00           C  
ATOM   1769  O   SER A 230       0.364   0.885 -15.111  1.00  0.00           O  
ATOM   1770  CB  SER A 230       0.537  -0.058 -12.160  1.00  0.00           C  
ATOM   1771  OG  SER A 230      -0.688  -0.704 -11.911  1.00  0.00           O  
ATOM   1772  N   PHE A 231      -0.369  -1.232 -15.212  1.00  0.00           N  
ATOM   1773  CA  PHE A 231      -1.226  -1.084 -16.381  1.00  0.00           C  
ATOM   1774  C   PHE A 231      -2.693  -1.198 -15.955  1.00  0.00           C  
ATOM   1775  O   PHE A 231      -3.122  -2.284 -15.568  1.00  0.00           O  
ATOM   1776  CB  PHE A 231      -0.849  -2.130 -17.438  1.00  0.00           C  
ATOM   1777  CG  PHE A 231       0.469  -1.845 -18.112  1.00  0.00           C  
ATOM   1778  CD1 PHE A 231       0.505  -1.240 -19.380  1.00  0.00           C  
ATOM   1779  CD2 PHE A 231       1.682  -2.144 -17.460  1.00  0.00           C  
ATOM   1780  CE1 PHE A 231       1.719  -0.931 -19.983  1.00  0.00           C  
ATOM   1781  CE2 PHE A 231       2.909  -1.825 -18.062  1.00  0.00           C  
ATOM   1782  CZ  PHE A 231       2.917  -1.219 -19.322  1.00  0.00           C  
ATOM   1783  N   PRO A 232      -3.469  -0.113 -15.991  1.00  0.00           N  
ATOM   1784  CA  PRO A 232      -4.878  -0.157 -15.631  1.00  0.00           C  
ATOM   1785  C   PRO A 232      -5.709  -0.850 -16.718  1.00  0.00           C  
ATOM   1786  O   PRO A 232      -5.556  -0.570 -17.907  1.00  0.00           O  
ATOM   1787  CB  PRO A 232      -5.275   1.306 -15.424  1.00  0.00           C  
ATOM   1788  CG  PRO A 232      -4.330   2.075 -16.349  1.00  0.00           C  
ATOM   1789  CD  PRO A 232      -3.049   1.246 -16.320  1.00  0.00           C  
ATOM   1790  N   LEU A 233      -6.644  -1.702 -16.298  1.00  0.00           N  
ATOM   1791  CA  LEU A 233      -7.730  -2.255 -17.116  1.00  0.00           C  
ATOM   1792  C   LEU A 233      -9.063  -1.842 -16.489  1.00  0.00           C  
ATOM   1793  O   LEU A 233      -9.706  -2.621 -15.787  1.00  0.00           O  
ATOM   1794  CB  LEU A 233      -7.598  -3.781 -17.229  1.00  0.00           C  
ATOM   1795  CG  LEU A 233      -6.495  -4.288 -18.170  1.00  0.00           C  
ATOM   1796  CD1 LEU A 233      -6.491  -5.817 -18.135  1.00  0.00           C  
ATOM   1797  CD2 LEU A 233      -6.718  -3.853 -19.616  1.00  0.00           C  
ATOM   1798  N   ASP A 234      -9.462  -0.585 -16.695  1.00  0.00           N  
ATOM   1799  CA  ASP A 234     -10.550   0.034 -15.936  1.00  0.00           C  
ATOM   1800  C   ASP A 234     -11.713   0.583 -16.782  1.00  0.00           C  
ATOM   1801  O   ASP A 234     -12.686   1.117 -16.235  1.00  0.00           O  
ATOM   1802  CB  ASP A 234      -9.956   1.089 -14.986  1.00  0.00           C  
ATOM   1803  CG  ASP A 234      -9.619   2.433 -15.646  1.00  0.00           C  
ATOM   1804  OD1 ASP A 234      -9.638   2.540 -16.894  1.00  0.00           O  
ATOM   1805  OD2 ASP A 234      -9.420   3.404 -14.887  1.00  0.00           O  
ATOM   1806  N   GLY A 235     -11.638   0.480 -18.095  1.00  0.00           N  
ATOM   1807  CA  GLY A 235     -12.657   0.994 -19.015  1.00  0.00           C  
ATOM   1808  C   GLY A 235     -12.918   2.491 -18.855  1.00  0.00           C  
ATOM   1809  O   GLY A 235     -14.052   2.951 -19.035  1.00  0.00           O  
ATOM   1810  N   GLY A 236     -11.902   3.259 -18.447  1.00  0.00           N  
ATOM   1811  CA  GLY A 236     -12.009   4.698 -18.168  1.00  0.00           C  
ATOM   1812  C   GLY A 236     -12.642   5.048 -16.814  1.00  0.00           C  
ATOM   1813  O   GLY A 236     -13.004   6.201 -16.585  1.00  0.00           O  
ATOM   1814  N   ARG A 237     -12.773   4.090 -15.894  1.00  0.00           N  
ATOM   1815  CA  ARG A 237     -13.368   4.313 -14.563  1.00  0.00           C  
ATOM   1816  C   ARG A 237     -12.663   5.410 -13.745  1.00  0.00           C  
ATOM   1817  O   ARG A 237     -13.317   6.084 -12.950  1.00  0.00           O  
ATOM   1818  CB  ARG A 237     -13.388   2.985 -13.803  1.00  0.00           C  
ATOM   1819  CG  ARG A 237     -14.023   3.102 -12.419  1.00  0.00           C  
ATOM   1820  CD  ARG A 237     -14.166   1.724 -11.768  1.00  0.00           C  
ATOM   1821  NE  ARG A 237     -14.629   1.842 -10.387  1.00  0.00           N  
ATOM   1822  CZ  ARG A 237     -14.913   0.842  -9.568  1.00  0.00           C  
ATOM   1823  NH1 ARG A 237     -14.825  -0.400  -9.950  1.00  0.00           N  
ATOM   1824  NH2 ARG A 237     -15.289   1.078  -8.355  1.00  0.00           N  
ATOM   1825  N   HIS A 238     -11.370   5.608 -13.939  1.00  0.00           N  
ATOM   1826  CA  HIS A 238     -10.602   6.659 -13.253  1.00  0.00           C  
ATOM   1827  C   HIS A 238     -11.036   8.087 -13.613  1.00  0.00           C  
ATOM   1828  O   HIS A 238     -10.798   9.007 -12.830  1.00  0.00           O  
ATOM   1829  CB  HIS A 238      -9.108   6.463 -13.547  1.00  0.00           C  
ATOM   1830  CG  HIS A 238      -8.735   6.739 -14.978  1.00  0.00           C  
ATOM   1831  ND1 HIS A 238      -8.918   5.898 -16.051  1.00  0.00           N  
ATOM   1832  CD2 HIS A 238      -8.127   7.876 -15.471  1.00  0.00           C  
ATOM   1833  CE1 HIS A 238      -8.442   6.504 -17.150  1.00  0.00           C  
ATOM   1834  NE2 HIS A 238      -7.956   7.705 -16.844  1.00  0.00           N  
ATOM   1835  N   LEU A 239     -11.714   8.270 -14.754  1.00  0.00           N  
ATOM   1836  CA  LEU A 239     -12.232   9.555 -15.245  1.00  0.00           C  
ATOM   1837  C   LEU A 239     -13.670   9.850 -14.776  1.00  0.00           C  
ATOM   1838  O   LEU A 239     -14.245  10.856 -15.198  1.00  0.00           O  
ATOM   1839  CB  LEU A 239     -12.138   9.577 -16.778  1.00  0.00           C  
ATOM   1840  CG  LEU A 239     -10.716   9.429 -17.358  1.00  0.00           C  
ATOM   1841  CD1 LEU A 239     -10.792   9.340 -18.877  1.00  0.00           C  
ATOM   1842  CD2 LEU A 239      -9.828  10.615 -16.991  1.00  0.00           C  
ATOM   1843  N   ARG A 240     -14.276   8.973 -13.953  1.00  0.00           N  
ATOM   1844  CA  ARG A 240     -15.635   9.142 -13.432  1.00  0.00           C  
ATOM   1845  C   ARG A 240     -15.672   9.375 -11.929  1.00  0.00           C  
ATOM   1846  O   ARG A 240     -14.816   8.814 -11.216  1.00  0.00           O  
ATOM   1847  CB  ARG A 240     -16.528   7.953 -13.792  1.00  0.00           C  
ATOM   1848  CG  ARG A 240     -17.056   8.070 -15.230  1.00  0.00           C  
ATOM   1849  CD  ARG A 240     -18.255   7.129 -15.386  1.00  0.00           C  
ATOM   1850  NE  ARG A 240     -18.888   7.320 -16.700  1.00  0.00           N  
ATOM   1851  CZ  ARG A 240     -19.980   6.721 -17.115  1.00  0.00           C  
ATOM   1852  NH1 ARG A 240     -20.633   5.888 -16.356  1.00  0.00           N  
ATOM   1853  NH2 ARG A 240     -20.436   6.958 -18.303  1.00  0.00           N  
ATOM   1854  OXT ARG A 240     -16.609  10.096 -11.512  1.00  0.00           O  
ATOM   1855  N   MET B   1     -20.601  29.691  30.867  1.00  0.00           N  
ATOM   1856  CA  MET B   1     -20.386  28.453  30.091  1.00  0.00           C  
ATOM   1857  C   MET B   1     -18.918  28.106  30.248  1.00  0.00           C  
ATOM   1858  O   MET B   1     -18.085  28.924  29.888  1.00  0.00           O  
ATOM   1859  CB  MET B   1     -20.751  28.657  28.618  1.00  0.00           C  
ATOM   1860  CG  MET B   1     -22.255  28.855  28.428  1.00  0.00           C  
ATOM   1861  SD  MET B   1     -22.711  29.284  26.720  1.00  0.00           S  
ATOM   1862  CE  MET B   1     -24.486  29.595  26.906  1.00  0.00           C  
ATOM   1863  N   GLY B   2     -18.590  26.990  30.902  1.00  0.00           N  
ATOM   1864  CA  GLY B   2     -17.191  26.624  31.136  1.00  0.00           C  
ATOM   1865  C   GLY B   2     -16.492  26.419  29.796  1.00  0.00           C  
ATOM   1866  O   GLY B   2     -17.079  25.831  28.896  1.00  0.00           O  
ATOM   1867  N   LYS B   3     -15.257  26.919  29.649  1.00  0.00           N  
ATOM   1868  CA  LYS B   3     -14.426  26.608  28.478  1.00  0.00           C  
ATOM   1869  C   LYS B   3     -14.217  25.097  28.485  1.00  0.00           C  
ATOM   1870  O   LYS B   3     -13.453  24.597  29.311  1.00  0.00           O  
ATOM   1871  CB  LYS B   3     -13.082  27.354  28.529  1.00  0.00           C  
ATOM   1872  CG  LYS B   3     -13.188  28.839  28.161  1.00  0.00           C  
ATOM   1873  CD  LYS B   3     -11.799  29.493  28.184  1.00  0.00           C  
ATOM   1874  CE  LYS B   3     -11.867  30.965  27.755  1.00  0.00           C  
ATOM   1875  NZ  LYS B   3     -10.538  31.604  27.759  1.00  0.00           N  
ATOM   1876  N   THR B   4     -14.944  24.378  27.644  1.00  0.00           N  
ATOM   1877  CA  THR B   4     -14.767  22.939  27.474  1.00  0.00           C  
ATOM   1878  C   THR B   4     -13.315  22.709  27.068  1.00  0.00           C  
ATOM   1879  O   THR B   4     -12.828  23.333  26.125  1.00  0.00           O  
ATOM   1880  CB  THR B   4     -15.723  22.367  26.418  1.00  0.00           C  
ATOM   1881  OG1 THR B   4     -15.859  23.263  25.332  1.00  0.00           O  
ATOM   1882  CG2 THR B   4     -17.130  22.172  27.001  1.00  0.00           C  
ATOM   1883  N   GLN B   5     -12.620  21.881  27.838  1.00  0.00           N  
ATOM   1884  CA  GLN B   5     -11.214  21.592  27.588  1.00  0.00           C  
ATOM   1885  C   GLN B   5     -11.091  20.983  26.183  1.00  0.00           C  
ATOM   1886  O   GLN B   5     -11.906  20.126  25.833  1.00  0.00           O  
ATOM   1887  CB  GLN B   5     -10.702  20.670  28.701  1.00  0.00           C  
ATOM   1888  CG  GLN B   5      -9.166  20.549  28.708  1.00  0.00           C  
ATOM   1889  CD  GLN B   5      -8.653  19.792  29.943  1.00  0.00           C  
ATOM   1890  OE1 GLN B   5      -9.412  19.328  30.770  1.00  0.00           O  
ATOM   1891  NE2 GLN B   5      -7.356  19.669  30.114  1.00  0.00           N  
ATOM   1892  N   PRO B   6     -10.133  21.421  25.359  1.00  0.00           N  
ATOM   1893  CA  PRO B   6      -9.961  20.865  24.031  1.00  0.00           C  
ATOM   1894  C   PRO B   6      -9.725  19.348  24.108  1.00  0.00           C  
ATOM   1895  O   PRO B   6      -9.080  18.867  25.042  1.00  0.00           O  
ATOM   1896  CB  PRO B   6      -8.794  21.624  23.398  1.00  0.00           C  
ATOM   1897  CG  PRO B   6      -8.011  22.157  24.599  1.00  0.00           C  
ATOM   1898  CD  PRO B   6      -9.090  22.404  25.648  1.00  0.00           C  
ATOM   1899  N   LEU B   7     -10.257  18.626  23.141  1.00  0.00           N  
ATOM   1900  CA  LEU B   7     -10.052  17.185  23.051  1.00  0.00           C  
ATOM   1901  C   LEU B   7      -8.576  16.877  22.760  1.00  0.00           C  
ATOM   1902  O   LEU B   7      -7.953  17.610  21.989  1.00  0.00           O  
ATOM   1903  CB  LEU B   7     -10.960  16.604  21.968  1.00  0.00           C  
ATOM   1904  CG  LEU B   7     -12.464  16.689  22.292  1.00  0.00           C  
ATOM   1905  CD1 LEU B   7     -13.260  16.208  21.084  1.00  0.00           C  
ATOM   1906  CD2 LEU B   7     -12.844  15.826  23.502  1.00  0.00           C  
ATOM   1907  N   PRO B   8      -8.019  15.808  23.327  1.00  0.00           N  
ATOM   1908  CA  PRO B   8      -6.602  15.505  23.176  1.00  0.00           C  
ATOM   1909  C   PRO B   8      -6.242  15.028  21.764  1.00  0.00           C  
ATOM   1910  O   PRO B   8      -7.040  14.395  21.067  1.00  0.00           O  
ATOM   1911  CB  PRO B   8      -6.291  14.455  24.245  1.00  0.00           C  
ATOM   1912  CG  PRO B   8      -7.633  13.749  24.436  1.00  0.00           C  
ATOM   1913  CD  PRO B   8      -8.648  14.871  24.242  1.00  0.00           C  
ATOM   1914  N   ILE B   9      -4.995  15.296  21.382  1.00  0.00           N  
ATOM   1915  CA  ILE B   9      -4.348  14.707  20.208  1.00  0.00           C  
ATOM   1916  C   ILE B   9      -3.583  13.460  20.658  1.00  0.00           C  
ATOM   1917  O   ILE B   9      -2.719  13.537  21.535  1.00  0.00           O  
ATOM   1918  CB  ILE B   9      -3.443  15.733  19.491  1.00  0.00           C  
ATOM   1919  CG1 ILE B   9      -4.298  16.904  18.952  1.00  0.00           C  
ATOM   1920  CG2 ILE B   9      -2.652  15.057  18.352  1.00  0.00           C  
ATOM   1921  CD1 ILE B   9      -3.501  18.053  18.329  1.00  0.00           C  
ATOM   1922  N   LEU B  10      -3.870  12.326  20.038  1.00  0.00           N  
ATOM   1923  CA  LEU B  10      -3.143  11.082  20.256  1.00  0.00           C  
ATOM   1924  C   LEU B  10      -1.932  11.005  19.318  1.00  0.00           C  
ATOM   1925  O   LEU B  10      -2.086  11.089  18.106  1.00  0.00           O  
ATOM   1926  CB  LEU B  10      -4.115   9.905  20.057  1.00  0.00           C  
ATOM   1927  CG  LEU B  10      -3.467   8.520  20.209  1.00  0.00           C  
ATOM   1928  CD1 LEU B  10      -2.927   8.301  21.622  1.00  0.00           C  
ATOM   1929  CD2 LEU B  10      -4.500   7.436  19.922  1.00  0.00           C  
ATOM   1930  N   ILE B  11      -0.743  10.789  19.873  1.00  0.00           N  
ATOM   1931  CA  ILE B  11       0.502  10.624  19.120  1.00  0.00           C  
ATOM   1932  C   ILE B  11       1.077   9.238  19.406  1.00  0.00           C  
ATOM   1933  O   ILE B  11       1.475   8.947  20.538  1.00  0.00           O  
ATOM   1934  CB  ILE B  11       1.519  11.741  19.456  1.00  0.00           C  
ATOM   1935  CG1 ILE B  11       0.924  13.157  19.274  1.00  0.00           C  
ATOM   1936  CG2 ILE B  11       2.787  11.575  18.584  1.00  0.00           C  
ATOM   1937  CD1 ILE B  11       1.800  14.269  19.851  1.00  0.00           C  
ATOM   1938  N   THR B  12       1.165   8.385  18.398  1.00  0.00           N  
ATOM   1939  CA  THR B  12       1.809   7.081  18.559  1.00  0.00           C  
ATOM   1940  C   THR B  12       3.327   7.179  18.388  1.00  0.00           C  
ATOM   1941  O   THR B  12       3.822   7.825  17.454  1.00  0.00           O  
ATOM   1942  CB  THR B  12       1.197   5.996  17.655  1.00  0.00           C  
ATOM   1943  OG1 THR B  12       1.411   6.285  16.302  1.00  0.00           O  
ATOM   1944  CG2 THR B  12      -0.305   5.836  17.875  1.00  0.00           C  
ATOM   1945  N   GLY B  13       4.089   6.554  19.269  1.00  0.00           N  
ATOM   1946  CA  GLY B  13       5.556   6.633  19.251  1.00  0.00           C  
ATOM   1947  C   GLY B  13       6.087   8.032  19.569  1.00  0.00           C  
ATOM   1948  O   GLY B  13       7.040   8.491  18.940  1.00  0.00           O  
ATOM   1949  N   GLY B  14       5.496   8.705  20.545  1.00  0.00           N  
ATOM   1950  CA  GLY B  14       5.860  10.077  20.928  1.00  0.00           C  
ATOM   1951  C   GLY B  14       7.077  10.212  21.852  1.00  0.00           C  
ATOM   1952  O   GLY B  14       7.450  11.325  22.209  1.00  0.00           O  
ATOM   1953  N   GLY B  15       7.736   9.122  22.225  1.00  0.00           N  
ATOM   1954  CA  GLY B  15       8.852   9.159  23.185  1.00  0.00           C  
ATOM   1955  C   GLY B  15      10.202   9.650  22.640  1.00  0.00           C  
ATOM   1956  O   GLY B  15      11.163   9.766  23.409  1.00  0.00           O  
ATOM   1957  N   ARG B  16      10.330   9.889  21.339  1.00  0.00           N  
ATOM   1958  CA  ARG B  16      11.591  10.320  20.708  1.00  0.00           C  
ATOM   1959  C   ARG B  16      11.374  10.969  19.345  1.00  0.00           C  
ATOM   1960  O   ARG B  16      10.337  10.760  18.710  1.00  0.00           O  
ATOM   1961  CB  ARG B  16      12.550   9.120  20.596  1.00  0.00           C  
ATOM   1962  CG  ARG B  16      11.993   7.952  19.768  1.00  0.00           C  
ATOM   1963  CD  ARG B  16      13.001   6.802  19.732  1.00  0.00           C  
ATOM   1964  NE  ARG B  16      12.503   5.671  18.934  1.00  0.00           N  
ATOM   1965  CZ  ARG B  16      13.147   4.538  18.679  1.00  0.00           C  
ATOM   1966  NH1 ARG B  16      14.334   4.315  19.172  1.00  0.00           N  
ATOM   1967  NH2 ARG B  16      12.602   3.635  17.941  1.00  0.00           N  
ATOM   1968  N   ARG B  17      12.395  11.675  18.846  1.00  0.00           N  
ATOM   1969  CA  ARG B  17      12.469  12.252  17.492  1.00  0.00           C  
ATOM   1970  C   ARG B  17      11.203  13.046  17.136  1.00  0.00           C  
ATOM   1971  O   ARG B  17      10.727  13.815  17.970  1.00  0.00           O  
ATOM   1972  CB  ARG B  17      12.841  11.168  16.448  1.00  0.00           C  
ATOM   1973  CG  ARG B  17      14.130  10.403  16.767  1.00  0.00           C  
ATOM   1974  CD  ARG B  17      14.514   9.453  15.624  1.00  0.00           C  
ATOM   1975  NE  ARG B  17      15.682   9.937  14.879  1.00  0.00           N  
ATOM   1976  CZ  ARG B  17      16.178   9.441  13.758  1.00  0.00           C  
ATOM   1977  NH1 ARG B  17      15.617   8.439  13.133  1.00  0.00           N  
ATOM   1978  NH2 ARG B  17      17.248   9.953  13.240  1.00  0.00           N  
ATOM   1979  N   ILE B  18      10.657  12.853  15.950  1.00  0.00           N  
ATOM   1980  CA  ILE B  18       9.488  13.575  15.431  1.00  0.00           C  
ATOM   1981  C   ILE B  18       8.282  13.477  16.372  1.00  0.00           C  
ATOM   1982  O   ILE B  18       7.626  14.481  16.637  1.00  0.00           O  
ATOM   1983  CB  ILE B  18       9.137  13.054  14.019  1.00  0.00           C  
ATOM   1984  CG1 ILE B  18      10.291  13.357  13.029  1.00  0.00           C  
ATOM   1985  CG2 ILE B  18       7.820  13.654  13.505  1.00  0.00           C  
ATOM   1986  CD1 ILE B  18      10.165  12.638  11.678  1.00  0.00           C  
ATOM   1987  N   GLY B  19       7.998  12.302  16.922  1.00  0.00           N  
ATOM   1988  CA  GLY B  19       6.871  12.128  17.849  1.00  0.00           C  
ATOM   1989  C   GLY B  19       7.030  12.937  19.136  1.00  0.00           C  
ATOM   1990  O   GLY B  19       6.052  13.503  19.624  1.00  0.00           O  
ATOM   1991  N   LEU B  20       8.247  13.044  19.655  1.00  0.00           N  
ATOM   1992  CA  LEU B  20       8.556  13.846  20.837  1.00  0.00           C  
ATOM   1993  C   LEU B  20       8.455  15.351  20.535  1.00  0.00           C  
ATOM   1994  O   LEU B  20       7.872  16.092  21.327  1.00  0.00           O  
ATOM   1995  CB  LEU B  20       9.955  13.458  21.350  1.00  0.00           C  
ATOM   1996  CG  LEU B  20      10.382  14.184  22.640  1.00  0.00           C  
ATOM   1997  CD1 LEU B  20       9.493  13.812  23.822  1.00  0.00           C  
ATOM   1998  CD2 LEU B  20      11.817  13.791  22.981  1.00  0.00           C  
ATOM   1999  N   ALA B  21       8.977  15.791  19.397  1.00  0.00           N  
ATOM   2000  CA  ALA B  21       8.884  17.187  18.968  1.00  0.00           C  
ATOM   2001  C   ALA B  21       7.421  17.624  18.767  1.00  0.00           C  
ATOM   2002  O   ALA B  21       7.028  18.688  19.245  1.00  0.00           O  
ATOM   2003  CB  ALA B  21       9.707  17.353  17.689  1.00  0.00           C  
ATOM   2004  N   LEU B  22       6.593  16.777  18.160  1.00  0.00           N  
ATOM   2005  CA  LEU B  22       5.153  17.007  18.031  1.00  0.00           C  
ATOM   2006  C   LEU B  22       4.463  17.110  19.401  1.00  0.00           C  
ATOM   2007  O   LEU B  22       3.664  18.015  19.614  1.00  0.00           O  
ATOM   2008  CB  LEU B  22       4.518  15.878  17.203  1.00  0.00           C  
ATOM   2009  CG  LEU B  22       4.815  15.963  15.692  1.00  0.00           C  
ATOM   2010  CD1 LEU B  22       4.434  14.641  15.018  1.00  0.00           C  
ATOM   2011  CD2 LEU B  22       4.007  17.079  15.028  1.00  0.00           C  
ATOM   2012  N   ALA B  23       4.788  16.216  20.337  1.00  0.00           N  
ATOM   2013  CA  ALA B  23       4.209  16.253  21.676  1.00  0.00           C  
ATOM   2014  C   ALA B  23       4.530  17.578  22.395  1.00  0.00           C  
ATOM   2015  O   ALA B  23       3.618  18.231  22.896  1.00  0.00           O  
ATOM   2016  CB  ALA B  23       4.701  15.037  22.473  1.00  0.00           C  
ATOM   2017  N   TRP B  24       5.787  18.013  22.367  1.00  0.00           N  
ATOM   2018  CA  TRP B  24       6.202  19.283  22.960  1.00  0.00           C  
ATOM   2019  C   TRP B  24       5.581  20.499  22.265  1.00  0.00           C  
ATOM   2020  O   TRP B  24       5.211  21.455  22.948  1.00  0.00           O  
ATOM   2021  CB  TRP B  24       7.727  19.386  22.949  1.00  0.00           C  
ATOM   2022  CG  TRP B  24       8.364  18.688  24.102  1.00  0.00           C  
ATOM   2023  CD1 TRP B  24       9.170  17.607  24.033  1.00  0.00           C  
ATOM   2024  CD2 TRP B  24       8.229  19.017  25.515  1.00  0.00           C  
ATOM   2025  NE1 TRP B  24       9.556  17.239  25.313  1.00  0.00           N  
ATOM   2026  CE2 TRP B  24       8.992  18.075  26.244  1.00  0.00           C  
ATOM   2027  CE3 TRP B  24       7.533  20.013  26.235  1.00  0.00           C  
ATOM   2028  CZ2 TRP B  24       9.066  18.114  27.664  1.00  0.00           C  
ATOM   2029  CZ3 TRP B  24       7.603  20.044  27.645  1.00  0.00           C  
ATOM   2030  CH2 TRP B  24       8.356  19.103  28.339  1.00  0.00           C  
ATOM   2031  N   HIS B  25       5.431  20.465  20.952  1.00  0.00           N  
ATOM   2032  CA  HIS B  25       4.760  21.520  20.203  1.00  0.00           C  
ATOM   2033  C   HIS B  25       3.330  21.744  20.711  1.00  0.00           C  
ATOM   2034  O   HIS B  25       2.967  22.863  21.069  1.00  0.00           O  
ATOM   2035  CB  HIS B  25       4.792  21.168  18.718  1.00  0.00           C  
ATOM   2036  CG  HIS B  25       4.052  22.156  17.878  1.00  0.00           C  
ATOM   2037  ND1 HIS B  25       4.435  23.472  17.644  1.00  0.00           N  
ATOM   2038  CD2 HIS B  25       2.896  21.911  17.193  1.00  0.00           C  
ATOM   2039  CE1 HIS B  25       3.520  23.996  16.812  1.00  0.00           C  
ATOM   2040  NE2 HIS B  25       2.581  23.083  16.529  1.00  0.00           N  
ATOM   2041  N   PHE B  26       2.553  20.671  20.839  1.00  0.00           N  
ATOM   2042  CA  PHE B  26       1.183  20.767  21.343  1.00  0.00           C  
ATOM   2043  C   PHE B  26       1.109  21.141  22.832  1.00  0.00           C  
ATOM   2044  O   PHE B  26       0.283  21.976  23.208  1.00  0.00           O  
ATOM   2045  CB  PHE B  26       0.446  19.456  21.068  1.00  0.00           C  
ATOM   2046  CG  PHE B  26       0.252  19.153  19.607  1.00  0.00           C  
ATOM   2047  CD1 PHE B  26      -0.321  20.105  18.736  1.00  0.00           C  
ATOM   2048  CD2 PHE B  26       0.636  17.900  19.087  1.00  0.00           C  
ATOM   2049  CE1 PHE B  26      -0.476  19.832  17.373  1.00  0.00           C  
ATOM   2050  CE2 PHE B  26       0.475  17.616  17.720  1.00  0.00           C  
ATOM   2051  CZ  PHE B  26      -0.070  18.590  16.859  1.00  0.00           C  
ATOM   2052  N   ILE B  27       1.990  20.600  23.667  1.00  0.00           N  
ATOM   2053  CA  ILE B  27       2.079  20.971  25.087  1.00  0.00           C  
ATOM   2054  C   ILE B  27       2.329  22.479  25.237  1.00  0.00           C  
ATOM   2055  O   ILE B  27       1.650  23.144  26.020  1.00  0.00           O  
ATOM   2056  CB  ILE B  27       3.175  20.139  25.794  1.00  0.00           C  
ATOM   2057  CG1 ILE B  27       2.725  18.668  25.949  1.00  0.00           C  
ATOM   2058  CG2 ILE B  27       3.512  20.723  27.186  1.00  0.00           C  
ATOM   2059  CD1 ILE B  27       3.876  17.713  26.277  1.00  0.00           C  
ATOM   2060  N   ASN B  28       3.247  23.028  24.449  1.00  0.00           N  
ATOM   2061  CA  ASN B  28       3.568  24.455  24.475  1.00  0.00           C  
ATOM   2062  C   ASN B  28       2.385  25.335  24.040  1.00  0.00           C  
ATOM   2063  O   ASN B  28       2.230  26.452  24.540  1.00  0.00           O  
ATOM   2064  CB  ASN B  28       4.800  24.696  23.586  1.00  0.00           C  
ATOM   2065  CG  ASN B  28       6.088  24.155  24.186  1.00  0.00           C  
ATOM   2066  OD1 ASN B  28       6.237  23.978  25.383  1.00  0.00           O  
ATOM   2067  ND2 ASN B  28       7.094  23.927  23.365  1.00  0.00           N  
ATOM   2068  N   GLN B  29       1.503  24.817  23.186  1.00  0.00           N  
ATOM   2069  CA  GLN B  29       0.252  25.466  22.790  1.00  0.00           C  
ATOM   2070  C   GLN B  29      -0.911  25.203  23.769  1.00  0.00           C  
ATOM   2071  O   GLN B  29      -2.034  25.664  23.538  1.00  0.00           O  
ATOM   2072  CB  GLN B  29      -0.117  25.030  21.369  1.00  0.00           C  
ATOM   2073  CG  GLN B  29       0.895  25.514  20.315  1.00  0.00           C  
ATOM   2074  CD  GLN B  29       0.451  25.166  18.891  1.00  0.00           C  
ATOM   2075  OE1 GLN B  29      -0.625  24.624  18.659  1.00  0.00           O  
ATOM   2076  NE2 GLN B  29       1.237  25.474  17.890  1.00  0.00           N  
ATOM   2077  N   LYS B  30      -0.679  24.482  24.874  1.00  0.00           N  
ATOM   2078  CA  LYS B  30      -1.696  24.023  25.830  1.00  0.00           C  
ATOM   2079  C   LYS B  30      -2.754  23.104  25.203  1.00  0.00           C  
ATOM   2080  O   LYS B  30      -3.876  23.005  25.715  1.00  0.00           O  
ATOM   2081  CB  LYS B  30      -2.326  25.195  26.604  1.00  0.00           C  
ATOM   2082  CG  LYS B  30      -1.285  26.102  27.254  1.00  0.00           C  
ATOM   2083  CD  LYS B  30      -1.978  27.089  28.195  1.00  0.00           C  
ATOM   2084  CE  LYS B  30      -0.903  27.945  28.880  1.00  0.00           C  
ATOM   2085  NZ  LYS B  30      -1.468  28.757  29.967  1.00  0.00           N  
ATOM   2086  N   GLN B  31      -2.413  22.424  24.121  1.00  0.00           N  
ATOM   2087  CA  GLN B  31      -3.207  21.354  23.530  1.00  0.00           C  
ATOM   2088  C   GLN B  31      -2.970  20.054  24.314  1.00  0.00           C  
ATOM   2089  O   GLN B  31      -1.828  19.600  24.372  1.00  0.00           O  
ATOM   2090  CB  GLN B  31      -2.817  21.244  22.041  1.00  0.00           C  
ATOM   2091  CG  GLN B  31      -3.376  20.021  21.313  1.00  0.00           C  
ATOM   2092  CD  GLN B  31      -4.896  19.922  21.379  1.00  0.00           C  
ATOM   2093  OE1 GLN B  31      -5.625  20.792  20.948  1.00  0.00           O  
ATOM   2094  NE2 GLN B  31      -5.405  18.845  21.926  1.00  0.00           N  
ATOM   2095  N   PRO B  32      -4.004  19.428  24.896  1.00  0.00           N  
ATOM   2096  CA  PRO B  32      -3.830  18.142  25.555  1.00  0.00           C  
ATOM   2097  C   PRO B  32      -3.302  17.068  24.596  1.00  0.00           C  
ATOM   2098  O   PRO B  32      -3.746  16.988  23.443  1.00  0.00           O  
ATOM   2099  CB  PRO B  32      -5.202  17.768  26.118  1.00  0.00           C  
ATOM   2100  CG  PRO B  32      -5.938  19.100  26.218  1.00  0.00           C  
ATOM   2101  CD  PRO B  32      -5.366  19.897  25.047  1.00  0.00           C  
ATOM   2102  N   VAL B  33      -2.389  16.247  25.089  1.00  0.00           N  
ATOM   2103  CA  VAL B  33      -1.809  15.147  24.308  1.00  0.00           C  
ATOM   2104  C   VAL B  33      -1.850  13.830  25.072  1.00  0.00           C  
ATOM   2105  O   VAL B  33      -1.603  13.790  26.279  1.00  0.00           O  
ATOM   2106  CB  VAL B  33      -0.380  15.455  23.802  1.00  0.00           C  
ATOM   2107  CG1 VAL B  33      -0.372  16.624  22.819  1.00  0.00           C  
ATOM   2108  CG2 VAL B  33       0.608  15.783  24.930  1.00  0.00           C  
ATOM   2109  N   ILE B  34      -2.147  12.762  24.350  1.00  0.00           N  
ATOM   2110  CA  ILE B  34      -1.938  11.382  24.792  1.00  0.00           C  
ATOM   2111  C   ILE B  34      -0.813  10.809  23.933  1.00  0.00           C  
ATOM   2112  O   ILE B  34      -0.865  10.875  22.704  1.00  0.00           O  
ATOM   2113  CB  ILE B  34      -3.221  10.537  24.687  1.00  0.00           C  
ATOM   2114  CG1 ILE B  34      -4.397  11.178  25.456  1.00  0.00           C  
ATOM   2115  CG2 ILE B  34      -2.949   9.112  25.209  1.00  0.00           C  
ATOM   2116  CD1 ILE B  34      -5.749  10.461  25.265  1.00  0.00           C  
ATOM   2117  N   VAL B  35       0.218  10.266  24.567  1.00  0.00           N  
ATOM   2118  CA  VAL B  35       1.413   9.765  23.891  1.00  0.00           C  
ATOM   2119  C   VAL B  35       1.551   8.270  24.144  1.00  0.00           C  
ATOM   2120  O   VAL B  35       1.597   7.843  25.292  1.00  0.00           O  
ATOM   2121  CB  VAL B  35       2.659  10.536  24.366  1.00  0.00           C  
ATOM   2122  CG1 VAL B  35       3.944   9.973  23.751  1.00  0.00           C  
ATOM   2123  CG2 VAL B  35       2.573  12.017  23.980  1.00  0.00           C  
ATOM   2124  N   SER B  36       1.678   7.474  23.098  1.00  0.00           N  
ATOM   2125  CA  SER B  36       2.122   6.088  23.250  1.00  0.00           C  
ATOM   2126  C   SER B  36       3.643   5.991  23.184  1.00  0.00           C  
ATOM   2127  O   SER B  36       4.298   6.641  22.360  1.00  0.00           O  
ATOM   2128  CB  SER B  36       1.462   5.134  22.258  1.00  0.00           C  
ATOM   2129  OG  SER B  36       2.140   5.142  21.008  1.00  0.00           O  
ATOM   2130  N   TYR B  37       4.208   5.124  24.013  1.00  0.00           N  
ATOM   2131  CA  TYR B  37       5.623   4.779  23.962  1.00  0.00           C  
ATOM   2132  C   TYR B  37       5.817   3.286  24.225  1.00  0.00           C  
ATOM   2133  O   TYR B  37       5.053   2.673  24.962  1.00  0.00           O  
ATOM   2134  CB  TYR B  37       6.409   5.637  24.957  1.00  0.00           C  
ATOM   2135  CG  TYR B  37       6.125   5.331  26.414  1.00  0.00           C  
ATOM   2136  CD1 TYR B  37       5.006   5.892  27.066  1.00  0.00           C  
ATOM   2137  CD2 TYR B  37       6.976   4.471  27.133  1.00  0.00           C  
ATOM   2138  CE1 TYR B  37       4.756   5.621  28.415  1.00  0.00           C  
ATOM   2139  CE2 TYR B  37       6.733   4.191  28.480  1.00  0.00           C  
ATOM   2140  CZ  TYR B  37       5.620   4.764  29.125  1.00  0.00           C  
ATOM   2141  OH  TYR B  37       5.392   4.496  30.444  1.00  0.00           O  
ATOM   2142  N   ARG B  38       6.862   2.691  23.638  1.00  0.00           N  
ATOM   2143  CA  ARG B  38       7.201   1.283  23.876  1.00  0.00           C  
ATOM   2144  C   ARG B  38       8.212   1.127  25.002  1.00  0.00           C  
ATOM   2145  O   ARG B  38       8.064   0.277  25.865  1.00  0.00           O  
ATOM   2146  CB  ARG B  38       7.706   0.647  22.570  1.00  0.00           C  
ATOM   2147  CG  ARG B  38       7.872  -0.867  22.723  1.00  0.00           C  
ATOM   2148  CD  ARG B  38       8.426  -1.522  21.447  1.00  0.00           C  
ATOM   2149  NE  ARG B  38       9.850  -1.178  21.254  1.00  0.00           N  
ATOM   2150  CZ  ARG B  38      10.680  -1.768  20.390  1.00  0.00           C  
ATOM   2151  NH1 ARG B  38      10.260  -2.712  19.586  1.00  0.00           N  
ATOM   2152  NH2 ARG B  38      11.922  -1.424  20.344  1.00  0.00           N  
ATOM   2153  N   THR B  39       9.254   1.952  24.958  1.00  0.00           N  
ATOM   2154  CA  THR B  39      10.364   1.944  25.922  1.00  0.00           C  
ATOM   2155  C   THR B  39      10.317   3.236  26.725  1.00  0.00           C  
ATOM   2156  O   THR B  39      10.188   4.310  26.144  1.00  0.00           O  
ATOM   2157  CB  THR B  39      11.707   1.819  25.198  1.00  0.00           C  
ATOM   2158  OG1 THR B  39      11.693   0.735  24.300  1.00  0.00           O  
ATOM   2159  CG2 THR B  39      12.868   1.590  26.162  1.00  0.00           C  
ATOM   2160  N   HIS B  40      10.462   3.122  28.045  1.00  0.00           N  
ATOM   2161  CA  HIS B  40      10.551   4.290  28.908  1.00  0.00           C  
ATOM   2162  C   HIS B  40      11.895   4.992  28.708  1.00  0.00           C  
ATOM   2163  O   HIS B  40      12.935   4.534  29.177  1.00  0.00           O  
ATOM   2164  CB  HIS B  40      10.325   3.864  30.366  1.00  0.00           C  
ATOM   2165  CG  HIS B  40       9.832   5.009  31.210  1.00  0.00           C  
ATOM   2166  ND1 HIS B  40      10.531   6.117  31.611  1.00  0.00           N  
ATOM   2167  CD2 HIS B  40       8.555   5.140  31.696  1.00  0.00           C  
ATOM   2168  CE1 HIS B  40       9.706   6.898  32.330  1.00  0.00           C  
ATOM   2169  NE2 HIS B  40       8.490   6.330  32.405  1.00  0.00           N  
ATOM   2170  N   TYR B  41      11.885   6.087  27.959  1.00  0.00           N  
ATOM   2171  CA  TYR B  41      13.040   6.983  27.846  1.00  0.00           C  
ATOM   2172  C   TYR B  41      12.896   8.126  28.865  1.00  0.00           C  
ATOM   2173  O   TYR B  41      11.767   8.497  29.184  1.00  0.00           O  
ATOM   2174  CB  TYR B  41      13.134   7.536  26.413  1.00  0.00           C  
ATOM   2175  CG  TYR B  41      13.425   6.479  25.368  1.00  0.00           C  
ATOM   2176  CD1 TYR B  41      14.726   5.956  25.238  1.00  0.00           C  
ATOM   2177  CD2 TYR B  41      12.394   6.007  24.532  1.00  0.00           C  
ATOM   2178  CE1 TYR B  41      14.998   4.956  24.287  1.00  0.00           C  
ATOM   2179  CE2 TYR B  41      12.655   5.006  23.585  1.00  0.00           C  
ATOM   2180  CZ  TYR B  41      13.958   4.477  23.463  1.00  0.00           C  
ATOM   2181  OH  TYR B  41      14.217   3.492  22.543  1.00  0.00           O  
ATOM   2182  N   PRO B  42      14.008   8.761  29.300  1.00  0.00           N  
ATOM   2183  CA  PRO B  42      13.945   9.929  30.186  1.00  0.00           C  
ATOM   2184  C   PRO B  42      13.042  11.058  29.672  1.00  0.00           C  
ATOM   2185  O   PRO B  42      12.430  11.796  30.442  1.00  0.00           O  
ATOM   2186  CB  PRO B  42      15.396  10.407  30.319  1.00  0.00           C  
ATOM   2187  CG  PRO B  42      16.210   9.134  30.099  1.00  0.00           C  
ATOM   2188  CD  PRO B  42      15.393   8.366  29.064  1.00  0.00           C  
ATOM   2189  N   ALA B  43      12.912  11.181  28.352  1.00  0.00           N  
ATOM   2190  CA  ALA B  43      12.004  12.133  27.725  1.00  0.00           C  
ATOM   2191  C   ALA B  43      10.522  11.915  28.091  1.00  0.00           C  
ATOM   2192  O   ALA B  43       9.755  12.875  28.075  1.00  0.00           O  
ATOM   2193  CB  ALA B  43      12.209  12.040  26.209  1.00  0.00           C  
ATOM   2194  N   ILE B  44      10.128  10.697  28.452  1.00  0.00           N  
ATOM   2195  CA  ILE B  44       8.756  10.387  28.881  1.00  0.00           C  
ATOM   2196  C   ILE B  44       8.443  11.063  30.217  1.00  0.00           C  
ATOM   2197  O   ILE B  44       7.376  11.653  30.347  1.00  0.00           O  
ATOM   2198  CB  ILE B  44       8.526   8.858  28.947  1.00  0.00           C  
ATOM   2199  CG1 ILE B  44       8.723   8.169  27.576  1.00  0.00           C  
ATOM   2200  CG2 ILE B  44       7.139   8.509  29.520  1.00  0.00           C  
ATOM   2201  CD1 ILE B  44       7.756   8.610  26.473  1.00  0.00           C  
ATOM   2202  N   ASP B  45       9.384  11.073  31.169  1.00  0.00           N  
ATOM   2203  CA  ASP B  45       9.198  11.758  32.451  1.00  0.00           C  
ATOM   2204  C   ASP B  45       8.971  13.261  32.242  1.00  0.00           C  
ATOM   2205  O   ASP B  45       8.100  13.862  32.871  1.00  0.00           O  
ATOM   2206  CB  ASP B  45      10.425  11.545  33.355  1.00  0.00           C  
ATOM   2207  CG  ASP B  45      10.679  10.076  33.663  1.00  0.00           C  
ATOM   2208  OD1 ASP B  45       9.704   9.386  34.020  1.00  0.00           O  
ATOM   2209  OD2 ASP B  45      11.841   9.636  33.512  1.00  0.00           O  
ATOM   2210  N   GLY B  46       9.703  13.850  31.310  1.00  0.00           N  
ATOM   2211  CA  GLY B  46       9.509  15.249  30.918  1.00  0.00           C  
ATOM   2212  C   GLY B  46       8.104  15.521  30.372  1.00  0.00           C  
ATOM   2213  O   GLY B  46       7.476  16.507  30.761  1.00  0.00           O  
ATOM   2214  N   LEU B  47       7.588  14.650  29.540  1.00  0.00           N  
ATOM   2215  CA  LEU B  47       6.227  14.762  28.999  1.00  0.00           C  
ATOM   2216  C   LEU B  47       5.164  14.623  30.098  1.00  0.00           C  
ATOM   2217  O   LEU B  47       4.229  15.423  30.146  1.00  0.00           O  
ATOM   2218  CB  LEU B  47       5.999  13.713  27.901  1.00  0.00           C  
ATOM   2219  CG  LEU B  47       6.801  13.905  26.603  1.00  0.00           C  
ATOM   2220  CD1 LEU B  47       6.507  12.733  25.667  1.00  0.00           C  
ATOM   2221  CD2 LEU B  47       6.437  15.191  25.874  1.00  0.00           C  
ATOM   2222  N   ILE B  48       5.322  13.645  30.994  1.00  0.00           N  
ATOM   2223  CA  ILE B  48       4.411  13.431  32.128  1.00  0.00           C  
ATOM   2224  C   ILE B  48       4.393  14.662  33.035  1.00  0.00           C  
ATOM   2225  O   ILE B  48       3.318  15.169  33.367  1.00  0.00           O  
ATOM   2226  CB  ILE B  48       4.809  12.146  32.903  1.00  0.00           C  
ATOM   2227  CG1 ILE B  48       4.561  10.896  32.037  1.00  0.00           C  
ATOM   2228  CG2 ILE B  48       4.026  12.031  34.230  1.00  0.00           C  
ATOM   2229  CD1 ILE B  48       5.200   9.613  32.596  1.00  0.00           C  
ATOM   2230  N   ASN B  49       5.568  15.183  33.377  1.00  0.00           N  
ATOM   2231  CA  ASN B  49       5.694  16.385  34.207  1.00  0.00           C  
ATOM   2232  C   ASN B  49       5.084  17.628  33.549  1.00  0.00           C  
ATOM   2233  O   ASN B  49       4.610  18.525  34.249  1.00  0.00           O  
ATOM   2234  CB  ASN B  49       7.188  16.609  34.511  1.00  0.00           C  
ATOM   2235  CG  ASN B  49       7.757  15.599  35.493  1.00  0.00           C  
ATOM   2236  OD1 ASN B  49       7.071  15.009  36.303  1.00  0.00           O  
ATOM   2237  ND2 ASN B  49       9.059  15.411  35.487  1.00  0.00           N  
ATOM   2238  N   ALA B  50       5.055  17.691  32.223  1.00  0.00           N  
ATOM   2239  CA  ALA B  50       4.398  18.756  31.470  1.00  0.00           C  
ATOM   2240  C   ALA B  50       2.882  18.548  31.289  1.00  0.00           C  
ATOM   2241  O   ALA B  50       2.219  19.378  30.667  1.00  0.00           O  
ATOM   2242  CB  ALA B  50       5.139  18.928  30.142  1.00  0.00           C  
ATOM   2243  N   GLY B  51       2.323  17.464  31.823  1.00  0.00           N  
ATOM   2244  CA  GLY B  51       0.890  17.166  31.813  1.00  0.00           C  
ATOM   2245  C   GLY B  51       0.415  16.295  30.649  1.00  0.00           C  
ATOM   2246  O   GLY B  51      -0.794  16.131  30.478  1.00  0.00           O  
ATOM   2247  N   ALA B  52       1.324  15.714  29.863  1.00  0.00           N  
ATOM   2248  CA  ALA B  52       0.949  14.731  28.858  1.00  0.00           C  
ATOM   2249  C   ALA B  52       0.528  13.414  29.519  1.00  0.00           C  
ATOM   2250  O   ALA B  52       1.169  12.929  30.454  1.00  0.00           O  
ATOM   2251  CB  ALA B  52       2.107  14.508  27.884  1.00  0.00           C  
ATOM   2252  N   GLN B  53      -0.519  12.781  28.994  1.00  0.00           N  
ATOM   2253  CA  GLN B  53      -0.836  11.411  29.361  1.00  0.00           C  
ATOM   2254  C   GLN B  53       0.027  10.463  28.528  1.00  0.00           C  
ATOM   2255  O   GLN B  53      -0.145  10.356  27.317  1.00  0.00           O  
ATOM   2256  CB  GLN B  53      -2.334  11.166  29.200  1.00  0.00           C  
ATOM   2257  CG  GLN B  53      -2.701   9.771  29.717  1.00  0.00           C  
ATOM   2258  CD  GLN B  53      -4.197   9.503  29.695  1.00  0.00           C  
ATOM   2259  OE1 GLN B  53      -5.001  10.251  29.175  1.00  0.00           O  
ATOM   2260  NE2 GLN B  53      -4.608   8.393  30.271  1.00  0.00           N  
ATOM   2261  N   CYS B  54       0.949   9.754  29.171  1.00  0.00           N  
ATOM   2262  CA  CYS B  54       1.819   8.791  28.512  1.00  0.00           C  
ATOM   2263  C   CYS B  54       1.355   7.362  28.809  1.00  0.00           C  
ATOM   2264  O   CYS B  54       1.253   6.971  29.969  1.00  0.00           O  
ATOM   2265  CB  CYS B  54       3.267   9.038  28.937  1.00  0.00           C  
ATOM   2266  SG  CYS B  54       3.828  10.652  28.321  1.00  0.00           S  
ATOM   2267  N   ILE B  55       1.086   6.572  27.774  1.00  0.00           N  
ATOM   2268  CA  ILE B  55       0.618   5.186  27.881  1.00  0.00           C  
ATOM   2269  C   ILE B  55       1.675   4.269  27.259  1.00  0.00           C  
ATOM   2270  O   ILE B  55       2.006   4.398  26.081  1.00  0.00           O  
ATOM   2271  CB  ILE B  55      -0.767   5.005  27.224  1.00  0.00           C  
ATOM   2272  CG1 ILE B  55      -1.808   5.989  27.815  1.00  0.00           C  
ATOM   2273  CG2 ILE B  55      -1.241   3.547  27.379  1.00  0.00           C  
ATOM   2274  CD1 ILE B  55      -3.185   5.952  27.118  1.00  0.00           C  
ATOM   2275  N   GLN B  56       2.198   3.335  28.038  1.00  0.00           N  
ATOM   2276  CA  GLN B  56       3.094   2.319  27.506  1.00  0.00           C  
ATOM   2277  C   GLN B  56       2.300   1.316  26.668  1.00  0.00           C  
ATOM   2278  O   GLN B  56       1.290   0.789  27.120  1.00  0.00           O  
ATOM   2279  CB  GLN B  56       3.878   1.640  28.632  1.00  0.00           C  
ATOM   2280  CG  GLN B  56       5.066   0.841  28.065  1.00  0.00           C  
ATOM   2281  CD  GLN B  56       5.989   0.288  29.159  1.00  0.00           C  
ATOM   2282  OE1 GLN B  56       5.686   0.277  30.343  1.00  0.00           O  
ATOM   2283  NE2 GLN B  56       7.154  -0.191  28.798  1.00  0.00           N  
ATOM   2284  N   ALA B  57       2.763   1.052  25.451  1.00  0.00           N  
ATOM   2285  CA  ALA B  57       2.097   0.151  24.528  1.00  0.00           C  
ATOM   2286  C   ALA B  57       3.115  -0.637  23.693  1.00  0.00           C  
ATOM   2287  O   ALA B  57       4.128  -0.097  23.239  1.00  0.00           O  
ATOM   2288  CB  ALA B  57       1.154   0.970  23.643  1.00  0.00           C  
ATOM   2289  N   ASP B  58       2.806  -1.905  23.454  1.00  0.00           N  
ATOM   2290  CA  ASP B  58       3.532  -2.721  22.498  1.00  0.00           C  
ATOM   2291  C   ASP B  58       2.642  -3.016  21.283  1.00  0.00           C  
ATOM   2292  O   ASP B  58       1.698  -3.797  21.350  1.00  0.00           O  
ATOM   2293  CB  ASP B  58       4.060  -4.007  23.143  1.00  0.00           C  
ATOM   2294  CG  ASP B  58       4.966  -4.781  22.177  1.00  0.00           C  
ATOM   2295  OD1 ASP B  58       5.210  -4.288  21.045  1.00  0.00           O  
ATOM   2296  OD2 ASP B  58       5.461  -5.861  22.551  1.00  0.00           O  
ATOM   2297  N   PHE B  59       2.971  -2.400  20.166  1.00  0.00           N  
ATOM   2298  CA  PHE B  59       2.254  -2.592  18.906  1.00  0.00           C  
ATOM   2299  C   PHE B  59       2.746  -3.799  18.093  1.00  0.00           C  
ATOM   2300  O   PHE B  59       2.281  -3.994  16.965  1.00  0.00           O  
ATOM   2301  CB  PHE B  59       2.289  -1.294  18.094  1.00  0.00           C  
ATOM   2302  CG  PHE B  59       1.709  -0.075  18.783  1.00  0.00           C  
ATOM   2303  CD1 PHE B  59       0.579  -0.166  19.618  1.00  0.00           C  
ATOM   2304  CD2 PHE B  59       2.290   1.187  18.559  1.00  0.00           C  
ATOM   2305  CE1 PHE B  59       0.043   0.980  20.228  1.00  0.00           C  
ATOM   2306  CE2 PHE B  59       1.759   2.335  19.160  1.00  0.00           C  
ATOM   2307  CZ  PHE B  59       0.629   2.228  20.000  1.00  0.00           C  
ATOM   2308  N   SER B  60       3.654  -4.613  18.628  1.00  0.00           N  
ATOM   2309  CA  SER B  60       4.161  -5.793  17.927  1.00  0.00           C  
ATOM   2310  C   SER B  60       3.121  -6.904  17.759  1.00  0.00           C  
ATOM   2311  O   SER B  60       3.270  -7.758  16.885  1.00  0.00           O  
ATOM   2312  CB  SER B  60       5.412  -6.339  18.626  1.00  0.00           C  
ATOM   2313  OG  SER B  60       5.105  -6.903  19.881  1.00  0.00           O  
ATOM   2314  N   THR B  61       2.035  -6.860  18.543  1.00  0.00           N  
ATOM   2315  CA  THR B  61       0.917  -7.801  18.467  1.00  0.00           C  
ATOM   2316  C   THR B  61      -0.421  -7.067  18.355  1.00  0.00           C  
ATOM   2317  O   THR B  61      -0.568  -5.932  18.822  1.00  0.00           O  
ATOM   2318  CB  THR B  61       0.887  -8.760  19.662  1.00  0.00           C  
ATOM   2319  OG1 THR B  61       0.574  -8.071  20.850  1.00  0.00           O  
ATOM   2320  CG2 THR B  61       2.215  -9.487  19.877  1.00  0.00           C  
ATOM   2321  N   ASN B  62      -1.416  -7.719  17.766  1.00  0.00           N  
ATOM   2322  CA  ASN B  62      -2.771  -7.165  17.687  1.00  0.00           C  
ATOM   2323  C   ASN B  62      -3.386  -6.956  19.079  1.00  0.00           C  
ATOM   2324  O   ASN B  62      -4.011  -5.928  19.313  1.00  0.00           O  
ATOM   2325  CB  ASN B  62      -3.647  -8.085  16.827  1.00  0.00           C  
ATOM   2326  CG  ASN B  62      -3.245  -8.094  15.356  1.00  0.00           C  
ATOM   2327  OD1 ASN B  62      -2.591  -7.204  14.841  1.00  0.00           O  
ATOM   2328  ND2 ASN B  62      -3.647  -9.112  14.637  1.00  0.00           N  
ATOM   2329  N   ASP B  63      -3.135  -7.874  20.010  1.00  0.00           N  
ATOM   2330  CA  ASP B  63      -3.602  -7.746  21.395  1.00  0.00           C  
ATOM   2331  C   ASP B  63      -2.997  -6.517  22.089  1.00  0.00           C  
ATOM   2332  O   ASP B  63      -3.709  -5.777  22.760  1.00  0.00           O  
ATOM   2333  CB  ASP B  63      -3.264  -9.019  22.183  1.00  0.00           C  
ATOM   2334  CG  ASP B  63      -4.009 -10.262  21.682  1.00  0.00           C  
ATOM   2335  OD1 ASP B  63      -5.035 -10.095  20.983  1.00  0.00           O  
ATOM   2336  OD2 ASP B  63      -3.519 -11.372  21.986  1.00  0.00           O  
ATOM   2337  N   GLY B  64      -1.718  -6.240  21.849  1.00  0.00           N  
ATOM   2338  CA  GLY B  64      -1.058  -5.038  22.357  1.00  0.00           C  
ATOM   2339  C   GLY B  64      -1.625  -3.740  21.766  1.00  0.00           C  
ATOM   2340  O   GLY B  64      -1.757  -2.737  22.469  1.00  0.00           O  
ATOM   2341  N   VAL B  65      -2.008  -3.749  20.489  1.00  0.00           N  
ATOM   2342  CA  VAL B  65      -2.703  -2.619  19.846  1.00  0.00           C  
ATOM   2343  C   VAL B  65      -4.090  -2.409  20.461  1.00  0.00           C  
ATOM   2344  O   VAL B  65      -4.455  -1.276  20.772  1.00  0.00           O  
ATOM   2345  CB  VAL B  65      -2.824  -2.820  18.322  1.00  0.00           C  
ATOM   2346  CG1 VAL B  65      -3.605  -1.683  17.652  1.00  0.00           C  
ATOM   2347  CG2 VAL B  65      -1.445  -2.862  17.646  1.00  0.00           C  
ATOM   2348  N   MET B  66      -4.848  -3.482  20.671  1.00  0.00           N  
ATOM   2349  CA  MET B  66      -6.198  -3.405  21.238  1.00  0.00           C  
ATOM   2350  C   MET B  66      -6.181  -3.009  22.719  1.00  0.00           C  
ATOM   2351  O   MET B  66      -6.976  -2.165  23.119  1.00  0.00           O  
ATOM   2352  CB  MET B  66      -6.938  -4.733  21.022  1.00  0.00           C  
ATOM   2353  CG  MET B  66      -7.209  -5.025  19.534  1.00  0.00           C  
ATOM   2354  SD  MET B  66      -8.043  -3.714  18.572  1.00  0.00           S  
ATOM   2355  CE  MET B  66      -9.574  -3.551  19.519  1.00  0.00           C  
ATOM   2356  N   ALA B  67      -5.230  -3.518  23.497  1.00  0.00           N  
ATOM   2357  CA  ALA B  67      -5.033  -3.095  24.878  1.00  0.00           C  
ATOM   2358  C   ALA B  67      -4.743  -1.588  24.978  1.00  0.00           C  
ATOM   2359  O   ALA B  67      -5.296  -0.893  25.830  1.00  0.00           O  
ATOM   2360  CB  ALA B  67      -3.895  -3.925  25.483  1.00  0.00           C  
ATOM   2361  N   PHE B  68      -3.933  -1.050  24.069  1.00  0.00           N  
ATOM   2362  CA  PHE B  68      -3.710   0.391  23.990  1.00  0.00           C  
ATOM   2363  C   PHE B  68      -4.983   1.163  23.613  1.00  0.00           C  
ATOM   2364  O   PHE B  68      -5.271   2.192  24.217  1.00  0.00           O  
ATOM   2365  CB  PHE B  68      -2.582   0.679  22.995  1.00  0.00           C  
ATOM   2366  CG  PHE B  68      -2.383   2.161  22.746  1.00  0.00           C  
ATOM   2367  CD1 PHE B  68      -2.814   2.741  21.540  1.00  0.00           C  
ATOM   2368  CD2 PHE B  68      -1.801   2.966  23.742  1.00  0.00           C  
ATOM   2369  CE1 PHE B  68      -2.657   4.119  21.331  1.00  0.00           C  
ATOM   2370  CE2 PHE B  68      -1.644   4.341  23.536  1.00  0.00           C  
ATOM   2371  CZ  PHE B  68      -2.064   4.921  22.327  1.00  0.00           C  
ATOM   2372  N   ALA B  69      -5.760   0.666  22.658  1.00  0.00           N  
ATOM   2373  CA  ALA B  69      -7.031   1.283  22.289  1.00  0.00           C  
ATOM   2374  C   ALA B  69      -7.992   1.351  23.484  1.00  0.00           C  
ATOM   2375  O   ALA B  69      -8.603   2.396  23.717  1.00  0.00           O  
ATOM   2376  CB  ALA B  69      -7.646   0.515  21.118  1.00  0.00           C  
ATOM   2377  N   ASP B  70      -8.078   0.289  24.289  1.00  0.00           N  
ATOM   2378  CA  ASP B  70      -8.906   0.238  25.490  1.00  0.00           C  
ATOM   2379  C   ASP B  70      -8.471   1.255  26.550  1.00  0.00           C  
ATOM   2380  O   ASP B  70      -9.312   1.919  27.155  1.00  0.00           O  
ATOM   2381  CB  ASP B  70      -8.896  -1.176  26.075  1.00  0.00           C  
ATOM   2382  CG  ASP B  70      -9.735  -2.185  25.278  1.00  0.00           C  
ATOM   2383  OD1 ASP B  70     -10.617  -1.736  24.504  1.00  0.00           O  
ATOM   2384  OD2 ASP B  70      -9.555  -3.401  25.526  1.00  0.00           O  
ATOM   2385  N   GLU B  71      -7.164   1.448  26.734  1.00  0.00           N  
ATOM   2386  CA  GLU B  71      -6.648   2.475  27.643  1.00  0.00           C  
ATOM   2387  C   GLU B  71      -6.970   3.899  27.155  1.00  0.00           C  
ATOM   2388  O   GLU B  71      -7.384   4.756  27.943  1.00  0.00           O  
ATOM   2389  CB  GLU B  71      -5.136   2.296  27.864  1.00  0.00           C  
ATOM   2390  CG  GLU B  71      -4.798   1.056  28.715  1.00  0.00           C  
ATOM   2391  CD  GLU B  71      -5.505   1.087  30.082  1.00  0.00           C  
ATOM   2392  OE1 GLU B  71      -6.300   0.155  30.376  1.00  0.00           O  
ATOM   2393  OE2 GLU B  71      -5.333   2.083  30.798  1.00  0.00           O  
ATOM   2394  N   VAL B  72      -6.888   4.157  25.856  1.00  0.00           N  
ATOM   2395  CA  VAL B  72      -7.298   5.451  25.287  1.00  0.00           C  
ATOM   2396  C   VAL B  72      -8.806   5.675  25.456  1.00  0.00           C  
ATOM   2397  O   VAL B  72      -9.217   6.768  25.848  1.00  0.00           O  
ATOM   2398  CB  VAL B  72      -6.887   5.566  23.801  1.00  0.00           C  
ATOM   2399  CG1 VAL B  72      -7.382   6.867  23.164  1.00  0.00           C  
ATOM   2400  CG2 VAL B  72      -5.359   5.561  23.652  1.00  0.00           C  
ATOM   2401  N   LEU B  73      -9.633   4.644  25.224  1.00  0.00           N  
ATOM   2402  CA  LEU B  73     -11.092   4.714  25.383  1.00  0.00           C  
ATOM   2403  C   LEU B  73     -11.526   4.984  26.834  1.00  0.00           C  
ATOM   2404  O   LEU B  73     -12.557   5.625  27.047  1.00  0.00           O  
ATOM   2405  CB  LEU B  73     -11.718   3.395  24.886  1.00  0.00           C  
ATOM   2406  CG  LEU B  73     -11.743   3.243  23.350  1.00  0.00           C  
ATOM   2407  CD1 LEU B  73     -12.056   1.798  22.975  1.00  0.00           C  
ATOM   2408  CD2 LEU B  73     -12.823   4.118  22.726  1.00  0.00           C  
ATOM   2409  N   LYS B  74     -10.760   4.519  27.819  1.00  0.00           N  
ATOM   2410  CA  LYS B  74     -10.977   4.825  29.242  1.00  0.00           C  
ATOM   2411  C   LYS B  74     -10.518   6.236  29.607  1.00  0.00           C  
ATOM   2412  O   LYS B  74     -11.061   6.837  30.534  1.00  0.00           O  
ATOM   2413  CB  LYS B  74     -10.211   3.816  30.110  1.00  0.00           C  
ATOM   2414  CG  LYS B  74     -10.780   2.382  30.049  1.00  0.00           C  
ATOM   2415  CD  LYS B  74      -9.785   1.451  30.752  1.00  0.00           C  
ATOM   2416  CE  LYS B  74     -10.023  -0.027  30.427  1.00  0.00           C  
ATOM   2417  NZ  LYS B  74      -8.844  -0.821  30.826  1.00  0.00           N  
ATOM   2418  N   SER B  75      -9.532   6.755  28.901  1.00  0.00           N  
ATOM   2419  CA  SER B  75      -8.843   8.007  29.229  1.00  0.00           C  
ATOM   2420  C   SER B  75      -9.544   9.267  28.730  1.00  0.00           C  
ATOM   2421  O   SER B  75      -9.326  10.350  29.274  1.00  0.00           O  
ATOM   2422  CB  SER B  75      -7.440   7.974  28.630  1.00  0.00           C  
ATOM   2423  OG  SER B  75      -6.683   6.956  29.246  1.00  0.00           O  
ATOM   2424  N   THR B  76     -10.360   9.156  27.683  1.00  0.00           N  
ATOM   2425  CA  THR B  76     -11.021  10.300  27.064  1.00  0.00           C  
ATOM   2426  C   THR B  76     -12.369   9.926  26.457  1.00  0.00           C  
ATOM   2427  O   THR B  76     -12.605   8.789  26.045  1.00  0.00           O  
ATOM   2428  CB  THR B  76     -10.103  10.977  26.026  1.00  0.00           C  
ATOM   2429  OG1 THR B  76     -10.725  12.145  25.538  1.00  0.00           O  
ATOM   2430  CG2 THR B  76      -9.759  10.094  24.825  1.00  0.00           C  
ATOM   2431  N   HIS B  77     -13.271  10.903  26.375  1.00  0.00           N  
ATOM   2432  CA  HIS B  77     -14.559  10.769  25.696  1.00  0.00           C  
ATOM   2433  C   HIS B  77     -14.514  11.191  24.218  1.00  0.00           C  
ATOM   2434  O   HIS B  77     -15.500  11.022  23.500  1.00  0.00           O  
ATOM   2435  CB  HIS B  77     -15.608  11.581  26.466  1.00  0.00           C  
ATOM   2436  CG  HIS B  77     -15.312  13.051  26.497  1.00  0.00           C  
ATOM   2437  ND1 HIS B  77     -14.474  13.712  27.393  1.00  0.00           N  
ATOM   2438  CD2 HIS B  77     -15.796  14.018  25.645  1.00  0.00           C  
ATOM   2439  CE1 HIS B  77     -14.465  15.017  27.076  1.00  0.00           C  
ATOM   2440  NE2 HIS B  77     -15.247  15.244  26.023  1.00  0.00           N  
ATOM   2441  N   GLY B  78     -13.395  11.739  23.762  1.00  0.00           N  
ATOM   2442  CA  GLY B  78     -13.192  12.165  22.390  1.00  0.00           C  
ATOM   2443  C   GLY B  78     -11.718  12.409  22.073  1.00  0.00           C  
ATOM   2444  O   GLY B  78     -10.884  12.535  22.971  1.00  0.00           O  
ATOM   2445  N   LEU B  79     -11.411  12.499  20.792  1.00  0.00           N  
ATOM   2446  CA  LEU B  79     -10.089  12.836  20.274  1.00  0.00           C  
ATOM   2447  C   LEU B  79     -10.186  13.951  19.236  1.00  0.00           C  
ATOM   2448  O   LEU B  79     -11.031  13.909  18.338  1.00  0.00           O  
ATOM   2449  CB  LEU B  79      -9.417  11.589  19.663  1.00  0.00           C  
ATOM   2450  CG  LEU B  79      -8.926  10.532  20.673  1.00  0.00           C  
ATOM   2451  CD1 LEU B  79      -8.410   9.306  19.920  1.00  0.00           C  
ATOM   2452  CD2 LEU B  79      -7.780  11.055  21.549  1.00  0.00           C  
ATOM   2453  N   ARG B  80      -9.284  14.923  19.321  1.00  0.00           N  
ATOM   2454  CA  ARG B  80      -9.095  15.933  18.277  1.00  0.00           C  
ATOM   2455  C   ARG B  80      -8.416  15.342  17.039  1.00  0.00           C  
ATOM   2456  O   ARG B  80      -8.776  15.695  15.919  1.00  0.00           O  
ATOM   2457  CB  ARG B  80      -8.310  17.119  18.863  1.00  0.00           C  
ATOM   2458  CG  ARG B  80      -7.881  18.179  17.824  1.00  0.00           C  
ATOM   2459  CD  ARG B  80      -9.061  18.829  17.099  1.00  0.00           C  
ATOM   2460  NE  ARG B  80      -8.609  19.667  15.975  1.00  0.00           N  
ATOM   2461  CZ  ARG B  80      -8.402  19.258  14.730  1.00  0.00           C  
ATOM   2462  NH1 ARG B  80      -8.585  18.029  14.358  1.00  0.00           N  
ATOM   2463  NH2 ARG B  80      -8.011  20.084  13.818  1.00  0.00           N  
ATOM   2464  N   ALA B  81      -7.431  14.474  17.254  1.00  0.00           N  
ATOM   2465  CA  ALA B  81      -6.693  13.843  16.161  1.00  0.00           C  
ATOM   2466  C   ALA B  81      -5.969  12.570  16.618  1.00  0.00           C  
ATOM   2467  O   ALA B  81      -5.691  12.388  17.804  1.00  0.00           O  
ATOM   2468  CB  ALA B  81      -5.697  14.852  15.577  1.00  0.00           C  
ATOM   2469  N   ILE B  82      -5.616  11.734  15.647  1.00  0.00           N  
ATOM   2470  CA  ILE B  82      -4.658  10.640  15.810  1.00  0.00           C  
ATOM   2471  C   ILE B  82      -3.498  10.856  14.831  1.00  0.00           C  
ATOM   2472  O   ILE B  82      -3.705  10.892  13.616  1.00  0.00           O  
ATOM   2473  CB  ILE B  82      -5.309   9.258  15.597  1.00  0.00           C  
ATOM   2474  CG1 ILE B  82      -6.536   9.049  16.515  1.00  0.00           C  
ATOM   2475  CG2 ILE B  82      -4.262   8.149  15.851  1.00  0.00           C  
ATOM   2476  CD1 ILE B  82      -7.296   7.745  16.265  1.00  0.00           C  
ATOM   2477  N   LEU B  83      -2.282  10.950  15.351  1.00  0.00           N  
ATOM   2478  CA  LEU B  83      -1.056  11.029  14.566  1.00  0.00           C  
ATOM   2479  C   LEU B  83      -0.346   9.675  14.644  1.00  0.00           C  
ATOM   2480  O   LEU B  83       0.277   9.339  15.649  1.00  0.00           O  
ATOM   2481  CB  LEU B  83      -0.157  12.186  15.060  1.00  0.00           C  
ATOM   2482  CG  LEU B  83      -0.647  13.599  14.676  1.00  0.00           C  
ATOM   2483  CD1 LEU B  83      -1.824  14.074  15.519  1.00  0.00           C  
ATOM   2484  CD2 LEU B  83       0.476  14.607  14.898  1.00  0.00           C  
ATOM   2485  N   HIS B  84      -0.416   8.892  13.571  1.00  0.00           N  
ATOM   2486  CA  HIS B  84       0.220   7.580  13.460  1.00  0.00           C  
ATOM   2487  C   HIS B  84       1.713   7.714  13.115  1.00  0.00           C  
ATOM   2488  O   HIS B  84       2.155   7.385  12.008  1.00  0.00           O  
ATOM   2489  CB  HIS B  84      -0.535   6.716  12.448  1.00  0.00           C  
ATOM   2490  CG  HIS B  84      -1.874   6.266  12.944  1.00  0.00           C  
ATOM   2491  ND1 HIS B  84      -2.091   5.281  13.897  1.00  0.00           N  
ATOM   2492  CD2 HIS B  84      -3.089   6.724  12.523  1.00  0.00           C  
ATOM   2493  CE1 HIS B  84      -3.414   5.149  14.029  1.00  0.00           C  
ATOM   2494  NE2 HIS B  84      -4.051   6.005  13.212  1.00  0.00           N  
ATOM   2495  N   ASN B  85       2.497   8.197  14.080  1.00  0.00           N  
ATOM   2496  CA  ASN B  85       3.940   8.398  13.942  1.00  0.00           C  
ATOM   2497  C   ASN B  85       4.763   7.136  14.288  1.00  0.00           C  
ATOM   2498  O   ASN B  85       5.920   7.039  13.877  1.00  0.00           O  
ATOM   2499  CB  ASN B  85       4.316   9.619  14.798  1.00  0.00           C  
ATOM   2500  CG  ASN B  85       5.808   9.762  14.990  1.00  0.00           C  
ATOM   2501  OD1 ASN B  85       6.546  10.246  14.167  1.00  0.00           O  
ATOM   2502  ND2 ASN B  85       6.314   9.285  16.117  1.00  0.00           N  
ATOM   2503  N   ALA B  86       4.205   6.169  15.015  1.00  0.00           N  
ATOM   2504  CA  ALA B  86       4.915   4.928  15.320  1.00  0.00           C  
ATOM   2505  C   ALA B  86       5.360   4.222  14.026  1.00  0.00           C  
ATOM   2506  O   ALA B  86       4.563   3.985  13.131  1.00  0.00           O  
ATOM   2507  CB  ALA B  86       4.046   4.016  16.191  1.00  0.00           C  
ATOM   2508  N   SER B  87       6.657   3.918  13.946  1.00  0.00           N  
ATOM   2509  CA  SER B  87       7.248   3.296  12.766  1.00  0.00           C  
ATOM   2510  C   SER B  87       8.460   2.461  13.156  1.00  0.00           C  
ATOM   2511  O   SER B  87       9.112   2.710  14.170  1.00  0.00           O  
ATOM   2512  CB  SER B  87       7.630   4.385  11.752  1.00  0.00           C  
ATOM   2513  OG  SER B  87       8.088   3.842  10.529  1.00  0.00           O  
ATOM   2514  N   ALA B  88       8.769   1.485  12.321  1.00  0.00           N  
ATOM   2515  CA  ALA B  88      10.012   0.736  12.357  1.00  0.00           C  
ATOM   2516  C   ALA B  88      10.603   0.665  10.945  1.00  0.00           C  
ATOM   2517  O   ALA B  88       9.924   0.927   9.947  1.00  0.00           O  
ATOM   2518  CB  ALA B  88       9.756  -0.647  12.966  1.00  0.00           C  
ATOM   2519  N   TRP B  89      11.883   0.331  10.861  1.00  0.00           N  
ATOM   2520  CA  TRP B  89      12.585   0.170   9.587  1.00  0.00           C  
ATOM   2521  C   TRP B  89      13.424  -1.094   9.644  1.00  0.00           C  
ATOM   2522  O   TRP B  89      14.217  -1.278  10.569  1.00  0.00           O  
ATOM   2523  CB  TRP B  89      13.412   1.414   9.306  1.00  0.00           C  
ATOM   2524  CG  TRP B  89      13.981   1.463   7.929  1.00  0.00           C  
ATOM   2525  CD1 TRP B  89      13.262   1.597   6.795  1.00  0.00           C  
ATOM   2526  CD2 TRP B  89      15.388   1.433   7.528  1.00  0.00           C  
ATOM   2527  NE1 TRP B  89      14.130   1.676   5.716  1.00  0.00           N  
ATOM   2528  CE2 TRP B  89      15.443   1.610   6.120  1.00  0.00           C  
ATOM   2529  CE3 TRP B  89      16.606   1.326   8.226  1.00  0.00           C  
ATOM   2530  CZ2 TRP B  89      16.671   1.710   5.427  1.00  0.00           C  
ATOM   2531  CZ3 TRP B  89      17.828   1.413   7.535  1.00  0.00           C  
ATOM   2532  CH2 TRP B  89      17.848   1.614   6.157  1.00  0.00           C  
ATOM   2533  N   MET B  90      13.222  -1.978   8.674  1.00  0.00           N  
ATOM   2534  CA  MET B  90      13.922  -3.249   8.574  1.00  0.00           C  
ATOM   2535  C   MET B  90      14.161  -3.571   7.100  1.00  0.00           C  
ATOM   2536  O   MET B  90      13.261  -3.448   6.270  1.00  0.00           O  
ATOM   2537  CB  MET B  90      13.105  -4.338   9.284  1.00  0.00           C  
ATOM   2538  CG  MET B  90      13.919  -5.599   9.550  1.00  0.00           C  
ATOM   2539  SD  MET B  90      12.979  -6.938  10.353  1.00  0.00           S  
ATOM   2540  CE  MET B  90      12.627  -6.225  11.980  1.00  0.00           C  
ATOM   2541  N   ALA B  91      15.403  -3.958   6.783  1.00  0.00           N  
ATOM   2542  CA  ALA B  91      15.795  -4.417   5.464  1.00  0.00           C  
ATOM   2543  C   ALA B  91      15.712  -5.939   5.370  1.00  0.00           C  
ATOM   2544  O   ALA B  91      15.920  -6.639   6.363  1.00  0.00           O  
ATOM   2545  CB  ALA B  91      17.228  -3.932   5.176  1.00  0.00           C  
ATOM   2546  N   GLU B  92      15.513  -6.456   4.175  1.00  0.00           N  
ATOM   2547  CA  GLU B  92      15.783  -7.852   3.853  1.00  0.00           C  
ATOM   2548  C   GLU B  92      17.291  -8.100   4.018  1.00  0.00           C  
ATOM   2549  O   GLU B  92      18.112  -7.579   3.263  1.00  0.00           O  
ATOM   2550  CB  GLU B  92      15.307  -8.191   2.433  1.00  0.00           C  
ATOM   2551  CG  GLU B  92      13.782  -8.156   2.245  1.00  0.00           C  
ATOM   2552  CD  GLU B  92      13.157  -6.748   2.111  1.00  0.00           C  
ATOM   2553  OE1 GLU B  92      11.918  -6.654   2.255  1.00  0.00           O  
ATOM   2554  OE2 GLU B  92      13.880  -5.764   1.857  1.00  0.00           O  
ATOM   2555  N   LYS B  93      17.670  -8.884   5.024  1.00  0.00           N  
ATOM   2556  CA  LYS B  93      19.059  -9.236   5.304  1.00  0.00           C  
ATOM   2557  C   LYS B  93      19.258 -10.744   5.245  1.00  0.00           C  
ATOM   2558  O   LYS B  93      18.368 -11.483   5.667  1.00  0.00           O  
ATOM   2559  CB  LYS B  93      19.509  -8.677   6.666  1.00  0.00           C  
ATOM   2560  CG  LYS B  93      19.610  -7.147   6.664  1.00  0.00           C  
ATOM   2561  CD  LYS B  93      20.152  -6.645   8.010  1.00  0.00           C  
ATOM   2562  CE  LYS B  93      20.234  -5.127   8.015  1.00  0.00           C  
ATOM   2563  NZ  LYS B  93      20.789  -4.617   9.293  1.00  0.00           N  
ATOM   2564  N   PRO B  94      20.436 -11.217   4.804  1.00  0.00           N  
ATOM   2565  CA  PRO B  94      20.779 -12.626   4.912  1.00  0.00           C  
ATOM   2566  C   PRO B  94      20.627 -13.118   6.350  1.00  0.00           C  
ATOM   2567  O   PRO B  94      21.056 -12.454   7.292  1.00  0.00           O  
ATOM   2568  CB  PRO B  94      22.233 -12.734   4.430  1.00  0.00           C  
ATOM   2569  CG  PRO B  94      22.407 -11.516   3.531  1.00  0.00           C  
ATOM   2570  CD  PRO B  94      21.526 -10.463   4.204  1.00  0.00           C  
ATOM   2571  N   GLY B  95      19.999 -14.275   6.519  1.00  0.00           N  
ATOM   2572  CA  GLY B  95      19.760 -14.906   7.820  1.00  0.00           C  
ATOM   2573  C   GLY B  95      18.516 -14.424   8.573  1.00  0.00           C  
ATOM   2574  O   GLY B  95      18.087 -15.115   9.489  1.00  0.00           O  
ATOM   2575  N   ALA B  96      17.923 -13.296   8.199  1.00  0.00           N  
ATOM   2576  CA  ALA B  96      16.626 -12.906   8.743  1.00  0.00           C  
ATOM   2577  C   ALA B  96      15.504 -13.605   7.952  1.00  0.00           C  
ATOM   2578  O   ALA B  96      15.456 -13.442   6.728  1.00  0.00           O  
ATOM   2579  CB  ALA B  96      16.490 -11.382   8.714  1.00  0.00           C  
ATOM   2580  N   PRO B  97      14.597 -14.348   8.600  1.00  0.00           N  
ATOM   2581  CA  PRO B  97      13.463 -14.954   7.907  1.00  0.00           C  
ATOM   2582  C   PRO B  97      12.619 -13.875   7.219  1.00  0.00           C  
ATOM   2583  O   PRO B  97      12.159 -12.929   7.850  1.00  0.00           O  
ATOM   2584  CB  PRO B  97      12.677 -15.726   8.971  1.00  0.00           C  
ATOM   2585  CG  PRO B  97      13.695 -15.959  10.087  1.00  0.00           C  
ATOM   2586  CD  PRO B  97      14.576 -14.717  10.007  1.00  0.00           C  
ATOM   2587  N   LEU B  98      12.399 -14.020   5.908  1.00  0.00           N  
ATOM   2588  CA  LEU B  98      11.629 -13.047   5.125  1.00  0.00           C  
ATOM   2589  C   LEU B  98      10.206 -12.849   5.673  1.00  0.00           C  
ATOM   2590  O   LEU B  98       9.695 -11.731   5.694  1.00  0.00           O  
ATOM   2591  CB  LEU B  98      11.563 -13.515   3.665  1.00  0.00           C  
ATOM   2592  CG  LEU B  98      12.889 -13.420   2.893  1.00  0.00           C  
ATOM   2593  CD1 LEU B  98      12.721 -14.090   1.534  1.00  0.00           C  
ATOM   2594  CD2 LEU B  98      13.320 -11.970   2.660  1.00  0.00           C  
ATOM   2595  N   ALA B  99       9.599 -13.934   6.157  1.00  0.00           N  
ATOM   2596  CA  ALA B  99       8.283 -13.897   6.784  1.00  0.00           C  
ATOM   2597  C   ALA B  99       8.252 -12.979   8.014  1.00  0.00           C  
ATOM   2598  O   ALA B  99       7.319 -12.197   8.165  1.00  0.00           O  
ATOM   2599  CB  ALA B  99       7.893 -15.335   7.146  1.00  0.00           C  
ATOM   2600  N   ASP B 100       9.301 -12.992   8.836  1.00  0.00           N  
ATOM   2601  CA  ASP B 100       9.386 -12.178  10.052  1.00  0.00           C  
ATOM   2602  C   ASP B 100       9.613 -10.700   9.717  1.00  0.00           C  
ATOM   2603  O   ASP B 100       8.964  -9.818  10.288  1.00  0.00           O  
ATOM   2604  CB  ASP B 100      10.531 -12.674  10.957  1.00  0.00           C  
ATOM   2605  CG  ASP B 100      10.342 -14.086  11.489  1.00  0.00           C  
ATOM   2606  OD1 ASP B 100       9.227 -14.639  11.360  1.00  0.00           O  
ATOM   2607  OD2 ASP B 100      11.346 -14.615  12.026  1.00  0.00           O  
ATOM   2608  N   VAL B 101      10.476 -10.418   8.733  1.00  0.00           N  
ATOM   2609  CA  VAL B 101      10.684  -9.045   8.231  1.00  0.00           C  
ATOM   2610  C   VAL B 101       9.360  -8.455   7.746  1.00  0.00           C  
ATOM   2611  O   VAL B 101       8.994  -7.344   8.127  1.00  0.00           O  
ATOM   2612  CB  VAL B 101      11.732  -9.009   7.102  1.00  0.00           C  
ATOM   2613  CG1 VAL B 101      11.924  -7.592   6.554  1.00  0.00           C  
ATOM   2614  CG2 VAL B 101      13.102  -9.492   7.593  1.00  0.00           C  
ATOM   2615  N   LEU B 102       8.620  -9.217   6.944  1.00  0.00           N  
ATOM   2616  CA  LEU B 102       7.335  -8.782   6.422  1.00  0.00           C  
ATOM   2617  C   LEU B 102       6.297  -8.603   7.540  1.00  0.00           C  
ATOM   2618  O   LEU B 102       5.632  -7.567   7.584  1.00  0.00           O  
ATOM   2619  CB  LEU B 102       6.873  -9.787   5.357  1.00  0.00           C  
ATOM   2620  CG  LEU B 102       5.578  -9.366   4.639  1.00  0.00           C  
ATOM   2621  CD1 LEU B 102       5.733  -8.064   3.856  1.00  0.00           C  
ATOM   2622  CD2 LEU B 102       5.165 -10.460   3.654  1.00  0.00           C  
ATOM   2623  N   ALA B 103       6.189  -9.561   8.455  1.00  0.00           N  
ATOM   2624  CA  ALA B 103       5.259  -9.493   9.580  1.00  0.00           C  
ATOM   2625  C   ALA B 103       5.504  -8.258  10.456  1.00  0.00           C  
ATOM   2626  O   ALA B 103       4.572  -7.508  10.726  1.00  0.00           O  
ATOM   2627  CB  ALA B 103       5.366 -10.792  10.390  1.00  0.00           C  
ATOM   2628  N   CYS B 104       6.762  -7.988  10.811  1.00  0.00           N  
ATOM   2629  CA  CYS B 104       7.123  -6.816  11.612  1.00  0.00           C  
ATOM   2630  C   CYS B 104       6.765  -5.494  10.918  1.00  0.00           C  
ATOM   2631  O   CYS B 104       6.232  -4.584  11.555  1.00  0.00           O  
ATOM   2632  CB  CYS B 104       8.626  -6.856  11.915  1.00  0.00           C  
ATOM   2633  SG  CYS B 104       9.012  -8.141  13.130  1.00  0.00           S  
ATOM   2634  N   MET B 105       7.044  -5.373   9.620  1.00  0.00           N  
ATOM   2635  CA  MET B 105       6.732  -4.150   8.868  1.00  0.00           C  
ATOM   2636  C   MET B 105       5.217  -3.944   8.728  1.00  0.00           C  
ATOM   2637  O   MET B 105       4.725  -2.835   8.944  1.00  0.00           O  
ATOM   2638  CB  MET B 105       7.414  -4.173   7.497  1.00  0.00           C  
ATOM   2639  CG  MET B 105       8.952  -4.082   7.551  1.00  0.00           C  
ATOM   2640  SD  MET B 105       9.634  -2.641   8.423  1.00  0.00           S  
ATOM   2641  CE  MET B 105       9.793  -3.322  10.088  1.00  0.00           C  
ATOM   2642  N   MET B 106       4.474  -5.001   8.417  1.00  0.00           N  
ATOM   2643  CA  MET B 106       3.020  -4.943   8.299  1.00  0.00           C  
ATOM   2644  C   MET B 106       2.356  -4.646   9.644  1.00  0.00           C  
ATOM   2645  O   MET B 106       1.474  -3.795   9.701  1.00  0.00           O  
ATOM   2646  CB  MET B 106       2.474  -6.255   7.712  1.00  0.00           C  
ATOM   2647  CG  MET B 106       2.864  -6.427   6.239  1.00  0.00           C  
ATOM   2648  SD  MET B 106       2.196  -5.179   5.117  1.00  0.00           S  
ATOM   2649  CE  MET B 106       3.167  -5.556   3.640  1.00  0.00           C  
ATOM   2650  N   GLN B 107       2.825  -5.251  10.720  1.00  0.00           N  
ATOM   2651  CA  GLN B 107       2.269  -5.030  12.059  1.00  0.00           C  
ATOM   2652  C   GLN B 107       2.315  -3.549  12.456  1.00  0.00           C  
ATOM   2653  O   GLN B 107       1.301  -2.982  12.867  1.00  0.00           O  
ATOM   2654  CB  GLN B 107       3.031  -5.900  13.064  1.00  0.00           C  
ATOM   2655  CG  GLN B 107       2.419  -5.839  14.476  1.00  0.00           C  
ATOM   2656  CD  GLN B 107       0.977  -6.345  14.527  1.00  0.00           C  
ATOM   2657  OE1 GLN B 107       0.549  -7.138  13.711  1.00  0.00           O  
ATOM   2658  NE2 GLN B 107       0.191  -5.883  15.464  1.00  0.00           N  
ATOM   2659  N   ILE B 108       3.468  -2.900  12.296  1.00  0.00           N  
ATOM   2660  CA  ILE B 108       3.656  -1.517  12.736  1.00  0.00           C  
ATOM   2661  C   ILE B 108       2.997  -0.502  11.798  1.00  0.00           C  
ATOM   2662  O   ILE B 108       2.422   0.485  12.261  1.00  0.00           O  
ATOM   2663  CB  ILE B 108       5.160  -1.227  12.941  1.00  0.00           C  
ATOM   2664  CG1 ILE B 108       5.767  -2.101  14.055  1.00  0.00           C  
ATOM   2665  CG2 ILE B 108       5.426   0.263  13.229  1.00  0.00           C  
ATOM   2666  CD1 ILE B 108       5.173  -1.902  15.460  1.00  0.00           C  
ATOM   2667  N   HIS B 109       3.093  -0.705  10.488  1.00  0.00           N  
ATOM   2668  CA  HIS B 109       2.641   0.297   9.520  1.00  0.00           C  
ATOM   2669  C   HIS B 109       1.209   0.089   9.025  1.00  0.00           C  
ATOM   2670  O   HIS B 109       0.622   1.042   8.505  1.00  0.00           O  
ATOM   2671  CB  HIS B 109       3.610   0.356   8.329  1.00  0.00           C  
ATOM   2672  CG  HIS B 109       5.025   0.639   8.718  1.00  0.00           C  
ATOM   2673  ND1 HIS B 109       6.130  -0.059   8.284  1.00  0.00           N  
ATOM   2674  CD2 HIS B 109       5.483   1.612   9.566  1.00  0.00           C  
ATOM   2675  CE1 HIS B 109       7.212   0.467   8.860  1.00  0.00           C  
ATOM   2676  NE2 HIS B 109       6.865   1.490   9.647  1.00  0.00           N  
ATOM   2677  N   VAL B 110       0.654  -1.119   9.171  1.00  0.00           N  
ATOM   2678  CA  VAL B 110      -0.675  -1.461   8.646  1.00  0.00           C  
ATOM   2679  C   VAL B 110      -1.615  -1.900   9.753  1.00  0.00           C  
ATOM   2680  O   VAL B 110      -2.608  -1.212   9.984  1.00  0.00           O  
ATOM   2681  CB  VAL B 110      -0.612  -2.509   7.513  1.00  0.00           C  
ATOM   2682  CG1 VAL B 110      -1.960  -2.598   6.804  1.00  0.00           C  
ATOM   2683  CG2 VAL B 110       0.454  -2.167   6.468  1.00  0.00           C  
ATOM   2684  N   ASN B 111      -1.306  -2.974  10.480  1.00  0.00           N  
ATOM   2685  CA  ASN B 111      -2.195  -3.509  11.516  1.00  0.00           C  
ATOM   2686  C   ASN B 111      -2.490  -2.464  12.598  1.00  0.00           C  
ATOM   2687  O   ASN B 111      -3.650  -2.235  12.919  1.00  0.00           O  
ATOM   2688  CB  ASN B 111      -1.597  -4.769  12.163  1.00  0.00           C  
ATOM   2689  CG  ASN B 111      -1.497  -5.955  11.223  1.00  0.00           C  
ATOM   2690  OD1 ASN B 111      -1.066  -5.854  10.091  1.00  0.00           O  
ATOM   2691  ND2 ASN B 111      -1.897  -7.118  11.681  1.00  0.00           N  
ATOM   2692  N   THR B 112      -1.457  -1.792  13.097  1.00  0.00           N  
ATOM   2693  CA  THR B 112      -1.606  -0.781  14.146  1.00  0.00           C  
ATOM   2694  C   THR B 112      -2.531   0.369  13.723  1.00  0.00           C  
ATOM   2695  O   THR B 112      -3.552   0.558  14.384  1.00  0.00           O  
ATOM   2696  CB  THR B 112      -0.240  -0.288  14.651  1.00  0.00           C  
ATOM   2697  OG1 THR B 112       0.486  -1.357  15.191  1.00  0.00           O  
ATOM   2698  CG2 THR B 112      -0.368   0.773  15.732  1.00  0.00           C  
ATOM   2699  N   PRO B 113      -2.289   1.100  12.612  1.00  0.00           N  
ATOM   2700  CA  PRO B 113      -3.218   2.141  12.171  1.00  0.00           C  
ATOM   2701  C   PRO B 113      -4.606   1.606  11.804  1.00  0.00           C  
ATOM   2702  O   PRO B 113      -5.609   2.230  12.153  1.00  0.00           O  
ATOM   2703  CB  PRO B 113      -2.551   2.823  10.973  1.00  0.00           C  
ATOM   2704  CG  PRO B 113      -1.077   2.524  11.173  1.00  0.00           C  
ATOM   2705  CD  PRO B 113      -1.095   1.134  11.795  1.00  0.00           C  
ATOM   2706  N   TYR B 114      -4.691   0.449  11.144  1.00  0.00           N  
ATOM   2707  CA  TYR B 114      -5.965  -0.148  10.746  1.00  0.00           C  
ATOM   2708  C   TYR B 114      -6.858  -0.463  11.952  1.00  0.00           C  
ATOM   2709  O   TYR B 114      -8.025  -0.075  11.975  1.00  0.00           O  
ATOM   2710  CB  TYR B 114      -5.674  -1.421   9.927  1.00  0.00           C  
ATOM   2711  CG  TYR B 114      -6.904  -2.205   9.526  1.00  0.00           C  
ATOM   2712  CD1 TYR B 114      -7.338  -3.301  10.298  1.00  0.00           C  
ATOM   2713  CD2 TYR B 114      -7.608  -1.845   8.362  1.00  0.00           C  
ATOM   2714  CE1 TYR B 114      -8.457  -4.041   9.906  1.00  0.00           C  
ATOM   2715  CE2 TYR B 114      -8.738  -2.590   7.965  1.00  0.00           C  
ATOM   2716  CZ  TYR B 114      -9.154  -3.689   8.739  1.00  0.00           C  
ATOM   2717  OH  TYR B 114     -10.242  -4.427   8.352  1.00  0.00           O  
ATOM   2718  N   LEU B 115      -6.304  -1.118  12.969  1.00  0.00           N  
ATOM   2719  CA  LEU B 115      -7.041  -1.473  14.179  1.00  0.00           C  
ATOM   2720  C   LEU B 115      -7.385  -0.238  15.020  1.00  0.00           C  
ATOM   2721  O   LEU B 115      -8.531  -0.093  15.438  1.00  0.00           O  
ATOM   2722  CB  LEU B 115      -6.235  -2.498  14.992  1.00  0.00           C  
ATOM   2723  CG  LEU B 115      -6.072  -3.875  14.318  1.00  0.00           C  
ATOM   2724  CD1 LEU B 115      -5.128  -4.741  15.147  1.00  0.00           C  
ATOM   2725  CD2 LEU B 115      -7.401  -4.615  14.165  1.00  0.00           C  
ATOM   2726  N   LEU B 116      -6.439   0.684  15.221  1.00  0.00           N  
ATOM   2727  CA  LEU B 116      -6.671   1.903  16.007  1.00  0.00           C  
ATOM   2728  C   LEU B 116      -7.711   2.818  15.362  1.00  0.00           C  
ATOM   2729  O   LEU B 116      -8.581   3.321  16.063  1.00  0.00           O  
ATOM   2730  CB  LEU B 116      -5.357   2.662  16.244  1.00  0.00           C  
ATOM   2731  CG  LEU B 116      -4.367   1.971  17.197  1.00  0.00           C  
ATOM   2732  CD1 LEU B 116      -3.116   2.843  17.344  1.00  0.00           C  
ATOM   2733  CD2 LEU B 116      -4.947   1.751  18.594  1.00  0.00           C  
ATOM   2734  N   ASN B 117      -7.670   3.012  14.043  1.00  0.00           N  
ATOM   2735  CA  ASN B 117      -8.657   3.847  13.354  1.00  0.00           C  
ATOM   2736  C   ASN B 117     -10.081   3.295  13.513  1.00  0.00           C  
ATOM   2737  O   ASN B 117     -11.017   4.070  13.666  1.00  0.00           O  
ATOM   2738  CB  ASN B 117      -8.300   3.970  11.866  1.00  0.00           C  
ATOM   2739  CG  ASN B 117      -7.082   4.835  11.586  1.00  0.00           C  
ATOM   2740  OD1 ASN B 117      -6.524   5.503  12.437  1.00  0.00           O  
ATOM   2741  ND2 ASN B 117      -6.640   4.873  10.339  1.00  0.00           N  
ATOM   2742  N   HIS B 118     -10.257   1.968  13.510  1.00  0.00           N  
ATOM   2743  CA  HIS B 118     -11.557   1.343  13.765  1.00  0.00           C  
ATOM   2744  C   HIS B 118     -11.952   1.415  15.242  1.00  0.00           C  
ATOM   2745  O   HIS B 118     -13.055   1.843  15.560  1.00  0.00           O  
ATOM   2746  CB  HIS B 118     -11.545  -0.100  13.269  1.00  0.00           C  
ATOM   2747  CG  HIS B 118     -11.571  -0.236  11.768  1.00  0.00           C  
ATOM   2748  ND1 HIS B 118     -10.480  -0.471  10.959  1.00  0.00           N  
ATOM   2749  CD2 HIS B 118     -12.671  -0.223  10.955  1.00  0.00           C  
ATOM   2750  CE1 HIS B 118     -10.921  -0.607   9.697  1.00  0.00           C  
ATOM   2751  NE2 HIS B 118     -12.238  -0.463   9.647  1.00  0.00           N  
ATOM   2752  N   ALA B 119     -11.057   1.045  16.149  1.00  0.00           N  
ATOM   2753  CA  ALA B 119     -11.346   0.991  17.579  1.00  0.00           C  
ATOM   2754  C   ALA B 119     -11.636   2.382  18.184  1.00  0.00           C  
ATOM   2755  O   ALA B 119     -12.487   2.517  19.065  1.00  0.00           O  
ATOM   2756  CB  ALA B 119     -10.160   0.323  18.279  1.00  0.00           C  
ATOM   2757  N   LEU B 120     -10.960   3.420  17.690  1.00  0.00           N  
ATOM   2758  CA  LEU B 120     -11.065   4.793  18.182  1.00  0.00           C  
ATOM   2759  C   LEU B 120     -11.973   5.686  17.320  1.00  0.00           C  
ATOM   2760  O   LEU B 120     -12.142   6.866  17.641  1.00  0.00           O  
ATOM   2761  CB  LEU B 120      -9.653   5.395  18.344  1.00  0.00           C  
ATOM   2762  CG  LEU B 120      -8.673   4.571  19.206  1.00  0.00           C  
ATOM   2763  CD1 LEU B 120      -7.325   5.273  19.286  1.00  0.00           C  
ATOM   2764  CD2 LEU B 120      -9.184   4.354  20.636  1.00  0.00           C  
ATOM   2765  N   GLU B 121     -12.608   5.157  16.275  1.00  0.00           N  
ATOM   2766  CA  GLU B 121     -13.512   5.916  15.384  1.00  0.00           C  
ATOM   2767  C   GLU B 121     -14.564   6.712  16.167  1.00  0.00           C  
ATOM   2768  O   GLU B 121     -14.797   7.889  15.890  1.00  0.00           O  
ATOM   2769  CB  GLU B 121     -14.173   4.949  14.380  1.00  0.00           C  
ATOM   2770  CG  GLU B 121     -15.246   5.624  13.510  1.00  0.00           C  
ATOM   2771  CD  GLU B 121     -15.800   4.772  12.352  1.00  0.00           C  
ATOM   2772  OE1 GLU B 121     -16.783   5.213  11.714  1.00  0.00           O  
ATOM   2773  OE2 GLU B 121     -15.258   3.700  12.014  1.00  0.00           O  
ATOM   2774  N   ARG B 122     -15.163   6.095  17.189  1.00  0.00           N  
ATOM   2775  CA  ARG B 122     -16.175   6.732  18.042  1.00  0.00           C  
ATOM   2776  C   ARG B 122     -15.682   7.975  18.787  1.00  0.00           C  
ATOM   2777  O   ARG B 122     -16.495   8.829  19.119  1.00  0.00           O  
ATOM   2778  CB  ARG B 122     -16.754   5.711  19.042  1.00  0.00           C  
ATOM   2779  CG  ARG B 122     -15.716   5.200  20.043  1.00  0.00           C  
ATOM   2780  CD  ARG B 122     -16.304   4.180  21.049  1.00  0.00           C  
ATOM   2781  NE  ARG B 122     -16.878   4.851  22.218  1.00  0.00           N  
ATOM   2782  CZ  ARG B 122     -17.426   4.240  23.263  1.00  0.00           C  
ATOM   2783  NH1 ARG B 122     -17.535   2.935  23.323  1.00  0.00           N  
ATOM   2784  NH2 ARG B 122     -17.870   4.929  24.275  1.00  0.00           N  
ATOM   2785  N   LEU B 123     -14.386   8.075  19.067  1.00  0.00           N  
ATOM   2786  CA  LEU B 123     -13.786   9.235  19.732  1.00  0.00           C  
ATOM   2787  C   LEU B 123     -13.527  10.402  18.764  1.00  0.00           C  
ATOM   2788  O   LEU B 123     -13.412  11.544  19.201  1.00  0.00           O  
ATOM   2789  CB  LEU B 123     -12.471   8.830  20.416  1.00  0.00           C  
ATOM   2790  CG  LEU B 123     -12.572   7.749  21.511  1.00  0.00           C  
ATOM   2791  CD1 LEU B 123     -11.176   7.504  22.092  1.00  0.00           C  
ATOM   2792  CD2 LEU B 123     -13.496   8.165  22.650  1.00  0.00           C  
ATOM   2793  N   LEU B 124     -13.444  10.123  17.467  1.00  0.00           N  
ATOM   2794  CA  LEU B 124     -13.225  11.119  16.420  1.00  0.00           C  
ATOM   2795  C   LEU B 124     -14.539  11.686  15.870  1.00  0.00           C  
ATOM   2796  O   LEU B 124     -14.553  12.808  15.354  1.00  0.00           O  
ATOM   2797  CB  LEU B 124     -12.406  10.479  15.288  1.00  0.00           C  
ATOM   2798  CG  LEU B 124     -10.978  10.064  15.673  1.00  0.00           C  
ATOM   2799  CD1 LEU B 124     -10.398   9.185  14.567  1.00  0.00           C  
ATOM   2800  CD2 LEU B 124     -10.064  11.276  15.847  1.00  0.00           C  
ATOM   2801  N   ARG B 125     -15.636  10.930  15.970  1.00  0.00           N  
ATOM   2802  CA  ARG B 125     -16.972  11.324  15.506  1.00  0.00           C  
ATOM   2803  C   ARG B 125     -17.748  12.130  16.545  1.00  0.00           C  
ATOM   2804  O   ARG B 125     -17.455  12.085  17.731  1.00  0.00           O  
ATOM   2805  CB  ARG B 125     -17.767  10.080  15.092  1.00  0.00           C  
ATOM   2806  CG  ARG B 125     -17.223   9.442  13.812  1.00  0.00           C  
ATOM   2807  CD  ARG B 125     -18.209   8.373  13.344  1.00  0.00           C  
ATOM   2808  NE  ARG B 125     -17.783   7.678  12.133  1.00  0.00           N  
ATOM   2809  CZ  ARG B 125     -17.890   8.079  10.871  1.00  0.00           C  
ATOM   2810  NH1 ARG B 125     -18.375   9.242  10.543  1.00  0.00           N  
ATOM   2811  NH2 ARG B 125     -17.505   7.283   9.933  1.00  0.00           N  
ATOM   2812  N   GLY B 126     -18.771  12.838  16.067  1.00  0.00           N  
ATOM   2813  CA  GLY B 126     -19.714  13.565  16.917  1.00  0.00           C  
ATOM   2814  C   GLY B 126     -19.254  14.961  17.345  1.00  0.00           C  
ATOM   2815  O   GLY B 126     -19.923  15.595  18.149  1.00  0.00           O  
ATOM   2816  N   HIS B 127     -18.137  15.452  16.786  1.00  0.00           N  
ATOM   2817  CA  HIS B 127     -17.567  16.762  17.120  1.00  0.00           C  
ATOM   2818  C   HIS B 127     -17.835  17.843  16.057  1.00  0.00           C  
ATOM   2819  O   HIS B 127     -17.436  18.991  16.223  1.00  0.00           O  
ATOM   2820  CB  HIS B 127     -16.076  16.604  17.434  1.00  0.00           C  
ATOM   2821  CG  HIS B 127     -15.818  15.552  18.479  1.00  0.00           C  
ATOM   2822  ND1 HIS B 127     -16.463  15.447  19.704  1.00  0.00           N  
ATOM   2823  CD2 HIS B 127     -14.986  14.465  18.364  1.00  0.00           C  
ATOM   2824  CE1 HIS B 127     -16.041  14.327  20.292  1.00  0.00           C  
ATOM   2825  NE2 HIS B 127     -15.133  13.704  19.511  1.00  0.00           N  
ATOM   2826  N   GLY B 128     -18.535  17.490  14.990  1.00  0.00           N  
ATOM   2827  CA  GLY B 128     -18.894  18.394  13.902  1.00  0.00           C  
ATOM   2828  C   GLY B 128     -18.152  18.124  12.595  1.00  0.00           C  
ATOM   2829  O   GLY B 128     -17.356  17.191  12.460  1.00  0.00           O  
ATOM   2830  N   HIS B 129     -18.433  18.958  11.595  1.00  0.00           N  
ATOM   2831  CA  HIS B 129     -17.849  18.861  10.261  1.00  0.00           C  
ATOM   2832  C   HIS B 129     -16.353  19.211  10.279  1.00  0.00           C  
ATOM   2833  O   HIS B 129     -15.976  20.277  10.746  1.00  0.00           O  
ATOM   2834  CB  HIS B 129     -18.619  19.789   9.318  1.00  0.00           C  
ATOM   2835  CG  HIS B 129     -18.093  19.785   7.906  1.00  0.00           C  
ATOM   2836  ND1 HIS B 129     -16.952  20.417   7.465  1.00  0.00           N  
ATOM   2837  CD2 HIS B 129     -18.635  19.159   6.820  1.00  0.00           C  
ATOM   2838  CE1 HIS B 129     -16.807  20.167   6.156  1.00  0.00           C  
ATOM   2839  NE2 HIS B 129     -17.820  19.408   5.725  1.00  0.00           N  
ATOM   2840  N   ALA B 130     -15.526  18.328   9.739  1.00  0.00           N  
ATOM   2841  CA  ALA B 130     -14.072  18.482   9.679  1.00  0.00           C  
ATOM   2842  C   ALA B 130     -13.416  18.789  11.042  1.00  0.00           C  
ATOM   2843  O   ALA B 130     -12.387  19.460  11.105  1.00  0.00           O  
ATOM   2844  CB  ALA B 130     -13.703  19.489   8.575  1.00  0.00           C  
ATOM   2845  N   ALA B 131     -14.030  18.327  12.141  1.00  0.00           N  
ATOM   2846  CA  ALA B 131     -13.591  18.660  13.493  1.00  0.00           C  
ATOM   2847  C   ALA B 131     -12.439  17.786  14.004  1.00  0.00           C  
ATOM   2848  O   ALA B 131     -11.732  18.184  14.930  1.00  0.00           O  
ATOM   2849  CB  ALA B 131     -14.802  18.584  14.423  1.00  0.00           C  
ATOM   2850  N   SER B 132     -12.248  16.610  13.399  1.00  0.00           N  
ATOM   2851  CA  SER B 132     -11.219  15.647  13.782  1.00  0.00           C  
ATOM   2852  C   SER B 132     -10.320  15.265  12.607  1.00  0.00           C  
ATOM   2853  O   SER B 132     -10.704  15.371  11.441  1.00  0.00           O  
ATOM   2854  CB  SER B 132     -11.857  14.398  14.398  1.00  0.00           C  
ATOM   2855  OG  SER B 132     -12.642  14.748  15.521  1.00  0.00           O  
ATOM   2856  N   ASP B 133      -9.120  14.808  12.918  1.00  0.00           N  
ATOM   2857  CA  ASP B 133      -8.099  14.454  11.932  1.00  0.00           C  
ATOM   2858  C   ASP B 133      -7.447  13.111  12.250  1.00  0.00           C  
ATOM   2859  O   ASP B 133      -7.180  12.775  13.405  1.00  0.00           O  
ATOM   2860  CB  ASP B 133      -7.038  15.564  11.880  1.00  0.00           C  
ATOM   2861  CG  ASP B 133      -7.520  16.812  11.142  1.00  0.00           C  
ATOM   2862  OD1 ASP B 133      -7.270  16.893   9.916  1.00  0.00           O  
ATOM   2863  OD2 ASP B 133      -8.133  17.731  11.735  1.00  0.00           O  
ATOM   2864  N   ILE B 134      -7.126  12.366  11.208  1.00  0.00           N  
ATOM   2865  CA  ILE B 134      -6.147  11.278  11.257  1.00  0.00           C  
ATOM   2866  C   ILE B 134      -4.997  11.644  10.328  1.00  0.00           C  
ATOM   2867  O   ILE B 134      -5.225  12.019   9.173  1.00  0.00           O  
ATOM   2868  CB  ILE B 134      -6.782   9.913  10.896  1.00  0.00           C  
ATOM   2869  CG1 ILE B 134      -7.882   9.529  11.903  1.00  0.00           C  
ATOM   2870  CG2 ILE B 134      -5.695   8.820  10.833  1.00  0.00           C  
ATOM   2871  CD1 ILE B 134      -8.689   8.282  11.510  1.00  0.00           C  
ATOM   2872  N   ILE B 135      -3.764  11.524  10.801  1.00  0.00           N  
ATOM   2873  CA  ILE B 135      -2.567  11.709   9.987  1.00  0.00           C  
ATOM   2874  C   ILE B 135      -1.743  10.420  10.006  1.00  0.00           C  
ATOM   2875  O   ILE B 135      -1.265   9.985  11.053  1.00  0.00           O  
ATOM   2876  CB  ILE B 135      -1.757  12.958  10.403  1.00  0.00           C  
ATOM   2877  CG1 ILE B 135      -2.640  14.232  10.327  1.00  0.00           C  
ATOM   2878  CG2 ILE B 135      -0.514  13.095   9.490  1.00  0.00           C  
ATOM   2879  CD1 ILE B 135      -1.934  15.528  10.752  1.00  0.00           C  
ATOM   2880  N   HIS B 136      -1.557   9.825   8.841  1.00  0.00           N  
ATOM   2881  CA  HIS B 136      -0.661   8.693   8.649  1.00  0.00           C  
ATOM   2882  C   HIS B 136       0.737   9.194   8.251  1.00  0.00           C  
ATOM   2883  O   HIS B 136       0.873   9.938   7.282  1.00  0.00           O  
ATOM   2884  CB  HIS B 136      -1.224   7.756   7.574  1.00  0.00           C  
ATOM   2885  CG  HIS B 136      -2.543   7.109   7.925  1.00  0.00           C  
ATOM   2886  ND1 HIS B 136      -3.472   6.648   7.009  1.00  0.00           N  
ATOM   2887  CD2 HIS B 136      -3.034   6.830   9.164  1.00  0.00           C  
ATOM   2888  CE1 HIS B 136      -4.490   6.105   7.689  1.00  0.00           C  
ATOM   2889  NE2 HIS B 136      -4.267   6.202   8.996  1.00  0.00           N  
ATOM   2890  N   PHE B 137       1.781   8.754   8.935  1.00  0.00           N  
ATOM   2891  CA  PHE B 137       3.159   8.994   8.515  1.00  0.00           C  
ATOM   2892  C   PHE B 137       3.623   7.861   7.600  1.00  0.00           C  
ATOM   2893  O   PHE B 137       3.957   6.763   8.060  1.00  0.00           O  
ATOM   2894  CB  PHE B 137       4.075   9.206   9.721  1.00  0.00           C  
ATOM   2895  CG  PHE B 137       3.889  10.561  10.361  1.00  0.00           C  
ATOM   2896  CD1 PHE B 137       4.722  11.637   9.992  1.00  0.00           C  
ATOM   2897  CD2 PHE B 137       2.862  10.775  11.302  1.00  0.00           C  
ATOM   2898  CE1 PHE B 137       4.538  12.905  10.561  1.00  0.00           C  
ATOM   2899  CE2 PHE B 137       2.675  12.047  11.867  1.00  0.00           C  
ATOM   2900  CZ  PHE B 137       3.512  13.111  11.502  1.00  0.00           C  
ATOM   2901  N   THR B 138       3.621   8.120   6.289  1.00  0.00           N  
ATOM   2902  CA  THR B 138       4.073   7.163   5.275  1.00  0.00           C  
ATOM   2903  C   THR B 138       5.569   7.335   5.001  1.00  0.00           C  
ATOM   2904  O   THR B 138       6.353   7.422   5.962  1.00  0.00           O  
ATOM   2905  CB  THR B 138       3.184   7.230   4.016  1.00  0.00           C  
ATOM   2906  OG1 THR B 138       3.214   8.524   3.461  1.00  0.00           O  
ATOM   2907  CG2 THR B 138       1.728   6.886   4.322  1.00  0.00           C  
ATOM   2908  N   ASP B 139       5.991   7.328   3.756  1.00  0.00           N  
ATOM   2909  CA  ASP B 139       7.385   7.489   3.341  1.00  0.00           C  
ATOM   2910  C   ASP B 139       7.447   7.821   1.842  1.00  0.00           C  
ATOM   2911  O   ASP B 139       6.597   7.392   1.064  1.00  0.00           O  
ATOM   2912  CB  ASP B 139       8.153   6.195   3.648  1.00  0.00           C  
ATOM   2913  CG  ASP B 139       9.671   6.343   3.617  1.00  0.00           C  
ATOM   2914  OD1 ASP B 139      10.208   6.600   2.519  1.00  0.00           O  
ATOM   2915  OD2 ASP B 139      10.305   6.143   4.666  1.00  0.00           O  
ATOM   2916  N   TYR B 140       8.516   8.491   1.433  1.00  0.00           N  
ATOM   2917  CA  TYR B 140       8.881   8.706   0.029  1.00  0.00           C  
ATOM   2918  C   TYR B 140       8.903   7.412  -0.813  1.00  0.00           C  
ATOM   2919  O   TYR B 140       8.624   7.433  -2.014  1.00  0.00           O  
ATOM   2920  CB  TYR B 140      10.273   9.359   0.023  1.00  0.00           C  
ATOM   2921  CG  TYR B 140      10.922   9.430  -1.335  1.00  0.00           C  
ATOM   2922  CD1 TYR B 140      11.792   8.409  -1.774  1.00  0.00           C  
ATOM   2923  CD2 TYR B 140      10.623  10.504  -2.197  1.00  0.00           C  
ATOM   2924  CE1 TYR B 140      12.350   8.463  -3.053  1.00  0.00           C  
ATOM   2925  CE2 TYR B 140      11.180  10.563  -3.485  1.00  0.00           C  
ATOM   2926  CZ  TYR B 140      12.044   9.539  -3.911  1.00  0.00           C  
ATOM   2927  OH  TYR B 140      12.574   9.592  -5.176  1.00  0.00           O  
ATOM   2928  N   VAL B 141       9.223   6.262  -0.210  1.00  0.00           N  
ATOM   2929  CA  VAL B 141       9.317   4.979  -0.928  1.00  0.00           C  
ATOM   2930  C   VAL B 141       7.973   4.426  -1.404  1.00  0.00           C  
ATOM   2931  O   VAL B 141       7.973   3.511  -2.219  1.00  0.00           O  
ATOM   2932  CB  VAL B 141      10.054   3.890  -0.121  1.00  0.00           C  
ATOM   2933  CG1 VAL B 141      11.441   4.351   0.313  1.00  0.00           C  
ATOM   2934  CG2 VAL B 141       9.250   3.421   1.098  1.00  0.00           C  
ATOM   2935  N   VAL B 142       6.851   4.989  -0.962  1.00  0.00           N  
ATOM   2936  CA  VAL B 142       5.516   4.583  -1.435  1.00  0.00           C  
ATOM   2937  C   VAL B 142       5.433   4.642  -2.959  1.00  0.00           C  
ATOM   2938  O   VAL B 142       5.069   3.654  -3.604  1.00  0.00           O  
ATOM   2939  CB  VAL B 142       4.420   5.466  -0.801  1.00  0.00           C  
ATOM   2940  CG1 VAL B 142       3.044   5.223  -1.439  1.00  0.00           C  
ATOM   2941  CG2 VAL B 142       4.299   5.170   0.698  1.00  0.00           C  
ATOM   2942  N   GLU B 143       5.831   5.761  -3.544  1.00  0.00           N  
ATOM   2943  CA  GLU B 143       5.743   5.974  -4.988  1.00  0.00           C  
ATOM   2944  C   GLU B 143       6.882   5.281  -5.760  1.00  0.00           C  
ATOM   2945  O   GLU B 143       6.687   4.803  -6.874  1.00  0.00           O  
ATOM   2946  CB  GLU B 143       5.722   7.484  -5.243  1.00  0.00           C  
ATOM   2947  CG  GLU B 143       5.117   7.820  -6.616  1.00  0.00           C  
ATOM   2948  CD  GLU B 143       5.095   9.324  -6.905  1.00  0.00           C  
ATOM   2949  OE1 GLU B 143       4.535   9.692  -7.960  1.00  0.00           O  
ATOM   2950  OE2 GLU B 143       5.675  10.092  -6.108  1.00  0.00           O  
ATOM   2951  N   ARG B 144       8.080   5.196  -5.158  1.00  0.00           N  
ATOM   2952  CA  ARG B 144       9.298   4.753  -5.855  1.00  0.00           C  
ATOM   2953  C   ARG B 144       9.606   3.265  -5.740  1.00  0.00           C  
ATOM   2954  O   ARG B 144      10.306   2.730  -6.604  1.00  0.00           O  
ATOM   2955  CB  ARG B 144      10.491   5.580  -5.350  1.00  0.00           C  
ATOM   2956  CG  ARG B 144      10.477   7.041  -5.835  1.00  0.00           C  
ATOM   2957  CD  ARG B 144      10.873   7.155  -7.316  1.00  0.00           C  
ATOM   2958  NE  ARG B 144      11.119   8.573  -7.673  1.00  0.00           N  
ATOM   2959  CZ  ARG B 144      11.715   9.033  -8.762  1.00  0.00           C  
ATOM   2960  NH1 ARG B 144      12.151   8.229  -9.702  1.00  0.00           N  
ATOM   2961  NH2 ARG B 144      11.872  10.312  -8.926  1.00  0.00           N  
ATOM   2962  N   GLY B 145       9.141   2.607  -4.686  1.00  0.00           N  
ATOM   2963  CA  GLY B 145       9.645   1.292  -4.288  1.00  0.00           C  
ATOM   2964  C   GLY B 145      11.061   1.359  -3.696  1.00  0.00           C  
ATOM   2965  O   GLY B 145      11.717   2.409  -3.690  1.00  0.00           O  
ATOM   2966  N   SER B 146      11.534   0.221  -3.190  1.00  0.00           N  
ATOM   2967  CA  SER B 146      12.892   0.052  -2.671  1.00  0.00           C  
ATOM   2968  C   SER B 146      13.353  -1.381  -2.902  1.00  0.00           C  
ATOM   2969  O   SER B 146      12.665  -2.323  -2.524  1.00  0.00           O  
ATOM   2970  CB  SER B 146      12.919   0.380  -1.175  1.00  0.00           C  
ATOM   2971  OG  SER B 146      14.227   0.219  -0.657  1.00  0.00           O  
ATOM   2972  N   ASP B 147      14.524  -1.555  -3.508  1.00  0.00           N  
ATOM   2973  CA  ASP B 147      15.113  -2.868  -3.790  1.00  0.00           C  
ATOM   2974  C   ASP B 147      15.605  -3.591  -2.523  1.00  0.00           C  
ATOM   2975  O   ASP B 147      15.553  -4.818  -2.444  1.00  0.00           O  
ATOM   2976  CB  ASP B 147      16.252  -2.700  -4.805  1.00  0.00           C  
ATOM   2977  CG  ASP B 147      17.417  -1.825  -4.311  1.00  0.00           C  
ATOM   2978  OD1 ASP B 147      17.169  -0.884  -3.521  1.00  0.00           O  
ATOM   2979  OD2 ASP B 147      18.572  -2.088  -4.714  1.00  0.00           O  
ATOM   2980  N   LYS B 148      16.028  -2.834  -1.512  1.00  0.00           N  
ATOM   2981  CA  LYS B 148      16.583  -3.341  -0.250  1.00  0.00           C  
ATOM   2982  C   LYS B 148      15.597  -3.346   0.925  1.00  0.00           C  
ATOM   2983  O   LYS B 148      15.934  -3.855   1.988  1.00  0.00           O  
ATOM   2984  CB  LYS B 148      17.829  -2.522   0.120  1.00  0.00           C  
ATOM   2985  CG  LYS B 148      18.947  -2.699  -0.919  1.00  0.00           C  
ATOM   2986  CD  LYS B 148      20.218  -1.975  -0.475  1.00  0.00           C  
ATOM   2987  CE  LYS B 148      21.282  -2.168  -1.544  1.00  0.00           C  
ATOM   2988  NZ  LYS B 148      22.567  -1.509  -1.175  1.00  0.00           N  
ATOM   2989  N   HIS B 149      14.432  -2.744   0.751  1.00  0.00           N  
ATOM   2990  CA  HIS B 149      13.432  -2.576   1.812  1.00  0.00           C  
ATOM   2991  C   HIS B 149      12.032  -2.861   1.260  1.00  0.00           C  
ATOM   2992  O   HIS B 149      11.134  -2.028   1.371  1.00  0.00           O  
ATOM   2993  CB  HIS B 149      13.540  -1.167   2.423  1.00  0.00           C  
ATOM   2994  CG  HIS B 149      14.912  -0.822   2.928  1.00  0.00           C  
ATOM   2995  ND1 HIS B 149      15.887  -0.142   2.216  1.00  0.00           N  
ATOM   2996  CD2 HIS B 149      15.473  -1.179   4.127  1.00  0.00           C  
ATOM   2997  CE1 HIS B 149      16.995  -0.101   2.963  1.00  0.00           C  
ATOM   2998  NE2 HIS B 149      16.780  -0.712   4.132  1.00  0.00           N  
ATOM   2999  N   ILE B 150      11.871  -4.010   0.625  1.00  0.00           N  
ATOM   3000  CA  ILE B 150      10.648  -4.372  -0.112  1.00  0.00           C  
ATOM   3001  C   ILE B 150       9.454  -4.451   0.842  1.00  0.00           C  
ATOM   3002  O   ILE B 150       8.430  -3.818   0.598  1.00  0.00           O  
ATOM   3003  CB  ILE B 150      10.851  -5.686  -0.915  1.00  0.00           C  
ATOM   3004  CG1 ILE B 150      12.045  -5.537  -1.886  1.00  0.00           C  
ATOM   3005  CG2 ILE B 150       9.556  -6.051  -1.661  1.00  0.00           C  
ATOM   3006  CD1 ILE B 150      12.320  -6.742  -2.782  1.00  0.00           C  
ATOM   3007  N   ALA B 151       9.606  -5.163   1.955  1.00  0.00           N  
ATOM   3008  CA  ALA B 151       8.575  -5.283   2.981  1.00  0.00           C  
ATOM   3009  C   ALA B 151       8.213  -3.922   3.604  1.00  0.00           C  
ATOM   3010  O   ALA B 151       7.033  -3.586   3.722  1.00  0.00           O  
ATOM   3011  CB  ALA B 151       9.075  -6.261   4.047  1.00  0.00           C  
ATOM   3012  N   TYR B 152       9.224  -3.108   3.936  1.00  0.00           N  
ATOM   3013  CA  TYR B 152       9.015  -1.756   4.469  1.00  0.00           C  
ATOM   3014  C   TYR B 152       8.225  -0.885   3.488  1.00  0.00           C  
ATOM   3015  O   TYR B 152       7.195  -0.310   3.853  1.00  0.00           O  
ATOM   3016  CB  TYR B 152      10.368  -1.117   4.792  1.00  0.00           C  
ATOM   3017  CG  TYR B 152      10.261   0.345   5.185  1.00  0.00           C  
ATOM   3018  CD1 TYR B 152      10.514   1.363   4.248  1.00  0.00           C  
ATOM   3019  CD2 TYR B 152       9.878   0.692   6.491  1.00  0.00           C  
ATOM   3020  CE1 TYR B 152      10.400   2.724   4.615  1.00  0.00           C  
ATOM   3021  CE2 TYR B 152       9.762   2.042   6.868  1.00  0.00           C  
ATOM   3022  CZ  TYR B 152      10.021   3.053   5.932  1.00  0.00           C  
ATOM   3023  OH  TYR B 152       9.910   4.366   6.312  1.00  0.00           O  
ATOM   3024  N   ALA B 153       8.677  -0.803   2.235  1.00  0.00           N  
ATOM   3025  CA  ALA B 153       8.026   0.011   1.213  1.00  0.00           C  
ATOM   3026  C   ALA B 153       6.582  -0.451   0.951  1.00  0.00           C  
ATOM   3027  O   ALA B 153       5.675   0.378   0.893  1.00  0.00           O  
ATOM   3028  CB  ALA B 153       8.892  -0.028  -0.058  1.00  0.00           C  
ATOM   3029  N   ALA B 154       6.353  -1.755   0.867  1.00  0.00           N  
ATOM   3030  CA  ALA B 154       5.016  -2.339   0.695  1.00  0.00           C  
ATOM   3031  C   ALA B 154       4.082  -1.990   1.871  1.00  0.00           C  
ATOM   3032  O   ALA B 154       2.940  -1.589   1.652  1.00  0.00           O  
ATOM   3033  CB  ALA B 154       5.167  -3.852   0.509  1.00  0.00           C  
ATOM   3034  N   SER B 155       4.586  -2.059   3.102  1.00  0.00           N  
ATOM   3035  CA  SER B 155       3.800  -1.710   4.288  1.00  0.00           C  
ATOM   3036  C   SER B 155       3.430  -0.214   4.319  1.00  0.00           C  
ATOM   3037  O   SER B 155       2.288   0.133   4.619  1.00  0.00           O  
ATOM   3038  CB  SER B 155       4.543  -2.124   5.563  1.00  0.00           C  
ATOM   3039  OG  SER B 155       5.658  -1.295   5.848  1.00  0.00           O  
ATOM   3040  N   LYS B 156       4.344   0.670   3.919  1.00  0.00           N  
ATOM   3041  CA  LYS B 156       4.065   2.105   3.802  1.00  0.00           C  
ATOM   3042  C   LYS B 156       3.086   2.425   2.662  1.00  0.00           C  
ATOM   3043  O   LYS B 156       2.254   3.314   2.822  1.00  0.00           O  
ATOM   3044  CB  LYS B 156       5.382   2.883   3.660  1.00  0.00           C  
ATOM   3045  CG  LYS B 156       6.232   2.913   4.947  1.00  0.00           C  
ATOM   3046  CD  LYS B 156       5.562   3.705   6.081  1.00  0.00           C  
ATOM   3047  CE  LYS B 156       6.570   4.056   7.177  1.00  0.00           C  
ATOM   3048  NZ  LYS B 156       6.000   5.018   8.166  1.00  0.00           N  
ATOM   3049  N   ALA B 157       3.120   1.674   1.571  1.00  0.00           N  
ATOM   3050  CA  ALA B 157       2.148   1.814   0.490  1.00  0.00           C  
ATOM   3051  C   ALA B 157       0.738   1.355   0.899  1.00  0.00           C  
ATOM   3052  O   ALA B 157      -0.250   1.992   0.531  1.00  0.00           O  
ATOM   3053  CB  ALA B 157       2.654   1.035  -0.729  1.00  0.00           C  
ATOM   3054  N   ALA B 158       0.635   0.291   1.701  1.00  0.00           N  
ATOM   3055  CA  ALA B 158      -0.637  -0.110   2.288  1.00  0.00           C  
ATOM   3056  C   ALA B 158      -1.205   0.985   3.205  1.00  0.00           C  
ATOM   3057  O   ALA B 158      -2.388   1.316   3.113  1.00  0.00           O  
ATOM   3058  CB  ALA B 158      -0.437  -1.440   3.036  1.00  0.00           C  
ATOM   3059  N   LEU B 159      -0.360   1.613   4.024  1.00  0.00           N  
ATOM   3060  CA  LEU B 159      -0.745   2.740   4.887  1.00  0.00           C  
ATOM   3061  C   LEU B 159      -1.193   3.971   4.078  1.00  0.00           C  
ATOM   3062  O   LEU B 159      -2.187   4.605   4.426  1.00  0.00           O  
ATOM   3063  CB  LEU B 159       0.438   3.068   5.817  1.00  0.00           C  
ATOM   3064  CG  LEU B 159       0.172   4.230   6.794  1.00  0.00           C  
ATOM   3065  CD1 LEU B 159      -1.020   3.972   7.710  1.00  0.00           C  
ATOM   3066  CD2 LEU B 159       1.406   4.451   7.672  1.00  0.00           C  
ATOM   3067  N   ASP B 160      -0.507   4.290   2.985  1.00  0.00           N  
ATOM   3068  CA  ASP B 160      -0.905   5.367   2.077  1.00  0.00           C  
ATOM   3069  C   ASP B 160      -2.292   5.102   1.457  1.00  0.00           C  
ATOM   3070  O   ASP B 160      -3.153   5.984   1.449  1.00  0.00           O  
ATOM   3071  CB  ASP B 160       0.162   5.524   0.982  1.00  0.00           C  
ATOM   3072  CG  ASP B 160      -0.291   6.534  -0.070  1.00  0.00           C  
ATOM   3073  OD1 ASP B 160      -0.263   7.734   0.228  1.00  0.00           O  
ATOM   3074  OD2 ASP B 160      -0.743   6.093  -1.153  1.00  0.00           O  
ATOM   3075  N   ASN B 161      -2.557   3.882   1.010  1.00  0.00           N  
ATOM   3076  CA  ASN B 161      -3.876   3.516   0.503  1.00  0.00           C  
ATOM   3077  C   ASN B 161      -4.961   3.661   1.583  1.00  0.00           C  
ATOM   3078  O   ASN B 161      -6.029   4.214   1.304  1.00  0.00           O  
ATOM   3079  CB  ASN B 161      -3.824   2.090  -0.048  1.00  0.00           C  
ATOM   3080  CG  ASN B 161      -5.160   1.702  -0.645  1.00  0.00           C  
ATOM   3081  OD1 ASN B 161      -6.080   1.269   0.028  1.00  0.00           O  
ATOM   3082  ND2 ASN B 161      -5.318   1.866  -1.941  1.00  0.00           N  
ATOM   3083  N   MET B 162      -4.674   3.244   2.815  1.00  0.00           N  
ATOM   3084  CA  MET B 162      -5.602   3.416   3.933  1.00  0.00           C  
ATOM   3085  C   MET B 162      -5.961   4.880   4.189  1.00  0.00           C  
ATOM   3086  O   MET B 162      -7.081   5.146   4.609  1.00  0.00           O  
ATOM   3087  CB  MET B 162      -5.063   2.777   5.217  1.00  0.00           C  
ATOM   3088  CG  MET B 162      -5.131   1.253   5.183  1.00  0.00           C  
ATOM   3089  SD  MET B 162      -4.930   0.455   6.799  1.00  0.00           S  
ATOM   3090  CE  MET B 162      -3.279   1.004   7.257  1.00  0.00           C  
ATOM   3091  N   THR B 163      -5.088   5.836   3.859  1.00  0.00           N  
ATOM   3092  CA  THR B 163      -5.420   7.266   3.928  1.00  0.00           C  
ATOM   3093  C   THR B 163      -6.647   7.586   3.082  1.00  0.00           C  
ATOM   3094  O   THR B 163      -7.577   8.232   3.556  1.00  0.00           O  
ATOM   3095  CB  THR B 163      -4.237   8.135   3.459  1.00  0.00           C  
ATOM   3096  OG1 THR B 163      -3.093   7.838   4.217  1.00  0.00           O  
ATOM   3097  CG2 THR B 163      -4.508   9.629   3.606  1.00  0.00           C  
ATOM   3098  N   ARG B 164      -6.699   7.090   1.855  1.00  0.00           N  
ATOM   3099  CA  ARG B 164      -7.837   7.296   0.942  1.00  0.00           C  
ATOM   3100  C   ARG B 164      -9.078   6.517   1.389  1.00  0.00           C  
ATOM   3101  O   ARG B 164     -10.179   7.050   1.348  1.00  0.00           O  
ATOM   3102  CB  ARG B 164      -7.427   6.909  -0.490  1.00  0.00           C  
ATOM   3103  CG  ARG B 164      -6.335   7.845  -1.031  1.00  0.00           C  
ATOM   3104  CD  ARG B 164      -5.972   7.530  -2.486  1.00  0.00           C  
ATOM   3105  NE  ARG B 164      -5.203   6.280  -2.651  1.00  0.00           N  
ATOM   3106  CZ  ARG B 164      -3.908   6.118  -2.407  1.00  0.00           C  
ATOM   3107  NH1 ARG B 164      -3.156   7.057  -1.921  1.00  0.00           N  
ATOM   3108  NH2 ARG B 164      -3.327   4.980  -2.664  1.00  0.00           N  
ATOM   3109  N   SER B 165      -8.895   5.289   1.851  1.00  0.00           N  
ATOM   3110  CA  SER B 165      -9.992   4.433   2.314  1.00  0.00           C  
ATOM   3111  C   SER B 165     -10.688   4.984   3.564  1.00  0.00           C  
ATOM   3112  O   SER B 165     -11.906   5.132   3.574  1.00  0.00           O  
ATOM   3113  CB  SER B 165      -9.467   3.016   2.575  1.00  0.00           C  
ATOM   3114  OG  SER B 165      -8.994   2.432   1.374  1.00  0.00           O  
ATOM   3115  N   PHE B 166      -9.920   5.359   4.588  1.00  0.00           N  
ATOM   3116  CA  PHE B 166     -10.458   5.970   5.799  1.00  0.00           C  
ATOM   3117  C   PHE B 166     -11.011   7.374   5.542  1.00  0.00           C  
ATOM   3118  O   PHE B 166     -12.053   7.703   6.094  1.00  0.00           O  
ATOM   3119  CB  PHE B 166      -9.412   5.972   6.920  1.00  0.00           C  
ATOM   3120  CG  PHE B 166      -9.258   4.645   7.626  1.00  0.00           C  
ATOM   3121  CD1 PHE B 166     -10.281   4.184   8.476  1.00  0.00           C  
ATOM   3122  CD2 PHE B 166      -8.100   3.861   7.456  1.00  0.00           C  
ATOM   3123  CE1 PHE B 166     -10.152   2.955   9.149  1.00  0.00           C  
ATOM   3124  CE2 PHE B 166      -7.967   2.633   8.125  1.00  0.00           C  
ATOM   3125  CZ  PHE B 166      -8.993   2.177   8.969  1.00  0.00           C  
ATOM   3126  N   ALA B 167     -10.408   8.168   4.652  1.00  0.00           N  
ATOM   3127  CA  ALA B 167     -10.973   9.462   4.262  1.00  0.00           C  
ATOM   3128  C   ALA B 167     -12.386   9.313   3.681  1.00  0.00           C  
ATOM   3129  O   ALA B 167     -13.279  10.078   4.045  1.00  0.00           O  
ATOM   3130  CB  ALA B 167     -10.033  10.149   3.257  1.00  0.00           C  
ATOM   3131  N   ARG B 168     -12.630   8.305   2.845  1.00  0.00           N  
ATOM   3132  CA  ARG B 168     -13.959   7.983   2.298  1.00  0.00           C  
ATOM   3133  C   ARG B 168     -14.933   7.532   3.384  1.00  0.00           C  
ATOM   3134  O   ARG B 168     -16.076   7.975   3.388  1.00  0.00           O  
ATOM   3135  CB  ARG B 168     -13.853   6.887   1.230  1.00  0.00           C  
ATOM   3136  CG  ARG B 168     -13.180   7.374  -0.058  1.00  0.00           C  
ATOM   3137  CD  ARG B 168     -12.986   6.186  -1.011  1.00  0.00           C  
ATOM   3138  NE  ARG B 168     -12.326   6.584  -2.262  1.00  0.00           N  
ATOM   3139  CZ  ARG B 168     -12.899   7.135  -3.325  1.00  0.00           C  
ATOM   3140  NH1 ARG B 168     -14.178   7.389  -3.383  1.00  0.00           N  
ATOM   3141  NH2 ARG B 168     -12.169   7.432  -4.351  1.00  0.00           N  
ATOM   3142  N   LYS B 169     -14.488   6.673   4.289  1.00  0.00           N  
ATOM   3143  CA  LYS B 169     -15.313   6.094   5.357  1.00  0.00           C  
ATOM   3144  C   LYS B 169     -15.725   7.122   6.422  1.00  0.00           C  
ATOM   3145  O   LYS B 169     -16.819   7.017   6.983  1.00  0.00           O  
ATOM   3146  CB  LYS B 169     -14.549   4.915   5.977  1.00  0.00           C  
ATOM   3147  CG  LYS B 169     -15.260   4.298   7.189  1.00  0.00           C  
ATOM   3148  CD  LYS B 169     -14.610   2.969   7.622  1.00  0.00           C  
ATOM   3149  CE  LYS B 169     -14.936   2.566   9.066  1.00  0.00           C  
ATOM   3150  NZ  LYS B 169     -16.346   2.729   9.474  1.00  0.00           N  
ATOM   3151  N   LEU B 170     -14.842   8.067   6.724  1.00  0.00           N  
ATOM   3152  CA  LEU B 170     -14.968   8.954   7.888  1.00  0.00           C  
ATOM   3153  C   LEU B 170     -15.394  10.386   7.551  1.00  0.00           C  
ATOM   3154  O   LEU B 170     -15.724  11.149   8.461  1.00  0.00           O  
ATOM   3155  CB  LEU B 170     -13.651   8.921   8.685  1.00  0.00           C  
ATOM   3156  CG  LEU B 170     -13.201   7.535   9.192  1.00  0.00           C  
ATOM   3157  CD1 LEU B 170     -11.900   7.675   9.974  1.00  0.00           C  
ATOM   3158  CD2 LEU B 170     -14.230   6.879  10.111  1.00  0.00           C  
ATOM   3159  N   ALA B 171     -15.418  10.764   6.281  1.00  0.00           N  
ATOM   3160  CA  ALA B 171     -15.964  12.050   5.856  1.00  0.00           C  
ATOM   3161  C   ALA B 171     -17.461  12.161   6.200  1.00  0.00           C  
ATOM   3162  O   ALA B 171     -18.179  11.165   6.149  1.00  0.00           O  
ATOM   3163  CB  ALA B 171     -15.724  12.213   4.350  1.00  0.00           C  
ATOM   3164  N   PRO B 172     -17.985  13.382   6.518  1.00  0.00           N  
ATOM   3165  CA  PRO B 172     -17.267  14.659   6.542  1.00  0.00           C  
ATOM   3166  C   PRO B 172     -16.695  15.047   7.913  1.00  0.00           C  
ATOM   3167  O   PRO B 172     -16.050  16.076   8.038  1.00  0.00           O  
ATOM   3168  CB  PRO B 172     -18.317  15.665   6.073  1.00  0.00           C  
ATOM   3169  CG  PRO B 172     -19.605  15.121   6.708  1.00  0.00           C  
ATOM   3170  CD  PRO B 172     -19.416  13.604   6.622  1.00  0.00           C  
ATOM   3171  N   GLU B 173     -16.943  14.248   8.958  1.00  0.00           N  
ATOM   3172  CA  GLU B 173     -16.582  14.601  10.337  1.00  0.00           C  
ATOM   3173  C   GLU B 173     -15.067  14.537  10.598  1.00  0.00           C  
ATOM   3174  O   GLU B 173     -14.527  15.342  11.360  1.00  0.00           O  
ATOM   3175  CB  GLU B 173     -17.288  13.653  11.320  1.00  0.00           C  
ATOM   3176  CG  GLU B 173     -18.819  13.740  11.280  1.00  0.00           C  
ATOM   3177  CD  GLU B 173     -19.412  12.776  12.315  1.00  0.00           C  
ATOM   3178  OE1 GLU B 173     -19.738  13.230  13.427  1.00  0.00           O  
ATOM   3179  OE2 GLU B 173     -19.466  11.569  12.021  1.00  0.00           O  
ATOM   3180  N   VAL B 174     -14.418  13.578   9.971  1.00  0.00           N  
ATOM   3181  CA  VAL B 174     -12.999  13.281  10.171  1.00  0.00           C  
ATOM   3182  C   VAL B 174     -12.258  13.423   8.841  1.00  0.00           C  
ATOM   3183  O   VAL B 174     -12.607  12.770   7.848  1.00  0.00           O  
ATOM   3184  CB  VAL B 174     -12.786  11.870  10.745  1.00  0.00           C  
ATOM   3185  CG1 VAL B 174     -11.351  11.689  11.234  1.00  0.00           C  
ATOM   3186  CG2 VAL B 174     -13.732  11.544  11.914  1.00  0.00           C  
ATOM   3187  N   LYS B 175     -11.204  14.250   8.814  1.00  0.00           N  
ATOM   3188  CA  LYS B 175     -10.253  14.314   7.705  1.00  0.00           C  
ATOM   3189  C   LYS B 175      -9.160  13.270   7.900  1.00  0.00           C  
ATOM   3190  O   LYS B 175      -8.691  13.062   9.012  1.00  0.00           O  
ATOM   3191  CB  LYS B 175      -9.644  15.713   7.585  1.00  0.00           C  
ATOM   3192  CG  LYS B 175     -10.695  16.804   7.325  1.00  0.00           C  
ATOM   3193  CD  LYS B 175     -10.040  18.174   7.069  1.00  0.00           C  
ATOM   3194  CE  LYS B 175      -9.382  18.788   8.328  1.00  0.00           C  
ATOM   3195  NZ  LYS B 175      -7.925  18.528   8.428  1.00  0.00           N  
ATOM   3196  N   VAL B 176      -8.730  12.646   6.820  1.00  0.00           N  
ATOM   3197  CA  VAL B 176      -7.645  11.658   6.859  1.00  0.00           C  
ATOM   3198  C   VAL B 176      -6.638  11.995   5.772  1.00  0.00           C  
ATOM   3199  O   VAL B 176      -6.969  11.966   4.590  1.00  0.00           O  
ATOM   3200  CB  VAL B 176      -8.152  10.208   6.718  1.00  0.00           C  
ATOM   3201  CG1 VAL B 176      -7.024   9.219   7.005  1.00  0.00           C  
ATOM   3202  CG2 VAL B 176      -9.313   9.906   7.673  1.00  0.00           C  
ATOM   3203  N   ASN B 177      -5.416  12.321   6.174  1.00  0.00           N  
ATOM   3204  CA  ASN B 177      -4.327  12.658   5.264  1.00  0.00           C  
ATOM   3205  C   ASN B 177      -3.062  11.885   5.639  1.00  0.00           C  
ATOM   3206  O   ASN B 177      -2.952  11.341   6.737  1.00  0.00           O  
ATOM   3207  CB  ASN B 177      -4.102  14.180   5.275  1.00  0.00           C  
ATOM   3208  CG  ASN B 177      -5.288  14.945   4.705  1.00  0.00           C  
ATOM   3209  OD1 ASN B 177      -5.554  14.921   3.514  1.00  0.00           O  
ATOM   3210  ND2 ASN B 177      -6.025  15.645   5.537  1.00  0.00           N  
ATOM   3211  N   SER B 178      -2.095  11.866   4.739  1.00  0.00           N  
ATOM   3212  CA  SER B 178      -0.770  11.329   5.043  1.00  0.00           C  
ATOM   3213  C   SER B 178       0.334  12.343   4.778  1.00  0.00           C  
ATOM   3214  O   SER B 178       0.216  13.222   3.919  1.00  0.00           O  
ATOM   3215  CB  SER B 178      -0.515   9.991   4.341  1.00  0.00           C  
ATOM   3216  OG  SER B 178      -0.661  10.080   2.938  1.00  0.00           O  
ATOM   3217  N   ILE B 179       1.406  12.220   5.538  1.00  0.00           N  
ATOM   3218  CA  ILE B 179       2.674  12.911   5.328  1.00  0.00           C  
ATOM   3219  C   ILE B 179       3.679  11.856   4.863  1.00  0.00           C  
ATOM   3220  O   ILE B 179       3.864  10.844   5.534  1.00  0.00           O  
ATOM   3221  CB  ILE B 179       3.116  13.651   6.610  1.00  0.00           C  
ATOM   3222  CG1 ILE B 179       2.084  14.742   6.981  1.00  0.00           C  
ATOM   3223  CG2 ILE B 179       4.518  14.254   6.425  1.00  0.00           C  
ATOM   3224  CD1 ILE B 179       2.371  15.479   8.304  1.00  0.00           C  
ATOM   3225  N   ALA B 180       4.313  12.085   3.717  1.00  0.00           N  
ATOM   3226  CA  ALA B 180       5.284  11.184   3.112  1.00  0.00           C  
ATOM   3227  C   ALA B 180       6.696  11.800   3.178  1.00  0.00           C  
ATOM   3228  O   ALA B 180       7.145  12.429   2.218  1.00  0.00           O  
ATOM   3229  CB  ALA B 180       4.824  10.864   1.681  1.00  0.00           C  
ATOM   3230  N   PRO B 181       7.405  11.654   4.293  1.00  0.00           N  
ATOM   3231  CA  PRO B 181       8.733  12.214   4.436  1.00  0.00           C  
ATOM   3232  C   PRO B 181       9.779  11.400   3.667  1.00  0.00           C  
ATOM   3233  O   PRO B 181       9.679  10.181   3.511  1.00  0.00           O  
ATOM   3234  CB  PRO B 181       8.998  12.261   5.941  1.00  0.00           C  
ATOM   3235  CG  PRO B 181       8.202  11.071   6.467  1.00  0.00           C  
ATOM   3236  CD  PRO B 181       7.002  10.997   5.527  1.00  0.00           C  
ATOM   3237  N   SER B 182      10.834  12.080   3.217  1.00  0.00           N  
ATOM   3238  CA  SER B 182      12.121  11.461   2.918  1.00  0.00           C  
ATOM   3239  C   SER B 182      13.020  11.533   4.164  1.00  0.00           C  
ATOM   3240  O   SER B 182      12.582  11.239   5.276  1.00  0.00           O  
ATOM   3241  CB  SER B 182      12.731  12.069   1.647  1.00  0.00           C  
ATOM   3242  OG  SER B 182      13.205  13.379   1.844  1.00  0.00           O  
ATOM   3243  N   LEU B 183      14.266  11.925   4.006  1.00  0.00           N  
ATOM   3244  CA  LEU B 183      15.157  12.180   5.137  1.00  0.00           C  
ATOM   3245  C   LEU B 183      14.770  13.492   5.828  1.00  0.00           C  
ATOM   3246  O   LEU B 183      14.913  14.564   5.241  1.00  0.00           O  
ATOM   3247  CB  LEU B 183      16.599  12.218   4.614  1.00  0.00           C  
ATOM   3248  CG  LEU B 183      17.633  12.476   5.726  1.00  0.00           C  
ATOM   3249  CD1 LEU B 183      17.776  11.264   6.657  1.00  0.00           C  
ATOM   3250  CD2 LEU B 183      18.986  12.756   5.076  1.00  0.00           C  
ATOM   3251  N   ILE B 184      14.357  13.398   7.091  1.00  0.00           N  
ATOM   3252  CA  ILE B 184      14.069  14.546   7.958  1.00  0.00           C  
ATOM   3253  C   ILE B 184      15.195  14.760   8.979  1.00  0.00           C  
ATOM   3254  O   ILE B 184      15.641  15.887   9.199  1.00  0.00           O  
ATOM   3255  CB  ILE B 184      12.699  14.356   8.646  1.00  0.00           C  
ATOM   3256  CG1 ILE B 184      11.543  14.228   7.625  1.00  0.00           C  
ATOM   3257  CG2 ILE B 184      12.403  15.486   9.648  1.00  0.00           C  
ATOM   3258  CD1 ILE B 184      11.341  15.435   6.693  1.00  0.00           C  
ATOM   3259  N   LEU B 185      15.664  13.664   9.581  1.00  0.00           N  
ATOM   3260  CA  LEU B 185      16.686  13.663  10.628  1.00  0.00           C  
ATOM   3261  C   LEU B 185      17.635  12.482  10.416  1.00  0.00           C  
ATOM   3262  O   LEU B 185      17.184  11.349  10.218  1.00  0.00           O  
ATOM   3263  CB  LEU B 185      16.005  13.502  11.998  1.00  0.00           C  
ATOM   3264  CG  LEU B 185      15.199  14.727  12.464  1.00  0.00           C  
ATOM   3265  CD1 LEU B 185      14.211  14.273  13.524  1.00  0.00           C  
ATOM   3266  CD2 LEU B 185      16.116  15.787  13.061  1.00  0.00           C  
ATOM   3267  N   PHE B 186      18.926  12.731  10.536  1.00  0.00           N  
ATOM   3268  CA  PHE B 186      19.914  11.661  10.637  1.00  0.00           C  
ATOM   3269  C   PHE B 186      19.821  10.950  11.994  1.00  0.00           C  
ATOM   3270  O   PHE B 186      19.336  11.507  12.983  1.00  0.00           O  
ATOM   3271  CB  PHE B 186      21.317  12.227  10.387  1.00  0.00           C  
ATOM   3272  CG  PHE B 186      21.542  12.651   8.954  1.00  0.00           C  
ATOM   3273  CD1 PHE B 186      21.604  11.677   7.940  1.00  0.00           C  
ATOM   3274  CD2 PHE B 186      21.692  14.009   8.622  1.00  0.00           C  
ATOM   3275  CE1 PHE B 186      21.820  12.058   6.611  1.00  0.00           C  
ATOM   3276  CE2 PHE B 186      21.904  14.385   7.292  1.00  0.00           C  
ATOM   3277  CZ  PHE B 186      21.967  13.413   6.277  1.00  0.00           C  
ATOM   3278  N   ASN B 187      20.310   9.715  12.051  1.00  0.00           N  
ATOM   3279  CA  ASN B 187      20.621   9.074  13.325  1.00  0.00           C  
ATOM   3280  C   ASN B 187      22.001   9.546  13.806  1.00  0.00           C  
ATOM   3281  O   ASN B 187      22.856   9.921  13.007  1.00  0.00           O  
ATOM   3282  CB  ASN B 187      20.554   7.549  13.201  1.00  0.00           C  
ATOM   3283  CG  ASN B 187      19.183   7.069  12.747  1.00  0.00           C  
ATOM   3284  OD1 ASN B 187      18.201   7.169  13.461  1.00  0.00           O  
ATOM   3285  ND2 ASN B 187      19.090   6.558  11.548  1.00  0.00           N  
ATOM   3286  N   GLU B 188      22.238   9.506  15.110  1.00  0.00           N  
ATOM   3287  CA  GLU B 188      23.539   9.875  15.674  1.00  0.00           C  
ATOM   3288  C   GLU B 188      24.688   9.034  15.097  1.00  0.00           C  
ATOM   3289  O   GLU B 188      25.775   9.547  14.851  1.00  0.00           O  
ATOM   3290  CB  GLU B 188      23.501   9.714  17.197  1.00  0.00           C  
ATOM   3291  CG  GLU B 188      22.570  10.746  17.851  1.00  0.00           C  
ATOM   3292  CD  GLU B 188      22.521  10.615  19.380  1.00  0.00           C  
ATOM   3293  OE1 GLU B 188      22.020  11.574  20.006  1.00  0.00           O  
ATOM   3294  OE2 GLU B 188      22.939   9.560  19.892  1.00  0.00           O  
ATOM   3295  N   HIS B 189      24.413   7.762  14.810  1.00  0.00           N  
ATOM   3296  CA  HIS B 189      25.382   6.802  14.286  1.00  0.00           C  
ATOM   3297  C   HIS B 189      25.558   6.846  12.763  1.00  0.00           C  
ATOM   3298  O   HIS B 189      26.355   6.073  12.236  1.00  0.00           O  
ATOM   3299  CB  HIS B 189      24.979   5.395  14.741  1.00  0.00           C  
ATOM   3300  CG  HIS B 189      24.736   5.291  16.219  1.00  0.00           C  
ATOM   3301  ND1 HIS B 189      25.573   5.740  17.216  1.00  0.00           N  
ATOM   3302  CD2 HIS B 189      23.623   4.784  16.834  1.00  0.00           C  
ATOM   3303  CE1 HIS B 189      24.972   5.501  18.396  1.00  0.00           C  
ATOM   3304  NE2 HIS B 189      23.788   4.924  18.203  1.00  0.00           N  
ATOM   3305  N   ASP B 190      24.829   7.699  12.042  1.00  0.00           N  
ATOM   3306  CA  ASP B 190      24.988   7.809  10.596  1.00  0.00           C  
ATOM   3307  C   ASP B 190      26.342   8.472  10.289  1.00  0.00           C  
ATOM   3308  O   ASP B 190      26.606   9.598  10.708  1.00  0.00           O  
ATOM   3309  CB  ASP B 190      23.831   8.598   9.954  1.00  0.00           C  
ATOM   3310  CG  ASP B 190      22.455   7.922  10.030  1.00  0.00           C  
ATOM   3311  OD1 ASP B 190      22.370   6.678  10.147  1.00  0.00           O  
ATOM   3312  OD2 ASP B 190      21.442   8.658   9.956  1.00  0.00           O  
ATOM   3313  N   ASP B 191      27.212   7.774   9.534  1.00  0.00           N  
ATOM   3314  CA  ASP B 191      28.527   8.284   9.161  1.00  0.00           C  
ATOM   3315  C   ASP B 191      28.448   9.431   8.137  1.00  0.00           C  
ATOM   3316  O   ASP B 191      27.415   9.725   7.527  1.00  0.00           O  
ATOM   3317  CB  ASP B 191      29.439   7.122   8.713  1.00  0.00           C  
ATOM   3318  CG  ASP B 191      29.002   6.475   7.396  1.00  0.00           C  
ATOM   3319  OD1 ASP B 191      28.779   7.225   6.431  1.00  0.00           O  
ATOM   3320  OD2 ASP B 191      28.889   5.231   7.365  1.00  0.00           O  
ATOM   3321  N   ALA B 192      29.586  10.131   7.956  1.00  0.00           N  
ATOM   3322  CA  ALA B 192      29.648  11.307   7.092  1.00  0.00           C  
ATOM   3323  C   ALA B 192      29.375  10.986   5.615  1.00  0.00           C  
ATOM   3324  O   ALA B 192      28.746  11.786   4.919  1.00  0.00           O  
ATOM   3325  CB  ALA B 192      31.027  11.956   7.269  1.00  0.00           C  
ATOM   3326  N   GLU B 193      29.817   9.811   5.140  1.00  0.00           N  
ATOM   3327  CA  GLU B 193      29.615   9.394   3.744  1.00  0.00           C  
ATOM   3328  C   GLU B 193      28.138   9.109   3.467  1.00  0.00           C  
ATOM   3329  O   GLU B 193      27.558   9.641   2.516  1.00  0.00           O  
ATOM   3330  CB  GLU B 193      30.497   8.178   3.445  1.00  0.00           C  
ATOM   3331  CG  GLU B 193      30.447   7.832   1.951  1.00  0.00           C  
ATOM   3332  CD  GLU B 193      31.301   6.621   1.546  1.00  0.00           C  
ATOM   3333  OE1 GLU B 193      31.253   6.302   0.340  1.00  0.00           O  
ATOM   3334  OE2 GLU B 193      31.969   6.044   2.421  1.00  0.00           O  
ATOM   3335  N   TYR B 194      27.482   8.353   4.365  1.00  0.00           N  
ATOM   3336  CA  TYR B 194      26.052   8.100   4.292  1.00  0.00           C  
ATOM   3337  C   TYR B 194      25.242   9.401   4.329  1.00  0.00           C  
ATOM   3338  O   TYR B 194      24.336   9.595   3.510  1.00  0.00           O  
ATOM   3339  CB  TYR B 194      25.628   7.171   5.437  1.00  0.00           C  
ATOM   3340  CG  TYR B 194      24.130   6.966   5.497  1.00  0.00           C  
ATOM   3341  CD1 TYR B 194      23.329   7.754   6.347  1.00  0.00           C  
ATOM   3342  CD2 TYR B 194      23.517   6.020   4.650  1.00  0.00           C  
ATOM   3343  CE1 TYR B 194      21.932   7.590   6.367  1.00  0.00           C  
ATOM   3344  CE2 TYR B 194      22.121   5.844   4.667  1.00  0.00           C  
ATOM   3345  CZ  TYR B 194      21.335   6.635   5.526  1.00  0.00           C  
ATOM   3346  OH  TYR B 194      19.969   6.466   5.553  1.00  0.00           O  
ATOM   3347  N   ARG B 195      25.603  10.318   5.238  1.00  0.00           N  
ATOM   3348  CA  ARG B 195      24.961  11.637   5.340  1.00  0.00           C  
ATOM   3349  C   ARG B 195      25.076  12.400   4.028  1.00  0.00           C  
ATOM   3350  O   ARG B 195      24.068  12.876   3.512  1.00  0.00           O  
ATOM   3351  CB  ARG B 195      25.578  12.440   6.497  1.00  0.00           C  
ATOM   3352  CG  ARG B 195      25.130  11.914   7.874  1.00  0.00           C  
ATOM   3353  CD  ARG B 195      25.842  12.656   9.008  1.00  0.00           C  
ATOM   3354  NE  ARG B 195      25.555  12.044  10.311  1.00  0.00           N  
ATOM   3355  CZ  ARG B 195      25.122  12.631  11.429  1.00  0.00           C  
ATOM   3356  NH1 ARG B 195      24.906  13.918  11.498  1.00  0.00           N  
ATOM   3357  NH2 ARG B 195      24.917  11.910  12.481  1.00  0.00           N  
ATOM   3358  N   GLN B 196      26.263  12.457   3.433  1.00  0.00           N  
ATOM   3359  CA  GLN B 196      26.478  13.172   2.180  1.00  0.00           C  
ATOM   3360  C   GLN B 196      25.704  12.547   1.007  1.00  0.00           C  
ATOM   3361  O   GLN B 196      25.067  13.267   0.240  1.00  0.00           O  
ATOM   3362  CB  GLN B 196      27.988  13.253   1.895  1.00  0.00           C  
ATOM   3363  CG  GLN B 196      28.296  14.238   0.757  1.00  0.00           C  
ATOM   3364  CD  GLN B 196      27.819  15.673   1.073  1.00  0.00           C  
ATOM   3365  OE1 GLN B 196      28.027  16.182   2.154  1.00  0.00           O  
ATOM   3366  NE2 GLN B 196      27.153  16.330   0.169  1.00  0.00           N  
ATOM   3367  N   GLN B 197      25.709  11.221   0.892  1.00  0.00           N  
ATOM   3368  CA  GLN B 197      24.910  10.516  -0.119  1.00  0.00           C  
ATOM   3369  C   GLN B 197      23.407  10.754   0.067  1.00  0.00           C  
ATOM   3370  O   GLN B 197      22.687  10.920  -0.918  1.00  0.00           O  
ATOM   3371  CB  GLN B 197      25.176   9.009  -0.061  1.00  0.00           C  
ATOM   3372  CG  GLN B 197      26.537   8.589  -0.645  1.00  0.00           C  
ATOM   3373  CD  GLN B 197      26.664   7.065  -0.729  1.00  0.00           C  
ATOM   3374  OE1 GLN B 197      25.695   6.329  -0.579  1.00  0.00           O  
ATOM   3375  NE2 GLN B 197      27.840   6.543  -1.006  1.00  0.00           N  
ATOM   3376  N   ALA B 198      22.924  10.763   1.303  1.00  0.00           N  
ATOM   3377  CA  ALA B 198      21.521  10.999   1.604  1.00  0.00           C  
ATOM   3378  C   ALA B 198      21.088  12.437   1.255  1.00  0.00           C  
ATOM   3379  O   ALA B 198      20.073  12.614   0.582  1.00  0.00           O  
ATOM   3380  CB  ALA B 198      21.269  10.643   3.071  1.00  0.00           C  
ATOM   3381  N   LEU B 199      21.899  13.440   1.618  1.00  0.00           N  
ATOM   3382  CA  LEU B 199      21.667  14.851   1.265  1.00  0.00           C  
ATOM   3383  C   LEU B 199      21.661  15.067  -0.252  1.00  0.00           C  
ATOM   3384  O   LEU B 199      20.786  15.746  -0.784  1.00  0.00           O  
ATOM   3385  CB  LEU B 199      22.747  15.724   1.929  1.00  0.00           C  
ATOM   3386  CG  LEU B 199      22.660  15.819   3.458  1.00  0.00           C  
ATOM   3387  CD1 LEU B 199      23.872  16.569   4.000  1.00  0.00           C  
ATOM   3388  CD2 LEU B 199      21.398  16.545   3.923  1.00  0.00           C  
ATOM   3389  N   ASN B 200      22.572  14.413  -0.977  1.00  0.00           N  
ATOM   3390  CA  ASN B 200      22.657  14.523  -2.431  1.00  0.00           C  
ATOM   3391  C   ASN B 200      21.438  13.958  -3.177  1.00  0.00           C  
ATOM   3392  O   ASN B 200      21.254  14.283  -4.349  1.00  0.00           O  
ATOM   3393  CB  ASN B 200      23.959  13.872  -2.916  1.00  0.00           C  
ATOM   3394  CG  ASN B 200      25.195  14.701  -2.612  1.00  0.00           C  
ATOM   3395  OD1 ASN B 200      25.142  15.881  -2.335  1.00  0.00           O  
ATOM   3396  ND2 ASN B 200      26.361  14.095  -2.709  1.00  0.00           N  
ATOM   3397  N   LYS B 201      20.593  13.154  -2.538  1.00  0.00           N  
ATOM   3398  CA  LYS B 201      19.373  12.616  -3.160  1.00  0.00           C  
ATOM   3399  C   LYS B 201      18.263  13.659  -3.334  1.00  0.00           C  
ATOM   3400  O   LYS B 201      17.458  13.516  -4.248  1.00  0.00           O  
ATOM   3401  CB  LYS B 201      18.854  11.409  -2.359  1.00  0.00           C  
ATOM   3402  CG  LYS B 201      19.772  10.180  -2.497  1.00  0.00           C  
ATOM   3403  CD  LYS B 201      19.379   9.063  -1.524  1.00  0.00           C  
ATOM   3404  CE  LYS B 201      20.377   7.909  -1.653  1.00  0.00           C  
ATOM   3405  NZ  LYS B 201      20.173   6.834  -0.642  1.00  0.00           N  
ATOM   3406  N   SER B 202      18.222  14.700  -2.500  1.00  0.00           N  
ATOM   3407  CA  SER B 202      17.243  15.784  -2.618  1.00  0.00           C  
ATOM   3408  C   SER B 202      17.815  16.984  -3.391  1.00  0.00           C  
ATOM   3409  O   SER B 202      19.026  17.157  -3.495  1.00  0.00           O  
ATOM   3410  CB  SER B 202      16.714  16.191  -1.241  1.00  0.00           C  
ATOM   3411  OG  SER B 202      17.713  16.837  -0.482  1.00  0.00           O  
ATOM   3412  N   LEU B 203      16.939  17.830  -3.946  1.00  0.00           N  
ATOM   3413  CA  LEU B 203      17.360  19.091  -4.579  1.00  0.00           C  
ATOM   3414  C   LEU B 203      17.837  20.097  -3.538  1.00  0.00           C  
ATOM   3415  O   LEU B 203      18.868  20.743  -3.744  1.00  0.00           O  
ATOM   3416  CB  LEU B 203      16.206  19.682  -5.413  1.00  0.00           C  
ATOM   3417  CG  LEU B 203      15.828  18.889  -6.679  1.00  0.00           C  
ATOM   3418  CD1 LEU B 203      14.644  19.549  -7.361  1.00  0.00           C  
ATOM   3419  CD2 LEU B 203      16.971  18.829  -7.704  1.00  0.00           C  
ATOM   3420  N   MET B 204      17.149  20.178  -2.410  1.00  0.00           N  
ATOM   3421  CA  MET B 204      17.455  21.114  -1.321  1.00  0.00           C  
ATOM   3422  C   MET B 204      18.730  20.744  -0.548  1.00  0.00           C  
ATOM   3423  O   MET B 204      19.336  21.610   0.072  1.00  0.00           O  
ATOM   3424  CB  MET B 204      16.252  21.206  -0.371  1.00  0.00           C  
ATOM   3425  CG  MET B 204      14.959  21.643  -1.073  1.00  0.00           C  
ATOM   3426  SD  MET B 204      15.084  23.160  -2.060  1.00  0.00           S  
ATOM   3427  CE  MET B 204      15.258  24.384  -0.749  1.00  0.00           C  
ATOM   3428  N   LYS B 205      19.172  19.487  -0.631  1.00  0.00           N  
ATOM   3429  CA  LYS B 205      20.415  18.980  -0.005  1.00  0.00           C  
ATOM   3430  C   LYS B 205      20.510  19.241   1.507  1.00  0.00           C  
ATOM   3431  O   LYS B 205      21.605  19.421   2.036  1.00  0.00           O  
ATOM   3432  CB  LYS B 205      21.663  19.491  -0.753  1.00  0.00           C  
ATOM   3433  CG  LYS B 205      21.701  19.099  -2.229  1.00  0.00           C  
ATOM   3434  CD  LYS B 205      23.016  19.594  -2.838  1.00  0.00           C  
ATOM   3435  CE  LYS B 205      23.112  19.193  -4.303  1.00  0.00           C  
ATOM   3436  NZ  LYS B 205      24.406  19.613  -4.893  1.00  0.00           N  
ATOM   3437  N   THR B 206      19.381  19.232   2.188  1.00  0.00           N  
ATOM   3438  CA  THR B 206      19.296  19.426   3.635  1.00  0.00           C  
ATOM   3439  C   THR B 206      18.520  18.289   4.287  1.00  0.00           C  
ATOM   3440  O   THR B 206      17.676  17.643   3.654  1.00  0.00           O  
ATOM   3441  CB  THR B 206      18.656  20.783   3.989  1.00  0.00           C  
ATOM   3442  OG1 THR B 206      17.398  20.924   3.373  1.00  0.00           O  
ATOM   3443  CG2 THR B 206      19.509  21.968   3.544  1.00  0.00           C  
ATOM   3444  N   ALA B 207      18.806  18.030   5.557  1.00  0.00           N  
ATOM   3445  CA  ALA B 207      17.900  17.341   6.468  1.00  0.00           C  
ATOM   3446  C   ALA B 207      17.176  18.443   7.260  1.00  0.00           C  
ATOM   3447  O   ALA B 207      17.808  19.090   8.091  1.00  0.00           O  
ATOM   3448  CB  ALA B 207      18.708  16.391   7.355  1.00  0.00           C  
ATOM   3449  N   PRO B 208      15.899  18.729   6.974  1.00  0.00           N  
ATOM   3450  CA  PRO B 208      15.247  19.957   7.427  1.00  0.00           C  
ATOM   3451  C   PRO B 208      14.946  19.995   8.932  1.00  0.00           C  
ATOM   3452  O   PRO B 208      14.728  21.059   9.496  1.00  0.00           O  
ATOM   3453  CB  PRO B 208      13.974  20.040   6.588  1.00  0.00           C  
ATOM   3454  CG  PRO B 208      13.644  18.580   6.302  1.00  0.00           C  
ATOM   3455  CD  PRO B 208      15.023  17.955   6.116  1.00  0.00           C  
ATOM   3456  N   GLY B 209      14.962  18.833   9.578  1.00  0.00           N  
ATOM   3457  CA  GLY B 209      14.596  18.702  10.979  1.00  0.00           C  
ATOM   3458  C   GLY B 209      13.088  18.578  11.213  1.00  0.00           C  
ATOM   3459  O   GLY B 209      12.280  18.517  10.292  1.00  0.00           O  
ATOM   3460  N   GLU B 210      12.724  18.526  12.483  1.00  0.00           N  
ATOM   3461  CA  GLU B 210      11.349  18.227  12.922  1.00  0.00           C  
ATOM   3462  C   GLU B 210      10.355  19.348  12.611  1.00  0.00           C  
ATOM   3463  O   GLU B 210       9.169  19.086  12.456  1.00  0.00           O  
ATOM   3464  CB  GLU B 210      11.389  17.952  14.430  1.00  0.00           C  
ATOM   3465  CG  GLU B 210      12.172  16.663  14.746  1.00  0.00           C  
ATOM   3466  CD  GLU B 210      12.886  16.646  16.102  1.00  0.00           C  
ATOM   3467  OE1 GLU B 210      13.135  15.520  16.594  1.00  0.00           O  
ATOM   3468  OE2 GLU B 210      13.230  17.729  16.612  1.00  0.00           O  
ATOM   3469  N   LYS B 211      10.829  20.609  12.480  1.00  0.00           N  
ATOM   3470  CA  LYS B 211       9.975  21.770  12.242  1.00  0.00           C  
ATOM   3471  C   LYS B 211       9.142  21.636  10.967  1.00  0.00           C  
ATOM   3472  O   LYS B 211       7.960  21.944  10.997  1.00  0.00           O  
ATOM   3473  CB  LYS B 211      10.814  23.057  12.221  1.00  0.00           C  
ATOM   3474  CG  LYS B 211       9.885  24.279  12.199  1.00  0.00           C  
ATOM   3475  CD  LYS B 211      10.643  25.611  12.094  1.00  0.00           C  
ATOM   3476  CE  LYS B 211       9.655  26.779  12.143  1.00  0.00           C  
ATOM   3477  NZ  LYS B 211       8.617  26.706  11.082  1.00  0.00           N  
ATOM   3478  N   GLU B 212       9.719  21.129   9.877  1.00  0.00           N  
ATOM   3479  CA  GLU B 212       8.985  20.918   8.623  1.00  0.00           C  
ATOM   3480  C   GLU B 212       7.817  19.938   8.778  1.00  0.00           C  
ATOM   3481  O   GLU B 212       6.783  20.076   8.131  1.00  0.00           O  
ATOM   3482  CB  GLU B 212       9.952  20.368   7.562  1.00  0.00           C  
ATOM   3483  CG  GLU B 212      10.904  21.435   7.012  1.00  0.00           C  
ATOM   3484  CD  GLU B 212      10.231  22.450   6.080  1.00  0.00           C  
ATOM   3485  OE1 GLU B 212      10.773  23.576   5.971  1.00  0.00           O  
ATOM   3486  OE2 GLU B 212       9.208  22.098   5.452  1.00  0.00           O  
ATOM   3487  N   VAL B 213       7.952  18.938   9.655  1.00  0.00           N  
ATOM   3488  CA  VAL B 213       6.865  18.010   9.967  1.00  0.00           C  
ATOM   3489  C   VAL B 213       5.797  18.697  10.817  1.00  0.00           C  
ATOM   3490  O   VAL B 213       4.615  18.538  10.537  1.00  0.00           O  
ATOM   3491  CB  VAL B 213       7.377  16.741  10.665  1.00  0.00           C  
ATOM   3492  CG1 VAL B 213       6.243  15.760  10.953  1.00  0.00           C  
ATOM   3493  CG2 VAL B 213       8.426  16.015   9.810  1.00  0.00           C  
ATOM   3494  N   ILE B 214       6.216  19.474  11.817  1.00  0.00           N  
ATOM   3495  CA  ILE B 214       5.312  20.229  12.695  1.00  0.00           C  
ATOM   3496  C   ILE B 214       4.479  21.225  11.883  1.00  0.00           C  
ATOM   3497  O   ILE B 214       3.255  21.213  11.986  1.00  0.00           O  
ATOM   3498  CB  ILE B 214       6.121  20.925  13.816  1.00  0.00           C  
ATOM   3499  CG1 ILE B 214       6.709  19.879  14.788  1.00  0.00           C  
ATOM   3500  CG2 ILE B 214       5.247  21.935  14.581  1.00  0.00           C  
ATOM   3501  CD1 ILE B 214       7.795  20.441  15.722  1.00  0.00           C  
ATOM   3502  N   ASP B 215       5.119  22.021  11.023  1.00  0.00           N  
ATOM   3503  CA  ASP B 215       4.450  23.026  10.188  1.00  0.00           C  
ATOM   3504  C   ASP B 215       3.391  22.383   9.276  1.00  0.00           C  
ATOM   3505  O   ASP B 215       2.283  22.910   9.112  1.00  0.00           O  
ATOM   3506  CB  ASP B 215       5.500  23.768   9.338  1.00  0.00           C  
ATOM   3507  CG  ASP B 215       6.491  24.672  10.095  1.00  0.00           C  
ATOM   3508  OD1 ASP B 215       6.283  25.053  11.268  1.00  0.00           O  
ATOM   3509  OD2 ASP B 215       7.515  25.083   9.494  1.00  0.00           O  
ATOM   3510  N   LEU B 216       3.682  21.213   8.710  1.00  0.00           N  
ATOM   3511  CA  LEU B 216       2.725  20.486   7.864  1.00  0.00           C  
ATOM   3512  C   LEU B 216       1.587  19.857   8.683  1.00  0.00           C  
ATOM   3513  O   LEU B 216       0.443  19.855   8.228  1.00  0.00           O  
ATOM   3514  CB  LEU B 216       3.486  19.448   7.025  1.00  0.00           C  
ATOM   3515  CG  LEU B 216       2.594  18.649   6.060  1.00  0.00           C  
ATOM   3516  CD1 LEU B 216       1.787  19.526   5.097  1.00  0.00           C  
ATOM   3517  CD2 LEU B 216       3.469  17.728   5.208  1.00  0.00           C  
ATOM   3518  N   VAL B 217       1.873  19.340   9.873  1.00  0.00           N  
ATOM   3519  CA  VAL B 217       0.838  18.845  10.796  1.00  0.00           C  
ATOM   3520  C   VAL B 217      -0.113  19.975  11.180  1.00  0.00           C  
ATOM   3521  O   VAL B 217      -1.323  19.802  11.043  1.00  0.00           O  
ATOM   3522  CB  VAL B 217       1.465  18.170  12.031  1.00  0.00           C  
ATOM   3523  CG1 VAL B 217       0.444  17.918  13.146  1.00  0.00           C  
ATOM   3524  CG2 VAL B 217       2.065  16.809  11.654  1.00  0.00           C  
ATOM   3525  N   ASP B 218       0.399  21.139  11.552  1.00  0.00           N  
ATOM   3526  CA  ASP B 218      -0.414  22.300  11.906  1.00  0.00           C  
ATOM   3527  C   ASP B 218      -1.294  22.762  10.739  1.00  0.00           C  
ATOM   3528  O   ASP B 218      -2.484  23.033  10.917  1.00  0.00           O  
ATOM   3529  CB  ASP B 218       0.492  23.459  12.368  1.00  0.00           C  
ATOM   3530  CG  ASP B 218       0.907  23.368  13.838  1.00  0.00           C  
ATOM   3531  OD1 ASP B 218       0.420  22.462  14.556  1.00  0.00           O  
ATOM   3532  OD2 ASP B 218       1.652  24.265  14.278  1.00  0.00           O  
ATOM   3533  N   TYR B 219      -0.752  22.775   9.514  1.00  0.00           N  
ATOM   3534  CA  TYR B 219      -1.549  23.056   8.317  1.00  0.00           C  
ATOM   3535  C   TYR B 219      -2.692  22.049   8.137  1.00  0.00           C  
ATOM   3536  O   TYR B 219      -3.839  22.450   7.901  1.00  0.00           O  
ATOM   3537  CB  TYR B 219      -0.641  23.080   7.079  1.00  0.00           C  
ATOM   3538  CG  TYR B 219      -1.417  23.009   5.780  1.00  0.00           C  
ATOM   3539  CD1 TYR B 219      -1.405  21.829   4.999  1.00  0.00           C  
ATOM   3540  CD2 TYR B 219      -2.228  24.089   5.385  1.00  0.00           C  
ATOM   3541  CE1 TYR B 219      -2.186  21.741   3.833  1.00  0.00           C  
ATOM   3542  CE2 TYR B 219      -3.018  24.004   4.220  1.00  0.00           C  
ATOM   3543  CZ  TYR B 219      -2.991  22.827   3.452  1.00  0.00           C  
ATOM   3544  OH  TYR B 219      -3.775  22.747   2.323  1.00  0.00           O  
ATOM   3545  N   LEU B 220      -2.421  20.749   8.259  1.00  0.00           N  
ATOM   3546  CA  LEU B 220      -3.428  19.709   8.083  1.00  0.00           C  
ATOM   3547  C   LEU B 220      -4.525  19.765   9.152  1.00  0.00           C  
ATOM   3548  O   LEU B 220      -5.699  19.583   8.827  1.00  0.00           O  
ATOM   3549  CB  LEU B 220      -2.756  18.320   8.059  1.00  0.00           C  
ATOM   3550  CG  LEU B 220      -1.932  18.029   6.796  1.00  0.00           C  
ATOM   3551  CD1 LEU B 220      -1.262  16.661   6.933  1.00  0.00           C  
ATOM   3552  CD2 LEU B 220      -2.797  17.997   5.529  1.00  0.00           C  
ATOM   3553  N   LEU B 221      -4.159  20.056  10.397  1.00  0.00           N  
ATOM   3554  CA  LEU B 221      -5.098  20.229  11.505  1.00  0.00           C  
ATOM   3555  C   LEU B 221      -5.929  21.514  11.373  1.00  0.00           C  
ATOM   3556  O   LEU B 221      -7.093  21.544  11.780  1.00  0.00           O  
ATOM   3557  CB  LEU B 221      -4.323  20.230  12.831  1.00  0.00           C  
ATOM   3558  CG  LEU B 221      -3.638  18.898  13.206  1.00  0.00           C  
ATOM   3559  CD1 LEU B 221      -2.889  19.068  14.524  1.00  0.00           C  
ATOM   3560  CD2 LEU B 221      -4.631  17.750  13.381  1.00  0.00           C  
ATOM   3561  N   THR B 222      -5.370  22.565  10.774  1.00  0.00           N  
ATOM   3562  CA  THR B 222      -6.054  23.847  10.538  1.00  0.00           C  
ATOM   3563  C   THR B 222      -7.019  23.780   9.356  1.00  0.00           C  
ATOM   3564  O   THR B 222      -8.109  24.355   9.401  1.00  0.00           O  
ATOM   3565  CB  THR B 222      -5.024  24.971  10.312  1.00  0.00           C  
ATOM   3566  OG1 THR B 222      -4.194  25.080  11.437  1.00  0.00           O  
ATOM   3567  CG2 THR B 222      -5.678  26.344  10.127  1.00  0.00           C  
ATOM   3568  N   SER B 223      -6.657  23.062   8.285  1.00  0.00           N  
ATOM   3569  CA  SER B 223      -7.506  22.905   7.107  1.00  0.00           C  
ATOM   3570  C   SER B 223      -8.827  22.214   7.467  1.00  0.00           C  
ATOM   3571  O   SER B 223      -8.843  21.154   8.081  1.00  0.00           O  
ATOM   3572  CB  SER B 223      -6.776  22.110   6.024  1.00  0.00           C  
ATOM   3573  OG  SER B 223      -7.628  21.920   4.903  1.00  0.00           O  
ATOM   3574  N   CYS B 224      -9.944  22.769   7.000  1.00  0.00           N  
ATOM   3575  CA  CYS B 224     -11.270  22.156   7.109  1.00  0.00           C  
ATOM   3576  C   CYS B 224     -11.749  21.500   5.802  1.00  0.00           C  
ATOM   3577  O   CYS B 224     -12.919  21.137   5.693  1.00  0.00           O  
ATOM   3578  CB  CYS B 224     -12.266  23.201   7.608  1.00  0.00           C  
ATOM   3579  SG  CYS B 224     -11.830  23.729   9.290  1.00  0.00           S  
ATOM   3580  N   PHE B 225     -10.870  21.373   4.800  1.00  0.00           N  
ATOM   3581  CA  PHE B 225     -11.243  20.944   3.453  1.00  0.00           C  
ATOM   3582  C   PHE B 225     -10.393  19.800   2.889  1.00  0.00           C  
ATOM   3583  O   PHE B 225     -10.921  18.901   2.232  1.00  0.00           O  
ATOM   3584  CB  PHE B 225     -11.182  22.178   2.535  1.00  0.00           C  
ATOM   3585  CG  PHE B 225     -11.770  21.941   1.162  1.00  0.00           C  
ATOM   3586  CD1 PHE B 225     -10.944  21.943   0.020  1.00  0.00           C  
ATOM   3587  CD2 PHE B 225     -13.150  21.724   1.025  1.00  0.00           C  
ATOM   3588  CE1 PHE B 225     -11.496  21.727  -1.248  1.00  0.00           C  
ATOM   3589  CE2 PHE B 225     -13.713  21.499  -0.246  1.00  0.00           C  
ATOM   3590  CZ  PHE B 225     -12.885  21.505  -1.389  1.00  0.00           C  
ATOM   3591  N   VAL B 226      -9.095  19.808   3.133  1.00  0.00           N  
ATOM   3592  CA  VAL B 226      -8.187  18.793   2.596  1.00  0.00           C  
ATOM   3593  C   VAL B 226      -8.396  17.459   3.314  1.00  0.00           C  
ATOM   3594  O   VAL B 226      -8.210  17.353   4.520  1.00  0.00           O  
ATOM   3595  CB  VAL B 226      -6.729  19.258   2.666  1.00  0.00           C  
ATOM   3596  CG1 VAL B 226      -5.752  18.151   2.301  1.00  0.00           C  
ATOM   3597  CG2 VAL B 226      -6.496  20.412   1.682  1.00  0.00           C  
ATOM   3598  N   THR B 227      -8.741  16.420   2.541  1.00  0.00           N  
ATOM   3599  CA  THR B 227      -8.824  15.043   3.031  1.00  0.00           C  
ATOM   3600  C   THR B 227      -8.434  14.049   1.938  1.00  0.00           C  
ATOM   3601  O   THR B 227      -8.520  14.363   0.748  1.00  0.00           O  
ATOM   3602  CB  THR B 227     -10.223  14.745   3.616  1.00  0.00           C  
ATOM   3603  OG1 THR B 227     -10.181  13.537   4.340  1.00  0.00           O  
ATOM   3604  CG2 THR B 227     -11.318  14.630   2.559  1.00  0.00           C  
ATOM   3605  N   GLY B 228      -7.968  12.870   2.334  1.00  0.00           N  
ATOM   3606  CA  GLY B 228      -7.597  11.792   1.421  1.00  0.00           C  
ATOM   3607  C   GLY B 228      -6.330  12.042   0.598  1.00  0.00           C  
ATOM   3608  O   GLY B 228      -6.118  11.363  -0.410  1.00  0.00           O  
ATOM   3609  N   ARG B 229      -5.500  13.000   0.991  1.00  0.00           N  
ATOM   3610  CA  ARG B 229      -4.283  13.393   0.259  1.00  0.00           C  
ATOM   3611  C   ARG B 229      -3.010  12.964   0.995  1.00  0.00           C  
ATOM   3612  O   ARG B 229      -2.980  12.892   2.219  1.00  0.00           O  
ATOM   3613  CB  ARG B 229      -4.286  14.902  -0.022  1.00  0.00           C  
ATOM   3614  CG  ARG B 229      -5.375  15.348  -1.012  1.00  0.00           C  
ATOM   3615  CD  ARG B 229      -5.168  14.766  -2.419  1.00  0.00           C  
ATOM   3616  NE  ARG B 229      -6.109  15.329  -3.388  1.00  0.00           N  
ATOM   3617  CZ  ARG B 229      -6.087  15.146  -4.705  1.00  0.00           C  
ATOM   3618  NH1 ARG B 229      -5.172  14.401  -5.272  1.00  0.00           N  
ATOM   3619  NH2 ARG B 229      -6.982  15.697  -5.463  1.00  0.00           N  
ATOM   3620  N   SER B 230      -1.973  12.740   0.209  1.00  0.00           N  
ATOM   3621  CA  SER B 230      -0.613  12.549   0.697  1.00  0.00           C  
ATOM   3622  C   SER B 230       0.206  13.812   0.419  1.00  0.00           C  
ATOM   3623  O   SER B 230       0.171  14.339  -0.692  1.00  0.00           O  
ATOM   3624  CB  SER B 230       0.030  11.329   0.039  1.00  0.00           C  
ATOM   3625  OG  SER B 230       1.261  11.044   0.661  1.00  0.00           O  
ATOM   3626  N   PHE B 231       0.920  14.294   1.424  1.00  0.00           N  
ATOM   3627  CA  PHE B 231       1.763  15.477   1.358  1.00  0.00           C  
ATOM   3628  C   PHE B 231       3.235  15.058   1.440  1.00  0.00           C  
ATOM   3629  O   PHE B 231       3.681  14.599   2.491  1.00  0.00           O  
ATOM   3630  CB  PHE B 231       1.382  16.456   2.472  1.00  0.00           C  
ATOM   3631  CG  PHE B 231       0.047  17.132   2.244  1.00  0.00           C  
ATOM   3632  CD1 PHE B 231      -0.002  18.437   1.727  1.00  0.00           C  
ATOM   3633  CD2 PHE B 231      -1.150  16.442   2.501  1.00  0.00           C  
ATOM   3634  CE1 PHE B 231      -1.226  19.053   1.461  1.00  0.00           C  
ATOM   3635  CE2 PHE B 231      -2.380  17.055   2.230  1.00  0.00           C  
ATOM   3636  CZ  PHE B 231      -2.422  18.351   1.702  1.00  0.00           C  
ATOM   3637  N   PRO B 232       4.006  15.181   0.351  1.00  0.00           N  
ATOM   3638  CA  PRO B 232       5.415  14.832   0.363  1.00  0.00           C  
ATOM   3639  C   PRO B 232       6.244  15.879   1.123  1.00  0.00           C  
ATOM   3640  O   PRO B 232       6.077  17.078   0.929  1.00  0.00           O  
ATOM   3641  CB  PRO B 232       5.816  14.730  -1.108  1.00  0.00           C  
ATOM   3642  CG  PRO B 232       4.859  15.696  -1.807  1.00  0.00           C  
ATOM   3643  CD  PRO B 232       3.587  15.602  -0.976  1.00  0.00           C  
ATOM   3644  N   LEU B 233       7.181  15.412   1.940  1.00  0.00           N  
ATOM   3645  CA  LEU B 233       8.262  16.199   2.541  1.00  0.00           C  
ATOM   3646  C   LEU B 233       9.599  15.617   2.079  1.00  0.00           C  
ATOM   3647  O   LEU B 233      10.260  14.866   2.804  1.00  0.00           O  
ATOM   3648  CB  LEU B 233       8.137  16.205   4.074  1.00  0.00           C  
ATOM   3649  CG  LEU B 233       7.032  17.091   4.651  1.00  0.00           C  
ATOM   3650  CD1 LEU B 233       7.033  16.943   6.178  1.00  0.00           C  
ATOM   3651  CD2 LEU B 233       7.232  18.563   4.324  1.00  0.00           C  
ATOM   3652  N   ASP B 234       9.998  15.919   0.844  1.00  0.00           N  
ATOM   3653  CA  ASP B 234      11.092  15.213   0.170  1.00  0.00           C  
ATOM   3654  C   ASP B 234      12.241  16.107  -0.325  1.00  0.00           C  
ATOM   3655  O   ASP B 234      13.217  15.609  -0.900  1.00  0.00           O  
ATOM   3656  CB  ASP B 234      10.503  14.337  -0.945  1.00  0.00           C  
ATOM   3657  CG  ASP B 234      10.153  15.084  -2.234  1.00  0.00           C  
ATOM   3658  OD1 ASP B 234      10.156  16.335  -2.260  1.00  0.00           O  
ATOM   3659  OD2 ASP B 234       9.940  14.392  -3.259  1.00  0.00           O  
ATOM   3660  N   GLY B 235      12.154  17.412  -0.124  1.00  0.00           N  
ATOM   3661  CA  GLY B 235      13.168  18.376  -0.570  1.00  0.00           C  
ATOM   3662  C   GLY B 235      13.425  18.330  -2.081  1.00  0.00           C  
ATOM   3663  O   GLY B 235      14.555  18.555  -2.526  1.00  0.00           O  
ATOM   3664  N   GLY B 236      12.406  17.971  -2.873  1.00  0.00           N  
ATOM   3665  CA  GLY B 236      12.515  17.796  -4.324  1.00  0.00           C  
ATOM   3666  C   GLY B 236      13.167  16.482  -4.771  1.00  0.00           C  
ATOM   3667  O   GLY B 236      13.535  16.343  -5.938  1.00  0.00           O  
ATOM   3668  N   ARG B 237      13.304  15.497  -3.889  1.00  0.00           N  
ATOM   3669  CA  ARG B 237      13.915  14.188  -4.216  1.00  0.00           C  
ATOM   3670  C   ARG B 237      13.213  13.450  -5.360  1.00  0.00           C  
ATOM   3671  O   ARG B 237      13.871  12.709  -6.090  1.00  0.00           O  
ATOM   3672  CB  ARG B 237      13.950  13.337  -2.937  1.00  0.00           C  
ATOM   3673  CG  ARG B 237      14.604  11.973  -3.156  1.00  0.00           C  
ATOM   3674  CD  ARG B 237      14.759  11.228  -1.826  1.00  0.00           C  
ATOM   3675  NE  ARG B 237      15.240   9.864  -2.041  1.00  0.00           N  
ATOM   3676  CZ  ARG B 237      15.520   8.966  -1.113  1.00  0.00           C  
ATOM   3677  NH1 ARG B 237      15.425   9.248   0.158  1.00  0.00           N  
ATOM   3678  NH2 ARG B 237      15.899   7.775  -1.448  1.00  0.00           N  
ATOM   3679  N   HIS B 238      11.923  13.637  -5.541  1.00  0.00           N  
ATOM   3680  CA  HIS B 238      11.159  13.025  -6.639  1.00  0.00           C  
ATOM   3681  C   HIS B 238      11.591  13.495  -8.038  1.00  0.00           C  
ATOM   3682  O   HIS B 238      11.347  12.789  -9.012  1.00  0.00           O  
ATOM   3683  CB  HIS B 238       9.665  13.288  -6.417  1.00  0.00           C  
ATOM   3684  CG  HIS B 238       9.277  14.734  -6.585  1.00  0.00           C  
ATOM   3685  ND1 HIS B 238       9.453  15.742  -5.667  1.00  0.00           N  
ATOM   3686  CD2 HIS B 238       8.668  15.307  -7.682  1.00  0.00           C  
ATOM   3687  CE1 HIS B 238       8.965  16.874  -6.181  1.00  0.00           C  
ATOM   3688  NE2 HIS B 238       8.486  16.653  -7.411  1.00  0.00           N  
ATOM   3689  N   LEU B 239      12.257  14.652  -8.129  1.00  0.00           N  
ATOM   3690  CA  LEU B 239      12.772  15.239  -9.373  1.00  0.00           C  
ATOM   3691  C   LEU B 239      14.210  14.808  -9.705  1.00  0.00           C  
ATOM   3692  O   LEU B 239      14.777  15.297 -10.683  1.00  0.00           O  
ATOM   3693  CB  LEU B 239      12.672  16.772  -9.291  1.00  0.00           C  
ATOM   3694  CG  LEU B 239      11.245  17.325  -9.091  1.00  0.00           C  
ATOM   3695  CD1 LEU B 239      11.312  18.838  -8.896  1.00  0.00           C  
ATOM   3696  CD2 LEU B 239      10.348  17.039 -10.298  1.00  0.00           C  
ATOM   3697  N   ARG B 240      14.833  13.937  -8.895  1.00  0.00           N  
ATOM   3698  CA  ARG B 240      16.195  13.438  -9.088  1.00  0.00           C  
ATOM   3699  C   ARG B 240      16.245  11.957  -9.424  1.00  0.00           C  
ATOM   3700  O   ARG B 240      15.409  11.200  -8.897  1.00  0.00           O  
ATOM   3701  CB  ARG B 240      17.085  13.737  -7.883  1.00  0.00           C  
ATOM   3702  CG  ARG B 240      17.582  15.178  -7.906  1.00  0.00           C  
ATOM   3703  CD  ARG B 240      18.767  15.304  -6.949  1.00  0.00           C  
ATOM   3704  NE  ARG B 240      19.381  16.635  -7.055  1.00  0.00           N  
ATOM   3705  CZ  ARG B 240      20.456  17.033  -6.411  1.00  0.00           C  
ATOM   3706  NH1 ARG B 240      21.097  16.239  -5.589  1.00  0.00           N  
ATOM   3707  NH2 ARG B 240      20.913  18.234  -6.587  1.00  0.00           N  
ATOM   3708  OXT ARG B 240      17.173  11.604 -10.179  1.00  0.00           O  
CONECT    1    2                                                      
CONECT    2    1    5    3                                            
CONECT    3    4    4    2    9                                       
CONECT    4    3    3                                                 
CONECT    5    6    2                                                 
CONECT    6    7    5                                                 
CONECT    7    8    6                                                 
CONECT    8    7                                                      
CONECT    9    3   10                                                 
CONECT   10    9   11                                                 
CONECT   11   13   10   12   12                                       
CONECT   12   11   11                                                 
CONECT   13   14   11                                                 
CONECT   14   17   13   15                                            
CONECT   15   14   16   16   22                                       
CONECT   16   15   15                                                 
CONECT   17   18   14                                                 
CONECT   18   19   17                                                 
CONECT   19   20   18                                                 
CONECT   20   21   19                                                 
CONECT   21   20                                                      
CONECT   22   15   23                                                 
CONECT   23   22   24   26                                            
CONECT   24   25   25   23   29                                       
CONECT   25   24   24                                                 
CONECT   26   27   23   28                                            
CONECT   27   26                                                      
CONECT   28   26                                                      
CONECT   29   24   30                                                 
CONECT   30   29   31   33                                            
CONECT   31   30   38   32   32                                       
CONECT   32   31   31                                                 
CONECT   33   30   34                                                 
CONECT   34   33   35                                                 
CONECT   35   34   37   36   36                                       
CONECT   36   35   35                                                 
CONECT   37   35                                                      
CONECT   38   44   31   39                                            
CONECT   39   42   38   40                                            
CONECT   40   39   41   41   45                                       
CONECT   41   40   40                                                 
CONECT   42   43   39                                                 
CONECT   43   44   42                                                 
CONECT   44   43   38                                                 
CONECT   45   40   46                                                 
CONECT   46   45   47   49                                            
CONECT   47   48   48   46   53                                       
CONECT   48   47   47                                                 
CONECT   49   46   50                                                 
CONECT   50   49   51   52                                            
CONECT   51   50                                                      
CONECT   52   50                                                      
CONECT   53   47   54   59                                            
CONECT   54   53   55   57                                            
CONECT   55   54   60   56   56                                       
CONECT   56   55   55                                                 
CONECT   57   54   58                                                 
CONECT   58   59   57                                                 
CONECT   59   53   58                                                 
CONECT   60   55   61                                                 
CONECT   61   64   60   62                                            
CONECT   62   61   63   63   68                                       
CONECT   63   62   62                                                 
CONECT   64   65   66   61                                            
CONECT   65   67   64                                                 
CONECT   66   64                                                      
CONECT   67   65                                                      
CONECT   68   62   69                                                 
CONECT   69   68   70   72                                            
CONECT   70   69   71   71   76                                       
CONECT   71   70   70                                                 
CONECT   72   69   73                                                 
CONECT   73   72   74   75                                            
CONECT   74   73                                                      
CONECT   75   73                                                      
CONECT   76   70   77                                                 
CONECT   77   80   76   78                                            
CONECT   78   77   79   79   84                                       
CONECT   79   78   78                                                 
CONECT   80   81   82   77                                            
CONECT   81   83   80                                                 
CONECT   82   80                                                      
CONECT   83   81                                                      
CONECT   84   78   85                                                 
CONECT   85   84   86   88                                            
CONECT   86   87   87   85   91                                       
CONECT   87   86   86                                                 
CONECT   88   85   89   90                                            
CONECT   89   88                                                      
CONECT   90   88                                                      
CONECT   91   86   92                                                 
CONECT   92   93   91                                                 
CONECT   93   95   94   94   92                                       
CONECT   94   93   93                                                 
CONECT   95   96   93                                                 
CONECT   96   97   95                                                 
CONECT   97   98   98   96   99                                       
CONECT   98   97   97                                                 
CONECT   99   97  100                                                 
CONECT  100  101   99                                                 
CONECT  101  102  102  103  100                                       
CONECT  102  101  101                                                 
CONECT  103  104  101                                                 
CONECT  104  105  103  107                                            
CONECT  105  114  106  106  104                                       
CONECT  106  105  105                                                 
CONECT  107  104  108                                                 
CONECT  108  107  109                                                 
CONECT  109  108  110                                                 
CONECT  110  109  111  111                                            
CONECT  111  110  110  112  113                                       
CONECT  112  111                                                      
CONECT  113  111                                                      
CONECT  114  115  105                                                 
CONECT  115  116  114  118                                            
CONECT  116  117  117  125  115                                       
CONECT  117  116  116                                                 
CONECT  118  115  119                                                 
CONECT  119  118  120                                                 
CONECT  120  119  121                                                 
CONECT  121  120  122  122                                            
CONECT  122  121  121  124  123                                       
CONECT  123  122                                                      
CONECT  124  122                                                      
CONECT  125  126  116                                                 
CONECT  126  127  129  125                                            
CONECT  127  128  128  126  133                                       
CONECT  128  127  127                                                 
CONECT  129  126  131  130                                            
CONECT  130  129  132                                                 
CONECT  131  129                                                      
CONECT  132  130                                                      
CONECT  133  127  134                                                 
CONECT  134  135  133                                                 
CONECT  135  136  136  137  134                                       
CONECT  136  135  135                                                 
CONECT  137  138  135                                                 
CONECT  138  139  141  137                                            
CONECT  139  140  140  145  138                                       
CONECT  140  139  139                                                 
CONECT  141  142  138                                                 
CONECT  142  143  144  141                                            
CONECT  143  142                                                      
CONECT  144  142                                                      
CONECT  145  146  139                                                 
CONECT  146  147  149  145                                            
CONECT  147  148  148  146  150                                       
CONECT  148  147  147                                                 
CONECT  149  146                                                      
CONECT  150  147  151                                                 
CONECT  151  152  150  154                                            
CONECT  152  153  153  151  158                                       
CONECT  153  152  152                                                 
CONECT  154  151  155                                                 
CONECT  155  157  154  156                                            
CONECT  156  155                                                      
CONECT  157  155                                                      
CONECT  158  152  159                                                 
CONECT  159  160  158  162                                            
CONECT  160  161  161  163  159                                       
CONECT  161  160  160                                                 
CONECT  162  159                                                      
CONECT  163  164  160                                                 
CONECT  164  165  167  163                                            
CONECT  165  166  166  177  164                                       
CONECT  166  165  165                                                 
CONECT  167  164  168                                                 
CONECT  168  167  170  170  169                                       
CONECT  169  168  171                                                 
CONECT  170  173  168  168  172                                       
CONECT  171  172  172  169                                            
CONECT  172  170  174  171  171                                       
CONECT  173  175  175  170                                            
CONECT  174  176  176  172                                            
CONECT  175  173  173  176                                            
CONECT  176  175  174  174                                            
CONECT  177  178  165                                                 
CONECT  178  179  181  177                                            
CONECT  179  180  180  178  187                                       
CONECT  180  179  179                                                 
CONECT  181  182  178                                                 
CONECT  182  183  183  184  181                                       
CONECT  183  185  182  182                                            
CONECT  184  186  182                                                 
CONECT  185  183  186  186                                            
CONECT  186  185  185  184                                            
CONECT  187  179  188                                                 
CONECT  188  189  187  191                                            
CONECT  189  190  190  188  198                                       
CONECT  190  189  189                                                 
CONECT  191  188  192                                                 
CONECT  192  193  193  191  194                                       
CONECT  193  195  192  192                                            
CONECT  194  192  196  196                                            
CONECT  195  193  197  197                                            
CONECT  196  197  194  194                                            
CONECT  197  195  195  196                                            
CONECT  198  189  199                                                 
CONECT  199  200  198  202                                            
CONECT  200  201  201  206  199                                       
CONECT  201  200  200                                                 
CONECT  202  199  204  203                                            
CONECT  203  202  205                                                 
CONECT  204  202                                                      
CONECT  205  203                                                      
CONECT  206  207  200                                                 
CONECT  207  208  210  206                                            
CONECT  208  209  209  214  207                                       
CONECT  209  208  208                                                 
CONECT  210  207  211                                                 
CONECT  211  210  212  212  213                                       
CONECT  212  211  211                                                 
CONECT  213  211                                                      
CONECT  214  215  208                                                 
CONECT  215  216  218  214                                            
CONECT  216  217  217  215  223                                       
CONECT  217  216  216                                                 
CONECT  218  215  219                                                 
CONECT  219  218  220                                                 
CONECT  220  219  222  221  221                                       
CONECT  221  220  220                                                 
CONECT  222  220                                                      
CONECT  223  216  224                                                 
CONECT  224  227  223  225                                            
CONECT  225  224  226  226  232                                       
CONECT  226  225  225                                                 
CONECT  227  228  224                                                 
CONECT  228  229  227                                                 
CONECT  229  230  228                                                 
CONECT  230  231  229                                                 
CONECT  231  230                                                      
CONECT  232  225  233                                                 
CONECT  233  232  236  234                                            
CONECT  234  233  235  235  241                                       
CONECT  235  234  234                                                 
CONECT  236  233  237                                                 
CONECT  237  236  238                                                 
CONECT  238  239  239  237  240                                       
CONECT  239  238  238                                                 
CONECT  240  238                                                      
CONECT  241  234  247  242                                            
CONECT  242  241  245  243                                            
CONECT  243  242  244  244  248                                       
CONECT  244  243  243                                                 
CONECT  245  246  242                                                 
CONECT  246  247  245                                                 
CONECT  247  241  246                                                 
CONECT  248  243  249                                                 
CONECT  249  248  252  250                                            
CONECT  250  249  251  251  255                                       
CONECT  251  250  250                                                 
CONECT  252  253  254  249                                            
CONECT  253  252                                                      
CONECT  254  252                                                      
CONECT  255  250  256                                                 
CONECT  256  255  257  259                                            
CONECT  257  256  258  258  263                                       
CONECT  258  257  257                                                 
CONECT  259  256  260  261                                            
CONECT  260  259  262                                                 
CONECT  261  259                                                      
CONECT  262  260                                                      
CONECT  263  257  264                                                 
CONECT  264  267  263  265                                            
CONECT  265  264  266  266  270                                       
CONECT  266  265  265                                                 
CONECT  267  269  268  264                                            
CONECT  268  267                                                      
CONECT  269  267                                                      
CONECT  270  265  271                                                 
CONECT  271  270  272  274                                            
CONECT  272  273  273  271  276                                       
CONECT  273  272  272                                                 
CONECT  274  271  275                                                 
CONECT  275  274                                                      
CONECT  276  272  277                                                 
CONECT  277  280  276  278                                            
CONECT  278  277  279  279  288                                       
CONECT  279  278  278                                                 
CONECT  280  281  277                                                 
CONECT  281  282  282  280  283                                       
CONECT  282  284  281  281                                            
CONECT  283  281  285  285                                            
CONECT  284  282  286  286                                            
CONECT  285  286  283  283                                            
CONECT  286  284  284  287  285                                       
CONECT  287  286                                                      
CONECT  288  278  289                                                 
CONECT  289  288  290  292                                            
CONECT  290  299  289  291  291                                       
CONECT  291  290  290                                                 
CONECT  292  289  293                                                 
CONECT  293  292  294                                                 
CONECT  294  293  295                                                 
CONECT  295  294  296  296                                            
CONECT  296  295  295  298  297                                       
CONECT  297  296                                                      
CONECT  298  296                                                      
CONECT  299  300  290                                                 
CONECT  300  301  299  303                                            
CONECT  301  302  302  306  300                                       
CONECT  302  301  301                                                 
CONECT  303  300  305  304                                            
CONECT  304  303                                                      
CONECT  305  303                                                      
CONECT  306  307  301                                                 
CONECT  307  308  310  306                                            
CONECT  308  316  309  309  307                                       
CONECT  309  308  308                                                 
CONECT  310  311  307                                                 
CONECT  311  312  312  313  310                                       
CONECT  312  314  311  311                                            
CONECT  313  315  311                                                 
CONECT  314  315  315  312                                            
CONECT  315  314  314  313                                            
CONECT  316  317  308                                                 
CONECT  317  318  320  316                                            
CONECT  318  328  319  319  317                                       
CONECT  319  318  318                                                 
CONECT  320  317  321                                                 
CONECT  321  320  323  323  322                                       
CONECT  322  321  324  324                                            
CONECT  323  321  321  325                                            
CONECT  324  322  322  326                                            
CONECT  325  323  326  326                                            
CONECT  326  325  325  324  327                                       
CONECT  327  326                                                      
CONECT  328  329  334  318                                            
CONECT  329  330  332  328                                            
CONECT  330  331  331  335  329                                       
CONECT  331  330  330                                                 
CONECT  332  329  333                                                 
CONECT  333  332  334                                                 
CONECT  334  333  328                                                 
CONECT  335  336  330                                                 
CONECT  336  337  339  335                                            
CONECT  337  338  338  336  340                                       
CONECT  338  337  337                                                 
CONECT  339  336                                                      
CONECT  340  337  341                                                 
CONECT  341  342  340  344                                            
CONECT  342  343  343  348  341                                       
CONECT  343  342  342                                                 
CONECT  344  341  346  345                                            
CONECT  345  344  347                                                 
CONECT  346  344                                                      
CONECT  347  345                                                      
CONECT  348  349  342                                                 
CONECT  349  350  352  348                                            
CONECT  350  351  351  356  349                                       
CONECT  351  350  350                                                 
CONECT  352  349  353                                                 
CONECT  353  352  355  355  354                                       
CONECT  354  353                                                      
CONECT  355  353  353                                                 
CONECT  356  357  350                                                 
CONECT  357  358  356                                                 
CONECT  358  359  359  357  360                                       
CONECT  359  358  358                                                 
CONECT  360  358  361                                                 
CONECT  361  362  360  364                                            
CONECT  362  363  363  361  368                                       
CONECT  363  362  362                                                 
CONECT  364  361  365                                                 
CONECT  365  367  364  366                                            
CONECT  366  365                                                      
CONECT  367  365                                                      
CONECT  368  362  369                                                 
CONECT  369  370  368  372                                            
CONECT  370  371  371  376  369                                       
CONECT  371  370  370                                                 
CONECT  372  369  374  373                                            
CONECT  373  372  375                                                 
CONECT  374  372                                                      
CONECT  375  373                                                      
CONECT  376  377  370                                                 
CONECT  377  378  380  376                                            
CONECT  378  379  379  384  377                                       
CONECT  379  378  378                                                 
CONECT  380  377  381                                                 
CONECT  381  380  383  382  382                                       
CONECT  382  381  381                                                 
CONECT  383  381                                                      
CONECT  384  385  378                                                 
CONECT  385  388  386  384                                            
CONECT  386  387  387  385  389                                       
CONECT  387  386  386                                                 
CONECT  388  385                                                      
CONECT  389  386  390                                                 
CONECT  390  389  391                                                 
CONECT  391  390  392  392  393                                       
CONECT  392  391  391                                                 
CONECT  393  391  394                                                 
CONECT  394  393  397  395                                            
CONECT  395  394  396  396  398                                       
CONECT  396  395  395                                                 
CONECT  397  394                                                      
CONECT  398  395  399                                                 
CONECT  399  398  402  400                                            
CONECT  400  399  401  401  407                                       
CONECT  401  400  400                                                 
CONECT  402  399  403                                                 
CONECT  403  402  404                                                 
CONECT  404  405  405  403  406                                       
CONECT  405  404  404                                                 
CONECT  406  404                                                      
CONECT  407  400  408                                                 
CONECT  408  407  411  409                                            
CONECT  409  408  410  410  413                                       
CONECT  410  409  409                                                 
CONECT  411  412  408                                                 
CONECT  412  411                                                      
CONECT  413  409  414                                                 
CONECT  414  413  417  415                                            
CONECT  415  414  416  416  421                                       
CONECT  416  415  415                                                 
CONECT  417  418  414  419                                            
CONECT  418  420  417                                                 
CONECT  419  417                                                      
CONECT  420  418                                                      
CONECT  421  415  422                                                 
CONECT  422  421  425  423                                            
CONECT  423  422  430  424  424                                       
CONECT  424  423  423                                                 
CONECT  425  422  426                                                 
CONECT  426  425  427                                                 
CONECT  427  426  428  428  429                                       
CONECT  428  427  427                                                 
CONECT  429  427                                                      
CONECT  430  423  431                                                 
CONECT  431  430  434  432                                            
CONECT  432  431  433  433  435                                       
CONECT  433  432  432                                                 
CONECT  434  431                                                      
CONECT  435  432  436                                                 
CONECT  436  435  437  439                                            
CONECT  437  443  436  438  438                                       
CONECT  438  437  437                                                 
CONECT  439  436  440                                                 
CONECT  440  439  441  441  442                                       
CONECT  441  440  440                                                 
CONECT  442  440                                                      
CONECT  443  444  437                                                 
CONECT  444  447  443  445                                            
CONECT  445  444  446  446  454                                       
CONECT  446  445  445                                                 
CONECT  447  448  444                                                 
CONECT  448  450  450  449  447                                       
CONECT  449  451  451  448                                            
CONECT  450  452  448  448                                            
CONECT  451  453  449  449                                            
CONECT  452  453  453  450                                            
CONECT  453  452  452  451                                            
CONECT  454  445  455                                                 
CONECT  455  454  458  456                                            
CONECT  456  455  460  457  457                                       
CONECT  457  456  456                                                 
CONECT  458  455  459                                                 
CONECT  459  458                                                      
CONECT  460  456  461                                                 
CONECT  461  460  462  464                                            
CONECT  462  463  463  467  461                                       
CONECT  463  462  462                                                 
CONECT  464  461  465  466                                            
CONECT  465  464                                                      
CONECT  466  464                                                      
CONECT  467  462  468                                                 
CONECT  468  469  467  471                                            
CONECT  469  470  470  468  475                                       
CONECT  470  469  469                                                 
CONECT  471  468  472                                                 
CONECT  472  473  473  471  474                                       
CONECT  473  472  472                                                 
CONECT  474  472                                                      
CONECT  475  469  476                                                 
CONECT  476  477  475  479                                            
CONECT  477  478  478  483  476                                       
CONECT  478  477  477                                                 
CONECT  479  476  480                                                 
CONECT  480  479  481  481  482                                       
CONECT  481  480  480                                                 
CONECT  482  480                                                      
CONECT  483  484  477                                                 
CONECT  484  485  483                                                 
CONECT  485  486  486  487  484                                       
CONECT  486  485  485                                                 
CONECT  487  488  485                                                 
CONECT  488  489  491  487                                            
CONECT  489  490  490  488  494                                       
CONECT  490  489  489                                                 
CONECT  491  492  488  493                                            
CONECT  492  491                                                      
CONECT  493  491                                                      
CONECT  494  489  495                                                 
CONECT  495  496  494  498                                            
CONECT  496  497  497  502  495                                       
CONECT  497  496  496                                                 
CONECT  498  495  499                                                 
CONECT  499  500  498                                                 
CONECT  500  501  499                                                 
CONECT  501  500                                                      
CONECT  502  503  496                                                 
CONECT  503  504  502  506                                            
CONECT  504  505  505  507  503                                       
CONECT  505  504  504                                                 
CONECT  506  503                                                      
CONECT  507  508  504                                                 
CONECT  508  509  511  507                                            
CONECT  509  510  510  518  508                                       
CONECT  510  509  509                                                 
CONECT  511  512  508                                                 
CONECT  512  514  514  513  511                                       
CONECT  513  515  515  512                                            
CONECT  514  516  512  512                                            
CONECT  515  517  513  513                                            
CONECT  516  517  517  514                                            
CONECT  517  516  516  515                                            
CONECT  518  519  509                                                 
CONECT  519  520  518  522                                            
CONECT  520  521  521  519  523                                       
CONECT  521  520  520                                                 
CONECT  522  519                                                      
CONECT  523  520  524                                                 
CONECT  524  525  523  527                                            
CONECT  525  526  526  531  524                                       
CONECT  526  525  525                                                 
CONECT  527  524  528                                                 
CONECT  528  527  529  529  530                                       
CONECT  529  528  528                                                 
CONECT  530  528                                                      
CONECT  531  532  525                                                 
CONECT  532  533  535  531                                            
CONECT  533  534  534  540  532                                       
CONECT  534  533  533                                                 
CONECT  535  532  536                                                 
CONECT  536  535  537                                                 
CONECT  537  539  539  536  538                                       
CONECT  538  537                                                      
CONECT  539  537  537                                                 
CONECT  540  541  533                                                 
CONECT  541  542  544  540                                            
CONECT  542  543  543  541  547                                       
CONECT  543  542  542                                                 
CONECT  544  545  541  546                                            
CONECT  545  544                                                      
CONECT  546  544                                                      
CONECT  547  542  548                                                 
CONECT  548  549  547  551                                            
CONECT  549  550  550  548  555                                       
CONECT  550  549  549                                                 
CONECT  551  548  552                                                 
CONECT  552  554  551  553                                            
CONECT  553  552                                                      
CONECT  554  552                                                      
CONECT  555  556  549                                                 
CONECT  556  557  555  559                                            
CONECT  557  558  558  564  556                                       
CONECT  558  557  557                                                 
CONECT  559  556  560                                                 
CONECT  560  559  561                                                 
CONECT  561  560  562                                                 
CONECT  562  561  563                                                 
CONECT  563  562                                                      
CONECT  564  565  557                                                 
CONECT  565  566  568  564                                            
CONECT  566  567  567  570  565                                       
CONECT  567  566  566                                                 
CONECT  568  565  569                                                 
CONECT  569  568                                                      
CONECT  570  571  566                                                 
CONECT  571  574  572  570                                            
CONECT  572  577  571  573  573                                       
CONECT  573  572  572                                                 
CONECT  574  575  571  576                                            
CONECT  575  574                                                      
CONECT  576  574                                                      
CONECT  577  578  572                                                 
CONECT  578  581  579  577                                            
CONECT  579  587  580  580  578                                       
CONECT  580  579  579                                                 
CONECT  581  582  578                                                 
CONECT  582  584  584  583  581                                       
CONECT  583  585  582                                                 
CONECT  584  586  582  582                                            
CONECT  585  586  586  583                                            
CONECT  586  585  585  584                                            
CONECT  587  588  579                                                 
CONECT  588  589  587                                                 
CONECT  589  590  590  591  588                                       
CONECT  590  589  589                                                 
CONECT  591  592  589                                                 
CONECT  592  593  591  595                                            
CONECT  593  599  594  594  592                                       
CONECT  594  593  593                                                 
CONECT  595  592  596                                                 
CONECT  596  595  598  597                                            
CONECT  597  596                                                      
CONECT  598  596                                                      
CONECT  599  600  593                                                 
CONECT  600  603  601  599                                            
CONECT  601  600  602  602  610                                       
CONECT  602  601  601                                                 
CONECT  603  604  600                                                 
CONECT  604  605  603                                                 
CONECT  605  606  604                                                 
CONECT  606  607  607  605                                            
CONECT  607  609  606  606  608                                       
CONECT  608  607                                                      
CONECT  609  607                                                      
CONECT  610  601  611                                                 
CONECT  611  614  610  612                                            
CONECT  612  611  613  613  615                                       
CONECT  613  612  612                                                 
CONECT  614  611                                                      
CONECT  615  612  616                                                 
CONECT  616  615  617  619                                            
CONECT  617  623  618  618  616                                       
CONECT  618  617  617                                                 
CONECT  619  616  620  621                                            
CONECT  620  619  622                                                 
CONECT  621  619                                                      
CONECT  622  620                                                      
CONECT  623  624  617                                                 
CONECT  624  627  623  625                                            
CONECT  625  624  626  626  631                                       
CONECT  626  625  625                                                 
CONECT  627  628  624                                                 
CONECT  628  629  630  627                                            
CONECT  629  628                                                      
CONECT  630  628                                                      
CONECT  631  625  632                                                 
CONECT  632  631  633  635                                            
CONECT  633  641  632  634  634                                       
CONECT  634  633  633                                                 
CONECT  635  632  636                                                 
CONECT  636  638  638  635  637                                       
CONECT  637  636  639                                                 
CONECT  638  636  636  640                                            
CONECT  639  640  640  637                                            
CONECT  640  638  639  639                                            
CONECT  641  642  633                                                 
CONECT  642  645  641  643                                            
CONECT  643  642  644  644  649                                       
CONECT  644  643  643                                                 
CONECT  645  646  642                                                 
CONECT  646  647  647  645  648                                       
CONECT  647  646  646                                                 
CONECT  648  646                                                      
CONECT  649  643  650                                                 
CONECT  650  649  651  653                                            
CONECT  651  650  652  652  654                                       
CONECT  652  651  651                                                 
CONECT  653  650                                                      
CONECT  654  651  655                                                 
CONECT  655  658  654  656                                            
CONECT  656  655  657  657  660                                       
CONECT  657  656  656                                                 
CONECT  658  659  655                                                 
CONECT  659  658                                                      
CONECT  660  656  661                                                 
CONECT  661  660  662  664                                            
CONECT  662  663  663  661  665                                       
CONECT  663  662  662                                                 
CONECT  664  661                                                      
CONECT  665  662  666                                                 
CONECT  666  669  665  667                                            
CONECT  667  666  668  668  679                                       
CONECT  668  667  667                                                 
CONECT  669  670  666                                                 
CONECT  670  669  671  671  672                                       
CONECT  671  673  670  670                                            
CONECT  672  674  670  675  675                                       
CONECT  673  671  674  674                                            
CONECT  674  673  673  676  672                                       
CONECT  675  672  672  677                                            
CONECT  676  674  678                                                 
CONECT  677  678  678  675                                            
CONECT  678  676  677  677                                            
CONECT  679  667  680                                                 
CONECT  680  679  681  683                                            
CONECT  681  680  682  682  687                                       
CONECT  682  681  681                                                 
CONECT  683  680  684                                                 
CONECT  684  683  685                                                 
CONECT  685  684  686                                                 
CONECT  686  685                                                      
CONECT  687  681  688                                                 
CONECT  688  687  691  689                                            
CONECT  689  688  692  690  690                                       
CONECT  690  689  689                                                 
CONECT  691  688                                                      
CONECT  692  689  693                                                 
CONECT  693  692  694  696                                            
CONECT  694  695  695  693  701                                       
CONECT  695  694  694                                                 
CONECT  696  693  697                                                 
CONECT  697  698  696                                                 
CONECT  698  700  700  699  697                                       
CONECT  699  698                                                      
CONECT  700  698  698                                                 
CONECT  701  694  702                                                 
CONECT  702  705  701  703                                            
CONECT  703  702  710  704  704                                       
CONECT  704  703  703                                                 
CONECT  705  706  702                                                 
CONECT  706  707  705                                                 
CONECT  707  708  706                                                 
CONECT  708  709  707                                                 
CONECT  709  708                                                      
CONECT  710  716  703  711                                            
CONECT  711  710  714  712                                            
CONECT  712  713  713  711  717                                       
CONECT  713  712  712                                                 
CONECT  714  715  711                                                 
CONECT  715  716  714                                                 
CONECT  716  710  715                                                 
CONECT  717  712  718                                                 
CONECT  718  719  717                                                 
CONECT  719  721  718  720  720                                       
CONECT  720  719  719                                                 
CONECT  721  722  719                                                 
CONECT  722  725  721  723                                            
CONECT  723  722  724  724  726                                       
CONECT  724  723  723                                                 
CONECT  725  722                                                      
CONECT  726  723  732  727                                            
CONECT  727  728  726  730                                            
CONECT  728  729  729  733  727                                       
CONECT  729  728  728                                                 
CONECT  730  727  731                                                 
CONECT  731  732  730                                                 
CONECT  732  726  731                                                 
CONECT  733  734  728                                                 
CONECT  734  735  737  733                                            
CONECT  735  736  736  734  741                                       
CONECT  736  735  735                                                 
CONECT  737  734  738                                                 
CONECT  738  740  737  739                                            
CONECT  739  738                                                      
CONECT  740  738                                                      
CONECT  741  735  742                                                 
CONECT  742  743  741  745                                            
CONECT  743  744  744  746  742                                       
CONECT  744  743  743                                                 
CONECT  745  742                                                      
CONECT  746  747  743                                                 
CONECT  747  748  750  746                                            
CONECT  748  749  749  754  747                                       
CONECT  749  748  748                                                 
CONECT  750  747  751                                                 
CONECT  751  750  753  753  752                                       
CONECT  752  751                                                      
CONECT  753  751  751                                                 
CONECT  754  755  748                                                 
CONECT  755  756  758  754                                            
CONECT  756  757  757  755  761                                       
CONECT  757  756  756                                                 
CONECT  758  759  755  760                                            
CONECT  759  758                                                      
CONECT  760  758                                                      
CONECT  761  756  762                                                 
CONECT  762  763  761  765                                            
CONECT  763  764  764  762  769                                       
CONECT  764  763  763                                                 
CONECT  765  762  766                                                 
CONECT  766  767  765  768                                            
CONECT  767  766                                                      
CONECT  768  766                                                      
CONECT  769  763  770                                                 
CONECT  770  771  769  773                                            
CONECT  771  772  772  774  770                                       
CONECT  772  771  771                                                 
CONECT  773  770                                                      
CONECT  774  775  771                                                 
CONECT  775  776  778  774                                            
CONECT  776  777  777  780  775                                       
CONECT  777  776  776                                                 
CONECT  778  775  779                                                 
CONECT  779  778                                                      
CONECT  780  781  776                                                 
CONECT  781  782  784  780                                            
CONECT  782  783  783  781  788                                       
CONECT  783  782  782                                                 
CONECT  784  781  785                                                 
CONECT  785  786  784                                                 
CONECT  786  787  785                                                 
CONECT  787  786                                                      
CONECT  788  782  789                                                 
CONECT  789  790  788  792                                            
CONECT  790  791  791  789  796                                       
CONECT  791  790  790                                                 
CONECT  792  789  793                                                 
CONECT  793  794  792                                                 
CONECT  794  795  793                                                 
CONECT  795  794                                                      
CONECT  796  790  797                                                 
CONECT  797  798  796  800                                            
CONECT  798  805  799  799  797                                       
CONECT  799  798  798                                                 
CONECT  800  797  801                                                 
CONECT  801  800  802                                                 
CONECT  802  804  801  803  803                                       
CONECT  803  802  802                                                 
CONECT  804  802                                                      
CONECT  805  806  798                                                 
CONECT  806  807  809  805                                            
CONECT  807  808  808  813  806                                       
CONECT  808  807  807                                                 
CONECT  809  811  806  810                                            
CONECT  810  809  812                                                 
CONECT  811  809                                                      
CONECT  812  810                                                      
CONECT  813  814  807                                                 
CONECT  814  817  815  813                                            
CONECT  815  816  816  814  823                                       
CONECT  816  815  815                                                 
CONECT  817  818  814                                                 
CONECT  818  820  820  817  819                                       
CONECT  819  818  821                                                 
CONECT  820  822  818  818                                            
CONECT  821  822  822  819                                            
CONECT  822  820  821  821                                            
CONECT  823  815  824                                                 
CONECT  824  823  825  827                                            
CONECT  825  826  826  824  830                                       
CONECT  826  825  825                                                 
CONECT  827  824  829  828                                            
CONECT  828  827                                                      
CONECT  829  827                                                      
CONECT  830  825  831                                                 
CONECT  831  832  830  834                                            
CONECT  832  838  833  833  831                                       
CONECT  833  832  832                                                 
CONECT  834  831  835                                                 
CONECT  835  834  836  836  837                                       
CONECT  836  835  835                                                 
CONECT  837  835                                                      
CONECT  838  839  832                                                 
CONECT  839  840  842  838                                            
CONECT  840  845  841  841  839                                       
CONECT  841  840  840                                                 
CONECT  842  844  839  843                                            
CONECT  843  842                                                      
CONECT  844  842                                                      
CONECT  845  846  851  840                                            
CONECT  846  849  847  845                                            
CONECT  847  848  848  846  852                                       
CONECT  848  847  847                                                 
CONECT  849  850  846                                                 
CONECT  850  849  851                                                 
CONECT  851  850  845                                                 
CONECT  852  847  853                                                 
CONECT  853  852  854  856                                            
CONECT  854  855  855  853  864                                       
CONECT  855  854  854                                                 
CONECT  856  853  857                                                 
CONECT  857  856  859  859  858                                       
CONECT  858  857  860  860                                            
CONECT  859  857  857  861                                            
CONECT  860  858  858  862                                            
CONECT  861  859  862  862                                            
CONECT  862  861  861  860  863                                       
CONECT  863  862                                                      
CONECT  864  854  865                                                 
CONECT  865  866  864  868                                            
CONECT  866  872  867  867  865                                       
CONECT  867  866  866                                                 
CONECT  868  865  869                                                 
CONECT  869  868  871  870                                            
CONECT  870  869                                                      
CONECT  871  869                                                      
CONECT  872  873  866                                                 
CONECT  873  874  876  872                                            
CONECT  874  875  875  880  873                                       
CONECT  875  874  874                                                 
CONECT  876  877  873                                                 
CONECT  877  878  876  879                                            
CONECT  878  877                                                      
CONECT  879  877                                                      
CONECT  880  881  874                                                 
CONECT  881  884  882  880                                            
CONECT  882  883  883  881  888                                       
CONECT  883  882  882                                                 
CONECT  884  885  881                                                 
CONECT  885  886  886  887  884                                       
CONECT  886  885  885                                                 
CONECT  887  885                                                      
CONECT  888  882  889                                                 
CONECT  889  888  890  892                                            
CONECT  890  891  891  889  898                                       
CONECT  891  890  890                                                 
CONECT  892  889  893                                                 
CONECT  893  892  895  895  894                                       
CONECT  894  893  896                                                 
CONECT  895  893  893  897                                            
CONECT  896  894  897  897                                            
CONECT  897  895  896  896                                            
CONECT  898  890  899                                                 
CONECT  899  900  898  902                                            
CONECT  900  903  901  901  899                                       
CONECT  901  900  900                                                 
CONECT  902  899                                                      
CONECT  903  904  900                                                 
CONECT  904  905  907  903                                            
CONECT  905  906  906  911  904                                       
CONECT  906  905  905                                                 
CONECT  907  904  908                                                 
CONECT  908  907  909  910                                            
CONECT  909  908                                                      
CONECT  910  908                                                      
CONECT  911  912  905                                                 
CONECT  912  913  911  915                                            
CONECT  913  914  914  920  912                                       
CONECT  914  913  913                                                 
CONECT  915  912  916                                                 
CONECT  916  915  917                                                 
CONECT  917  916  918  918  919                                       
CONECT  918  917  917                                                 
CONECT  919  917                                                      
CONECT  920  921  913                                                 
CONECT  921  922  920  924                                            
CONECT  922  923  923  931  921                                       
CONECT  923  922  922                                                 
CONECT  924  921  925                                                 
CONECT  925  924  926                                                 
CONECT  926  925  927                                                 
CONECT  927  926  928  928                                            
CONECT  928  927  927  930  929                                       
CONECT  929  928                                                      
CONECT  930  928                                                      
CONECT  931  932  922                                                 
CONECT  932  933  935  931                                            
CONECT  933  934  934  939  932                                       
CONECT  934  933  933                                                 
CONECT  935  932  936                                                 
CONECT  936  935  938  937                                            
CONECT  937  936                                                      
CONECT  938  936                                                      
CONECT  939  940  933                                                 
CONECT  940  941  943  939                                            
CONECT  941  942  942  940  947                                       
CONECT  942  941  941                                                 
CONECT  943  940  944                                                 
CONECT  944  946  943  945                                            
CONECT  945  944                                                      
CONECT  946  944                                                      
CONECT  947  941  948                                                 
CONECT  948  949  947  951                                            
CONECT  949  958  950  950  948                                       
CONECT  950  949  949                                                 
CONECT  951  948  952                                                 
CONECT  952  951  953                                                 
CONECT  953  952  954                                                 
CONECT  954  953  955  955                                            
CONECT  955  956  954  954  957                                       
CONECT  956  955                                                      
CONECT  957  955                                                      
CONECT  958  959  949                                                 
CONECT  959  960  958                                                 
CONECT  960  961  961  962  959                                       
CONECT  961  960  960                                                 
CONECT  962  963  960                                                 
CONECT  963  964  966  962                                            
CONECT  964  965  965  972  963                                       
CONECT  965  964  964                                                 
CONECT  966  963  967                                                 
CONECT  967  966  968  968  969                                       
CONECT  968  967  967  970                                            
CONECT  969  967  971                                                 
CONECT  970  968  971  971                                            
CONECT  971  969  970  970                                            
CONECT  972  973  964                                                 
CONECT  973  974  972                                                 
CONECT  974  976  973  975  975                                       
CONECT  975  974  974                                                 
CONECT  976  977  974                                                 
CONECT  977  980  978  976                                            
CONECT  978  979  979  977  986                                       
CONECT  979  978  978                                                 
CONECT  980  981  977                                                 
CONECT  981  982  982  980  983                                       
CONECT  982  984  981  981                                            
CONECT  983  981  985                                                 
CONECT  984  982  985  985                                            
CONECT  985  984  984  983                                            
CONECT  986  978  987                                                 
CONECT  987  990  988  986                                            
CONECT  988  989  989  991  987                                       
CONECT  989  988  988                                                 
CONECT  990  987                                                      
CONECT  991  992  988                                                 
CONECT  992  995  991  993                                            
CONECT  993  992  994  994  996                                       
CONECT  994  993  993                                                 
CONECT  995  992                                                      
CONECT  996  993  997                                                 
CONECT  997  996  998 1000                                            
CONECT  998  997  999  999 1002                                       
CONECT  999  998  998                                                 
CONECT 1000  997 1001                                                 
CONECT 1001 1000                                                      
CONECT 1002  998 1003                                                 
CONECT 1003 1006 1002 1004                                            
CONECT 1004 1003 1005 1005 1010                                       
CONECT 1005 1004 1004                                                 
CONECT 1006 1007 1003                                                 
CONECT 1007 1009 1009 1008 1006                                       
CONECT 1008 1007                                                      
CONECT 1009 1007 1007                                                 
CONECT 1010 1004 1011                                                 
CONECT 1011 1010 1012 1014                                            
CONECT 1012 1013 1013 1018 1011                                       
CONECT 1013 1012 1012                                                 
CONECT 1014 1011 1015 1016                                            
CONECT 1015 1014 1017                                                 
CONECT 1016 1014                                                      
CONECT 1017 1015                                                      
CONECT 1018 1019 1012                                                 
CONECT 1019 1022 1018 1020                                            
CONECT 1020 1019 1021 1021 1026                                       
CONECT 1021 1020 1020                                                 
CONECT 1022 1023 1024 1019                                            
CONECT 1023 1025 1022                                                 
CONECT 1024 1022                                                      
CONECT 1025 1023                                                      
CONECT 1026 1020 1027                                                 
CONECT 1027 1026 1028 1030                                            
CONECT 1028 1029 1029 1036 1027                                       
CONECT 1029 1028 1028                                                 
CONECT 1030 1027 1031                                                 
CONECT 1031 1030 1033 1033 1032                                       
CONECT 1032 1031 1034                                                 
CONECT 1033 1031 1031 1035                                            
CONECT 1034 1032 1035 1035                                            
CONECT 1035 1033 1034 1034                                            
CONECT 1036 1028 1037                                                 
CONECT 1037 1040 1036 1038                                            
CONECT 1038 1037 1047 1039 1039                                       
CONECT 1039 1038 1038                                                 
CONECT 1040 1041 1037                                                 
CONECT 1041 1042 1042 1043 1040                                       
CONECT 1042 1044 1041 1041                                            
CONECT 1043 1045 1045 1041                                            
CONECT 1044 1046 1046 1042                                            
CONECT 1045 1046 1043 1043                                            
CONECT 1046 1044 1044 1045                                            
CONECT 1047 1038 1048                                                 
CONECT 1048 1047 1049 1051                                            
CONECT 1049 1050 1050 1054 1048                                       
CONECT 1050 1049 1049                                                 
CONECT 1051 1052 1048 1053                                            
CONECT 1052 1051                                                      
CONECT 1053 1051                                                      
CONECT 1054 1055 1049                                                 
CONECT 1055 1056 1054 1058                                            
CONECT 1056 1062 1055 1057 1057                                       
CONECT 1057 1056 1056                                                 
CONECT 1058 1055 1059                                                 
CONECT 1059 1060 1060 1061 1058                                       
CONECT 1060 1059 1059                                                 
CONECT 1061 1059                                                      
CONECT 1062 1063 1056                                                 
CONECT 1063 1066 1062 1064                                            
CONECT 1064 1063 1065 1065 1074                                       
CONECT 1065 1064 1064                                                 
CONECT 1066 1067 1063                                                 
CONECT 1067 1069 1069 1066 1068                                       
CONECT 1068 1067 1070 1070                                            
CONECT 1069 1071 1067 1067                                            
CONECT 1070 1072 1068 1068                                            
CONECT 1071 1069 1072 1072                                            
CONECT 1072 1071 1071 1073 1070                                       
CONECT 1073 1072                                                      
CONECT 1074 1064 1075                                                 
CONECT 1075 1074 1076 1078                                            
CONECT 1076 1081 1075 1077 1077                                       
CONECT 1077 1076 1076                                                 
CONECT 1078 1075 1079 1080                                            
CONECT 1079 1078                                                      
CONECT 1080 1078                                                      
CONECT 1081 1082 1076                                                 
CONECT 1082 1085 1081 1083                                            
CONECT 1083 1088 1082 1084 1084                                       
CONECT 1084 1083 1083                                                 
CONECT 1085 1087 1086 1082                                            
CONECT 1086 1085                                                      
CONECT 1087 1085                                                      
CONECT 1088 1089 1083                                                 
CONECT 1089 1092 1088 1090                                            
CONECT 1090 1089 1097 1091 1091                                       
CONECT 1091 1090 1090                                                 
CONECT 1092 1093 1089                                                 
CONECT 1093 1094 1092                                                 
CONECT 1094 1096 1096 1095 1093                                       
CONECT 1095 1094                                                      
CONECT 1096 1094 1094                                                 
CONECT 1097 1090 1098                                                 
CONECT 1098 1101 1097 1099                                            
CONECT 1099 1098 1108 1100 1100                                       
CONECT 1100 1099 1099                                                 
CONECT 1101 1102 1098                                                 
CONECT 1102 1103 1101                                                 
CONECT 1103 1104 1102                                                 
CONECT 1104 1105 1105 1103                                            
CONECT 1105 1107 1104 1104 1106                                       
CONECT 1106 1105                                                      
CONECT 1107 1105                                                      
CONECT 1108 1099 1109                                                 
CONECT 1109 1108 1110                                                 
CONECT 1110 1111 1111 1109 1112                                       
CONECT 1111 1110 1110                                                 
CONECT 1112 1110 1113                                                 
CONECT 1113 1116 1112 1114                                            
CONECT 1114 1113 1118 1115 1115                                       
CONECT 1115 1114 1114                                                 
CONECT 1116 1117 1113                                                 
CONECT 1117 1116                                                      
CONECT 1118 1114 1119                                                 
CONECT 1119 1118 1122 1120                                            
CONECT 1120 1126 1119 1121 1121                                       
CONECT 1121 1120 1120                                                 
CONECT 1122 1123 1119                                                 
CONECT 1123 1124 1124 1125 1122                                       
CONECT 1124 1123 1123                                                 
CONECT 1125 1123                                                      
CONECT 1126 1127 1120                                                 
CONECT 1127 1130 1126 1128                                            
CONECT 1128 1135 1127 1129 1129                                       
CONECT 1129 1128 1128                                                 
CONECT 1130 1131 1127                                                 
CONECT 1131 1132 1130                                                 
CONECT 1132 1133 1131                                                 
CONECT 1133 1134 1132                                                 
CONECT 1134 1133                                                      
CONECT 1135 1136 1128                                                 
CONECT 1136 1139 1135 1137                                            
CONECT 1137 1138 1138 1136 1145                                       
CONECT 1138 1137 1137                                                 
CONECT 1139 1140 1136                                                 
CONECT 1140 1141 1141 1142 1139                                       
CONECT 1141 1143 1140 1140                                            
CONECT 1142 1144 1140                                                 
CONECT 1143 1141 1144 1144                                            
CONECT 1144 1143 1143 1142                                            
CONECT 1145 1137 1146                                                 
CONECT 1146 1145 1147 1149                                            
CONECT 1147 1148 1148 1146 1153                                       
CONECT 1148 1147 1147                                                 
CONECT 1149 1146 1150 1151                                            
CONECT 1150 1149 1152                                                 
CONECT 1151 1149                                                      
CONECT 1152 1150                                                      
CONECT 1153 1147 1154                                                 
CONECT 1154 1155 1153 1157                                            
CONECT 1155 1158 1156 1156 1154                                       
CONECT 1156 1155 1155                                                 
CONECT 1157 1154                                                      
CONECT 1158 1159 1155                                                 
CONECT 1159 1160 1162 1158                                            
CONECT 1160 1161 1161 1170 1159                                       
CONECT 1161 1160 1160                                                 
CONECT 1162 1163 1159                                                 
CONECT 1163 1164 1164 1165 1162                                       
CONECT 1164 1166 1163 1163                                            
CONECT 1165 1167 1167 1163                                            
CONECT 1166 1168 1168 1164                                            
CONECT 1167 1168 1165 1165                                            
CONECT 1168 1169 1166 1166 1167                                       
CONECT 1169 1168                                                      
CONECT 1170 1171 1160                                                 
CONECT 1171 1174 1172 1170                                            
CONECT 1172 1173 1173 1171 1175                                       
CONECT 1173 1172 1172                                                 
CONECT 1174 1171                                                      
CONECT 1175 1172 1176                                                 
CONECT 1176 1175 1177 1179                                            
CONECT 1177 1178 1178 1180 1176                                       
CONECT 1178 1177 1177                                                 
CONECT 1179 1176                                                      
CONECT 1180 1181 1177                                                 
CONECT 1181 1182 1184 1180                                            
CONECT 1182 1186 1183 1183 1181                                       
CONECT 1183 1182 1182                                                 
CONECT 1184 1185 1181                                                 
CONECT 1185 1184                                                      
CONECT 1186 1187 1182                                                 
CONECT 1187 1190 1188 1186                                            
CONECT 1188 1189 1189 1187 1195                                       
CONECT 1189 1188 1188                                                 
CONECT 1190 1191 1187                                                 
CONECT 1191 1192 1190                                                 
CONECT 1192 1193 1191                                                 
CONECT 1193 1194 1192                                                 
CONECT 1194 1193                                                      
CONECT 1195 1188 1196                                                 
CONECT 1196 1195 1197 1199                                            
CONECT 1197 1198 1198 1196 1200                                       
CONECT 1198 1197 1197                                                 
CONECT 1199 1196                                                      
CONECT 1200 1197 1201                                                 
CONECT 1201 1202 1200 1204                                            
CONECT 1202 1205 1203 1203 1201                                       
CONECT 1203 1202 1202                                                 
CONECT 1204 1201                                                      
CONECT 1205 1206 1202                                                 
CONECT 1206 1207 1209 1205                                            
CONECT 1207 1208 1208 1213 1206                                       
CONECT 1208 1207 1207                                                 
CONECT 1209 1210 1206                                                 
CONECT 1210 1212 1211 1209                                            
CONECT 1211 1210                                                      
CONECT 1212 1210                                                      
CONECT 1213 1214 1207                                                 
CONECT 1214 1217 1215 1213                                            
CONECT 1215 1216 1216 1214 1221                                       
CONECT 1216 1215 1215                                                 
CONECT 1217 1218 1214                                                 
CONECT 1218 1219 1219 1220 1217                                       
CONECT 1219 1218 1218                                                 
CONECT 1220 1218                                                      
CONECT 1221 1215 1222                                                 
CONECT 1222 1221 1223 1225                                            
CONECT 1223 1224 1224 1222 1229                                       
CONECT 1224 1223 1223                                                 
CONECT 1225 1222 1226                                                 
CONECT 1226 1225 1228 1227 1227                                       
CONECT 1227 1226 1226                                                 
CONECT 1228 1226                                                      
CONECT 1229 1223 1230                                                 
CONECT 1230 1231 1229 1233                                            
CONECT 1231 1237 1232 1232 1230                                       
CONECT 1232 1231 1231                                                 
CONECT 1233 1230 1234                                                 
CONECT 1234 1233 1235                                                 
CONECT 1235 1234 1236                                                 
CONECT 1236 1235                                                      
CONECT 1237 1238 1231                                                 
CONECT 1238 1241 1239 1237                                            
CONECT 1239 1240 1240 1238 1244                                       
CONECT 1240 1239 1239                                                 
CONECT 1241 1243 1242 1238                                            
CONECT 1242 1241                                                      
CONECT 1243 1241                                                      
CONECT 1244 1239 1245                                                 
CONECT 1245 1244 1248 1246                                            
CONECT 1246 1245 1247 1247 1255                                       
CONECT 1247 1246 1246                                                 
CONECT 1248 1249 1245                                                 
CONECT 1249 1250 1248                                                 
CONECT 1250 1249 1251                                                 
CONECT 1251 1250 1252 1252                                            
CONECT 1252 1253 1251 1251 1254                                       
CONECT 1253 1252                                                      
CONECT 1254 1252                                                      
CONECT 1255 1246 1256                                                 
CONECT 1256 1255 1257 1259                                            
CONECT 1257 1261 1258 1258 1256                                       
CONECT 1258 1257 1257                                                 
CONECT 1259 1256 1260                                                 
CONECT 1260 1259                                                      
CONECT 1261 1262 1257                                                 
CONECT 1262 1263 1265 1261                                            
CONECT 1263 1272 1264 1264 1262                                       
CONECT 1264 1263 1263                                                 
CONECT 1265 1262 1266                                                 
CONECT 1266 1265 1267 1267 1268                                       
CONECT 1267 1266 1266 1269                                            
CONECT 1268 1266 1270 1270                                            
CONECT 1269 1267 1271 1271                                            
CONECT 1270 1268 1268 1271                                            
CONECT 1271 1269 1269 1270                                            
CONECT 1272 1273 1263                                                 
CONECT 1273 1276 1274 1272                                            
CONECT 1274 1275 1275 1273 1277                                       
CONECT 1275 1274 1274                                                 
CONECT 1276 1273                                                      
CONECT 1277 1274 1278                                                 
CONECT 1278 1277 1279 1281                                            
CONECT 1279 1280 1280 1278 1288                                       
CONECT 1280 1279 1279                                                 
CONECT 1281 1278 1282                                                 
CONECT 1282 1281 1283                                                 
CONECT 1283 1282 1284                                                 
CONECT 1284 1285 1285 1283                                            
CONECT 1285 1286 1287 1284 1284                                       
CONECT 1286 1285                                                      
CONECT 1287 1285                                                      
CONECT 1288 1279 1289                                                 
CONECT 1289 1290 1288 1292                                            
CONECT 1290 1297 1291 1291 1289                                       
CONECT 1291 1290 1290                                                 
CONECT 1292 1289 1293                                                 
CONECT 1293 1292 1294                                                 
CONECT 1294 1293 1295                                                 
CONECT 1295 1294 1296                                                 
CONECT 1296 1295                                                      
CONECT 1297 1298 1290                                                 
CONECT 1298 1299 1301 1297                                            
CONECT 1299 1300 1300 1305 1298                                       
CONECT 1300 1299 1299                                                 
CONECT 1301 1298 1302                                                 
CONECT 1302 1301 1303 1304                                            
CONECT 1303 1302                                                      
CONECT 1304 1302                                                      
CONECT 1305 1306 1299                                                 
CONECT 1306 1307 1309 1305                                            
CONECT 1307 1310 1306 1308 1308                                       
CONECT 1308 1307 1307                                                 
CONECT 1309 1306                                                      
CONECT 1310 1311 1316 1307                                            
CONECT 1311 1314 1312 1310                                            
CONECT 1312 1313 1313 1311 1317                                       
CONECT 1313 1312 1312                                                 
CONECT 1314 1315 1311                                                 
CONECT 1315 1314 1316                                                 
CONECT 1316 1315 1310                                                 
CONECT 1317 1312 1318                                                 
CONECT 1318 1319 1317 1321                                            
CONECT 1319 1320 1320 1318 1326                                       
CONECT 1320 1319 1319                                                 
CONECT 1321 1318 1322                                                 
CONECT 1322 1321 1323                                                 
CONECT 1323 1322 1324 1324 1325                                       
CONECT 1324 1323 1323                                                 
CONECT 1325 1323                                                      
CONECT 1326 1319 1327                                                 
CONECT 1327 1326 1328 1330                                            
CONECT 1328 1333 1327 1329 1329                                       
CONECT 1329 1328 1328                                                 
CONECT 1330 1327 1331 1332                                            
CONECT 1331 1330                                                      
CONECT 1332 1330                                                      
CONECT 1333 1334 1328                                                 
CONECT 1334 1337 1333 1335                                            
CONECT 1335 1334 1336 1336 1342                                       
CONECT 1336 1335 1335                                                 
CONECT 1337 1338 1334                                                 
CONECT 1338 1339 1337                                                 
CONECT 1339 1340 1338                                                 
CONECT 1340 1341 1339                                                 
CONECT 1341 1340                                                      
CONECT 1342 1335 1343                                                 
CONECT 1343 1342 1344 1346                                            
CONECT 1344 1349 1345 1345 1343                                       
CONECT 1345 1344 1344                                                 
CONECT 1346 1343 1348 1347                                            
CONECT 1347 1346                                                      
CONECT 1348 1346                                                      
CONECT 1349 1350 1344                                                 
CONECT 1350 1353 1349 1351                                            
CONECT 1351 1350 1357 1352 1352                                       
CONECT 1352 1351 1351                                                 
CONECT 1353 1354 1350                                                 
CONECT 1354 1356 1355 1355 1353                                       
CONECT 1355 1354 1354                                                 
CONECT 1356 1354                                                      
CONECT 1357 1351 1358                                                 
CONECT 1358 1359 1357 1361                                            
CONECT 1359 1360 1360 1363 1358                                       
CONECT 1360 1359 1359                                                 
CONECT 1361 1358 1362                                                 
CONECT 1362 1361                                                      
CONECT 1363 1364 1359                                                 
CONECT 1364 1367 1363 1365                                            
CONECT 1365 1364 1371 1366 1366                                       
CONECT 1366 1365 1365                                                 
CONECT 1367 1368 1369 1364                                            
CONECT 1368 1370 1367                                                 
CONECT 1369 1367                                                      
CONECT 1370 1368                                                      
CONECT 1371 1365 1372                                                 
CONECT 1372 1371 1373 1375                                            
CONECT 1373 1374 1374 1376 1372                                       
CONECT 1374 1373 1373                                                 
CONECT 1375 1372                                                      
CONECT 1376 1377 1373 1382                                            
CONECT 1377 1380 1376 1378                                            
CONECT 1378 1377 1383 1379 1379                                       
CONECT 1379 1378 1378                                                 
CONECT 1380 1377 1381                                                 
CONECT 1381 1380 1382                                                 
CONECT 1382 1376 1381                                                 
CONECT 1383 1378 1384                                                 
CONECT 1384 1383 1387 1385                                            
CONECT 1385 1389 1384 1386 1386                                       
CONECT 1386 1385 1385                                                 
CONECT 1387 1388 1384                                                 
CONECT 1388 1387                                                      
CONECT 1389 1390 1385                                                 
CONECT 1390 1391 1393 1389                                            
CONECT 1391 1392 1392 1397 1390                                       
CONECT 1392 1391 1391                                                 
CONECT 1393 1394 1390                                                 
CONECT 1394 1396 1393 1395                                            
CONECT 1395 1394                                                      
CONECT 1396 1394                                                      
CONECT 1397 1398 1391                                                 
CONECT 1398 1399 1401 1397                                            
CONECT 1399 1400 1400 1398 1405                                       
CONECT 1400 1399 1399                                                 
CONECT 1401 1403 1398 1402                                            
CONECT 1402 1404 1401
[truncated: 163,802 more chars]
