# Supplementary material for: Conserved interfaces mediate multiple protein–protein interactions in a prokaryotic metabolon
Source: Mol Syst Biol. 2025 Sep 3;21(11):1490–521. doi: 10.1038/s44320-025-00139-9 (PMC12583656; doi:10.1038/s44320-025-00139-9)
Supplement: Supplementary file 12 — Source data Fig. 7 [file 44320_2025_139_MOESM12_ESM.zip › Figure7_data/Fig7A/1_3.pdb]

COMPND    40bfd0f46f539e0d 
AUTHOR    GENERATED BY OPEN BABEL 3.1.1
ATOM      1  N   MET A   1      22.916 -22.330 -27.622  1.00  0.00           N  
ATOM      2  CA  MET A   1      22.058 -22.219 -26.427  1.00  0.00           C  
ATOM      3  C   MET A   1      20.930 -23.228 -26.575  1.00  0.00           C  
ATOM      4  O   MET A   1      20.493 -23.411 -27.706  1.00  0.00           O  
ATOM      5  CB  MET A   1      21.487 -20.802 -26.273  1.00  0.00           C  
ATOM      6  CG  MET A   1      22.581 -19.770 -25.993  1.00  0.00           C  
ATOM      7  SD  MET A   1      21.930 -18.089 -25.835  1.00  0.00           S  
ATOM      8  CE  MET A   1      23.465 -17.146 -25.922  1.00  0.00           C  
ATOM      9  N   PRO A   2      20.474 -23.916 -25.518  1.00  0.00           N  
ATOM     10  CA  PRO A   2      19.280 -24.741 -25.631  1.00  0.00           C  
ATOM     11  C   PRO A   2      18.131 -23.864 -26.125  1.00  0.00           C  
ATOM     12  O   PRO A   2      17.961 -22.737 -25.661  1.00  0.00           O  
ATOM     13  CB  PRO A   2      19.050 -25.321 -24.234  1.00  0.00           C  
ATOM     14  CG  PRO A   2      19.750 -24.333 -23.304  1.00  0.00           C  
ATOM     15  CD  PRO A   2      20.899 -23.782 -24.148  1.00  0.00           C  
ATOM     16  N   SER A   3      17.373 -24.348 -27.110  1.00  0.00           N  
ATOM     17  CA  SER A   3      16.240 -23.605 -27.644  1.00  0.00           C  
ATOM     18  C   SER A   3      15.253 -23.327 -26.515  1.00  0.00           C  
ATOM     19  O   SER A   3      14.886 -24.251 -25.780  1.00  0.00           O  
ATOM     20  CB  SER A   3      15.559 -24.400 -28.764  1.00  0.00           C  
ATOM     21  OG  SER A   3      15.189 -25.678 -28.297  1.00  0.00           O  
ATOM     22  N   LEU A   4      14.783 -22.078 -26.421  1.00  0.00           N  
ATOM     23  CA  LEU A   4      13.724 -21.721 -25.492  1.00  0.00           C  
ATOM     24  C   LEU A   4      12.510 -22.638 -25.705  1.00  0.00           C  
ATOM     25  O   LEU A   4      12.190 -23.002 -26.837  1.00  0.00           O  
ATOM     26  CB  LEU A   4      13.331 -20.244 -25.683  1.00  0.00           C  
ATOM     27  CG  LEU A   4      14.438 -19.235 -25.331  1.00  0.00           C  
ATOM     28  CD1 LEU A   4      13.976 -17.814 -25.654  1.00  0.00           C  
ATOM     29  CD2 LEU A   4      14.820 -19.289 -23.851  1.00  0.00           C  
ATOM     30  N   SER A   5      11.831 -22.984 -24.633  1.00  0.00           N  
ATOM     31  CA  SER A   5      10.551 -23.676 -24.757  1.00  0.00           C  
ATOM     32  C   SER A   5       9.559 -22.794 -25.509  1.00  0.00           C  
ATOM     33  O   SER A   5       9.649 -21.560 -25.485  1.00  0.00           O  
ATOM     34  CB  SER A   5      10.007 -24.100 -23.396  1.00  0.00           C  
ATOM     35  OG  SER A   5       9.542 -22.993 -22.647  1.00  0.00           O  
ATOM     36  N   LYS A   6       8.583 -23.416 -26.170  1.00  0.00           N  
ATOM     37  CA  LYS A   6       7.533 -22.671 -26.874  1.00  0.00           C  
ATOM     38  C   LYS A   6       6.810 -21.704 -25.932  1.00  0.00           C  
ATOM     39  O   LYS A   6       6.513 -20.576 -26.312  1.00  0.00           O  
ATOM     40  CB  LYS A   6       6.560 -23.679 -27.510  1.00  0.00           C  
ATOM     41  CG  LYS A   6       5.478 -22.982 -28.335  1.00  0.00           C  
ATOM     42  CD  LYS A   6       4.494 -23.997 -28.913  1.00  0.00           C  
ATOM     43  CE  LYS A   6       3.391 -23.245 -29.654  1.00  0.00           C  
ATOM     44  NZ  LYS A   6       2.338 -24.164 -30.159  1.00  0.00           N  
ATOM     45  N   GLU A   7       6.565 -22.129 -24.710  1.00  0.00           N  
ATOM     46  CA  GLU A   7       5.909 -21.335 -23.675  1.00  0.00           C  
ATOM     47  C   GLU A   7       6.771 -20.143 -23.248  1.00  0.00           C  
ATOM     48  O   GLU A   7       6.261 -19.030 -23.135  1.00  0.00           O  
ATOM     49  CB  GLU A   7       5.584 -22.217 -22.463  1.00  0.00           C  
ATOM     50  CG  GLU A   7       4.610 -23.377 -22.743  1.00  0.00           C  
ATOM     51  CD  GLU A   7       5.211 -24.585 -23.474  1.00  0.00           C  
ATOM     52  OE1 GLU A   7       4.425 -25.470 -23.889  1.00  0.00           O  
ATOM     53  OE2 GLU A   7       6.453 -24.654 -23.643  1.00  0.00           O  
ATOM     54  N   ALA A   8       8.076 -20.343 -23.077  1.00  0.00           N  
ATOM     55  CA  ALA A   8       9.008 -19.274 -22.749  1.00  0.00           C  
ATOM     56  C   ALA A   8       9.061 -18.207 -23.849  1.00  0.00           C  
ATOM     57  O   ALA A   8       8.980 -17.017 -23.556  1.00  0.00           O  
ATOM     58  CB  ALA A   8      10.396 -19.876 -22.496  1.00  0.00           C  
ATOM     59  N   ALA A   9       9.132 -18.640 -25.130  1.00  0.00           N  
ATOM     60  CA  ALA A   9       9.131 -17.735 -26.276  1.00  0.00           C  
ATOM     61  C   ALA A   9       7.830 -16.918 -26.349  1.00  0.00           C  
ATOM     62  O   ALA A   9       7.884 -15.689 -26.416  1.00  0.00           O  
ATOM     63  CB  ALA A   9       9.371 -18.551 -27.549  1.00  0.00           C  
ATOM     64  N   LEU A  10       6.670 -17.563 -26.230  1.00  0.00           N  
ATOM     65  CA  LEU A  10       5.372 -16.889 -26.253  1.00  0.00           C  
ATOM     66  C   LEU A  10       5.225 -15.847 -25.134  1.00  0.00           C  
ATOM     67  O   LEU A  10       4.728 -14.742 -25.367  1.00  0.00           O  
ATOM     68  CB  LEU A  10       4.245 -17.928 -26.119  1.00  0.00           C  
ATOM     69  CG  LEU A  10       3.979 -18.753 -27.392  1.00  0.00           C  
ATOM     70  CD1 LEU A  10       3.035 -19.909 -27.051  1.00  0.00           C  
ATOM     71  CD2 LEU A  10       3.323 -17.914 -28.489  1.00  0.00           C  
ATOM     72  N   VAL A  11       5.654 -16.186 -23.933  1.00  0.00           N  
ATOM     73  CA  VAL A  11       5.597 -15.260 -22.790  1.00  0.00           C  
ATOM     74  C   VAL A  11       6.531 -14.077 -23.008  1.00  0.00           C  
ATOM     75  O   VAL A  11       6.115 -12.940 -22.808  1.00  0.00           O  
ATOM     76  CB  VAL A  11       5.905 -15.999 -21.475  1.00  0.00           C  
ATOM     77  CG1 VAL A  11       6.121 -15.039 -20.301  1.00  0.00           C  
ATOM     78  CG2 VAL A  11       4.735 -16.912 -21.107  1.00  0.00           C  
ATOM     79  N   HIS A  12       7.767 -14.320 -23.461  1.00  0.00           N  
ATOM     80  CA  HIS A  12       8.730 -13.264 -23.744  1.00  0.00           C  
ATOM     81  C   HIS A  12       8.217 -12.305 -24.819  1.00  0.00           C  
ATOM     82  O   HIS A  12       8.162 -11.095 -24.585  1.00  0.00           O  
ATOM     83  CB  HIS A  12      10.073 -13.889 -24.136  1.00  0.00           C  
ATOM     84  CG  HIS A  12      11.113 -12.858 -24.422  1.00  0.00           C  
ATOM     85  ND1 HIS A  12      11.516 -11.845 -23.581  1.00  0.00           N  
ATOM     86  CD2 HIS A  12      11.832 -12.700 -25.591  1.00  0.00           C  
ATOM     87  CE1 HIS A  12      12.442 -11.109 -24.218  1.00  0.00           C  
ATOM     88  NE2 HIS A  12      12.665 -11.595 -25.440  1.00  0.00           N  
ATOM     89  N   GLU A  13       7.736 -12.818 -25.945  1.00  0.00           N  
ATOM     90  CA  GLU A  13       7.148 -12.014 -27.018  1.00  0.00           C  
ATOM     91  C   GLU A  13       5.943 -11.196 -26.526  1.00  0.00           C  
ATOM     92  O   GLU A  13       5.824 -10.008 -26.833  1.00  0.00           O  
ATOM     93  CB  GLU A  13       6.704 -12.924 -28.165  1.00  0.00           C  
ATOM     94  CG  GLU A  13       7.875 -13.473 -28.978  1.00  0.00           C  
ATOM     95  CD  GLU A  13       7.437 -14.484 -30.049  1.00  0.00           C  
ATOM     96  OE1 GLU A  13       8.336 -15.079 -30.680  1.00  0.00           O  
ATOM     97  OE2 GLU A  13       6.216 -14.673 -30.243  1.00  0.00           O  
ATOM     98  N   ALA A  14       5.073 -11.798 -25.714  1.00  0.00           N  
ATOM     99  CA  ALA A  14       3.910 -11.111 -25.176  1.00  0.00           C  
ATOM    100  C   ALA A  14       4.275  -9.958 -24.233  1.00  0.00           C  
ATOM    101  O   ALA A  14       3.563  -8.942 -24.206  1.00  0.00           O  
ATOM    102  CB  ALA A  14       3.019 -12.135 -24.470  1.00  0.00           C  
ATOM    103  N   LEU A  15       5.358 -10.094 -23.470  1.00  0.00           N  
ATOM    104  CA  LEU A  15       5.870  -9.036 -22.597  1.00  0.00           C  
ATOM    105  C   LEU A  15       6.553  -7.924 -23.397  1.00  0.00           C  
ATOM    106  O   LEU A  15       6.255  -6.754 -23.180  1.00  0.00           O  
ATOM    107  CB  LEU A  15       6.829  -9.643 -21.561  1.00  0.00           C  
ATOM    108  CG  LEU A  15       6.139 -10.496 -20.485  1.00  0.00           C  
ATOM    109  CD1 LEU A  15       7.205 -11.170 -19.621  1.00  0.00           C  
ATOM    110  CD2 LEU A  15       5.239  -9.674 -19.573  1.00  0.00           C  
ATOM    111  N   VAL A  16       7.399  -8.274 -24.377  1.00  0.00           N  
ATOM    112  CA  VAL A  16       8.065  -7.313 -25.267  1.00  0.00           C  
ATOM    113  C   VAL A  16       7.035  -6.501 -26.050  1.00  0.00           C  
ATOM    114  O   VAL A  16       7.112  -5.271 -26.068  1.00  0.00           O  
ATOM    115  CB  VAL A  16       9.039  -8.026 -26.214  1.00  0.00           C  
ATOM    116  CG1 VAL A  16       9.625  -7.084 -27.272  1.00  0.00           C  
ATOM    117  CG2 VAL A  16      10.229  -8.605 -25.434  1.00  0.00           C  
ATOM    118  N   ALA A  17       6.021  -7.144 -26.625  1.00  0.00           N  
ATOM    119  CA  ALA A  17       4.959  -6.478 -27.383  1.00  0.00           C  
ATOM    120  C   ALA A  17       4.145  -5.473 -26.549  1.00  0.00           C  
ATOM    121  O   ALA A  17       3.529  -4.567 -27.102  1.00  0.00           O  
ATOM    122  CB  ALA A  17       4.044  -7.557 -27.970  1.00  0.00           C  
ATOM    123  N   ARG A  18       4.129  -5.624 -25.227  1.00  0.00           N  
ATOM    124  CA  ARG A  18       3.432  -4.733 -24.291  1.00  0.00           C  
ATOM    125  C   ARG A  18       4.365  -3.736 -23.592  1.00  0.00           C  
ATOM    126  O   ARG A  18       3.887  -2.948 -22.779  1.00  0.00           O  
ATOM    127  CB  ARG A  18       2.642  -5.566 -23.280  1.00  0.00           C  
ATOM    128  CG  ARG A  18       1.463  -6.296 -23.948  1.00  0.00           C  
ATOM    129  CD  ARG A  18       0.793  -7.229 -22.940  1.00  0.00           C  
ATOM    130  NE  ARG A  18      -0.375  -7.932 -23.501  1.00  0.00           N  
ATOM    131  CZ  ARG A  18      -0.346  -8.976 -24.324  1.00  0.00           C  
ATOM    132  NH1 ARG A  18       0.777  -9.477 -24.753  1.00  0.00           N  
ATOM    133  NH2 ARG A  18      -1.450  -9.530 -24.720  1.00  0.00           N  
ATOM    134  N   GLY A  19       5.666  -3.778 -23.882  1.00  0.00           N  
ATOM    135  CA  GLY A  19       6.660  -2.951 -23.198  1.00  0.00           C  
ATOM    136  C   GLY A  19       6.798  -3.263 -21.708  1.00  0.00           C  
ATOM    137  O   GLY A  19       7.106  -2.374 -20.914  1.00  0.00           O  
ATOM    138  N   LEU A  20       6.517  -4.520 -21.317  1.00  0.00           N  
ATOM    139  CA  LEU A  20       6.529  -4.967 -19.925  1.00  0.00           C  
ATOM    140  C   LEU A  20       7.721  -5.864 -19.586  1.00  0.00           C  
ATOM    141  O   LEU A  20       7.858  -6.265 -18.430  1.00  0.00           O  
ATOM    142  CB  LEU A  20       5.206  -5.683 -19.601  1.00  0.00           C  
ATOM    143  CG  LEU A  20       3.978  -4.764 -19.565  1.00  0.00           C  
ATOM    144  CD1 LEU A  20       2.723  -5.619 -19.365  1.00  0.00           C  
ATOM    145  CD2 LEU A  20       4.046  -3.751 -18.423  1.00  0.00           C  
ATOM    146  N   GLU A  21       8.574  -6.177 -20.542  1.00  0.00           N  
ATOM    147  CA  GLU A  21       9.783  -6.932 -20.253  1.00  0.00           C  
ATOM    148  C   GLU A  21      10.727  -6.113 -19.361  1.00  0.00           C  
ATOM    149  O   GLU A  21      10.739  -4.884 -19.392  1.00  0.00           O  
ATOM    150  CB  GLU A  21      10.429  -7.419 -21.562  1.00  0.00           C  
ATOM    151  CG  GLU A  21      11.573  -8.427 -21.388  1.00  0.00           C  
ATOM    152  CD  GLU A  21      11.215  -9.625 -20.502  1.00  0.00           C  
ATOM    153  OE1 GLU A  21      11.370  -9.517 -19.260  1.00  0.00           O  
ATOM    154  OE2 GLU A  21      10.763 -10.664 -21.001  1.00  0.00           O  
ATOM    155  N   THR A  22      11.503  -6.800 -18.544  1.00  0.00           N  
ATOM    156  CA  THR A  22      12.546  -6.157 -17.740  1.00  0.00           C  
ATOM    157  C   THR A  22      13.501  -5.422 -18.677  1.00  0.00           C  
ATOM    158  O   THR A  22      13.822  -5.968 -19.731  1.00  0.00           O  
ATOM    159  CB  THR A  22      13.302  -7.203 -16.909  1.00  0.00           C  
ATOM    160  OG1 THR A  22      12.384  -7.869 -16.063  1.00  0.00           O  
ATOM    161  CG2 THR A  22      14.357  -6.595 -15.997  1.00  0.00           C  
ATOM    162  N   PRO A  23      13.964  -4.199 -18.339  1.00  0.00           N  
ATOM    163  CA  PRO A  23      14.860  -3.433 -19.207  1.00  0.00           C  
ATOM    164  C   PRO A  23      16.188  -4.168 -19.439  1.00  0.00           C  
ATOM    165  O   PRO A  23      17.134  -4.043 -18.663  1.00  0.00           O  
ATOM    166  CB  PRO A  23      15.040  -2.076 -18.525  1.00  0.00           C  
ATOM    167  CG  PRO A  23      13.815  -1.951 -17.626  1.00  0.00           C  
ATOM    168  CD  PRO A  23      13.550  -3.401 -17.213  1.00  0.00           C  
ATOM    169  N   LEU A  24      16.246  -4.958 -20.529  1.00  0.00           N  
ATOM    170  CA  LEU A  24      17.396  -5.745 -20.925  1.00  0.00           C  
ATOM    171  C   LEU A  24      17.934  -5.218 -22.247  1.00  0.00           C  
ATOM    172  O   LEU A  24      17.187  -4.965 -23.186  1.00  0.00           O  
ATOM    173  CB  LEU A  24      16.997  -7.229 -21.029  1.00  0.00           C  
ATOM    174  CG  LEU A  24      16.711  -7.892 -19.673  1.00  0.00           C  
ATOM    175  CD1 LEU A  24      16.083  -9.272 -19.884  1.00  0.00           C  
ATOM    176  CD2 LEU A  24      17.992  -8.070 -18.848  1.00  0.00           C  
ATOM    177  N   ARG A  25      19.252  -5.081 -22.322  1.00  0.00           N  
ATOM    178  CA  ARG A  25      19.917  -4.934 -23.613  1.00  0.00           C  
ATOM    179  C   ARG A  25      20.064  -6.305 -24.263  1.00  0.00           C  
ATOM    180  O   ARG A  25      20.351  -7.266 -23.553  1.00  0.00           O  
ATOM    181  CB  ARG A  25      21.259  -4.196 -23.463  1.00  0.00           C  
ATOM    182  CG  ARG A  25      21.014  -2.690 -23.286  1.00  0.00           C  
ATOM    183  CD  ARG A  25      22.319  -1.876 -23.280  1.00  0.00           C  
ATOM    184  NE  ARG A  25      22.952  -1.860 -21.951  1.00  0.00           N  
ATOM    185  CZ  ARG A  25      24.056  -1.195 -21.632  1.00  0.00           C  
ATOM    186  NH1 ARG A  25      24.747  -0.538 -22.532  1.00  0.00           N  
ATOM    187  NH2 ARG A  25      24.480  -1.171 -20.401  1.00  0.00           N  
ATOM    188  N   PRO A  26      19.913  -6.401 -25.595  1.00  0.00           N  
ATOM    189  CA  PRO A  26      20.321  -7.596 -26.316  1.00  0.00           C  
ATOM    190  C   PRO A  26      21.767  -7.940 -25.933  1.00  0.00           C  
ATOM    191  O   PRO A  26      22.578  -7.019 -25.789  1.00  0.00           O  
ATOM    192  CB  PRO A  26      20.195  -7.271 -27.805  1.00  0.00           C  
ATOM    193  CG  PRO A  26      19.249  -6.075 -27.841  1.00  0.00           C  
ATOM    194  CD  PRO A  26      19.515  -5.361 -26.516  1.00  0.00           C  
ATOM    195  N   PRO A  27      22.110  -9.212 -25.750  1.00  0.00           N  
ATOM    196  CA  PRO A  27      23.487  -9.599 -25.490  1.00  0.00           C  
ATOM    197  C   PRO A  27      24.350  -9.138 -26.675  1.00  0.00           C  
ATOM    198  O   PRO A  27      24.216  -9.624 -27.787  1.00  0.00           O  
ATOM    199  CB  PRO A  27      23.453 -11.121 -25.290  1.00  0.00           C  
ATOM    200  CG  PRO A  27      22.183 -11.566 -26.008  1.00  0.00           C  
ATOM    201  CD  PRO A  27      21.248 -10.372 -25.875  1.00  0.00           C  
ATOM    202  N   VAL A  28      25.204  -8.128 -26.432  1.00  0.00           N  
ATOM    203  CA  VAL A  28      26.045  -7.515 -27.480  1.00  0.00           C  
ATOM    204  C   VAL A  28      27.108  -8.500 -27.965  1.00  0.00           C  
ATOM    205  O   VAL A  28      27.427  -8.551 -29.147  1.00  0.00           O  
ATOM    206  CB  VAL A  28      26.711  -6.223 -26.965  1.00  0.00           C  
ATOM    207  CG1 VAL A  28      27.456  -5.494 -28.081  1.00  0.00           C  
ATOM    208  CG2 VAL A  28      25.689  -5.238 -26.381  1.00  0.00           C  
ATOM    209  N   HIS A  29      27.618  -9.292 -27.023  1.00  0.00           N  
ATOM    210  CA  HIS A  29      28.558 -10.365 -27.275  1.00  0.00           C  
ATOM    211  C   HIS A  29      28.083 -11.627 -26.553  1.00  0.00           C  
ATOM    212  O   HIS A  29      27.560 -11.546 -25.434  1.00  0.00           O  
ATOM    213  CB  HIS A  29      29.964  -9.946 -26.826  1.00  0.00           C  
ATOM    214  CG  HIS A  29      30.490  -8.755 -27.591  1.00  0.00           C  
ATOM    215  ND1 HIS A  29      30.626  -8.675 -28.955  1.00  0.00           N  
ATOM    216  CD2 HIS A  29      30.856  -7.534 -27.082  1.00  0.00           C  
ATOM    217  CE1 HIS A  29      31.061  -7.437 -29.267  1.00  0.00           C  
ATOM    218  NE2 HIS A  29      31.214  -6.710 -28.151  1.00  0.00           N  
ATOM    219  N   GLU A  30      28.288 -12.784 -27.180  1.00  0.00           N  
ATOM    220  CA  GLU A  30      28.157 -14.049 -26.477  1.00  0.00           C  
ATOM    221  C   GLU A  30      29.245 -14.119 -25.411  1.00  0.00           C  
ATOM    222  O   GLU A  30      30.420 -14.352 -25.689  1.00  0.00           O  
ATOM    223  CB  GLU A  30      28.220 -15.252 -27.428  1.00  0.00           C  
ATOM    224  CG  GLU A  30      26.902 -15.442 -28.197  1.00  0.00           C  
ATOM    225  CD  GLU A  30      26.829 -16.785 -28.932  1.00  0.00           C  
ATOM    226  OE1 GLU A  30      25.687 -17.262 -29.147  1.00  0.00           O  
ATOM    227  OE2 GLU A  30      27.896 -17.343 -29.260  1.00  0.00           O  
ATOM    228  N   MET A  31      28.852 -13.872 -24.185  1.00  0.00           N  
ATOM    229  CA  MET A  31      29.676 -14.050 -23.006  1.00  0.00           C  
ATOM    230  C   MET A  31      29.069 -15.193 -22.191  1.00  0.00           C  
ATOM    231  O   MET A  31      27.898 -15.125 -21.811  1.00  0.00           O  
ATOM    232  CB  MET A  31      29.744 -12.739 -22.221  1.00  0.00           C  
ATOM    233  CG  MET A  31      30.684 -12.842 -21.023  1.00  0.00           C  
ATOM    234  SD  MET A  31      30.791 -11.301 -20.039  1.00  0.00           S  
ATOM    235  CE  MET A  31      31.613 -10.225 -21.224  1.00  0.00           C  
ATOM    236  N   ASP A  32      29.865 -16.215 -21.947  1.00  0.00           N  
ATOM    237  CA  ASP A  32      29.446 -17.310 -21.091  1.00  0.00           C  
ATOM    238  C   ASP A  32      29.280 -16.850 -19.631  1.00  0.00           C  
ATOM    239  O   ASP A  32      29.792 -15.810 -19.198  1.00  0.00           O  
ATOM    240  CB  ASP A  32      30.414 -18.496 -21.226  1.00  0.00           C  
ATOM    241  CG  ASP A  32      31.740 -18.145 -20.586  1.00  0.00           C  
ATOM    242  OD1 ASP A  32      31.856 -18.393 -19.366  1.00  0.00           O  
ATOM    243  OD2 ASP A  32      32.586 -17.521 -21.259  1.00  0.00           O  
ATOM    244  N   ASN A  33      28.530 -17.620 -18.865  1.00  0.00           N  
ATOM    245  CA  ASN A  33      28.224 -17.263 -17.483  1.00  0.00           C  
ATOM    246  C   ASN A  33      29.446 -17.321 -16.562  1.00  0.00           C  
ATOM    247  O   ASN A  33      29.478 -16.582 -15.579  1.00  0.00           O  
ATOM    248  CB  ASN A  33      27.072 -18.140 -16.965  1.00  0.00           C  
ATOM    249  CG  ASN A  33      25.697 -17.687 -17.454  1.00  0.00           C  
ATOM    250  OD1 ASN A  33      25.502 -16.596 -17.970  1.00  0.00           O  
ATOM    251  ND2 ASN A  33      24.691 -18.514 -17.260  1.00  0.00           N  
ATOM    252  N   GLU A  34      30.448 -18.126 -16.864  1.00  0.00           N  
ATOM    253  CA  GLU A  34      31.666 -18.197 -16.046  1.00  0.00           C  
ATOM    254  C   GLU A  34      32.519 -16.940 -16.225  1.00  0.00           C  
ATOM    255  O   GLU A  34      32.905 -16.312 -15.240  1.00  0.00           O  
ATOM    256  CB  GLU A  34      32.470 -19.471 -16.359  1.00  0.00           C  
ATOM    257  CG  GLU A  34      31.737 -20.771 -15.992  1.00  0.00           C  
ATOM    258  CD  GLU A  34      31.248 -20.769 -14.532  1.00  0.00           C  
ATOM    259  OE1 GLU A  34      30.078 -21.135 -14.298  1.00  0.00           O  
ATOM    260  OE2 GLU A  34      31.986 -20.319 -13.642  1.00  0.00           O  
ATOM    261  N   THR A  35      32.706 -16.480 -17.460  1.00  0.00           N  
ATOM    262  CA  THR A  35      33.371 -15.202 -17.740  1.00  0.00           C  
ATOM    263  C   THR A  35      32.605 -14.039 -17.124  1.00  0.00           C  
ATOM    264  O   THR A  35      33.198 -13.167 -16.488  1.00  0.00           O  
ATOM    265  CB  THR A  35      33.531 -14.993 -19.252  1.00  0.00           C  
ATOM    266  OG1 THR A  35      34.276 -16.041 -19.811  1.00  0.00           O  
ATOM    267  CG2 THR A  35      34.303 -13.713 -19.578  1.00  0.00           C  
ATOM    268  N   ARG A  36      31.277 -14.043 -17.229  1.00  0.00           N  
ATOM    269  CA  ARG A  36      30.429 -13.014 -16.609  1.00  0.00           C  
ATOM    270  C   ARG A  36      30.589 -12.990 -15.088  1.00  0.00           C  
ATOM    271  O   ARG A  36      30.766 -11.914 -14.524  1.00  0.00           O  
ATOM    272  CB  ARG A  36      28.965 -13.239 -17.036  1.00  0.00           C  
ATOM    273  CG  ARG A  36      28.065 -12.080 -16.601  1.00  0.00           C  
ATOM    274  CD  ARG A  36      26.615 -12.282 -17.038  1.00  0.00           C  
ATOM    275  NE  ARG A  36      26.458 -12.267 -18.506  1.00  0.00           N  
ATOM    276  CZ  ARG A  36      25.926 -13.208 -19.273  1.00  0.00           C  
ATOM    277  NH1 ARG A  36      25.375 -14.272 -18.774  1.00  0.00           N  
ATOM    278  NH2 ARG A  36      25.943 -13.093 -20.567  1.00  0.00           N  
ATOM    279  N   LYS A  37      30.564 -14.156 -14.436  1.00  0.00           N  
ATOM    280  CA  LYS A  37      30.788 -14.267 -12.986  1.00  0.00           C  
ATOM    281  C   LYS A  37      32.185 -13.787 -12.598  1.00  0.00           C  
ATOM    282  O   LYS A  37      32.299 -13.040 -11.622  1.00  0.00           O  
ATOM    283  CB  LYS A  37      30.562 -15.717 -12.523  1.00  0.00           C  
ATOM    284  CG  LYS A  37      29.057 -16.016 -12.394  1.00  0.00           C  
ATOM    285  CD  LYS A  37      28.769 -17.453 -11.899  1.00  0.00           C  
ATOM    286  CE  LYS A  37      29.121 -18.476 -12.974  1.00  0.00           C  
ATOM    287  NZ  LYS A  37      28.608 -19.819 -12.625  1.00  0.00           N  
ATOM    288  N   SER A  38      33.206 -14.137 -13.341  1.00  0.00           N  
ATOM    289  CA  SER A  38      34.578 -13.690 -13.072  1.00  0.00           C  
ATOM    290  C   SER A  38      34.721 -12.167 -13.138  1.00  0.00           C  
ATOM    291  O   SER A  38      35.301 -11.567 -12.236  1.00  0.00           O  
ATOM    292  CB  SER A  38      35.532 -14.357 -14.064  1.00  0.00           C  
ATOM    293  OG  SER A  38      36.867 -14.047 -13.724  1.00  0.00           O  
ATOM    294  N   LEU A  39      34.125 -11.522 -14.136  1.00  0.00           N  
ATOM    295  CA  LEU A  39      34.137 -10.061 -14.251  1.00  0.00           C  
ATOM    296  C   LEU A  39      33.355  -9.386 -13.116  1.00  0.00           C  
ATOM    297  O   LEU A  39      33.846  -8.432 -12.515  1.00  0.00           O  
ATOM    298  CB  LEU A  39      33.579  -9.645 -15.623  1.00  0.00           C  
ATOM    299  CG  LEU A  39      34.480 -10.021 -16.815  1.00  0.00           C  
ATOM    300  CD1 LEU A  39      33.736  -9.738 -18.123  1.00  0.00           C  
ATOM    301  CD2 LEU A  39      35.778  -9.208 -16.833  1.00  0.00           C  
ATOM    302  N   ILE A  40      32.171  -9.902 -12.769  1.00  0.00           N  
ATOM    303  CA  ILE A  40      31.387  -9.391 -11.635  1.00  0.00           C  
ATOM    304  C   ILE A  40      32.178  -9.543 -10.326  1.00  0.00           C  
ATOM    305  O   ILE A  40      32.218  -8.602  -9.535  1.00  0.00           O  
ATOM    306  CB  ILE A  40      30.010 -10.078 -11.554  1.00  0.00           C  
ATOM    307  CG1 ILE A  40      29.113  -9.656 -12.741  1.00  0.00           C  
ATOM    308  CG2 ILE A  40      29.289  -9.745 -10.231  1.00  0.00           C  
ATOM    309  CD1 ILE A  40      27.859 -10.520 -12.921  1.00  0.00           C  
ATOM    310  N   ALA A  41      32.832 -10.671 -10.106  1.00  0.00           N  
ATOM    311  CA  ALA A  41      33.670 -10.900  -8.935  1.00  0.00           C  
ATOM    312  C   ALA A  41      34.835  -9.899  -8.871  1.00  0.00           C  
ATOM    313  O   ALA A  41      35.116  -9.359  -7.800  1.00  0.00           O  
ATOM    314  CB  ALA A  41      34.166 -12.346  -8.942  1.00  0.00           C  
ATOM    315  N   GLY A  42      35.456  -9.579 -10.003  1.00  0.00           N  
ATOM    316  CA  GLY A  42      36.487  -8.544 -10.095  1.00  0.00           C  
ATOM    317  C   GLY A  42      35.968  -7.168  -9.661  1.00  0.00           C  
ATOM    318  O   GLY A  42      36.548  -6.546  -8.776  1.00  0.00           O  
ATOM    319  N   HIS A  43      34.835  -6.748 -10.192  1.00  0.00           N  
ATOM    320  CA  HIS A  43      34.218  -5.477  -9.787  1.00  0.00           C  
ATOM    321  C   HIS A  43      33.775  -5.461  -8.320  1.00  0.00           C  
ATOM    322  O   HIS A  43      33.930  -4.452  -7.631  1.00  0.00           O  
ATOM    323  CB  HIS A  43      33.036  -5.165 -10.713  1.00  0.00           C  
ATOM    324  CG  HIS A  43      33.450  -4.867 -12.123  1.00  0.00           C  
ATOM    325  ND1 HIS A  43      34.435  -3.980 -12.508  1.00  0.00           N  
ATOM    326  CD2 HIS A  43      32.933  -5.413 -13.281  1.00  0.00           C  
ATOM    327  CE1 HIS A  43      34.508  -4.000 -13.852  1.00  0.00           C  
ATOM    328  NE2 HIS A  43      33.610  -4.851 -14.351  1.00  0.00           N  
ATOM    329  N   MET A  44      33.276  -6.587  -7.795  1.00  0.00           N  
ATOM    330  CA  MET A  44      32.942  -6.694  -6.376  1.00  0.00           C  
ATOM    331  C   MET A  44      34.185  -6.638  -5.483  1.00  0.00           C  
ATOM    332  O   MET A  44      34.126  -6.072  -4.395  1.00  0.00           O  
ATOM    333  CB  MET A  44      32.131  -7.966  -6.103  1.00  0.00           C  
ATOM    334  CG  MET A  44      30.678  -7.859  -6.595  1.00  0.00           C  
ATOM    335  SD  MET A  44      29.692  -6.451  -6.002  1.00  0.00           S  
ATOM    336  CE  MET A  44      30.010  -6.468  -4.241  1.00  0.00           C  
ATOM    337  N   THR A  45      35.309  -7.180  -5.936  1.00  0.00           N  
ATOM    338  CA  THR A  45      36.600  -7.059  -5.255  1.00  0.00           C  
ATOM    339  C   THR A  45      37.007  -5.588  -5.129  1.00  0.00           C  
ATOM    340  O   THR A  45      37.314  -5.137  -4.026  1.00  0.00           O  
ATOM    341  CB  THR A  45      37.685  -7.861  -5.985  1.00  0.00           C  
ATOM    342  OG1 THR A  45      37.337  -9.222  -6.007  1.00  0.00           O  
ATOM    343  CG2 THR A  45      39.063  -7.755  -5.346  1.00  0.00           C  
ATOM    344  N   GLU A  46      36.920  -4.819  -6.213  1.00  0.00           N  
ATOM    345  CA  GLU A  46      37.214  -3.387  -6.196  1.00  0.00           C  
ATOM    346  C   GLU A  46      36.285  -2.607  -5.252  1.00  0.00           C  
ATOM    347  O   GLU A  46      36.751  -1.791  -4.459  1.00  0.00           O  
ATOM    348  CB  GLU A  46      37.107  -2.800  -7.612  1.00  0.00           C  
ATOM    349  CG  GLU A  46      38.200  -3.305  -8.553  1.00  0.00           C  
ATOM    350  CD  GLU A  46      38.070  -2.759  -9.985  1.00  0.00           C  
ATOM    351  OE1 GLU A  46      38.866  -3.184 -10.835  1.00  0.00           O  
ATOM    352  OE2 GLU A  46      37.169  -1.924 -10.235  1.00  0.00           O  
ATOM    353  N   ILE A  47      34.983  -2.900  -5.268  1.00  0.00           N  
ATOM    354  CA  ILE A  47      34.018  -2.269  -4.357  1.00  0.00           C  
ATOM    355  C   ILE A  47      34.385  -2.543  -2.894  1.00  0.00           C  
ATOM    356  O   ILE A  47      34.397  -1.625  -2.082  1.00  0.00           O  
ATOM    357  CB  ILE A  47      32.576  -2.748  -4.670  1.00  0.00           C  
ATOM    358  CG1 ILE A  47      32.103  -2.155  -6.018  1.00  0.00           C  
ATOM    359  CG2 ILE A  47      31.589  -2.344  -3.548  1.00  0.00           C  
ATOM    360  CD1 ILE A  47      30.847  -2.836  -6.588  1.00  0.00           C  
ATOM    361  N   MET A  48      34.727  -3.783  -2.549  1.00  0.00           N  
ATOM    362  CA  MET A  48      35.102  -4.137  -1.180  1.00  0.00           C  
ATOM    363  C   MET A  48      36.414  -3.473  -0.753  1.00  0.00           C  
ATOM    364  O   MET A  48      36.511  -3.007   0.377  1.00  0.00           O  
ATOM    365  CB  MET A  48      35.185  -5.665  -1.041  1.00  0.00           C  
ATOM    366  CG  MET A  48      33.791  -6.302  -1.096  1.00  0.00           C  
ATOM    367  SD  MET A  48      33.788  -8.123  -1.035  1.00  0.00           S  
ATOM    368  CE  MET A  48      34.371  -8.387   0.660  1.00  0.00           C  
ATOM    369  N   GLN A  49      37.379  -3.345  -1.654  1.00  0.00           N  
ATOM    370  CA  GLN A  49      38.620  -2.608  -1.396  1.00  0.00           C  
ATOM    371  C   GLN A  49      38.361  -1.118  -1.156  1.00  0.00           C  
ATOM    372  O   GLN A  49      38.904  -0.545  -0.216  1.00  0.00           O  
ATOM    373  CB  GLN A  49      39.579  -2.794  -2.576  1.00  0.00           C  
ATOM    374  CG  GLN A  49      40.199  -4.202  -2.604  1.00  0.00           C  
ATOM    375  CD  GLN A  49      41.029  -4.450  -3.866  1.00  0.00           C  
ATOM    376  OE1 GLN A  49      40.975  -3.737  -4.843  1.00  0.00           O  
ATOM    377  NE2 GLN A  49      41.827  -5.487  -3.884  1.00  0.00           N  
ATOM    378  N   LEU A  50      37.473  -0.497  -1.936  1.00  0.00           N  
ATOM    379  CA  LEU A  50      37.060   0.899  -1.734  1.00  0.00           C  
ATOM    380  C   LEU A  50      36.340   1.121  -0.395  1.00  0.00           C  
ATOM    381  O   LEU A  50      36.383   2.222   0.150  1.00  0.00           O  
ATOM    382  CB  LEU A  50      36.155   1.335  -2.900  1.00  0.00           C  
ATOM    383  CG  LEU A  50      36.888   1.539  -4.236  1.00  0.00           C  
ATOM    384  CD1 LEU A  50      35.863   1.718  -5.358  1.00  0.00           C  
ATOM    385  CD2 LEU A  50      37.784   2.782  -4.210  1.00  0.00           C  
ATOM    386  N   LEU A  51      35.734   0.090   0.162  1.00  0.00           N  
ATOM    387  CA  LEU A  51      35.145   0.091   1.504  1.00  0.00           C  
ATOM    388  C   LEU A  51      36.169  -0.196   2.616  1.00  0.00           C  
ATOM    389  O   LEU A  51      35.789  -0.273   3.783  1.00  0.00           O  
ATOM    390  CB  LEU A  51      33.967  -0.892   1.544  1.00  0.00           C  
ATOM    391  CG  LEU A  51      32.760  -0.497   0.664  1.00  0.00           C  
ATOM    392  CD1 LEU A  51      31.755  -1.651   0.630  1.00  0.00           C  
ATOM    393  CD2 LEU A  51      32.046   0.748   1.199  1.00  0.00           C  
ATOM    394  N   ASN A  52      37.452  -0.335   2.280  1.00  0.00           N  
ATOM    395  CA  ASN A  52      38.539  -0.705   3.185  1.00  0.00           C  
ATOM    396  C   ASN A  52      38.333  -2.067   3.881  1.00  0.00           C  
ATOM    397  O   ASN A  52      38.791  -2.262   5.008  1.00  0.00           O  
ATOM    398  CB  ASN A  52      38.840   0.431   4.178  1.00  0.00           C  
ATOM    399  CG  ASN A  52      39.148   1.759   3.492  1.00  0.00           C  
ATOM    400  OD1 ASN A  52      40.031   1.875   2.672  1.00  0.00           O  
ATOM    401  ND2 ASN A  52      38.422   2.798   3.837  1.00  0.00           N  
ATOM    402  N   LEU A  53      37.644  -3.002   3.237  1.00  0.00           N  
ATOM    403  CA  LEU A  53      37.510  -4.364   3.738  1.00  0.00           C  
ATOM    404  C   LEU A  53      38.779  -5.158   3.435  1.00  0.00           C  
ATOM    405  O   LEU A  53      39.299  -5.113   2.312  1.00  0.00           O  
ATOM    406  CB  LEU A  53      36.273  -5.041   3.128  1.00  0.00           C  
ATOM    407  CG  LEU A  53      34.936  -4.388   3.540  1.00  0.00           C  
ATOM    408  CD1 LEU A  53      33.786  -4.996   2.722  1.00  0.00           C  
ATOM    409  CD2 LEU A  53      34.617  -4.607   5.015  1.00  0.00           C  
ATOM    410  N   ASP A  54      39.274  -5.903   4.420  1.00  0.00           N  
ATOM    411  CA  ASP A  54      40.441  -6.764   4.259  1.00  0.00           C  
ATOM    412  C   ASP A  54      40.047  -8.089   3.591  1.00  0.00           C  
ATOM    413  O   ASP A  54      39.507  -8.997   4.216  1.00  0.00           O  
ATOM    414  CB  ASP A  54      41.143  -6.982   5.609  1.00  0.00           C  
ATOM    415  CG  ASP A  54      42.457  -7.747   5.455  1.00  0.00           C  
ATOM    416  OD1 ASP A  54      42.837  -8.055   4.294  1.00  0.00           O  
ATOM    417  OD2 ASP A  54      43.117  -7.987   6.488  1.00  0.00           O  
ATOM    418  N   LEU A  55      40.336  -8.192   2.294  1.00  0.00           N  
ATOM    419  CA  LEU A  55      40.052  -9.390   1.499  1.00  0.00           C  
ATOM    420  C   LEU A  55      41.014 -10.557   1.775  1.00  0.00           C  
ATOM    421  O   LEU A  55      40.809 -11.641   1.227  1.00  0.00           O  
ATOM    422  CB  LEU A  55      40.046  -9.018   0.005  1.00  0.00           C  
ATOM    423  CG  LEU A  55      38.856  -8.142  -0.410  1.00  0.00           C  
ATOM    424  CD1 LEU A  55      39.058  -7.660  -1.848  1.00  0.00           C  
ATOM    425  CD2 LEU A  55      37.535  -8.912  -0.366  1.00  0.00           C  
ATOM    426  N   ALA A  56      42.045 -10.357   2.603  1.00  0.00           N  
ATOM    427  CA  ALA A  56      42.873 -11.451   3.089  1.00  0.00           C  
ATOM    428  C   ALA A  56      42.207 -12.226   4.244  1.00  0.00           C  
ATOM    429  O   ALA A  56      42.637 -13.331   4.563  1.00  0.00           O  
ATOM    430  CB  ALA A  56      44.242 -10.895   3.500  1.00  0.00           C  
ATOM    431  N   ASP A  57      41.162 -11.678   4.844  1.00  0.00           N  
ATOM    432  CA  ASP A  57      40.367 -12.362   5.861  1.00  0.00           C  
ATOM    433  C   ASP A  57      39.612 -13.565   5.252  1.00  0.00           C  
ATOM    434  O   ASP A  57      38.931 -13.438   4.230  1.00  0.00           O  
ATOM    435  CB  ASP A  57      39.399 -11.364   6.515  1.00  0.00           C  
ATOM    436  CG  ASP A  57      38.504 -12.049   7.539  1.00  0.00           C  
ATOM    437  OD1 ASP A  57      37.411 -12.512   7.134  1.00  0.00           O  
ATOM    438  OD2 ASP A  57      38.910 -12.147   8.707  1.00  0.00           O  
ATOM    439  N   ASP A  58      39.683 -14.706   5.923  1.00  0.00           N  
ATOM    440  CA  ASP A  58      39.084 -15.952   5.461  1.00  0.00           C  
ATOM    441  C   ASP A  58      37.568 -15.841   5.208  1.00  0.00           C  
ATOM    442  O   ASP A  58      37.006 -16.518   4.335  1.00  0.00           O  
ATOM    443  CB  ASP A  58      39.313 -17.054   6.508  1.00  0.00           C  
ATOM    444  CG  ASP A  58      40.766 -17.515   6.655  1.00  0.00           C  
ATOM    445  OD1 ASP A  58      41.538 -17.379   5.689  1.00  0.00           O  
ATOM    446  OD2 ASP A  58      41.066 -18.073   7.735  1.00  0.00           O  
ATOM    447  N   SER A  59      36.875 -14.984   5.963  1.00  0.00           N  
ATOM    448  CA  SER A  59      35.425 -14.774   5.812  1.00  0.00           C  
ATOM    449  C   SER A  59      35.088 -13.922   4.593  1.00  0.00           C  
ATOM    450  O   SER A  59      34.037 -14.124   3.970  1.00  0.00           O  
ATOM    451  CB  SER A  59      34.872 -14.131   7.088  1.00  0.00           C  
ATOM    452  OG  SER A  59      33.465 -14.029   7.026  1.00  0.00           O  
ATOM    453  N   LEU A  60      35.948 -12.962   4.239  1.00  0.00           N  
ATOM    454  CA  LEU A  60      35.713 -11.992   3.171  1.00  0.00           C  
ATOM    455  C   LEU A  60      36.316 -12.412   1.825  1.00  0.00           C  
ATOM    456  O   LEU A  60      35.779 -12.016   0.787  1.00  0.00           O  
ATOM    457  CB  LEU A  60      36.226 -10.608   3.605  1.00  0.00           C  
ATOM    458  CG  LEU A  60      35.488  -9.999   4.815  1.00  0.00           C  
ATOM    459  CD1 LEU A  60      36.076  -8.621   5.118  1.00  0.00           C  
ATOM    460  CD2 LEU A  60      33.989  -9.826   4.569  1.00  0.00           C  
ATOM    461  N   MET A  61      37.360 -13.227   1.831  1.00  0.00           N  
ATOM    462  CA  MET A  61      38.137 -13.612   0.646  1.00  0.00           C  
ATOM    463  C   MET A  61      37.269 -14.126  -0.509  1.00  0.00           C  
ATOM    464  O   MET A  61      37.417 -13.690  -1.651  1.00  0.00           O  
ATOM    465  CB  MET A  61      39.165 -14.656   1.092  1.00  0.00           C  
ATOM    466  CG  MET A  61      40.090 -15.107  -0.058  1.00  0.00           C  
ATOM    467  SD  MET A  61      41.464 -16.190   0.448  1.00  0.00           S  
ATOM    468  CE  MET A  61      40.573 -17.528   1.259  1.00  0.00           C  
ATOM    469  N   GLU A  62      36.296 -14.992  -0.220  1.00  0.00           N  
ATOM    470  CA  GLU A  62      35.410 -15.595  -1.223  1.00  0.00           C  
ATOM    471  C   GLU A  62      34.112 -14.792  -1.473  1.00  0.00           C  
ATOM    472  O   GLU A  62      33.250 -15.203  -2.251  1.00  0.00           O  
ATOM    473  CB  GLU A  62      35.100 -17.043  -0.815  1.00  0.00           C  
ATOM    474  CG  GLU A  62      36.320 -17.976  -0.919  1.00  0.00           C  
ATOM    475  CD  GLU A  62      36.847 -18.063  -2.352  1.00  0.00           C  
ATOM    476  OE1 GLU A  62      38.082 -18.035  -2.520  1.00  0.00           O  
ATOM    477  OE2 GLU A  62      36.004 -18.139  -3.274  1.00  0.00           O  
ATOM    478  N   THR A  63      33.942 -13.652  -0.814  1.00  0.00           N  
ATOM    479  CA  THR A  63      32.708 -12.859  -0.928  1.00  0.00           C  
ATOM    480  C   THR A  63      32.444 -12.346  -2.344  1.00  0.00           C  
ATOM    481  O   THR A  63      31.312 -12.501  -2.804  1.00  0.00           O  
ATOM    482  CB  THR A  63      32.661 -11.731   0.112  1.00  0.00           C  
ATOM    483  OG1 THR A  63      32.649 -12.314   1.390  1.00  0.00           O  
ATOM    484  CG2 THR A  63      31.410 -10.867   0.000  1.00  0.00           C  
ATOM    485  N   PRO A  64      33.431 -11.834  -3.096  1.00  0.00           N  
ATOM    486  CA  PRO A  64      33.230 -11.430  -4.485  1.00  0.00           C  
ATOM    487  C   PRO A  64      32.702 -12.563  -5.371  1.00  0.00           C  
ATOM    488  O   PRO A  64      31.762 -12.365  -6.138  1.00  0.00           O  
ATOM    489  CB  PRO A  64      34.591 -10.915  -4.965  1.00  0.00           C  
ATOM    490  CG  PRO A  64      35.277 -10.464  -3.683  1.00  0.00           C  
ATOM    491  CD  PRO A  64      34.778 -11.487  -2.668  1.00  0.00           C  
ATOM    492  N   HIS A  65      33.251 -13.771  -5.220  1.00  0.00           N  
ATOM    493  CA  HIS A  65      32.806 -14.950  -5.965  1.00  0.00           C  
ATOM    494  C   HIS A  65      31.389 -15.374  -5.572  1.00  0.00           C  
ATOM    495  O   HIS A  65      30.572 -15.656  -6.447  1.00  0.00           O  
ATOM    496  CB  HIS A  65      33.792 -16.108  -5.763  1.00  0.00           C  
ATOM    497  CG  HIS A  65      34.804 -16.186  -6.865  1.00  0.00           C  
ATOM    498  ND1 HIS A  65      36.039 -15.586  -6.895  1.00  0.00           N  
ATOM    499  CD2 HIS A  65      34.657 -16.843  -8.069  1.00  0.00           C  
ATOM    500  CE1 HIS A  65      36.619 -15.877  -8.073  1.00  0.00           C  
ATOM    501  NE2 HIS A  65      35.810 -16.637  -8.817  1.00  0.00           N  
ATOM    502  N   ARG A  66      31.064 -15.379  -4.282  1.00  0.00           N  
ATOM    503  CA  ARG A  66      29.714 -15.693  -3.799  1.00  0.00           C  
ATOM    504  C   ARG A  66      28.673 -14.708  -4.343  1.00  0.00           C  
ATOM    505  O   ARG A  66      27.615 -15.146  -4.785  1.00  0.00           O  
ATOM    506  CB  ARG A  66      29.679 -15.709  -2.264  1.00  0.00           C  
ATOM    507  CG  ARG A  66      30.394 -16.937  -1.665  1.00  0.00           C  
ATOM    508  CD  ARG A  66      30.155 -17.041  -0.150  1.00  0.00           C  
ATOM    509  NE  ARG A  66      30.769 -15.930   0.605  1.00  0.00           N  
ATOM    510  CZ  ARG A  66      31.895 -15.963   1.300  1.00  0.00           C  
ATOM    511  NH1 ARG A  66      32.640 -17.030   1.376  1.00  0.00           N  
ATOM    512  NH2 ARG A  66      32.306 -14.916   1.945  1.00  0.00           N  
ATOM    513  N   ILE A  67      28.986 -13.414  -4.370  1.00  0.00           N  
ATOM    514  CA  ILE A  67      28.079 -12.395  -4.903  1.00  0.00           C  
ATOM    515  C   ILE A  67      27.891 -12.562  -6.415  1.00  0.00           C  
ATOM    516  O   ILE A  67      26.754 -12.529  -6.895  1.00  0.00           O  
ATOM    517  CB  ILE A  67      28.575 -10.980  -4.535  1.00  0.00           C  
ATOM    518  CG1 ILE A  67      28.427 -10.763  -3.008  1.00  0.00           C  
ATOM    519  CG2 ILE A  67      27.790  -9.901  -5.303  1.00  0.00           C  
ATOM    520  CD1 ILE A  67      29.062  -9.467  -2.496  1.00  0.00           C  
ATOM    521  N   ALA A  68      28.974 -12.792  -7.169  1.00  0.00           N  
ATOM    522  CA  ALA A  68      28.886 -13.030  -8.608  1.00  0.00           C  
ATOM    523  C   ALA A  68      28.022 -14.248  -8.939  1.00  0.00           C  
ATOM    524  O   ALA A  68      27.125 -14.169  -9.786  1.00  0.00           O  
ATOM    525  CB  ALA A  68      30.307 -13.182  -9.161  1.00  0.00           C  
ATOM    526  N   LYS A  69      28.223 -15.347  -8.231  1.00  0.00           N  
ATOM    527  CA  LYS A  69      27.403 -16.549  -8.360  1.00  0.00           C  
ATOM    528  C   LYS A  69      25.939 -16.257  -8.015  1.00  0.00           C  
ATOM    529  O   LYS A  69      25.054 -16.618  -8.782  1.00  0.00           O  
ATOM    530  CB  LYS A  69      27.984 -17.661  -7.490  1.00  0.00           C  
ATOM    531  CG  LYS A  69      27.189 -18.962  -7.669  1.00  0.00           C  
ATOM    532  CD  LYS A  69      27.716 -20.077  -6.761  1.00  0.00           C  
ATOM    533  CE  LYS A  69      26.764 -21.265  -6.912  1.00  0.00           C  
ATOM    534  NZ  LYS A  69      27.052 -22.327  -5.921  1.00  0.00           N  
ATOM    535  N   MET A  70      25.688 -15.565  -6.917  1.00  0.00           N  
ATOM    536  CA  MET A  70      24.341 -15.199  -6.483  1.00  0.00           C  
ATOM    537  C   MET A  70      23.596 -14.378  -7.544  1.00  0.00           C  
ATOM    538  O   MET A  70      22.440 -14.660  -7.836  1.00  0.00           O  
ATOM    539  CB  MET A  70      24.442 -14.433  -5.160  1.00  0.00           C  
ATOM    540  CG  MET A  70      23.087 -14.020  -4.591  1.00  0.00           C  
ATOM    541  SD  MET A  70      23.169 -12.942  -3.131  1.00  0.00           S  
ATOM    542  CE  MET A  70      23.808 -11.428  -3.866  1.00  0.00           C  
ATOM    543  N   TYR A  71      24.257 -13.392  -8.164  1.00  0.00           N  
ATOM    544  CA  TYR A  71      23.626 -12.567  -9.194  1.00  0.00           C  
ATOM    545  C   TYR A  71      23.338 -13.344 -10.484  1.00  0.00           C  
ATOM    546  O   TYR A  71      22.256 -13.194 -11.047  1.00  0.00           O  
ATOM    547  CB  TYR A  71      24.490 -11.332  -9.486  1.00  0.00           C  
ATOM    548  CG  TYR A  71      24.516 -10.247  -8.423  1.00  0.00           C  
ATOM    549  CD1 TYR A  71      23.568 -10.192  -7.380  1.00  0.00           C  
ATOM    550  CD2 TYR A  71      25.487  -9.233  -8.505  1.00  0.00           C  
ATOM    551  CE1 TYR A  71      23.592  -9.155  -6.432  1.00  0.00           C  
ATOM    552  CE2 TYR A  71      25.517  -8.190  -7.561  1.00  0.00           C  
ATOM    553  CZ  TYR A  71      24.568  -8.158  -6.524  1.00  0.00           C  
ATOM    554  OH  TYR A  71      24.601  -7.142  -5.603  1.00  0.00           O  
ATOM    555  N   VAL A  72      24.265 -14.163 -10.950  1.00  0.00           N  
ATOM    556  CA  VAL A  72      24.132 -14.834 -12.244  1.00  0.00           C  
ATOM    557  C   VAL A  72      23.278 -16.095 -12.158  1.00  0.00           C  
ATOM    558  O   VAL A  72      22.406 -16.295 -13.007  1.00  0.00           O  
ATOM    559  CB  VAL A  72      25.522 -15.115 -12.853  1.00  0.00           C  
ATOM    560  CG1 VAL A  72      25.421 -15.851 -14.193  1.00  0.00           C  
ATOM    561  CG2 VAL A  72      26.271 -13.810 -13.105  1.00  0.00           C  
ATOM    562  N   ASP A  73      23.507 -16.932 -11.156  1.00  0.00           N  
ATOM    563  CA  ASP A  73      22.930 -18.276 -11.079  1.00  0.00           C  
ATOM    564  C   ASP A  73      21.703 -18.368 -10.164  1.00  0.00           C  
ATOM    565  O   ASP A  73      20.919 -19.309 -10.280  1.00  0.00           O  
ATOM    566  CB  ASP A  73      24.000 -19.280 -10.615  1.00  0.00           C  
ATOM    567  CG  ASP A  73      25.241 -19.405 -11.511  1.00  0.00           C  
ATOM    568  OD1 ASP A  73      25.201 -19.073 -12.714  1.00  0.00           O  
ATOM    569  OD2 ASP A  73      26.276 -19.893 -11.006  1.00  0.00           O  
ATOM    570  N   GLU A  74      21.503 -17.407  -9.250  1.00  0.00           N  
ATOM    571  CA  GLU A  74      20.487 -17.501  -8.194  1.00  0.00           C  
ATOM    572  C   GLU A  74      19.448 -16.373  -8.295  1.00  0.00           C  
ATOM    573  O   GLU A  74      18.455 -16.516  -9.023  1.00  0.00           O  
ATOM    574  CB  GLU A  74      21.152 -17.612  -6.805  1.00  0.00           C  
ATOM    575  CG  GLU A  74      22.118 -18.791  -6.656  1.00  0.00           C  
ATOM    576  CD  GLU A  74      22.892 -18.814  -5.322  1.00  0.00           C  
ATOM    577  OE1 GLU A  74      23.703 -19.747  -5.141  1.00  0.00           O  
ATOM    578  OE2 GLU A  74      22.719 -17.897  -4.497  1.00  0.00           O  
ATOM    579  N   ILE A  75      19.648 -15.251  -7.633  1.00  0.00           N  
ATOM    580  CA  ILE A  75      18.604 -14.228  -7.427  1.00  0.00           C  
ATOM    581  C   ILE A  75      18.175 -13.480  -8.692  1.00  0.00           C  
ATOM    582  O   ILE A  75      17.126 -12.837  -8.691  1.00  0.00           O  
ATOM    583  CB  ILE A  75      18.992 -13.230  -6.312  1.00  0.00           C  
ATOM    584  CG1 ILE A  75      20.161 -12.320  -6.727  1.00  0.00           C  
ATOM    585  CG2 ILE A  75      19.289 -13.987  -5.007  1.00  0.00           C  
ATOM    586  CD1 ILE A  75      20.404 -11.163  -5.746  1.00  0.00           C  
ATOM    587  N   PHE A  76      18.958 -13.558  -9.785  1.00  0.00           N  
ATOM    588  CA  PHE A  76      18.621 -12.990 -11.089  1.00  0.00           C  
ATOM    589  C   PHE A  76      18.519 -14.045 -12.194  1.00  0.00           C  
ATOM    590  O   PHE A  76      18.489 -13.704 -13.377  1.00  0.00           O  
ATOM    591  CB  PHE A  76      19.598 -11.857 -11.449  1.00  0.00           C  
ATOM    592  CG  PHE A  76      19.692 -10.714 -10.461  1.00  0.00           C  
ATOM    593  CD1 PHE A  76      18.571 -10.266  -9.742  1.00  0.00           C  
ATOM    594  CD2 PHE A  76      20.930 -10.069 -10.259  1.00  0.00           C  
ATOM    595  CE1 PHE A  76      18.678  -9.208  -8.821  1.00  0.00           C  
ATOM    596  CE2 PHE A  76      21.046  -9.007  -9.347  1.00  0.00           C  
ATOM    597  CZ  PHE A  76      19.919  -8.578  -8.620  1.00  0.00           C  
ATOM    598  N   SER A  77      18.390 -15.311 -11.842  1.00  0.00           N  
ATOM    599  CA  SER A  77      18.219 -16.408 -12.797  1.00  0.00           C  
ATOM    600  C   SER A  77      16.976 -16.248 -13.685  1.00  0.00           C  
ATOM    601  O   SER A  77      16.977 -16.691 -14.827  1.00  0.00           O  
ATOM    602  CB  SER A  77      18.142 -17.735 -12.047  1.00  0.00           C  
ATOM    603  OG  SER A  77      17.047 -17.748 -11.154  1.00  0.00           O  
ATOM    604  N   GLY A  78      15.951 -15.535 -13.225  1.00  0.00           N  
ATOM    605  CA  GLY A  78      14.755 -15.223 -13.993  1.00  0.00           C  
ATOM    606  C   GLY A  78      14.960 -14.236 -15.148  1.00  0.00           C  
ATOM    607  O   GLY A  78      14.043 -14.028 -15.938  1.00  0.00           O  
ATOM    608  N   LEU A  79      16.153 -13.633 -15.294  1.00  0.00           N  
ATOM    609  CA  LEU A  79      16.505 -12.850 -16.483  1.00  0.00           C  
ATOM    610  C   LEU A  79      16.759 -13.736 -17.707  1.00  0.00           C  
ATOM    611  O   LEU A  79      16.609 -13.268 -18.831  1.00  0.00           O  
ATOM    612  CB  LEU A  79      17.747 -11.989 -16.201  1.00  0.00           C  
ATOM    613  CG  LEU A  79      17.545 -10.887 -15.138  1.00  0.00           C  
ATOM    614  CD1 LEU A  79      18.879 -10.178 -14.876  1.00  0.00           C  
ATOM    615  CD2 LEU A  79      16.532  -9.837 -15.588  1.00  0.00           C  
ATOM    616  N   ASP A  80      17.094 -14.994 -17.500  1.00  0.00           N  
ATOM    617  CA  ASP A  80      17.345 -15.966 -18.556  1.00  0.00           C  
ATOM    618  C   ASP A  80      16.134 -16.882 -18.749  1.00  0.00           C  
ATOM    619  O   ASP A  80      15.791 -17.707 -17.906  1.00  0.00           O  
ATOM    620  CB  ASP A  80      18.643 -16.732 -18.265  1.00  0.00           C  
ATOM    621  CG  ASP A  80      19.062 -17.652 -19.409  1.00  0.00           C  
ATOM    622  OD1 ASP A  80      18.313 -17.743 -20.412  1.00  0.00           O  
ATOM    623  OD2 ASP A  80      20.131 -18.288 -19.280  1.00  0.00           O  
ATOM    624  N   TYR A  81      15.491 -16.766 -19.918  1.00  0.00           N  
ATOM    625  CA  TYR A  81      14.346 -17.599 -20.285  1.00  0.00           C  
ATOM    626  C   TYR A  81      14.690 -19.089 -20.473  1.00  0.00           C  
ATOM    627  O   TYR A  81      13.769 -19.909 -20.519  1.00  0.00           O  
ATOM    628  CB  TYR A  81      13.673 -17.027 -21.530  1.00  0.00           C  
ATOM    629  CG  TYR A  81      12.708 -15.908 -21.220  1.00  0.00           C  
ATOM    630  CD1 TYR A  81      11.373 -16.211 -20.874  1.00  0.00           C  
ATOM    631  CD2 TYR A  81      13.117 -14.559 -21.255  1.00  0.00           C  
ATOM    632  CE1 TYR A  81      10.463 -15.193 -20.579  1.00  0.00           C  
ATOM    633  CE2 TYR A  81      12.215 -13.536 -20.959  1.00  0.00           C  
ATOM    634  CZ  TYR A  81      10.884 -13.850 -20.619  1.00  0.00           C  
ATOM    635  OH  TYR A  81       9.986 -12.851 -20.318  1.00  0.00           O  
ATOM    636  N   ALA A  82      15.959 -19.462 -20.506  1.00  0.00           N  
ATOM    637  CA  ALA A  82      16.355 -20.869 -20.405  1.00  0.00           C  
ATOM    638  C   ALA A  82      15.923 -21.493 -19.069  1.00  0.00           C  
ATOM    639  O   ALA A  82      15.659 -22.700 -19.004  1.00  0.00           O  
ATOM    640  CB  ALA A  82      17.871 -20.965 -20.606  1.00  0.00           C  
ATOM    641  N   ASN A  83      15.755 -20.674 -18.036  1.00  0.00           N  
ATOM    642  CA  ASN A  83      15.279 -21.083 -16.713  1.00  0.00           C  
ATOM    643  C   ASN A  83      13.754 -21.036 -16.569  1.00  0.00           C  
ATOM    644  O   ASN A  83      13.224 -21.295 -15.482  1.00  0.00           O  
ATOM    645  CB  ASN A  83      15.997 -20.226 -15.653  1.00  0.00           C  
ATOM    646  CG  ASN A  83      17.503 -20.398 -15.698  1.00  0.00           C  
ATOM    647  OD1 ASN A  83      18.017 -21.491 -15.827  1.00  0.00           O  
ATOM    648  ND2 ASN A  83      18.239 -19.320 -15.589  1.00  0.00           N  
ATOM    649  N   PHE A  84      13.013 -20.723 -17.647  1.00  0.00           N  
ATOM    650  CA  PHE A  84      11.554 -20.667 -17.591  1.00  0.00           C  
ATOM    651  C   PHE A  84      10.970 -22.038 -17.196  1.00  0.00           C  
ATOM    652  O   PHE A  84      11.366 -23.067 -17.746  1.00  0.00           O  
ATOM    653  CB  PHE A  84      10.974 -20.170 -18.920  1.00  0.00           C  
ATOM    654  CG  PHE A  84       9.523 -19.748 -18.804  1.00  0.00           C  
ATOM    655  CD1 PHE A  84       8.486 -20.623 -19.170  1.00  0.00           C  
ATOM    656  CD2 PHE A  84       9.198 -18.479 -18.301  1.00  0.00           C  
ATOM    657  CE1 PHE A  84       7.147 -20.231 -19.027  1.00  0.00           C  
ATOM    658  CE2 PHE A  84       7.865 -18.083 -18.154  1.00  0.00           C  
ATOM    659  CZ  PHE A  84       6.827 -18.959 -18.517  1.00  0.00           C  
ATOM    660  N   PRO A  85      10.022 -22.092 -16.260  1.00  0.00           N  
ATOM    661  CA  PRO A  85       9.512 -23.353 -15.760  1.00  0.00           C  
ATOM    662  C   PRO A  85       8.795 -24.141 -16.862  1.00  0.00           C  
ATOM    663  O   PRO A  85       8.016 -23.598 -17.642  1.00  0.00           O  
ATOM    664  CB  PRO A  85       8.577 -23.000 -14.604  1.00  0.00           C  
ATOM    665  CG  PRO A  85       8.148 -21.566 -14.911  1.00  0.00           C  
ATOM    666  CD  PRO A  85       9.394 -20.978 -15.577  1.00  0.00           C  
ATOM    667  N   LYS A  86       8.994 -25.451 -16.871  1.00  0.00           N  
ATOM    668  CA  LYS A  86       8.257 -26.337 -17.769  1.00  0.00           C  
ATOM    669  C   LYS A  86       6.768 -26.285 -17.440  1.00  0.00           C  
ATOM    670  O   LYS A  86       6.353 -26.764 -16.384  1.00  0.00           O  
ATOM    671  CB  LYS A  86       8.829 -27.759 -17.693  1.00  0.00           C  
ATOM    672  CG  LYS A  86       8.206 -28.670 -18.768  1.00  0.00           C  
ATOM    673  CD  LYS A  86       8.843 -30.061 -18.745  1.00  0.00           C  
ATOM    674  CE  LYS A  86       8.254 -30.918 -19.868  1.00  0.00           C  
ATOM    675  NZ  LYS A  86       8.899 -32.254 -19.954  1.00  0.00           N  
ATOM    676  N   ILE A  87       5.972 -25.755 -18.356  1.00  0.00           N  
ATOM    677  CA  ILE A  87       4.515 -25.642 -18.208  1.00  0.00           C  
ATOM    678  C   ILE A  87       3.844 -26.938 -18.657  1.00  0.00           C  
ATOM    679  O   ILE A  87       4.286 -27.620 -19.573  1.00  0.00           O  
ATOM    680  CB  ILE A  87       3.983 -24.398 -18.930  1.00  0.00           C  
ATOM    681  CG1 ILE A  87       4.703 -23.110 -18.463  1.00  0.00           C  
ATOM    682  CG2 ILE A  87       2.462 -24.240 -18.736  1.00  0.00           C  
ATOM    683  CD1 ILE A  87       4.733 -22.894 -16.933  1.00  0.00           C  
ATOM    684  N   THR A  88       2.787 -27.316 -17.947  1.00  0.00           N  
ATOM    685  CA  THR A  88       1.929 -28.434 -18.318  1.00  0.00           C  
ATOM    686  C   THR A  88       0.502 -27.952 -18.197  1.00  0.00           C  
ATOM    687  O   THR A  88       0.047 -27.641 -17.099  1.00  0.00           O  
ATOM    688  CB  THR A  88       2.173 -29.667 -17.431  1.00  0.00           C  
ATOM    689  OG1 THR A  88       3.560 -29.895 -17.253  1.00  0.00           O  
ATOM    690  CG2 THR A  88       1.586 -30.931 -18.051  1.00  0.00           C  
ATOM    691  N   LEU A  89      -0.160 -27.859 -19.354  1.00  0.00           N  
ATOM    692  CA  LEU A  89      -1.575 -27.539 -19.449  1.00  0.00           C  
ATOM    693  C   LEU A  89      -2.361 -28.839 -19.570  1.00  0.00           C  
ATOM    694  O   LEU A  89      -1.929 -29.776 -20.243  1.00  0.00           O  
ATOM    695  CB  LEU A  89      -1.820 -26.611 -20.646  1.00  0.00           C  
ATOM    696  CG  LEU A  89      -1.156 -25.229 -20.508  1.00  0.00           C  
ATOM    697  CD1 LEU A  89      -1.261 -24.466 -21.832  1.00  0.00           C  
ATOM    698  CD2 LEU A  89      -1.805 -24.385 -19.409  1.00  0.00           C  
ATOM    699  N   ILE A  90      -3.499 -28.886 -18.906  1.00  0.00           N  
ATOM    700  CA  ILE A  90      -4.435 -29.999 -18.957  1.00  0.00           C  
ATOM    701  C   ILE A  90      -5.727 -29.459 -19.570  1.00  0.00           C  
ATOM    702  O   ILE A  90      -6.162 -28.367 -19.228  1.00  0.00           O  
ATOM    703  CB  ILE A  90      -4.649 -30.611 -17.558  1.00  0.00           C  
ATOM    704  CG1 ILE A  90      -3.301 -31.022 -16.914  1.00  0.00           C  
ATOM    705  CG2 ILE A  90      -5.594 -31.824 -17.653  1.00  0.00           C  
ATOM    706  CD1 ILE A  90      -3.420 -31.481 -15.449  1.00  0.00           C  
ATOM    707  N   GLU A  91      -6.323 -30.201 -20.478  1.00  0.00           N  
ATOM    708  CA  GLU A  91      -7.605 -29.826 -21.069  1.00  0.00           C  
ATOM    709  C   GLU A  91      -8.682 -29.706 -19.986  1.00  0.00           C  
ATOM    710  O   GLU A  91      -8.801 -30.585 -19.123  1.00  0.00           O  
ATOM    711  CB  GLU A  91      -7.961 -30.878 -22.120  1.00  0.00           C  
ATOM    712  CG  GLU A  91      -9.116 -30.461 -23.033  1.00  0.00           C  
ATOM    713  CD  GLU A  91      -9.522 -31.584 -24.001  1.00  0.00           C  
ATOM    714  OE1 GLU A  91     -10.432 -31.339 -24.815  1.00  0.00           O  
ATOM    715  OE2 GLU A  91      -8.984 -32.711 -23.879  1.00  0.00           O  
ATOM    716  N   ASN A  92      -9.485 -28.652 -20.028  1.00  0.00           N  
ATOM    717  CA  ASN A  92     -10.554 -28.410 -19.063  1.00  0.00           C  
ATOM    718  C   ASN A  92     -11.776 -29.306 -19.328  1.00  0.00           C  
ATOM    719  O   ASN A  92     -12.882 -28.844 -19.610  1.00  0.00           O  
ATOM    720  CB  ASN A  92     -10.889 -26.909 -19.018  1.00  0.00           C  
ATOM    721  CG  ASN A  92     -11.886 -26.561 -17.926  1.00  0.00           C  
ATOM    722  OD1 ASN A  92     -12.151 -27.320 -17.007  1.00  0.00           O  
ATOM    723  ND2 ASN A  92     -12.471 -25.374 -17.999  1.00  0.00           N  
ATOM    724  N   LYS A  93     -11.580 -30.615 -19.246  1.00  0.00           N  
ATOM    725  CA  LYS A  93     -12.650 -31.611 -19.438  1.00  0.00           C  
ATOM    726  C   LYS A  93     -13.758 -31.499 -18.399  1.00  0.00           C  
ATOM    727  O   LYS A  93     -14.898 -31.847 -18.686  1.00  0.00           O  
ATOM    728  CB  LYS A  93     -12.067 -33.027 -19.419  1.00  0.00           C  
ATOM    729  CG  LYS A  93     -11.179 -33.266 -20.643  1.00  0.00           C  
ATOM    730  CD  LYS A  93     -10.682 -34.703 -20.708  1.00  0.00           C  
ATOM    731  CE  LYS A  93      -9.827 -34.808 -21.973  1.00  0.00           C  
ATOM    732  NZ  LYS A  93      -9.302 -36.166 -22.219  1.00  0.00           N  
ATOM    733  N   MET A  94     -13.430 -31.005 -17.211  1.00  0.00           N  
ATOM    734  CA  MET A  94     -14.398 -30.788 -16.133  1.00  0.00           C  
ATOM    735  C   MET A  94     -15.259 -29.544 -16.348  1.00  0.00           C  
ATOM    736  O   MET A  94     -16.198 -29.337 -15.588  1.00  0.00           O  
ATOM    737  CB  MET A  94     -13.669 -30.717 -14.784  1.00  0.00           C  
ATOM    738  CG  MET A  94     -12.962 -32.030 -14.434  1.00  0.00           C  
ATOM    739  SD  MET A  94     -12.175 -32.067 -12.799  1.00  0.00           S  
ATOM    740  CE  MET A  94     -10.829 -30.894 -13.056  1.00  0.00           C  
ATOM    741  N   LYS A  95     -14.969 -28.742 -17.386  1.00  0.00           N  
ATOM    742  CA  LYS A  95     -15.650 -27.478 -17.679  1.00  0.00           C  
ATOM    743  C   LYS A  95     -15.742 -26.569 -16.452  1.00  0.00           C  
ATOM    744  O   LYS A  95     -16.796 -26.013 -16.158  1.00  0.00           O  
ATOM    745  CB  LYS A  95     -17.023 -27.715 -18.320  1.00  0.00           C  
ATOM    746  CG  LYS A  95     -16.950 -28.492 -19.634  1.00  0.00           C  
ATOM    747  CD  LYS A  95     -18.360 -28.542 -20.232  1.00  0.00           C  
ATOM    748  CE  LYS A  95     -18.328 -29.237 -21.587  1.00  0.00           C  
ATOM    749  NZ  LYS A  95     -19.665 -29.185 -22.231  1.00  0.00           N  
ATOM    750  N   VAL A  96     -14.631 -26.460 -15.738  1.00  0.00           N  
ATOM    751  CA  VAL A  96     -14.532 -25.517 -14.626  1.00  0.00           C  
ATOM    752  C   VAL A  96     -14.659 -24.114 -15.199  1.00  0.00           C  
ATOM    753  O   VAL A  96     -13.863 -23.727 -16.050  1.00  0.00           O  
ATOM    754  CB  VAL A  96     -13.217 -25.677 -13.855  1.00  0.00           C  
ATOM    755  CG1 VAL A  96     -13.172 -24.753 -12.639  1.00  0.00           C  
ATOM    756  CG2 VAL A  96     -13.026 -27.113 -13.352  1.00  0.00           C  
ATOM    757  N   ASP A  97     -15.655 -23.367 -14.763  1.00  0.00           N  
ATOM    758  CA  ASP A  97     -15.963 -21.989 -15.140  1.00  0.00           C  
ATOM    759  C   ASP A  97     -15.900 -21.034 -13.945  1.00  0.00           C  
ATOM    760  O   ASP A  97     -16.087 -19.831 -14.086  1.00  0.00           O  
ATOM    761  CB  ASP A  97     -17.317 -21.943 -15.860  1.00  0.00           C  
ATOM    762  CG  ASP A  97     -18.511 -22.444 -15.031  1.00  0.00           C  
ATOM    763  OD1 ASP A  97     -18.295 -23.056 -13.956  1.00  0.00           O  
ATOM    764  OD2 ASP A  97     -19.640 -22.279 -15.530  1.00  0.00           O  
ATOM    765  N   GLU A  98     -15.563 -21.567 -12.776  1.00  0.00           N  
ATOM    766  CA  GLU A  98     -15.367 -20.808 -11.548  1.00  0.00           C  
ATOM    767  C   GLU A  98     -13.899 -20.424 -11.337  1.00  0.00           C  
ATOM    768  O   GLU A  98     -12.962 -20.988 -11.891  1.00  0.00           O  
ATOM    769  CB  GLU A  98     -15.904 -21.580 -10.341  1.00  0.00           C  
ATOM    770  CG  GLU A  98     -17.426 -21.786 -10.406  1.00  0.00           C  
ATOM    771  CD  GLU A  98     -18.015 -22.307  -9.087  1.00  0.00           C  
ATOM    772  OE1 GLU A  98     -19.254 -22.411  -9.019  1.00  0.00           O  
ATOM    773  OE2 GLU A  98     -17.228 -22.586  -8.151  1.00  0.00           O  
ATOM    774  N   MET A  99     -13.709 -19.444 -10.481  1.00  0.00           N  
ATOM    775  CA  MET A  99     -12.398 -18.924 -10.132  1.00  0.00           C  
ATOM    776  C   MET A  99     -11.547 -19.965  -9.391  1.00  0.00           C  
ATOM    777  O   MET A  99     -11.887 -20.406  -8.295  1.00  0.00           O  
ATOM    778  CB  MET A  99     -12.601 -17.670  -9.274  1.00  0.00           C  
ATOM    779  CG  MET A  99     -11.288 -16.966  -8.948  1.00  0.00           C  
ATOM    780  SD  MET A  99     -11.423 -15.561  -7.789  1.00  0.00           S  
ATOM    781  CE  MET A  99     -12.857 -14.680  -8.449  1.00  0.00           C  
ATOM    782  N   VAL A 100     -10.377 -20.263  -9.940  1.00  0.00           N  
ATOM    783  CA  VAL A 100      -9.318 -20.996  -9.240  1.00  0.00           C  
ATOM    784  C   VAL A 100      -8.369 -19.983  -8.618  1.00  0.00           C  
ATOM    785  O   VAL A 100      -7.787 -19.169  -9.324  1.00  0.00           O  
ATOM    786  CB  VAL A 100      -8.573 -21.943 -10.189  1.00  0.00           C  
ATOM    787  CG1 VAL A 100      -7.478 -22.712  -9.457  1.00  0.00           C  
ATOM    788  CG2 VAL A 100      -9.529 -22.966 -10.811  1.00  0.00           C  
ATOM    789  N   THR A 101      -8.183 -20.043  -7.301  1.00  0.00           N  
ATOM    790  CA  THR A 101      -7.299 -19.126  -6.562  1.00  0.00           C  
ATOM    791  C   THR A 101      -6.173 -19.879  -5.870  1.00  0.00           C  
ATOM    792  O   THR A 101      -6.418 -20.803  -5.097  1.00  0.00           O  
ATOM    793  CB  THR A 101      -8.078 -18.289  -5.540  1.00  0.00           C  
ATOM    794  OG1 THR A 101      -9.178 -17.653  -6.136  1.00  0.00           O  
ATOM    795  CG2 THR A 101      -7.223 -17.183  -4.928  1.00  0.00           C  
ATOM    796  N   VAL A 102      -4.936 -19.446  -6.102  1.00  0.00           N  
ATOM    797  CA  VAL A 102      -3.741 -19.868  -5.366  1.00  0.00           C  
ATOM    798  C   VAL A 102      -3.288 -18.703  -4.505  1.00  0.00           C  
ATOM    799  O   VAL A 102      -2.976 -17.633  -5.022  1.00  0.00           O  
ATOM    800  CB  VAL A 102      -2.610 -20.337  -6.299  1.00  0.00           C  
ATOM    801  CG1 VAL A 102      -1.474 -20.974  -5.494  1.00  0.00           C  
ATOM    802  CG2 VAL A 102      -3.105 -21.377  -7.310  1.00  0.00           C  
ATOM    803  N   ARG A 103      -3.271 -18.911  -3.200  1.00  0.00           N  
ATOM    804  CA  ARG A 103      -2.961 -17.879  -2.200  1.00  0.00           C  
ATOM    805  C   ARG A 103      -1.626 -18.165  -1.530  1.00  0.00           C  
ATOM    806  O   ARG A 103      -1.130 -19.293  -1.597  1.00  0.00           O  
ATOM    807  CB  ARG A 103      -4.088 -17.803  -1.153  1.00  0.00           C  
ATOM    808  CG  ARG A 103      -5.471 -17.574  -1.777  1.00  0.00           C  
ATOM    809  CD  ARG A 103      -6.538 -17.504  -0.677  1.00  0.00           C  
ATOM    810  NE  ARG A 103      -7.886 -17.413  -1.247  1.00  0.00           N  
ATOM    811  CZ  ARG A 103      -9.006 -17.847  -0.691  1.00  0.00           C  
ATOM    812  NH1 ARG A 103      -9.013 -18.411   0.484  1.00  0.00           N  
ATOM    813  NH2 ARG A 103     -10.140 -17.721  -1.304  1.00  0.00           N  
ATOM    814  N   ASP A 104      -1.060 -17.152  -0.877  1.00  0.00           N  
ATOM    815  CA  ASP A 104       0.154 -17.252  -0.079  1.00  0.00           C  
ATOM    816  C   ASP A 104       1.359 -17.865  -0.819  1.00  0.00           C  
ATOM    817  O   ASP A 104       2.161 -18.610  -0.248  1.00  0.00           O  
ATOM    818  CB  ASP A 104      -0.137 -17.936   1.268  1.00  0.00           C  
ATOM    819  CG  ASP A 104      -0.866 -17.042   2.267  1.00  0.00           C  
ATOM    820  OD1 ASP A 104      -0.556 -15.834   2.291  1.00  0.00           O  
ATOM    821  OD2 ASP A 104      -1.585 -17.596   3.118  1.00  0.00           O  
ATOM    822  N   ILE A 105       1.497 -17.541  -2.095  1.00  0.00           N  
ATOM    823  CA  ILE A 105       2.662 -17.957  -2.878  1.00  0.00           C  
ATOM    824  C   ILE A 105       3.867 -17.186  -2.355  1.00  0.00           C  
ATOM    825  O   ILE A 105       3.917 -15.968  -2.492  1.00  0.00           O  
ATOM    826  CB  ILE A 105       2.446 -17.712  -4.384  1.00  0.00           C  
ATOM    827  CG1 ILE A 105       1.180 -18.440  -4.901  1.00  0.00           C  
ATOM    828  CG2 ILE A 105       3.689 -18.167  -5.168  1.00  0.00           C  
ATOM    829  CD1 ILE A 105       0.778 -18.039  -6.325  1.00  0.00           C  
ATOM    830  N   THR A 106       4.843 -17.893  -1.795  1.00  0.00           N  
ATOM    831  CA  THR A 106       6.094 -17.283  -1.336  1.00  0.00           C  
ATOM    832  C   THR A 106       6.785 -16.570  -2.496  1.00  0.00           C  
ATOM    833  O   THR A 106       7.019 -17.168  -3.545  1.00  0.00           O  
ATOM    834  CB  THR A 106       7.042 -18.333  -0.758  1.00  0.00           C  
ATOM    835  OG1 THR A 106       6.369 -19.105   0.208  1.00  0.00           O  
ATOM    836  CG2 THR A 106       8.254 -17.703  -0.069  1.00  0.00           C  
ATOM    837  N   LEU A 107       7.124 -15.305  -2.280  1.00  0.00           N  
ATOM    838  CA  LEU A 107       7.794 -14.464  -3.249  1.00  0.00           C  
ATOM    839  C   LEU A 107       8.977 -13.766  -2.581  1.00  0.00           C  
ATOM    840  O   LEU A 107       8.802 -12.970  -1.664  1.00  0.00           O  
ATOM    841  CB  LEU A 107       6.757 -13.487  -3.841  1.00  0.00           C  
ATOM    842  CG  LEU A 107       7.322 -12.554  -4.925  1.00  0.00           C  
ATOM    843  CD1 LEU A 107       6.217 -12.204  -5.915  1.00  0.00           C  
ATOM    844  CD2 LEU A 107       7.850 -11.236  -4.367  1.00  0.00           C  
ATOM    845  N   THR A 108      10.170 -14.049  -3.084  1.00  0.00           N  
ATOM    846  CA  THR A 108      11.384 -13.314  -2.736  1.00  0.00           C  
ATOM    847  C   THR A 108      11.966 -12.731  -4.007  1.00  0.00           C  
ATOM    848  O   THR A 108      12.213 -13.457  -4.965  1.00  0.00           O  
ATOM    849  CB  THR A 108      12.404 -14.199  -2.016  1.00  0.00           C  
ATOM    850  OG1 THR A 108      11.796 -14.850  -0.922  1.00  0.00           O  
ATOM    851  CG2 THR A 108      13.570 -13.388  -1.466  1.00  0.00           C  
ATOM    852  N   SER A 109      12.154 -11.418  -4.027  1.00  0.00           N  
ATOM    853  CA  SER A 109      12.658 -10.679  -5.178  1.00  0.00           C  
ATOM    854  C   SER A 109      13.724  -9.667  -4.743  1.00  0.00           C  
ATOM    855  O   SER A 109      14.138  -9.642  -3.579  1.00  0.00           O  
ATOM    856  CB  SER A 109      11.481 -10.011  -5.908  1.00  0.00           C  
ATOM    857  OG  SER A 109      11.875  -9.553  -7.189  1.00  0.00           O  
ATOM    858  N   THR A 110      14.195  -8.848  -5.673  1.00  0.00           N  
ATOM    859  CA  THR A 110      15.205  -7.820  -5.435  1.00  0.00           C  
ATOM    860  C   THR A 110      14.762  -6.501  -6.054  1.00  0.00           C  
ATOM    861  O   THR A 110      14.452  -6.430  -7.237  1.00  0.00           O  
ATOM    862  CB  THR A 110      16.558  -8.266  -5.992  1.00  0.00           C  
ATOM    863  OG1 THR A 110      16.922  -9.519  -5.448  1.00  0.00           O  
ATOM    864  CG2 THR A 110      17.678  -7.299  -5.637  1.00  0.00           C  
ATOM    865  N   CYS A 111      14.729  -5.445  -5.249  1.00  0.00           N  
ATOM    866  CA  CYS A 111      14.410  -4.098  -5.710  1.00  0.00           C  
ATOM    867  C   CYS A 111      15.502  -3.584  -6.657  1.00  0.00           C  
ATOM    868  O   CYS A 111      16.658  -3.480  -6.249  1.00  0.00           O  
ATOM    869  CB  CYS A 111      14.245  -3.192  -4.483  1.00  0.00           C  
ATOM    870  SG  CYS A 111      14.016  -1.465  -4.977  1.00  0.00           S  
ATOM    871  N   GLU A 112      15.145  -3.191  -7.886  1.00  0.00           N  
ATOM    872  CA  GLU A 112      16.111  -2.717  -8.880  1.00  0.00           C  
ATOM    873  C   GLU A 112      16.771  -1.381  -8.511  1.00  0.00           C  
ATOM    874  O   GLU A 112      17.879  -1.109  -8.958  1.00  0.00           O  
ATOM    875  CB  GLU A 112      15.465  -2.662 -10.273  1.00  0.00           C  
ATOM    876  CG  GLU A 112      14.487  -1.491 -10.492  1.00  0.00           C  
ATOM    877  CD  GLU A 112      13.835  -1.522 -11.892  1.00  0.00           C  
ATOM    878  OE1 GLU A 112      13.196  -0.528 -12.298  1.00  0.00           O  
ATOM    879  OE2 GLU A 112      13.890  -2.548 -12.601  1.00  0.00           O  
ATOM    880  N   HIS A 113      16.143  -0.582  -7.659  1.00  0.00           N  
ATOM    881  CA  HIS A 113      16.661   0.735  -7.274  1.00  0.00           C  
ATOM    882  C   HIS A 113      17.822   0.676  -6.274  1.00  0.00           C  
ATOM    883  O   HIS A 113      18.582   1.636  -6.159  1.00  0.00           O  
ATOM    884  CB  HIS A 113      15.520   1.571  -6.678  1.00  0.00           C  
ATOM    885  CG  HIS A 113      14.341   1.724  -7.594  1.00  0.00           C  
ATOM    886  ND1 HIS A 113      13.042   1.409  -7.287  1.00  0.00           N  
ATOM    887  CD2 HIS A 113      14.348   2.217  -8.867  1.00  0.00           C  
ATOM    888  CE1 HIS A 113      12.279   1.705  -8.356  1.00  0.00           C  
ATOM    889  NE2 HIS A 113      13.044   2.200  -9.332  1.00  0.00           N  
ATOM    890  N   HIS A 114      17.938  -0.405  -5.511  1.00  0.00           N  
ATOM    891  CA  HIS A 114      18.939  -0.540  -4.446  1.00  0.00           C  
ATOM    892  C   HIS A 114      19.565  -1.934  -4.361  1.00  0.00           C  
ATOM    893  O   HIS A 114      20.448  -2.138  -3.534  1.00  0.00           O  
ATOM    894  CB  HIS A 114      18.289  -0.190  -3.100  1.00  0.00           C  
ATOM    895  CG  HIS A 114      17.729   1.190  -3.024  1.00  0.00           C  
ATOM    896  ND1 HIS A 114      16.397   1.539  -3.063  1.00  0.00           N  
ATOM    897  CD2 HIS A 114      18.430   2.364  -2.883  1.00  0.00           C  
ATOM    898  CE1 HIS A 114      16.306   2.869  -2.969  1.00  0.00           C  
ATOM    899  NE2 HIS A 114      17.518   3.414  -2.852  1.00  0.00           N  
ATOM    900  N   PHE A 115      19.104  -2.878  -5.161  1.00  0.00           N  
ATOM    901  CA  PHE A 115      19.550  -4.275  -5.139  1.00  0.00           C  
ATOM    902  C   PHE A 115      19.440  -4.925  -3.747  1.00  0.00           C  
ATOM    903  O   PHE A 115      20.315  -5.657  -3.314  1.00  0.00           O  
ATOM    904  CB  PHE A 115      20.927  -4.405  -5.801  1.00  0.00           C  
ATOM    905  CG  PHE A 115      20.911  -4.430  -7.320  1.00  0.00           C  
ATOM    906  CD1 PHE A 115      21.793  -5.298  -7.990  1.00  0.00           C  
ATOM    907  CD2 PHE A 115      20.041  -3.638  -8.072  1.00  0.00           C  
ATOM    908  CE1 PHE A 115      21.799  -5.353  -9.390  1.00  0.00           C  
ATOM    909  CE2 PHE A 115      20.034  -3.694  -9.474  1.00  0.00           C  
ATOM    910  CZ  PHE A 115      20.923  -4.553 -10.134  1.00  0.00           C  
ATOM    911  N   VAL A 116      18.350  -4.648  -3.051  1.00  0.00           N  
ATOM    912  CA  VAL A 116      18.053  -5.244  -1.748  1.00  0.00           C  
ATOM    913  C   VAL A 116      16.745  -6.031  -1.798  1.00  0.00           C  
ATOM    914  O   VAL A 116      15.908  -5.819  -2.671  1.00  0.00           O  
ATOM    915  CB  VAL A 116      18.039  -4.213  -0.608  1.00  0.00           C  
ATOM    916  CG1 VAL A 116      19.413  -3.560  -0.431  1.00  0.00           C  
ATOM    917  CG2 VAL A 116      17.009  -3.121  -0.833  1.00  0.00           C  
ATOM    918  N   THR A 117      16.586  -6.945  -0.848  1.00  0.00           N  
ATOM    919  CA  THR A 117      15.497  -7.916  -0.812  1.00  0.00           C  
ATOM    920  C   THR A 117      14.113  -7.266  -0.816  1.00  0.00           C  
ATOM    921  O   THR A 117      13.851  -6.310  -0.086  1.00  0.00           O  
ATOM    922  CB  THR A 117      15.651  -8.815   0.419  1.00  0.00           C  
ATOM    923  OG1 THR A 117      16.965  -9.345   0.441  1.00  0.00           O  
ATOM    924  CG2 THR A 117      14.692 -10.001   0.444  1.00  0.00           C  
ATOM    925  N   ILE A 118      13.234  -7.839  -1.625  1.00  0.00           N  
ATOM    926  CA  ILE A 118      11.779  -7.714  -1.527  1.00  0.00           C  
ATOM    927  C   ILE A 118      11.273  -9.071  -1.036  1.00  0.00           C  
ATOM    928  O   ILE A 118      11.526 -10.077  -1.688  1.00  0.00           O  
ATOM    929  CB  ILE A 118      11.144  -7.344  -2.886  1.00  0.00           C  
ATOM    930  CG1 ILE A 118      11.687  -5.993  -3.407  1.00  0.00           C  
ATOM    931  CG2 ILE A 118       9.620  -7.310  -2.763  1.00  0.00           C  
ATOM    932  CD1 ILE A 118      11.248  -5.666  -4.843  1.00  0.00           C  
ATOM    933  N   ASP A 119      10.580  -9.103   0.091  1.00  0.00           N  
ATOM    934  CA  ASP A 119      10.030 -10.328   0.660  1.00  0.00           C  
ATOM    935  C   ASP A 119       8.510 -10.202   0.803  1.00  0.00           C  
ATOM    936  O   ASP A 119       8.013  -9.216   1.341  1.00  0.00           O  
ATOM    937  CB  ASP A 119      10.696 -10.625   2.000  1.00  0.00           C  
ATOM    938  CG  ASP A 119      10.276 -11.988   2.561  1.00  0.00           C  
ATOM    939  OD1 ASP A 119      10.006 -12.895   1.743  1.00  0.00           O  
ATOM    940  OD2 ASP A 119      10.271 -12.121   3.799  1.00  0.00           O  
ATOM    941  N   GLY A 120       7.771 -11.170   0.266  1.00  0.00           N  
ATOM    942  CA  GLY A 120       6.328 -11.068   0.236  1.00  0.00           C  
ATOM    943  C   GLY A 120       5.613 -12.326  -0.220  1.00  0.00           C  
ATOM    944  O   GLY A 120       6.173 -13.429  -0.296  1.00  0.00           O  
ATOM    945  N   LYS A 121       4.342 -12.146  -0.512  1.00  0.00           N  
ATOM    946  CA  LYS A 121       3.441 -13.201  -0.948  1.00  0.00           C  
ATOM    947  C   LYS A 121       2.619 -12.742  -2.137  1.00  0.00           C  
ATOM    948  O   LYS A 121       2.205 -11.586  -2.217  1.00  0.00           O  
ATOM    949  CB  LYS A 121       2.526 -13.606   0.207  1.00  0.00           C  
ATOM    950  CG  LYS A 121       3.279 -14.276   1.365  1.00  0.00           C  
ATOM    951  CD  LYS A 121       2.252 -14.633   2.438  1.00  0.00           C  
ATOM    952  CE  LYS A 121       2.803 -15.429   3.596  1.00  0.00           C  
ATOM    953  NZ  LYS A 121       1.674 -15.855   4.452  1.00  0.00           N  
ATOM    954  N   ALA A 122       2.339 -13.675  -3.047  1.00  0.00           N  
ATOM    955  CA  ALA A 122       1.452 -13.442  -4.165  1.00  0.00           C  
ATOM    956  C   ALA A 122       0.167 -14.262  -4.027  1.00  0.00           C  
ATOM    957  O   ALA A 122       0.177 -15.417  -3.590  1.00  0.00           O  
ATOM    958  CB  ALA A 122       2.188 -13.722  -5.472  1.00  0.00           C  
ATOM    959  N   THR A 123      -0.942 -13.674  -4.459  1.00  0.00           N  
ATOM    960  CA  THR A 123      -2.208 -14.363  -4.697  1.00  0.00           C  
ATOM    961  C   THR A 123      -2.539 -14.267  -6.179  1.00  0.00           C  
ATOM    962  O   THR A 123      -2.566 -13.182  -6.744  1.00  0.00           O  
ATOM    963  CB  THR A 123      -3.336 -13.778  -3.841  1.00  0.00           C  
ATOM    964  OG1 THR A 123      -3.017 -13.935  -2.478  1.00  0.00           O  
ATOM    965  CG2 THR A 123      -4.660 -14.501  -4.070  1.00  0.00           C  
ATOM    966  N   VAL A 124      -2.784 -15.411  -6.803  1.00  0.00           N  
ATOM    967  CA  VAL A 124      -3.127 -15.507  -8.217  1.00  0.00           C  
ATOM    968  C   VAL A 124      -4.481 -16.182  -8.342  1.00  0.00           C  
ATOM    969  O   VAL A 124      -4.704 -17.237  -7.755  1.00  0.00           O  
ATOM    970  CB  VAL A 124      -2.055 -16.281  -8.996  1.00  0.00           C  
ATOM    971  CG1 VAL A 124      -2.454 -16.470 -10.458  1.00  0.00           C  
ATOM    972  CG2 VAL A 124      -0.712 -15.542  -8.965  1.00  0.00           C  
ATOM    973  N   ALA A 125      -5.368 -15.601  -9.144  1.00  0.00           N  
ATOM    974  CA  ALA A 125      -6.619 -16.227  -9.522  1.00  0.00           C  
ATOM    975  C   ALA A 125      -6.819 -16.190 -11.034  1.00  0.00           C  
ATOM    976  O   ALA A 125      -6.377 -15.265 -11.712  1.00  0.00           O  
ATOM    977  CB  ALA A 125      -7.770 -15.562  -8.775  1.00  0.00           C  
ATOM    978  N   TYR A 126      -7.496 -17.199 -11.562  1.00  0.00           N  
ATOM    979  CA  TYR A 126      -7.927 -17.233 -12.952  1.00  0.00           C  
ATOM    980  C   TYR A 126      -9.219 -18.025 -13.088  1.00  0.00           C  
ATOM    981  O   TYR A 126      -9.513 -18.897 -12.277  1.00  0.00           O  
ATOM    982  CB  TYR A 126      -6.822 -17.792 -13.858  1.00  0.00           C  
ATOM    983  CG  TYR A 126      -6.621 -19.288 -13.783  1.00  0.00           C  
ATOM    984  CD1 TYR A 126      -5.967 -19.880 -12.680  1.00  0.00           C  
ATOM    985  CD2 TYR A 126      -7.095 -20.108 -14.823  1.00  0.00           C  
ATOM    986  CE1 TYR A 126      -5.791 -21.258 -12.617  1.00  0.00           C  
ATOM    987  CE2 TYR A 126      -6.918 -21.498 -14.776  1.00  0.00           C  
ATOM    988  CZ  TYR A 126      -6.270 -22.074 -13.662  1.00  0.00           C  
ATOM    989  OH  TYR A 126      -6.107 -23.432 -13.606  1.00  0.00           O  
ATOM    990  N   ILE A 127      -9.970 -17.730 -14.154  1.00  0.00           N  
ATOM    991  CA  ILE A 127     -11.134 -18.506 -14.555  1.00  0.00           C  
ATOM    992  C   ILE A 127     -10.706 -19.381 -15.738  1.00  0.00           C  
ATOM    993  O   ILE A 127     -10.350 -18.820 -16.782  1.00  0.00           O  
ATOM    994  CB  ILE A 127     -12.334 -17.591 -14.879  1.00  0.00           C  
ATOM    995  CG1 ILE A 127     -12.700 -16.718 -13.653  1.00  0.00           C  
ATOM    996  CG2 ILE A 127     -13.540 -18.440 -15.317  1.00  0.00           C  
ATOM    997  CD1 ILE A 127     -13.724 -15.610 -13.952  1.00  0.00           C  
ATOM    998  N   PRO A 128     -10.684 -20.723 -15.599  1.00  0.00           N  
ATOM    999  CA  PRO A 128     -10.291 -21.617 -16.675  1.00  0.00           C  
ATOM   1000  C   PRO A 128     -11.185 -21.430 -17.906  1.00  0.00           C  
ATOM   1001  O   PRO A 128     -12.385 -21.217 -17.796  1.00  0.00           O  
ATOM   1002  CB  PRO A 128     -10.399 -23.035 -16.119  1.00  0.00           C  
ATOM   1003  CG  PRO A 128     -10.304 -22.845 -14.613  1.00  0.00           C  
ATOM   1004  CD  PRO A 128     -10.964 -21.485 -14.398  1.00  0.00           C  
ATOM   1005  N   LYS A 129     -10.575 -21.554 -19.095  1.00  0.00           N  
ATOM   1006  CA  LYS A 129     -11.301 -21.587 -20.363  1.00  0.00           C  
ATOM   1007  C   LYS A 129     -11.147 -22.978 -20.980  1.00  0.00           C  
ATOM   1008  O   LYS A 129     -11.820 -23.912 -20.548  1.00  0.00           O  
ATOM   1009  CB  LYS A 129     -10.833 -20.411 -21.238  1.00  0.00           C  
ATOM   1010  CG  LYS A 129     -11.761 -20.214 -22.437  1.00  0.00           C  
ATOM   1011  CD  LYS A 129     -11.160 -19.164 -23.369  1.00  0.00           C  
ATOM   1012  CE  LYS A 129     -12.006 -19.086 -24.635  1.00  0.00           C  
ATOM   1013  NZ  LYS A 129     -11.287 -18.320 -25.680  1.00  0.00           N  
ATOM   1014  N   ASP A 130     -10.227 -23.138 -21.934  1.00  0.00           N  
ATOM   1015  CA  ASP A 130     -10.012 -24.402 -22.634  1.00  0.00           C  
ATOM   1016  C   ASP A 130      -9.013 -25.309 -21.893  1.00  0.00           C  
ATOM   1017  O   ASP A 130      -8.967 -26.527 -22.122  1.00  0.00           O  
ATOM   1018  CB  ASP A 130      -9.553 -24.101 -24.073  1.00  0.00           C  
ATOM   1019  CG  ASP A 130     -10.508 -23.153 -24.808  1.00  0.00           C  
ATOM   1020  OD1 ASP A 130     -11.735 -23.341 -24.716  1.00  0.00           O  
ATOM   1021  OD2 ASP A 130     -10.015 -22.173 -25.432  1.00  0.00           O  
ATOM   1022  N   SER A 131      -8.221 -24.735 -20.999  1.00  0.00           N  
ATOM   1023  CA  SER A 131      -7.174 -25.439 -20.268  1.00  0.00           C  
ATOM   1024  C   SER A 131      -7.056 -24.982 -18.813  1.00  0.00           C  
ATOM   1025  O   SER A 131      -7.301 -23.827 -18.477  1.00  0.00           O  
ATOM   1026  CB  SER A 131      -5.837 -25.300 -20.994  1.00  0.00           C  
ATOM   1027  OG  SER A 131      -5.475 -23.949 -21.156  1.00  0.00           O  
ATOM   1028  N   VAL A 132      -6.619 -25.918 -17.972  1.00  0.00           N  
ATOM   1029  CA  VAL A 132      -6.226 -25.669 -16.585  1.00  0.00           C  
ATOM   1030  C   VAL A 132      -4.720 -25.863 -16.442  1.00  0.00           C  
ATOM   1031  O   VAL A 132      -4.121 -26.730 -17.077  1.00  0.00           O  
ATOM   1032  CB  VAL A 132      -7.003 -26.536 -15.581  1.00  0.00           C  
ATOM   1033  CG1 VAL A 132      -8.464 -26.094 -15.512  1.00  0.00           C  
ATOM   1034  CG2 VAL A 132      -6.971 -28.027 -15.904  1.00  0.00           C  
ATOM   1035  N   ILE A 133      -4.090 -25.053 -15.602  1.00  0.00           N  
ATOM   1036  CA  ILE A 133      -2.666 -25.168 -15.286  1.00  0.00           C  
ATOM   1037  C   ILE A 133      -2.493 -25.837 -13.916  1.00  0.00           C  
ATOM   1038  O   ILE A 133      -3.244 -25.595 -12.980  1.00  0.00           O  
ATOM   1039  CB  ILE A 133      -1.977 -23.801 -15.411  1.00  0.00           C  
ATOM   1040  CG1 ILE A 133      -0.441 -23.955 -15.382  1.00  0.00           C  
ATOM   1041  CG2 ILE A 133      -2.461 -22.809 -14.341  1.00  0.00           C  
ATOM   1042  CD1 ILE A 133       0.315 -22.679 -15.785  1.00  0.00           C  
ATOM   1043  N   GLY A 134      -1.471 -26.684 -13.794  1.00  0.00           N  
ATOM   1044  CA  GLY A 134      -1.125 -27.255 -12.498  1.00  0.00           C  
ATOM   1045  C   GLY A 134      -0.786 -26.154 -11.484  1.00  0.00           C  
ATOM   1046  O   GLY A 134       0.030 -25.289 -11.782  1.00  0.00           O  
ATOM   1047  N   LEU A 135      -1.341 -26.219 -10.283  1.00  0.00           N  
ATOM   1048  CA  LEU A 135      -1.185 -25.174  -9.247  1.00  0.00           C  
ATOM   1049  C   LEU A 135       0.289 -24.848  -8.956  1.00  0.00           C  
ATOM   1050  O   LEU A 135       0.670 -23.681  -8.882  1.00  0.00           O  
ATOM   1051  CB  LEU A 135      -1.893 -25.636  -7.959  1.00  0.00           C  
ATOM   1052  CG  LEU A 135      -3.412 -25.855  -8.083  1.00  0.00           C  
ATOM   1053  CD1 LEU A 135      -3.966 -26.390  -6.760  1.00  0.00           C  
ATOM   1054  CD2 LEU A 135      -4.167 -24.570  -8.442  1.00  0.00           C  
ATOM   1055  N   SER A 136       1.152 -25.863  -8.890  1.00  0.00           N  
ATOM   1056  CA  SER A 136       2.592 -25.675  -8.672  1.00  0.00           C  
ATOM   1057  C   SER A 136       3.304 -24.910  -9.792  1.00  0.00           C  
ATOM   1058  O   SER A 136       4.413 -24.409  -9.588  1.00  0.00           O  
ATOM   1059  CB  SER A 136       3.272 -27.037  -8.484  1.00  0.00           C  
ATOM   1060  OG  SER A 136       3.188 -27.819  -9.664  1.00  0.00           O  
ATOM   1061  N   LYS A 137       2.718 -24.820 -10.992  1.00  0.00           N  
ATOM   1062  CA  LYS A 137       3.268 -24.057 -12.112  1.00  0.00           C  
ATOM   1063  C   LYS A 137       3.041 -22.568 -11.917  1.00  0.00           C  
ATOM   1064  O   LYS A 137       3.928 -21.799 -12.255  1.00  0.00           O  
ATOM   1065  CB  LYS A 137       2.675 -24.526 -13.454  1.00  0.00           C  
ATOM   1066  CG  LYS A 137       2.825 -26.028 -13.705  1.00  0.00           C  
ATOM   1067  CD  LYS A 137       4.280 -26.476 -13.719  1.00  0.00           C  
ATOM   1068  CE  LYS A 137       4.320 -27.961 -14.081  1.00  0.00           C  
ATOM   1069  NZ  LYS A 137       5.695 -28.432 -14.307  1.00  0.00           N  
ATOM   1070  N   ILE A 138       1.926 -22.190 -11.318  1.00  0.00           N  
ATOM   1071  CA  ILE A 138       1.657 -20.797 -10.948  1.00  0.00           C  
ATOM   1072  C   ILE A 138       2.729 -20.312  -9.979  1.00  0.00           C  
ATOM   1073  O   ILE A 138       3.379 -19.308 -10.257  1.00  0.00           O  
ATOM   1074  CB  ILE A 138       0.226 -20.638 -10.383  1.00  0.00           C  
ATOM   1075  CG1 ILE A 138      -0.813 -21.036 -11.457  1.00  0.00           C  
ATOM   1076  CG2 ILE A 138       0.007 -19.199  -9.901  1.00  0.00           C  
ATOM   1077  CD1 ILE A 138      -2.263 -21.016 -10.968  1.00  0.00           C  
ATOM   1078  N   ASN A 139       3.028 -21.074  -8.926  1.00  0.00           N  
ATOM   1079  CA  ASN A 139       4.103 -20.754  -7.987  1.00  0.00           C  
ATOM   1080  C   ASN A 139       5.453 -20.587  -8.697  1.00  0.00           C  
ATOM   1081  O   ASN A 139       6.177 -19.632  -8.440  1.00  0.00           O  
ATOM   1082  CB  ASN A 139       4.224 -21.860  -6.919  1.00  0.00           C  
ATOM   1083  CG  ASN A 139       2.991 -22.007  -6.040  1.00  0.00           C  
ATOM   1084  OD1 ASN A 139       1.888 -22.178  -6.504  1.00  0.00           O  
ATOM   1085  ND2 ASN A 139       3.157 -21.988  -4.732  1.00  0.00           N  
ATOM   1086  N   ARG A 140       5.792 -21.487  -9.633  1.00  0.00           N  
ATOM   1087  CA  ARG A 140       7.053 -21.428 -10.383  1.00  0.00           C  
ATOM   1088  C   ARG A 140       7.135 -20.221 -11.317  1.00  0.00           C  
ATOM   1089  O   ARG A 140       8.210 -19.659 -11.457  1.00  0.00           O  
ATOM   1090  CB  ARG A 140       7.268 -22.714 -11.185  1.00  0.00           C  
ATOM   1091  CG  ARG A 140       7.629 -23.888 -10.278  1.00  0.00           C  
ATOM   1092  CD  ARG A 140       7.807 -25.140 -11.135  1.00  0.00           C  
ATOM   1093  NE  ARG A 140       8.055 -26.325 -10.306  1.00  0.00           N  
ATOM   1094  CZ  ARG A 140       8.509 -27.494 -10.719  1.00  0.00           C  
ATOM   1095  NH1 ARG A 140       8.776 -27.725 -11.974  1.00  0.00           N  
ATOM   1096  NH2 ARG A 140       8.697 -28.456  -9.869  1.00  0.00           N  
ATOM   1097  N   ILE A 141       6.031 -19.816 -11.949  1.00  0.00           N  
ATOM   1098  CA  ILE A 141       5.976 -18.618 -12.796  1.00  0.00           C  
ATOM   1099  C   ILE A 141       6.190 -17.365 -11.946  1.00  0.00           C  
ATOM   1100  O   ILE A 141       7.000 -16.516 -12.305  1.00  0.00           O  
ATOM   1101  CB  ILE A 141       4.658 -18.562 -13.588  1.00  0.00           C  
ATOM   1102  CG1 ILE A 141       4.635 -19.676 -14.661  1.00  0.00           C  
ATOM   1103  CG2 ILE A 141       4.454 -17.198 -14.261  1.00  0.00           C  
ATOM   1104  CD1 ILE A 141       3.229 -19.971 -15.179  1.00  0.00           C  
ATOM   1105  N   VAL A 142       5.519 -17.270 -10.797  1.00  0.00           N  
ATOM   1106  CA  VAL A 142       5.713 -16.174  -9.839  1.00  0.00           C  
ATOM   1107  C   VAL A 142       7.184 -16.086  -9.418  1.00  0.00           C  
ATOM   1108  O   VAL A 142       7.785 -15.019  -9.519  1.00  0.00           O  
ATOM   1109  CB  VAL A 142       4.793 -16.344  -8.614  1.00  0.00           C  
ATOM   1110  CG1 VAL A 142       5.113 -15.335  -7.499  1.00  0.00           C  
ATOM   1111  CG2 VAL A 142       3.327 -16.158  -9.004  1.00  0.00           C  
ATOM   1112  N   GLN A 143       7.783 -17.205  -9.035  1.00  0.00           N  
ATOM   1113  CA  GLN A 143       9.194 -17.264  -8.646  1.00  0.00           C  
ATOM   1114  C   GLN A 143      10.130 -16.888  -9.794  1.00  0.00           C  
ATOM   1115  O   GLN A 143      11.069 -16.138  -9.576  1.00  0.00           O  
ATOM   1116  CB  GLN A 143       9.527 -18.662  -8.129  1.00  0.00           C  
ATOM   1117  CG  GLN A 143       8.926 -18.903  -6.732  1.00  0.00           C  
ATOM   1118  CD  GLN A 143       9.018 -20.361  -6.265  1.00  0.00           C  
ATOM   1119  OE1 GLN A 143       9.372 -21.273  -6.993  1.00  0.00           O  
ATOM   1120  NE2 GLN A 143       8.679 -20.624  -5.035  1.00  0.00           N  
ATOM   1121  N   PHE A 144       9.862 -17.335 -11.033  1.00  0.00           N  
ATOM   1122  CA  PHE A 144      10.682 -16.999 -12.194  1.00  0.00           C  
ATOM   1123  C   PHE A 144      10.782 -15.479 -12.403  1.00  0.00           C  
ATOM   1124  O   PHE A 144      11.880 -14.945 -12.498  1.00  0.00           O  
ATOM   1125  CB  PHE A 144      10.122 -17.689 -13.444  1.00  0.00           C  
ATOM   1126  CG  PHE A 144      10.834 -17.289 -14.716  1.00  0.00           C  
ATOM   1127  CD1 PHE A 144      10.275 -16.310 -15.566  1.00  0.00           C  
ATOM   1128  CD2 PHE A 144      12.073 -17.856 -15.039  1.00  0.00           C  
ATOM   1129  CE1 PHE A 144      10.951 -15.912 -16.724  1.00  0.00           C  
ATOM   1130  CE2 PHE A 144      12.758 -17.459 -16.204  1.00  0.00           C  
ATOM   1131  CZ  PHE A 144      12.192 -16.485 -17.037  1.00  0.00           C  
ATOM   1132  N   PHE A 145       9.658 -14.788 -12.412  1.00  0.00           N  
ATOM   1133  CA  PHE A 145       9.664 -13.325 -12.552  1.00  0.00           C  
ATOM   1134  C   PHE A 145      10.190 -12.602 -11.310  1.00  0.00           C  
ATOM   1135  O   PHE A 145      10.778 -11.532 -11.439  1.00  0.00           O  
ATOM   1136  CB  PHE A 145       8.265 -12.833 -12.944  1.00  0.00           C  
ATOM   1137  CG  PHE A 145       7.911 -13.162 -14.374  1.00  0.00           C  
ATOM   1138  CD1 PHE A 145       8.567 -12.493 -15.421  1.00  0.00           C  
ATOM   1139  CD2 PHE A 145       6.965 -14.153 -14.678  1.00  0.00           C  
ATOM   1140  CE1 PHE A 145       8.305 -12.829 -16.756  1.00  0.00           C  
ATOM   1141  CE2 PHE A 145       6.695 -14.494 -16.008  1.00  0.00           C  
ATOM   1142  CZ  PHE A 145       7.373 -13.834 -17.049  1.00  0.00           C  
ATOM   1143  N   ALA A 146      10.049 -13.195 -10.122  1.00  0.00           N  
ATOM   1144  CA  ALA A 146      10.612 -12.640  -8.899  1.00  0.00           C  
ATOM   1145  C   ALA A 146      12.150 -12.681  -8.871  1.00  0.00           C  
ATOM   1146  O   ALA A 146      12.768 -11.783  -8.300  1.00  0.00           O  
ATOM   1147  CB  ALA A 146      10.012 -13.383  -7.701  1.00  0.00           C  
ATOM   1148  N   GLN A 147      12.773 -13.660  -9.520  1.00  0.00           N  
ATOM   1149  CA  GLN A 147      14.237 -13.800  -9.611  1.00  0.00           C  
ATOM   1150  C   GLN A 147      14.851 -12.824 -10.634  1.00  0.00           C  
ATOM   1151  O   GLN A 147      15.602 -13.203 -11.532  1.00  0.00           O  
ATOM   1152  CB  GLN A 147      14.635 -15.265  -9.872  1.00  0.00           C  
ATOM   1153  CG  GLN A 147      14.240 -16.244  -8.754  1.00  0.00           C  
ATOM   1154  CD  GLN A 147      14.787 -15.856  -7.376  1.00  0.00           C  
ATOM   1155  OE1 GLN A 147      15.907 -15.416  -7.221  1.00  0.00           O  
ATOM   1156  NE2 GLN A 147      14.014 -16.027  -6.328  1.00  0.00           N  
ATOM   1157  N   ARG A 148      14.490 -11.553 -10.533  1.00  0.00           N  
ATOM   1158  CA  ARG A 148      14.955 -10.439 -11.362  1.00  0.00           C  
ATOM   1159  C   ARG A 148      15.115  -9.181 -10.494  1.00  0.00           C  
ATOM   1160  O   ARG A 148      14.410  -9.061  -9.484  1.00  0.00           O  
ATOM   1161  CB  ARG A 148      13.944 -10.144 -12.489  1.00  0.00           C  
ATOM   1162  CG  ARG A 148      13.684 -11.334 -13.432  1.00  0.00           C  
ATOM   1163  CD  ARG A 148      12.724 -10.919 -14.560  1.00  0.00           C  
ATOM   1164  NE  ARG A 148      12.565 -11.981 -15.566  1.00  0.00           N  
ATOM   1165  CZ  ARG A 148      12.050 -11.832 -16.780  1.00  0.00           C  
ATOM   1166  NH1 ARG A 148      11.504 -10.719 -17.177  1.00  0.00           N  
ATOM   1167  NH2 ARG A 148      12.070 -12.807 -17.644  1.00  0.00           N  
ATOM   1168  N   PRO A 149      15.949  -8.209 -10.898  1.00  0.00           N  
ATOM   1169  CA  PRO A 149      15.810  -6.845 -10.388  1.00  0.00           C  
ATOM   1170  C   PRO A 149      14.427  -6.314 -10.771  1.00  0.00           C  
ATOM   1171  O   PRO A 149      14.084  -6.262 -11.957  1.00  0.00           O  
ATOM   1172  CB  PRO A 149      16.939  -6.031 -11.027  1.00  0.00           C  
ATOM   1173  CG  PRO A 149      17.922  -7.090 -11.537  1.00  0.00           C  
ATOM   1174  CD  PRO A 149      17.008  -8.277 -11.863  1.00  0.00           C  
ATOM   1175  N   GLN A 150      13.614  -5.961  -9.785  1.00  0.00           N  
ATOM   1176  CA  GLN A 150      12.195  -5.680 -10.000  1.00  0.00           C  
ATOM   1177  C   GLN A 150      11.726  -4.340  -9.419  1.00  0.00           C  
ATOM   1178  O   GLN A 150      12.263  -3.808  -8.445  1.00  0.00           O  
ATOM   1179  CB  GLN A 150      11.333  -6.838  -9.458  1.00  0.00           C  
ATOM   1180  CG  GLN A 150      11.291  -8.075 -10.383  1.00  0.00           C  
ATOM   1181  CD  GLN A 150      10.550  -7.846 -11.707  1.00  0.00           C  
ATOM   1182  OE1 GLN A 150      10.183  -6.742 -12.093  1.00  0.00           O  
ATOM   1183  NE2 GLN A 150      10.310  -8.888 -12.460  1.00  0.00           N  
ATOM   1184  N   VAL A 151      10.676  -3.848 -10.055  1.00  0.00           N  
ATOM   1185  CA  VAL A 151       9.699  -2.936  -9.466  1.00  0.00           C  
ATOM   1186  C   VAL A 151       8.441  -3.771  -9.242  1.00  0.00           C  
ATOM   1187  O   VAL A 151       8.051  -4.530 -10.125  1.00  0.00           O  
ATOM   1188  CB  VAL A 151       9.415  -1.749 -10.398  1.00  0.00           C  
ATOM   1189  CG1 VAL A 151       8.390  -0.790  -9.807  1.00  0.00           C  
ATOM   1190  CG2 VAL A 151      10.682  -0.936 -10.669  1.00  0.00           C  
ATOM   1191  N   GLN A 152       7.815  -3.672  -8.085  1.00  0.00           N  
ATOM   1192  CA  GLN A 152       6.716  -4.562  -7.709  1.00  0.00           C  
ATOM   1193  C   GLN A 152       5.515  -4.468  -8.670  1.00  0.00           C  
ATOM   1194  O   GLN A 152       4.898  -5.476  -9.003  1.00  0.00           O  
ATOM   1195  CB  GLN A 152       6.318  -4.271  -6.254  1.00  0.00           C  
ATOM   1196  CG  GLN A 152       5.256  -5.246  -5.733  1.00  0.00           C  
ATOM   1197  CD  GLN A 152       4.957  -5.049  -4.251  1.00  0.00           C  
ATOM   1198  OE1 GLN A 152       5.808  -4.659  -3.466  1.00  0.00           O  
ATOM   1199  NE2 GLN A 152       3.750  -5.314  -3.822  1.00  0.00           N  
ATOM   1200  N   GLU A 153       5.220  -3.287  -9.191  1.00  0.00           N  
ATOM   1201  CA  GLU A 153       4.173  -3.048 -10.179  1.00  0.00           C  
ATOM   1202  C   GLU A 153       4.470  -3.794 -11.482  1.00  0.00           C  
ATOM   1203  O   GLU A 153       3.608  -4.504 -12.014  1.00  0.00           O  
ATOM   1204  CB  GLU A 153       4.045  -1.548 -10.485  1.00  0.00           C  
ATOM   1205  CG  GLU A 153       3.744  -0.660  -9.267  1.00  0.00           C  
ATOM   1206  CD  GLU A 153       4.988  -0.242  -8.448  1.00  0.00           C  
ATOM   1207  OE1 GLU A 153       4.839   0.669  -7.624  1.00  0.00           O  
ATOM   1208  OE2 GLU A 153       6.073  -0.837  -8.623  1.00  0.00           O  
ATOM   1209  N   ARG A 154       5.714  -3.697 -11.971  1.00  0.00           N  
ATOM   1210  CA  ARG A 154       6.152  -4.413 -13.167  1.00  0.00           C  
ATOM   1211  C   ARG A 154       6.094  -5.927 -12.963  1.00  0.00           C  
ATOM   1212  O   ARG A 154       5.562  -6.620 -13.820  1.00  0.00           O  
ATOM   1213  CB  ARG A 154       7.579  -3.963 -13.562  1.00  0.00           C  
ATOM   1214  CG  ARG A 154       7.994  -4.510 -14.939  1.00  0.00           C  
ATOM   1215  CD  ARG A 154       9.508  -4.382 -15.184  1.00  0.00           C  
ATOM   1216  NE  ARG A 154       9.997  -2.999 -15.057  1.00  0.00           N  
ATOM   1217  CZ  ARG A 154      11.129  -2.610 -14.466  1.00  0.00           C  
ATOM   1218  NH1 ARG A 154      11.986  -3.452 -13.986  1.00  0.00           N  
ATOM   1219  NH2 ARG A 154      11.426  -1.364 -14.344  1.00  0.00           N  
ATOM   1220  N   LEU A 155       6.567  -6.412 -11.834  1.00  0.00           N  
ATOM   1221  CA  LEU A 155       6.499  -7.829 -11.473  1.00  0.00           C  
ATOM   1222  C   LEU A 155       5.058  -8.349 -11.517  1.00  0.00           C  
ATOM   1223  O   LEU A 155       4.794  -9.379 -12.129  1.00  0.00           O  
ATOM   1224  CB  LEU A 155       7.138  -7.994 -10.078  1.00  0.00           C  
ATOM   1225  CG  LEU A 155       7.002  -9.389  -9.463  1.00  0.00           C  
ATOM   1226  CD1 LEU A 155       7.628 -10.474 -10.342  1.00  0.00           C  
ATOM   1227  CD2 LEU A 155       7.712  -9.417  -8.105  1.00  0.00           C  
ATOM   1228  N   THR A 156       4.130  -7.609 -10.939  1.00  0.00           N  
ATOM   1229  CA  THR A 156       2.704  -7.963 -10.906  1.00  0.00           C  
ATOM   1230  C   THR A 156       2.127  -8.045 -12.321  1.00  0.00           C  
ATOM   1231  O   THR A 156       1.448  -9.011 -12.665  1.00  0.00           O  
ATOM   1232  CB  THR A 156       1.912  -6.956 -10.063  1.00  0.00           C  
ATOM   1233  OG1 THR A 156       2.531  -6.767  -8.818  1.00  0.00           O  
ATOM   1234  CG2 THR A 156       0.507  -7.441  -9.751  1.00  0.00           C  
ATOM   1235  N   GLN A 157       2.447  -7.075 -13.178  1.00  0.00           N  
ATOM   1236  CA  GLN A 157       2.011  -7.049 -14.576  1.00  0.00           C  
ATOM   1237  C   GLN A 157       2.647  -8.171 -15.403  1.00  0.00           C  
ATOM   1238  O   GLN A 157       1.959  -8.801 -16.205  1.00  0.00           O  
ATOM   1239  CB  GLN A 157       2.326  -5.684 -15.195  1.00  0.00           C  
ATOM   1240  CG  GLN A 157       1.456  -4.560 -14.615  1.00  0.00           C  
ATOM   1241  CD  GLN A 157       1.780  -3.190 -15.226  1.00  0.00           C  
ATOM   1242  OE1 GLN A 157       2.547  -3.060 -16.158  1.00  0.00           O  
ATOM   1243  NE2 GLN A 157       1.200  -2.125 -14.727  1.00  0.00           N  
ATOM   1244  N   GLN A 158       3.934  -8.453 -15.212  1.00  0.00           N  
ATOM   1245  CA  GLN A 158       4.626  -9.546 -15.901  1.00  0.00           C  
ATOM   1246  C   GLN A 158       3.964 -10.891 -15.606  1.00  0.00           C  
ATOM   1247  O   GLN A 158       3.662 -11.647 -16.528  1.00  0.00           O  
ATOM   1248  CB  GLN A 158       6.098  -9.578 -15.484  1.00  0.00           C  
ATOM   1249  CG  GLN A 158       6.942  -8.480 -16.162  1.00  0.00           C  
ATOM   1250  CD  GLN A 158       8.372  -8.427 -15.641  1.00  0.00           C  
ATOM   1251  OE1 GLN A 158       8.728  -9.005 -14.626  1.00  0.00           O  
ATOM   1252  NE2 GLN A 158       9.252  -7.736 -16.331  1.00  0.00           N  
ATOM   1253  N   ILE A 159       3.661 -11.175 -14.341  1.00  0.00           N  
ATOM   1254  CA  ILE A 159       2.986 -12.413 -13.938  1.00  0.00           C  
ATOM   1255  C   ILE A 159       1.583 -12.489 -14.558  1.00  0.00           C  
ATOM   1256  O   ILE A 159       1.211 -13.537 -15.087  1.00  0.00           O  
ATOM   1257  CB  ILE A 159       2.936 -12.530 -12.403  1.00  0.00           C  
ATOM   1258  CG1 ILE A 159       4.364 -12.669 -11.816  1.00  0.00           C  
ATOM   1259  CG2 ILE A 159       2.089 -13.742 -11.972  1.00  0.00           C  
ATOM   1260  CD1 ILE A 159       4.426 -12.392 -10.314  1.00  0.00           C  
ATOM   1261  N   LEU A 160       0.830 -11.383 -14.566  1.00  0.00           N  
ATOM   1262  CA  LEU A 160      -0.485 -11.327 -15.197  1.00  0.00           C  
ATOM   1263  C   LEU A 160      -0.404 -11.720 -16.674  1.00  0.00           C  
ATOM   1264  O   LEU A 160      -1.102 -12.628 -17.107  1.00  0.00           O  
ATOM   1265  CB  LEU A 160      -1.087  -9.913 -15.043  1.00  0.00           C  
ATOM   1266  CG  LEU A 160      -2.499  -9.794 -15.664  1.00  0.00           C  
ATOM   1267  CD1 LEU A 160      -3.566 -10.415 -14.771  1.00  0.00           C  
ATOM   1268  CD2 LEU A 160      -2.877  -8.335 -15.907  1.00  0.00           C  
ATOM   1269  N   ILE A 161       0.452 -11.050 -17.452  1.00  0.00           N  
ATOM   1270  CA  ILE A 161       0.573 -11.271 -18.892  1.00  0.00           C  
ATOM   1271  C   ILE A 161       1.083 -12.681 -19.203  1.00  0.00           C  
ATOM   1272  O   ILE A 161       0.567 -13.327 -20.113  1.00  0.00           O  
ATOM   1273  CB  ILE A 161       1.461 -10.188 -19.539  1.00  0.00           C  
ATOM   1274  CG1 ILE A 161       0.850  -8.764 -19.417  1.00  0.00           C  
ATOM   1275  CG2 ILE A 161       1.775 -10.502 -21.007  1.00  0.00           C  
ATOM   1276  CD1 ILE A 161      -0.544  -8.576 -20.018  1.00  0.00           C  
ATOM   1277  N   ALA A 162       2.043 -13.174 -18.433  1.00  0.00           N  
ATOM   1278  CA  ALA A 162       2.537 -14.532 -18.586  1.00  0.00           C  
ATOM   1279  C   ALA A 162       1.412 -15.559 -18.420  1.00  0.00           C  
ATOM   1280  O   ALA A 162       1.225 -16.421 -19.274  1.00  0.00           O  
ATOM   1281  CB  ALA A 162       3.663 -14.757 -17.570  1.00  0.00           C  
ATOM   1282  N   LEU A 163       0.606 -15.422 -17.378  1.00  0.00           N  
ATOM   1283  CA  LEU A 163      -0.515 -16.326 -17.120  1.00  0.00           C  
ATOM   1284  C   LEU A 163      -1.627 -16.185 -18.152  1.00  0.00           C  
ATOM   1285  O   LEU A 163      -2.115 -17.202 -18.645  1.00  0.00           O  
ATOM   1286  CB  LEU A 163      -1.040 -16.099 -15.703  1.00  0.00           C  
ATOM   1287  CG  LEU A 163      -0.074 -16.587 -14.608  1.00  0.00           C  
ATOM   1288  CD1 LEU A 163      -0.559 -16.096 -13.255  1.00  0.00           C  
ATOM   1289  CD2 LEU A 163      -0.004 -18.110 -14.555  1.00  0.00           C  
ATOM   1290  N   GLN A 164      -1.983 -14.967 -18.562  1.00  0.00           N  
ATOM   1291  CA  GLN A 164      -2.956 -14.728 -19.632  1.00  0.00           C  
ATOM   1292  C   GLN A 164      -2.526 -15.397 -20.949  1.00  0.00           C  
ATOM   1293  O   GLN A 164      -3.336 -16.032 -21.607  1.00  0.00           O  
ATOM   1294  CB  GLN A 164      -3.120 -13.217 -19.858  1.00  0.00           C  
ATOM   1295  CG  GLN A 164      -3.965 -12.540 -18.767  1.00  0.00           C  
ATOM   1296  CD  GLN A 164      -4.110 -11.039 -19.003  1.00  0.00           C  
ATOM   1297  OE1 GLN A 164      -3.262 -10.367 -19.576  1.00  0.00           O  
ATOM   1298  NE2 GLN A 164      -5.211 -10.452 -18.581  1.00  0.00           N  
ATOM   1299  N   THR A 165      -1.241 -15.287 -21.286  1.00  0.00           N  
ATOM   1300  CA  THR A 165      -0.670 -15.874 -22.497  1.00  0.00           C  
ATOM   1301  C   THR A 165      -0.704 -17.397 -22.441  1.00  0.00           C  
ATOM   1302  O   THR A 165      -1.147 -18.039 -23.388  1.00  0.00           O  
ATOM   1303  CB  THR A 165       0.773 -15.390 -22.703  1.00  0.00           C  
ATOM   1304  OG1 THR A 165       0.800 -13.986 -22.761  1.00  0.00           O  
ATOM   1305  CG2 THR A 165       1.385 -15.905 -24.012  1.00  0.00           C  
ATOM   1306  N   LEU A 166      -0.277 -17.989 -21.339  1.00  0.00           N  
ATOM   1307  CA  LEU A 166      -0.212 -19.445 -21.187  1.00  0.00           C  
ATOM   1308  C   LEU A 166      -1.589 -20.097 -21.076  1.00  0.00           C  
ATOM   1309  O   LEU A 166      -1.798 -21.189 -21.597  1.00  0.00           O  
ATOM   1310  CB  LEU A 166       0.633 -19.763 -19.947  1.00  0.00           C  
ATOM   1311  CG  LEU A 166       2.130 -19.428 -20.105  1.00  0.00           C  
ATOM   1312  CD1 LEU A 166       2.804 -19.531 -18.747  1.00  0.00           C  
ATOM   1313  CD2 LEU A 166       2.824 -20.370 -21.083  1.00  0.00           C  
ATOM   1314  N   LEU A 167      -2.533 -19.440 -20.433  1.00  0.00           N  
ATOM   1315  CA  LEU A 167      -3.892 -19.954 -20.211  1.00  0.00           C  
ATOM   1316  C   LEU A 167      -4.846 -19.651 -21.370  1.00  0.00           C  
ATOM   1317  O   LEU A 167      -5.945 -20.196 -21.411  1.00  0.00           O  
ATOM   1318  CB  LEU A 167      -4.428 -19.379 -18.890  1.00  0.00           C  
ATOM   1319  CG  LEU A 167      -3.674 -19.857 -17.637  1.00  0.00           C  
ATOM   1320  CD1 LEU A 167      -4.091 -19.019 -16.432  1.00  0.00           C  
ATOM   1321  CD2 LEU A 167      -3.976 -21.323 -17.330  1.00  0.00           C  
ATOM   1322  N   GLY A 168      -4.458 -18.769 -22.304  1.00  0.00           N  
ATOM   1323  CA  GLY A 168      -5.309 -18.362 -23.414  1.00  0.00           C  
ATOM   1324  C   GLY A 168      -6.583 -17.617 -22.970  1.00  0.00           C  
ATOM   1325  O   GLY A 168      -7.624 -17.691 -23.621  1.00  0.00           O  
ATOM   1326  N   THR A 169      -6.515 -16.924 -21.840  1.00  0.00           N  
ATOM   1327  CA  THR A 169      -7.630 -16.146 -21.297  1.00  0.00           C  
ATOM   1328  C   THR A 169      -7.158 -14.846 -20.662  1.00  0.00           C  
ATOM   1329  O   THR A 169      -6.113 -14.798 -20.018  1.00  0.00           O  
ATOM   1330  CB  THR A 169      -8.457 -16.978 -20.302  1.00  0.00           C  
ATOM   1331  OG1 THR A 169      -9.583 -16.216 -19.901  1.00  0.00           O  
ATOM   1332  CG2 THR A 169      -7.712 -17.391 -19.040  1.00  0.00           C  
ATOM   1333  N   ASN A 170      -7.963 -13.795 -20.814  1.00  0.00           N  
ATOM   1334  CA  ASN A 170      -7.721 -12.533 -20.118  1.00  0.00           C  
ATOM   1335  C   ASN A 170      -8.183 -12.569 -18.653  1.00  0.00           C  
ATOM   1336  O   ASN A 170      -7.804 -11.681 -17.895  1.00  0.00           O  
ATOM   1337  CB  ASN A 170      -8.396 -11.395 -20.897  1.00  0.00           C  
ATOM   1338  CG  ASN A 170      -7.726 -11.132 -22.235  1.00  0.00           C  
ATOM   1339  OD1 ASN A 170      -6.546 -11.336 -22.422  1.00  0.00           O  
ATOM   1340  ND2 ASN A 170      -8.470 -10.650 -23.205  1.00  0.00           N  
ATOM   1341  N   ASN A 171      -8.973 -13.560 -18.263  1.00  0.00           N  
ATOM   1342  CA  ASN A 171      -9.569 -13.667 -16.936  1.00  0.00           C  
ATOM   1343  C   ASN A 171      -8.542 -14.155 -15.910  1.00  0.00           C  
ATOM   1344  O   ASN A 171      -8.622 -15.279 -15.413  1.00  0.00           O  
ATOM   1345  CB  ASN A 171     -10.814 -14.560 -16.995  1.00  0.00           C  
ATOM   1346  CG  ASN A 171     -11.891 -14.058 -17.944  1.00  0.00           C  
ATOM   1347  OD1 ASN A 171     -12.006 -12.890 -18.246  1.00  0.00           O  
ATOM   1348  ND2 ASN A 171     -12.709 -14.958 -18.440  1.00  0.00           N  
ATOM   1349  N   VAL A 172      -7.562 -13.318 -15.621  1.00  0.00           N  
ATOM   1350  CA  VAL A 172      -6.502 -13.562 -14.646  1.00  0.00           C  
ATOM   1351  C   VAL A 172      -6.399 -12.345 -13.727  1.00  0.00           C  
ATOM   1352  O   VAL A 172      -6.569 -11.206 -14.167  1.00  0.00           O  
ATOM   1353  CB  VAL A 172      -5.150 -13.850 -15.325  1.00  0.00           C  
ATOM   1354  CG1 VAL A 172      -4.065 -14.224 -14.312  1.00  0.00           C  
ATOM   1355  CG2 VAL A 172      -5.250 -15.008 -16.326  1.00  0.00           C  
ATOM   1356  N   ALA A 173      -6.115 -12.586 -12.458  1.00  0.00           N  
ATOM   1357  CA  ALA A 173      -5.825 -11.557 -11.476  1.00  0.00           C  
ATOM   1358  C   ALA A 173      -4.600 -11.938 -10.657  1.00  0.00           C  
ATOM   1359  O   ALA A 173      -4.415 -13.095 -10.288  1.00  0.00           O  
ATOM   1360  CB  ALA A 173      -7.052 -11.341 -10.596  1.00  0.00           C  
ATOM   1361  N   VAL A 174      -3.759 -10.947 -10.365  1.00  0.00           N  
ATOM   1362  CA  VAL A 174      -2.555 -11.102  -9.554  1.00  0.00           C  
ATOM   1363  C   VAL A 174      -2.536 -10.010  -8.505  1.00  0.00           C  
ATOM   1364  O   VAL A 174      -2.720  -8.834  -8.826  1.00  0.00           O  
ATOM   1365  CB  VAL A 174      -1.280 -11.060 -10.416  1.00  0.00           C  
ATOM   1366  CG1 VAL A 174      -0.030 -11.338  -9.576  1.00  0.00           C  
ATOM   1367  CG2 VAL A 174      -1.323 -12.103 -11.546  1.00  0.00           C  
ATOM   1368  N   SER A 175      -2.302 -10.394  -7.267  1.00  0.00           N  
ATOM   1369  CA  SER A 175      -2.027  -9.472  -6.165  1.00  0.00           C  
ATOM   1370  C   SER A 175      -0.728  -9.875  -5.495  1.00  0.00           C  
ATOM   1371  O   SER A 175      -0.512 -11.061  -5.257  1.00  0.00           O  
ATOM   1372  CB  SER A 175      -3.175  -9.487  -5.157  1.00  0.00           C  
ATOM   1373  OG  SER A 175      -2.984  -8.483  -4.178  1.00  0.00           O  
ATOM   1374  N   ILE A 176       0.132  -8.905  -5.217  1.00  0.00           N  
ATOM   1375  CA  ILE A 176       1.373  -9.109  -4.477  1.00  0.00           C  
ATOM   1376  C   ILE A 176       1.362  -8.185  -3.266  1.00  0.00           C  
ATOM   1377  O   ILE A 176       1.163  -6.987  -3.421  1.00  0.00           O  
ATOM   1378  CB  ILE A 176       2.615  -8.875  -5.362  1.00  0.00           C  
ATOM   1379  CG1 ILE A 176       2.641  -9.915  -6.501  1.00  0.00           C  
ATOM   1380  CG2 ILE A 176       3.902  -8.949  -4.523  1.00  0.00           C  
ATOM   1381  CD1 ILE A 176       3.791  -9.726  -7.505  1.00  0.00           C  
ATOM   1382  N   ASP A 177       1.623  -8.755  -2.099  1.00  0.00           N  
ATOM   1383  CA  ASP A 177       1.893  -8.023  -0.865  1.00  0.00           C  
ATOM   1384  C   ASP A 177       3.334  -8.305  -0.442  1.00  0.00           C  
ATOM   1385  O   ASP A 177       3.714  -9.469  -0.289  1.00  0.00           O  
ATOM   1386  CB  ASP A 177       0.885  -8.415   0.212  1.00  0.00           C  
ATOM   1387  CG  ASP A 177       1.015  -7.546   1.466  1.00  0.00           C  
ATOM   1388  OD1 ASP A 177       1.690  -6.498   1.395  1.00  0.00           O  
ATOM   1389  OD2 ASP A 177       0.399  -7.920   2.484  1.00  0.00           O  
ATOM   1390  N   ALA A 178       4.151  -7.257  -0.313  1.00  0.00           N  
ATOM   1391  CA  ALA A 178       5.570  -7.415  -0.064  1.00  0.00           C  
ATOM   1392  C   ALA A 178       6.174  -6.305   0.804  1.00  0.00           C  
ATOM   1393  O   ALA A 178       5.805  -5.131   0.730  1.00  0.00           O  
ATOM   1394  CB  ALA A 178       6.307  -7.538  -1.402  1.00  0.00           C  
ATOM   1395  N   VAL A 179       7.169  -6.692   1.586  1.00  0.00           N  
ATOM   1396  CA  VAL A 179       8.014  -5.804   2.364  1.00  0.00           C  
ATOM   1397  C   VAL A 179       9.273  -5.485   1.554  1.00  0.00           C  
ATOM   1398  O   VAL A 179      10.029  -6.380   1.179  1.00  0.00           O  
ATOM   1399  CB  VAL A 179       8.375  -6.423   3.718  1.00  0.00           C  
ATOM   1400  CG1 VAL A 179       9.285  -5.495   4.524  1.00  0.00           C  
ATOM   1401  CG2 VAL A 179       7.117  -6.682   4.555  1.00  0.00           C  
ATOM   1402  N   HIS A 180       9.529  -4.199   1.329  1.00  0.00           N  
ATOM   1403  CA  HIS A 180      10.715  -3.724   0.637  1.00  0.00           C  
ATOM   1404  C   HIS A 180      11.802  -3.357   1.646  1.00  0.00           C  
ATOM   1405  O   HIS A 180      11.693  -2.361   2.358  1.00  0.00           O  
ATOM   1406  CB  HIS A 180      10.358  -2.518  -0.252  1.00  0.00           C  
ATOM   1407  CG  HIS A 180       9.514  -2.868  -1.433  1.00  0.00           C  
ATOM   1408  ND1 HIS A 180       9.913  -2.799  -2.757  1.00  0.00           N  
ATOM   1409  CD2 HIS A 180       8.223  -3.318  -1.421  1.00  0.00           C  
ATOM   1410  CE1 HIS A 180       8.882  -3.191  -3.509  1.00  0.00           C  
ATOM   1411  NE2 HIS A 180       7.844  -3.514  -2.731  1.00  0.00           N  
ATOM   1412  N   TYR A 181      12.891  -4.117   1.679  1.00  0.00           N  
ATOM   1413  CA  TYR A 181      14.003  -3.831   2.592  1.00  0.00           C  
ATOM   1414  C   TYR A 181      14.755  -2.547   2.235  1.00  0.00           C  
ATOM   1415  O   TYR A 181      15.401  -1.961   3.107  1.00  0.00           O  
ATOM   1416  CB  TYR A 181      14.922  -5.043   2.689  1.00  0.00           C  
ATOM   1417  CG  TYR A 181      14.381  -6.137   3.599  1.00  0.00           C  
ATOM   1418  CD1 TYR A 181      14.876  -6.273   4.907  1.00  0.00           C  
ATOM   1419  CD2 TYR A 181      13.359  -6.991   3.155  1.00  0.00           C  
ATOM   1420  CE1 TYR A 181      14.380  -7.267   5.758  1.00  0.00           C  
ATOM   1421  CE2 TYR A 181      12.843  -7.989   4.003  1.00  0.00           C  
ATOM   1422  CZ  TYR A 181      13.363  -8.122   5.302  1.00  0.00           C  
ATOM   1423  OH  TYR A 181      12.867  -9.107   6.129  1.00  0.00           O  
ATOM   1424  N   CYS A 182      14.601  -2.020   1.010  1.00  0.00           N  
ATOM   1425  CA  CYS A 182      15.074  -0.674   0.659  1.00  0.00           C  
ATOM   1426  C   CYS A 182      14.347   0.452   1.419  1.00  0.00           C  
ATOM   1427  O   CYS A 182      14.896   1.546   1.540  1.00  0.00           O  
ATOM   1428  CB  CYS A 182      14.951  -0.469  -0.856  1.00  0.00           C  
ATOM   1429  SG  CYS A 182      13.210  -0.489  -1.400  1.00  0.00           S  
ATOM   1430  N   VAL A 183      13.154   0.182   1.948  1.00  0.00           N  
ATOM   1431  CA  VAL A 183      12.365   1.074   2.810  1.00  0.00           C  
ATOM   1432  C   VAL A 183      12.528   0.674   4.276  1.00  0.00           C  
ATOM   1433  O   VAL A 183      12.725   1.530   5.132  1.00  0.00           O  
ATOM   1434  CB  VAL A 183      10.884   1.060   2.389  1.00  0.00           C  
ATOM   1435  CG1 VAL A 183      10.042   1.994   3.257  1.00  0.00           C  
ATOM   1436  CG2 VAL A 183      10.718   1.487   0.928  1.00  0.00           C  
ATOM   1437  N   LYS A 184      12.520  -0.634   4.565  1.00  0.00           N  
ATOM   1438  CA  LYS A 184      12.586  -1.166   5.930  1.00  0.00           C  
ATOM   1439  C   LYS A 184      13.963  -1.030   6.584  1.00  0.00           C  
ATOM   1440  O   LYS A 184      14.059  -0.689   7.760  1.00  0.00           O  
ATOM   1441  CB  LYS A 184      12.131  -2.636   5.882  1.00  0.00           C  
ATOM   1442  CG  LYS A 184      12.057  -3.268   7.275  1.00  0.00           C  
ATOM   1443  CD  LYS A 184      11.508  -4.698   7.180  1.00  0.00           C  
ATOM   1444  CE  LYS A 184      11.401  -5.328   8.563  1.00  0.00           C  
ATOM   1445  NZ  LYS A 184      10.759  -6.653   8.491  1.00  0.00           N  
ATOM   1446  N   ALA A 185      15.037  -1.336   5.859  1.00  0.00           N  
ATOM   1447  CA  ALA A 185      16.381  -1.424   6.423  1.00  0.00           C  
ATOM   1448  C   ALA A 185      17.231  -0.152   6.245  1.00  0.00           C  
ATOM   1449  O   ALA A 185      18.290  -0.016   6.859  1.00  0.00           O  
ATOM   1450  CB  ALA A 185      17.074  -2.660   5.831  1.00  0.00           C  
ATOM   1451  N   ARG A 186      16.786   0.790   5.399  1.00  0.00           N  
ATOM   1452  CA  ARG A 186      17.494   2.040   5.101  1.00  0.00           C  
ATOM   1453  C   ARG A 186      16.530   3.194   4.821  1.00  0.00           C  
ATOM   1454  O   ARG A 186      15.323   2.989   4.747  1.00  0.00           O  
ATOM   1455  CB  ARG A 186      18.470   1.813   3.921  1.00  0.00           C  
ATOM   1456  CG  ARG A 186      17.751   1.474   2.597  1.00  0.00           C  
ATOM   1457  CD  ARG A 186      18.729   1.444   1.402  1.00  0.00           C  
ATOM   1458  NE  ARG A 186      19.341   2.760   1.152  1.00  0.00           N  
ATOM   1459  CZ  ARG A 186      18.824   3.762   0.453  1.00  0.00           C  
ATOM   1460  NH1 ARG A 186      17.669   3.666  -0.138  1.00  0.00           N  
ATOM   1461  NH2 ARG A 186      19.468   4.876   0.348  1.00  0.00           N  
ATOM   1462  N   GLY A 187      17.066   4.386   4.628  1.00  0.00           N  
ATOM   1463  CA  GLY A 187      16.268   5.569   4.331  1.00  0.00           C  
ATOM   1464  C   GLY A 187      15.298   5.884   5.478  1.00  0.00           C  
ATOM   1465  O   GLY A 187      15.742   6.062   6.606  1.00  0.00           O  
ATOM   1466  N   ILE A 188      14.003   5.908   5.175  1.00  0.00           N  
ATOM   1467  CA  ILE A 188      12.960   6.179   6.175  1.00  0.00           C  
ATOM   1468  C   ILE A 188      12.835   5.086   7.258  1.00  0.00           C  
ATOM   1469  O   ILE A 188      12.309   5.358   8.331  1.00  0.00           O  
ATOM   1470  CB  ILE A 188      11.619   6.454   5.449  1.00  0.00           C  
ATOM   1471  CG1 ILE A 188      10.599   7.142   6.381  1.00  0.00           C  
ATOM   1472  CG2 ILE A 188      11.033   5.175   4.818  1.00  0.00           C  
ATOM   1473  CD1 ILE A 188       9.389   7.753   5.645  1.00  0.00           C  
ATOM   1474  N   ARG A 189      13.354   3.887   7.014  1.00  0.00           N  
ATOM   1475  CA  ARG A 189      13.333   2.743   7.951  1.00  0.00           C  
ATOM   1476  C   ARG A 189      11.928   2.413   8.481  1.00  0.00           C  
ATOM   1477  O   ARG A 189      11.762   2.138   9.670  1.00  0.00           O  
ATOM   1478  CB  ARG A 189      14.355   2.939   9.088  1.00  0.00           C  
ATOM   1479  CG  ARG A 189      15.794   3.089   8.589  1.00  0.00           C  
ATOM   1480  CD  ARG A 189      16.730   3.208   9.795  1.00  0.00           C  
ATOM   1481  NE  ARG A 189      18.130   3.327   9.373  1.00  0.00           N  
ATOM   1482  CZ  ARG A 189      19.184   3.307  10.176  1.00  0.00           C  
ATOM   1483  NH1 ARG A 189      19.057   3.195  11.473  1.00  0.00           N  
ATOM   1484  NH2 ARG A 189      20.382   3.403   9.681  1.00  0.00           N  
ATOM   1485  N   ASP A 190      10.944   2.383   7.587  1.00  0.00           N  
ATOM   1486  CA  ASP A 190       9.601   1.926   7.935  1.00  0.00           C  
ATOM   1487  C   ASP A 190       9.612   0.397   8.157  1.00  0.00           C  
ATOM   1488  O   ASP A 190       9.615  -0.399   7.221  1.00  0.00           O  
ATOM   1489  CB  ASP A 190       8.593   2.366   6.868  1.00  0.00           C  
ATOM   1490  CG  ASP A 190       7.142   2.073   7.259  1.00  0.00           C  
ATOM   1491  OD1 ASP A 190       6.927   1.285   8.204  1.00  0.00           O  
ATOM   1492  OD2 ASP A 190       6.239   2.601   6.581  1.00  0.00           O  
ATOM   1493  N   ALA A 191       9.669   0.002   9.428  1.00  0.00           N  
ATOM   1494  CA  ALA A 191       9.843  -1.393   9.822  1.00  0.00           C  
ATOM   1495  C   ALA A 191       8.623  -2.276   9.540  1.00  0.00           C  
ATOM   1496  O   ALA A 191       8.722  -3.501   9.664  1.00  0.00           O  
ATOM   1497  CB  ALA A 191      10.224  -1.409  11.308  1.00  0.00           C  
ATOM   1498  N   THR A 192       7.480  -1.684   9.218  1.00  0.00           N  
ATOM   1499  CA  THR A 192       6.171  -2.327   9.312  1.00  0.00           C  
ATOM   1500  C   THR A 192       5.292  -2.130   8.078  1.00  0.00           C  
ATOM   1501  O   THR A 192       4.274  -2.797   7.970  1.00  0.00           O  
ATOM   1502  CB  THR A 192       5.443  -1.806  10.557  1.00  0.00           C  
ATOM   1503  OG1 THR A 192       5.245  -0.418  10.481  1.00  0.00           O  
ATOM   1504  CG2 THR A 192       6.192  -2.113  11.854  1.00  0.00           C  
ATOM   1505  N   SER A 193       5.672  -1.256   7.157  1.00  0.00           N  
ATOM   1506  CA  SER A 193       4.932  -1.103   5.914  1.00  0.00           C  
ATOM   1507  C   SER A 193       5.128  -2.308   4.999  1.00  0.00           C  
ATOM   1508  O   SER A 193       6.239  -2.764   4.753  1.00  0.00           O  
ATOM   1509  CB  SER A 193       5.276   0.200   5.193  1.00  0.00           C  
ATOM   1510  OG  SER A 193       6.628   0.296   4.831  1.00  0.00           O  
ATOM   1511  N   ALA A 194       4.011  -2.768   4.477  1.00  0.00           N  
ATOM   1512  CA  ALA A 194       3.945  -3.640   3.320  1.00  0.00           C  
ATOM   1513  C   ALA A 194       3.313  -2.877   2.145  1.00  0.00           C  
ATOM   1514  O   ALA A 194       2.592  -1.891   2.324  1.00  0.00           O  
ATOM   1515  CB  ALA A 194       3.184  -4.914   3.687  1.00  0.00           C  
ATOM   1516  N   THR A 195       3.633  -3.313   0.950  1.00  0.00           N  
ATOM   1517  CA  THR A 195       3.228  -2.695  -0.294  1.00  0.00           C  
ATOM   1518  C   THR A 195       2.401  -3.686  -1.088  1.00  0.00           C  
ATOM   1519  O   THR A 195       2.918  -4.721  -1.493  1.00  0.00           O  
ATOM   1520  CB  THR A 195       4.486  -2.295  -1.060  1.00  0.00           C  
ATOM   1521  OG1 THR A 195       5.146  -1.249  -0.379  1.00  0.00           O  
ATOM   1522  CG2 THR A 195       4.164  -1.790  -2.433  1.00  0.00           C  
ATOM   1523  N   THR A 196       1.141  -3.362  -1.322  1.00  0.00           N  
ATOM   1524  CA  THR A 196       0.251  -4.214  -2.110  1.00  0.00           C  
ATOM   1525  C   THR A 196       0.075  -3.656  -3.517  1.00  0.00           C  
ATOM   1526  O   THR A 196      -0.302  -2.498  -3.688  1.00  0.00           O  
ATOM   1527  CB  THR A 196      -1.115  -4.390  -1.432  1.00  0.00           C  
ATOM   1528  OG1 THR A 196      -0.973  -4.710  -0.069  1.00  0.00           O  
ATOM   1529  CG2 THR A 196      -1.925  -5.505  -2.088  1.00  0.00           C  
ATOM   1530  N   THR A 197       0.309  -4.490  -4.525  1.00  0.00           N  
ATOM   1531  CA  THR A 197       0.024  -4.191  -5.933  1.00  0.00           C  
ATOM   1532  C   THR A 197      -0.954  -5.212  -6.498  1.00  0.00           C  
ATOM   1533  O   THR A 197      -0.882  -6.394  -6.184  1.00  0.00           O  
ATOM   1534  CB  THR A 197       1.290  -4.172  -6.791  1.00  0.00           C  
ATOM   1535  OG1 THR A 197       2.030  -5.357  -6.621  1.00  0.00           O  
ATOM   1536  CG2 THR A 197       2.186  -2.998  -6.431  1.00  0.00           C  
ATOM   1537  N   THR A 198      -1.862  -4.758  -7.354  1.00  0.00           N  
ATOM   1538  CA  THR A 198      -2.825  -5.631  -8.015  1.00  0.00           C  
ATOM   1539  C   THR A 198      -2.855  -5.375  -9.510  1.00  0.00           C  
ATOM   1540  O   THR A 198      -2.859  -4.234  -9.956  1.00  0.00           O  
ATOM   1541  CB  THR A 198      -4.246  -5.502  -7.430  1.00  0.00           C  
ATOM   1542  OG1 THR A 198      -4.709  -4.177  -7.527  1.00  0.00           O  
ATOM   1543  CG2 THR A 198      -4.306  -5.902  -5.959  1.00  0.00           C  
ATOM   1544  N   SER A 199      -2.907  -6.446 -10.297  1.00  0.00           N  
ATOM   1545  CA  SER A 199      -3.120  -6.388 -11.738  1.00  0.00           C  
ATOM   1546  C   SER A 199      -4.291  -7.289 -12.101  1.00  0.00           C  
ATOM   1547  O   SER A 199      -4.294  -8.480 -11.806  1.00  0.00           O  
ATOM   1548  CB  SER A 199      -1.832  -6.746 -12.472  1.00  0.00           C  
ATOM   1549  OG  SER A 199      -1.918  -6.296 -13.808  1.00  0.00           O  
ATOM   1550  N   LEU A 200      -5.318  -6.681 -12.699  1.00  0.00           N  
ATOM   1551  CA  LEU A 200      -6.601  -7.318 -12.962  1.00  0.00           C  
ATOM   1552  C   LEU A 200      -6.846  -7.391 -14.473  1.00  0.00           C  
ATOM   1553  O   LEU A 200      -6.715  -6.387 -15.181  1.00  0.00           O  
ATOM   1554  CB  LEU A 200      -7.728  -6.541 -12.256  1.00  0.00           C  
ATOM   1555  CG  LEU A 200      -7.580  -6.376 -10.725  1.00  0.00           C  
ATOM   1556  CD1 LEU A 200      -8.751  -5.556 -10.178  1.00  0.00           C  
ATOM   1557  CD2 LEU A 200      -7.561  -7.714  -9.995  1.00  0.00           C  
ATOM   1558  N   GLY A 201      -7.231  -8.568 -14.972  1.00  0.00           N  
ATOM   1559  CA  GLY A 201      -7.504  -8.836 -16.368  1.00  0.00           C  
ATOM   1560  C   GLY A 201      -8.899  -9.428 -16.612  1.00  0.00           C  
ATOM   1561  O   GLY A 201      -9.442 -10.157 -15.784  1.00  0.00           O  
ATOM   1562  N   GLY A 202      -9.464  -9.120 -17.776  1.00  0.00           N  
ATOM   1563  CA  GLY A 202     -10.750  -9.646 -18.203  1.00  0.00           C  
ATOM   1564  C   GLY A 202     -11.886  -9.346 -17.212  1.00  0.00           C  
ATOM   1565  O   GLY A 202     -12.075  -8.195 -16.814  1.00  0.00           O  
ATOM   1566  N   LEU A 203     -12.609 -10.390 -16.796  1.00  0.00           N  
ATOM   1567  CA  LEU A 203     -13.722 -10.274 -15.845  1.00  0.00           C  
ATOM   1568  C   LEU A 203     -13.289  -9.748 -14.473  1.00  0.00           C  
ATOM   1569  O   LEU A 203     -14.071  -9.061 -13.826  1.00  0.00           O  
ATOM   1570  CB  LEU A 203     -14.408 -11.641 -15.687  1.00  0.00           C  
ATOM   1571  CG  LEU A 203     -15.191 -12.111 -16.924  1.00  0.00           C  
ATOM   1572  CD1 LEU A 203     -15.695 -13.534 -16.691  1.00  0.00           C  
ATOM   1573  CD2 LEU A 203     -16.404 -11.226 -17.222  1.00  0.00           C  
ATOM   1574  N   PHE A 204     -12.046  -9.980 -14.048  1.00  0.00           N  
ATOM   1575  CA  PHE A 204     -11.531  -9.425 -12.796  1.00  0.00           C  
ATOM   1576  C   PHE A 204     -11.430  -7.895 -12.821  1.00  0.00           C  
ATOM   1577  O   PHE A 204     -11.424  -7.252 -11.770  1.00  0.00           O  
ATOM   1578  CB  PHE A 204     -10.162 -10.033 -12.483  1.00  0.00           C  
ATOM   1579  CG  PHE A 204     -10.205 -11.509 -12.159  1.00  0.00           C  
ATOM   1580  CD1 PHE A 204     -10.482 -11.920 -10.848  1.00  0.00           C  
ATOM   1581  CD2 PHE A 204      -9.973 -12.467 -13.157  1.00  0.00           C  
ATOM   1582  CE1 PHE A 204     -10.510 -13.287 -10.532  1.00  0.00           C  
ATOM   1583  CE2 PHE A 204     -10.003 -13.829 -12.848  1.00  0.00           C  
ATOM   1584  CZ  PHE A 204     -10.270 -14.244 -11.531  1.00  0.00           C  
ATOM   1585  N   LYS A 205     -11.363  -7.304 -14.010  1.00  0.00           N  
ATOM   1586  CA  LYS A 205     -11.362  -5.851 -14.209  1.00  0.00           C  
ATOM   1587  C   LYS A 205     -12.749  -5.315 -14.550  1.00  0.00           C  
ATOM   1588  O   LYS A 205     -13.137  -4.278 -14.032  1.00  0.00           O  
ATOM   1589  CB  LYS A 205     -10.315  -5.503 -15.279  1.00  0.00           C  
ATOM   1590  CG  LYS A 205     -10.103  -3.981 -15.395  1.00  0.00           C  
ATOM   1591  CD  LYS A 205      -8.964  -3.667 -16.371  1.00  0.00           C  
ATOM   1592  CE  LYS A 205      -8.740  -2.162 -16.425  1.00  0.00           C  
ATOM   1593  NZ  LYS A 205      -7.573  -1.800 -17.270  1.00  0.00           N  
ATOM   1594  N   SER A 206     -13.485  -6.013 -15.412  1.00  0.00           N  
ATOM   1595  CA  SER A 206     -14.766  -5.529 -15.953  1.00  0.00           C  
ATOM   1596  C   SER A 206     -15.988  -5.901 -15.110  1.00  0.00           C  
ATOM   1597  O   SER A 206     -16.966  -5.158 -15.121  1.00  0.00           O  
ATOM   1598  CB  SER A 206     -14.951  -6.033 -17.386  1.00  0.00           C  
ATOM   1599  OG  SER A 206     -15.047  -7.443 -17.416  1.00  0.00           O  
ATOM   1600  N   SER A 207     -15.959  -7.018 -14.390  1.00  0.00           N  
ATOM   1601  CA  SER A 207     -17.048  -7.448 -13.508  1.00  0.00           C  
ATOM   1602  C   SER A 207     -16.741  -7.051 -12.065  1.00  0.00           C  
ATOM   1603  O   SER A 207     -15.826  -7.590 -11.441  1.00  0.00           O  
ATOM   1604  CB  SER A 207     -17.287  -8.950 -13.625  1.00  0.00           C  
ATOM   1605  OG  SER A 207     -18.243  -9.376 -12.669  1.00  0.00           O  
ATOM   1606  N   GLN A 208     -17.545  -6.147 -11.514  1.00  0.00           N  
ATOM   1607  CA  GLN A 208     -17.426  -5.773 -10.107  1.00  0.00           C  
ATOM   1608  C   GLN A 208     -17.574  -6.971  -9.173  1.00  0.00           C  
ATOM   1609  O   GLN A 208     -16.871  -7.040  -8.167  1.00  0.00           O  
ATOM   1610  CB  GLN A 208     -18.474  -4.714  -9.736  1.00  0.00           C  
ATOM   1611  CG  GLN A 208     -18.112  -3.309 -10.219  1.00  0.00           C  
ATOM   1612  CD  GLN A 208     -19.081  -2.253  -9.672  1.00  0.00           C  
ATOM   1613  OE1 GLN A 208     -20.105  -2.574  -9.115  1.00  0.00           O  
ATOM   1614  NE2 GLN A 208     -18.780  -0.990  -9.804  1.00  0.00           N  
ATOM   1615  N   ASN A 209     -18.458  -7.923  -9.497  1.00  0.00           N  
ATOM   1616  CA  ASN A 209     -18.669  -9.092  -8.661  1.00  0.00           C  
ATOM   1617  C   ASN A 209     -17.412  -9.971  -8.592  1.00  0.00           C  
ATOM   1618  O   ASN A 209     -16.887 -10.219  -7.506  1.00  0.00           O  
ATOM   1619  CB  ASN A 209     -19.904  -9.864  -9.167  1.00  0.00           C  
ATOM   1620  CG  ASN A 209     -20.447 -10.793  -8.096  1.00  0.00           C  
ATOM   1621  OD1 ASN A 209     -20.371 -10.513  -6.917  1.00  0.00           O  
ATOM   1622  ND2 ASN A 209     -21.024 -11.900  -8.478  1.00  0.00           N  
ATOM   1623  N   THR A 210     -16.846 -10.323  -9.755  1.00  0.00           N  
ATOM   1624  CA  THR A 210     -15.600 -11.097  -9.854  1.00  0.00           C  
ATOM   1625  C   THR A 210     -14.417 -10.370  -9.215  1.00  0.00           C  
ATOM   1626  O   THR A 210     -13.619 -10.975  -8.515  1.00  0.00           O  
ATOM   1627  CB  THR A 210     -15.280 -11.390 -11.328  1.00  0.00           C  
ATOM   1628  OG1 THR A 210     -16.415 -11.899 -11.996  1.00  0.00           O  
ATOM   1629  CG2 THR A 210     -14.169 -12.414 -11.509  1.00  0.00           C  
ATOM   1630  N   ARG A 211     -14.337  -9.048  -9.402  1.00  0.00           N  
ATOM   1631  CA  ARG A 211     -13.304  -8.218  -8.767  1.00  0.00           C  
ATOM   1632  C   ARG A 211     -13.403  -8.262  -7.244  1.00  0.00           C  
ATOM   1633  O   ARG A 211     -12.404  -8.499  -6.574  1.00  0.00           O  
ATOM   1634  CB  ARG A 211     -13.401  -6.777  -9.317  1.00  0.00           C  
ATOM   1635  CG  ARG A 211     -12.295  -5.875  -8.748  1.00  0.00           C  
ATOM   1636  CD  ARG A 211     -12.285  -4.476  -9.397  1.00  0.00           C  
ATOM   1637  NE  ARG A 211     -13.447  -3.668  -8.991  1.00  0.00           N  
ATOM   1638  CZ  ARG A 211     -13.676  -2.404  -9.350  1.00  0.00           C  
ATOM   1639  NH1 ARG A 211     -12.873  -1.767 -10.150  1.00  0.00           N  
ATOM   1640  NH2 ARG A 211     -14.710  -1.744  -8.902  1.00  0.00           N  
ATOM   1641  N   HIS A 212     -14.602  -8.078  -6.691  1.00  0.00           N  
ATOM   1642  CA  HIS A 212     -14.814  -8.125  -5.245  1.00  0.00           C  
ATOM   1643  C   HIS A 212     -14.608  -9.513  -4.651  1.00  0.00           C  
ATOM   1644  O   HIS A 212     -14.135  -9.626  -3.521  1.00  0.00           O  
ATOM   1645  CB  HIS A 212     -16.230  -7.625  -4.910  1.00  0.00           C  
ATOM   1646  CG  HIS A 212     -16.388  -6.147  -5.041  1.00  0.00           C  
ATOM   1647  ND1 HIS A 212     -17.276  -5.489  -5.863  1.00  0.00           N  
ATOM   1648  CD2 HIS A 212     -15.703  -5.178  -4.347  1.00  0.00           C  
ATOM   1649  CE1 HIS A 212     -17.135  -4.165  -5.683  1.00  0.00           C  
ATOM   1650  NE2 HIS A 212     -16.180  -3.944  -4.762  1.00  0.00           N  
ATOM   1651  N   GLU A 213     -14.915 -10.560  -5.389  1.00  0.00           N  
ATOM   1652  CA  GLU A 213     -14.655 -11.935  -4.979  1.00  0.00           C  
ATOM   1653  C   GLU A 213     -13.147 -12.192  -4.855  1.00  0.00           C  
ATOM   1654  O   GLU A 213     -12.678 -12.643  -3.807  1.00  0.00           O  
ATOM   1655  CB  GLU A 213     -15.316 -12.880  -5.986  1.00  0.00           C  
ATOM   1656  CG  GLU A 213     -15.304 -14.330  -5.490  1.00  0.00           C  
ATOM   1657  CD  GLU A 213     -15.852 -15.312  -6.529  1.00  0.00           C  
ATOM   1658  OE1 GLU A 213     -15.709 -16.526  -6.265  1.00  0.00           O  
ATOM   1659  OE2 GLU A 213     -16.363 -14.852  -7.576  1.00  0.00           O  
ATOM   1660  N   PHE A 214     -12.375 -11.805  -5.879  1.00  0.00           N  
ATOM   1661  CA  PHE A 214     -10.919 -11.898  -5.839  1.00  0.00           C  
ATOM   1662  C   PHE A 214     -10.310 -11.054  -4.711  1.00  0.00           C  
ATOM   1663  O   PHE A 214      -9.518 -11.560  -3.915  1.00  0.00           O  
ATOM   1664  CB  PHE A 214     -10.328 -11.472  -7.188  1.00  0.00           C  
ATOM   1665  CG  PHE A 214      -8.810 -11.456  -7.187  1.00  0.00           C  
ATOM   1666  CD1 PHE A 214      -8.112 -10.239  -7.243  1.00  0.00           C  
ATOM   1667  CD2 PHE A 214      -8.099 -12.664  -7.073  1.00  0.00           C  
ATOM   1668  CE1 PHE A 214      -6.706 -10.229  -7.210  1.00  0.00           C  
ATOM   1669  CE2 PHE A 214      -6.693 -12.650  -7.036  1.00  0.00           C  
ATOM   1670  CZ  PHE A 214      -5.993 -11.439  -7.103  1.00  0.00           C  
ATOM   1671  N   LEU A 215     -10.713  -9.801  -4.584  1.00  0.00           N  
ATOM   1672  CA  LEU A 215     -10.195  -8.913  -3.546  1.00  0.00           C  
ATOM   1673  C   LEU A 215     -10.551  -9.405  -2.138  1.00  0.00           C  
ATOM   1674  O   LEU A 215      -9.733  -9.287  -1.227  1.00  0.00           O  
ATOM   1675  CB  LEU A 215     -10.697  -7.478  -3.776  1.00  0.00           C  
ATOM   1676  CG  LEU A 215     -10.108  -6.796  -5.023  1.00  0.00           C  
ATOM   1677  CD1 LEU A 215     -10.828  -5.463  -5.243  1.00  0.00           C  
ATOM   1678  CD2 LEU A 215      -8.611  -6.521  -4.894  1.00  0.00           C  
ATOM   1679  N   ARG A 216     -11.711 -10.014  -1.946  1.00  0.00           N  
ATOM   1680  CA  ARG A 216     -12.034 -10.713  -0.695  1.00  0.00           C  
ATOM   1681  C   ARG A 216     -11.106 -11.903  -0.451  1.00  0.00           C  
ATOM   1682  O   ARG A 216     -10.642 -12.076   0.675  1.00  0.00           O  
ATOM   1683  CB  ARG A 216     -13.510 -11.161  -0.679  1.00  0.00           C  
ATOM   1684  CG  ARG A 216     -14.398 -10.109  -0.017  1.00  0.00           C  
ATOM   1685  CD  ARG A 216     -15.861 -10.566   0.089  1.00  0.00           C  
ATOM   1686  NE  ARG A 216     -16.599 -10.284  -1.154  1.00  0.00           N  
ATOM   1687  CZ  ARG A 216     -17.888 -10.527  -1.358  1.00  0.00           C  
ATOM   1688  NH1 ARG A 216     -18.621 -11.124  -0.462  1.00  0.00           N  
ATOM   1689  NH2 ARG A 216     -18.469 -10.160  -2.472  1.00  0.00           N  
ATOM   1690  N   ALA A 217     -10.812 -12.685  -1.487  1.00  0.00           N  
ATOM   1691  CA  ALA A 217      -9.923 -13.828  -1.363  1.00  0.00           C  
ATOM   1692  C   ALA A 217      -8.486 -13.436  -0.969  1.00  0.00           C  
ATOM   1693  O   ALA A 217      -7.866 -14.145  -0.176  1.00  0.00           O  
ATOM   1694  CB  ALA A 217      -9.947 -14.609  -2.681  1.00  0.00           C  
ATOM   1695  N   VAL A 218      -7.989 -12.309  -1.482  1.00  0.00           N  
ATOM   1696  CA  VAL A 218      -6.687 -11.746  -1.103  1.00  0.00           C  
ATOM   1697  C   VAL A 218      -6.695 -11.307   0.368  1.00  0.00           C  
ATOM   1698  O   VAL A 218      -5.780 -11.634   1.117  1.00  0.00           O  
ATOM   1699  CB  VAL A 218      -6.321 -10.560  -2.018  1.00  0.00           C  
ATOM   1700  CG1 VAL A 218      -5.022  -9.861  -1.589  1.00  0.00           C  
ATOM   1701  CG2 VAL A 218      -6.132 -11.020  -3.466  1.00  0.00           C  
ATOM   1702  N   ARG A 219      -7.748 -10.632   0.807  1.00  0.00           N  
ATOM   1703  CA  ARG A 219      -7.844 -10.032   2.151  1.00  0.00           C  
ATOM   1704  C   ARG A 219      -8.009 -11.056   3.287  1.00  0.00           C  
ATOM   1705  O   ARG A 219      -7.700 -10.733   4.430  1.00  0.00           O  
ATOM   1706  CB  ARG A 219      -9.039  -9.075   2.179  1.00  0.00           C  
ATOM   1707  CG  ARG A 219      -8.843  -7.810   1.332  1.00  0.00           C  
ATOM   1708  CD  ARG A 219     -10.210  -7.138   1.186  1.00  0.00           C  
ATOM   1709  NE  ARG A 219     -10.188  -5.984   0.274  1.00  0.00           N  
ATOM   1710  CZ  ARG A 219     -11.211  -5.171   0.069  1.00  0.00           C  
ATOM   1711  NH1 ARG A 219     -12.358  -5.341   0.647  1.00  0.00           N  
ATOM   1712  NH2 ARG A 219     -11.117  -4.154  -0.722  1.00  0.00           N  
ATOM   1713  N   HIS A 220      -8.529 -12.228   3.006  1.00  0.00           N  
ATOM   1714  CA  HIS A 220      -8.822 -13.212   4.052  1.00  0.00           C  
ATOM   1715  C   HIS A 220      -7.598 -13.943   4.610  1.00  0.00           C  
ATOM   1716  O   HIS A 220      -7.730 -14.611   5.637  1.00  0.00           O  
ATOM   1717  CB  HIS A 220      -9.873 -14.209   3.543  1.00  0.00           C  
ATOM   1718  CG  HIS A 220     -11.276 -13.786   3.864  1.00  0.00           C  
ATOM   1719  ND1 HIS A 220     -11.789 -13.640   5.133  1.00  0.00           N  
ATOM   1720  CD2 HIS A 220     -12.298 -13.484   2.988  1.00  0.00           C  
ATOM   1721  CE1 HIS A 220     -13.079 -13.253   5.025  1.00  0.00           C  
ATOM   1722  NE2 HIS A 220     -13.420 -13.155   3.736  1.00  0.00           N  
ATOM   1723  N   HIS A 221      -6.451 -13.853   3.944  1.00  0.00           N  
ATOM   1724  CA  HIS A 221      -5.287 -14.661   4.334  1.00  0.00           C  
ATOM   1725  C   HIS A 221      -4.278 -13.949   5.241  1.00  0.00           C  
ATOM   1726  O   HIS A 221      -3.449 -14.643   5.843  1.00  0.00           O  
ATOM   1727  CB  HIS A 221      -4.637 -15.276   3.099  1.00  0.00           C  
ATOM   1728  CG  HIS A 221      -5.034 -16.714   2.956  1.00  0.00           C  
ATOM   1729  ND1 HIS A 221      -4.471 -17.779   3.629  1.00  0.00           N  
ATOM   1730  CD2 HIS A 221      -6.052 -17.233   2.197  1.00  0.00           C  
ATOM   1731  CE1 HIS A 221      -5.119 -18.894   3.268  1.00  0.00           C  
ATOM   1732  NE2 HIS A 221      -6.099 -18.615   2.400  1.00  0.00           N  
ATOM   1733  N   ASN A 222      -4.349 -12.636   5.364  1.00  0.00           N  
ATOM   1734  CA  ASN A 222      -3.514 -11.884   6.303  1.00  0.00           C  
ATOM   1735  C   ASN A 222      -4.190 -11.742   7.670  1.00  0.00           C  
ATOM   1736  O   ASN A 222      -5.391 -11.375   7.724  1.00  0.00           O  
ATOM   1737  CB  ASN A 222      -3.038 -10.562   5.684  1.00  0.00           C  
ATOM   1738  CG  ASN A 222      -1.929 -10.755   4.642  1.00  0.00           C  
ATOM   1739  OD1 ASN A 222      -1.342 -11.818   4.474  1.00  0.00           O  
ATOM   1740  ND2 ASN A 222      -1.604  -9.705   3.917  1.00  0.00           N  
ATOM   1741  OXT ASN A 222      -3.504 -12.050   8.677  1.00  0.00           O  
ATOM   1742  N   MET B   1     -16.175   0.941  29.399  1.00  0.00           N  
ATOM   1743  CA  MET B   1     -14.996   0.387  30.095  1.00  0.00           C  
ATOM   1744  C   MET B   1     -13.754   0.741  29.289  1.00  0.00           C  
ATOM   1745  O   MET B   1     -13.757   0.593  28.072  1.00  0.00           O  
ATOM   1746  CB  MET B   1     -15.126  -1.132  30.264  1.00  0.00           C  
ATOM   1747  CG  MET B   1     -14.097  -1.707  31.234  1.00  0.00           C  
ATOM   1748  SD  MET B   1     -14.557  -1.571  32.987  1.00  0.00           S  
ATOM   1749  CE  MET B   1     -15.269  -3.197  33.243  1.00  0.00           C  
ATOM   1750  N   PHE B   2     -12.719   1.214  29.972  1.00  0.00           N  
ATOM   1751  CA  PHE B   2     -11.424   1.524  29.389  1.00  0.00           C  
ATOM   1752  C   PHE B   2     -10.367   0.577  29.955  1.00  0.00           C  
ATOM   1753  O   PHE B   2     -10.480   0.115  31.081  1.00  0.00           O  
ATOM   1754  CB  PHE B   2     -11.060   2.989  29.662  1.00  0.00           C  
ATOM   1755  CG  PHE B   2     -12.034   3.987  29.082  1.00  0.00           C  
ATOM   1756  CD1 PHE B   2     -11.828   4.508  27.789  1.00  0.00           C  
ATOM   1757  CD2 PHE B   2     -13.161   4.394  29.817  1.00  0.00           C  
ATOM   1758  CE1 PHE B   2     -12.738   5.421  27.242  1.00  0.00           C  
ATOM   1759  CE2 PHE B   2     -14.078   5.313  29.272  1.00  0.00           C  
ATOM   1760  CZ  PHE B   2     -13.868   5.825  27.976  1.00  0.00           C  
ATOM   1761  N   LEU B   3      -9.324   0.314  29.190  1.00  0.00           N  
ATOM   1762  CA  LEU B   3      -8.122  -0.343  29.672  1.00  0.00           C  
ATOM   1763  C   LEU B   3      -7.063   0.743  29.890  1.00  0.00           C  
ATOM   1764  O   LEU B   3      -6.520   1.279  28.924  1.00  0.00           O  
ATOM   1765  CB  LEU B   3      -7.701  -1.420  28.661  1.00  0.00           C  
ATOM   1766  CG  LEU B   3      -6.591  -2.355  29.184  1.00  0.00           C  
ATOM   1767  CD1 LEU B   3      -7.137  -3.319  30.242  1.00  0.00           C  
ATOM   1768  CD2 LEU B   3      -6.045  -3.196  28.035  1.00  0.00           C  
ATOM   1769  N   ILE B   4      -6.810   1.092  31.141  1.00  0.00           N  
ATOM   1770  CA  ILE B   4      -5.874   2.156  31.519  1.00  0.00           C  
ATOM   1771  C   ILE B   4      -4.673   1.525  32.207  1.00  0.00           C  
ATOM   1772  O   ILE B   4      -4.822   0.895  33.250  1.00  0.00           O  
ATOM   1773  CB  ILE B   4      -6.547   3.238  32.387  1.00  0.00           C  
ATOM   1774  CG1 ILE B   4      -7.815   3.789  31.700  1.00  0.00           C  
ATOM   1775  CG2 ILE B   4      -5.527   4.354  32.688  1.00  0.00           C  
ATOM   1776  CD1 ILE B   4      -8.542   4.904  32.467  1.00  0.00           C  
ATOM   1777  N   ASN B   5      -3.501   1.685  31.624  1.00  0.00           N  
ATOM   1778  CA  ASN B   5      -2.265   1.057  32.087  1.00  0.00           C  
ATOM   1779  C   ASN B   5      -2.385  -0.463  32.313  1.00  0.00           C  
ATOM   1780  O   ASN B   5      -1.775  -1.011  33.222  1.00  0.00           O  
ATOM   1781  CB  ASN B   5      -1.706   1.846  33.292  1.00  0.00           C  
ATOM   1782  CG  ASN B   5      -1.348   3.278  32.935  1.00  0.00           C  
ATOM   1783  OD1 ASN B   5      -0.956   3.577  31.817  1.00  0.00           O  
ATOM   1784  ND2 ASN B   5      -1.460   4.188  33.867  1.00  0.00           N  
ATOM   1785  N   GLY B   6      -3.186  -1.137  31.484  1.00  0.00           N  
ATOM   1786  CA  GLY B   6      -3.432  -2.579  31.579  1.00  0.00           C  
ATOM   1787  C   GLY B   6      -4.607  -2.975  32.481  1.00  0.00           C  
ATOM   1788  O   GLY B   6      -4.966  -4.148  32.523  1.00  0.00           O  
ATOM   1789  N   HIS B   7      -5.250  -2.031  33.176  1.00  0.00           N  
ATOM   1790  CA  HIS B   7      -6.350  -2.304  34.102  1.00  0.00           C  
ATOM   1791  C   HIS B   7      -7.693  -1.840  33.527  1.00  0.00           C  
ATOM   1792  O   HIS B   7      -7.832  -0.705  33.076  1.00  0.00           O  
ATOM   1793  CB  HIS B   7      -6.057  -1.655  35.460  1.00  0.00           C  
ATOM   1794  CG  HIS B   7      -4.785  -2.164  36.076  1.00  0.00           C  
ATOM   1795  ND1 HIS B   7      -4.564  -3.432  36.573  1.00  0.00           N  
ATOM   1796  CD2 HIS B   7      -3.594  -1.484  36.206  1.00  0.00           C  
ATOM   1797  CE1 HIS B   7      -3.286  -3.508  36.989  1.00  0.00           C  
ATOM   1798  NE2 HIS B   7      -2.674  -2.341  36.785  1.00  0.00           N  
ATOM   1799  N   LYS B   8      -8.722  -2.714  33.577  1.00  0.00           N  
ATOM   1800  CA  LYS B   8     -10.096  -2.363  33.219  1.00  0.00           C  
ATOM   1801  C   LYS B   8     -10.672  -1.408  34.275  1.00  0.00           C  
ATOM   1802  O   LYS B   8     -10.895  -1.810  35.411  1.00  0.00           O  
ATOM   1803  CB  LYS B   8     -10.978  -3.613  33.023  1.00  0.00           C  
ATOM   1804  CG  LYS B   8     -10.612  -4.402  31.748  1.00  0.00           C  
ATOM   1805  CD  LYS B   8     -11.553  -5.586  31.450  1.00  0.00           C  
ATOM   1806  CE  LYS B   8     -11.109  -6.266  30.135  1.00  0.00           C  
ATOM   1807  NZ  LYS B   8     -11.965  -7.405  29.666  1.00  0.00           N  
ATOM   1808  N   GLN B   9     -10.915  -0.145  33.911  1.00  0.00           N  
ATOM   1809  CA  GLN B   9     -11.464   0.888  34.793  1.00  0.00           C  
ATOM   1810  C   GLN B   9     -12.172   1.984  33.987  1.00  0.00           C  
ATOM   1811  O   GLN B   9     -12.005   2.087  32.777  1.00  0.00           O  
ATOM   1812  CB  GLN B   9     -10.353   1.446  35.701  1.00  0.00           C  
ATOM   1813  CG  GLN B   9      -9.211   2.147  34.959  1.00  0.00           C  
ATOM   1814  CD  GLN B   9      -8.033   2.484  35.894  1.00  0.00           C  
ATOM   1815  OE1 GLN B   9      -7.665   1.726  36.766  1.00  0.00           O  
ATOM   1816  NE2 GLN B   9      -7.408   3.619  35.736  1.00  0.00           N  
ATOM   1817  N   GLU B  10     -12.966   2.814  34.666  1.00  0.00           N  
ATOM   1818  CA  GLU B  10     -13.713   3.916  34.040  1.00  0.00           C  
ATOM   1819  C   GLU B  10     -13.238   5.304  34.487  1.00  0.00           C  
ATOM   1820  O   GLU B  10     -13.661   6.312  33.933  1.00  0.00           O  
ATOM   1821  CB  GLU B  10     -15.217   3.753  34.285  1.00  0.00           C  
ATOM   1822  CG  GLU B  10     -15.734   2.434  33.688  1.00  0.00           C  
ATOM   1823  CD  GLU B  10     -17.252   2.399  33.489  1.00  0.00           C  
ATOM   1824  OE1 GLU B  10     -17.680   1.537  32.674  1.00  0.00           O  
ATOM   1825  OE2 GLU B  10     -17.966   3.203  34.119  1.00  0.00           O  
ATOM   1826  N   SER B  11     -12.329   5.356  35.460  1.00  0.00           N  
ATOM   1827  CA  SER B  11     -11.820   6.598  36.026  1.00  0.00           C  
ATOM   1828  C   SER B  11     -10.339   6.785  35.725  1.00  0.00           C  
ATOM   1829  O   SER B  11      -9.541   5.853  35.857  1.00  0.00           O  
ATOM   1830  CB  SER B  11     -12.071   6.637  37.535  1.00  0.00           C  
ATOM   1831  OG  SER B  11     -13.451   6.477  37.804  1.00  0.00           O  
ATOM   1832  N   LEU B  12      -9.965   8.007  35.376  1.00  0.00           N  
ATOM   1833  CA  LEU B  12      -8.586   8.464  35.245  1.00  0.00           C  
ATOM   1834  C   LEU B  12      -8.314   9.492  36.350  1.00  0.00           C  
ATOM   1835  O   LEU B  12      -9.190  10.277  36.696  1.00  0.00           O  
ATOM   1836  CB  LEU B  12      -8.398   9.057  33.839  1.00  0.00           C  
ATOM   1837  CG  LEU B  12      -6.982   9.568  33.539  1.00  0.00           C  
ATOM   1838  CD1 LEU B  12      -5.968   8.421  33.459  1.00  0.00           C  
ATOM   1839  CD2 LEU B  12      -6.977  10.303  32.198  1.00  0.00           C  
ATOM   1840  N   ALA B  13      -7.094   9.509  36.876  1.00  0.00           N  
ATOM   1841  CA  ALA B  13      -6.695  10.548  37.817  1.00  0.00           C  
ATOM   1842  C   ALA B  13      -6.838  11.933  37.171  1.00  0.00           C  
ATOM   1843  O   ALA B  13      -6.295  12.177  36.092  1.00  0.00           O  
ATOM   1844  CB  ALA B  13      -5.264  10.278  38.292  1.00  0.00           C  
ATOM   1845  N   VAL B  14      -7.531  12.857  37.848  1.00  0.00           N  
ATOM   1846  CA  VAL B  14      -7.756  14.217  37.326  1.00  0.00           C  
ATOM   1847  C   VAL B  14      -6.451  14.985  37.101  1.00  0.00           C  
ATOM   1848  O   VAL B  14      -6.392  15.879  36.267  1.00  0.00           O  
ATOM   1849  CB  VAL B  14      -8.717  14.976  38.262  1.00  0.00           C  
ATOM   1850  CG1 VAL B  14      -8.066  15.377  39.593  1.00  0.00           C  
ATOM   1851  CG2 VAL B  14      -9.290  16.224  37.586  1.00  0.00           C  
ATOM   1852  N   SER B  15      -5.393  14.604  37.816  1.00  0.00           N  
ATOM   1853  CA  SER B  15      -4.044  15.151  37.654  1.00  0.00           C  
ATOM   1854  C   SER B  15      -3.372  14.741  36.346  1.00  0.00           C  
ATOM   1855  O   SER B  15      -2.319  15.291  36.017  1.00  0.00           O  
ATOM   1856  CB  SER B  15      -3.172  14.718  38.834  1.00  0.00           C  
ATOM   1857  OG  SER B  15      -3.128  13.308  38.932  1.00  0.00           O  
ATOM   1858  N   ASP B  16      -3.928  13.789  35.606  1.00  0.00           N  
ATOM   1859  CA  ASP B  16      -3.349  13.379  34.330  1.00  0.00           C  
ATOM   1860  C   ASP B  16      -3.316  14.561  33.354  1.00  0.00           C  
ATOM   1861  O   ASP B  16      -4.308  15.261  33.126  1.00  0.00           O  
ATOM   1862  CB  ASP B  16      -4.106  12.183  33.736  1.00  0.00           C  
ATOM   1863  CG  ASP B  16      -3.317  11.558  32.583  1.00  0.00           C  
ATOM   1864  OD1 ASP B  16      -3.185  12.210  31.528  1.00  0.00           O  
ATOM   1865  OD2 ASP B  16      -2.791  10.443  32.755  1.00  0.00           O  
ATOM   1866  N   ARG B  17      -2.155  14.788  32.752  1.00  0.00           N  
ATOM   1867  CA  ARG B  17      -1.890  15.945  31.901  1.00  0.00           C  
ATOM   1868  C   ARG B  17      -2.693  15.930  30.594  1.00  0.00           C  
ATOM   1869  O   ARG B  17      -2.822  16.976  29.968  1.00  0.00           O  
ATOM   1870  CB  ARG B  17      -0.384  16.044  31.647  1.00  0.00           C  
ATOM   1871  CG  ARG B  17       0.408  16.301  32.948  1.00  0.00           C  
ATOM   1872  CD  ARG B  17       1.913  16.246  32.699  1.00  0.00           C  
ATOM   1873  NE  ARG B  17       2.349  17.264  31.735  1.00  0.00           N  
ATOM   1874  CZ  ARG B  17       2.755  18.493  31.992  1.00  0.00           C  
ATOM   1875  NH1 ARG B  17       2.891  18.947  33.210  1.00  0.00           N  
ATOM   1876  NH2 ARG B  17       3.051  19.287  31.008  1.00  0.00           N  
ATOM   1877  N   ALA B  18      -3.288  14.786  30.224  1.00  0.00           N  
ATOM   1878  CA  ALA B  18      -4.280  14.746  29.159  1.00  0.00           C  
ATOM   1879  C   ALA B  18      -5.494  15.617  29.503  1.00  0.00           C  
ATOM   1880  O   ALA B  18      -5.968  16.375  28.657  1.00  0.00           O  
ATOM   1881  CB  ALA B  18      -4.722  13.297  28.917  1.00  0.00           C  
ATOM   1882  N   THR B  19      -5.978  15.553  30.758  1.00  0.00           N  
ATOM   1883  CA  THR B  19      -7.127  16.344  31.220  1.00  0.00           C  
ATOM   1884  C   THR B  19      -6.756  17.807  31.447  1.00  0.00           C  
ATOM   1885  O   THR B  19      -7.565  18.687  31.190  1.00  0.00           O  
ATOM   1886  CB  THR B  19      -7.745  15.774  32.504  1.00  0.00           C  
ATOM   1887  OG1 THR B  19      -6.907  15.968  33.620  1.00  0.00           O  
ATOM   1888  CG2 THR B  19      -8.059  14.282  32.421  1.00  0.00           C  
ATOM   1889  N   GLN B  20      -5.529  18.063  31.906  1.00  0.00           N  
ATOM   1890  CA  GLN B  20      -5.068  19.403  32.256  1.00  0.00           C  
ATOM   1891  C   GLN B  20      -4.710  20.242  31.023  1.00  0.00           C  
ATOM   1892  O   GLN B  20      -5.074  21.413  30.948  1.00  0.00           O  
ATOM   1893  CB  GLN B  20      -3.861  19.298  33.200  1.00  0.00           C  
ATOM   1894  CG  GLN B  20      -4.176  18.595  34.538  1.00  0.00           C  
ATOM   1895  CD  GLN B  20      -5.227  19.339  35.359  1.00  0.00           C  
ATOM   1896  OE1 GLN B  20      -5.111  20.527  35.602  1.00  0.00           O  
ATOM   1897  NE2 GLN B  20      -6.271  18.683  35.790  1.00  0.00           N  
ATOM   1898  N   PHE B  21      -3.984  19.650  30.060  1.00  0.00           N  
ATOM   1899  CA  PHE B  21      -3.350  20.407  28.970  1.00  0.00           C  
ATOM   1900  C   PHE B  21      -3.514  19.768  27.584  1.00  0.00           C  
ATOM   1901  O   PHE B  21      -2.981  20.298  26.610  1.00  0.00           O  
ATOM   1902  CB  PHE B  21      -1.853  20.582  29.288  1.00  0.00           C  
ATOM   1903  CG  PHE B  21      -1.534  21.087  30.684  1.00  0.00           C  
ATOM   1904  CD1 PHE B  21      -2.111  22.277  31.167  1.00  0.00           C  
ATOM   1905  CD2 PHE B  21      -0.669  20.356  31.523  1.00  0.00           C  
ATOM   1906  CE1 PHE B  21      -1.845  22.729  32.459  1.00  0.00           C  
ATOM   1907  CE2 PHE B  21      -0.389  20.808  32.820  1.00  0.00           C  
ATOM   1908  CZ  PHE B  21      -0.976  21.994  33.294  1.00  0.00           C  
ATOM   1909  N   GLY B  22      -4.208  18.624  27.482  1.00  0.00           N  
ATOM   1910  CA  GLY B  22      -4.149  17.839  26.245  1.00  0.00           C  
ATOM   1911  C   GLY B  22      -2.732  17.330  25.941  1.00  0.00           C  
ATOM   1912  O   GLY B  22      -2.359  17.196  24.776  1.00  0.00           O  
ATOM   1913  N   ASP B  23      -1.930  17.082  26.978  1.00  0.00           N  
ATOM   1914  CA  ASP B  23      -0.528  16.690  26.854  1.00  0.00           C  
ATOM   1915  C   ASP B  23      -0.395  15.208  26.490  1.00  0.00           C  
ATOM   1916  O   ASP B  23      -0.206  14.334  27.334  1.00  0.00           O  
ATOM   1917  CB  ASP B  23       0.228  17.081  28.133  1.00  0.00           C  
ATOM   1918  CG  ASP B  23       1.739  16.923  28.038  1.00  0.00           C  
ATOM   1919  OD1 ASP B  23       2.278  16.561  26.975  1.00  0.00           O  
ATOM   1920  OD2 ASP B  23       2.416  17.176  29.057  1.00  0.00           O  
ATOM   1921  N   GLY B  24      -0.560  14.928  25.211  1.00  0.00           N  
ATOM   1922  CA  GLY B  24      -0.528  13.582  24.681  1.00  0.00           C  
ATOM   1923  C   GLY B  24      -0.991  13.480  23.234  1.00  0.00           C  
ATOM   1924  O   GLY B  24      -1.232  14.475  22.540  1.00  0.00           O  
ATOM   1925  N   CYS B  25      -1.128  12.259  22.804  1.00  0.00           N  
ATOM   1926  CA  CYS B  25      -1.536  11.922  21.443  1.00  0.00           C  
ATOM   1927  C   CYS B  25      -2.538  10.766  21.435  1.00  0.00           C  
ATOM   1928  O   CYS B  25      -2.792  10.125  22.455  1.00  0.00           O  
ATOM   1929  CB  CYS B  25      -0.280  11.632  20.608  1.00  0.00           C  
ATOM   1930  SG  CYS B  25       0.591  10.163  21.237  1.00  0.00           S  
ATOM   1931  N   PHE B  26      -3.129  10.498  20.278  1.00  0.00           N  
ATOM   1932  CA  PHE B  26      -4.031   9.359  20.116  1.00  0.00           C  
ATOM   1933  C   PHE B  26      -4.010   8.785  18.707  1.00  0.00           C  
ATOM   1934  O   PHE B  26      -3.542   9.405  17.751  1.00  0.00           O  
ATOM   1935  CB  PHE B  26      -5.454   9.749  20.561  1.00  0.00           C  
ATOM   1936  CG  PHE B  26      -6.209  10.672  19.632  1.00  0.00           C  
ATOM   1937  CD1 PHE B  26      -5.857  12.032  19.533  1.00  0.00           C  
ATOM   1938  CD2 PHE B  26      -7.325  10.189  18.924  1.00  0.00           C  
ATOM   1939  CE1 PHE B  26      -6.620  12.903  18.739  1.00  0.00           C  
ATOM   1940  CE2 PHE B  26      -8.095  11.060  18.134  1.00  0.00           C  
ATOM   1941  CZ  PHE B  26      -7.747  12.417  18.043  1.00  0.00           C  
ATOM   1942  N   THR B  27      -4.569   7.591  18.570  1.00  0.00           N  
ATOM   1943  CA  THR B  27      -4.900   6.989  17.281  1.00  0.00           C  
ATOM   1944  C   THR B  27      -6.266   6.322  17.347  1.00  0.00           C  
ATOM   1945  O   THR B  27      -6.778   6.034  18.430  1.00  0.00           O  
ATOM   1946  CB  THR B  27      -3.777   6.050  16.805  1.00  0.00           C  
ATOM   1947  OG1 THR B  27      -3.910   5.877  15.414  1.00  0.00           O  
ATOM   1948  CG2 THR B  27      -3.768   4.687  17.483  1.00  0.00           C  
ATOM   1949  N   THR B  28      -6.899   6.138  16.194  1.00  0.00           N  
ATOM   1950  CA  THR B  28      -8.199   5.488  16.074  1.00  0.00           C  
ATOM   1951  C   THR B  28      -8.121   4.507  14.918  1.00  0.00           C  
ATOM   1952  O   THR B  28      -7.947   4.925  13.777  1.00  0.00           O  
ATOM   1953  CB  THR B  28      -9.320   6.513  15.845  1.00  0.00           C  
ATOM   1954  OG1 THR B  28      -9.285   7.517  16.837  1.00  0.00           O  
ATOM   1955  CG2 THR B  28     -10.699   5.877  15.924  1.00  0.00           C  
ATOM   1956  N   ALA B  29      -8.212   3.220  15.224  1.00  0.00           N  
ATOM   1957  CA  ALA B  29      -8.007   2.125  14.287  1.00  0.00           C  
ATOM   1958  C   ALA B  29      -9.314   1.379  14.012  1.00  0.00           C  
ATOM   1959  O   ALA B  29     -10.150   1.216  14.896  1.00  0.00           O  
ATOM   1960  CB  ALA B  29      -6.921   1.202  14.840  1.00  0.00           C  
ATOM   1961  N   ARG B  30      -9.471   0.894  12.785  1.00  0.00           N  
ATOM   1962  CA  ARG B  30     -10.556  -0.017  12.417  1.00  0.00           C  
ATOM   1963  C   ARG B  30     -10.220  -1.425  12.907  1.00  0.00           C  
ATOM   1964  O   ARG B  30      -9.113  -1.901  12.665  1.00  0.00           O  
ATOM   1965  CB  ARG B  30     -10.767   0.043  10.901  1.00  0.00           C  
ATOM   1966  CG  ARG B  30     -11.921  -0.830  10.379  1.00  0.00           C  
ATOM   1967  CD  ARG B  30     -13.294  -0.318  10.828  1.00  0.00           C  
ATOM   1968  NE  ARG B  30     -14.372  -1.132  10.234  1.00  0.00           N  
ATOM   1969  CZ  ARG B  30     -15.229  -1.934  10.863  1.00  0.00           C  
ATOM   1970  NH1 ARG B  30     -15.181  -2.114  12.146  1.00  0.00           N  
ATOM   1971  NH2 ARG B  30     -16.150  -2.572  10.215  1.00  0.00           N  
ATOM   1972  N   VAL B  31     -11.180  -2.089  13.532  1.00  0.00           N  
ATOM   1973  CA  VAL B  31     -11.113  -3.518  13.864  1.00  0.00           C  
ATOM   1974  C   VAL B  31     -11.985  -4.278  12.869  1.00  0.00           C  
ATOM   1975  O   VAL B  31     -13.151  -3.935  12.686  1.00  0.00           O  
ATOM   1976  CB  VAL B  31     -11.536  -3.789  15.317  1.00  0.00           C  
ATOM   1977  CG1 VAL B  31     -11.435  -5.277  15.650  1.00  0.00           C  
ATOM   1978  CG2 VAL B  31     -10.649  -3.015  16.300  1.00  0.00           C  
ATOM   1979  N   ILE B  32     -11.412  -5.284  12.216  1.00  0.00           N  
ATOM   1980  CA  ILE B  32     -12.080  -6.155  11.254  1.00  0.00           C  
ATOM   1981  C   ILE B  32     -11.682  -7.597  11.562  1.00  0.00           C  
ATOM   1982  O   ILE B  32     -10.497  -7.893  11.655  1.00  0.00           O  
ATOM   1983  CB  ILE B  32     -11.717  -5.785   9.795  1.00  0.00           C  
ATOM   1984  CG1 ILE B  32     -11.995  -4.289   9.496  1.00  0.00           C  
ATOM   1985  CG2 ILE B  32     -12.517  -6.679   8.833  1.00  0.00           C  
ATOM   1986  CD1 ILE B  32     -11.626  -3.842   8.074  1.00  0.00           C  
ATOM   1987  N   ASP B  33     -12.650  -8.478  11.715  1.00  0.00           N  
ATOM   1988  CA  ASP B  33     -12.449  -9.905  11.988  1.00  0.00           C  
ATOM   1989  C   ASP B  33     -11.479 -10.158  13.163  1.00  0.00           C  
ATOM   1990  O   ASP B  33     -10.572 -10.977  13.100  1.00  0.00           O  
ATOM   1991  CB  ASP B  33     -12.093 -10.662  10.680  1.00  0.00           C  
ATOM   1992  CG  ASP B  33     -13.100 -10.428   9.545  1.00  0.00           C  
ATOM   1993  OD1 ASP B  33     -14.309 -10.258   9.822  1.00  0.00           O  
ATOM   1994  OD2 ASP B  33     -12.677 -10.356   8.365  1.00  0.00           O  
ATOM   1995  N   GLY B  34     -11.637  -9.378  14.228  1.00  0.00           N  
ATOM   1996  CA  GLY B  34     -10.810  -9.462  15.436  1.00  0.00           C  
ATOM   1997  C   GLY B  34      -9.390  -8.910  15.298  1.00  0.00           C  
ATOM   1998  O   GLY B  34      -8.596  -9.037  16.230  1.00  0.00           O  
ATOM   1999  N   LYS B  35      -9.049  -8.289  14.178  1.00  0.00           N  
ATOM   2000  CA  LYS B  35      -7.719  -7.741  13.905  1.00  0.00           C  
ATOM   2001  C   LYS B  35      -7.749  -6.223  13.759  1.00  0.00           C  
ATOM   2002  O   LYS B  35      -8.678  -5.653  13.198  1.00  0.00           O  
ATOM   2003  CB  LYS B  35      -7.121  -8.401  12.651  1.00  0.00           C  
ATOM   2004  CG  LYS B  35      -6.867  -9.906  12.823  1.00  0.00           C  
ATOM   2005  CD  LYS B  35      -6.234 -10.472  11.548  1.00  0.00           C  
ATOM   2006  CE  LYS B  35      -5.973 -11.963  11.641  1.00  0.00           C  
ATOM   2007  NZ  LYS B  35      -5.346 -12.475  10.401  1.00  0.00           N  
ATOM   2008  N   VAL B  36      -6.696  -5.567  14.241  1.00  0.00           N  
ATOM   2009  CA  VAL B  36      -6.491  -4.133  14.054  1.00  0.00           C  
ATOM   2010  C   VAL B  36      -5.936  -3.894  12.659  1.00  0.00           C  
ATOM   2011  O   VAL B  36      -4.811  -4.281  12.364  1.00  0.00           O  
ATOM   2012  CB  VAL B  36      -5.550  -3.532  15.111  1.00  0.00           C  
ATOM   2013  CG1 VAL B  36      -5.484  -2.013  14.983  1.00  0.00           C  
ATOM   2014  CG2 VAL B  36      -6.004  -3.856  16.541  1.00  0.00           C  
ATOM   2015  N   SER B  37      -6.693  -3.213  11.812  1.00  0.00           N  
ATOM   2016  CA  SER B  37      -6.235  -2.816  10.484  1.00  0.00           C  
ATOM   2017  C   SER B  37      -5.073  -1.815  10.585  1.00  0.00           C  
ATOM   2018  O   SER B  37      -5.169  -0.835  11.319  1.00  0.00           O  
ATOM   2019  CB  SER B  37      -7.407  -2.230   9.698  1.00  0.00           C  
ATOM   2020  OG  SER B  37      -7.026  -1.970   8.370  1.00  0.00           O  
ATOM   2021  N   LEU B  38      -3.997  -2.071   9.864  1.00  0.00           N  
ATOM   2022  CA  LEU B  38      -2.757  -1.280   9.875  1.00  0.00           C  
ATOM   2023  C   LEU B  38      -2.162  -1.091  11.288  1.00  0.00           C  
ATOM   2024  O   LEU B  38      -1.659  -0.012  11.613  1.00  0.00           O  
ATOM   2025  CB  LEU B  38      -2.968   0.061   9.135  1.00  0.00           C  
ATOM   2026  CG  LEU B  38      -3.376  -0.061   7.654  1.00  0.00           C  
ATOM   2027  CD1 LEU B  38      -3.724   1.323   7.107  1.00  0.00           C  
ATOM   2028  CD2 LEU B  38      -2.245  -0.646   6.811  1.00  0.00           C  
ATOM   2029  N   LEU B  39      -2.217  -2.131  12.125  1.00  0.00           N  
ATOM   2030  CA  LEU B  39      -1.763  -2.088  13.522  1.00  0.00           C  
ATOM   2031  C   LEU B  39      -0.382  -1.447  13.676  1.00  0.00           C  
ATOM   2032  O   LEU B  39      -0.205  -0.521  14.470  1.00  0.00           O  
ATOM   2033  CB  LEU B  39      -1.755  -3.531  14.074  1.00  0.00           C  
ATOM   2034  CG  LEU B  39      -1.152  -3.669  15.484  1.00  0.00           C  
ATOM   2035  CD1 LEU B  39      -1.905  -2.850  16.531  1.00  0.00           C  
ATOM   2036  CD2 LEU B  39      -1.189  -5.138  15.913  1.00  0.00           C  
ATOM   2037  N   SER B  40       0.572  -1.908  12.889  1.00  0.00           N  
ATOM   2038  CA  SER B  40       1.952  -1.435  12.917  1.00  0.00           C  
ATOM   2039  C   SER B  40       2.074   0.060  12.589  1.00  0.00           C  
ATOM   2040  O   SER B  40       2.796   0.776  13.276  1.00  0.00           O  
ATOM   2041  CB  SER B  40       2.733  -2.280  11.918  1.00  0.00           C  
ATOM   2042  OG  SER B  40       2.163  -2.177  10.633  1.00  0.00           O  
ATOM   2043  N   ALA B  41       1.299   0.564  11.620  1.00  0.00           N  
ATOM   2044  CA  ALA B  41       1.273   1.983  11.282  1.00  0.00           C  
ATOM   2045  C   ALA B  41       0.629   2.824  12.395  1.00  0.00           C  
ATOM   2046  O   ALA B  41       1.027   3.966  12.627  1.00  0.00           O  
ATOM   2047  CB  ALA B  41       0.551   2.146   9.939  1.00  0.00           C  
ATOM   2048  N   HIS B  42      -0.357   2.266  13.122  1.00  0.00           N  
ATOM   2049  CA  HIS B  42      -0.930   2.915  14.296  1.00  0.00           C  
ATOM   2050  C   HIS B  42       0.060   2.998  15.457  1.00  0.00           C  
ATOM   2051  O   HIS B  42       0.146   4.050  16.093  1.00  0.00           O  
ATOM   2052  CB  HIS B  42      -2.220   2.197  14.721  1.00  0.00           C  
ATOM   2053  CG  HIS B  42      -3.395   2.537  13.852  1.00  0.00           C  
ATOM   2054  ND1 HIS B  42      -4.061   3.745  13.852  1.00  0.00           N  
ATOM   2055  CD2 HIS B  42      -4.013   1.745  12.926  1.00  0.00           C  
ATOM   2056  CE1 HIS B  42      -5.053   3.671  12.942  1.00  0.00           C  
ATOM   2057  NE2 HIS B  42      -5.050   2.474  12.363  1.00  0.00           N  
ATOM   2058  N   ILE B  43       0.837   1.953  15.712  1.00  0.00           N  
ATOM   2059  CA  ILE B  43       1.907   1.963  16.725  1.00  0.00           C  
ATOM   2060  C   ILE B  43       2.988   2.965  16.328  1.00  0.00           C  
ATOM   2061  O   ILE B  43       3.331   3.825  17.132  1.00  0.00           O  
ATOM   2062  CB  ILE B  43       2.465   0.551  16.938  1.00  0.00           C  
ATOM   2063  CG1 ILE B  43       1.372  -0.338  17.578  1.00  0.00           C  
ATOM   2064  CG2 ILE B  43       3.731   0.569  17.823  1.00  0.00           C  
ATOM   2065  CD1 ILE B  43       1.723  -1.825  17.604  1.00  0.00           C  
ATOM   2066  N   GLN B  44       3.451   2.937  15.074  1.00  0.00           N  
ATOM   2067  CA  GLN B  44       4.476   3.858  14.585  1.00  0.00           C  
ATOM   2068  C   GLN B  44       4.053   5.326  14.701  1.00  0.00           C  
ATOM   2069  O   GLN B  44       4.834   6.168  15.140  1.00  0.00           O  
ATOM   2070  CB  GLN B  44       4.817   3.506  13.119  1.00  0.00           C  
ATOM   2071  CG  GLN B  44       6.029   4.298  12.594  1.00  0.00           C  
ATOM   2072  CD  GLN B  44       7.295   3.994  13.407  1.00  0.00           C  
ATOM   2073  OE1 GLN B  44       7.661   2.839  13.582  1.00  0.00           O  
ATOM   2074  NE2 GLN B  44       7.963   4.986  13.933  1.00  0.00           N  
ATOM   2075  N   ARG B  45       2.788   5.636  14.377  1.00  0.00           N  
ATOM   2076  CA  ARG B  45       2.224   6.985  14.584  1.00  0.00           C  
ATOM   2077  C   ARG B  45       2.313   7.412  16.054  1.00  0.00           C  
ATOM   2078  O   ARG B  45       2.620   8.571  16.316  1.00  0.00           O  
ATOM   2079  CB  ARG B  45       0.769   7.001  14.107  1.00  0.00           C  
ATOM   2080  CG  ARG B  45      -0.020   8.202  14.673  1.00  0.00           C  
ATOM   2081  CD  ARG B  45      -1.501   8.115  14.314  1.00  0.00           C  
ATOM   2082  NE  ARG B  45      -1.686   8.408  12.900  1.00  0.00           N  
ATOM   2083  CZ  ARG B  45      -2.848   8.572  12.299  1.00  0.00           C  
ATOM   2084  NH1 ARG B  45      -3.976   8.293  12.895  1.00  0.00           N  
ATOM   2085  NH2 ARG B  45      -2.899   9.053  11.108  1.00  0.00           N  
ATOM   2086  N   LEU B  46       1.962   6.530  16.986  1.00  0.00           N  
ATOM   2087  CA  LEU B  46       2.008   6.846  18.413  1.00  0.00           C  
ATOM   2088  C   LEU B  46       3.453   7.051  18.880  1.00  0.00           C  
ATOM   2089  O   LEU B  46       3.713   7.979  19.638  1.00  0.00           O  
ATOM   2090  CB  LEU B  46       1.316   5.748  19.228  1.00  0.00           C  
ATOM   2091  CG  LEU B  46      -0.216   5.654  19.048  1.00  0.00           C  
ATOM   2092  CD1 LEU B  46      -0.722   4.382  19.728  1.00  0.00           C  
ATOM   2093  CD2 LEU B  46      -0.938   6.862  19.655  1.00  0.00           C  
ATOM   2094  N   GLN B  47       4.383   6.241  18.401  1.00  0.00           N  
ATOM   2095  CA  GLN B  47       5.807   6.364  18.696  1.00  0.00           C  
ATOM   2096  C   GLN B  47       6.381   7.690  18.188  1.00  0.00           C  
ATOM   2097  O   GLN B  47       6.990   8.432  18.968  1.00  0.00           O  
ATOM   2098  CB  GLN B  47       6.574   5.181  18.087  1.00  0.00           C  
ATOM   2099  CG  GLN B  47       6.295   3.874  18.840  1.00  0.00           C  
ATOM   2100  CD  GLN B  47       6.948   2.643  18.198  1.00  0.00           C  
ATOM   2101  OE1 GLN B  47       7.353   2.644  17.053  1.00  0.00           O  
ATOM   2102  NE2 GLN B  47       7.061   1.552  18.913  1.00  0.00           N  
ATOM   2103  N   ASP B  48       6.118   8.042  16.927  1.00  0.00           N  
ATOM   2104  CA  ASP B  48       6.553   9.311  16.334  1.00  0.00           C  
ATOM   2105  C   ASP B  48       5.940  10.517  17.069  1.00  0.00           C  
ATOM   2106  O   ASP B  48       6.642  11.464  17.431  1.00  0.00           O  
ATOM   2107  CB  ASP B  48       6.181   9.328  14.845  1.00  0.00           C  
ATOM   2108  CG  ASP B  48       6.676  10.605  14.161  1.00  0.00           C  
ATOM   2109  OD1 ASP B  48       7.912  10.764  14.086  1.00  0.00           O  
ATOM   2110  OD2 ASP B  48       5.825  11.413  13.750  1.00  0.00           O  
ATOM   2111  N   ALA B  49       4.650  10.452  17.398  1.00  0.00           N  
ATOM   2112  CA  ALA B  49       3.989  11.488  18.170  1.00  0.00           C  
ATOM   2113  C   ALA B  49       4.617  11.656  19.561  1.00  0.00           C  
ATOM   2114  O   ALA B  49       4.905  12.780  19.965  1.00  0.00           O  
ATOM   2115  CB  ALA B  49       2.494  11.166  18.263  1.00  0.00           C  
ATOM   2116  N   CYS B  50       4.878  10.554  20.283  1.00  0.00           N  
ATOM   2117  CA  CYS B  50       5.540  10.599  21.581  1.00  0.00           C  
ATOM   2118  C   CYS B  50       6.950  11.188  21.479  1.00  0.00           C  
ATOM   2119  O   CYS B  50       7.319  12.030  22.294  1.00  0.00           O  
ATOM   2120  CB  CYS B  50       5.574   9.197  22.208  1.00  0.00           C  
ATOM   2121  SG  CYS B  50       3.904   8.715  22.734  1.00  0.00           S  
ATOM   2122  N   GLN B  51       7.702  10.819  20.446  1.00  0.00           N  
ATOM   2123  CA  GLN B  51       9.032  11.370  20.214  1.00  0.00           C  
ATOM   2124  C   GLN B  51       8.983  12.884  19.968  1.00  0.00           C  
ATOM   2125  O   GLN B  51       9.699  13.639  20.627  1.00  0.00           O  
ATOM   2126  CB  GLN B  51       9.672  10.618  19.039  1.00  0.00           C  
ATOM   2127  CG  GLN B  51      11.125  11.083  18.786  1.00  0.00           C  
ATOM   2128  CD  GLN B  51      11.802  10.327  17.636  1.00  0.00           C  
ATOM   2129  OE1 GLN B  51      11.271   9.411  17.044  1.00  0.00           O  
ATOM   2130  NE2 GLN B  51      13.009  10.693  17.282  1.00  0.00           N  
ATOM   2131  N   ARG B  52       8.095  13.347  19.084  1.00  0.00           N  
ATOM   2132  CA  ARG B  52       7.961  14.778  18.764  1.00  0.00           C  
ATOM   2133  C   ARG B  52       7.412  15.604  19.931  1.00  0.00           C  
ATOM   2134  O   ARG B  52       7.800  16.757  20.086  1.00  0.00           O  
ATOM   2135  CB  ARG B  52       7.074  14.945  17.528  1.00  0.00           C  
ATOM   2136  CG  ARG B  52       7.767  14.430  16.249  1.00  0.00           C  
ATOM   2137  CD  ARG B  52       6.893  14.624  15.012  1.00  0.00           C  
ATOM   2138  NE  ARG B  52       6.662  16.054  14.736  1.00  0.00           N  
ATOM   2139  CZ  ARG B  52       5.805  16.558  13.863  1.00  0.00           C  
ATOM   2140  NH1 ARG B  52       5.074  15.799  13.094  1.00  0.00           N  
ATOM   2141  NH2 ARG B  52       5.674  17.847  13.747  1.00  0.00           N  
ATOM   2142  N   LEU B  53       6.554  15.023  20.768  1.00  0.00           N  
ATOM   2143  CA  LEU B  53       6.023  15.646  21.982  1.00  0.00           C  
ATOM   2144  C   LEU B  53       6.952  15.486  23.201  1.00  0.00           C  
ATOM   2145  O   LEU B  53       6.624  15.976  24.275  1.00  0.00           O  
ATOM   2146  CB  LEU B  53       4.610  15.109  22.267  1.00  0.00           C  
ATOM   2147  CG  LEU B  53       3.552  15.457  21.196  1.00  0.00           C  
ATOM   2148  CD1 LEU B  53       2.247  14.729  21.514  1.00  0.00           C  
ATOM   2149  CD2 LEU B  53       3.259  16.953  21.137  1.00  0.00           C  
ATOM   2150  N   MET B  54       8.084  14.794  23.041  1.00  0.00           N  
ATOM   2151  CA  MET B  54       9.030  14.492  24.123  1.00  0.00           C  
ATOM   2152  C   MET B  54       8.368  13.757  25.294  1.00  0.00           C  
ATOM   2153  O   MET B  54       8.565  14.081  26.462  1.00  0.00           O  
ATOM   2154  CB  MET B  54       9.785  15.765  24.554  1.00  0.00           C  
ATOM   2155  CG  MET B  54      10.531  16.446  23.404  1.00  0.00           C  
ATOM   2156  SD  MET B  54      11.272  18.047  23.861  1.00  0.00           S  
ATOM   2157  CE  MET B  54       9.809  19.102  23.741  1.00  0.00           C  
ATOM   2158  N   ILE B  55       7.530  12.748  24.989  1.00  0.00           N  
ATOM   2159  CA  ILE B  55       6.903  11.850  25.963  1.00  0.00           C  
ATOM   2160  C   ILE B  55       7.683  10.542  25.980  1.00  0.00           C  
ATOM   2161  O   ILE B  55       7.691   9.804  25.001  1.00  0.00           O  
ATOM   2162  CB  ILE B  55       5.407  11.629  25.651  1.00  0.00           C  
ATOM   2163  CG1 ILE B  55       4.631  12.962  25.679  1.00  0.00           C  
ATOM   2164  CG2 ILE B  55       4.791  10.634  26.663  1.00  0.00           C  
ATOM   2165  CD1 ILE B  55       3.171  12.856  25.217  1.00  0.00           C  
ATOM   2166  N   SER B  56       8.311  10.235  27.118  1.00  0.00           N  
ATOM   2167  CA  SER B  56       9.030   8.973  27.291  1.00  0.00           C  
ATOM   2168  C   SER B  56       8.041   7.822  27.508  1.00  0.00           C  
ATOM   2169  O   SER B  56       7.256   7.847  28.451  1.00  0.00           O  
ATOM   2170  CB  SER B  56      10.000   9.066  28.473  1.00  0.00           C  
ATOM   2171  OG  SER B  56      10.933  10.103  28.245  1.00  0.00           O  
ATOM   2172  N   CYS B  57       8.091   6.820  26.641  1.00  0.00           N  
ATOM   2173  CA  CYS B  57       7.263   5.623  26.707  1.00  0.00           C  
ATOM   2174  C   CYS B  57       8.131   4.375  26.510  1.00  0.00           C  
ATOM   2175  O   CYS B  57       8.915   4.322  25.563  1.00  0.00           O  
ATOM   2176  CB  CYS B  57       6.179   5.673  25.623  1.00  0.00           C  
ATOM   2177  SG  CYS B  57       5.063   7.089  25.845  1.00  0.00           S  
ATOM   2178  N   ASP B  58       7.913   3.361  27.349  1.00  0.00           N  
ATOM   2179  CA  ASP B  58       8.610   2.069  27.326  1.00  0.00           C  
ATOM   2180  C   ASP B  58       7.647   0.870  27.215  1.00  0.00           C  
ATOM   2181  O   ASP B  58       8.066  -0.274  27.090  1.00  0.00           O  
ATOM   2182  CB  ASP B  58       9.497   1.973  28.574  1.00  0.00           C  
ATOM   2183  CG  ASP B  58       8.725   2.074  29.901  1.00  0.00           C  
ATOM   2184  OD1 ASP B  58       7.508   2.373  29.877  1.00  0.00           O  
ATOM   2185  OD2 ASP B  58       9.383   1.890  30.944  1.00  0.00           O  
ATOM   2186  N   PHE B  59       6.340   1.131  27.182  1.00  0.00           N  
ATOM   2187  CA  PHE B  59       5.298   0.113  27.200  1.00  0.00           C  
ATOM   2188  C   PHE B  59       4.872  -0.403  25.811  1.00  0.00           C  
ATOM   2189  O   PHE B  59       3.819  -1.025  25.698  1.00  0.00           O  
ATOM   2190  CB  PHE B  59       4.106   0.619  28.025  1.00  0.00           C  
ATOM   2191  CG  PHE B  59       3.566   1.970  27.608  1.00  0.00           C  
ATOM   2192  CD1 PHE B  59       3.591   3.035  28.534  1.00  0.00           C  
ATOM   2193  CD2 PHE B  59       3.024   2.193  26.334  1.00  0.00           C  
ATOM   2194  CE1 PHE B  59       3.087   4.292  28.182  1.00  0.00           C  
ATOM   2195  CE2 PHE B  59       2.528   3.450  25.966  1.00  0.00           C  
ATOM   2196  CZ  PHE B  59       2.552   4.502  26.895  1.00  0.00           C  
ATOM   2197  N   TRP B  60       5.634  -0.143  24.751  1.00  0.00           N  
ATOM   2198  CA  TRP B  60       5.229  -0.480  23.376  1.00  0.00           C  
ATOM   2199  C   TRP B  60       4.850  -1.951  23.156  1.00  0.00           C  
ATOM   2200  O   TRP B  60       3.797  -2.185  22.562  1.00  0.00           O  
ATOM   2201  CB  TRP B  60       6.311  -0.028  22.380  1.00  0.00           C  
ATOM   2202  CG  TRP B  60       6.625   1.431  22.431  1.00  0.00           C  
ATOM   2203  CD1 TRP B  60       7.782   1.984  22.849  1.00  0.00           C  
ATOM   2204  CD2 TRP B  60       5.739   2.542  22.097  1.00  0.00           C  
ATOM   2205  NE1 TRP B  60       7.681   3.363  22.802  1.00  0.00           N  
ATOM   2206  CE2 TRP B  60       6.439   3.744  22.354  1.00  0.00           C  
ATOM   2207  CE3 TRP B  60       4.416   2.641  21.616  1.00  0.00           C  
ATOM   2208  CZ2 TRP B  60       5.856   5.013  22.153  1.00  0.00           C  
ATOM   2209  CZ3 TRP B  60       3.828   3.902  21.414  1.00  0.00           C  
ATOM   2210  CH2 TRP B  60       4.540   5.072  21.688  1.00  0.00           C  
ATOM   2211  N   PRO B  61       5.598  -2.946  23.670  1.00  0.00           N  
ATOM   2212  CA  PRO B  61       5.209  -4.351  23.529  1.00  0.00           C  
ATOM   2213  C   PRO B  61       3.895  -4.682  24.245  1.00  0.00           C  
ATOM   2214  O   PRO B  61       3.052  -5.398  23.709  1.00  0.00           O  
ATOM   2215  CB  PRO B  61       6.381  -5.163  24.098  1.00  0.00           C  
ATOM   2216  CG  PRO B  61       7.564  -4.204  24.017  1.00  0.00           C  
ATOM   2217  CD  PRO B  61       6.912  -2.849  24.285  1.00  0.00           C  
ATOM   2218  N   GLN B  62       3.687  -4.141  25.443  1.00  0.00           N  
ATOM   2219  CA  GLN B  62       2.455  -4.309  26.212  1.00  0.00           C  
ATOM   2220  C   GLN B  62       1.274  -3.657  25.492  1.00  0.00           C  
ATOM   2221  O   GLN B  62       0.225  -4.281  25.350  1.00  0.00           O  
ATOM   2222  CB  GLN B  62       2.589  -3.722  27.631  1.00  0.00           C  
ATOM   2223  CG  GLN B  62       3.607  -4.444  28.537  1.00  0.00           C  
ATOM   2224  CD  GLN B  62       5.068  -4.051  28.302  1.00  0.00           C  
ATOM   2225  OE1 GLN B  62       5.419  -3.273  27.431  1.00  0.00           O  
ATOM   2226  NE2 GLN B  62       5.979  -4.584  29.084  1.00  0.00           N  
ATOM   2227  N   LEU B  63       1.444  -2.435  24.990  1.00  0.00           N  
ATOM   2228  CA  LEU B  63       0.424  -1.722  24.241  1.00  0.00           C  
ATOM   2229  C   LEU B  63      -0.010  -2.506  23.000  1.00  0.00           C  
ATOM   2230  O   LEU B  63      -1.205  -2.662  22.772  1.00  0.00           O  
ATOM   2231  CB  LEU B  63       0.952  -0.329  23.867  1.00  0.00           C  
ATOM   2232  CG  LEU B  63      -0.015   0.482  22.990  1.00  0.00           C  
ATOM   2233  CD1 LEU B  63      -1.331   0.777  23.706  1.00  0.00           C  
ATOM   2234  CD2 LEU B  63       0.623   1.817  22.607  1.00  0.00           C  
ATOM   2235  N   GLU B  64       0.937  -3.025  22.229  1.00  0.00           N  
ATOM   2236  CA  GLU B  64       0.615  -3.828  21.049  1.00  0.00           C  
ATOM   2237  C   GLU B  64      -0.212  -5.066  21.411  1.00  0.00           C  
ATOM   2238  O   GLU B  64      -1.207  -5.369  20.750  1.00  0.00           O  
ATOM   2239  CB  GLU B  64       1.910  -4.231  20.321  1.00  0.00           C  
ATOM   2240  CG  GLU B  64       1.587  -4.943  19.003  1.00  0.00           C  
ATOM   2241  CD  GLU B  64       2.817  -5.373  18.194  1.00  0.00           C  
ATOM   2242  OE1 GLU B  64       2.633  -6.300  17.368  1.00  0.00           O  
ATOM   2243  OE2 GLU B  64       3.905  -4.808  18.388  1.00  0.00           O  
ATOM   2244  N   GLN B  65       0.159  -5.759  22.489  1.00  0.00           N  
ATOM   2245  CA  GLN B  65      -0.571  -6.936  22.949  1.00  0.00           C  
ATOM   2246  C   GLN B  65      -1.980  -6.582  23.452  1.00  0.00           C  
ATOM   2247  O   GLN B  65      -2.943  -7.280  23.132  1.00  0.00           O  
ATOM   2248  CB  GLN B  65       0.264  -7.659  24.022  1.00  0.00           C  
ATOM   2249  CG  GLN B  65      -0.349  -9.009  24.418  1.00  0.00           C  
ATOM   2250  CD  GLN B  65      -0.499  -9.964  23.224  1.00  0.00           C  
ATOM   2251  OE1 GLN B  65       0.310 -10.004  22.310  1.00  0.00           O  
ATOM   2252  NE2 GLN B  65      -1.545 -10.744  23.180  1.00  0.00           N  
ATOM   2253  N   GLU B  66      -2.127  -5.476  24.177  1.00  0.00           N  
ATOM   2254  CA  GLU B  66      -3.422  -4.972  24.634  1.00  0.00           C  
ATOM   2255  C   GLU B  66      -4.326  -4.580  23.457  1.00  0.00           C  
ATOM   2256  O   GLU B  66      -5.506  -4.929  23.440  1.00  0.00           O  
ATOM   2257  CB  GLU B  66      -3.201  -3.769  25.567  1.00  0.00           C  
ATOM   2258  CG  GLU B  66      -2.660  -4.171  26.947  1.00  0.00           C  
ATOM   2259  CD  GLU B  66      -2.145  -2.978  27.779  1.00  0.00           C  
ATOM   2260  OE1 GLU B  66      -1.567  -3.215  28.864  1.00  0.00           O  
ATOM   2261  OE2 GLU B  66      -2.273  -1.808  27.363  1.00  0.00           O  
ATOM   2262  N   MET B  67      -3.774  -3.943  22.432  1.00  0.00           N  
ATOM   2263  CA  MET B  67      -4.501  -3.610  21.200  1.00  0.00           C  
ATOM   2264  C   MET B  67      -4.999  -4.870  20.484  1.00  0.00           C  
ATOM   2265  O   MET B  67      -6.171  -4.934  20.111  1.00  0.00           O  
ATOM   2266  CB  MET B  67      -3.604  -2.797  20.254  1.00  0.00           C  
ATOM   2267  CG  MET B  67      -3.359  -1.370  20.741  1.00  0.00           C  
ATOM   2268  SD  MET B  67      -2.186  -0.413  19.726  1.00  0.00           S  
ATOM   2269  CE  MET B  67      -3.168  -0.140  18.230  1.00  0.00           C  
ATOM   2270  N   LYS B  68      -4.145  -5.891  20.339  1.00  0.00           N  
ATOM   2271  CA  LYS B  68      -4.513  -7.170  19.729  1.00  0.00           C  
ATOM   2272  C   LYS B  68      -5.604  -7.888  20.526  1.00  0.00           C  
ATOM   2273  O   LYS B  68      -6.559  -8.384  19.930  1.00  0.00           O  
ATOM   2274  CB  LYS B  68      -3.279  -8.072  19.601  1.00  0.00           C  
ATOM   2275  CG  LYS B  68      -2.326  -7.620  18.479  1.00  0.00           C  
ATOM   2276  CD  LYS B  68      -1.029  -8.426  18.490  1.00  0.00           C  
ATOM   2277  CE  LYS B  68      -0.118  -7.937  17.370  1.00  0.00           C  
ATOM   2278  NZ  LYS B  68       1.270  -8.452  17.467  1.00  0.00           N  
ATOM   2279  N   THR B  69      -5.481  -7.917  21.841  1.00  0.00           N  
ATOM   2280  CA  THR B  69      -6.446  -8.580  22.731  1.00  0.00           C  
ATOM   2281  C   THR B  69      -7.817  -7.917  22.657  1.00  0.00           C  
ATOM   2282  O   THR B  69      -8.806  -8.596  22.399  1.00  0.00           O  
ATOM   2283  CB  THR B  69      -5.930  -8.603  24.178  1.00  0.00           C  
ATOM   2284  OG1 THR B  69      -4.675  -9.246  24.222  1.00  0.00           O  
ATOM   2285  CG2 THR B  69      -6.860  -9.367  25.118  1.00  0.00           C  
ATOM   2286  N   LEU B  70      -7.890  -6.592  22.778  1.00  0.00           N  
ATOM   2287  CA  LEU B  70      -9.151  -5.861  22.673  1.00  0.00           C  
ATOM   2288  C   LEU B  70      -9.794  -5.983  21.284  1.00  0.00           C  
ATOM   2289  O   LEU B  70     -11.012  -6.080  21.179  1.00  0.00           O  
ATOM   2290  CB  LEU B  70      -8.918  -4.378  23.001  1.00  0.00           C  
ATOM   2291  CG  LEU B  70      -8.663  -4.081  24.485  1.00  0.00           C  
ATOM   2292  CD1 LEU B  70      -8.352  -2.596  24.631  1.00  0.00           C  
ATOM   2293  CD2 LEU B  70      -9.864  -4.392  25.366  1.00  0.00           C  
ATOM   2294  N   ALA B  71      -8.993  -6.010  20.220  1.00  0.00           N  
ATOM   2295  CA  ALA B  71      -9.501  -6.219  18.869  1.00  0.00           C  
ATOM   2296  C   ALA B  71     -10.098  -7.618  18.692  1.00  0.00           C  
ATOM   2297  O   ALA B  71     -11.191  -7.748  18.132  1.00  0.00           O  
ATOM   2298  CB  ALA B  71      -8.371  -5.971  17.873  1.00  0.00           C  
ATOM   2299  N   ALA B  72      -9.430  -8.659  19.218  1.00  0.00           N  
ATOM   2300  CA  ALA B  72      -9.927 -10.024  19.173  1.00  0.00           C  
ATOM   2301  C   ALA B  72     -11.247 -10.194  19.948  1.00  0.00           C  
ATOM   2302  O   ALA B  72     -12.149 -10.887  19.478  1.00  0.00           O  
ATOM   2303  CB  ALA B  72      -8.835 -10.959  19.704  1.00  0.00           C  
ATOM   2304  N   GLU B  73     -11.403  -9.522  21.090  1.00  0.00           N  
ATOM   2305  CA  GLU B  73     -12.648  -9.496  21.855  1.00  0.00           C  
ATOM   2306  C   GLU B  73     -13.771  -8.745  21.107  1.00  0.00           C  
ATOM   2307  O   GLU B  73     -14.915  -9.190  21.098  1.00  0.00           O  
ATOM   2308  CB  GLU B  73     -12.414  -8.835  23.232  1.00  0.00           C  
ATOM   2309  CG  GLU B  73     -11.604  -9.694  24.219  1.00  0.00           C  
ATOM   2310  CD  GLU B  73     -11.381  -9.026  25.603  1.00  0.00           C  
ATOM   2311  OE1 GLU B  73     -10.691  -9.634  26.453  1.00  0.00           O  
ATOM   2312  OE2 GLU B  73     -11.907  -7.913  25.864  1.00  0.00           O  
ATOM   2313  N   GLN B  74     -13.443  -7.626  20.454  1.00  0.00           N  
ATOM   2314  CA  GLN B  74     -14.425  -6.770  19.789  1.00  0.00           C  
ATOM   2315  C   GLN B  74     -14.922  -7.333  18.446  1.00  0.00           C  
ATOM   2316  O   GLN B  74     -16.039  -7.021  18.015  1.00  0.00           O  
ATOM   2317  CB  GLN B  74     -13.798  -5.374  19.594  1.00  0.00           C  
ATOM   2318  CG  GLN B  74     -14.750  -4.340  18.973  1.00  0.00           C  
ATOM   2319  CD  GLN B  74     -15.942  -3.960  19.857  1.00  0.00           C  
ATOM   2320  OE1 GLN B  74     -15.893  -4.033  21.074  1.00  0.00           O  
ATOM   2321  NE2 GLN B  74     -17.023  -3.514  19.283  1.00  0.00           N  
ATOM   2322  N   GLN B  75     -14.115  -8.113  17.751  1.00  0.00           N  
ATOM   2323  CA  GLN B  75     -14.320  -8.618  16.389  1.00  0.00           C  
ATOM   2324  C   GLN B  75     -14.453  -7.526  15.319  1.00  0.00           C  
ATOM   2325  O   GLN B  75     -13.636  -7.465  14.389  1.00  0.00           O  
ATOM   2326  CB  GLN B  75     -15.495  -9.617  16.340  1.00  0.00           C  
ATOM   2327  CG  GLN B  75     -15.238 -10.889  17.146  1.00  0.00           C  
ATOM   2328  CD  GLN B  75     -14.074 -11.685  16.545  1.00  0.00           C  
ATOM   2329  OE1 GLN B  75     -13.991 -11.878  15.335  1.00  0.00           O  
ATOM   2330  NE2 GLN B  75     -13.128 -12.114  17.340  1.00  0.00           N  
ATOM   2331  N   ASN B  76     -15.456  -6.643  15.432  1.00  0.00           N  
ATOM   2332  CA  ASN B  76     -15.709  -5.574  14.478  1.00  0.00           C  
ATOM   2333  C   ASN B  76     -16.035  -4.267  15.194  1.00  0.00           C  
ATOM   2334  O   ASN B  76     -16.918  -4.207  16.043  1.00  0.00           O  
ATOM   2335  CB  ASN B  76     -16.834  -6.002  13.523  1.00  0.00           C  
ATOM   2336  CG  ASN B  76     -16.295  -6.870  12.396  1.00  0.00           C  
ATOM   2337  OD1 ASN B  76     -15.562  -6.382  11.556  1.00  0.00           O  
ATOM   2338  ND2 ASN B  76     -16.625  -8.136  12.338  1.00  0.00           N  
ATOM   2339  N   GLY B  77     -15.327  -3.192  14.842  1.00  0.00           N  
ATOM   2340  CA  GLY B  77     -15.535  -1.898  15.486  1.00  0.00           C  
ATOM   2341  C   GLY B  77     -14.382  -0.933  15.304  1.00  0.00           C  
ATOM   2342  O   GLY B  77     -13.732  -0.880  14.258  1.00  0.00           O  
ATOM   2343  N   VAL B  78     -14.159  -0.143  16.348  1.00  0.00           N  
ATOM   2344  CA  VAL B  78     -13.152   0.910  16.408  1.00  0.00           C  
ATOM   2345  C   VAL B  78     -12.361   0.763  17.696  1.00  0.00           C  
ATOM   2346  O   VAL B  78     -12.943   0.718  18.775  1.00  0.00           O  
ATOM   2347  CB  VAL B  78     -13.814   2.298  16.345  1.00  0.00           C  
ATOM   2348  CG1 VAL B  78     -12.783   3.420  16.410  1.00  0.00           C  
ATOM   2349  CG2 VAL B  78     -14.633   2.471  15.058  1.00  0.00           C  
ATOM   2350  N   LEU B  79     -11.038   0.734  17.594  1.00  0.00           N  
ATOM   2351  CA  LEU B  79     -10.118   0.786  18.720  1.00  0.00           C  
ATOM   2352  C   LEU B  79      -9.501   2.184  18.803  1.00  0.00           C  
ATOM   2353  O   LEU B  79      -8.834   2.622  17.866  1.00  0.00           O  
ATOM   2354  CB  LEU B  79      -9.062  -0.319  18.542  1.00  0.00           C  
ATOM   2355  CG  LEU B  79      -7.916  -0.286  19.572  1.00  0.00           C  
ATOM   2356  CD1 LEU B  79      -8.393  -0.580  20.989  1.00  0.00           C  
ATOM   2357  CD2 LEU B  79      -6.881  -1.343  19.195  1.00  0.00           C  
ATOM   2358  N   LYS B  80      -9.695   2.874  19.924  1.00  0.00           N  
ATOM   2359  CA  LYS B  80      -9.035   4.137  20.219  1.00  0.00           C  
ATOM   2360  C   LYS B  80      -7.931   3.917  21.249  1.00  0.00           C  
ATOM   2361  O   LYS B  80      -8.174   3.304  22.287  1.00  0.00           O  
ATOM   2362  CB  LYS B  80     -10.071   5.181  20.669  1.00  0.00           C  
ATOM   2363  CG  LYS B  80      -9.447   6.578  20.839  1.00  0.00           C  
ATOM   2364  CD  LYS B  80     -10.516   7.607  21.247  1.00  0.00           C  
ATOM   2365  CE  LYS B  80      -9.867   8.987  21.427  1.00  0.00           C  
ATOM   2366  NZ  LYS B  80     -10.827  10.017  21.903  1.00  0.00           N  
ATOM   2367  N   VAL B  81      -6.753   4.443  20.984  1.00  0.00           N  
ATOM   2368  CA  VAL B  81      -5.619   4.461  21.915  1.00  0.00           C  
ATOM   2369  C   VAL B  81      -5.236   5.912  22.181  1.00  0.00           C  
ATOM   2370  O   VAL B  81      -5.022   6.662  21.237  1.00  0.00           O  
ATOM   2371  CB  VAL B  81      -4.411   3.678  21.376  1.00  0.00           C  
ATOM   2372  CG1 VAL B  81      -3.272   3.654  22.395  1.00  0.00           C  
ATOM   2373  CG2 VAL B  81      -4.786   2.237  21.030  1.00  0.00           C  
ATOM   2374  N   VAL B  82      -5.149   6.288  23.447  1.00  0.00           N  
ATOM   2375  CA  VAL B  82      -4.642   7.586  23.904  1.00  0.00           C  
ATOM   2376  C   VAL B  82      -3.378   7.340  24.711  1.00  0.00           C  
ATOM   2377  O   VAL B  82      -3.361   6.452  25.553  1.00  0.00           O  
ATOM   2378  CB  VAL B  82      -5.692   8.339  24.743  1.00  0.00           C  
ATOM   2379  CG1 VAL B  82      -5.176   9.688  25.228  1.00  0.00           C  
ATOM   2380  CG2 VAL B  82      -6.990   8.576  23.960  1.00  0.00           C  
ATOM   2381  N   ILE B  83      -2.347   8.137  24.478  1.00  0.00           N  
ATOM   2382  CA  ILE B  83      -1.144   8.192  25.309  1.00  0.00           C  
ATOM   2383  C   ILE B  83      -1.016   9.611  25.834  1.00  0.00           C  
ATOM   2384  O   ILE B  83      -1.087  10.563  25.064  1.00  0.00           O  
ATOM   2385  CB  ILE B  83       0.104   7.738  24.534  1.00  0.00           C  
ATOM   2386  CG1 ILE B  83      -0.053   6.270  24.078  1.00  0.00           C  
ATOM   2387  CG2 ILE B  83       1.363   7.900  25.411  1.00  0.00           C  
ATOM   2388  CD1 ILE B  83       1.108   5.749  23.224  1.00  0.00           C  
ATOM   2389  N   SER B  84      -0.832   9.769  27.144  1.00  0.00           N  
ATOM   2390  CA  SER B  84      -0.510  11.045  27.780  1.00  0.00           C  
ATOM   2391  C   SER B  84       0.827  10.965  28.501  1.00  0.00           C  
ATOM   2392  O   SER B  84       1.338   9.886  28.792  1.00  0.00           O  
ATOM   2393  CB  SER B  84      -1.627  11.466  28.740  1.00  0.00           C  
ATOM   2394  OG  SER B  84      -1.449  10.864  30.002  1.00  0.00           O  
ATOM   2395  N   ARG B  85       1.390  12.133  28.850  1.00  0.00           N  
ATOM   2396  CA  ARG B  85       2.604  12.214  29.675  1.00  0.00           C  
ATOM   2397  C   ARG B  85       2.403  11.684  31.104  1.00  0.00           C  
ATOM   2398  O   ARG B  85       3.376  11.485  31.811  1.00  0.00           O  
ATOM   2399  CB  ARG B  85       3.104  13.666  29.668  1.00  0.00           C  
ATOM   2400  CG  ARG B  85       4.593  13.769  30.059  1.00  0.00           C  
ATOM   2401  CD  ARG B  85       5.071  15.217  30.075  1.00  0.00           C  
ATOM   2402  NE  ARG B  85       4.815  15.892  28.806  1.00  0.00           N  
ATOM   2403  CZ  ARG B  85       5.506  15.835  27.681  1.00  0.00           C  
ATOM   2404  NH1 ARG B  85       6.672  15.259  27.610  1.00  0.00           N  
ATOM   2405  NH2 ARG B  85       5.019  16.373  26.615  1.00  0.00           N  
ATOM   2406  N   GLY B  86       1.162  11.435  31.515  1.00  0.00           N  
ATOM   2407  CA  GLY B  86       0.821  11.053  32.871  1.00  0.00           C  
ATOM   2408  C   GLY B  86       0.595  12.267  33.776  1.00  0.00           C  
ATOM   2409  O   GLY B  86       0.258  13.350  33.311  1.00  0.00           O  
ATOM   2410  N   SER B  87       0.780  12.064  35.069  1.00  0.00           N  
ATOM   2411  CA  SER B  87       0.585  13.110  36.084  1.00  0.00           C  
ATOM   2412  C   SER B  87       1.903  13.777  36.474  1.00  0.00           C  
ATOM   2413  O   SER B  87       2.985  13.278  36.189  1.00  0.00           O  
ATOM   2414  CB  SER B  87      -0.113  12.526  37.313  1.00  0.00           C  
ATOM   2415  OG  SER B  87      -1.409  12.066  36.969  1.00  0.00           O  
ATOM   2416  N   GLY B  88       1.802  14.921  37.170  1.00  0.00           N  
ATOM   2417  CA  GLY B  88       2.956  15.615  37.731  1.00  0.00           C  
ATOM   2418  C   GLY B  88       3.449  16.789  36.888  1.00  0.00           C  
ATOM   2419  O   GLY B  88       2.804  17.229  35.940  1.00  0.00           O  
ATOM   2420  N   GLY B  89       4.601  17.316  37.279  1.00  0.00           N  
ATOM   2421  CA  GLY B  89       5.111  18.589  36.778  1.00  0.00           C  
ATOM   2422  C   GLY B  89       4.435  19.789  37.449  1.00  0.00           C  
ATOM   2423  O   GLY B  89       3.328  19.713  37.972  1.00  0.00           O  
ATOM   2424  N   ARG B  90       5.112  20.947  37.427  1.00  0.00           N  
ATOM   2425  CA  ARG B  90       4.560  22.205  37.929  1.00  0.00           C  
ATOM   2426  C   ARG B  90       4.059  23.050  36.762  1.00  0.00           C  
ATOM   2427  O   ARG B  90       4.870  23.596  36.011  1.00  0.00           O  
ATOM   2428  CB  ARG B  90       5.613  22.935  38.791  1.00  0.00           C  
ATOM   2429  CG  ARG B  90       5.028  24.197  39.449  1.00  0.00           C  
ATOM   2430  CD  ARG B  90       6.069  24.869  40.338  1.00  0.00           C  
ATOM   2431  NE  ARG B  90       5.530  26.093  40.965  1.00  0.00           N  
ATOM   2432  CZ  ARG B  90       6.174  26.899  41.794  1.00  0.00           C  
ATOM   2433  NH1 ARG B  90       7.409  26.671  42.139  1.00  0.00           N  
ATOM   2434  NH2 ARG B  90       5.584  27.948  42.278  1.00  0.00           N  
ATOM   2435  N   GLY B  91       2.739  23.177  36.642  1.00  0.00           N  
ATOM   2436  CA  GLY B  91       2.137  23.871  35.508  1.00  0.00           C  
ATOM   2437  C   GLY B  91       2.499  23.174  34.189  1.00  0.00           C  
ATOM   2438  O   GLY B  91       2.411  21.963  34.098  1.00  0.00           O  
ATOM   2439  N   TYR B  92       2.951  23.946  33.201  1.00  0.00           N  
ATOM   2440  CA  TYR B  92       3.348  23.391  31.906  1.00  0.00           C  
ATOM   2441  C   TYR B  92       4.659  22.588  31.937  1.00  0.00           C  
ATOM   2442  O   TYR B  92       4.918  21.826  31.006  1.00  0.00           O  
ATOM   2443  CB  TYR B  92       3.444  24.522  30.877  1.00  0.00           C  
ATOM   2444  CG  TYR B  92       2.165  25.311  30.691  1.00  0.00           C  
ATOM   2445  CD1 TYR B  92       0.970  24.649  30.371  1.00  0.00           C  
ATOM   2446  CD2 TYR B  92       2.158  26.710  30.842  1.00  0.00           C  
ATOM   2447  CE1 TYR B  92      -0.227  25.366  30.202  1.00  0.00           C  
ATOM   2448  CE2 TYR B  92       0.971  27.432  30.678  1.00  0.00           C  
ATOM   2449  CZ  TYR B  92      -0.220  26.762  30.359  1.00  0.00           C  
ATOM   2450  OH  TYR B  92      -1.387  27.470  30.197  1.00  0.00           O  
ATOM   2451  N   SER B  93       5.473  22.721  32.989  1.00  0.00           N  
ATOM   2452  CA  SER B  93       6.743  21.995  33.100  1.00  0.00           C  
ATOM   2453  C   SER B  93       6.511  20.483  33.107  1.00  0.00           C  
ATOM   2454  O   SER B  93       5.621  19.980  33.778  1.00  0.00           O  
ATOM   2455  CB  SER B  93       7.496  22.403  34.364  1.00  0.00           C  
ATOM   2456  OG  SER B  93       8.719  21.695  34.453  1.00  0.00           O  
ATOM   2457  N   THR B  94       7.354  19.760  32.389  1.00  0.00           N  
ATOM   2458  CA  THR B  94       7.338  18.291  32.328  1.00  0.00           C  
ATOM   2459  C   THR B  94       8.307  17.645  33.310  1.00  0.00           C  
ATOM   2460  O   THR B  94       8.323  16.430  33.435  1.00  0.00           O  
ATOM   2461  CB  THR B  94       7.639  17.815  30.904  1.00  0.00           C  
ATOM   2462  OG1 THR B  94       8.915  18.254  30.507  1.00  0.00           O  
ATOM   2463  CG2 THR B  94       6.636  18.369  29.891  1.00  0.00           C  
ATOM   2464  N   LEU B  95       9.106  18.445  34.040  1.00  0.00           N  
ATOM   2465  CA  LEU B  95      10.035  17.936  35.044  1.00  0.00           C  
ATOM   2466  C   LEU B  95       9.276  17.205  36.149  1.00  0.00           C  
ATOM   2467  O   LEU B  95       8.304  17.735  36.691  1.00  0.00           O  
ATOM   2468  CB  LEU B  95      10.876  19.082  35.630  1.00  0.00           C  
ATOM   2469  CG  LEU B  95      11.835  19.756  34.638  1.00  0.00           C  
ATOM   2470  CD1 LEU B  95      12.483  20.973  35.308  1.00  0.00           C  
ATOM   2471  CD2 LEU B  95      12.947  18.816  34.175  1.00  0.00           C  
ATOM   2472  N   ASN B  96       9.736  15.993  36.485  1.00  0.00           N  
ATOM   2473  CA  ASN B  96       9.104  15.105  37.470  1.00  0.00           C  
ATOM   2474  C   ASN B  96       7.665  14.685  37.098  1.00  0.00           C  
ATOM   2475  O   ASN B  96       6.857  14.392  37.974  1.00  0.00           O  
ATOM   2476  CB  ASN B  96       9.203  15.706  38.882  1.00  0.00           C  
ATOM   2477  CG  ASN B  96      10.614  16.117  39.260  1.00  0.00           C  
ATOM   2478  OD1 ASN B  96      11.589  15.452  38.963  1.00  0.00           O  
ATOM   2479  ND2 ASN B  96      10.767  17.235  39.928  1.00  0.00           N  
ATOM   2480  N   SER B  97       7.321  14.664  35.812  1.00  0.00           N  
ATOM   2481  CA  SER B  97       6.085  14.080  35.314  1.00  0.00           C  
ATOM   2482  C   SER B  97       6.277  12.617  34.902  1.00  0.00           C  
ATOM   2483  O   SER B  97       7.401  12.168  34.677  1.00  0.00           O  
ATOM   2484  CB  SER B  97       5.495  14.908  34.172  1.00  0.00           C  
ATOM   2485  OG  SER B  97       6.317  14.863  33.027  1.00  0.00           O  
ATOM   2486  N   GLY B  98       5.169  11.896  34.790  1.00  0.00           N  
ATOM   2487  CA  GLY B  98       5.147  10.491  34.397  1.00  0.00           C  
ATOM   2488  C   GLY B  98       4.858   9.541  35.555  1.00  0.00           C  
ATOM   2489  O   GLY B  98       4.602   9.973  36.675  1.00  0.00           O  
ATOM   2490  N   PRO B  99       4.895   8.211  35.302  1.00  0.00           N  
ATOM   2491  CA  PRO B  99       5.097   7.589  33.990  1.00  0.00           C  
ATOM   2492  C   PRO B  99       3.952   7.907  33.012  1.00  0.00           C  
ATOM   2493  O   PRO B  99       2.868   8.315  33.426  1.00  0.00           O  
ATOM   2494  CB  PRO B  99       5.213   6.098  34.277  1.00  0.00           C  
ATOM   2495  CG  PRO B  99       4.351   5.925  35.520  1.00  0.00           C  
ATOM   2496  CD  PRO B  99       4.611   7.208  36.296  1.00  0.00           C  
ATOM   2497  N   ALA B 100       4.194   7.714  31.719  1.00  0.00           N  
ATOM   2498  CA  ALA B 100       3.189   7.941  30.699  1.00  0.00           C  
ATOM   2499  C   ALA B 100       1.971   7.025  30.886  1.00  0.00           C  
ATOM   2500  O   ALA B 100       2.100   5.859  31.266  1.00  0.00           O  
ATOM   2501  CB  ALA B 100       3.819   7.778  29.311  1.00  0.00           C  
ATOM   2502  N   THR B 101       0.787   7.541  30.604  1.00  0.00           N  
ATOM   2503  CA  THR B 101      -0.483   6.810  30.682  1.00  0.00           C  
ATOM   2504  C   THR B 101      -0.879   6.318  29.302  1.00  0.00           C  
ATOM   2505  O   THR B 101      -0.845   7.073  28.331  1.00  0.00           O  
ATOM   2506  CB  THR B 101      -1.588   7.705  31.257  1.00  0.00           C  
ATOM   2507  OG1 THR B 101      -1.217   8.220  32.507  1.00  0.00           O  
ATOM   2508  CG2 THR B 101      -2.903   6.957  31.462  1.00  0.00           C  
ATOM   2509  N   ARG B 102      -1.312   5.058  29.213  1.00  0.00           N  
ATOM   2510  CA  ARG B 102      -1.967   4.514  28.019  1.00  0.00           C  
ATOM   2511  C   ARG B 102      -3.426   4.185  28.312  1.00  0.00           C  
ATOM   2512  O   ARG B 102      -3.731   3.567  29.328  1.00  0.00           O  
ATOM   2513  CB  ARG B 102      -1.177   3.328  27.448  1.00  0.00           C  
ATOM   2514  CG  ARG B 102      -1.172   2.106  28.356  1.00  0.00           C  
ATOM   2515  CD  ARG B 102      -0.267   1.001  27.791  1.00  0.00           C  
ATOM   2516  NE  ARG B 102      -0.340  -0.215  28.586  1.00  0.00           N  
ATOM   2517  CZ  ARG B 102       0.280  -0.494  29.731  1.00  0.00           C  
ATOM   2518  NH1 ARG B 102       1.097   0.338  30.312  1.00  0.00           N  
ATOM   2519  NH2 ARG B 102       0.070  -1.628  30.307  1.00  0.00           N  
ATOM   2520  N   ILE B 103      -4.325   4.592  27.420  1.00  0.00           N  
ATOM   2521  CA  ILE B 103      -5.773   4.432  27.551  1.00  0.00           C  
ATOM   2522  C   ILE B 103      -6.295   3.794  26.279  1.00  0.00           C  
ATOM   2523  O   ILE B 103      -6.197   4.386  25.209  1.00  0.00           O  
ATOM   2524  CB  ILE B 103      -6.472   5.783  27.817  1.00  0.00           C  
ATOM   2525  CG1 ILE B 103      -5.814   6.576  28.974  1.00  0.00           C  
ATOM   2526  CG2 ILE B 103      -7.976   5.553  28.069  1.00  0.00           C  
ATOM   2527  CD1 ILE B 103      -6.370   7.997  29.151  1.00  0.00           C  
ATOM   2528  N   LEU B 104      -6.872   2.601  26.392  1.00  0.00           N  
ATOM   2529  CA  LEU B 104      -7.465   1.884  25.276  1.00  0.00           C  
ATOM   2530  C   LEU B 104      -8.978   1.771  25.474  1.00  0.00           C  
ATOM   2531  O   LEU B 104      -9.460   1.561  26.579  1.00  0.00           O  
ATOM   2532  CB  LEU B 104      -6.825   0.496  25.097  1.00  0.00           C  
ATOM   2533  CG  LEU B 104      -5.351   0.495  24.655  1.00  0.00           C  
ATOM   2534  CD1 LEU B 104      -4.377   0.750  25.808  1.00  0.00           C  
ATOM   2535  CD2 LEU B 104      -4.999  -0.876  24.060  1.00  0.00           C  
ATOM   2536  N   SER B 105      -9.729   1.879  24.380  1.00  0.00           N  
ATOM   2537  CA  SER B 105     -11.168   1.642  24.376  1.00  0.00           C  
ATOM   2538  C   SER B 105     -11.621   1.111  23.024  1.00  0.00           C  
ATOM   2539  O   SER B 105     -11.071   1.480  21.986  1.00  0.00           O  
ATOM   2540  CB  SER B 105     -11.931   2.929  24.711  1.00  0.00           C  
ATOM   2541  OG  SER B 105     -11.613   3.981  23.819  1.00  0.00           O  
ATOM   2542  N   VAL B 106     -12.655   0.279  23.045  1.00  0.00           N  
ATOM   2543  CA  VAL B 106     -13.310  -0.244  21.844  1.00  0.00           C  
ATOM   2544  C   VAL B 106     -14.748   0.255  21.770  1.00  0.00           C  
ATOM   2545  O   VAL B 106     -15.433   0.372  22.787  1.00  0.00           O  
ATOM   2546  CB  VAL B 106     -13.234  -1.776  21.748  1.00  0.00           C  
ATOM   2547  CG1 VAL B 106     -11.820  -2.195  21.363  1.00  0.00           C  
ATOM   2548  CG2 VAL B 106     -13.634  -2.480  23.045  1.00  0.00           C  
ATOM   2549  N   THR B 107     -15.207   0.565  20.570  1.00  0.00           N  
ATOM   2550  CA  THR B 107     -16.579   0.994  20.287  1.00  0.00           C  
ATOM   2551  C   THR B 107     -17.073   0.336  19.004  1.00  0.00           C  
ATOM   2552  O   THR B 107     -16.281  -0.139  18.189  1.00  0.00           O  
ATOM   2553  CB  THR B 107     -16.700   2.526  20.185  1.00  0.00           C  
ATOM   2554  OG1 THR B 107     -15.824   3.043  19.211  1.00  0.00           O  
ATOM   2555  CG2 THR B 107     -16.373   3.228  21.499  1.00  0.00           C  
ATOM   2556  N   ALA B 108     -18.393   0.316  18.805  1.00  0.00           N  
ATOM   2557  CA  ALA B 108     -18.980  -0.156  17.564  1.00  0.00           C  
ATOM   2558  C   ALA B 108     -18.523   0.692  16.362  1.00  0.00           C  
ATOM   2559  O   ALA B 108     -18.211   1.873  16.494  1.00  0.00           O  
ATOM   2560  CB  ALA B 108     -20.506  -0.169  17.713  1.00  0.00           C  
ATOM   2561  N   TYR B 109     -18.512   0.085  15.180  1.00  0.00           N  
ATOM   2562  CA  TYR B 109     -18.239   0.821  13.942  1.00  0.00           C  
ATOM   2563  C   TYR B 109     -19.394   1.796  13.647  1.00  0.00           C  
ATOM   2564  O   TYR B 109     -20.551   1.396  13.752  1.00  0.00           O  
ATOM   2565  CB  TYR B 109     -18.029  -0.163  12.797  1.00  0.00           C  
ATOM   2566  CG  TYR B 109     -17.635   0.505  11.502  1.00  0.00           C  
ATOM   2567  CD1 TYR B 109     -18.527   0.545  10.413  1.00  0.00           C  
ATOM   2568  CD2 TYR B 109     -16.372   1.104  11.376  1.00  0.00           C  
ATOM   2569  CE1 TYR B 109     -18.152   1.155   9.202  1.00  0.00           C  
ATOM   2570  CE2 TYR B 109     -15.982   1.727  10.166  1.00  0.00           C  
ATOM   2571  CZ  TYR B 109     -16.881   1.729   9.086  1.00  0.00           C  
ATOM   2572  OH  TYR B 109     -16.502   2.308   7.896  1.00  0.00           O  
ATOM   2573  N   PRO B 110     -19.116   3.047  13.274  1.00  0.00           N  
ATOM   2574  CA  PRO B 110     -20.170   4.024  13.002  1.00  0.00           C  
ATOM   2575  C   PRO B 110     -21.012   3.624  11.791  1.00  0.00           C  
ATOM   2576  O   PRO B 110     -20.508   3.544  10.675  1.00  0.00           O  
ATOM   2577  CB  PRO B 110     -19.457   5.361  12.789  1.00  0.00           C  
ATOM   2578  CG  PRO B 110     -18.103   5.178  13.459  1.00  0.00           C  
ATOM   2579  CD  PRO B 110     -17.817   3.697  13.250  1.00  0.00           C  
ATOM   2580  N   ALA B 111     -22.317   3.434  11.988  1.00  0.00           N  
ATOM   2581  CA  ALA B 111     -23.227   2.971  10.938  1.00  0.00           C  
ATOM   2582  C   ALA B 111     -23.366   3.944   9.751  1.00  0.00           C  
ATOM   2583  O   ALA B 111     -23.621   3.535   8.629  1.00  0.00           O  
ATOM   2584  CB  ALA B 111     -24.588   2.696  11.585  1.00  0.00           C  
ATOM   2585  N   HIS B 112     -23.167   5.256   9.974  1.00  0.00           N  
ATOM   2586  CA  HIS B 112     -23.312   6.269   8.929  1.00  0.00           C  
ATOM   2587  C   HIS B 112     -22.284   6.123   7.800  1.00  0.00           C  
ATOM   2588  O   HIS B 112     -22.560   6.531   6.681  1.00  0.00           O  
ATOM   2589  CB  HIS B 112     -23.265   7.668   9.546  1.00  0.00           C  
ATOM   2590  CG  HIS B 112     -21.943   8.021  10.178  1.00  0.00           C  
ATOM   2591  ND1 HIS B 112     -21.607   7.879  11.509  1.00  0.00           N  
ATOM   2592  CD2 HIS B 112     -20.861   8.577   9.553  1.00  0.00           C  
ATOM   2593  CE1 HIS B 112     -20.363   8.337  11.677  1.00  0.00           C  
ATOM   2594  NE2 HIS B 112     -19.867   8.761  10.519  1.00  0.00           N  
ATOM   2595  N   TYR B 113     -21.127   5.499   8.054  1.00  0.00           N  
ATOM   2596  CA  TYR B 113     -20.112   5.305   7.021  1.00  0.00           C  
ATOM   2597  C   TYR B 113     -20.573   4.383   5.886  1.00  0.00           C  
ATOM   2598  O   TYR B 113     -20.158   4.584   4.748  1.00  0.00           O  
ATOM   2599  CB  TYR B 113     -18.821   4.773   7.641  1.00  0.00           C  
ATOM   2600  CG  TYR B 113     -18.009   5.772   8.440  1.00  0.00           C  
ATOM   2601  CD1 TYR B 113     -17.877   7.106   8.014  1.00  0.00           C  
ATOM   2602  CD2 TYR B 113     -17.330   5.363   9.597  1.00  0.00           C  
ATOM   2603  CE1 TYR B 113     -17.088   8.018   8.734  1.00  0.00           C  
ATOM   2604  CE2 TYR B 113     -16.532   6.264  10.322  1.00  0.00           C  
ATOM   2605  CZ  TYR B 113     -16.414   7.591   9.884  1.00  0.00           C  
ATOM   2606  OH  TYR B 113     -15.642   8.477  10.587  1.00  0.00           O  
ATOM   2607  N   ASP B 114     -21.446   3.419   6.151  1.00  0.00           N  
ATOM   2608  CA  ASP B 114     -21.955   2.533   5.100  1.00  0.00           C  
ATOM   2609  C   ASP B 114     -22.886   3.281   4.143  1.00  0.00           C  
ATOM   2610  O   ASP B 114     -22.808   3.089   2.929  1.00  0.00           O  
ATOM   2611  CB  ASP B 114     -22.632   1.308   5.729  1.00  0.00           C  
ATOM   2612  CG  ASP B 114     -21.635   0.420   6.492  1.00  0.00           C  
ATOM   2613  OD1 ASP B 114     -20.446   0.357   6.085  1.00  0.00           O  
ATOM   2614  OD2 ASP B 114     -22.068  -0.189   7.496  1.00  0.00           O  
ATOM   2615  N   ARG B 115     -23.694   4.210   4.657  1.00  0.00           N  
ATOM   2616  CA  ARG B 115     -24.509   5.106   3.839  1.00  0.00           C  
ATOM   2617  C   ARG B 115     -23.632   6.038   3.005  1.00  0.00           C  
ATOM   2618  O   ARG B 115     -23.759   6.068   1.787  1.00  0.00           O  
ATOM   2619  CB  ARG B 115     -25.477   5.903   4.742  1.00  0.00           C  
ATOM   2620  CG  ARG B 115     -26.407   6.808   3.918  1.00  0.00           C  
ATOM   2621  CD  ARG B 115     -27.320   7.676   4.790  1.00  0.00           C  
ATOM   2622  NE  ARG B 115     -26.583   8.707   5.547  1.00  0.00           N  
ATOM   2623  CZ  ARG B 115     -26.208   9.898   5.108  1.00  0.00           C  
ATOM   2624  NH1 ARG B 115     -26.442  10.306   3.887  1.00  0.00           N  
ATOM   2625  NH2 ARG B 115     -25.599  10.733   5.887  1.00  0.00           N  
ATOM   2626  N   LEU B 116     -22.705   6.739   3.644  1.00  0.00           N  
ATOM   2627  CA  LEU B 116     -21.838   7.713   2.984  1.00  0.00           C  
ATOM   2628  C   LEU B 116     -20.956   7.089   1.895  1.00  0.00           C  
ATOM   2629  O   LEU B 116     -20.689   7.729   0.880  1.00  0.00           O  
ATOM   2630  CB  LEU B 116     -20.950   8.399   4.033  1.00  0.00           C  
ATOM   2631  CG  LEU B 116     -21.693   9.322   5.015  1.00  0.00           C  
ATOM   2632  CD1 LEU B 116     -20.719   9.821   6.074  1.00  0.00           C  
ATOM   2633  CD2 LEU B 116     -22.318  10.523   4.319  1.00  0.00           C  
ATOM   2634  N   ARG B 117     -20.532   5.843   2.068  1.00  0.00           N  
ATOM   2635  CA  ARG B 117     -19.731   5.136   1.049  1.00  0.00           C  
ATOM   2636  C   ARG B 117     -20.504   4.911  -0.253  1.00  0.00           C  
ATOM   2637  O   ARG B 117     -19.886   4.895  -1.313  1.00  0.00           O  
ATOM   2638  CB  ARG B 117     -19.234   3.811   1.641  1.00  0.00           C  
ATOM   2639  CG  ARG B 117     -18.049   3.235   0.853  1.00  0.00           C  
ATOM   2640  CD  ARG B 117     -17.583   1.881   1.403  1.00  0.00           C  
ATOM   2641  NE  ARG B 117     -17.174   1.968   2.822  1.00  0.00           N  
ATOM   2642  CZ  ARG B 117     -17.612   1.203   3.819  1.00  0.00           C  
ATOM   2643  NH1 ARG B 117     -18.331   0.148   3.612  1.00  0.00           N  
ATOM   2644  NH2 ARG B 117     -17.342   1.502   5.059  1.00  0.00           N  
ATOM   2645  N   ASN B 118     -21.809   4.745  -0.176  1.00  0.00           N  
ATOM   2646  CA  ASN B 118     -22.671   4.509  -1.333  1.00  0.00           C  
ATOM   2647  C   ASN B 118     -23.195   5.807  -1.960  1.00  0.00           C  
ATOM   2648  O   ASN B 118     -23.305   5.887  -3.181  1.00  0.00           O  
ATOM   2649  CB  ASN B 118     -23.840   3.613  -0.894  1.00  0.00           C  
ATOM   2650  CG  ASN B 118     -23.405   2.202  -0.526  1.00  0.00           C  
ATOM   2651  OD1 ASN B 118     -22.474   1.619  -1.062  1.00  0.00           O  
ATOM   2652  ND2 ASN B 118     -24.098   1.590   0.399  1.00  0.00           N  
ATOM   2653  N   GLU B 119     -23.517   6.806  -1.142  1.00  0.00           N  
ATOM   2654  CA  GLU B 119     -24.128   8.069  -1.596  1.00  0.00           C  
ATOM   2655  C   GLU B 119     -23.082   9.138  -1.973  1.00  0.00           C  
ATOM   2656  O   GLU B 119     -23.382  10.061  -2.729  1.00  0.00           O  
ATOM   2657  CB  GLU B 119     -25.079   8.596  -0.505  1.00  0.00           C  
ATOM   2658  CG  GLU B 119     -26.286   7.678  -0.272  1.00  0.00           C  
ATOM   2659  CD  GLU B 119     -27.179   8.105   0.911  1.00  0.00           C  
ATOM   2660  OE1 GLU B 119     -28.076   7.321   1.289  1.00  0.00           O  
ATOM   2661  OE2 GLU B 119     -26.951   9.192   1.500  1.00  0.00           O  
ATOM   2662  N   GLY B 120     -21.868   9.008  -1.461  1.00  0.00           N  
ATOM   2663  CA  GLY B 120     -20.856  10.055  -1.512  1.00  0.00           C  
ATOM   2664  C   GLY B 120     -20.999  11.050  -0.355  1.00  0.00           C  
ATOM   2665  O   GLY B 120     -21.982  11.038   0.389  1.00  0.00           O  
ATOM   2666  N   ILE B 121     -19.997  11.902  -0.202  1.00  0.00           N  
ATOM   2667  CA  ILE B 121     -19.924  12.904   0.864  1.00  0.00           C  
ATOM   2668  C   ILE B 121     -20.090  14.302   0.276  1.00  0.00           C  
ATOM   2669  O   ILE B 121     -19.480  14.635  -0.738  1.00  0.00           O  
ATOM   2670  CB  ILE B 121     -18.608  12.738   1.650  1.00  0.00           C  
ATOM   2671  CG1 ILE B 121     -18.743  11.479   2.535  1.00  0.00           C  
ATOM   2672  CG2 ILE B 121     -18.263  13.972   2.494  1.00  0.00           C  
ATOM   2673  CD1 ILE B 121     -17.614  11.268   3.532  1.00  0.00           C  
ATOM   2674  N   THR B 122     -20.855  15.131   0.965  1.00  0.00           N  
ATOM   2675  CA  THR B 122     -20.932  16.572   0.712  1.00  0.00           C  
ATOM   2676  C   THR B 122     -20.024  17.326   1.683  1.00  0.00           C  
ATOM   2677  O   THR B 122     -19.989  17.028   2.879  1.00  0.00           O  
ATOM   2678  CB  THR B 122     -22.367  17.089   0.790  1.00  0.00           C  
ATOM   2679  OG1 THR B 122     -22.959  16.759   2.024  1.00  0.00           O  
ATOM   2680  CG2 THR B 122     -23.244  16.493  -0.311  1.00  0.00           C  
ATOM   2681  N   LEU B 123     -19.276  18.295   1.183  1.00  0.00           N  
ATOM   2682  CA  LEU B 123     -18.409  19.150   1.986  1.00  0.00           C  
ATOM   2683  C   LEU B 123     -18.977  20.565   2.090  1.00  0.00           C  
ATOM   2684  O   LEU B 123     -19.437  21.134   1.100  1.00  0.00           O  
ATOM   2685  CB  LEU B 123     -16.977  19.194   1.418  1.00  0.00           C  
ATOM   2686  CG  LEU B 123     -16.264  17.844   1.267  1.00  0.00           C  
ATOM   2687  CD1 LEU B 123     -14.822  18.082   0.789  1.00  0.00           C  
ATOM   2688  CD2 LEU B 123     -16.187  17.064   2.575  1.00  0.00           C  
ATOM   2689  N   ALA B 124     -18.856  21.176   3.258  1.00  0.00           N  
ATOM   2690  CA  ALA B 124     -19.028  22.610   3.445  1.00  0.00           C  
ATOM   2691  C   ALA B 124     -17.689  23.256   3.820  1.00  0.00           C  
ATOM   2692  O   ALA B 124     -16.937  22.709   4.619  1.00  0.00           O  
ATOM   2693  CB  ALA B 124     -20.101  22.864   4.507  1.00  0.00           C  
ATOM   2694  N   LEU B 125     -17.397  24.438   3.287  1.00  0.00           N  
ATOM   2695  CA  LEU B 125     -16.232  25.206   3.715  1.00  0.00           C  
ATOM   2696  C   LEU B 125     -16.384  25.610   5.181  1.00  0.00           C  
ATOM   2697  O   LEU B 125     -17.347  26.283   5.547  1.00  0.00           O  
ATOM   2698  CB  LEU B 125     -16.045  26.420   2.794  1.00  0.00           C  
ATOM   2699  CG  LEU B 125     -14.838  27.303   3.184  1.00  0.00           C  
ATOM   2700  CD1 LEU B 125     -13.507  26.578   3.000  1.00  0.00           C  
ATOM   2701  CD2 LEU B 125     -14.823  28.561   2.320  1.00  0.00           C  
ATOM   2702  N   SER B 126     -15.431  25.232   6.022  1.00  0.00           N  
ATOM   2703  CA  SER B 126     -15.435  25.655   7.418  1.00  0.00           C  
ATOM   2704  C   SER B 126     -15.020  27.121   7.556  1.00  0.00           C  
ATOM   2705  O   SER B 126     -13.997  27.517   6.996  1.00  0.00           O  
ATOM   2706  CB  SER B 126     -14.504  24.773   8.246  1.00  0.00           C  
ATOM   2707  OG  SER B 126     -14.602  25.150   9.616  1.00  0.00           O  
ATOM   2708  N   PRO B 127     -15.739  27.935   8.362  1.00  0.00           N  
ATOM   2709  CA  PRO B 127     -15.261  29.263   8.738  1.00  0.00           C  
ATOM   2710  C   PRO B 127     -14.104  29.205   9.749  1.00  0.00           C  
ATOM   2711  O   PRO B 127     -13.359  30.171   9.888  1.00  0.00           O  
ATOM   2712  CB  PRO B 127     -16.491  29.957   9.327  1.00  0.00           C  
ATOM   2713  CG  PRO B 127     -17.277  28.809   9.958  1.00  0.00           C  
ATOM   2714  CD  PRO B 127     -17.012  27.637   9.003  1.00  0.00           C  
ATOM   2715  N   VAL B 128     -13.938  28.078  10.454  1.00  0.00           N  
ATOM   2716  CA  VAL B 128     -12.846  27.847  11.405  1.00  0.00           C  
ATOM   2717  C   VAL B 128     -11.627  27.347  10.633  1.00  0.00           C  
ATOM   2718  O   VAL B 128     -11.696  26.351   9.918  1.00  0.00           O  
ATOM   2719  CB  VAL B 128     -13.234  26.842  12.497  1.00  0.00           C  
ATOM   2720  CG1 VAL B 128     -12.128  26.689  13.538  1.00  0.00           C  
ATOM   2721  CG2 VAL B 128     -14.509  27.273  13.225  1.00  0.00           C  
ATOM   2722  N   ARG B 129     -10.498  28.034  10.814  1.00  0.00           N  
ATOM   2723  CA  ARG B 129      -9.216  27.701  10.186  1.00  0.00           C  
ATOM   2724  C   ARG B 129      -8.242  27.101  11.195  1.00  0.00           C  
ATOM   2725  O   ARG B 129      -8.353  27.349  12.394  1.00  0.00           O  
ATOM   2726  CB  ARG B 129      -8.626  28.948   9.516  1.00  0.00           C  
ATOM   2727  CG  ARG B 129      -9.505  29.441   8.350  1.00  0.00           C  
ATOM   2728  CD  ARG B 129      -8.815  30.609   7.647  1.00  0.00           C  
ATOM   2729  NE  ARG B 129      -9.597  31.103   6.509  1.00  0.00           N  
ATOM   2730  CZ  ARG B 129      -9.169  31.969   5.597  1.00  0.00           C  
ATOM   2731  NH1 ARG B 129      -7.981  32.500   5.666  1.00  0.00           N  
ATOM   2732  NH2 ARG B 129      -9.939  32.305   4.594  1.00  0.00           N  
ATOM   2733  N   LEU B 130      -7.283  26.330  10.704  1.00  0.00           N  
ATOM   2734  CA  LEU B 130      -6.266  25.700  11.529  1.00  0.00           C  
ATOM   2735  C   LEU B 130      -5.102  26.653  11.795  1.00  0.00           C  
ATOM   2736  O   LEU B 130      -4.577  27.295  10.880  1.00  0.00           O  
ATOM   2737  CB  LEU B 130      -5.775  24.396  10.880  1.00  0.00           C  
ATOM   2738  CG  LEU B 130      -6.879  23.356  10.609  1.00  0.00           C  
ATOM   2739  CD1 LEU B 130      -6.273  22.131   9.952  1.00  0.00           C  
ATOM   2740  CD2 LEU B 130      -7.592  22.917  11.880  1.00  0.00           C  
ATOM   2741  N   GLY B 131      -4.664  26.704  13.052  1.00  0.00           N  
ATOM   2742  CA  GLY B 131      -3.427  27.373  13.424  1.00  0.00           C  
ATOM   2743  C   GLY B 131      -2.207  26.658  12.851  1.00  0.00           C  
ATOM   2744  O   GLY B 131      -2.116  25.431  12.890  1.00  0.00           O  
ATOM   2745  N   ARG B 132      -1.238  27.437  12.354  1.00  0.00           N  
ATOM   2746  CA  ARG B 132       0.006  26.910  11.786  1.00  0.00           C  
ATOM   2747  C   ARG B 132       1.072  26.754  12.868  1.00  0.00           C  
ATOM   2748  O   ARG B 132       1.404  27.712  13.561  1.00  0.00           O  
ATOM   2749  CB  ARG B 132       0.485  27.819  10.650  1.00  0.00           C  
ATOM   2750  CG  ARG B 132      -0.483  27.769   9.442  1.00  0.00           C  
ATOM   2751  CD  ARG B 132      -0.153  28.826   8.406  1.00  0.00           C  
ATOM   2752  NE  ARG B 132       1.185  28.666   7.816  1.00  0.00           N  
ATOM   2753  CZ  ARG B 132       1.484  28.246   6.598  1.00  0.00           C  
ATOM   2754  NH1 ARG B 132       0.597  27.756   5.794  1.00  0.00           N  
ATOM   2755  NH2 ARG B 132       2.695  28.344   6.160  1.00  0.00           N  
ATOM   2756  N   ASN B 133       1.595  25.554  13.031  1.00  0.00           N  
ATOM   2757  CA  ASN B 133       2.695  25.281  13.944  1.00  0.00           C  
ATOM   2758  C   ASN B 133       3.476  24.028  13.493  1.00  0.00           C  
ATOM   2759  O   ASN B 133       3.016  22.910  13.733  1.00  0.00           O  
ATOM   2760  CB  ASN B 133       2.156  25.126  15.372  1.00  0.00           C  
ATOM   2761  CG  ASN B 133       3.267  24.989  16.406  1.00  0.00           C  
ATOM   2762  OD1 ASN B 133       4.417  24.719  16.109  1.00  0.00           O  
ATOM   2763  ND2 ASN B 133       2.946  25.184  17.666  1.00  0.00           N  
ATOM   2764  N   PRO B 134       4.678  24.176  12.917  1.00  0.00           N  
ATOM   2765  CA  PRO B 134       5.487  23.053  12.457  1.00  0.00           C  
ATOM   2766  C   PRO B 134       5.828  22.029  13.545  1.00  0.00           C  
ATOM   2767  O   PRO B 134       6.026  20.848  13.254  1.00  0.00           O  
ATOM   2768  CB  PRO B 134       6.760  23.674  11.878  1.00  0.00           C  
ATOM   2769  CG  PRO B 134       6.328  25.082  11.478  1.00  0.00           C  
ATOM   2770  CD  PRO B 134       5.286  25.443  12.528  1.00  0.00           C  
ATOM   2771  N   HIS B 135       5.854  22.441  14.819  1.00  0.00           N  
ATOM   2772  CA  HIS B 135       6.132  21.535  15.939  1.00  0.00           C  
ATOM   2773  C   HIS B 135       4.972  20.574  16.251  1.00  0.00           C  
ATOM   2774  O   HIS B 135       5.191  19.526  16.858  1.00  0.00           O  
ATOM   2775  CB  HIS B 135       6.489  22.344  17.192  1.00  0.00           C  
ATOM   2776  CG  HIS B 135       7.800  23.060  17.075  1.00  0.00           C  
ATOM   2777  ND1 HIS B 135       9.043  22.492  17.247  1.00  0.00           N  
ATOM   2778  CD2 HIS B 135       8.009  24.381  16.756  1.00  0.00           C  
ATOM   2779  CE1 HIS B 135       9.975  23.448  17.050  1.00  0.00           C  
ATOM   2780  NE2 HIS B 135       9.376  24.603  16.748  1.00  0.00           N  
ATOM   2781  N   LEU B 136       3.753  20.912  15.835  1.00  0.00           N  
ATOM   2782  CA  LEU B 136       2.547  20.106  16.052  1.00  0.00           C  
ATOM   2783  C   LEU B 136       1.959  19.540  14.752  1.00  0.00           C  
ATOM   2784  O   LEU B 136       1.153  18.601  14.791  1.00  0.00           O  
ATOM   2785  CB  LEU B 136       1.507  20.946  16.812  1.00  0.00           C  
ATOM   2786  CG  LEU B 136       1.936  21.426  18.212  1.00  0.00           C  
ATOM   2787  CD1 LEU B 136       0.811  22.256  18.837  1.00  0.00           C  
ATOM   2788  CD2 LEU B 136       2.239  20.259  19.162  1.00  0.00           C  
ATOM   2789  N   ALA B 137       2.353  20.080  13.598  1.00  0.00           N  
ATOM   2790  CA  ALA B 137       1.848  19.693  12.292  1.00  0.00           C  
ATOM   2791  C   ALA B 137       2.056  18.198  12.013  1.00  0.00           C  
ATOM   2792  O   ALA B 137       3.100  17.623  12.302  1.00  0.00           O  
ATOM   2793  CB  ALA B 137       2.517  20.555  11.223  1.00  0.00           C  
ATOM   2794  N   GLY B 138       1.019  17.573  11.482  1.00  0.00           N  
ATOM   2795  CA  GLY B 138       0.992  16.140  11.186  1.00  0.00           C  
ATOM   2796  C   GLY B 138       0.670  15.235  12.388  1.00  0.00           C  
ATOM   2797  O   GLY B 138       0.249  14.099  12.184  1.00  0.00           O  
ATOM   2798  N   ILE B 139       0.823  15.723  13.633  1.00  0.00           N  
ATOM   2799  CA  ILE B 139       0.618  14.912  14.838  1.00  0.00           C  
ATOM   2800  C   ILE B 139      -0.878  14.816  15.170  1.00  0.00           C  
ATOM   2801  O   ILE B 139      -1.586  15.816  15.272  1.00  0.00           O  
ATOM   2802  CB  ILE B 139       1.412  15.452  16.050  1.00  0.00           C  
ATOM   2803  CG1 ILE B 139       2.912  15.650  15.703  1.00  0.00           C  
ATOM   2804  CG2 ILE B 139       1.263  14.492  17.245  1.00  0.00           C  
ATOM   2805  CD1 ILE B 139       3.731  16.248  16.851  1.00  0.00           C  
ATOM   2806  N   LYS B 140      -1.352  13.596  15.460  1.00  0.00           N  
ATOM   2807  CA  LYS B 140      -2.679  13.382  16.035  1.00  0.00           C  
ATOM   2808  C   LYS B 140      -2.655  13.588  17.563  1.00  0.00           C  
ATOM   2809  O   LYS B 140      -2.944  12.672  18.336  1.00  0.00           O  
ATOM   2810  CB  LYS B 140      -3.235  12.030  15.570  1.00  0.00           C  
ATOM   2811  CG  LYS B 140      -4.760  11.962  15.710  1.00  0.00           C  
ATOM   2812  CD  LYS B 140      -5.310  10.663  15.087  1.00  0.00           C  
ATOM   2813  CE  LYS B 140      -6.828  10.551  15.223  1.00  0.00           C  
ATOM   2814  NZ  LYS B 140      -7.572  11.569  14.437  1.00  0.00           N  
ATOM   2815  N   HIS B 141      -2.291  14.804  17.998  1.00  0.00           N  
ATOM   2816  CA  HIS B 141      -2.226  15.186  19.411  1.00  0.00           C  
ATOM   2817  C   HIS B 141      -3.614  15.463  20.017  1.00  0.00           C  
ATOM   2818  O   HIS B 141      -4.603  15.595  19.292  1.00  0.00           O  
ATOM   2819  CB  HIS B 141      -1.274  16.379  19.568  1.00  0.00           C  
ATOM   2820  CG  HIS B 141      -1.725  17.617  18.852  1.00  0.00           C  
ATOM   2821  ND1 HIS B 141      -2.680  18.509  19.270  1.00  0.00           N  
ATOM   2822  CD2 HIS B 141      -1.254  18.081  17.646  1.00  0.00           C  
ATOM   2823  CE1 HIS B 141      -2.775  19.487  18.350  1.00  0.00           C  
ATOM   2824  NE2 HIS B 141      -1.927  19.257  17.335  1.00  0.00           N  
ATOM   2825  N   LEU B 142      -3.707  15.568  21.355  1.00  0.00           N  
ATOM   2826  CA  LEU B 142      -4.970  15.730  22.092  1.00  0.00           C  
ATOM   2827  C   LEU B 142      -5.564  17.146  22.033  1.00  0.00           C  
ATOM   2828  O   LEU B 142      -6.731  17.315  22.367  1.00  0.00           O  
ATOM   2829  CB  LEU B 142      -4.784  15.280  23.547  1.00  0.00           C  
ATOM   2830  CG  LEU B 142      -4.448  13.786  23.738  1.00  0.00           C  
ATOM   2831  CD1 LEU B 142      -4.230  13.494  25.225  1.00  0.00           C  
ATOM   2832  CD2 LEU B 142      -5.568  12.876  23.236  1.00  0.00           C  
ATOM   2833  N   ASN B 143      -4.818  18.156  21.575  1.00  0.00           N  
ATOM   2834  CA  ASN B 143      -5.335  19.517  21.404  1.00  0.00           C  
ATOM   2835  C   ASN B 143      -6.213  19.582  20.148  1.00  0.00           C  
ATOM   2836  O   ASN B 143      -5.737  19.859  19.049  1.00  0.00           O  
ATOM   2837  CB  ASN B 143      -4.179  20.522  21.387  1.00  0.00           C  
ATOM   2838  CG  ASN B 143      -3.449  20.580  22.717  1.00  0.00           C  
ATOM   2839  OD1 ASN B 143      -3.878  21.247  23.634  1.00  0.00           O  
ATOM   2840  ND2 ASN B 143      -2.372  19.851  22.865  1.00  0.00           N  
ATOM   2841  N   ARG B 144      -7.499  19.248  20.287  1.00  0.00           N  
ATOM   2842  CA  ARG B 144      -8.453  19.100  19.172  1.00  0.00           C  
ATOM   2843  C   ARG B 144      -9.626  20.099  19.238  1.00  0.00           C  
ATOM   2844  O   ARG B 144     -10.651  19.854  18.624  1.00  0.00           O  
ATOM   2845  CB  ARG B 144      -8.952  17.648  19.097  1.00  0.00           C  
ATOM   2846  CG  ARG B 144      -7.894  16.556  18.860  1.00  0.00           C  
ATOM   2847  CD  ARG B 144      -7.242  16.596  17.468  1.00  0.00           C  
ATOM   2848  NE  ARG B 144      -6.095  17.523  17.410  1.00  0.00           N  
ATOM   2849  CZ  ARG B 144      -5.396  17.845  16.318  1.00  0.00           C  
ATOM   2850  NH1 ARG B 144      -5.688  17.397  15.148  1.00  0.00           N  
ATOM   2851  NH2 ARG B 144      -4.372  18.622  16.405  1.00  0.00           N  
ATOM   2852  N   LEU B 145      -9.486  21.216  19.960  1.00  0.00           N  
ATOM   2853  CA  LEU B 145     -10.553  22.221  20.051  1.00  0.00           C  
ATOM   2854  C   LEU B 145     -10.878  22.862  18.695  1.00  0.00           C  
ATOM   2855  O   LEU B 145     -12.045  23.160  18.449  1.00  0.00           O  
ATOM   2856  CB  LEU B 145     -10.194  23.303  21.079  1.00  0.00           C  
ATOM   2857  CG  LEU B 145     -10.368  22.870  22.541  1.00  0.00           C  
ATOM   2858  CD1 LEU B 145      -9.868  23.976  23.472  1.00  0.00           C  
ATOM   2859  CD2 LEU B 145     -11.828  22.578  22.903  1.00  0.00           C  
ATOM   2860  N   GLU B 146      -9.911  23.007  17.795  1.00  0.00           N  
ATOM   2861  CA  GLU B 146     -10.169  23.430  16.412  1.00  0.00           C  
ATOM   2862  C   GLU B 146     -11.153  22.481  15.726  1.00  0.00           C  
ATOM   2863  O   GLU B 146     -12.163  22.922  15.195  1.00  0.00           O  
ATOM   2864  CB  GLU B 146      -8.849  23.475  15.623  1.00  0.00           C  
ATOM   2865  CG  GLU B 146      -7.915  24.590  16.101  1.00  0.00           C  
ATOM   2866  CD  GLU B 146      -6.546  24.550  15.394  1.00  0.00           C  
ATOM   2867  OE1 GLU B 146      -5.958  25.627  15.166  1.00  0.00           O  
ATOM   2868  OE2 GLU B 146      -6.063  23.422  15.101  1.00  0.00           O  
ATOM   2869  N   GLN B 147     -10.957  21.153  15.840  1.00  0.00           N  
ATOM   2870  CA  GLN B 147     -11.844  20.155  15.249  1.00  0.00           C  
ATOM   2871  C   GLN B 147     -13.228  20.150  15.914  1.00  0.00           C  
ATOM   2872  O   GLN B 147     -14.224  19.933  15.236  1.00  0.00           O  
ATOM   2873  CB  GLN B 147     -11.225  18.747  15.336  1.00  0.00           C  
ATOM   2874  CG  GLN B 147     -10.046  18.538  14.370  1.00  0.00           C  
ATOM   2875  CD  GLN B 147      -8.809  19.375  14.697  1.00  0.00           C  
ATOM   2876  OE1 GLN B 147      -8.412  19.532  15.848  1.00  0.00           O  
ATOM   2877  NE2 GLN B 147      -8.148  19.923  13.709  1.00  0.00           N  
ATOM   2878  N   VAL B 148     -13.305  20.404  17.221  1.00  0.00           N  
ATOM   2879  CA  VAL B 148     -14.585  20.546  17.928  1.00  0.00           C  
ATOM   2880  C   VAL B 148     -15.364  21.742  17.378  1.00  0.00           C  
ATOM   2881  O   VAL B 148     -16.528  21.598  17.035  1.00  0.00           O  
ATOM   2882  CB  VAL B 148     -14.383  20.652  19.448  1.00  0.00           C  
ATOM   2883  CG1 VAL B 148     -15.690  20.948  20.195  1.00  0.00           C  
ATOM   2884  CG2 VAL B 148     -13.830  19.340  20.017  1.00  0.00           C  
ATOM   2885  N   LEU B 149     -14.713  22.903  17.216  1.00  0.00           N  
ATOM   2886  CA  LEU B 149     -15.345  24.094  16.643  1.00  0.00           C  
ATOM   2887  C   LEU B 149     -15.742  23.883  15.177  1.00  0.00           C  
ATOM   2888  O   LEU B 149     -16.858  24.219  14.805  1.00  0.00           O  
ATOM   2889  CB  LEU B 149     -14.401  25.297  16.783  1.00  0.00           C  
ATOM   2890  CG  LEU B 149     -14.199  25.802  18.224  1.00  0.00           C  
ATOM   2891  CD1 LEU B 149     -13.143  26.912  18.215  1.00  0.00           C  
ATOM   2892  CD2 LEU B 149     -15.483  26.365  18.822  1.00  0.00           C  
ATOM   2893  N   ILE B 150     -14.876  23.273  14.370  1.00  0.00           N  
ATOM   2894  CA  ILE B 150     -15.174  22.912  12.975  1.00  0.00           C  
ATOM   2895  C   ILE B 150     -16.428  22.039  12.914  1.00  0.00           C  
ATOM   2896  O   ILE B 150     -17.335  22.326  12.139  1.00  0.00           O  
ATOM   2897  CB  ILE B 150     -13.965  22.207  12.321  1.00  0.00           C  
ATOM   2898  CG1 ILE B 150     -12.810  23.203  12.092  1.00  0.00           C  
ATOM   2899  CG2 ILE B 150     -14.346  21.556  10.973  1.00  0.00           C  
ATOM   2900  CD1 ILE B 150     -11.444  22.521  11.908  1.00  0.00           C  
ATOM   2901  N   ARG B 151     -16.508  21.014  13.753  1.00  0.00           N  
ATOM   2902  CA  ARG B 151     -17.668  20.113  13.807  1.00  0.00           C  
ATOM   2903  C   ARG B 151     -18.929  20.842  14.266  1.00  0.00           C  
ATOM   2904  O   ARG B 151     -19.968  20.661  13.637  1.00  0.00           O  
ATOM   2905  CB  ARG B 151     -17.347  18.900  14.685  1.00  0.00           C  
ATOM   2906  CG  ARG B 151     -18.485  17.852  14.694  1.00  0.00           C  
ATOM   2907  CD  ARG B 151     -18.688  17.208  13.311  1.00  0.00           C  
ATOM   2908  NE  ARG B 151     -19.946  16.466  13.269  1.00  0.00           N  
ATOM   2909  CZ  ARG B 151     -20.432  15.809  12.227  1.00  0.00           C  
ATOM   2910  NH1 ARG B 151     -19.741  15.634  11.134  1.00  0.00           N  
ATOM   2911  NH2 ARG B 151     -21.645  15.353  12.280  1.00  0.00           N  
ATOM   2912  N   SER B 152     -18.857  21.691  15.287  1.00  0.00           N  
ATOM   2913  CA  SER B 152     -19.993  22.472  15.771  1.00  0.00           C  
ATOM   2914  C   SER B 152     -20.549  23.433  14.704  1.00  0.00           C  
ATOM   2915  O   SER B 152     -21.760  23.585  14.606  1.00  0.00           O  
ATOM   2916  CB  SER B 152     -19.610  23.281  17.008  1.00  0.00           C  
ATOM   2917  OG  SER B 152     -19.303  22.417  18.083  1.00  0.00           O  
ATOM   2918  N   HIS B 153     -19.687  24.043  13.884  1.00  0.00           N  
ATOM   2919  CA  HIS B 153     -20.128  24.863  12.750  1.00  0.00           C  
ATOM   2920  C   HIS B 153     -20.708  24.006  11.618  1.00  0.00           C  
ATOM   2921  O   HIS B 153     -21.733  24.363  11.048  1.00  0.00           O  
ATOM   2922  CB  HIS B 153     -18.974  25.733  12.252  1.00  0.00           C  
ATOM   2923  CG  HIS B 153     -18.785  26.983  13.064  1.00  0.00           C  
ATOM   2924  ND1 HIS B 153     -19.531  28.138  12.944  1.00  0.00           N  
ATOM   2925  CD2 HIS B 153     -17.865  27.211  14.050  1.00  0.00           C  
ATOM   2926  CE1 HIS B 153     -19.073  29.033  13.826  1.00  0.00           C  
ATOM   2927  NE2 HIS B 153     -18.050  28.511  14.520  1.00  0.00           N  
ATOM   2928  N   LEU B 154     -20.088  22.849  11.326  1.00  0.00           N  
ATOM   2929  CA  LEU B 154     -20.578  21.917  10.314  1.00  0.00           C  
ATOM   2930  C   LEU B 154     -21.995  21.422  10.633  1.00  0.00           C  
ATOM   2931  O   LEU B 154     -22.833  21.347   9.739  1.00  0.00           O  
ATOM   2932  CB  LEU B 154     -19.586  20.754  10.206  1.00  0.00           C  
ATOM   2933  CG  LEU B 154     -20.001  19.654   9.208  1.00  0.00           C  
ATOM   2934  CD1 LEU B 154     -20.019  20.172   7.772  1.00  0.00           C  
ATOM   2935  CD2 LEU B 154     -19.010  18.498   9.301  1.00  0.00           C  
ATOM   2936  N   GLU B 155     -22.298  21.149  11.910  1.00  0.00           N  
ATOM   2937  CA  GLU B 155     -23.616  20.694  12.384  1.00  0.00           C  
ATOM   2938  C   GLU B 155     -24.736  21.726  12.198  1.00  0.00           C  
ATOM   2939  O   GLU B 155     -25.913  21.386  12.337  1.00  0.00           O  
ATOM   2940  CB  GLU B 155     -23.493  20.267  13.847  1.00  0.00           C  
ATOM   2941  CG  GLU B 155     -22.796  18.909  13.946  1.00  0.00           C  
ATOM   2942  CD  GLU B 155     -22.388  18.488  15.362  1.00  0.00           C  
ATOM   2943  OE1 GLU B 155     -21.847  17.353  15.464  1.00  0.00           O  
ATOM   2944  OE2 GLU B 155     -22.564  19.263  16.328  1.00  0.00           O  
ATOM   2945  N   GLN B 156     -24.412  22.969  11.840  1.00  0.00           N  
ATOM   2946  CA  GLN B 156     -25.378  23.993  11.440  1.00  0.00           C  
ATOM   2947  C   GLN B 156     -25.655  23.977   9.926  1.00  0.00           C  
ATOM   2948  O   GLN B 156     -26.457  24.766   9.432  1.00  0.00           O  
ATOM   2949  CB  GLN B 156     -24.882  25.381  11.892  1.00  0.00           C  
ATOM   2950  CG  GLN B 156     -24.605  25.437  13.397  1.00  0.00           C  
ATOM   2951  CD  GLN B 156     -24.032  26.781  13.853  1.00  0.00           C  
ATOM   2952  OE1 GLN B 156     -24.200  27.821  13.240  1.00  0.00           O  
ATOM   2953  NE2 GLN B 156     -23.326  26.812  14.960  1.00  0.00           N  
ATOM   2954  N   THR B 157     -25.014  23.093   9.190  1.00  0.00           N  
ATOM   2955  CA  THR B 157     -25.190  22.896   7.744  1.00  0.00           C  
ATOM   2956  C   THR B 157     -25.782  21.511   7.469  1.00  0.00           C  
ATOM   2957  O   THR B 157     -25.877  20.670   8.358  1.00  0.00           O  
ATOM   2958  CB  THR B 157     -23.874  23.089   6.971  1.00  0.00           C  
ATOM   2959  OG1 THR B 157     -23.054  21.947   7.090  1.00  0.00           O  
ATOM   2960  CG2 THR B 157     -23.065  24.315   7.403  1.00  0.00           C  
ATOM   2961  N   ASN B 158     -26.124  21.248   6.207  1.00  0.00           N  
ATOM   2962  CA  ASN B 158     -26.557  19.922   5.750  1.00  0.00           C  
ATOM   2963  C   ASN B 158     -25.403  19.063   5.204  1.00  0.00           C  
ATOM   2964  O   ASN B 158     -25.652  17.982   4.677  1.00  0.00           O  
ATOM   2965  CB  ASN B 158     -27.672  20.095   4.701  1.00  0.00           C  
ATOM   2966  CG  ASN B 158     -28.938  20.712   5.277  1.00  0.00           C  
ATOM   2967  OD1 ASN B 158     -29.308  20.533   6.419  1.00  0.00           O  
ATOM   2968  ND2 ASN B 158     -29.664  21.456   4.467  1.00  0.00           N  
ATOM   2969  N   ALA B 159     -24.162  19.540   5.268  1.00  0.00           N  
ATOM   2970  CA  ALA B 159     -23.015  18.808   4.748  1.00  0.00           C  
ATOM   2971  C   ALA B 159     -22.554  17.715   5.723  1.00  0.00           C  
ATOM   2972  O   ALA B 159     -22.671  17.846   6.937  1.00  0.00           O  
ATOM   2973  CB  ALA B 159     -21.897  19.795   4.400  1.00  0.00           C  
ATOM   2974  N   ASP B 160     -21.974  16.645   5.175  1.00  0.00           N  
ATOM   2975  CA  ASP B 160     -21.497  15.497   5.942  1.00  0.00           C  
ATOM   2976  C   ASP B 160     -20.139  15.759   6.612  1.00  0.00           C  
ATOM   2977  O   ASP B 160     -19.843  15.207   7.677  1.00  0.00           O  
ATOM   2978  CB  ASP B 160     -21.378  14.288   5.012  1.00  0.00           C  
ATOM   2979  CG  ASP B 160     -22.688  13.884   4.338  1.00  0.00           C  
ATOM   2980  OD1 ASP B 160     -23.608  13.406   5.050  1.00  0.00           O  
ATOM   2981  OD2 ASP B 160     -22.733  13.970   3.091  1.00  0.00           O  
ATOM   2982  N   GLU B 161     -19.294  16.580   5.970  1.00  0.00           N  
ATOM   2983  CA  GLU B 161     -17.932  16.877   6.415  1.00  0.00           C  
ATOM   2984  C   GLU B 161     -17.535  18.312   6.017  1.00  0.00           C  
ATOM   2985  O   GLU B 161     -18.172  18.949   5.177  1.00  0.00           O  
ATOM   2986  CB  GLU B 161     -16.994  15.780   5.852  1.00  0.00           C  
ATOM   2987  CG  GLU B 161     -15.531  15.815   6.268  1.00  0.00           C  
ATOM   2988  CD  GLU B 161     -15.265  15.828   7.774  1.00  0.00           C  
ATOM   2989  OE1 GLU B 161     -15.287  16.932   8.345  1.00  0.00           O  
ATOM   2990  OE2 GLU B 161     -14.953  14.778   8.354  1.00  0.00           O  
ATOM   2991  N   ALA B 162     -16.478  18.832   6.624  1.00  0.00           N  
ATOM   2992  CA  ALA B 162     -15.971  20.164   6.359  1.00  0.00           C  
ATOM   2993  C   ALA B 162     -14.706  20.130   5.485  1.00  0.00           C  
ATOM   2994  O   ALA B 162     -13.822  19.304   5.703  1.00  0.00           O  
ATOM   2995  CB  ALA B 162     -15.707  20.873   7.693  1.00  0.00           C  
ATOM   2996  N   LEU B 163     -14.591  21.097   4.564  1.00  0.00           N  
ATOM   2997  CA  LEU B 163     -13.314  21.464   3.962  1.00  0.00           C  
ATOM   2998  C   LEU B 163     -12.655  22.534   4.838  1.00  0.00           C  
ATOM   2999  O   LEU B 163     -13.261  23.574   5.115  1.00  0.00           O  
ATOM   3000  CB  LEU B 163     -13.533  21.942   2.518  1.00  0.00           C  
ATOM   3001  CG  LEU B 163     -12.212  22.237   1.771  1.00  0.00           C  
ATOM   3002  CD1 LEU B 163     -11.386  20.974   1.555  1.00  0.00           C  
ATOM   3003  CD2 LEU B 163     -12.514  22.822   0.398  1.00  0.00           C  
ATOM   3004  N   VAL B 164     -11.425  22.273   5.272  1.00  0.00           N  
ATOM   3005  CA  VAL B 164     -10.732  23.102   6.263  1.00  0.00           C  
ATOM   3006  C   VAL B 164      -9.475  23.712   5.669  1.00  0.00           C  
ATOM   3007  O   VAL B 164      -8.610  23.016   5.143  1.00  0.00           O  
ATOM   3008  CB  VAL B 164     -10.431  22.302   7.542  1.00  0.00           C  
ATOM   3009  CG1 VAL B 164      -9.834  23.204   8.619  1.00  0.00           C  
ATOM   3010  CG2 VAL B 164     -11.701  21.663   8.129  1.00  0.00           C  
ATOM   3011  N   LEU B 165      -9.372  25.033   5.792  1.00  0.00           N  
ATOM   3012  CA  LEU B 165      -8.189  25.806   5.432  1.00  0.00           C  
ATOM   3013  C   LEU B 165      -7.318  26.047   6.669  1.00  0.00           C  
ATOM   3014  O   LEU B 165      -7.805  26.016   7.798  1.00  0.00           O  
ATOM   3015  CB  LEU B 165      -8.601  27.144   4.775  1.00  0.00           C  
ATOM   3016  CG  LEU B 165      -9.673  27.061   3.669  1.00  0.00           C  
ATOM   3017  CD1 LEU B 165      -9.932  28.457   3.091  1.00  0.00           C  
ATOM   3018  CD2 LEU B 165      -9.270  26.146   2.525  1.00  0.00           C  
ATOM   3019  N   ASP B 166      -6.045  26.347   6.469  1.00  0.00           N  
ATOM   3020  CA  ASP B 166      -5.224  26.930   7.530  1.00  0.00           C  
ATOM   3021  C   ASP B 166      -5.447  28.446   7.671  1.00  0.00           C  
ATOM   3022  O   ASP B 166      -6.219  29.072   6.935  1.00  0.00           O  
ATOM   3023  CB  ASP B 166      -3.754  26.504   7.363  1.00  0.00           C  
ATOM   3024  CG  ASP B 166      -2.966  27.220   6.270  1.00  0.00           C  
ATOM   3025  OD1 ASP B 166      -3.449  28.242   5.728  1.00  0.00           O  
ATOM   3026  OD2 ASP B 166      -1.808  26.802   6.044  1.00  0.00           O  
ATOM   3027  N   SER B 167      -4.778  29.051   8.649  1.00  0.00           N  
ATOM   3028  CA  SER B 167      -4.891  30.484   8.940  1.00  0.00           C  
ATOM   3029  C   SER B 167      -4.440  31.399   7.792  1.00  0.00           C  
ATOM   3030  O   SER B 167      -4.871  32.554   7.744  1.00  0.00           O  
ATOM   3031  CB  SER B 167      -4.113  30.812  10.215  1.00  0.00           C  
ATOM   3032  OG  SER B 167      -2.780  30.345  10.138  1.00  0.00           O  
ATOM   3033  N   GLU B 168      -3.638  30.903   6.852  1.00  0.00           N  
ATOM   3034  CA  GLU B 168      -3.202  31.624   5.654  1.00  0.00           C  
ATOM   3035  C   GLU B 168      -4.098  31.362   4.431  1.00  0.00           C  
ATOM   3036  O   GLU B 168      -3.934  32.006   3.394  1.00  0.00           O  
ATOM   3037  CB  GLU B 168      -1.736  31.306   5.350  1.00  0.00           C  
ATOM   3038  CG  GLU B 168      -0.805  31.901   6.417  1.00  0.00           C  
ATOM   3039  CD  GLU B 168       0.683  31.594   6.189  1.00  0.00           C  
ATOM   3040  OE1 GLU B 168       1.491  31.971   7.064  1.00  0.00           O  
ATOM   3041  OE2 GLU B 168       1.030  30.914   5.198  1.00  0.00           O  
ATOM   3042  N   GLY B 169      -5.098  30.480   4.561  1.00  0.00           N  
ATOM   3043  CA  GLY B 169      -6.077  30.200   3.513  1.00  0.00           C  
ATOM   3044  C   GLY B 169      -5.735  29.015   2.614  1.00  0.00           C  
ATOM   3045  O   GLY B 169      -6.429  28.799   1.620  1.00  0.00           O  
ATOM   3046  N   TRP B 170      -4.719  28.229   2.956  1.00  0.00           N  
ATOM   3047  CA  TRP B 170      -4.348  27.036   2.204  1.00  0.00           C  
ATOM   3048  C   TRP B 170      -5.211  25.842   2.596  1.00  0.00           C  
ATOM   3049  O   TRP B 170      -5.418  25.579   3.777  1.00  0.00           O  
ATOM   3050  CB  TRP B 170      -2.865  26.746   2.400  1.00  0.00           C  
ATOM   3051  CG  TRP B 170      -1.975  27.884   2.025  1.00  0.00           C  
ATOM   3052  CD1 TRP B 170      -1.226  28.618   2.872  1.00  0.00           C  
ATOM   3053  CD2 TRP B 170      -1.767  28.460   0.687  1.00  0.00           C  
ATOM   3054  NE1 TRP B 170      -0.556  29.607   2.163  1.00  0.00           N  
ATOM   3055  CE2 TRP B 170      -0.862  29.542   0.825  1.00  0.00           C  
ATOM   3056  CE3 TRP B 170      -2.260  28.161  -0.596  1.00  0.00           C  
ATOM   3057  CZ2 TRP B 170      -0.445  30.300  -0.295  1.00  0.00           C  
ATOM   3058  CZ3 TRP B 170      -1.851  28.924  -1.707  1.00  0.00           C  
ATOM   3059  CH2 TRP B 170      -0.964  29.974  -1.557  1.00  0.00           C  
ATOM   3060  N   VAL B 171      -5.667  25.094   1.593  1.00  0.00           N  
ATOM   3061  CA  VAL B 171      -6.393  23.842   1.819  1.00  0.00           C  
ATOM   3062  C   VAL B 171      -5.498  22.879   2.598  1.00  0.00           C  
ATOM   3063  O   VAL B 171      -4.363  22.627   2.202  1.00  0.00           O  
ATOM   3064  CB  VAL B 171      -6.858  23.210   0.499  1.00  0.00           C  
ATOM   3065  CG1 VAL B 171      -7.615  21.902   0.740  1.00  0.00           C  
ATOM   3066  CG2 VAL B 171      -7.803  24.152  -0.258  1.00  0.00           C  
ATOM   3067  N   THR B 172      -6.019  22.330   3.703  1.00  0.00           N  
ATOM   3068  CA  THR B 172      -5.217  21.488   4.600  1.00  0.00           C  
ATOM   3069  C   THR B 172      -5.807  20.092   4.771  1.00  0.00           C  
ATOM   3070  O   THR B 172      -5.140  19.102   4.474  1.00  0.00           O  
ATOM   3071  CB  THR B 172      -5.014  22.182   5.961  1.00  0.00           C  
ATOM   3072  OG1 THR B 172      -4.439  23.453   5.766  1.00  0.00           O  
ATOM   3073  CG2 THR B 172      -4.060  21.402   6.853  1.00  0.00           C  
ATOM   3074  N   GLU B 173      -7.036  19.978   5.239  1.00  0.00           N  
ATOM   3075  CA  GLU B 173      -7.716  18.696   5.473  1.00  0.00           C  
ATOM   3076  C   GLU B 173      -9.236  18.901   5.638  1.00  0.00           C  
ATOM   3077  O   GLU B 173      -9.768  19.977   5.358  1.00  0.00           O  
ATOM   3078  CB  GLU B 173      -7.084  17.988   6.695  1.00  0.00           C  
ATOM   3079  CG  GLU B 173      -7.204  18.722   8.037  1.00  0.00           C  
ATOM   3080  CD  GLU B 173      -6.569  17.935   9.213  1.00  0.00           C  
ATOM   3081  OE1 GLU B 173      -6.762  18.337  10.383  1.00  0.00           O  
ATOM   3082  OE2 GLU B 173      -5.846  16.933   8.992  1.00  0.00           O  
ATOM   3083  N   CYS B 174      -9.934  17.864   6.081  1.00  0.00           N  
ATOM   3084  CA  CYS B 174     -11.308  17.919   6.585  1.00  0.00           C  
ATOM   3085  C   CYS B 174     -11.339  17.958   8.131  1.00  0.00           C  
ATOM   3086  O   CYS B 174     -10.293  17.942   8.787  1.00  0.00           O  
ATOM   3087  CB  CYS B 174     -12.074  16.721   6.023  1.00  0.00           C  
ATOM   3088  SG  CYS B 174     -12.144  16.782   4.200  1.00  0.00           S  
ATOM   3089  N   CYS B 175     -12.519  17.954   8.737  1.00  0.00           N  
ATOM   3090  CA  CYS B 175     -12.653  17.917  10.201  1.00  0.00           C  
ATOM   3091  C   CYS B 175     -12.011  16.665  10.820  1.00  0.00           C  
ATOM   3092  O   CYS B 175     -11.283  16.744  11.818  1.00  0.00           O  
ATOM   3093  CB  CYS B 175     -14.144  18.009  10.548  1.00  0.00           C  
ATOM   3094  SG  CYS B 175     -14.369  18.090  12.346  1.00  0.00           S  
ATOM   3095  N   ALA B 176     -12.272  15.490  10.218  1.00  0.00           N  
ATOM   3096  CA  ALA B 176     -11.815  14.193  10.719  1.00  0.00           C  
ATOM   3097  C   ALA B 176     -11.186  13.293   9.644  1.00  0.00           C  
ATOM   3098  O   ALA B 176     -11.034  12.086   9.854  1.00  0.00           O  
ATOM   3099  CB  ALA B 176     -12.988  13.527  11.446  1.00  0.00           C  
ATOM   3100  N   ALA B 177     -10.816  13.859   8.499  1.00  0.00           N  
ATOM   3101  CA  ALA B 177     -10.256  13.131   7.369  1.00  0.00           C  
ATOM   3102  C   ALA B 177      -9.212  13.963   6.615  1.00  0.00           C  
ATOM   3103  O   ALA B 177      -9.214  15.193   6.672  1.00  0.00           O  
ATOM   3104  CB  ALA B 177     -11.402  12.698   6.449  1.00  0.00           C  
ATOM   3105  N   ASN B 178      -8.332  13.287   5.883  1.00  0.00           N  
ATOM   3106  CA  ASN B 178      -7.505  13.933   4.874  1.00  0.00           C  
ATOM   3107  C   ASN B 178      -8.231  13.927   3.523  1.00  0.00           C  
ATOM   3108  O   ASN B 178      -9.127  13.109   3.315  1.00  0.00           O  
ATOM   3109  CB  ASN B 178      -6.145  13.238   4.779  1.00  0.00           C  
ATOM   3110  CG  ASN B 178      -5.361  13.338   6.075  1.00  0.00           C  
ATOM   3111  OD1 ASN B 178      -5.098  12.352   6.745  1.00  0.00           O  
ATOM   3112  ND2 ASN B 178      -4.959  14.526   6.456  1.00  0.00           N  
ATOM   3113  N   LEU B 179      -7.815  14.783   2.597  1.00  0.00           N  
ATOM   3114  CA  LEU B 179      -8.381  14.836   1.255  1.00  0.00           C  
ATOM   3115  C   LEU B 179      -7.319  14.689   0.164  1.00  0.00           C  
ATOM   3116  O   LEU B 179      -6.152  15.034   0.337  1.00  0.00           O  
ATOM   3117  CB  LEU B 179      -9.249  16.098   1.087  1.00  0.00           C  
ATOM   3118  CG  LEU B 179      -8.449  17.405   0.983  1.00  0.00           C  
ATOM   3119  CD1 LEU B 179      -8.763  18.114  -0.338  1.00  0.00           C  
ATOM   3120  CD2 LEU B 179      -8.794  18.360   2.115  1.00  0.00           C  
ATOM   3121  N   PHE B 180      -7.778  14.191  -0.975  1.00  0.00           N  
ATOM   3122  CA  PHE B 180      -7.086  14.167  -2.247  1.00  0.00           C  
ATOM   3123  C   PHE B 180      -8.036  14.709  -3.313  1.00  0.00           C  
ATOM   3124  O   PHE B 180      -9.243  14.489  -3.235  1.00  0.00           O  
ATOM   3125  CB  PHE B 180      -6.668  12.738  -2.607  1.00  0.00           C  
ATOM   3126  CG  PHE B 180      -5.665  12.103  -1.661  1.00  0.00           C  
ATOM   3127  CD1 PHE B 180      -4.303  12.047  -2.022  1.00  0.00           C  
ATOM   3128  CD2 PHE B 180      -6.077  11.556  -0.438  1.00  0.00           C  
ATOM   3129  CE1 PHE B 180      -3.364  11.454  -1.158  1.00  0.00           C  
ATOM   3130  CE2 PHE B 180      -5.150  10.978   0.434  1.00  0.00           C  
ATOM   3131  CZ  PHE B 180      -3.791  10.924   0.070  1.00  0.00           C  
ATOM   3132  N   TRP B 181      -7.503  15.365  -4.337  1.00  0.00           N  
ATOM   3133  CA  TRP B 181      -8.264  15.695  -5.535  1.00  0.00           C  
ATOM   3134  C   TRP B 181      -7.474  15.351  -6.782  1.00  0.00           C  
ATOM   3135  O   TRP B 181      -6.248  15.289  -6.766  1.00  0.00           O  
ATOM   3136  CB  TRP B 181      -8.725  17.157  -5.521  1.00  0.00           C  
ATOM   3137  CG  TRP B 181      -7.627  18.175  -5.549  1.00  0.00           C  
ATOM   3138  CD1 TRP B 181      -7.143  18.792  -6.647  1.00  0.00           C  
ATOM   3139  CD2 TRP B 181      -6.879  18.714  -4.415  1.00  0.00           C  
ATOM   3140  NE1 TRP B 181      -6.150  19.694  -6.271  1.00  0.00           N  
ATOM   3141  CE2 TRP B 181      -5.967  19.680  -4.910  1.00  0.00           C  
ATOM   3142  CE3 TRP B 181      -6.911  18.489  -3.023  1.00  0.00           C  
ATOM   3143  CZ2 TRP B 181      -5.097  20.414  -4.059  1.00  0.00           C  
ATOM   3144  CZ3 TRP B 181      -6.045  19.219  -2.169  1.00  0.00           C  
ATOM   3145  CH2 TRP B 181      -5.160  20.161  -2.684  1.00  0.00           C  
ATOM   3146  N   ARG B 182      -8.180  15.109  -7.875  1.00  0.00           N  
ATOM   3147  CA  ARG B 182      -7.601  14.713  -9.151  1.00  0.00           C  
ATOM   3148  C   ARG B 182      -7.941  15.728 -10.227  1.00  0.00           C  
ATOM   3149  O   ARG B 182      -9.103  16.086 -10.392  1.00  0.00           O  
ATOM   3150  CB  ARG B 182      -8.083  13.302  -9.516  1.00  0.00           C  
ATOM   3151  CG  ARG B 182      -7.481  12.809 -10.831  1.00  0.00           C  
ATOM   3152  CD  ARG B 182      -8.014  11.415 -11.220  1.00  0.00           C  
ATOM   3153  NE  ARG B 182      -9.456  11.434 -11.467  1.00  0.00           N  
ATOM   3154  CZ  ARG B 182     -10.084  11.907 -12.537  1.00  0.00           C  
ATOM   3155  NH1 ARG B 182      -9.455  12.384 -13.575  1.00  0.00           N  
ATOM   3156  NH2 ARG B 182     -11.384  11.893 -12.571  1.00  0.00           N  
ATOM   3157  N   LYS B 183      -6.931  16.109 -11.016  1.00  0.00           N  
ATOM   3158  CA  LYS B 183      -7.095  16.851 -12.265  1.00  0.00           C  
ATOM   3159  C   LYS B 183      -6.407  16.082 -13.384  1.00  0.00           C  
ATOM   3160  O   LYS B 183      -5.192  15.926 -13.382  1.00  0.00           O  
ATOM   3161  CB  LYS B 183      -6.546  18.281 -12.091  1.00  0.00           C  
ATOM   3162  CG  LYS B 183      -6.928  19.220 -13.248  1.00  0.00           C  
ATOM   3163  CD  LYS B 183      -8.429  19.501 -13.244  1.00  0.00           C  
ATOM   3164  CE  LYS B 183      -8.886  20.448 -14.349  1.00  0.00           C  
ATOM   3165  NZ  LYS B 183     -10.371  20.526 -14.321  1.00  0.00           N  
ATOM   3166  N   GLY B 184      -7.193  15.540 -14.313  1.00  0.00           N  
ATOM   3167  CA  GLY B 184      -6.692  14.629 -15.330  1.00  0.00           C  
ATOM   3168  C   GLY B 184      -6.019  13.398 -14.704  1.00  0.00           C  
ATOM   3169  O   GLY B 184      -6.659  12.638 -13.982  1.00  0.00           O  
ATOM   3170  N   ASN B 185      -4.719  13.213 -14.981  1.00  0.00           N  
ATOM   3171  CA  ASN B 185      -3.922  12.112 -14.441  1.00  0.00           C  
ATOM   3172  C   ASN B 185      -3.043  12.515 -13.234  1.00  0.00           C  
ATOM   3173  O   ASN B 185      -2.190  11.737 -12.808  1.00  0.00           O  
ATOM   3174  CB  ASN B 185      -3.103  11.486 -15.575  1.00  0.00           C  
ATOM   3175  CG  ASN B 185      -2.708  10.059 -15.235  1.00  0.00           C  
ATOM   3176  OD1 ASN B 185      -3.549   9.229 -14.940  1.00  0.00           O  
ATOM   3177  ND2 ASN B 185      -1.440   9.723 -15.261  1.00  0.00           N  
ATOM   3178  N   VAL B 186      -3.222  13.717 -12.705  1.00  0.00           N  
ATOM   3179  CA  VAL B 186      -2.478  14.209 -11.547  1.00  0.00           C  
ATOM   3180  C   VAL B 186      -3.387  14.194 -10.320  1.00  0.00           C  
ATOM   3181  O   VAL B 186      -4.508  14.697 -10.363  1.00  0.00           O  
ATOM   3182  CB  VAL B 186      -1.868  15.606 -11.787  1.00  0.00           C  
ATOM   3183  CG1 VAL B 186      -0.892  15.957 -10.665  1.00  0.00           C  
ATOM   3184  CG2 VAL B 186      -1.107  15.667 -13.118  1.00  0.00           C  
ATOM   3185  N   VAL B 187      -2.895  13.603  -9.231  1.00  0.00           N  
ATOM   3186  CA  VAL B 187      -3.557  13.575  -7.929  1.00  0.00           C  
ATOM   3187  C   VAL B 187      -2.803  14.502  -6.985  1.00  0.00           C  
ATOM   3188  O   VAL B 187      -1.596  14.382  -6.824  1.00  0.00           O  
ATOM   3189  CB  VAL B 187      -3.664  12.166  -7.357  1.00  0.00           C  
ATOM   3190  CG1 VAL B 187      -4.388  12.162  -6.010  1.00  0.00           C  
ATOM   3191  CG2 VAL B 187      -4.444  11.246  -8.310  1.00  0.00           C  
ATOM   3192  N   TYR B 188      -3.527  15.390  -6.358  1.00  0.00           N  
ATOM   3193  CA  TYR B 188      -3.016  16.364  -5.410  1.00  0.00           C  
ATOM   3194  C   TYR B 188      -3.466  16.028  -3.996  1.00  0.00           C  
ATOM   3195  O   TYR B 188      -4.582  15.553  -3.773  1.00  0.00           O  
ATOM   3196  CB  TYR B 188      -3.466  17.762  -5.833  1.00  0.00           C  
ATOM   3197  CG  TYR B 188      -3.039  18.148  -7.233  1.00  0.00           C  
ATOM   3198  CD1 TYR B 188      -1.783  18.747  -7.461  1.00  0.00           C  
ATOM   3199  CD2 TYR B 188      -3.897  17.912  -8.331  1.00  0.00           C  
ATOM   3200  CE1 TYR B 188      -1.379  19.101  -8.749  1.00  0.00           C  
ATOM   3201  CE2 TYR B 188      -3.499  18.264  -9.630  1.00  0.00           C  
ATOM   3202  CZ  TYR B 188      -2.235  18.858  -9.840  1.00  0.00           C  
ATOM   3203  OH  TYR B 188      -1.843  19.208 -11.101  1.00  0.00           O  
ATOM   3204  N   THR B 189      -2.621  16.326  -3.023  1.00  0.00           N  
ATOM   3205  CA  THR B 189      -2.986  16.322  -1.604  1.00  0.00           C  
ATOM   3206  C   THR B 189      -2.233  17.441  -0.886  1.00  0.00           C  
ATOM   3207  O   THR B 189      -1.091  17.729  -1.255  1.00  0.00           O  
ATOM   3208  CB  THR B 189      -2.743  14.945  -0.965  1.00  0.00           C  
ATOM   3209  OG1 THR B 189      -3.330  14.890   0.312  1.00  0.00           O  
ATOM   3210  CG2 THR B 189      -1.270  14.567  -0.817  1.00  0.00           C  
ATOM   3211  N   PRO B 190      -2.817  18.103   0.123  1.00  0.00           N  
ATOM   3212  CA  PRO B 190      -2.135  19.164   0.841  1.00  0.00           C  
ATOM   3213  C   PRO B 190      -0.863  18.668   1.537  1.00  0.00           C  
ATOM   3214  O   PRO B 190      -0.849  17.593   2.144  1.00  0.00           O  
ATOM   3215  CB  PRO B 190      -3.153  19.705   1.848  1.00  0.00           C  
ATOM   3216  CG  PRO B 190      -4.494  19.343   1.234  1.00  0.00           C  
ATOM   3217  CD  PRO B 190      -4.208  18.014   0.551  1.00  0.00           C  
ATOM   3218  N   ARG B 191       0.186  19.499   1.510  1.00  0.00           N  
ATOM   3219  CA  ARG B 191       1.314  19.360   2.431  1.00  0.00           C  
ATOM   3220  C   ARG B 191       0.831  19.613   3.859  1.00  0.00           C  
ATOM   3221  O   ARG B 191      -0.003  20.483   4.084  1.00  0.00           O  
ATOM   3222  CB  ARG B 191       2.447  20.328   2.069  1.00  0.00           C  
ATOM   3223  CG  ARG B 191       3.117  19.920   0.753  1.00  0.00           C  
ATOM   3224  CD  ARG B 191       4.279  20.858   0.439  1.00  0.00           C  
ATOM   3225  NE  ARG B 191       4.952  20.468  -0.797  1.00  0.00           N  
ATOM   3226  CZ  ARG B 191       6.091  20.950  -1.255  1.00  0.00           C  
ATOM   3227  NH1 ARG B 191       6.732  21.891  -0.615  1.00  0.00           N  
ATOM   3228  NH2 ARG B 191       6.596  20.500  -2.369  1.00  0.00           N  
ATOM   3229  N   LEU B 192       1.365  18.852   4.803  1.00  0.00           N  
ATOM   3230  CA  LEU B 192       0.961  18.908   6.215  1.00  0.00           C  
ATOM   3231  C   LEU B 192       2.136  19.268   7.134  1.00  0.00           C  
ATOM   3232  O   LEU B 192       2.264  18.748   8.245  1.00  0.00           O  
ATOM   3233  CB  LEU B 192       0.281  17.586   6.612  1.00  0.00           C  
ATOM   3234  CG  LEU B 192      -0.962  17.202   5.797  1.00  0.00           C  
ATOM   3235  CD1 LEU B 192      -1.541  15.903   6.372  1.00  0.00           C  
ATOM   3236  CD2 LEU B 192      -2.067  18.253   5.840  1.00  0.00           C  
ATOM   3237  N   ASP B 193       3.016  20.150   6.661  1.00  0.00           N  
ATOM   3238  CA  ASP B 193       4.196  20.628   7.380  1.00  0.00           C  
ATOM   3239  C   ASP B 193       3.895  21.801   8.320  1.00  0.00           C  
ATOM   3240  O   ASP B 193       4.682  22.069   9.230  1.00  0.00           O  
ATOM   3241  CB  ASP B 193       5.289  20.987   6.354  1.00  0.00           C  
ATOM   3242  CG  ASP B 193       4.887  22.114   5.389  1.00  0.00           C  
ATOM   3243  OD1 ASP B 193       3.777  22.024   4.820  1.00  0.00           O  
ATOM   3244  OD2 ASP B 193       5.694  23.048   5.223  1.00  0.00           O  
ATOM   3245  N   GLN B 194       2.737  22.460   8.168  1.00  0.00           N  
ATOM   3246  CA  GLN B 194       2.320  23.597   8.990  1.00  0.00           C  
ATOM   3247  C   GLN B 194       1.109  23.298   9.879  1.00  0.00           C  
ATOM   3248  O   GLN B 194       1.017  23.809  10.997  1.00  0.00           O  
ATOM   3249  CB  GLN B 194       2.030  24.807   8.087  1.00  0.00           C  
ATOM   3250  CG  GLN B 194       3.230  25.256   7.238  1.00  0.00           C  
ATOM   3251  CD  GLN B 194       4.456  25.615   8.088  1.00  0.00           C  
ATOM   3252  OE1 GLN B 194       4.365  26.305   9.089  1.00  0.00           O  
ATOM   3253  NE2 GLN B 194       5.612  25.137   7.711  1.00  0.00           N  
ATOM   3254  N   ALA B 195       0.162  22.486   9.394  1.00  0.00           N  
ATOM   3255  CA  ALA B 195      -1.056  22.122  10.102  1.00  0.00           C  
ATOM   3256  C   ALA B 195      -1.612  20.781   9.601  1.00  0.00           C  
ATOM   3257  O   ALA B 195      -1.085  20.175   8.667  1.00  0.00           O  
ATOM   3258  CB  ALA B 195      -2.080  23.255   9.930  1.00  0.00           C  
ATOM   3259  N   GLY B 196      -2.700  20.317  10.239  1.00  0.00           N  
ATOM   3260  CA  GLY B 196      -3.367  19.079   9.876  1.00  0.00           C  
ATOM   3261  C   GLY B 196      -2.774  17.833  10.526  1.00  0.00           C  
ATOM   3262  O   GLY B 196      -1.792  17.873  11.275  1.00  0.00           O  
ATOM   3263  N   VAL B 197      -3.393  16.692  10.252  1.00  0.00           N  
ATOM   3264  CA  VAL B 197      -2.970  15.371  10.745  1.00  0.00           C  
ATOM   3265  C   VAL B 197      -2.510  14.517   9.578  1.00  0.00           C  
ATOM   3266  O   VAL B 197      -3.296  14.206   8.686  1.00  0.00           O  
ATOM   3267  CB  VAL B 197      -4.092  14.678  11.534  1.00  0.00           C  
ATOM   3268  CG1 VAL B 197      -3.694  13.269  11.976  1.00  0.00           C  
ATOM   3269  CG2 VAL B 197      -4.456  15.466  12.800  1.00  0.00           C  
ATOM   3270  N   ASN B 198      -1.279  14.035   9.612  1.00  0.00           N  
ATOM   3271  CA  ASN B 198      -0.790  13.068   8.627  1.00  0.00           C  
ATOM   3272  C   ASN B 198      -1.420  11.684   8.870  1.00  0.00           C  
ATOM   3273  O   ASN B 198      -0.899  10.842   9.613  1.00  0.00           O  
ATOM   3274  CB  ASN B 198       0.747  13.061   8.615  1.00  0.00           C  
ATOM   3275  CG  ASN B 198       1.293  12.217   7.472  1.00  0.00           C  
ATOM   3276  OD1 ASN B 198       0.576  11.756   6.601  1.00  0.00           O  
ATOM   3277  ND2 ASN B 198       2.587  11.980   7.451  1.00  0.00           N  
ATOM   3278  N   GLY B 199      -2.587  11.460   8.302  1.00  0.00           N  
ATOM   3279  CA  GLY B 199      -3.425  10.297   8.514  1.00  0.00           C  
ATOM   3280  C   GLY B 199      -2.758   8.975   8.128  1.00  0.00           C  
ATOM   3281  O   GLY B 199      -2.041   8.906   7.141  1.00  0.00           O  
ATOM   3282  N   ILE B 200      -3.046   7.899   8.873  1.00  0.00           N  
ATOM   3283  CA  ILE B 200      -2.628   6.540   8.498  1.00  0.00           C  
ATOM   3284  C   ILE B 200      -3.109   6.204   7.088  1.00  0.00           C  
ATOM   3285  O   ILE B 200      -2.319   5.757   6.258  1.00  0.00           O  
ATOM   3286  CB  ILE B 200      -3.176   5.498   9.508  1.00  0.00           C  
ATOM   3287  CG1 ILE B 200      -2.589   5.679  10.925  1.00  0.00           C  
ATOM   3288  CG2 ILE B 200      -2.949   4.059   9.026  1.00  0.00           C  
ATOM   3289  CD1 ILE B 200      -1.075   5.497  11.035  1.00  0.00           C  
ATOM   3290  N   MET B 201      -4.371   6.482   6.789  1.00  0.00           N  
ATOM   3291  CA  MET B 201      -4.932   6.216   5.467  1.00  0.00           C  
ATOM   3292  C   MET B 201      -4.385   7.171   4.407  1.00  0.00           C  
ATOM   3293  O   MET B 201      -4.159   6.742   3.287  1.00  0.00           O  
ATOM   3294  CB  MET B 201      -6.460   6.230   5.529  1.00  0.00           C  
ATOM   3295  CG  MET B 201      -7.095   5.564   4.305  1.00  0.00           C  
ATOM   3296  SD  MET B 201      -6.534   3.852   3.958  1.00  0.00           S  
ATOM   3297  CE  MET B 201      -7.014   3.004   5.479  1.00  0.00           C  
ATOM   3298  N   ARG B 202      -4.066   8.425   4.747  1.00  0.00           N  
ATOM   3299  CA  ARG B 202      -3.346   9.340   3.846  1.00  0.00           C  
ATOM   3300  C   ARG B 202      -2.004   8.730   3.432  1.00  0.00           C  
ATOM   3301  O   ARG B 202      -1.723   8.649   2.250  1.00  0.00           O  
ATOM   3302  CB  ARG B 202      -3.153  10.707   4.509  1.00  0.00           C  
ATOM   3303  CG  ARG B 202      -2.378  11.689   3.618  1.00  0.00           C  
ATOM   3304  CD  ARG B 202      -2.083  13.003   4.359  1.00  0.00           C  
ATOM   3305  NE  ARG B 202      -1.407  13.978   3.526  1.00  0.00           N  
ATOM   3306  CZ  ARG B 202      -0.103  14.160   3.353  1.00  0.00           C  
ATOM   3307  NH1 ARG B 202       0.811  13.423   3.911  1.00  0.00           N  
ATOM   3308  NH2 ARG B 202       0.319  15.130   2.598  1.00  0.00           N  
ATOM   3309  N   GLN B 203      -1.210   8.279   4.390  1.00  0.00           N  
ATOM   3310  CA  GLN B 203       0.093   7.661   4.110  1.00  0.00           C  
ATOM   3311  C   GLN B 203      -0.049   6.372   3.283  1.00  0.00           C  
ATOM   3312  O   GLN B 203       0.777   6.104   2.417  1.00  0.00           O  
ATOM   3313  CB  GLN B 203       0.817   7.343   5.419  1.00  0.00           C  
ATOM   3314  CG  GLN B 203       1.197   8.585   6.240  1.00  0.00           C  
ATOM   3315  CD  GLN B 203       1.839   8.194   7.581  1.00  0.00           C  
ATOM   3316  OE1 GLN B 203       2.328   7.093   7.777  1.00  0.00           O  
ATOM   3317  NE2 GLN B 203       1.855   9.071   8.553  1.00  0.00           N  
ATOM   3318  N   PHE B 204      -1.102   5.594   3.538  1.00  0.00           N  
ATOM   3319  CA  PHE B 204      -1.390   4.391   2.761  1.00  0.00           C  
ATOM   3320  C   PHE B 204      -1.790   4.737   1.316  1.00  0.00           C  
ATOM   3321  O   PHE B 204      -1.188   4.209   0.388  1.00  0.00           O  
ATOM   3322  CB  PHE B 204      -2.463   3.567   3.479  1.00  0.00           C  
ATOM   3323  CG  PHE B 204      -2.661   2.197   2.879  1.00  0.00           C  
ATOM   3324  CD1 PHE B 204      -3.817   1.901   2.127  1.00  0.00           C  
ATOM   3325  CD2 PHE B 204      -1.671   1.202   3.039  1.00  0.00           C  
ATOM   3326  CE1 PHE B 204      -3.981   0.634   1.555  1.00  0.00           C  
ATOM   3327  CE2 PHE B 204      -1.829  -0.060   2.465  1.00  0.00           C  
ATOM   3328  CZ  PHE B 204      -2.989  -0.350   1.714  1.00  0.00           C  
ATOM   3329  N   CYS B 205      -2.695   5.686   1.116  1.00  0.00           N  
ATOM   3330  CA  CYS B 205      -3.078   6.175  -0.210  1.00  0.00           C  
ATOM   3331  C   CYS B 205      -1.895   6.768  -0.984  1.00  0.00           C  
ATOM   3332  O   CYS B 205      -1.768   6.501  -2.173  1.00  0.00           O  
ATOM   3333  CB  CYS B 205      -4.200   7.216  -0.078  1.00  0.00           C  
ATOM   3334  SG  CYS B 205      -5.745   6.435   0.463  1.00  0.00           S  
ATOM   3335  N   ILE B 206      -1.006   7.513  -0.331  1.00  0.00           N  
ATOM   3336  CA  ILE B 206       0.217   8.030  -0.960  1.00  0.00           C  
ATOM   3337  C   ILE B 206       1.071   6.889  -1.524  1.00  0.00           C  
ATOM   3338  O   ILE B 206       1.501   6.958  -2.667  1.00  0.00           O  
ATOM   3339  CB  ILE B 206       1.011   8.929   0.025  1.00  0.00           C  
ATOM   3340  CG1 ILE B 206       0.288  10.278   0.184  1.00  0.00           C  
ATOM   3341  CG2 ILE B 206       2.468   9.152  -0.431  1.00  0.00           C  
ATOM   3342  CD1 ILE B 206       0.813  11.150   1.346  1.00  0.00           C  
ATOM   3343  N   ARG B 207       1.268   5.816  -0.758  1.00  0.00           N  
ATOM   3344  CA  ARG B 207       2.016   4.645  -1.230  1.00  0.00           C  
ATOM   3345  C   ARG B 207       1.331   3.944  -2.410  1.00  0.00           C  
ATOM   3346  O   ARG B 207       2.005   3.608  -3.373  1.00  0.00           O  
ATOM   3347  CB  ARG B 207       2.249   3.653  -0.078  1.00  0.00           C  
ATOM   3348  CG  ARG B 207       3.298   4.174   0.920  1.00  0.00           C  
ATOM   3349  CD  ARG B 207       3.570   3.169   2.041  1.00  0.00           C  
ATOM   3350  NE  ARG B 207       2.410   3.029   2.939  1.00  0.00           N  
ATOM   3351  CZ  ARG B 207       2.345   2.224   3.994  1.00  0.00           C  
ATOM   3352  NH1 ARG B 207       3.344   1.462   4.315  1.00  0.00           N  
ATOM   3353  NH2 ARG B 207       1.287   2.191   4.747  1.00  0.00           N  
ATOM   3354  N   LEU B 208       0.016   3.787  -2.358  1.00  0.00           N  
ATOM   3355  CA  LEU B 208      -0.738   3.200  -3.465  1.00  0.00           C  
ATOM   3356  C   LEU B 208      -0.662   4.060  -4.737  1.00  0.00           C  
ATOM   3357  O   LEU B 208      -0.494   3.532  -5.827  1.00  0.00           O  
ATOM   3358  CB  LEU B 208      -2.214   3.029  -3.065  1.00  0.00           C  
ATOM   3359  CG  LEU B 208      -2.489   2.003  -1.954  1.00  0.00           C  
ATOM   3360  CD1 LEU B 208      -3.989   2.002  -1.664  1.00  0.00           C  
ATOM   3361  CD2 LEU B 208      -2.058   0.583  -2.344  1.00  0.00           C  
ATOM   3362  N   LEU B 209      -0.765   5.383  -4.599  1.00  0.00           N  
ATOM   3363  CA  LEU B 209      -0.706   6.305  -5.725  1.00  0.00           C  
ATOM   3364  C   LEU B 209       0.686   6.357  -6.350  1.00  0.00           C  
ATOM   3365  O   LEU B 209       0.787   6.410  -7.570  1.00  0.00           O  
ATOM   3366  CB  LEU B 209      -1.174   7.696  -5.270  1.00  0.00           C  
ATOM   3367  CG  LEU B 209      -2.688   7.772  -5.010  1.00  0.00           C  
ATOM   3368  CD1 LEU B 209      -3.025   9.064  -4.268  1.00  0.00           C  
ATOM   3369  CD2 LEU B 209      -3.500   7.734  -6.304  1.00  0.00           C  
ATOM   3370  N   ALA B 210       1.743   6.245  -5.545  1.00  0.00           N  
ATOM   3371  CA  ALA B 210       3.117   6.144  -6.046  1.00  0.00           C  
ATOM   3372  C   ALA B 210       3.364   4.889  -6.914  1.00  0.00           C  
ATOM   3373  O   ALA B 210       4.318   4.843  -7.684  1.00  0.00           O  
ATOM   3374  CB  ALA B 210       4.065   6.181  -4.844  1.00  0.00           C  
ATOM   3375  N   GLN B 211       2.487   3.893  -6.820  1.00  0.00           N  
ATOM   3376  CA  GLN B 211       2.524   2.640  -7.579  1.00  0.00           C  
ATOM   3377  C   GLN B 211       1.501   2.588  -8.717  1.00  0.00           C  
ATOM   3378  O   GLN B 211       1.345   1.572  -9.394  1.00  0.00           O  
ATOM   3379  CB  GLN B 211       2.275   1.493  -6.597  1.00  0.00           C  
ATOM   3380  CG  GLN B 211       3.362   1.458  -5.534  1.00  0.00           C  
ATOM   3381  CD  GLN B 211       3.236   0.265  -4.619  1.00  0.00           C  
ATOM   3382  OE1 GLN B 211       2.227  -0.399  -4.486  1.00  0.00           O  
ATOM   3383  NE2 GLN B 211       4.327  -0.050  -3.969  1.00  0.00           N  
ATOM   3384  N   SER B 212       0.765   3.657  -8.902  1.00  0.00           N  
ATOM   3385  CA  SER B 212      -0.267   3.754  -9.926  1.00  0.00           C  
ATOM   3386  C   SER B 212       0.233   4.475 -11.173  1.00  0.00           C  
ATOM   3387  O   SER B 212       1.366   4.959 -11.240  1.00  0.00           O  
ATOM   3388  CB  SER B 212      -1.493   4.447  -9.323  1.00  0.00           C  
ATOM   3389  OG  SER B 212      -1.285   5.835  -9.240  1.00  0.00           O  
ATOM   3390  N   SER B 213      -0.637   4.599 -12.175  1.00  0.00           N  
ATOM   3391  CA  SER B 213      -0.394   5.463 -13.331  1.00  0.00           C  
ATOM   3392  C   SER B 213      -0.619   6.953 -13.035  1.00  0.00           C  
ATOM   3393  O   SER B 213      -0.343   7.783 -13.898  1.00  0.00           O  
ATOM   3394  CB  SER B 213      -1.294   5.031 -14.495  1.00  0.00           C  
ATOM   3395  OG  SER B 213      -2.658   5.049 -14.123  1.00  0.00           O  
ATOM   3396  N   TYR B 214      -1.137   7.311 -11.852  1.00  0.00           N  
ATOM   3397  CA  TYR B 214      -1.331   8.694 -11.463  1.00  0.00           C  
ATOM   3398  C   TYR B 214      -0.005   9.326 -11.039  1.00  0.00           C  
ATOM   3399  O   TYR B 214       0.793   8.726 -10.326  1.00  0.00           O  
ATOM   3400  CB  TYR B 214      -2.361   8.806 -10.334  1.00  0.00           C  
ATOM   3401  CG  TYR B 214      -3.770   8.401 -10.722  1.00  0.00           C  
ATOM   3402  CD1 TYR B 214      -4.523   9.208 -11.590  1.00  0.00           C  
ATOM   3403  CD2 TYR B 214      -4.345   7.214 -10.213  1.00  0.00           C  
ATOM   3404  CE1 TYR B 214      -5.822   8.840 -11.961  1.00  0.00           C  
ATOM   3405  CE2 TYR B 214      -5.648   6.841 -10.575  1.00  0.00           C  
ATOM   3406  CZ  TYR B 214      -6.386   7.651 -11.455  1.00  0.00           C  
ATOM   3407  OH  TYR B 214      -7.653   7.292 -11.817  1.00  0.00           O  
ATOM   3408  N   GLN B 215       0.179  10.595 -11.408  1.00  0.00           N  
ATOM   3409  CA  GLN B 215       1.205  11.427 -10.792  1.00  0.00           C  
ATOM   3410  C   GLN B 215       0.666  11.963  -9.467  1.00  0.00           C  
ATOM   3411  O   GLN B 215      -0.372  12.602  -9.450  1.00  0.00           O  
ATOM   3412  CB  GLN B 215       1.598  12.544 -11.767  1.00  0.00           C  
ATOM   3413  CG  GLN B 215       2.725  13.425 -11.192  1.00  0.00           C  
ATOM   3414  CD  GLN B 215       3.126  14.560 -12.137  1.00  0.00           C  
ATOM   3415  OE1 GLN B 215       2.614  14.729 -13.228  1.00  0.00           O  
ATOM   3416  NE2 GLN B 215       4.063  15.390 -11.734  1.00  0.00           N  
ATOM   3417  N   LEU B 216       1.381  11.741  -8.373  1.00  0.00           N  
ATOM   3418  CA  LEU B 216       1.031  12.293  -7.060  1.00  0.00           C  
ATOM   3419  C   LEU B 216       1.878  13.544  -6.772  1.00  0.00           C  
ATOM   3420  O   LEU B 216       3.097  13.509  -6.915  1.00  0.00           O  
ATOM   3421  CB  LEU B 216       1.229  11.210  -5.997  1.00  0.00           C  
ATOM   3422  CG  LEU B 216       0.962  11.693  -4.559  1.00  0.00           C  
ATOM   3423  CD1 LEU B 216      -0.507  12.053  -4.319  1.00  0.00           C  
ATOM   3424  CD2 LEU B 216       1.349  10.589  -3.581  1.00  0.00           C  
ATOM   3425  N   VAL B 217       1.233  14.608  -6.312  1.00  0.00           N  
ATOM   3426  CA  VAL B 217       1.906  15.846  -5.916  1.00  0.00           C  
ATOM   3427  C   VAL B 217       1.347  16.323  -4.569  1.00  0.00           C  
ATOM   3428  O   VAL B 217       0.148  16.544  -4.418  1.00  0.00           O  
ATOM   3429  CB  VAL B 217       1.761  16.950  -6.988  1.00  0.00           C  
ATOM   3430  CG1 VAL B 217       2.685  18.120  -6.686  1.00  0.00           C  
ATOM   3431  CG2 VAL B 217       2.124  16.451  -8.400  1.00  0.00           C  
ATOM   3432  N   GLU B 218       2.223  16.511  -3.584  1.00  0.00           N  
ATOM   3433  CA  GLU B 218       1.891  17.237  -2.364  1.00  0.00           C  
ATOM   3434  C   GLU B 218       2.052  18.744  -2.612  1.00  0.00           C  
ATOM   3435  O   GLU B 218       3.122  19.200  -3.022  1.00  0.00           O  
ATOM   3436  CB  GLU B 218       2.752  16.779  -1.178  1.00  0.00           C  
ATOM   3437  CG  GLU B 218       2.429  15.354  -0.731  1.00  0.00           C  
ATOM   3438  CD  GLU B 218       3.230  14.986   0.523  1.00  0.00           C  
ATOM   3439  OE1 GLU B 218       2.694  15.157   1.643  1.00  0.00           O  
ATOM   3440  OE2 GLU B 218       4.383  14.547   0.382  1.00  0.00           O  
ATOM   3441  N   VAL B 219       0.995  19.516  -2.365  1.00  0.00           N  
ATOM   3442  CA  VAL B 219       0.902  20.924  -2.758  1.00  0.00           C  
ATOM   3443  C   VAL B 219       0.481  21.829  -1.605  1.00  0.00           C  
ATOM   3444  O   VAL B 219      -0.101  21.402  -0.618  1.00  0.00           O  
ATOM   3445  CB  VAL B 219      -0.051  21.123  -3.951  1.00  0.00           C  
ATOM   3446  CG1 VAL B 219       0.520  20.495  -5.213  1.00  0.00           C  
ATOM   3447  CG2 VAL B 219      -1.453  20.554  -3.696  1.00  0.00           C  
ATOM   3448  N   GLN B 220       0.761  23.116  -1.770  1.00  0.00           N  
ATOM   3449  CA  GLN B 220       0.115  24.205  -1.059  1.00  0.00           C  
ATOM   3450  C   GLN B 220      -0.838  24.857  -2.054  1.00  0.00           C  
ATOM   3451  O   GLN B 220      -0.385  25.526  -2.976  1.00  0.00           O  
ATOM   3452  CB  GLN B 220       1.199  25.145  -0.528  1.00  0.00           C  
ATOM   3453  CG  GLN B 220       0.621  26.213   0.416  1.00  0.00           C  
ATOM   3454  CD  GLN B 220       1.724  27.100   1.017  1.00  0.00           C  
ATOM   3455  OE1 GLN B 220       2.755  27.348   0.425  1.00  0.00           O  
ATOM   3456  NE2 GLN B 220       1.548  27.609   2.213  1.00  0.00           N  
ATOM   3457  N   ALA B 221      -2.138  24.592  -1.920  1.00  0.00           N  
ATOM   3458  CA  ALA B 221      -3.156  24.994  -2.882  1.00  0.00           C  
ATOM   3459  C   ALA B 221      -4.223  25.885  -2.242  1.00  0.00           C  
ATOM   3460  O   ALA B 221      -4.570  25.709  -1.066  1.00  0.00           O  
ATOM   3461  CB  ALA B 221      -3.768  23.746  -3.516  1.00  0.00           C  
ATOM   3462  N   SER B 222      -4.761  26.822  -3.028  1.00  0.00           N  
ATOM   3463  CA  SER B 222      -5.908  27.620  -2.625  1.00  0.00           C  
ATOM   3464  C   SER B 222      -7.208  26.804  -2.704  1.00  0.00           C  
ATOM   3465  O   SER B 222      -7.266  25.728  -3.295  1.00  0.00           O  
ATOM   3466  CB  SER B 222      -6.000  28.912  -3.452  1.00  0.00           C  
ATOM   3467  OG  SER B 222      -6.687  28.730  -4.670  1.00  0.00           O  
ATOM   3468  N   LEU B 223      -8.280  27.363  -2.125  1.00  0.00           N  
ATOM   3469  CA  LEU B 223      -9.620  26.804  -2.248  1.00  0.00           C  
ATOM   3470  C   LEU B 223     -10.025  26.686  -3.719  1.00  0.00           C  
ATOM   3471  O   LEU B 223     -10.406  25.606  -4.161  1.00  0.00           O  
ATOM   3472  CB  LEU B 223     -10.587  27.686  -1.446  1.00  0.00           C  
ATOM   3473  CG  LEU B 223     -12.066  27.262  -1.575  1.00  0.00           C  
ATOM   3474  CD1 LEU B 223     -12.295  25.859  -1.007  1.00  0.00           C  
ATOM   3475  CD2 LEU B 223     -12.943  28.246  -0.814  1.00  0.00           C  
ATOM   3476  N   GLU B 224      -9.881  27.771  -4.497  1.00  0.00           N  
ATOM   3477  CA  GLU B 224     -10.283  27.851  -5.898  1.00  0.00           C  
ATOM   3478  C   GLU B 224      -9.567  26.801  -6.753  1.00  0.00           C  
ATOM   3479  O   GLU B 224     -10.187  26.146  -7.586  1.00  0.00           O  
ATOM   3480  CB  GLU B 224      -9.992  29.249  -6.480  1.00  0.00           C  
ATOM   3481  CG  GLU B 224     -10.724  30.417  -5.799  1.00  0.00           C  
ATOM   3482  CD  GLU B 224     -10.206  30.749  -4.394  1.00  0.00           C  
ATOM   3483  OE1 GLU B 224     -10.973  31.351  -3.616  1.00  0.00           O  
ATOM   3484  OE2 GLU B 224      -9.051  30.368  -4.074  1.00  0.00           O  
ATOM   3485  N   GLU B 225      -8.275  26.591  -6.510  1.00  0.00           N  
ATOM   3486  CA  GLU B 225      -7.496  25.588  -7.225  1.00  0.00           C  
ATOM   3487  C   GLU B 225      -8.017  24.169  -6.952  1.00  0.00           C  
ATOM   3488  O   GLU B 225      -8.212  23.383  -7.875  1.00  0.00           O  
ATOM   3489  CB  GLU B 225      -6.018  25.746  -6.834  1.00  0.00           C  
ATOM   3490  CG  GLU B 225      -5.088  24.873  -7.681  1.00  0.00           C  
ATOM   3491  CD  GLU B 225      -3.605  25.041  -7.317  1.00  0.00           C  
ATOM   3492  OE1 GLU B 225      -2.767  24.404  -7.991  1.00  0.00           O  
ATOM   3493  OE2 GLU B 225      -3.287  25.788  -6.360  1.00  0.00           O  
ATOM   3494  N   SER B 226      -8.323  23.848  -5.692  1.00  0.00           N  
ATOM   3495  CA  SER B 226      -8.864  22.537  -5.326  1.00  0.00           C  
ATOM   3496  C   SER B 226     -10.260  22.275  -5.897  1.00  0.00           C  
ATOM   3497  O   SER B 226     -10.565  21.150  -6.286  1.00  0.00           O  
ATOM   3498  CB  SER B 226      -8.855  22.371  -3.799  1.00  0.00           C  
ATOM   3499  OG  SER B 226      -9.864  23.121  -3.162  1.00  0.00           O  
ATOM   3500  N   LEU B 227     -11.093  23.305  -6.011  1.00  0.00           N  
ATOM   3501  CA  LEU B 227     -12.454  23.198  -6.541  1.00  0.00           C  
ATOM   3502  C   LEU B 227     -12.501  23.036  -8.069  1.00  0.00           C  
ATOM   3503  O   LEU B 227     -13.521  22.620  -8.609  1.00  0.00           O  
ATOM   3504  CB  LEU B 227     -13.279  24.414  -6.089  1.00  0.00           C  
ATOM   3505  CG  LEU B 227     -13.563  24.478  -4.574  1.00  0.00           C  
ATOM   3506  CD1 LEU B 227     -14.367  25.745  -4.275  1.00  0.00           C  
ATOM   3507  CD2 LEU B 227     -14.348  23.274  -4.067  1.00  0.00           C  
ATOM   3508  N   GLN B 228     -11.394  23.300  -8.775  1.00  0.00           N  
ATOM   3509  CA  GLN B 228     -11.265  23.018 -10.210  1.00  0.00           C  
ATOM   3510  C   GLN B 228     -10.933  21.550 -10.516  1.00  0.00           C  
ATOM   3511  O   GLN B 228     -10.693  21.195 -11.676  1.00  0.00           O  
ATOM   3512  CB  GLN B 228     -10.218  23.952 -10.834  1.00  0.00           C  
ATOM   3513  CG  GLN B 228     -10.688  25.409 -10.848  1.00  0.00           C  
ATOM   3514  CD  GLN B 228      -9.630  26.349 -11.438  1.00  0.00           C  
ATOM   3515  OE1 GLN B 228      -8.652  25.943 -12.040  1.00  0.00           O  
ATOM   3516  NE2 GLN B 228      -9.813  27.638 -11.307  1.00  0.00           N  
ATOM   3517  N   ALA B 229     -10.899  20.678  -9.507  1.00  0.00           N  
ATOM   3518  CA  ALA B 229     -10.660  19.259  -9.676  1.00  0.00           C  
ATOM   3519  C   ALA B 229     -11.759  18.581 -10.515  1.00  0.00           C  
ATOM   3520  O   ALA B 229     -12.910  18.994 -10.529  1.00  0.00           O  
ATOM   3521  CB  ALA B 229     -10.538  18.618  -8.290  1.00  0.00           C  
ATOM   3522  N   ASP B 230     -11.399  17.471 -11.171  1.00  0.00           N  
ATOM   3523  CA  ASP B 230     -12.356  16.585 -11.839  1.00  0.00           C  
ATOM   3524  C   ASP B 230     -13.002  15.611 -10.837  1.00  0.00           C  
ATOM   3525  O   ASP B 230     -14.079  15.065 -11.082  1.00  0.00           O  
ATOM   3526  CB  ASP B 230     -11.651  15.785 -12.936  1.00  0.00           C  
ATOM   3527  CG  ASP B 230     -10.891  16.625 -13.969  1.00  0.00           C  
ATOM   3528  OD1 ASP B 230     -11.344  17.736 -14.346  1.00  0.00           O  
ATOM   3529  OD2 ASP B 230      -9.807  16.161 -14.401  1.00  0.00           O  
ATOM   3530  N   GLU B 231     -12.312  15.367  -9.718  1.00  0.00           N  
ATOM   3531  CA  GLU B 231     -12.717  14.424  -8.679  1.00  0.00           C  
ATOM   3532  C   GLU B 231     -12.065  14.792  -7.351  1.00  0.00           C  
ATOM   3533  O   GLU B 231     -10.909  15.219  -7.323  1.00  0.00           O  
ATOM   3534  CB  GLU B 231     -12.287  13.014  -9.123  1.00  0.00           C  
ATOM   3535  CG  GLU B 231     -12.714  11.903  -8.179  1.00  0.00           C  
ATOM   3536  CD  GLU B 231     -12.241  10.519  -8.668  1.00  0.00           C  
ATOM   3537  OE1 GLU B 231     -12.392   9.539  -7.918  1.00  0.00           O  
ATOM   3538  OE2 GLU B 231     -11.693  10.427  -9.791  1.00  0.00           O  
ATOM   3539  N   MET B 232     -12.780  14.563  -6.258  1.00  0.00           N  
ATOM   3540  CA  MET B 232     -12.260  14.724  -4.906  1.00  0.00           C  
ATOM   3541  C   MET B 232     -12.611  13.503  -4.060  1.00  0.00           C  
ATOM   3542  O   MET B 232     -13.685  12.913  -4.202  1.00  0.00           O  
ATOM   3543  CB  MET B 232     -12.790  16.040  -4.314  1.00  0.00           C  
ATOM   3544  CG  MET B 232     -12.134  16.406  -2.978  1.00  0.00           C  
ATOM   3545  SD  MET B 232     -12.707  17.982  -2.279  1.00  0.00           S  
ATOM   3546  CE  MET B 232     -11.985  19.166  -3.443  1.00  0.00           C  
ATOM   3547  N   VAL B 233     -11.707  13.115  -3.176  1.00  0.00           N  
ATOM   3548  CA  VAL B 233     -11.836  11.947  -2.298  1.00  0.00           C  
ATOM   3549  C   VAL B 233     -11.339  12.313  -0.911  1.00  0.00           C  
ATOM   3550  O   VAL B 233     -10.323  12.991  -0.784  1.00  0.00           O  
ATOM   3551  CB  VAL B 233     -11.048  10.744  -2.858  1.00  0.00           C  
ATOM   3552  CG1 VAL B 233     -11.267   9.487  -2.024  1.00  0.00           C  
ATOM   3553  CG2 VAL B 233     -11.447  10.389  -4.293  1.00  0.00           C  
ATOM   3554  N   ILE B 234     -11.997  11.825   0.128  1.00  0.00           N  
ATOM   3555  CA  ILE B 234     -11.509  11.950   1.501  1.00  0.00           C  
ATOM   3556  C   ILE B 234     -11.166  10.588   2.092  1.00  0.00           C  
ATOM   3557  O   ILE B 234     -11.708   9.558   1.678  1.00  0.00           O  
ATOM   3558  CB  ILE B 234     -12.454  12.767   2.398  1.00  0.00           C  
ATOM   3559  CG1 ILE B 234     -13.773  12.035   2.692  1.00  0.00           C  
ATOM   3560  CG2 ILE B 234     -12.703  14.155   1.773  1.00  0.00           C  
ATOM   3561  CD1 ILE B 234     -14.603  12.741   3.775  1.00  0.00           C  
ATOM   3562  N   CYS B 235     -10.284  10.562   3.085  1.00  0.00           N  
ATOM   3563  CA  CYS B 235      -9.877   9.325   3.727  1.00  0.00           C  
ATOM   3564  C   CYS B 235      -9.528   9.482   5.208  1.00  0.00           C  
ATOM   3565  O   CYS B 235      -8.976  10.487   5.653  1.00  0.00           O  
ATOM   3566  CB  CYS B 235      -8.734   8.678   2.928  1.00  0.00           C  
ATOM   3567  SG  CYS B 235      -7.189   9.633   3.062  1.00  0.00           S  
ATOM   3568  N   ASN B 236      -9.803   8.428   5.977  1.00  0.00           N  
ATOM   3569  CA  ASN B 236      -9.260   8.200   7.307  1.00  0.00           C  
ATOM   3570  C   ASN B 236      -9.233   6.690   7.594  1.00  0.00           C  
ATOM   3571  O   ASN B 236      -9.723   5.886   6.802  1.00  0.00           O  
ATOM   3572  CB  ASN B 236     -10.049   9.028   8.344  1.00  0.00           C  
ATOM   3573  CG  ASN B 236     -11.469   8.559   8.602  1.00  0.00           C  
ATOM   3574  OD1 ASN B 236     -11.771   7.383   8.627  1.00  0.00           O  
ATOM   3575  ND2 ASN B 236     -12.378   9.470   8.867  1.00  0.00           N  
ATOM   3576  N   ALA B 237      -8.696   6.296   8.745  1.00  0.00           N  
ATOM   3577  CA  ALA B 237      -8.569   4.871   9.096  1.00  0.00           C  
ATOM   3578  C   ALA B 237      -9.909   4.112   9.219  1.00  0.00           C  
ATOM   3579  O   ALA B 237      -9.906   2.884   9.207  1.00  0.00           O  
ATOM   3580  CB  ALA B 237      -7.767   4.785  10.399  1.00  0.00           C  
ATOM   3581  N   LEU B 238     -11.039   4.805   9.358  1.00  0.00           N  
ATOM   3582  CA  LEU B 238     -12.354   4.201   9.575  1.00  0.00           C  
ATOM   3583  C   LEU B 238     -13.213   4.154   8.311  1.00  0.00           C  
ATOM   3584  O   LEU B 238     -13.913   3.171   8.115  1.00  0.00           O  
ATOM   3585  CB  LEU B 238     -13.104   4.946  10.695  1.00  0.00           C  
ATOM   3586  CG  LEU B 238     -12.360   5.051  12.040  1.00  0.00           C  
ATOM   3587  CD1 LEU B 238     -13.282   5.716  13.066  1.00  0.00           C  
ATOM   3588  CD2 LEU B 238     -11.935   3.692  12.577  1.00  0.00           C  
ATOM   3589  N   MET B 239     -13.168   5.196   7.484  1.00  0.00           N  
ATOM   3590  CA  MET B 239     -14.031   5.348   6.298  1.00  0.00           C  
ATOM   3591  C   MET B 239     -13.976   4.169   5.314  1.00  0.00           C  
ATOM   3592  O   MET B 239     -15.019   3.636   4.972  1.00  0.00           O  
ATOM   3593  CB  MET B 239     -13.741   6.681   5.608  1.00  0.00           C  
ATOM   3594  CG  MET B 239     -14.296   7.873   6.399  1.00  0.00           C  
ATOM   3595  SD  MET B 239     -13.840   9.481   5.696  1.00  0.00           S  
ATOM   3596  CE  MET B 239     -14.884  10.562   6.691  1.00  0.00           C  
ATOM   3597  N   PRO B 240     -12.767   3.640   4.892  1.00  0.00           N  
ATOM   3598  CA  PRO B 240     -11.430   4.234   4.879  1.00  0.00           C  
ATOM   3599  C   PRO B 240     -11.245   5.311   3.796  1.00  0.00           C  
ATOM   3600  O   PRO B 240     -10.452   6.230   3.989  1.00  0.00           O  
ATOM   3601  CB  PRO B 240     -10.494   3.039   4.676  1.00  0.00           C  
ATOM   3602  CG  PRO B 240     -11.326   2.088   3.826  1.00  0.00           C  
ATOM   3603  CD  PRO B 240     -12.740   2.300   4.344  1.00  0.00           C  
ATOM   3604  N   VAL B 241     -11.947   5.199   2.690  1.00  0.00           N  
ATOM   3605  CA  VAL B 241     -11.916   6.134   1.556  1.00  0.00           C  
ATOM   3606  C   VAL B 241     -13.350   6.374   1.106  1.00  0.00           C  
ATOM   3607  O   VAL B 241     -14.120   5.420   0.994  1.00  0.00           O  
ATOM   3608  CB  VAL B 241     -11.075   5.583   0.392  1.00  0.00           C  
ATOM   3609  CG1 VAL B 241     -11.021   6.545  -0.796  1.00  0.00           C  
ATOM   3610  CG2 VAL B 241      -9.624   5.328   0.807  1.00  0.00           C  
ATOM   3611  N   MET B 242     -13.698   7.623   0.830  1.00  0.00           N  
ATOM   3612  CA  MET B 242     -15.031   7.973   0.346  1.00  0.00           C  
ATOM   3613  C   MET B 242     -14.969   9.038  -0.762  1.00  0.00           C  
ATOM   3614  O   MET B 242     -14.149   9.953  -0.673  1.00  0.00           O  
ATOM   3615  CB  MET B 242     -15.911   8.476   1.499  1.00  0.00           C  
ATOM   3616  CG  MET B 242     -16.193   7.370   2.510  1.00  0.00           C  
ATOM   3617  SD  MET B 242     -17.384   7.830   3.780  1.00  0.00           S  
ATOM   3618  CE  MET B 242     -17.404   6.313   4.735  1.00  0.00           C  
ATOM   3619  N   PRO B 243     -15.824   8.931  -1.791  1.00  0.00           N  
ATOM   3620  CA  PRO B 243     -15.910   9.948  -2.834  1.00  0.00           C  
ATOM   3621  C   PRO B 243     -16.623  11.196  -2.300  1.00  0.00           C  
ATOM   3622  O   PRO B 243     -17.611  11.100  -1.568  1.00  0.00           O  
ATOM   3623  CB  PRO B 243     -16.681   9.283  -3.971  1.00  0.00           C  
ATOM   3624  CG  PRO B 243     -17.627   8.318  -3.246  1.00  0.00           C  
ATOM   3625  CD  PRO B 243     -16.831   7.897  -2.007  1.00  0.00           C  
ATOM   3626  N   VAL B 244     -16.163  12.373  -2.717  1.00  0.00           N  
ATOM   3627  CA  VAL B 244     -16.859  13.636  -2.500  1.00  0.00           C  
ATOM   3628  C   VAL B 244     -17.719  13.919  -3.722  1.00  0.00           C  
ATOM   3629  O   VAL B 244     -17.203  14.011  -4.832  1.00  0.00           O  
ATOM   3630  CB  VAL B 244     -15.871  14.789  -2.230  1.00  0.00           C  
ATOM   3631  CG1 VAL B 244     -16.596  16.118  -2.049  1.00  0.00           C  
ATOM   3632  CG2 VAL B 244     -15.043  14.502  -0.967  1.00  0.00           C  
ATOM   3633  N   CYS B 245     -19.031  14.043  -3.536  1.00  0.00           N  
ATOM   3634  CA  CYS B 245     -19.960  14.359  -4.619  1.00  0.00           C  
ATOM   3635  C   CYS B 245     -20.199  15.867  -4.783  1.00  0.00           C  
ATOM   3636  O   CYS B 245     -20.503  16.315  -5.887  1.00  0.00           O  
ATOM   3637  CB  CYS B 245     -21.259  13.572  -4.425  1.00  0.00           C  
ATOM   3638  SG  CYS B 245     -22.054  13.977  -2.840  1.00  0.00           S  
ATOM   3639  N   ALA B 246     -20.027  16.655  -3.727  1.00  0.00           N  
ATOM   3640  CA  ALA B 246     -20.129  18.106  -3.788  1.00  0.00           C  
ATOM   3641  C   ALA B 246     -19.287  18.798  -2.707  1.00  0.00           C  
ATOM   3642  O   ALA B 246     -19.120  18.289  -1.599  1.00  0.00           O  
ATOM   3643  CB  ALA B 246     -21.605  18.513  -3.688  1.00  0.00           C  
ATOM   3644  N   CYS B 247     -18.805  19.997  -3.015  1.00  0.00           N  
ATOM   3645  CA  CYS B 247     -18.228  20.935  -2.068  1.00  0.00           C  
ATOM   3646  C   CYS B 247     -18.870  22.310  -2.285  1.00  0.00           C  
ATOM   3647  O   CYS B 247     -18.564  22.983  -3.270  1.00  0.00           O  
ATOM   3648  CB  CYS B 247     -16.702  20.962  -2.227  1.00  0.00           C  
ATOM   3649  SG  CYS B 247     -15.996  22.080  -0.982  1.00  0.00           S  
ATOM   3650  N   GLY B 248     -19.758  22.706  -1.388  1.00  0.00           N  
ATOM   3651  CA  GLY B 248     -20.622  23.854  -1.625  1.00  0.00           C  
ATOM   3652  C   GLY B 248     -21.440  23.663  -2.905  1.00  0.00           C  
ATOM   3653  O   GLY B 248     -22.074  22.629  -3.081  1.00  0.00           O  
ATOM   3654  N   ASP B 249     -21.353  24.634  -3.824  1.00  0.00           N  
ATOM   3655  CA  ASP B 249     -22.068  24.612  -5.109  1.00  0.00           C  
ATOM   3656  C   ASP B 249     -21.332  23.818  -6.208  1.00  0.00           C  
ATOM   3657  O   ASP B 249     -21.864  23.608  -7.299  1.00  0.00           O  
ATOM   3658  CB  ASP B 249     -22.342  26.057  -5.561  1.00  0.00           C  
ATOM   3659  CG  ASP B 249     -23.147  26.862  -4.535  1.00  0.00           C  
ATOM   3660  OD1 ASP B 249     -24.088  26.295  -3.954  1.00  0.00           O  
ATOM   3661  OD2 ASP B 249     -22.792  28.035  -4.329  1.00  0.00           O  
ATOM   3662  N   VAL B 250     -20.111  23.375  -5.954  1.00  0.00           N  
ATOM   3663  CA  VAL B 250     -19.305  22.612  -6.917  1.00  0.00           C  
ATOM   3664  C   VAL B 250     -19.602  21.126  -6.760  1.00  0.00           C  
ATOM   3665  O   VAL B 250     -19.430  20.564  -5.682  1.00  0.00           O  
ATOM   3666  CB  VAL B 250     -17.805  22.894  -6.764  1.00  0.00           C  
ATOM   3667  CG1 VAL B 250     -16.982  22.131  -7.799  1.00  0.00           C  
ATOM   3668  CG2 VAL B 250     -17.519  24.389  -6.952  1.00  0.00           C  
ATOM   3669  N   SER B 251     -20.001  20.471  -7.861  1.00  0.00           N  
ATOM   3670  CA  SER B 251     -20.294  19.040  -7.894  1.00  0.00           C  
ATOM   3671  C   SER B 251     -19.186  18.237  -8.575  1.00  0.00           C  
ATOM   3672  O   SER B 251     -18.642  18.662  -9.595  1.00  0.00           O  
ATOM   3673  CB  SER B 251     -21.631  18.776  -8.594  1.00  0.00           C  
ATOM   3674  OG  SER B 251     -22.680  19.410  -7.906  1.00  0.00           O  
ATOM   3675  N   PHE B 252     -18.912  17.055  -8.051  1.00  0.00           N  
ATOM   3676  CA  PHE B 252     -17.966  16.087  -8.610  1.00  0.00           C  
ATOM   3677  C   PHE B 252     -18.703  14.797  -8.970  1.00  0.00           C  
ATOM   3678  O   PHE B 252     -19.403  14.219  -8.140  1.00  0.00           O  
ATOM   3679  CB  PHE B 252     -16.842  15.817  -7.608  1.00  0.00           C  
ATOM   3680  CG  PHE B 252     -16.102  17.048  -7.140  1.00  0.00           C  
ATOM   3681  CD1 PHE B 252     -15.183  17.695  -7.985  1.00  0.00           C  
ATOM   3682  CD2 PHE B 252     -16.348  17.572  -5.858  1.00  0.00           C  
ATOM   3683  CE1 PHE B 252     -14.503  18.842  -7.552  1.00  0.00           C  
ATOM   3684  CE2 PHE B 252     -15.669  18.720  -5.417  1.00  0.00           C  
ATOM   3685  CZ  PHE B 252     -14.747  19.358  -6.264  1.00  0.00           C  
ATOM   3686  N   SER B 253     -18.546  14.335 -10.221  1.00  0.00           N  
ATOM   3687  CA  SER B 253     -19.242  13.146 -10.731  1.00  0.00           C  
ATOM   3688  C   SER B 253     -18.300  12.004 -11.124  1.00  0.00           C  
ATOM   3689  O   SER B 253     -18.736  10.865 -11.255  1.00  0.00           O  
ATOM   3690  CB  SER B 253     -20.117  13.539 -11.921  1.00  0.00           C  
ATOM   3691  OG  SER B 253     -19.333  14.100 -12.954  1.00  0.00           O  
ATOM   3692  N   SER B 254     -17.009  12.284 -11.323  1.00  0.00           N  
ATOM   3693  CA  SER B 254     -16.017  11.257 -11.627  1.00  0.00           C  
ATOM   3694  C   SER B 254     -15.652  10.467 -10.366  1.00  0.00           C  
ATOM   3695  O   SER B 254     -15.553  11.044  -9.288  1.00  0.00           O  
ATOM   3696  CB  SER B 254     -14.773  11.880 -12.255  1.00  0.00           C  
ATOM   3697  OG  SER B 254     -13.885  10.869 -12.687  1.00  0.00           O  
ATOM   3698  N   ALA B 255     -15.424   9.153 -10.520  1.00  0.00           N  
ATOM   3699  CA  ALA B 255     -15.088   8.254  -9.425  1.00  0.00           C  
ATOM   3700  C   ALA B 255     -13.850   7.382  -9.712  1.00  0.00           C  
ATOM   3701  O   ALA B 255     -13.608   6.397  -9.015  1.00  0.00           O  
ATOM   3702  CB  ALA B 255     -16.331   7.426  -9.088  1.00  0.00           C  
ATOM   3703  N   THR B 256     -13.054   7.709 -10.739  1.00  0.00           N  
ATOM   3704  CA  THR B 256     -11.911   6.883 -11.172  1.00  0.00           C  
ATOM   3705  C   THR B 256     -10.834   6.725 -10.094  1.00  0.00           C  
ATOM   3706  O   THR B 256     -10.328   5.621  -9.895  1.00  0.00           O  
ATOM   3707  CB  THR B 256     -11.254   7.429 -12.450  1.00  0.00           C  
ATOM   3708  OG1 THR B 256     -11.300   8.821 -12.541  1.00  0.00           O  
ATOM   3709  CG2 THR B 256     -11.956   6.902 -13.694  1.00  0.00           C  
ATOM   3710  N   LEU B 257     -10.518   7.797  -9.369  1.00  0.00           N  
ATOM   3711  CA  LEU B 257      -9.579   7.733  -8.246  1.00  0.00           C  
ATOM   3712  C   LEU B 257     -10.170   6.940  -7.080  1.00  0.00           C  
ATOM   3713  O   LEU B 257      -9.493   6.097  -6.491  1.00  0.00           O  
ATOM   3714  CB  LEU B 257      -9.203   9.159  -7.830  1.00  0.00           C  
ATOM   3715  CG  LEU B 257      -8.273   9.235  -6.611  1.00  0.00           C  
ATOM   3716  CD1 LEU B 257      -6.923   8.579  -6.877  1.00  0.00           C  
ATOM   3717  CD2 LEU B 257      -8.046  10.693  -6.222  1.00  0.00           C  
ATOM   3718  N   TYR B 258     -11.440   7.168  -6.770  1.00  0.00           N  
ATOM   3719  CA  TYR B 258     -12.158   6.418  -5.739  1.00  0.00           C  
ATOM   3720  C   TYR B 258     -12.183   4.917  -6.041  1.00  0.00           C  
ATOM   3721  O   TYR B 258     -11.828   4.114  -5.188  1.00  0.00           O  
ATOM   3722  CB  TYR B 258     -13.580   6.968  -5.593  1.00  0.00           C  
ATOM   3723  CG  TYR B 258     -14.446   6.122  -4.682  1.00  0.00           C  
ATOM   3724  CD1 TYR B 258     -15.474   5.310  -5.213  1.00  0.00           C  
ATOM   3725  CD2 TYR B 258     -14.184   6.084  -3.302  1.00  0.00           C  
ATOM   3726  CE1 TYR B 258     -16.240   4.490  -4.369  1.00  0.00           C  
ATOM   3727  CE2 TYR B 258     -14.935   5.263  -2.452  1.00  0.00           C  
ATOM   3728  CZ  TYR B 258     -15.964   4.471  -2.992  1.00  0.00           C  
ATOM   3729  OH  TYR B 258     -16.710   3.662  -2.155  1.00  0.00           O  
ATOM   3730  N   GLU B 259     -12.516   4.535  -7.276  1.00  0.00           N  
ATOM   3731  CA  GLU B 259     -12.569   3.136  -7.704  1.00  0.00           C  
ATOM   3732  C   GLU B 259     -11.203   2.446  -7.667  1.00  0.00           C  
ATOM   3733  O   GLU B 259     -11.151   1.233  -7.483  1.00  0.00           O  
ATOM   3734  CB  GLU B 259     -13.133   3.053  -9.124  1.00  0.00           C  
ATOM   3735  CG  GLU B 259     -14.647   3.270  -9.172  1.00  0.00           C  
ATOM   3736  CD  GLU B 259     -15.207   3.186 -10.602  1.00  0.00           C  
ATOM   3737  OE1 GLU B 259     -16.384   3.541 -10.781  1.00  0.00           O  
ATOM   3738  OE2 GLU B 259     -14.466   2.696 -11.494  1.00  0.00           O  
ATOM   3739  N   TYR B 260     -10.120   3.198  -7.839  1.00  0.00           N  
ATOM   3740  CA  TYR B 260      -8.770   2.678  -7.678  1.00  0.00           C  
ATOM   3741  C   TYR B 260      -8.408   2.476  -6.199  1.00  0.00           C  
ATOM   3742  O   TYR B 260      -7.936   1.405  -5.820  1.00  0.00           O  
ATOM   3743  CB  TYR B 260      -7.770   3.613  -8.383  1.00  0.00           C  
ATOM   3744  CG  TYR B 260      -6.328   3.215  -8.150  1.00  0.00           C  
ATOM   3745  CD1 TYR B 260      -5.504   3.964  -7.278  1.00  0.00           C  
ATOM   3746  CD2 TYR B 260      -5.799   2.049  -8.753  1.00  0.00           C  
ATOM   3747  CE1 TYR B 260      -4.190   3.557  -7.006  1.00  0.00           C  
ATOM   3748  CE2 TYR B 260      -4.488   1.630  -8.485  1.00  0.00           C  
ATOM   3749  CZ  TYR B 260      -3.695   2.385  -7.599  1.00  0.00           C  
ATOM   3750  OH  TYR B 260      -2.410   1.973  -7.313  1.00  0.00           O  
ATOM   3751  N   LEU B 261      -8.659   3.464  -5.355  1.00  0.00           N  
ATOM   3752  CA  LEU B 261      -8.243   3.444  -3.951  1.00  0.00           C  
ATOM   3753  C   LEU B 261      -9.136   2.563  -3.065  1.00  0.00           C  
ATOM   3754  O   LEU B 261      -8.618   1.797  -2.252  1.00  0.00           O  
ATOM   3755  CB  LEU B 261      -8.200   4.884  -3.403  1.00  0.00           C  
ATOM   3756  CG  LEU B 261      -7.105   5.786  -4.000  1.00  0.00           C  
ATOM   3757  CD1 LEU B 261      -7.252   7.198  -3.420  1.00  0.00           C  
ATOM   3758  CD2 LEU B 261      -5.694   5.287  -3.674  1.00  0.00           C  
ATOM   3759  N   ALA B 262     -10.454   2.655  -3.204  1.00  0.00           N  
ATOM   3760  CA  ALA B 262     -11.394   2.034  -2.271  1.00  0.00           C  
ATOM   3761  C   ALA B 262     -11.196   0.511  -2.110  1.00  0.00           C  
ATOM   3762  O   ALA B 262     -11.072   0.060  -0.975  1.00  0.00           O  
ATOM   3763  CB  ALA B 262     -12.831   2.407  -2.655  1.00  0.00           C  
ATOM   3764  N   PRO B 263     -11.068  -0.281  -3.191  1.00  0.00           N  
ATOM   3765  CA  PRO B 263     -10.867  -1.725  -3.071  1.00  0.00           C  
ATOM   3766  C   PRO B 263      -9.581  -2.097  -2.331  1.00  0.00           C  
ATOM   3767  O   PRO B 263      -9.542  -3.128  -1.668  1.00  0.00           O  
ATOM   3768  CB  PRO B 263     -10.842  -2.254  -4.504  1.00  0.00           C  
ATOM   3769  CG  PRO B 263     -11.586  -1.201  -5.313  1.00  0.00           C  
ATOM   3770  CD  PRO B 263     -11.198   0.086  -4.589  1.00  0.00           C  
ATOM   3771  N   LEU B 264      -8.543  -1.271  -2.426  1.00  0.00           N  
ATOM   3772  CA  LEU B 264      -7.245  -1.504  -1.795  1.00  0.00           C  
ATOM   3773  C   LEU B 264      -7.208  -1.022  -0.335  1.00  0.00           C  
ATOM   3774  O   LEU B 264      -6.437  -1.539   0.469  1.00  0.00           O  
ATOM   3775  CB  LEU B 264      -6.151  -0.819  -2.638  1.00  0.00           C  
ATOM   3776  CG  LEU B 264      -6.051  -1.306  -4.099  1.00  0.00           C  
ATOM   3777  CD1 LEU B 264      -5.025  -0.470  -4.860  1.00  0.00           C  
ATOM   3778  CD2 LEU B 264      -5.636  -2.773  -4.175  1.00  0.00           C  
ATOM   3779  N   CYS B 265      -8.059  -0.059   0.017  1.00  0.00           N  
ATOM   3780  CA  CYS B 265      -8.084   0.548   1.344  1.00  0.00           C  
ATOM   3781  C   CYS B 265      -9.103  -0.083   2.304  1.00  0.00           C  
ATOM   3782  O   CYS B 265      -8.981   0.098   3.511  1.00  0.00           O  
ATOM   3783  CB  CYS B 265      -8.348   2.050   1.198  1.00  0.00           C  
ATOM   3784  SG  CYS B 265      -6.974   2.866   0.334  1.00  0.00           S  
ATOM   3785  N   GLU B 266     -10.105  -0.809   1.818  1.00  0.00           N  
ATOM   3786  CA  GLU B 266     -11.128  -1.404   2.688  1.00  0.00           C  
ATOM   3787  C   GLU B 266     -10.575  -2.456   3.668  1.00  0.00           C  
ATOM   3788  O   GLU B 266     -11.048  -2.576   4.792  1.00  0.00           O  
ATOM   3789  CB  GLU B 266     -12.187  -2.104   1.836  1.00  0.00           C  
ATOM   3790  CG  GLU B 266     -13.309  -1.218   1.334  1.00  0.00           C  
ATOM   3791  CD  GLU B 266     -14.238  -1.997   0.377  1.00  0.00           C  
ATOM   3792  OE1 GLU B 266     -15.166  -1.376  -0.184  1.00  0.00           O  
ATOM   3793  OE2 GLU B 266     -14.001  -3.220   0.184  1.00  0.00           O  
ATOM   3794  N   ARG B 267      -9.586  -3.241   3.227  1.00  0.00           N  
ATOM   3795  CA  ARG B 267      -8.844  -4.208   4.050  1.00  0.00           C  
ATOM   3796  C   ARG B 267      -7.377  -4.144   3.637  1.00  0.00           C  
ATOM   3797  O   ARG B 267      -6.953  -4.907   2.777  1.00  0.00           O  
ATOM   3798  CB  ARG B 267      -9.411  -5.628   3.894  1.00  0.00           C  
ATOM   3799  CG  ARG B 267     -10.823  -5.792   4.461  1.00  0.00           C  
ATOM   3800  CD  ARG B 267     -11.204  -7.277   4.445  1.00  0.00           C  
ATOM   3801  NE  ARG B 267     -12.550  -7.530   4.986  1.00  0.00           N  
ATOM   3802  CZ  ARG B 267     -12.939  -8.634   5.588  1.00  0.00           C  
ATOM   3803  NH1 ARG B 267     -12.179  -9.681   5.674  1.00  0.00           N  
ATOM   3804  NH2 ARG B 267     -14.110  -8.710   6.135  1.00  0.00           N  
ATOM   3805  N   PRO B 268      -6.625  -3.187   4.196  1.00  0.00           N  
ATOM   3806  CA  PRO B 268      -5.260  -2.916   3.769  1.00  0.00           C  
ATOM   3807  C   PRO B 268      -4.194  -3.859   4.354  1.00  0.00           C  
ATOM   3808  O   PRO B 268      -3.026  -3.699   4.029  1.00  0.00           O  
ATOM   3809  CB  PRO B 268      -5.030  -1.460   4.183  1.00  0.00           C  
ATOM   3810  CG  PRO B 268      -5.866  -1.319   5.448  1.00  0.00           C  
ATOM   3811  CD  PRO B 268      -7.071  -2.198   5.163  1.00  0.00           C  
ATOM   3812  N   ASN B 269      -4.615  -4.809   5.196  1.00  0.00           N  
ATOM   3813  CA  ASN B 269      -3.739  -5.821   5.812  1.00  0.00           C  
ATOM   3814  C   ASN B 269      -3.885  -7.181   5.164  1.00  0.00           C  
ATOM   3815  O   ASN B 269      -5.027  -7.543   4.764  1.00  0.00           O  
ATOM   3816  CB  ASN B 269      -4.049  -5.955   7.306  1.00  0.00           C  
ATOM   3817  CG  ASN B 269      -3.714  -4.774   8.179  1.00  0.00           C  
ATOM   3818  OD1 ASN B 269      -3.232  -3.717   7.789  1.00  0.00           O  
ATOM   3819  ND2 ASN B 269      -3.983  -4.913   9.463  1.00  0.00           N  
ATOM   3820  OXT ASN B 269      -2.835  -7.892   5.127  1.00  0.00           O  
CONECT    1    2                                                      
CONECT    2    1    3    5                                            
CONECT    3    4    4    2    9                                       
CONECT    4    3    3                                                 
CONECT    5    2    6                                                 
CONECT    6    5    7                                                 
CONECT    7    6    8                                                 
CONECT    8    7                                                      
CONECT    9    3   10   15                                            
CONECT   10   11    9   13                                            
CONECT   11   16   12   12   10                                       
CONECT   12   11   11                                                 
CONECT   13   10   14                                                 
CONECT   14   13   15                                                 
CONECT   15    9   14                                                 
CONECT   16   17   11                                                 
CONECT   17   20   16   18                                            
CONECT   18   17   22   19   19                                       
CONECT   19   18   18                                                 
CONECT   20   21   17                                                 
CONECT   21   20                                                      
CONECT   22   18   23                                                 
CONECT   23   22   24   26                                            
CONECT   24   25   25   23   30                                       
CONECT   25   24   24                                                 
CONECT   26   23   27                                                 
CONECT   27   26   28   29                                            
CONECT   28   27                                                      
CONECT   29   27                                                      
CONECT   30   24   31                                                 
CONECT   31   32   30   34                                            
CONECT   32   36   33   33   31                                       
CONECT   33   32   32                                                 
CONECT   34   31   35                                                 
CONECT   35   34                                                      
CONECT   36   37   32                                                 
CONECT   37   40   36   38                                            
CONECT   38   37   39   39   45                                       
CONECT   39   38   38                                                 
CONECT   40   41   37                                                 
CONECT   41   42   40                                                 
CONECT   42   43   41                                                 
CONECT   43   44   42                                                 
CONECT   44   43                                                      
CONECT   45   38   46                                                 
CONECT   46   45   47   49                                            
CONECT   47   46   48   48   54                                       
CONECT   48   47   47                                                 
CONECT   49   46   50                                                 
CONECT   50   51   49                                                 
CONECT   51   52   52   53   50                                       
CONECT   52   51   51                                                 
CONECT   53   51                                                      
CONECT   54   47   55                                                 
CONECT   55   56   54   58                                            
CONECT   56   59   57   57   55                                       
CONECT   57   56   56                                                 
CONECT   58   55                                                      
CONECT   59   60   56                                                 
CONECT   60   63   61   59                                            
CONECT   61   62   62   60   64                                       
CONECT   62   61   61                                                 
CONECT   63   60                                                      
CONECT   64   61   65                                                 
CONECT   65   64   68   66                                            
CONECT   66   65   67   67   72                                       
CONECT   67   66   66                                                 
CONECT   68   69   65                                                 
CONECT   69   71   70   68                                            
CONECT   70   69                                                      
CONECT   71   69                                                      
CONECT   72   66   73                                                 
CONECT   73   72   74   76                                            
CONECT   74   79   75   75   73                                       
CONECT   75   74   74                                                 
CONECT   76   73   78   77                                            
CONECT   77   76                                                      
CONECT   78   76                                                      
CONECT   79   80   74                                                 
CONECT   80   81   83   79                                            
CONECT   81   89   82   82   80                                       
CONECT   82   81   81                                                 
CONECT   83   84   80                                                 
CONECT   84   86   86   83   85                                       
CONECT   85   84   87                                                 
CONECT   86   88   84   84                                            
CONECT   87   88   88   85                                            
CONECT   88   86   87   87                                            
CONECT   89   90   81                                                 
CONECT   90   93   91   89                                            
CONECT   91   90   92   92   98                                       
CONECT   92   91   91                                                 
CONECT   93   94   90                                                 
CONECT   94   95   93                                                 
CONECT   95   96   96   97   94                                       
CONECT   96   95   95                                                 
CONECT   97   95                                                      
CONECT   98   91   99                                                 
CONECT   99   98  102  100                                            
CONECT  100   99  101  101  103                                       
CONECT  101  100  100                                                 
CONECT  102   99                                                      
CONECT  103  100  104                                                 
CONECT  104  103  105  107                                            
CONECT  105  111  106  106  104                                       
CONECT  106  105  105                                                 
CONECT  107  104  108                                                 
CONECT  108  107  109  110                                            
CONECT  109  108                                                      
CONECT  110  108                                                      
CONECT  111  112  105                                                 
CONECT  112  115  113  111                                            
CONECT  113  118  114  114  112                                       
CONECT  114  113  113                                                 
CONECT  115  116  117  112                                            
CONECT  116  115                                                      
CONECT  117  115                                                      
CONECT  118  119  113                                                 
CONECT  119  122  118  120                                            
CONECT  120  119  121  121  123                                       
CONECT  121  120  120                                                 
CONECT  122  119                                                      
CONECT  123  120  124                                                 
CONECT  124  123  125  127                                            
CONECT  125  124  134  126  126                                       
CONECT  126  125  125                                                 
CONECT  127  124  128                                                 
CONECT  128  127  129                                                 
CONECT  129  128  130                                                 
CONECT  130  131  131  129                                            
CONECT  131  132  133  130  130                                       
CONECT  132  131                                                      
CONECT  133  131                                                      
CONECT  134  125  135                                                 
CONECT  135  134  136                                                 
CONECT  136  135  138  137  137                                       
CONECT  137  136  136                                                 
CONECT  138  136  139                                                 
CONECT  139  138  142  140                                            
CONECT  140  146  139  141  141                                       
CONECT  141  140  140                                                 
CONECT  142  139  143                                                 
CONECT  143  142  144  145                                            
CONECT  144  143                                                      
CONECT  145  143                                                      
CONECT  146  147  140                                                 
CONECT  147  150  146  148                                            
CONECT  148  147  149  149  155                                       
CONECT  149  148  148                                                 
CONECT  150  151  147                                                 
CONECT  151  150  152                                                 
CONECT  152  151  154  154  153                                       
CONECT  153  152                                                      
CONECT  154  152  152                                                 
CONECT  155  148  156                                                 
CONECT  156  157  155  159                                            
CONECT  157  158  158  162  156                                       
CONECT  158  157  157                                                 
CONECT  159  156  160  161                                            
CONECT  160  159                                                      
CONECT  161  159                                                      
CONECT  162  163  157  168                                            
CONECT  163  164  166  162                                            
CONECT  164  169  163  165  165                                       
CONECT  165  164  164                                                 
CONECT  166  163  167                                                 
CONECT  167  166  168                                                 
CONECT  168  162  167                                                 
CONECT  169  170  164                                                 
CONECT  170  171  173  169                                            
CONECT  171  172  172  177  170                                       
CONECT  172  171  171                                                 
CONECT  173  170  174                                                 
CONECT  174  173  175  176                                            
CONECT  175  174                                                      
CONECT  176  174                                                      
CONECT  177  178  171                                                 
CONECT  178  179  181  177                                            
CONECT  179  188  178  180  180                                       
CONECT  180  179  179                                                 
CONECT  181  178  182                                                 
CONECT  182  181  183                                                 
CONECT  183  182  184                                                 
CONECT  184  183  185  185                                            
CONECT  185  186  184  184  187                                       
CONECT  186  185                                                      
CONECT  187  185                                                      
CONECT  188  194  189  179                                            
CONECT  189  192  190  188                                            
CONECT  190  189  191  191  195                                       
CONECT  191  190  190                                                 
CONECT  192  193  189                                                 
CONECT  193  192  194                                                 
CONECT  194  193  188                                                 
CONECT  195  190  201  196                                            
CONECT  196  197  195  199                                            
CONECT  197  198  198  202  196                                       
CONECT  198  197  197                                                 
CONECT  199  200  196                                                 
CONECT  200  201  199                                                 
CONECT  201  200  195                                                 
CONECT  202  203  197                                                 
CONECT  203  204  206  202                                            
CONECT  204  205  205  203  209                                       
CONECT  205  204  204                                                 
CONECT  206  207  203  208                                            
CONECT  207  206                                                      
CONECT  208  206                                                      
CONECT  209  204  210                                                 
CONECT  210  209  213  211                                            
CONECT  211  210  219  212  212                                       
CONECT  212  211  211                                                 
CONECT  213  214  210                                                 
CONECT  214  215  215  216  213                                       
CONECT  215  217  214  214                                            
CONECT  216  218  214                                                 
CONECT  217  215  218  218                                            
CONECT  218  217  217  216                                            
CONECT  219  211  220                                                 
CONECT  220  223  219  221                                            
CONECT  221  220  222  222  228                                       
CONECT  222  221  221                                                 
CONECT  223  224  220                                                 
CONECT  224  225  223                                                 
CONECT  225  227  227  226  224                                       
CONECT  226  225                                                      
CONECT  227  225  225                                                 
CONECT  228  221  229                                                 
CONECT  229  228  232  230                                            
CONECT  230  229  236  231  231                                       
CONECT  231  230  230                                                 
CONECT  232  229  233                                                 
CONECT  233  232  234                                                 
CONECT  234  235  233                                                 
CONECT  235  234                                                      
CONECT  236  230  237                                                 
CONECT  237  236  240  238                                            
CONECT  238  237  239  239  244                                       
CONECT  239  238  238                                                 
CONECT  240  237  241                                                 
CONECT  241  243  243  240  242                                       
CONECT  242  241                                                      
CONECT  243  241  241                                                 
CONECT  244  238  245                                                 
CONECT  245  244  248  246                                            
CONECT  246  245  252  247  247                                       
CONECT  247  246  246                                                 
CONECT  248  245  249                                                 
CONECT  249  250  250  251  248                                       
CONECT  250  249  249                                                 
CONECT  251  249                                                      
CONECT  252  246  253                                                 
CONECT  253  252  256  254                                            
CONECT  254  261  253  255  255                                       
CONECT  255  254  254                                                 
CONECT  256  253  257                                                 
CONECT  257  256  258                                                 
CONECT  258  257  259  259  260                                       
CONECT  259  258  258                                                 
CONECT  260  258                                                      
CONECT  261  262  254                                                 
CONECT  262  265  261  263                                            
CONECT  263  262  268  264  264                                       
CONECT  264  263  263                                                 
CONECT  265  266  267  262                                            
CONECT  266  265                                                      
CONECT  267  265                                                      
CONECT  268  263  269                                                 
CONECT  269  268  272  270                                            
CONECT  270  269  271  271  279                                       
CONECT  271  270  270                                                 
CONECT  272  269  273                                                 
CONECT  273  274  272                                                 
CONECT  274  275  273                                                 
CONECT  275  276  276  274                                            
CONECT  276  278  277  275  275                                       
CONECT  277  276                                                      
CONECT  278  276                                                      
CONECT  279  270  280                                                 
CONECT  280  279  281  283                                            
CONECT  281  288  280  282  282                                       
CONECT  282  281  281                                                 
CONECT  283  280  284                                                 
CONECT  284  283  285                                                 
CONECT  285  286  284                                                 
CONECT  286  287  285                                                 
CONECT  287  286                                                      
CONECT  288  289  281                                                 
CONECT  289  292  288  290                                            
CONECT  290  294  289  291  291                                       
CONECT  291  290  290                                                 
CONECT  292  293  289                                                 
CONECT  293  292                                                      
CONECT  294  295  290                                                 
CONECT  295  298  294  296                                            
CONECT  296  295  302  297  297                                       
CONECT  297  296  296                                                 
CONECT  298  299  295                                                 
CONECT  299  300  301  298                                            
CONECT  300  299                                                      
CONECT  301  299                                                      
CONECT  302  296  303                                                 
CONECT  303  302  306  304                                            
CONECT  304  303  310  305  305                                       
CONECT  305  304  304                                                 
CONECT  306  307  303  308                                            
CONECT  307  309  306                                                 
CONECT  308  306                                                      
CONECT  309  307                                                      
CONECT  310  304  311                                                 
CONECT  311  310  314  312                                            
CONECT  312  315  311  313  313                                       
CONECT  313  312  312                                                 
CONECT  314  311                                                      
CONECT  315  316  312                                                 
CONECT  316  315  317                                                 
CONECT  317  319  316  318  318                                       
CONECT  318  317  317                                                 
CONECT  319  320  317                                                 
CONECT  320  323  319  321                                            
CONECT  321  320  329  322  322                                       
CONECT  322  321  321                                                 
CONECT  323  324  320                                                 
CONECT  324  326  326  325  323                                       
CONECT  325  327  324                                                 
CONECT  326  328  324  324                                            
CONECT  327  328  328  325                                            
CONECT  328  327  327  326                                            
CONECT  329  321  330                                                 
CONECT  330  329  333  331                                            
CONECT  331  330  337  332  332                                       
CONECT  332  331  331                                                 
CONECT  333  334  330                                                 
CONECT  334  333  335                                                 
CONECT  335  334  336                                                 
CONECT  336  335                                                      
CONECT  337  331  338                                                 
CONECT  338  341  337  339                                            
CONECT  339  344  338  340  340                                       
CONECT  340  339  339                                                 
CONECT  341  342  343  338                                            
CONECT  342  341                                                      
CONECT  343  341                                                      
CONECT  344  345  339                                                 
CONECT  345  348  344  346                                            
CONECT  346  345  353  347  347                                       
CONECT  347  346  346                                                 
CONECT  348  349  345                                                 
CONECT  349  350  348                                                 
CONECT  350  351  351  352  349                                       
CONECT  351  350  350                                                 
CONECT  352  350                                                      
CONECT  353  346  354                                                 
CONECT  354  353  357  355                                            
CONECT  355  354  361  356  356                                       
CONECT  356  355  355                                                 
CONECT  357  358  354  359                                            
CONECT  358  360  357                                                 
CONECT  359  357                                                      
CONECT  360  358                                                      
CONECT  361  355  362                                                 
CONECT  362  361  365  363                                            
CONECT  363  369  362  364  364                                       
CONECT  364  363  363                                                 
CONECT  365  362  366                                                 
CONECT  366  365  367                                                 
CONECT  367  366  368                                                 
CONECT  368  367                                                      
CONECT  369  370  363                                                 
CONECT  370  373  369  371                                            
CONECT  371  378  370  372  372                                       
CONECT  372  371  371                                                 
CONECT  373  374  370                                                 
CONECT  374  375  373                                                 
CONECT  375  376  376  377  374                                       
CONECT  376  375  375                                                 
CONECT  377  375                                                      
CONECT  378  379  371                                                 
CONECT  379  382  378  380                                            
CONECT  380  379  381  381  386                                       
CONECT  381  380  380                                                 
CONECT  382  383  379                                                 
CONECT  383  384  385  382                                            
CONECT  384  383                                                      
CONECT  385  383                                                      
CONECT  386  380  387                                                 
CONECT  387  386  390  388                                            
CONECT  388  387  394  389  389                                       
CONECT  389  388  388                                                 
CONECT  390  391  387                                                 
CONECT  391  392  393  390                                            
CONECT  392  391                                                      
CONECT  393  391                                                      
CONECT  394  388  395                                                 
CONECT  395  394  396  398                                            
CONECT  396  395  402  397  397                                       
CONECT  397  396  396                                                 
CONECT  398  395  399                                                 
CONECT  399  400  400  401  398                                       
CONECT  400  399  399                                                 
CONECT  401  399                                                      
CONECT  402  403  396                                                 
CONECT  403  406  402  404                                            
CONECT  404  405  405  403  410                                       
CONECT  405  404  404                                                 
CONECT  406  407  403                                                 
CONECT  407  408  406  409                                            
CONECT  408  407                                                      
CONECT  409  407                                                      
CONECT  410  404  411                                                 
CONECT  411  412  410  414                                            
CONECT  412  418  413  413  411                                       
CONECT  413  412  412                                                 
CONECT  414  411  415                                                 
CONECT  415  416  416  414  417                                       
CONECT  416  415  415                                                 
CONECT  417  415                                                      
CONECT  418  419  412                                                 
CONECT  419  422  420  418                                            
CONECT  420  421  421  419  426                                       
CONECT  421  420  420                                                 
CONECT  422  423  419                                                 
CONECT  423  424  425  422                                            
CONECT  424  423                                                      
CONECT  425  423                                                      
CONECT  426  420  427                                                 
CONECT  427  426  430  428                                            
CONECT  428  427  429  429  431                                       
CONECT  429  428  428                                                 
CONECT  430  427                                                      
CONECT  431  428  432                                                 
CONECT  432  431  433  435                                            
CONECT  433  434  434  432  439                                       
CONECT  434  433  433                                                 
CONECT  435  432  436                                                 
CONECT  436  435  437  437  438                                       
CONECT  437  436  436                                                 
CONECT  438  436                                                      
CONECT  439  433  440                                                 
CONECT  440  441  439  443                                            
CONECT  441  442  442  440  447                                       
CONECT  442  441  441                                                 
CONECT  443  440  444                                                 
CONECT  444  445  445  443  446                                       
CONECT  445  444  444                                                 
CONECT  446  444                                                      
CONECT  447  441  448                                                 
CONECT  448  449  447  451                                            
CONECT  449  450  450  453  448                                       
CONECT  450  449  449                                                 
CONECT  451  448  452                                                 
CONECT  452  451                                                      
CONECT  453  454  449                                                 
CONECT  454  455  457  453                                            
CONECT  455  456  456  461  454                                       
CONECT  456  455  455                                                 
CONECT  457  454  458                                                 
CONECT  458  457  460  459                                            
CONECT  459  458                                                      
CONECT  460  458                                                      
CONECT  461  462  455                                                 
CONECT  462  463  465  461                                            
CONECT  463  464  464  469  462                                       
CONECT  464  463  463                                                 
CONECT  465  466  462                                                 
CONECT  466  467  465                                                 
CONECT  467  466  468                                                 
CONECT  468  467                                                      
CONECT  469  470  463                                                 
CONECT  470  471  473  469                                            
CONECT  471  472  472  470  478                                       
CONECT  472  471  471                                                 
CONECT  473  470  474                                                 
CONECT  474  475  473                                                 
CONECT  475  477  477  476  474                                       
CONECT  476  475                                                      
CONECT  477  475  475                                                 
CONECT  478  471  479                                                 
CONECT  479  480  478  482                                            
CONECT  480  485  481  481  479                                       
CONECT  481  480  480                                                 
CONECT  482  479  484  483                                            
CONECT  483  482                                                      
CONECT  484  482                                                      
CONECT  485  486  491  480                                            
CONECT  486  487  489  485                                            
CONECT  487  488  488  492  486                                       
CONECT  488  487  487                                                 
CONECT  489  486  490                                                 
CONECT  490  489  491                                                 
CONECT  491  490  485                                                 
CONECT  492  493  487                                                 
CONECT  493  496  494  492                                            
CONECT  494  495  495  493  502                                       
CONECT  495  494  494                                                 
CONECT  496  497  493                                                 
CONECT  497  499  499  498  496                                       
CONECT  498  500  497                                                 
CONECT  499  501  497  497                                            
CONECT  500  501  501  498                                            
CONECT  501  500  500  499                                            
CONECT  502  494  503                                                 
CONECT  503  504  502  506                                            
CONECT  504  505  505  513  503                                       
CONECT  505  504  504                                                 
CONECT  506  503  507                                                 
CONECT  507  506  508                                                 
CONECT  508  507  509                                                 
CONECT  509  508  510  510                                            
CONECT  510  509  509  511  512                                       
CONECT  511  510                                                      
CONECT  512  510                                                      
CONECT  513  514  504                                                 
CONECT  514  515  517  513                                            
CONECT  515  521  516  516  514                                       
CONECT  516  515  515                                                 
CONECT  517  519  514  518                                            
CONECT  518  517  520                                                 
CONECT  519  517                                                      
CONECT  520  518                                                      
CONECT  521  522  515                                                 
CONECT  522  525  523  521                                            
CONECT  523  524  524  522  526                                       
CONECT  524  523  523                                                 
CONECT  525  522                                                      
CONECT  526  523  527                                                 
CONECT  527  526  528  530                                            
CONECT  528  529  529  527  535                                       
CONECT  529  528  528                                                 
CONECT  530  527  531                                                 
CONECT  531  530  532                                                 
CONECT  532  531  533                                                 
CONECT  533  532  534                                                 
CONECT  534  533                                                      
CONECT  535  528  536                                                 
CONECT  536  537  535  539                                            
CONECT  537  543  538  538  536                                       
CONECT  538  537  537                                                 
CONECT  539  536  540                                                 
CONECT  540  539  541                                                 
CONECT  541  540  542                                                 
CONECT  542  541                                                      
CONECT  543  544  537                                                 
CONECT  544  545  547  543                                            
CONECT  545  546  546  555  544                                       
CONECT  546  545  545                                                 
CONECT  547  544  548                                                 
CONECT  548  547  550  550  549                                       
CONECT  549  548  551  551                                            
CONECT  550  548  548  552                                            
CONECT  551  549  549  553                                            
CONECT  552  550  553  553                                            
CONECT  553  552  552  551  554                                       
CONECT  554  553                                                      
CONECT  555  556  545                                                 
CONECT  556  559  557  555                                            
CONECT  557  558  558  556  562                                       
CONECT  558  557  557                                                 
CONECT  559  560  561  556                                            
CONECT  560  559                                                      
CONECT  561  559                                                      
CONECT  562  557  563                                                 
CONECT  563  562  566  564                                            
CONECT  564  563  565  565  570                                       
CONECT  565  564  564                                                 
CONECT  566  567  563                                                 
CONECT  567  568  568  569  566                                       
CONECT  568  567  567                                                 
CONECT  569  567                                                      
CONECT  570  564  571                                                 
CONECT  571  570  572  574                                            
CONECT  572  573  573  571  579                                       
CONECT  573  572  572                                                 
CONECT  574  571  575                                                 
CONECT  575  574  576                                                 
CONECT  576  575  577  577  578                                       
CONECT  577  576  576                                                 
CONECT  578  576                                                      
CONECT  579  572  580                                                 
CONECT  580  581  579  583                                            
CONECT  581  587  582  582  580                                       
CONECT  582  581  581                                                 
CONECT  583  580  584  585                                            
CONECT  584  583  586                                                 
CONECT  585  583                                                      
CONECT  586  584                                                      
CONECT  587  588  581                                                 
CONECT  588  589  591  587                                            
CONECT  589  590  590  598  588                                       
CONECT  590  589  589                                                 
CONECT  591  588  592                                                 
CONECT  592  591  594  594  593                                       
CONECT  593  592  595  595                                            
CONECT  594  592  592  596                                            
CONECT  595  593  593  597                                            
CONECT  596  594  597  597                                            
CONECT  597  596  596  595                                            
CONECT  598  599  589                                                 
CONECT  599  600  602  598                                            
CONECT  600  601  601  604  599                                       
CONECT  601  600  600                                                 
CONECT  602  599  603                                                 
CONECT  603  602                                                      
CONECT  604  605  600                                                 
CONECT  605  606  604                                                 
CONECT  606  607  607  608  605                                       
CONECT  607  606  606                                                 
CONECT  608  609  606                                                 
CONECT  609  610  612  608                                            
CONECT  610  611  611  616  609                                       
CONECT  611  610  610                                                 
CONECT  612  609  613                                                 
CONECT  613  612  615  614                                            
CONECT  614  613                                                      
CONECT  615  613                                                      
CONECT  616  617  610                                                 
CONECT  617  618  620  616                                            
CONECT  618  624  617  619  619                                       
CONECT  619  618  618                                                 
CONECT  620  621  617                                                 
CONECT  621  622  622  623  620                                       
CONECT  622  621  621                                                 
CONECT  623  621                                                      
CONECT  624  625  618                                                 
CONECT  625  628  626  624                                            
CONECT  626  627  627  636  625                                       
CONECT  627  626  626                                                 
CONECT  628  629  625                                                 
CONECT  629  628  631  631  630                                       
CONECT  630  629  632  632                                            
CONECT  631  629  629  633                                            
CONECT  632  630  630  634                                            
CONECT  633  631  634  634                                            
CONECT  634  633  633  632  635                                       
CONECT  635  634                                                      
CONECT  636  626  637                                                 
CONECT  637  640  636  638                                            
CONECT  638  637  639  639  641                                       
CONECT  639  638  638                                                 
CONECT  640  637                                                      
CONECT  641  638  642                                                 
CONECT  642  641  643  645                                            
CONECT  643  649  642  644  644                                       
CONECT  644  643  643                                                 
CONECT  645  642  646                                                 
CONECT  646  647  647  645  648                                       
CONECT  647  646  646                                                 
CONECT  648  646                                                      
CONECT  649  650  643                                                 
CONECT  650  653  649  651                                            
CONECT  651  652  652  650  660                                       
CONECT  652  651  651                                                 
CONECT  653  654  650                                                 
CONECT  654  655  655  653  656                                       
CONECT  655  657  654  654                                            
CONECT  656  654  658  658                                            
CONECT  657  655  659  659                                            
CONECT  658  659  656  656                                            
CONECT  659  657  657  658                                            
CONECT  660  651  661  666                                            
CONECT  661  662  660  664                                            
CONECT  662  663  663  667  661                                       
CONECT  663  662  662                                                 
CONECT  664  661  665                                                 
CONECT  665  666  664                                                 
CONECT  666  660  665                                                 
CONECT  667  668  662                                                 
CONECT  668  671  669  667                                            
CONECT  669  676  668  670  670                                       
CONECT  670  669  669                                                 
CONECT  671  672  668                                                 
CONECT  672  673  671                                                 
CONECT  673  674  672                                                 
CONECT  674  675  673                                                 
CONECT  675  674                                                      
CONECT  676  677  669                                                 
CONECT  677  680  678  676                                            
CONECT  678  679  679  677  684                                       
CONECT  679  678  678                                                 
CONECT  680  682  681  677                                            
CONECT  681  680  683                                                 
CONECT  682  680                                                      
CONECT  683  681                                                      
CONECT  684  678  685                                                 
CONECT  685  686  684  688                                            
CONECT  686  691  685  687  687                                       
CONECT  687  686  686                                                 
CONECT  688  685  690  689                                            
CONECT  689  688                                                      
CONECT  690  688                                                      
CONECT  691  692  686                                                 
CONECT  692  695  693  691                                            
CONECT  693  694  694  692  699                                       
CONECT  694  693  693                                                 
CONECT  695  696  692                                                 
CONECT  696  697  695  698                                            
CONECT  697  696                                                      
CONECT  698  696                                                      
CONECT  699  693  700                                                 
CONECT  700  701  699  703                                            
CONECT  701  707  702  702  700                                       
CONECT  702  701  701                                                 
CONECT  703  700  705  704                                            
CONECT  704  703  706                                                 
CONECT  705  703                                                      
CONECT  706  704                                                      
CONECT  707  708  701                                                 
CONECT  708  711  707  709                                            
CONECT  709  708  716  710  710                                       
CONECT  710  709  709                                                 
CONECT  711  712  708                                                 
CONECT  712  713  711                                                 
CONECT  713  714  714  715  712                                       
CONECT  714  713  713                                                 
CONECT  715  713                                                      
CONECT  716  709  717                                                 
CONECT  717  716  718  720                                            
CONECT  718  719  719  724  717                                       
CONECT  719  718  718                                                 
CONECT  720  717  721                                                 
CONECT  721  720  723  722  722                                       
CONECT  722  721  721                                                 
CONECT  723  721                                                      
CONECT  724  725  718                                                 
CONECT  725  728  724  726                                            
CONECT  726  725  727  727  733                                       
CONECT  727  726  726                                                 
CONECT  728  729  725                                                 
CONECT  729  730  728                                                 
CONECT  730  731  729                                                 
CONECT  731  732  730                                                 
CONECT  732  731                                                      
CONECT  733  726  734                                                 
CONECT  734  733  735  737                                            
CONECT  735  741  734  736  736                                       
CONECT  736  735  735                                                 
CONECT  737  734  738                                                 
CONECT  738  737  739                                                 
CONECT  739  738  740                                                 
CONECT  740  739                                                      
CONECT  741  742  735                                                 
CONECT  742  745  741  743                                            
CONECT  743  742  744  744  750                                       
CONECT  744  743  743                                                 
CONECT  745  746  742                                                 
CONECT  746  747  745                                                 
CONECT  747  748  746                                                 
CONECT  748  749  747                                                 
CONECT  749  748                                                      
CONECT  750  743  751                                                 
CONECT  751  750  752  754                                            
CONECT  752  753  753  757  751                                       
CONECT  753  752  752                                                 
CONECT  754  751  756  755                                            
CONECT  755  754                                                      
CONECT  756  754                                                      
CONECT  757  752  758                                                 
CONECT  758  761  757  759                                            
CONECT  759  758  760  760  765                                       
CONECT  760  759  759                                                 
CONECT  761  758  762                                                 
CONECT  762  761  764  764  763                                       
CONECT  763  762                                                      
CONECT  764  762  762                                                 
CONECT  765  759  766                                                 
CONECT  766  765  767  769                                            
CONECT  767  768  768  766  774                                       
CONECT  768  767  767                                                 
CONECT  769  766  770                                                 
CONECT  770  769  771                                                 
CONECT  771  770  772  772  773                                       
CONECT  772  771  771                                                 
CONECT  773  771                                                      
CONECT  774  767  775                                                 
CONECT  775  774  776  778                                            
CONECT  776  775  782  777  777                                       
CONECT  777  776  776                                                 
CONECT  778  775  779                                                 
CONECT  779  778  780                                                 
CONECT  780  779  781                                                 
CONECT  781  780                                                      
CONECT  782  776  783                                                 
CONECT  783  786  782  784                                            
CONECT  784  785  785  783  789                                       
CONECT  785  784  784                                                 
CONECT  786  788  787  783                                            
CONECT  787  786                                                      
CONECT  788  786                                                      
CONECT  789  784  790                                                 
CONECT  790  789  791  793                                            
CONECT  791  790  796  792  792                                       
CONECT  792  791  791                                                 
CONECT  793  790  794  795                                            
CONECT  794  793                                                      
CONECT  795  793                                                      
CONECT  796  791  797                                                 
CONECT  797  800  796  798                                            
CONECT  798  797  799  799  803                                       
CONECT  799  798  798                                                 
CONECT  800  802  801  797                                            
CONECT  801  800                                                      
CONECT  802  800                                                      
CONECT  803  798  804                                                 
CONECT  804  803  805  807                                            
CONECT  805  804  806  806  814                                       
CONECT  806  805  805                                                 
CONECT  807  804  808                                                 
CONECT  808  807  809                                                 
CONECT  809  808  810                                                 
CONECT  810  811  811  809                                            
CONECT  811  813  810  810  812                                       
CONECT  812  811                                                      
CONECT  813  811                                                      
CONECT  814  805  815                                                 
CONECT  815  814  816  818                                            
CONECT  816  822  817  817  815                                       
CONECT  817  816  816                                                 
CONECT  818  815  819                                                 
CONECT  819  818  820  820  821                                       
CONECT  820  819  819                                                 
CONECT  821  819                                                      
CONECT  822  823  816                                                 
CONECT  823  826  824  822                                            
CONECT  824  823  825  825  830                                       
CONECT  825  824  824                                                 
CONECT  826  828  827  823                                            
CONECT  827  829  826                                                 
CONECT  828  826                                                      
CONECT  829  827                                                      
CONECT  830  824  831                                                 
CONECT  831  832  830  834                                            
CONECT  832  833  833  837  831                                       
CONECT  833  832  832                                                 
CONECT  834  831  836  835                                            
CONECT  835  834                                                      
CONECT  836  834                                                      
CONECT  837  838  832                                                 
CONECT  838  841  839  837                                            
CONECT  839  838  845  840  840                                       
CONECT  840  839  839                                                 
CONECT  841  842  838                                                 
CONECT  842  843  844  841                                            
CONECT  843  842                                                      
CONECT  844  842                                                      
CONECT  845  846  839                                                 
CONECT  846  847  845  849                                            
CONECT  847  848  848  852  846                                       
CONECT  848  847  847                                                 
CONECT  849  846  851  850                                            
CONECT  850  849                                                      
CONECT  851  849                                                      
CONECT  852  853  847                                                 
CONECT  853  856  854  852                                            
CONECT  854  858  853  855  855                                       
CONECT  855  854  854                                                 
CONECT  856  857  853                                                 
CONECT  857  856                                                      
CONECT  858  859  854                                                 
CONECT  859  860  862  858                                            
CONECT  860  861  861  859  865                                       
CONECT  861  860  860                                                 
CONECT  862  864  863  859                                            
CONECT  863  862                                                      
CONECT  864  862                                                      
CONECT  865  860  866                                                 
CONECT  866  867  865  869                                            
CONECT  867  871  868  868  866                                       
CONECT  868  867  867                                                 
CONECT  869  866  870                                                 
CONECT  870  869                                                      
CONECT  871  872  867                                                 
CONECT  872  875  873  871                                            
CONECT  873  874  874  872  880                                       
CONECT  874  873  873                                                 
CONECT  875  876  872                                                 
CONECT  876  877  875                                                 
CONECT  877  879  879  878  876                                       
CONECT  878  877                                                      
CONECT  879  877  877                                                 
CONECT  880  873  881                                                 
CONECT  881  880  884  882                                            
CONECT  882  881  883  883  890                                       
CONECT  883  882  882                                                 
CONECT  884  885  881                                                 
CONECT  885  887  887  886  884                                       
CONECT  886  888  885                                                 
CONECT  887  889  885  885                                            
CONECT  888  889  889  886                                            
CONECT  889  887  888  888                                            
CONECT  890  882  891                                                 
CONECT  891  890  892  894                                            
CONECT  892  900  891  893  893                                       
CONECT  893  892  892                                                 
CONECT  894  891  895                                                 
CONECT  895  894  896  896  897                                       
CONECT  896  895  895  898                                            
CONECT  897  895  899                                                 
CONECT  898  896  899  899                                            
CONECT  899  898  898  897                                            
CONECT  900  901  892                                                 
CONECT  901  904  900  902                                            
CONECT  902  901  903  903  911                                       
CONECT  903  902  902                                                 
CONECT  904  905  901                                                 
CONECT  905  907  907  906  904                                       
CONECT  906  908  908  905                                            
CONECT  907  909  905  905                                            
CONECT  908  910  906  906                                            
CONECT  909  910  910  907                                            
CONECT  910  909  909  908                                            
CONECT  911  902  912                                                 
CONECT  912  911  913  915                                            
CONECT  913  914  914  912  918                                       
CONECT  914  913  913                                                 
CONECT  915  912  917  916                                            
CONECT  916  915                                                      
CONECT  917  915                                                      
CONECT  918  913  919                                                 
CONECT  919  918  920  922                                            
CONECT  920  925  919  921  921                                       
CONECT  921  920  920                                                 
CONECT  922  919  923  924                                            
CONECT  923  922                                                      
CONECT  924  922                                                      
CONECT  925  926  920                                                 
CONECT  926  929  925  927                                            
CONECT  927  928  928  926  933                                       
CONECT  928  927  927                                                 
CONECT  929  930  931  926                                            
CONECT  930  932  929                                                 
CONECT  931  929                                                      
CONECT  932  930                                                      
CONECT  933  927  934                                                 
CONECT  934  933  935  937                                            
CONECT  935  941  934  936  936                                       
CONECT  936  935  935                                                 
CONECT  937  934  938                                                 
CONECT  938  939  939  937  940                                       
CONECT  939  938  938                                                 
CONECT  940  938                                                      
CONECT  941  942  935                                                 
CONECT  942  943  941                                                 
CONECT  943  945  944  944  942                                       
CONECT  944  943  943                                                 
CONECT  945  946  943                                                 
CONECT  946  947  945  949                                            
CONECT  947  954  948  948  946                                       
CONECT  948  947  947                                                 
CONECT  949  946  950                                                 
CONECT  950  949  951                                                 
CONECT  951  950  952                                                 
CONECT  952  951  953                                                 
CONECT  953  952                                                      
CONECT  954  955  947                                                 
CONECT  955  958  956  954                                            
CONECT  956  959  955  957  957                                       
CONECT  957  956  956                                                 
CONECT  958  955                                                      
CONECT  959  960  956                                                 
CONECT  960  961  959  963                                            
CONECT  961  966  962  962  960                                       
CONECT  962  961  961                                                 
CONECT  963  960  965  964                                            
CONECT  964  963                                                      
CONECT  965  963                                                      
CONECT  966  967  961                                                 
CONECT  967  970  968  966                                            
CONECT  968  973  967  969  969                                       
CONECT  969  968  968                                                 
CONECT  970  971  972  967                                            
CONECT  971  970                                                      
CONECT  972  970                                                      
CONECT  973  974  968                                                 
CONECT  974  975  973  977                                            
CONECT  975  976  976  978  974                                       
CONECT  976  975  975                                                 
CONECT  977  974                                                      
CONECT  978  979  975                                                 
CONECT  979  982  980  978                                            
CONECT  980  990  979  981  981                                       
CONECT  981  980  980                                                 
CONECT  982  983  979                                                 
CONECT  983  985  985  982  984                                       
CONECT  984  983  986  986                                            
CONECT  985  987  983  983                                            
CONECT  986  988  984  984                                            
CONECT  987  985  988  988                                            
CONECT  988  987  987  989  986                                       
CONECT  989  988                                                      
CONECT  990  991  980                                                 
CONECT  991  992  994  990                                            
CONECT  992  993  993  998  991                                       
CONECT  993  992  992                                                 
CONECT  994  996  991  995                                            
CONECT  995  994  997                                                 
CONECT  996  994                                                      
CONECT  997  995                                                      
CONECT  998  999  992 1004                                            
CONECT  999 1000 1002  998                                            
CONECT 1000 1005 1001 1001  999                                       
CONECT 1001 1000 1000                                                 
CONECT 1002  999 1003                                                 
CONECT 1003 1002 1004                                                 
CONECT 1004  998 1003                                                 
CONECT 1005 1006 1000                                                 
CONECT 1006 1009 1007 1005                                            
CONECT 1007 1014 1008 1008 1006                                       
CONECT 1008 1007 1007                                                 
CONECT 1009 1010 1006                                                 
CONECT 1010 1011 1009                                                 
CONECT 1011 1012 1010                                                 
CONECT 1012 1013 1011                                                 
CONECT 1013 1012                                                      
CONECT 1014 1015 1007                                                 
CONECT 1015 1018 1014 1016                                            
CONECT 1016 1015 1017 1017 1022                                       
CONECT 1017 1016 1016                                                 
CONECT 1018 1019 1015                                                 
CONECT 1019 1021 1021 1020 1018                                       
CONECT 1020 1019                                                      
CONECT 1021 1019 1019                                                 
CONECT 1022 1016 1023                                                 
CONECT 1023 1022 1026 1024                                            
CONECT 1024 1023 1025 1025 1028                                       
CONECT 1025 1024 1024                                                 
CONECT 1026 1027 1023                                                 
CONECT 1027 1026                                                      
CONECT 1028 1024 1029                                                 
CONECT 1029 1028 1030 1032                                            
CONECT 1030 1031 1031 1029 1035                                       
CONECT 1031 1030 1030                                                 
CONECT 1032 1029 1034 1033                                            
CONECT 1033 1032                                                      
CONECT 1034 1032                                                      
CONECT 1035 1030 1036                                                 
CONECT 1036 1035 1039 1037                                            
CONECT 1037 1036 1043 1038 1038                                       
CONECT 1038 1037 1037                                                 
CONECT 1039 1040 1036 1041                                            
CONECT 1040 1042 1039                                                 
CONECT 1041 1039                                                      
CONECT 1042 1040                                                      
CONECT 1043 1037 1044                                                 
CONECT 1044 1043 1045                                                 
CONECT 1045 1044 1046 1046 1047                                       
CONECT 1046 1045 1045                                                 
CONECT 1047 1045 1048                                                 
CONECT 1048 1047 1049 1051                                            
CONECT 1049 1048 1055 1050 1050                                       
CONECT 1050 1049 1049                                                 
CONECT 1051 1048 1052                                                 
CONECT 1052 1054 1051 1053                                            
CONECT 1053 1052                                                      
CONECT 1054 1052                                                      
CONECT 1055 1049 1056                                                 
CONECT 1056 1057 1055 1059                                            
CONECT 1057 1061 1058 1058 1056                                       
CONECT 1058 1057 1057                                                 
CONECT 1059 1060 1056                                                 
CONECT 1060 1059                                                      
CONECT 1061 1062 1057                                                 
CONECT 1062 1065 1063 1061                                            
CONECT 1063 1064 1064 1062 1070                                       
CONECT 1064 1063 1063                                                 
CONECT 1065 1066 1062                                                 
CONECT 1066 1067 1065                                                 
CONECT 1067 1068 1066                                                 
CONECT 1068 1069 1067                                                 
CONECT 1069 1068                                                      
CONECT 1070 1063 1071                                                 
CONECT 1071 1070 1074 1072                                            
CONECT 1072 1071 1073 1073 1078                                       
CONECT 1073 1072 1072                                                 
CONECT 1074 1075 1071 1076                                            
CONECT 1075 1077 1074                                                 
CONECT 1076 1074                                                      
CONECT 1077 1075                                                      
CONECT 1078 1072 1079                                                 
CONECT 1079 1078 1080 1082                                            
CONECT 1080 1086 1081 1081 1079                                       
CONECT 1081 1080 1080                                                 
CONECT 1082 1079 1083                                                 
CONECT 1083 1082 1084 1084 1085                                       
CONECT 1084 1083 1083                                                 
CONECT 1085 1083                                                      
CONECT 1086 1087 1080                                                 
CONECT 1087 1088 1090 1086                                            
CONECT 1088 1097 1089 1089 1087                                       
CONECT 1089 1088 1088                                                 
CONECT 1090 1087 1091                                                 
CONECT 1091 1090 1092                                                 
CONECT 1092 1093 1091                                                 
CONECT 1093 1092 1094 1094                                            
CONECT 1094 1095 1093 1093 1096                                       
CONECT 1095 1094                                                      
CONECT 1096 1094                                                      
CONECT 1097 1098 1088                                                 
CONECT 1098 1101 1097 1099                                            
CONECT 1099 1098 1100 1100 1105                                       
CONECT 1100 1099 1099                                                 
CONECT 1101 1102 1103 1098                                            
CONECT 1102 1104 1101                                                 
CONECT 1103 1101                                                      
CONECT 1104 1102                                                      
CONECT 1105 1099 1106                                                 
CONECT 1106 1105 1107 1109                                            
CONECT 1107 1106 1108 1108 1112                                       
CONECT 1108 1107 1107                                                 
CONECT 1109 1106 1111 1110                                            
CONECT 1110 1109                                                      
CONECT 1111 1109                                                      
CONECT 1112 1107 1113                                                 
CONECT 1113 1114 1112 1116                                            
CONECT 1114 1121 1115 1115 1113                                       
CONECT 1115 1114 1114                                                 
CONECT 1116 1113 1117                                                 
CONECT 1117 1116 1118                                                 
CONECT 1118 1119 1119 1117 1120                                       
CONECT 1119 1118 1118                                                 
CONECT 1120 1118                                                      
CONECT 1121 1122 1114                                                 
CONECT 1122 1125 1123 1121                                            
CONECT 1123 1124 1124 1132 1122                                       
CONECT 1124 1123 1123                                                 
CONECT 1125 1126 1122                                                 
CONECT 1126 1127 1127 1128 1125                                       
CONECT 1127 1129 1126 1126                                            
CONECT 1128 1130 1130 1126                                            
CONECT 1129 1131 1131 1127                                            
CONECT 1130 1131 1128 1128                                            
CONECT 1131 1129 1129 1130                                            
CONECT 1132 1133 1123                                                 
CONECT 1133 1136 1132 1134                                            
CONECT 1134 1133 1135 1135 1143                                       
CONECT 1135 1134 1134                                                 
CONECT 1136 1137 1133                                                 
CONECT 1137 1138 1138 1139 1136                                       
CONECT 1138 1140 1137 1137                                            
CONECT 1139 1141 1141 1137                                            
CONECT 1140 1142 1142 1138                                            
CONECT 1141 1142 1139 1139                                            
CONECT 1142 1140 1140 1141                                            
CONECT 1143 1134 1144                                                 
CONECT 1144 1143 1145 1147                                            
CONECT 1145 1148 1144 1146 1146                                       
CONECT 1146 1145 1145                                                 
CONECT 1147 1144                                                      
CONECT 1148 1149 1145                                                 
CONECT 1149 1150 1152 1148                                            
CONECT 1150 1151 1151 1157 1149                                       
CONECT 1151 1150 1150                                                 
CONECT 1152 1149 1153                                                 
CONECT 1153 1152 1154                                                 
CONECT 1154 1153 1155 1155 1156                                       
CONECT 1155 1154 1154                                                 
CONECT 1156 1154                                                      
CONECT 1157 1158 1150                                                 
CONECT 1158 1161 1157 1159                                            
CONECT 1159 1158 1168 1160 1160                                       
CONECT 1160 1159 1159                                                 
CONECT 1161 1162 1158                                                 
CONECT 1162 1163 1161                                                 
CONECT 1163 1164 1162                                                 
CONECT 1164 1165 1165 1163                                            
CONECT 1165 1167 1166 1164 1164                                       
CONECT 1166 1165                                                      
CONECT 1167 1165                                                      
CONECT 1168 1174 1159 1169                                            
CONECT 1169 1172 1168 1170                                            
CONECT 1170 1171 1171 1169 1175                                       
CONECT 1171 1170 1170                                                 
CONECT 1172 1173 1169                                                 
CONECT 1173 1174 1172                                                 
CONECT 1174 1173 1168                                                 
CONECT 1175 1170 1176                                                 
CONECT 1176 1175 1179 1177                                            
CONECT 1177 1184 1176 1178 1178                                       
CONECT 1178 1177 1177                                                 
CONECT 1179 1180 1176                                                 
CONECT 1180 1181 1179                                                 
CONECT 1181 1183 1182 1182 1180                                       
CONECT 1182 1181 1181                                                 
CONECT 1183 1181                                                      
CONECT 1184 1185 1177                                                 
CONECT 1185 1188 1184 1186                                            
CONECT 1186 1187 1187 1185 1191                                       
CONECT 1187 1186 1186                                                 
CONECT 1188 1190 1189 1185                                            
CONECT 1189 1188                                                      
CONECT 1190 1188                                                      
CONECT 1191 1186 1192                                                 
CONECT 1192 1193 1191 1195                                            
CONECT 1193 1200 1194 1194 1192                                       
CONECT 1194 1193 1193                                                 
CONECT 1195 1192 1196                                                 
CONECT 1196 1195 1197                                                 
CONECT 1197 1196 1199 1198 1198                                       
CONECT 1198 1197 1197                                                 
CONECT 1199 1197                                                      
CONECT 1200 1201 1193                                                 
CONECT 1201 1202 1204 1200                                            
CONECT 1202 1203 1203 1209 1201                                       
CONECT 1203 1202 1202                                                 
CONECT 1204 1201 1205                                                 
CONECT 1205 1204 1206                                                 
CONECT 1206 1205 1208 1208 1207                                       
CONECT 1207 1206                                                      
CONECT 1208 1206 1206                                                 
CONECT 1209 1210 1202                                                 
CONECT 1210 1213 1211 1209                                            
CONECT 1211 1212 1212 1210 1220                                       
CONECT 1212 1211 1211                                                 
CONECT 1213 1214 1210                                                 
CONECT 1214 1215 1213                                                 
CONECT 1215 1216 1214                                                 
CONECT 1216 1215 1217 1217                                            
CONECT 1217 1216 1216 1219 1218                                       
CONECT 1218 1217                                                      
CONECT 1219 1217                                                      
CONECT 1220 1211 1221                                                 
CONECT 1221 1220 1222 1224                                            
CONECT 1222 1223 1223 1221 1228                                       
CONECT 1223 1222 1222                                                 
CONECT 1224 1221 1225                                                 
CONECT 1225 1226 1224 1227                                            
CONECT 1226 1225                                                      
CONECT 1227 1225                                                      
CONECT 1228 1222 1229                                                 
CONECT 1229 1230 1228 1232                                            
CONECT 1230 1235 1231 1231 1229                                       
CONECT 1231 1230 1230                                                 
CONECT 1232 1229 1234 1233                                            
CONECT 1233 1232                                                      
CONECT 1234 1232                                                      
CONECT 1235 1236 1230                                                 
CONECT 1236 1237 1239 1235                                            
CONECT 1237 1238 1238 1244 1236                                       
CONECT 1238 1237 1237                                                 
CONECT 1239 1240 1236                                                 
CONECT 1240 1241 1239                                                 
CONECT 1241 1242 1242 1243 1240                                       
CONECT 1242 1241 1241                                                 
CONECT 1243 1241                                                      
CONECT 1244 1245 1237                                                 
CONECT 1245 1246 1248 1244                                            
CONECT 1246 1247 1247 1245 1253                                       
CONECT 1247 1246 1246                                                 
CONECT 1248 1249 1245                                                 
CONECT 1249 1250 1248                                                 
CONECT 1250 1252 1249 1251 1251                                       
CONECT 1251 1250 1250                                                 
CONECT 1252 1250                                                      
CONECT 1253 1246 1254                                                 
CONECT 1254 1255 1253 1257                                            
CONECT 1255 1256 1256 1261 1254                                       
CONECT 1256 1255 1255                                                 
CONECT 1257 1254 1259 1258                                            
CONECT 1258 1257 1260                                                 
CONECT 1259 1257                                                      
CONECT 1260 1258                                                      
CONECT 1261 1262 1255                                                 
CONECT 1262 1263 1265 1261                                            
CONECT 1263 1269 1264 1264 1262                                       
CONECT 1264 1263 1263                                                 
CONECT 1265 1266 1262                                                 
CONECT 1266 1268 1265 1267                                            
CONECT 1267 1266                                                      
CONECT 1268 1266                                                      
CONECT 1269 1270 1263                                                 
CONECT 1270 1273 1271 1269                                            
CONECT 1271 1272 1272 1270 1277                                       
CONECT 1272 1271 1271                                                 
CONECT 1273 1275 1274 1270                                            
CONECT 1274 1276 1273
[truncated: 180,842 more chars]
