# Supplementary material for: Conserved interfaces mediate multiple protein–protein interactions in a prokaryotic metabolon
Source: Mol Syst Biol. 2025 Sep 3;21(11):1490–521. doi: 10.1038/s44320-025-00139-9 (PMC12583656; doi:10.1038/s44320-025-00139-9)
Supplement: Supplementary file 12 — Source data Fig. 7 [file 44320_2025_139_MOESM12_ESM.zip › Figure7_data/Fig7A/1_10.pdb]

COMPND    34e5f128f81031c7 
AUTHOR    GENERATED BY OPEN BABEL 3.1.1
ATOM      1  N   MET A   1       2.595  15.831 -42.660  1.00  0.00           N  
ATOM      2  CA  MET A   1       2.550  14.796 -41.611  1.00  0.00           C  
ATOM      3  C   MET A   1       1.085  14.492 -41.341  1.00  0.00           C  
ATOM      4  O   MET A   1       0.305  15.441 -41.380  1.00  0.00           O  
ATOM      5  CB  MET A   1       3.230  15.273 -40.325  1.00  0.00           C  
ATOM      6  CG  MET A   1       4.734  15.497 -40.525  1.00  0.00           C  
ATOM      7  SD  MET A   1       5.564  16.100 -39.034  1.00  0.00           S  
ATOM      8  CE  MET A   1       7.208  16.415 -39.707  1.00  0.00           C  
ATOM      9  N   PRO A   2       0.660  13.230 -41.134  1.00  0.00           N  
ATOM     10  CA  PRO A   2      -0.722  12.955 -40.760  1.00  0.00           C  
ATOM     11  C   PRO A   2      -1.033  13.765 -39.498  1.00  0.00           C  
ATOM     12  O   PRO A   2      -0.274  13.732 -38.525  1.00  0.00           O  
ATOM     13  CB  PRO A   2      -0.801  11.438 -40.558  1.00  0.00           C  
ATOM     14  CG  PRO A   2       0.639  11.028 -40.264  1.00  0.00           C  
ATOM     15  CD  PRO A   2       1.483  12.047 -41.031  1.00  0.00           C  
ATOM     16  N   SER A   3      -2.094  14.569 -39.540  1.00  0.00           N  
ATOM     17  CA  SER A   3      -2.457  15.428 -38.420  1.00  0.00           C  
ATOM     18  C   SER A   3      -2.780  14.548 -37.213  1.00  0.00           C  
ATOM     19  O   SER A   3      -3.648  13.673 -37.301  1.00  0.00           O  
ATOM     20  CB  SER A   3      -3.657  16.306 -38.782  1.00  0.00           C  
ATOM     21  OG  SER A   3      -4.742  15.512 -39.216  1.00  0.00           O  
ATOM     22  N   LEU A   4      -2.118  14.806 -36.095  1.00  0.00           N  
ATOM     23  CA  LEU A   4      -2.432  14.155 -34.834  1.00  0.00           C  
ATOM     24  C   LEU A   4      -3.920  14.359 -34.510  1.00  0.00           C  
ATOM     25  O   LEU A   4      -4.495  15.405 -34.814  1.00  0.00           O  
ATOM     26  CB  LEU A   4      -1.538  14.716 -33.714  1.00  0.00           C  
ATOM     27  CG  LEU A   4      -0.038  14.403 -33.868  1.00  0.00           C  
ATOM     28  CD1 LEU A   4       0.758  15.118 -32.779  1.00  0.00           C  
ATOM     29  CD2 LEU A   4       0.246  12.904 -33.766  1.00  0.00           C  
ATOM     30  N   SER A   5      -4.533  13.366 -33.873  1.00  0.00           N  
ATOM     31  CA  SER A   5      -5.879  13.547 -33.336  1.00  0.00           C  
ATOM     32  C   SER A   5      -5.879  14.689 -32.315  1.00  0.00           C  
ATOM     33  O   SER A   5      -4.866  14.978 -31.678  1.00  0.00           O  
ATOM     34  CB  SER A   5      -6.425  12.260 -32.736  1.00  0.00           C  
ATOM     35  OG  SER A   5      -5.776  11.924 -31.524  1.00  0.00           O  
ATOM     36  N   LYS A   6      -7.032  15.337 -32.130  1.00  0.00           N  
ATOM     37  CA  LYS A   6      -7.164  16.413 -31.151  1.00  0.00           C  
ATOM     38  C   LYS A   6      -6.771  15.945 -29.744  1.00  0.00           C  
ATOM     39  O   LYS A   6      -6.115  16.672 -29.003  1.00  0.00           O  
ATOM     40  CB  LYS A   6      -8.610  16.943 -31.204  1.00  0.00           C  
ATOM     41  CG  LYS A   6      -8.789  18.184 -30.321  1.00  0.00           C  
ATOM     42  CD  LYS A   6     -10.240  18.680 -30.378  1.00  0.00           C  
ATOM     43  CE  LYS A   6     -10.385  19.887 -29.456  1.00  0.00           C  
ATOM     44  NZ  LYS A   6     -11.791  20.371 -29.390  1.00  0.00           N  
ATOM     45  N   GLU A   7      -7.149  14.726 -29.395  1.00  0.00           N  
ATOM     46  CA  GLU A   7      -6.840  14.099 -28.114  1.00  0.00           C  
ATOM     47  C   GLU A   7      -5.338  13.826 -27.963  1.00  0.00           C  
ATOM     48  O   GLU A   7      -4.771  14.125 -26.921  1.00  0.00           O  
ATOM     49  CB  GLU A   7      -7.627  12.786 -27.965  1.00  0.00           C  
ATOM     50  CG  GLU A   7      -9.156  12.947 -27.998  1.00  0.00           C  
ATOM     51  CD  GLU A   7      -9.781  13.082 -29.396  1.00  0.00           C  
ATOM     52  OE1 GLU A   7     -11.015  13.247 -29.463  1.00  0.00           O  
ATOM     53  OE2 GLU A   7      -9.045  13.019 -30.412  1.00  0.00           O  
ATOM     54  N   ALA A   8      -4.679  13.336 -29.015  1.00  0.00           N  
ATOM     55  CA  ALA A   8      -3.243  13.113 -29.007  1.00  0.00           C  
ATOM     56  C   ALA A   8      -2.463  14.419 -28.810  1.00  0.00           C  
ATOM     57  O   ALA A   8      -1.544  14.472 -27.997  1.00  0.00           O  
ATOM     58  CB  ALA A   8      -2.835  12.422 -30.317  1.00  0.00           C  
ATOM     59  N   ALA A   9      -2.871  15.496 -29.513  1.00  0.00           N  
ATOM     60  CA  ALA A   9      -2.255  16.814 -29.376  1.00  0.00           C  
ATOM     61  C   ALA A   9      -2.420  17.373 -27.952  1.00  0.00           C  
ATOM     62  O   ALA A   9      -1.437  17.765 -27.342  1.00  0.00           O  
ATOM     63  CB  ALA A   9      -2.854  17.744 -30.439  1.00  0.00           C  
ATOM     64  N   LEU A  10      -3.641  17.323 -27.385  1.00  0.00           N  
ATOM     65  CA  LEU A  10      -3.912  17.788 -26.022  1.00  0.00           C  
ATOM     66  C   LEU A  10      -3.090  17.039 -24.969  1.00  0.00           C  
ATOM     67  O   LEU A  10      -2.531  17.651 -24.051  1.00  0.00           O  
ATOM     68  CB  LEU A  10      -5.406  17.618 -25.714  1.00  0.00           C  
ATOM     69  CG  LEU A  10      -6.312  18.693 -26.340  1.00  0.00           C  
ATOM     70  CD1 LEU A  10      -7.778  18.252 -26.243  1.00  0.00           C  
ATOM     71  CD2 LEU A  10      -6.175  20.035 -25.623  1.00  0.00           C  
ATOM     72  N   VAL A  11      -3.002  15.715 -25.082  1.00  0.00           N  
ATOM     73  CA  VAL A  11      -2.219  14.890 -24.151  1.00  0.00           C  
ATOM     74  C   VAL A  11      -0.730  15.213 -24.268  1.00  0.00           C  
ATOM     75  O   VAL A  11      -0.074  15.396 -23.246  1.00  0.00           O  
ATOM     76  CB  VAL A  11      -2.490  13.396 -24.386  1.00  0.00           C  
ATOM     77  CG1 VAL A  11      -1.517  12.494 -23.628  1.00  0.00           C  
ATOM     78  CG2 VAL A  11      -3.902  13.049 -23.908  1.00  0.00           C  
ATOM     79  N   HIS A  12      -0.209  15.343 -25.495  1.00  0.00           N  
ATOM     80  CA  HIS A  12       1.189  15.693 -25.726  1.00  0.00           C  
ATOM     81  C   HIS A  12       1.532  17.066 -25.136  1.00  0.00           C  
ATOM     82  O   HIS A  12       2.478  17.173 -24.353  1.00  0.00           O  
ATOM     83  CB  HIS A  12       1.497  15.619 -27.218  1.00  0.00           C  
ATOM     84  CG  HIS A  12       2.941  15.936 -27.523  1.00  0.00           C  
ATOM     85  ND1 HIS A  12       4.037  15.314 -26.975  1.00  0.00           N  
ATOM     86  CD2 HIS A  12       3.409  16.913 -28.354  1.00  0.00           C  
ATOM     87  CE1 HIS A  12       5.140  15.902 -27.472  1.00  0.00           C  
ATOM     88  NE2 HIS A  12       4.802  16.881 -28.316  1.00  0.00           N  
ATOM     89  N   GLU A  13       0.728  18.095 -25.405  1.00  0.00           N  
ATOM     90  CA  GLU A  13       0.922  19.429 -24.829  1.00  0.00           C  
ATOM     91  C   GLU A  13       0.874  19.407 -23.294  1.00  0.00           C  
ATOM     92  O   GLU A  13       1.723  20.010 -22.641  1.00  0.00           O  
ATOM     93  CB  GLU A  13      -0.152  20.403 -25.343  1.00  0.00           C  
ATOM     94  CG  GLU A  13       0.159  20.922 -26.745  1.00  0.00           C  
ATOM     95  CD  GLU A  13      -0.870  21.956 -27.231  1.00  0.00           C  
ATOM     96  OE1 GLU A  13      -0.553  22.652 -28.221  1.00  0.00           O  
ATOM     97  OE2 GLU A  13      -1.966  22.049 -26.636  1.00  0.00           O  
ATOM     98  N   ALA A  14      -0.077  18.672 -22.697  1.00  0.00           N  
ATOM     99  CA  ALA A  14      -0.191  18.574 -21.243  1.00  0.00           C  
ATOM    100  C   ALA A  14       1.038  17.914 -20.596  1.00  0.00           C  
ATOM    101  O   ALA A  14       1.467  18.327 -19.513  1.00  0.00           O  
ATOM    102  CB  ALA A  14      -1.476  17.814 -20.902  1.00  0.00           C  
ATOM    103  N   LEU A  15       1.618  16.901 -21.249  1.00  0.00           N  
ATOM    104  CA  LEU A  15       2.834  16.239 -20.775  1.00  0.00           C  
ATOM    105  C   LEU A  15       4.064  17.138 -20.920  1.00  0.00           C  
ATOM    106  O   LEU A  15       4.840  17.253 -19.975  1.00  0.00           O  
ATOM    107  CB  LEU A  15       3.026  14.912 -21.530  1.00  0.00           C  
ATOM    108  CG  LEU A  15       2.012  13.821 -21.149  1.00  0.00           C  
ATOM    109  CD1 LEU A  15       2.228  12.604 -22.052  1.00  0.00           C  
ATOM    110  CD2 LEU A  15       2.174  13.357 -19.700  1.00  0.00           C  
ATOM    111  N   VAL A  16       4.216  17.831 -22.070  1.00  0.00           N  
ATOM    112  CA  VAL A  16       5.306  18.784 -22.310  1.00  0.00           C  
ATOM    113  C   VAL A  16       5.257  19.937 -21.302  1.00  0.00           C  
ATOM    114  O   VAL A  16       6.258  20.250 -20.675  1.00  0.00           O  
ATOM    115  CB  VAL A  16       5.282  19.301 -23.759  1.00  0.00           C  
ATOM    116  CG1 VAL A  16       6.295  20.429 -23.990  1.00  0.00           C  
ATOM    117  CG2 VAL A  16       5.636  18.182 -24.744  1.00  0.00           C  
ATOM    118  N   ALA A  17       4.066  20.512 -21.067  1.00  0.00           N  
ATOM    119  CA  ALA A  17       3.876  21.609 -20.113  1.00  0.00           C  
ATOM    120  C   ALA A  17       4.250  21.229 -18.670  1.00  0.00           C  
ATOM    121  O   ALA A  17       4.630  22.084 -17.876  1.00  0.00           O  
ATOM    122  CB  ALA A  17       2.417  22.064 -20.193  1.00  0.00           C  
ATOM    123  N   ARG A  18       4.162  19.946 -18.319  1.00  0.00           N  
ATOM    124  CA  ARG A  18       4.527  19.421 -16.993  1.00  0.00           C  
ATOM    125  C   ARG A  18       5.937  18.823 -16.937  1.00  0.00           C  
ATOM    126  O   ARG A  18       6.327  18.333 -15.877  1.00  0.00           O  
ATOM    127  CB  ARG A  18       3.463  18.431 -16.516  1.00  0.00           C  
ATOM    128  CG  ARG A  18       2.115  19.133 -16.286  1.00  0.00           C  
ATOM    129  CD  ARG A  18       1.121  18.152 -15.674  1.00  0.00           C  
ATOM    130  NE  ARG A  18      -0.211  18.773 -15.503  1.00  0.00           N  
ATOM    131  CZ  ARG A  18      -1.087  18.514 -14.543  1.00  0.00           C  
ATOM    132  NH1 ARG A  18      -0.822  17.697 -13.571  1.00  0.00           N  
ATOM    133  NH2 ARG A  18      -2.255  19.069 -14.565  1.00  0.00           N  
ATOM    134  N   GLY A  19       6.677  18.834 -18.039  1.00  0.00           N  
ATOM    135  CA  GLY A  19       7.998  18.209 -18.116  1.00  0.00           C  
ATOM    136  C   GLY A  19       7.971  16.685 -17.930  1.00  0.00           C  
ATOM    137  O   GLY A  19       8.931  16.112 -17.406  1.00  0.00           O  
ATOM    138  N   LEU A  20       6.859  16.039 -18.303  1.00  0.00           N  
ATOM    139  CA  LEU A  20       6.652  14.598 -18.135  1.00  0.00           C  
ATOM    140  C   LEU A  20       6.738  13.817 -19.448  1.00  0.00           C  
ATOM    141  O   LEU A  20       6.644  12.587 -19.414  1.00  0.00           O  
ATOM    142  CB  LEU A  20       5.300  14.349 -17.446  1.00  0.00           C  
ATOM    143  CG  LEU A  20       5.255  14.781 -15.975  1.00  0.00           C  
ATOM    144  CD1 LEU A  20       3.824  14.617 -15.450  1.00  0.00           C  
ATOM    145  CD2 LEU A  20       6.184  13.934 -15.096  1.00  0.00           C  
ATOM    146  N   GLU A  21       6.894  14.484 -20.587  1.00  0.00           N  
ATOM    147  CA  GLU A  21       7.056  13.789 -21.860  1.00  0.00           C  
ATOM    148  C   GLU A  21       8.368  12.986 -21.881  1.00  0.00           C  
ATOM    149  O   GLU A  21       9.357  13.336 -21.236  1.00  0.00           O  
ATOM    150  CB  GLU A  21       6.932  14.789 -23.024  1.00  0.00           C  
ATOM    151  CG  GLU A  21       6.859  14.153 -24.419  1.00  0.00           C  
ATOM    152  CD  GLU A  21       5.770  13.078 -24.550  1.00  0.00           C  
ATOM    153  OE1 GLU A  21       6.047  11.905 -24.203  1.00  0.00           O  
ATOM    154  OE2 GLU A  21       4.648  13.377 -24.963  1.00  0.00           O  
ATOM    155  N   THR A  22       8.355  11.881 -22.615  1.00  0.00           N  
ATOM    156  CA  THR A  22       9.563  11.089 -22.840  1.00  0.00           C  
ATOM    157  C   THR A  22      10.588  11.960 -23.570  1.00  0.00           C  
ATOM    158  O   THR A  22      10.201  12.684 -24.482  1.00  0.00           O  
ATOM    159  CB  THR A  22       9.244   9.831 -23.653  1.00  0.00           C  
ATOM    160  OG1 THR A  22       8.272   9.071 -22.964  1.00  0.00           O  
ATOM    161  CG2 THR A  22      10.452   8.916 -23.845  1.00  0.00           C  
ATOM    162  N   PRO A  23      11.883  11.913 -23.200  1.00  0.00           N  
ATOM    163  CA  PRO A  23      12.909  12.715 -23.860  1.00  0.00           C  
ATOM    164  C   PRO A  23      13.026  12.365 -25.349  1.00  0.00           C  
ATOM    165  O   PRO A  23      13.689  11.394 -25.721  1.00  0.00           O  
ATOM    166  CB  PRO A  23      14.205  12.456 -23.082  1.00  0.00           C  
ATOM    167  CG  PRO A  23      13.723  11.956 -21.720  1.00  0.00           C  
ATOM    168  CD  PRO A  23      12.436  11.213 -22.057  1.00  0.00           C  
ATOM    169  N   LEU A  24      12.370  13.161 -26.206  1.00  0.00           N  
ATOM    170  CA  LEU A  24      12.348  12.991 -27.645  1.00  0.00           C  
ATOM    171  C   LEU A  24      13.053  14.160 -28.326  1.00  0.00           C  
ATOM    172  O   LEU A  24      12.848  15.324 -27.972  1.00  0.00           O  
ATOM    173  CB  LEU A  24      10.895  12.843 -28.138  1.00  0.00           C  
ATOM    174  CG  LEU A  24      10.234  11.508 -27.743  1.00  0.00           C  
ATOM    175  CD1 LEU A  24       8.737  11.550 -28.033  1.00  0.00           C  
ATOM    176  CD2 LEU A  24      10.843  10.340 -28.515  1.00  0.00           C  
ATOM    177  N   ARG A  25      13.854  13.860 -29.330  1.00  0.00           N  
ATOM    178  CA  ARG A  25      14.337  14.882 -30.261  1.00  0.00           C  
ATOM    179  C   ARG A  25      13.238  15.203 -31.273  1.00  0.00           C  
ATOM    180  O   ARG A  25      12.576  14.273 -31.738  1.00  0.00           O  
ATOM    181  CB  ARG A  25      15.618  14.423 -30.964  1.00  0.00           C  
ATOM    182  CG  ARG A  25      16.817  14.469 -29.998  1.00  0.00           C  
ATOM    183  CD  ARG A  25      18.098  13.934 -30.655  1.00  0.00           C  
ATOM    184  NE  ARG A  25      18.487  14.726 -31.836  1.00  0.00           N  
ATOM    185  CZ  ARG A  25      19.478  14.456 -32.676  1.00  0.00           C  
ATOM    186  NH1 ARG A  25      20.248  13.422 -32.500  1.00  0.00           N  
ATOM    187  NH2 ARG A  25      19.703  15.216 -33.696  1.00  0.00           N  
ATOM    188  N   PRO A  26      13.058  16.469 -31.652  1.00  0.00           N  
ATOM    189  CA  PRO A  26      12.233  16.788 -32.802  1.00  0.00           C  
ATOM    190  C   PRO A  26      12.759  16.027 -34.027  1.00  0.00           C  
ATOM    191  O   PRO A  26      13.978  15.823 -34.144  1.00  0.00           O  
ATOM    192  CB  PRO A  26      12.295  18.315 -32.957  1.00  0.00           C  
ATOM    193  CG  PRO A  26      13.604  18.690 -32.269  1.00  0.00           C  
ATOM    194  CD  PRO A  26      13.770  17.639 -31.173  1.00  0.00           C  
ATOM    195  N   PRO A  27      11.880  15.599 -34.939  1.00  0.00           N  
ATOM    196  CA  PRO A  27      12.290  14.891 -36.142  1.00  0.00           C  
ATOM    197  C   PRO A  27      13.228  15.788 -36.959  1.00  0.00           C  
ATOM    198  O   PRO A  27      12.844  16.850 -37.433  1.00  0.00           O  
ATOM    199  CB  PRO A  27      10.992  14.525 -36.872  1.00  0.00           C  
ATOM    200  CG  PRO A  27       9.978  15.540 -36.339  1.00  0.00           C  
ATOM    201  CD  PRO A  27      10.447  15.815 -34.918  1.00  0.00           C  
ATOM    202  N   VAL A  28      14.495  15.365 -37.080  1.00  0.00           N  
ATOM    203  CA  VAL A  28      15.549  16.167 -37.730  1.00  0.00           C  
ATOM    204  C   VAL A  28      15.354  16.212 -39.241  1.00  0.00           C  
ATOM    205  O   VAL A  28      15.653  17.209 -39.895  1.00  0.00           O  
ATOM    206  CB  VAL A  28      16.951  15.625 -37.398  1.00  0.00           C  
ATOM    207  CG1 VAL A  28      18.030  16.659 -37.713  1.00  0.00           C  
ATOM    208  CG2 VAL A  28      17.120  15.246 -35.920  1.00  0.00           C  
ATOM    209  N   HIS A  29      14.851  15.115 -39.796  1.00  0.00           N  
ATOM    210  CA  HIS A  29      14.535  14.943 -41.204  1.00  0.00           C  
ATOM    211  C   HIS A  29      13.369  13.952 -41.316  1.00  0.00           C  
ATOM    212  O   HIS A  29      13.229  13.058 -40.478  1.00  0.00           O  
ATOM    213  CB  HIS A  29      15.776  14.482 -41.999  1.00  0.00           C  
ATOM    214  CG  HIS A  29      16.888  13.855 -41.209  1.00  0.00           C  
ATOM    215  ND1 HIS A  29      17.891  14.543 -40.556  1.00  0.00           N  
ATOM    216  CD2 HIS A  29      17.116  12.530 -40.980  1.00  0.00           C  
ATOM    217  CE1 HIS A  29      18.695  13.646 -39.954  1.00  0.00           C  
ATOM    218  NE2 HIS A  29      18.260  12.413 -40.186  1.00  0.00           N  
ATOM    219  N   GLU A  30      12.537  14.120 -42.342  1.00  0.00           N  
ATOM    220  CA  GLU A  30      11.538  13.110 -42.664  1.00  0.00           C  
ATOM    221  C   GLU A  30      12.256  11.841 -43.120  1.00  0.00           C  
ATOM    222  O   GLU A  30      12.953  11.829 -44.136  1.00  0.00           O  
ATOM    223  CB  GLU A  30      10.534  13.612 -43.708  1.00  0.00           C  
ATOM    224  CG  GLU A  30       9.561  14.641 -43.092  1.00  0.00           C  
ATOM    225  CD  GLU A  30       8.390  15.001 -44.004  1.00  0.00           C  
ATOM    226  OE1 GLU A  30       7.381  15.512 -43.460  1.00  0.00           O  
ATOM    227  OE2 GLU A  30       8.489  14.774 -45.224  1.00  0.00           O  
ATOM    228  N   MET A  31      12.124  10.796 -42.338  1.00  0.00           N  
ATOM    229  CA  MET A  31      12.640   9.473 -42.639  1.00  0.00           C  
ATOM    230  C   MET A  31      11.501   8.476 -42.468  1.00  0.00           C  
ATOM    231  O   MET A  31      10.886   8.430 -41.394  1.00  0.00           O  
ATOM    232  CB  MET A  31      13.829   9.156 -41.724  1.00  0.00           C  
ATOM    233  CG  MET A  31      14.491   7.819 -42.060  1.00  0.00           C  
ATOM    234  SD  MET A  31      15.894   7.389 -40.984  1.00  0.00           S  
ATOM    235  CE  MET A  31      17.079   8.660 -41.468  1.00  0.00           C  
ATOM    236  N   ASP A  32      11.223   7.723 -43.508  1.00  0.00           N  
ATOM    237  CA  ASP A  32      10.220   6.674 -43.433  1.00  0.00           C  
ATOM    238  C   ASP A  32      10.670   5.538 -42.504  1.00  0.00           C  
ATOM    239  O   ASP A  32      11.853   5.353 -42.188  1.00  0.00           O  
ATOM    240  CB  ASP A  32       9.865   6.185 -44.844  1.00  0.00           C  
ATOM    241  CG  ASP A  32      11.035   5.423 -45.425  1.00  0.00           C  
ATOM    242  OD1 ASP A  32      11.112   4.212 -45.157  1.00  0.00           O  
ATOM    243  OD2 ASP A  32      11.925   6.069 -46.023  1.00  0.00           O  
ATOM    244  N   ASN A  33       9.701   4.765 -42.020  1.00  0.00           N  
ATOM    245  CA  ASN A  33       9.968   3.693 -41.070  1.00  0.00           C  
ATOM    246  C   ASN A  33      10.752   2.526 -41.693  1.00  0.00           C  
ATOM    247  O   ASN A  33      11.480   1.861 -40.961  1.00  0.00           O  
ATOM    248  CB  ASN A  33       8.661   3.229 -40.426  1.00  0.00           C  
ATOM    249  CG  ASN A  33       8.165   4.164 -39.323  1.00  0.00           C  
ATOM    250  OD1 ASN A  33       8.871   5.013 -38.812  1.00  0.00           O  
ATOM    251  ND2 ASN A  33       6.937   3.971 -38.885  1.00  0.00           N  
ATOM    252  N   GLU A  34      10.660   2.303 -42.997  1.00  0.00           N  
ATOM    253  CA  GLU A  34      11.432   1.242 -43.656  1.00  0.00           C  
ATOM    254  C   GLU A  34      12.919   1.593 -43.709  1.00  0.00           C  
ATOM    255  O   GLU A  34      13.761   0.788 -43.300  1.00  0.00           O  
ATOM    256  CB  GLU A  34      10.881   0.960 -45.065  1.00  0.00           C  
ATOM    257  CG  GLU A  34       9.507   0.270 -45.052  1.00  0.00           C  
ATOM    258  CD  GLU A  34       9.517  -1.025 -44.239  1.00  0.00           C  
ATOM    259  OE1 GLU A  34       8.567  -1.246 -43.446  1.00  0.00           O  
ATOM    260  OE2 GLU A  34      10.509  -1.779 -44.300  1.00  0.00           O  
ATOM    261  N   THR A  35      13.259   2.830 -44.075  1.00  0.00           N  
ATOM    262  CA  THR A  35      14.642   3.312 -44.030  1.00  0.00           C  
ATOM    263  C   THR A  35      15.187   3.294 -42.599  1.00  0.00           C  
ATOM    264  O   THR A  35      16.300   2.823 -42.360  1.00  0.00           O  
ATOM    265  CB  THR A  35      14.744   4.733 -44.612  1.00  0.00           C  
ATOM    266  OG1 THR A  35      14.274   4.741 -45.936  1.00  0.00           O  
ATOM    267  CG2 THR A  35      16.185   5.226 -44.680  1.00  0.00           C  
ATOM    268  N   ARG A  36      14.385   3.718 -41.632  1.00  0.00           N  
ATOM    269  CA  ARG A  36      14.764   3.668 -40.214  1.00  0.00           C  
ATOM    270  C   ARG A  36      15.034   2.233 -39.744  1.00  0.00           C  
ATOM    271  O   ARG A  36      16.057   2.003 -39.096  1.00  0.00           O  
ATOM    272  CB  ARG A  36      13.679   4.355 -39.367  1.00  0.00           C  
ATOM    273  CG  ARG A  36      14.119   4.520 -37.913  1.00  0.00           C  
ATOM    274  CD  ARG A  36      13.051   5.219 -37.054  1.00  0.00           C  
ATOM    275  NE  ARG A  36      12.839   6.623 -37.461  1.00  0.00           N  
ATOM    276  CZ  ARG A  36      11.717   7.181 -37.885  1.00  0.00           C  
ATOM    277  NH1 ARG A  36      10.595   6.524 -37.941  1.00  0.00           N  
ATOM    278  NH2 ARG A  36      11.702   8.420 -38.268  1.00  0.00           N  
ATOM    279  N   LYS A  37      14.176   1.290 -40.097  1.00  0.00           N  
ATOM    280  CA  LYS A  37      14.358  -0.138 -39.781  1.00  0.00           C  
ATOM    281  C   LYS A  37      15.611  -0.705 -40.445  1.00  0.00           C  
ATOM    282  O   LYS A  37      16.377  -1.393 -39.776  1.00  0.00           O  
ATOM    283  CB  LYS A  37      13.121  -0.944 -40.190  1.00  0.00           C  
ATOM    284  CG  LYS A  37      11.982  -0.784 -39.158  1.00  0.00           C  
ATOM    285  CD  LYS A  37      10.717  -1.596 -39.504  1.00  0.00           C  
ATOM    286  CE  LYS A  37       9.998  -0.990 -40.704  1.00  0.00           C  
ATOM    287  NZ  LYS A  37       8.680  -1.626 -40.924  1.00  0.00           N  
ATOM    288  N   SER A  38      15.859  -0.382 -41.687  1.00  0.00           N  
ATOM    289  CA  SER A  38      17.055  -0.835 -42.403  1.00  0.00           C  
ATOM    290  C   SER A  38      18.347  -0.344 -41.736  1.00  0.00           C  
ATOM    291  O   SER A  38      19.270  -1.140 -41.526  1.00  0.00           O  
ATOM    292  CB  SER A  38      16.984  -0.365 -43.855  1.00  0.00           C  
ATOM    293  OG  SER A  38      18.052  -0.924 -44.592  1.00  0.00           O  
ATOM    294  N   LEU A  39      18.393   0.924 -41.311  1.00  0.00           N  
ATOM    295  CA  LEU A  39      19.552   1.469 -40.592  1.00  0.00           C  
ATOM    296  C   LEU A  39      19.738   0.804 -39.212  1.00  0.00           C  
ATOM    297  O   LEU A  39      20.850   0.410 -38.873  1.00  0.00           O  
ATOM    298  CB  LEU A  39      19.392   2.993 -40.451  1.00  0.00           C  
ATOM    299  CG  LEU A  39      19.532   3.774 -41.774  1.00  0.00           C  
ATOM    300  CD1 LEU A  39      19.134   5.230 -41.545  1.00  0.00           C  
ATOM    301  CD2 LEU A  39      20.957   3.759 -42.310  1.00  0.00           C  
ATOM    302  N   ILE A  40      18.668   0.619 -38.452  1.00  0.00           N  
ATOM    303  CA  ILE A  40      18.733  -0.078 -37.158  1.00  0.00           C  
ATOM    304  C   ILE A  40      19.200  -1.528 -37.348  1.00  0.00           C  
ATOM    305  O   ILE A  40      20.048  -1.989 -36.587  1.00  0.00           O  
ATOM    306  CB  ILE A  40      17.369  -0.014 -36.423  1.00  0.00           C  
ATOM    307  CG1 ILE A  40      17.064   1.436 -35.977  1.00  0.00           C  
ATOM    308  CG2 ILE A  40      17.349  -0.942 -35.195  1.00  0.00           C  
ATOM    309  CD1 ILE A  40      15.610   1.658 -35.526  1.00  0.00           C  
ATOM    310  N   ALA A  41      18.702  -2.226 -38.369  1.00  0.00           N  
ATOM    311  CA  ALA A  41      19.140  -3.581 -38.689  1.00  0.00           C  
ATOM    312  C   ALA A  41      20.633  -3.635 -39.032  1.00  0.00           C  
ATOM    313  O   ALA A  41      21.332  -4.532 -38.562  1.00  0.00           O  
ATOM    314  CB  ALA A  41      18.275  -4.129 -39.834  1.00  0.00           C  
ATOM    315  N   GLY A  42      21.149  -2.652 -39.759  1.00  0.00           N  
ATOM    316  CA  GLY A  42      22.576  -2.513 -40.034  1.00  0.00           C  
ATOM    317  C   GLY A  42      23.410  -2.375 -38.763  1.00  0.00           C  
ATOM    318  O   GLY A  42      24.354  -3.132 -38.552  1.00  0.00           O  
ATOM    319  N   HIS A  43      23.010  -1.490 -37.850  1.00  0.00           N  
ATOM    320  CA  HIS A  43      23.692  -1.335 -36.558  1.00  0.00           C  
ATOM    321  C   HIS A  43      23.592  -2.588 -35.678  1.00  0.00           C  
ATOM    322  O   HIS A  43      24.566  -2.961 -35.018  1.00  0.00           O  
ATOM    323  CB  HIS A  43      23.128  -0.114 -35.824  1.00  0.00           C  
ATOM    324  CG  HIS A  43      23.466   1.188 -36.482  1.00  0.00           C  
ATOM    325  ND1 HIS A  43      24.717   1.596 -36.878  1.00  0.00           N  
ATOM    326  CD2 HIS A  43      22.603   2.205 -36.809  1.00  0.00           C  
ATOM    327  CE1 HIS A  43      24.605   2.817 -37.427  1.00  0.00           C  
ATOM    328  NE2 HIS A  43      23.336   3.227 -37.401  1.00  0.00           N  
ATOM    329  N   MET A  44      22.454  -3.291 -35.689  1.00  0.00           N  
ATOM    330  CA  MET A  44      22.323  -4.554 -34.969  1.00  0.00           C  
ATOM    331  C   MET A  44      23.197  -5.661 -35.577  1.00  0.00           C  
ATOM    332  O   MET A  44      23.733  -6.477 -34.827  1.00  0.00           O  
ATOM    333  CB  MET A  44      20.858  -4.992 -34.928  1.00  0.00           C  
ATOM    334  CG  MET A  44      20.030  -4.187 -33.919  1.00  0.00           C  
ATOM    335  SD  MET A  44      20.643  -4.125 -32.199  1.00  0.00           S  
ATOM    336  CE  MET A  44      20.995  -5.851 -31.855  1.00  0.00           C  
ATOM    337  N   THR A  45      23.380  -5.666 -36.887  1.00  0.00           N  
ATOM    338  CA  THR A  45      24.311  -6.577 -37.571  1.00  0.00           C  
ATOM    339  C   THR A  45      25.738  -6.351 -37.075  1.00  0.00           C  
ATOM    340  O   THR A  45      26.389  -7.319 -36.672  1.00  0.00           O  
ATOM    341  CB  THR A  45      24.225  -6.398 -39.092  1.00  0.00           C  
ATOM    342  OG1 THR A  45      22.929  -6.700 -39.541  1.00  0.00           O  
ATOM    343  CG2 THR A  45      25.187  -7.284 -39.869  1.00  0.00           C  
ATOM    344  N   GLU A  46      26.213  -5.104 -37.003  1.00  0.00           N  
ATOM    345  CA  GLU A  46      27.533  -4.789 -36.452  1.00  0.00           C  
ATOM    346  C   GLU A  46      27.678  -5.220 -34.986  1.00  0.00           C  
ATOM    347  O   GLU A  46      28.679  -5.830 -34.619  1.00  0.00           O  
ATOM    348  CB  GLU A  46      27.823  -3.278 -36.549  1.00  0.00           C  
ATOM    349  CG  GLU A  46      28.179  -2.840 -37.962  1.00  0.00           C  
ATOM    350  CD  GLU A  46      28.652  -1.368 -38.015  1.00  0.00           C  
ATOM    351  OE1 GLU A  46      29.388  -1.028 -38.962  1.00  0.00           O  
ATOM    352  OE2 GLU A  46      28.281  -0.592 -37.105  1.00  0.00           O  
ATOM    353  N   ILE A  47      26.660  -4.975 -34.142  1.00  0.00           N  
ATOM    354  CA  ILE A  47      26.684  -5.400 -32.737  1.00  0.00           C  
ATOM    355  C   ILE A  47      26.828  -6.926 -32.638  1.00  0.00           C  
ATOM    356  O   ILE A  47      27.639  -7.414 -31.856  1.00  0.00           O  
ATOM    357  CB  ILE A  47      25.427  -4.893 -31.994  1.00  0.00           C  
ATOM    358  CG1 ILE A  47      25.504  -3.363 -31.813  1.00  0.00           C  
ATOM    359  CG2 ILE A  47      25.275  -5.574 -30.619  1.00  0.00           C  
ATOM    360  CD1 ILE A  47      24.162  -2.719 -31.412  1.00  0.00           C  
ATOM    361  N   MET A  48      26.063  -7.692 -33.418  1.00  0.00           N  
ATOM    362  CA  MET A  48      26.135  -9.153 -33.402  1.00  0.00           C  
ATOM    363  C   MET A  48      27.489  -9.668 -33.898  1.00  0.00           C  
ATOM    364  O   MET A  48      28.031 -10.602 -33.316  1.00  0.00           O  
ATOM    365  CB  MET A  48      24.984  -9.742 -34.229  1.00  0.00           C  
ATOM    366  CG  MET A  48      23.632  -9.548 -33.523  1.00  0.00           C  
ATOM    367  SD  MET A  48      22.200 -10.157 -34.457  1.00  0.00           S  
ATOM    368  CE  MET A  48      22.508 -11.935 -34.402  1.00  0.00           C  
ATOM    369  N   GLN A  49      28.085  -9.023 -34.911  1.00  0.00           N  
ATOM    370  CA  GLN A  49      29.439  -9.337 -35.380  1.00  0.00           C  
ATOM    371  C   GLN A  49      30.493  -9.071 -34.296  1.00  0.00           C  
ATOM    372  O   GLN A  49      31.370  -9.908 -34.072  1.00  0.00           O  
ATOM    373  CB  GLN A  49      29.749  -8.534 -36.640  1.00  0.00           C  
ATOM    374  CG  GLN A  49      29.009  -9.071 -37.869  1.00  0.00           C  
ATOM    375  CD  GLN A  49      29.202  -8.185 -39.103  1.00  0.00           C  
ATOM    376  OE1 GLN A  49      29.660  -7.062 -39.043  1.00  0.00           O  
ATOM    377  NE2 GLN A  49      28.852  -8.662 -40.278  1.00  0.00           N  
ATOM    378  N   LEU A  50      30.394  -7.951 -33.569  1.00  0.00           N  
ATOM    379  CA  LEU A  50      31.281  -7.635 -32.444  1.00  0.00           C  
ATOM    380  C   LEU A  50      31.159  -8.642 -31.295  1.00  0.00           C  
ATOM    381  O   LEU A  50      32.123  -8.851 -30.561  1.00  0.00           O  
ATOM    382  CB  LEU A  50      30.962  -6.216 -31.933  1.00  0.00           C  
ATOM    383  CG  LEU A  50      31.434  -5.084 -32.869  1.00  0.00           C  
ATOM    384  CD1 LEU A  50      30.839  -3.759 -32.396  1.00  0.00           C  
ATOM    385  CD2 LEU A  50      32.956  -4.953 -32.870  1.00  0.00           C  
ATOM    386  N   LEU A  51      30.014  -9.313 -31.165  1.00  0.00           N  
ATOM    387  CA  LEU A  51      29.799 -10.420 -30.220  1.00  0.00           C  
ATOM    388  C   LEU A  51      30.292 -11.777 -30.758  1.00  0.00           C  
ATOM    389  O   LEU A  51      30.127 -12.789 -30.076  1.00  0.00           O  
ATOM    390  CB  LEU A  51      28.318 -10.470 -29.825  1.00  0.00           C  
ATOM    391  CG  LEU A  51      27.829  -9.257 -29.006  1.00  0.00           C  
ATOM    392  CD1 LEU A  51      26.314  -9.322 -28.850  1.00  0.00           C  
ATOM    393  CD2 LEU A  51      28.449  -9.225 -27.612  1.00  0.00           C  
ATOM    394  N   ASN A  52      30.904 -11.809 -31.951  1.00  0.00           N  
ATOM    395  CA  ASN A  52      31.350 -13.015 -32.650  1.00  0.00           C  
ATOM    396  C   ASN A  52      30.222 -14.022 -32.948  1.00  0.00           C  
ATOM    397  O   ASN A  52      30.459 -15.226 -32.982  1.00  0.00           O  
ATOM    398  CB  ASN A  52      32.549 -13.661 -31.931  1.00  0.00           C  
ATOM    399  CG  ASN A  52      33.714 -12.720 -31.737  1.00  0.00           C  
ATOM    400  OD1 ASN A  52      34.221 -12.097 -32.652  1.00  0.00           O  
ATOM    401  ND2 ASN A  52      34.203 -12.590 -30.523  1.00  0.00           N  
ATOM    402  N   LEU A  53      28.988 -13.538 -33.140  1.00  0.00           N  
ATOM    403  CA  LEU A  53      27.878 -14.377 -33.569  1.00  0.00           C  
ATOM    404  C   LEU A  53      27.967 -14.641 -35.077  1.00  0.00           C  
ATOM    405  O   LEU A  53      28.200 -13.717 -35.854  1.00  0.00           O  
ATOM    406  CB  LEU A  53      26.542 -13.722 -33.193  1.00  0.00           C  
ATOM    407  CG  LEU A  53      26.304 -13.599 -31.673  1.00  0.00           C  
ATOM    408  CD1 LEU A  53      25.060 -12.740 -31.409  1.00  0.00           C  
ATOM    409  CD2 LEU A  53      26.079 -14.954 -31.018  1.00  0.00           C  
ATOM    410  N   ASP A  54      27.738 -15.894 -35.474  1.00  0.00           N  
ATOM    411  CA  ASP A  54      27.724 -16.281 -36.882  1.00  0.00           C  
ATOM    412  C   ASP A  54      26.367 -15.957 -37.520  1.00  0.00           C  
ATOM    413  O   ASP A  54      25.381 -16.673 -37.357  1.00  0.00           O  
ATOM    414  CB  ASP A  54      28.106 -17.759 -37.041  1.00  0.00           C  
ATOM    415  CG  ASP A  54      28.259 -18.166 -38.515  1.00  0.00           C  
ATOM    416  OD1 ASP A  54      28.115 -17.276 -39.388  1.00  0.00           O  
ATOM    417  OD2 ASP A  54      28.550 -19.348 -38.763  1.00  0.00           O  
ATOM    418  N   LEU A  55      26.322 -14.852 -38.265  1.00  0.00           N  
ATOM    419  CA  LEU A  55      25.119 -14.398 -38.965  1.00  0.00           C  
ATOM    420  C   LEU A  55      24.778 -15.234 -40.208  1.00  0.00           C  
ATOM    421  O   LEU A  55      23.734 -15.002 -40.814  1.00  0.00           O  
ATOM    422  CB  LEU A  55      25.282 -12.918 -39.332  1.00  0.00           C  
ATOM    423  CG  LEU A  55      25.241 -11.965 -38.124  1.00  0.00           C  
ATOM    424  CD1 LEU A  55      25.666 -10.570 -38.566  1.00  0.00           C  
ATOM    425  CD2 LEU A  55      23.837 -11.859 -37.536  1.00  0.00           C  
ATOM    426  N   ALA A  56      25.630 -16.189 -40.596  1.00  0.00           N  
ATOM    427  CA  ALA A  56      25.288 -17.154 -41.638  1.00  0.00           C  
ATOM    428  C   ALA A  56      24.376 -18.272 -41.124  1.00  0.00           C  
ATOM    429  O   ALA A  56      23.741 -18.958 -41.928  1.00  0.00           O  
ATOM    430  CB  ALA A  56      26.589 -17.711 -42.236  1.00  0.00           C  
ATOM    431  N   ASP A  57      24.274 -18.444 -39.810  1.00  0.00           N  
ATOM    432  CA  ASP A  57      23.329 -19.371 -39.184  1.00  0.00           C  
ATOM    433  C   ASP A  57      21.880 -18.945 -39.479  1.00  0.00           C  
ATOM    434  O   ASP A  57      21.498 -17.778 -39.326  1.00  0.00           O  
ATOM    435  CB  ASP A  57      23.606 -19.435 -37.682  1.00  0.00           C  
ATOM    436  CG  ASP A  57      22.702 -20.453 -36.988  1.00  0.00           C  
ATOM    437  OD1 ASP A  57      21.542 -20.080 -36.700  1.00  0.00           O  
ATOM    438  OD2 ASP A  57      23.162 -21.574 -36.746  1.00  0.00           O  
ATOM    439  N   ASP A  58      21.054 -19.896 -39.877  1.00  0.00           N  
ATOM    440  CA  ASP A  58      19.679 -19.656 -40.309  1.00  0.00           C  
ATOM    441  C   ASP A  58      18.792 -19.069 -39.195  1.00  0.00           C  
ATOM    442  O   ASP A  58      17.883 -18.275 -39.458  1.00  0.00           O  
ATOM    443  CB  ASP A  58      19.083 -20.952 -40.887  1.00  0.00           C  
ATOM    444  CG  ASP A  58      18.886 -22.095 -39.882  1.00  0.00           C  
ATOM    445  OD1 ASP A  58      19.497 -22.064 -38.803  1.00  0.00           O  
ATOM    446  OD2 ASP A  58      18.087 -23.005 -40.208  1.00  0.00           O  
ATOM    447  N   SER A  59      19.089 -19.383 -37.921  1.00  0.00           N  
ATOM    448  CA  SER A  59      18.359 -18.843 -36.776  1.00  0.00           C  
ATOM    449  C   SER A  59      18.759 -17.398 -36.440  1.00  0.00           C  
ATOM    450  O   SER A  59      17.929 -16.635 -35.926  1.00  0.00           O  
ATOM    451  CB  SER A  59      18.525 -19.764 -35.566  1.00  0.00           C  
ATOM    452  OG  SER A  59      19.743 -19.573 -34.885  1.00  0.00           O  
ATOM    453  N   LEU A  60      19.991 -16.990 -36.738  1.00  0.00           N  
ATOM    454  CA  LEU A  60      20.546 -15.668 -36.431  1.00  0.00           C  
ATOM    455  C   LEU A  60      20.431 -14.682 -37.598  1.00  0.00           C  
ATOM    456  O   LEU A  60      20.342 -13.477 -37.351  1.00  0.00           O  
ATOM    457  CB  LEU A  60      22.005 -15.814 -35.977  1.00  0.00           C  
ATOM    458  CG  LEU A  60      22.201 -16.585 -34.649  1.00  0.00           C  
ATOM    459  CD1 LEU A  60      23.687 -16.628 -34.305  1.00  0.00           C  
ATOM    460  CD2 LEU A  60      21.469 -15.932 -33.477  1.00  0.00           C  
ATOM    461  N   MET A  61      20.385 -15.158 -38.831  1.00  0.00           N  
ATOM    462  CA  MET A  61      20.420 -14.351 -40.058  1.00  0.00           C  
ATOM    463  C   MET A  61      19.389 -13.214 -40.063  1.00  0.00           C  
ATOM    464  O   MET A  61      19.721 -12.065 -40.349  1.00  0.00           O  
ATOM    465  CB  MET A  61      20.215 -15.303 -41.243  1.00  0.00           C  
ATOM    466  CG  MET A  61      20.336 -14.596 -42.600  1.00  0.00           C  
ATOM    467  SD  MET A  61      20.187 -15.707 -44.043  1.00  0.00           S  
ATOM    468  CE  MET A  61      18.500 -16.299 -43.836  1.00  0.00           C  
ATOM    469  N   GLU A  62      18.145 -13.495 -39.663  1.00  0.00           N  
ATOM    470  CA  GLU A  62      17.047 -12.525 -39.652  1.00  0.00           C  
ATOM    471  C   GLU A  62      16.925 -11.745 -38.329  1.00  0.00           C  
ATOM    472  O   GLU A  62      16.027 -10.914 -38.152  1.00  0.00           O  
ATOM    473  CB  GLU A  62      15.732 -13.249 -39.996  1.00  0.00           C  
ATOM    474  CG  GLU A  62      15.671 -13.721 -41.460  1.00  0.00           C  
ATOM    475  CD  GLU A  62      15.717 -12.540 -42.438  1.00  0.00           C  
ATOM    476  OE1 GLU A  62      16.452 -12.648 -43.441  1.00  0.00           O  
ATOM    477  OE2 GLU A  62      15.037 -11.526 -42.157  1.00  0.00           O  
ATOM    478  N   THR A  63      17.809 -11.988 -37.356  1.00  0.00           N  
ATOM    479  CA  THR A  63      17.724 -11.359 -36.030  1.00  0.00           C  
ATOM    480  C   THR A  63      17.855  -9.835 -36.072  1.00  0.00           C  
ATOM    481  O   THR A  63      17.015  -9.180 -35.447  1.00  0.00           O  
ATOM    482  CB  THR A  63      18.705 -11.990 -35.030  1.00  0.00           C  
ATOM    483  OG1 THR A  63      18.346 -13.338 -34.851  1.00  0.00           O  
ATOM    484  CG2 THR A  63      18.682 -11.331 -33.654  1.00  0.00           C  
ATOM    485  N   PRO A  64      18.795  -9.230 -36.833  1.00  0.00           N  
ATOM    486  CA  PRO A  64      18.873  -7.774 -36.964  1.00  0.00           C  
ATOM    487  C   PRO A  64      17.567  -7.161 -37.483  1.00  0.00           C  
ATOM    488  O   PRO A  64      17.106  -6.138 -36.970  1.00  0.00           O  
ATOM    489  CB  PRO A  64      20.040  -7.517 -37.925  1.00  0.00           C  
ATOM    490  CG  PRO A  64      20.920  -8.744 -37.769  1.00  0.00           C  
ATOM    491  CD  PRO A  64      19.896  -9.853 -37.547  1.00  0.00           C  
ATOM    492  N   HIS A  65      16.926  -7.819 -38.452  1.00  0.00           N  
ATOM    493  CA  HIS A  65      15.685  -7.352 -39.054  1.00  0.00           C  
ATOM    494  C   HIS A  65      14.506  -7.471 -38.080  1.00  0.00           C  
ATOM    495  O   HIS A  65      13.730  -6.529 -37.926  1.00  0.00           O  
ATOM    496  CB  HIS A  65      15.446  -8.124 -40.357  1.00  0.00           C  
ATOM    497  CG  HIS A  65      14.788  -7.265 -41.393  1.00  0.00           C  
ATOM    498  ND1 HIS A  65      15.435  -6.365 -42.224  1.00  0.00           N  
ATOM    499  CD2 HIS A  65      13.454  -7.175 -41.687  1.00  0.00           C  
ATOM    500  CE1 HIS A  65      14.512  -5.770 -42.988  1.00  0.00           C  
ATOM    501  NE2 HIS A  65      13.296  -6.226 -42.700  1.00  0.00           N  
ATOM    502  N   ARG A  66      14.416  -8.583 -37.327  1.00  0.00           N  
ATOM    503  CA  ARG A  66      13.407  -8.777 -36.267  1.00  0.00           C  
ATOM    504  C   ARG A  66      13.538  -7.728 -35.153  1.00  0.00           C  
ATOM    505  O   ARG A  66      12.524  -7.189 -34.730  1.00  0.00           O  
ATOM    506  CB  ARG A  66      13.511 -10.193 -35.679  1.00  0.00           C  
ATOM    507  CG  ARG A  66      13.003 -11.285 -36.646  1.00  0.00           C  
ATOM    508  CD  ARG A  66      12.938 -12.648 -35.964  1.00  0.00           C  
ATOM    509  NE  ARG A  66      14.261 -13.184 -35.598  1.00  0.00           N  
ATOM    510  CZ  ARG A  66      14.947 -14.142 -36.224  1.00  0.00           C  
ATOM    511  NH1 ARG A  66      14.510 -14.732 -37.304  1.00  0.00           N  
ATOM    512  NH2 ARG A  66      16.089 -14.539 -35.761  1.00  0.00           N  
ATOM    513  N   ILE A  67      14.759  -7.409 -34.730  1.00  0.00           N  
ATOM    514  CA  ILE A  67      14.995  -6.395 -33.691  1.00  0.00           C  
ATOM    515  C   ILE A  67      14.614  -4.999 -34.196  1.00  0.00           C  
ATOM    516  O   ILE A  67      13.932  -4.261 -33.485  1.00  0.00           O  
ATOM    517  CB  ILE A  67      16.452  -6.455 -33.191  1.00  0.00           C  
ATOM    518  CG1 ILE A  67      16.685  -7.767 -32.409  1.00  0.00           C  
ATOM    519  CG2 ILE A  67      16.775  -5.245 -32.303  1.00  0.00           C  
ATOM    520  CD1 ILE A  67      18.150  -8.028 -32.043  1.00  0.00           C  
ATOM    521  N   ALA A  68      14.997  -4.634 -35.427  1.00  0.00           N  
ATOM    522  CA  ALA A  68      14.634  -3.349 -36.017  1.00  0.00           C  
ATOM    523  C   ALA A  68      13.111  -3.175 -36.114  1.00  0.00           C  
ATOM    524  O   ALA A  68      12.577  -2.149 -35.691  1.00  0.00           O  
ATOM    525  CB  ALA A  68      15.298  -3.239 -37.393  1.00  0.00           C  
ATOM    526  N   LYS A  69      12.409  -4.200 -36.599  1.00  0.00           N  
ATOM    527  CA  LYS A  69      10.948  -4.221 -36.646  1.00  0.00           C  
ATOM    528  C   LYS A  69      10.345  -4.090 -35.245  1.00  0.00           C  
ATOM    529  O   LYS A  69       9.469  -3.260 -35.039  1.00  0.00           O  
ATOM    530  CB  LYS A  69      10.481  -5.500 -37.358  1.00  0.00           C  
ATOM    531  CG  LYS A  69       8.954  -5.516 -37.494  1.00  0.00           C  
ATOM    532  CD  LYS A  69       8.471  -6.817 -38.133  1.00  0.00           C  
ATOM    533  CE  LYS A  69       6.945  -6.809 -38.084  1.00  0.00           C  
ATOM    534  NZ  LYS A  69       6.376  -8.116 -38.468  1.00  0.00           N  
ATOM    535  N   MET A  70      10.848  -4.854 -34.268  1.00  0.00           N  
ATOM    536  CA  MET A  70      10.380  -4.813 -32.888  1.00  0.00           C  
ATOM    537  C   MET A  70      10.505  -3.411 -32.277  1.00  0.00           C  
ATOM    538  O   MET A  70       9.565  -2.933 -31.647  1.00  0.00           O  
ATOM    539  CB  MET A  70      11.180  -5.841 -32.079  1.00  0.00           C  
ATOM    540  CG  MET A  70      10.771  -5.911 -30.608  1.00  0.00           C  
ATOM    541  SD  MET A  70      11.816  -6.975 -29.578  1.00  0.00           S  
ATOM    542  CE  MET A  70      13.347  -6.022 -29.547  1.00  0.00           C  
ATOM    543  N   TYR A  71      11.635  -2.719 -32.496  1.00  0.00           N  
ATOM    544  CA  TYR A  71      11.822  -1.369 -31.955  1.00  0.00           C  
ATOM    545  C   TYR A  71      10.911  -0.331 -32.612  1.00  0.00           C  
ATOM    546  O   TYR A  71      10.320   0.485 -31.907  1.00  0.00           O  
ATOM    547  CB  TYR A  71      13.295  -0.958 -32.069  1.00  0.00           C  
ATOM    548  CG  TYR A  71      14.278  -1.635 -31.126  1.00  0.00           C  
ATOM    549  CD1 TYR A  71      13.856  -2.437 -30.051  1.00  0.00           C  
ATOM    550  CD2 TYR A  71      15.658  -1.415 -31.303  1.00  0.00           C  
ATOM    551  CE1 TYR A  71      14.771  -3.018 -29.170  1.00  0.00           C  
ATOM    552  CE2 TYR A  71      16.590  -1.992 -30.433  1.00  0.00           C  
ATOM    553  CZ  TYR A  71      16.153  -2.792 -29.367  1.00  0.00           C  
ATOM    554  OH  TYR A  71      17.065  -3.367 -28.508  1.00  0.00           O  
ATOM    555  N   VAL A  72      10.764  -0.349 -33.930  1.00  0.00           N  
ATOM    556  CA  VAL A  72      10.032   0.692 -34.659  1.00  0.00           C  
ATOM    557  C   VAL A  72       8.523   0.461 -34.631  1.00  0.00           C  
ATOM    558  O   VAL A  72       7.773   1.400 -34.362  1.00  0.00           O  
ATOM    559  CB  VAL A  72      10.569   0.829 -36.099  1.00  0.00           C  
ATOM    560  CG1 VAL A  72       9.800   1.882 -36.898  1.00  0.00           C  
ATOM    561  CG2 VAL A  72      12.040   1.258 -36.084  1.00  0.00           C  
ATOM    562  N   ASP A  73       8.077  -0.765 -34.885  1.00  0.00           N  
ATOM    563  CA  ASP A  73       6.670  -1.074 -35.126  1.00  0.00           C  
ATOM    564  C   ASP A  73       5.955  -1.643 -33.891  1.00  0.00           C  
ATOM    565  O   ASP A  73       4.724  -1.608 -33.817  1.00  0.00           O  
ATOM    566  CB  ASP A  73       6.539  -2.056 -36.302  1.00  0.00           C  
ATOM    567  CG  ASP A  73       7.110  -1.570 -37.643  1.00  0.00           C  
ATOM    568  OD1 ASP A  73       7.250  -0.353 -37.879  1.00  0.00           O  
ATOM    569  OD2 ASP A  73       7.393  -2.439 -38.505  1.00  0.00           O  
ATOM    570  N   GLU A  74       6.689  -2.159 -32.892  1.00  0.00           N  
ATOM    571  CA  GLU A  74       6.118  -2.893 -31.764  1.00  0.00           C  
ATOM    572  C   GLU A  74       6.425  -2.205 -30.424  1.00  0.00           C  
ATOM    573  O   GLU A  74       5.680  -1.305 -30.006  1.00  0.00           O  
ATOM    574  CB  GLU A  74       6.537  -4.377 -31.801  1.00  0.00           C  
ATOM    575  CG  GLU A  74       6.151  -5.113 -33.095  1.00  0.00           C  
ATOM    576  CD  GLU A  74       6.682  -6.558 -33.175  1.00  0.00           C  
ATOM    577  OE1 GLU A  74       6.521  -7.188 -34.256  1.00  0.00           O  
ATOM    578  OE2 GLU A  74       7.279  -7.053 -32.191  1.00  0.00           O  
ATOM    579  N   ILE A  75       7.500  -2.549 -29.740  1.00  0.00           N  
ATOM    580  CA  ILE A  75       7.729  -2.202 -28.333  1.00  0.00           C  
ATOM    581  C   ILE A  75       7.975  -0.716 -28.059  1.00  0.00           C  
ATOM    582  O   ILE A  75       7.880  -0.281 -26.912  1.00  0.00           O  
ATOM    583  CB  ILE A  75       8.844  -3.060 -27.699  1.00  0.00           C  
ATOM    584  CG1 ILE A  75      10.236  -2.733 -28.268  1.00  0.00           C  
ATOM    585  CG2 ILE A  75       8.507  -4.560 -27.842  1.00  0.00           C  
ATOM    586  CD1 ILE A  75      11.380  -3.375 -27.476  1.00  0.00           C  
ATOM    587  N   PHE A  76       8.277   0.096 -29.100  1.00  0.00           N  
ATOM    588  CA  PHE A  76       8.453   1.546 -29.000  1.00  0.00           C  
ATOM    589  C   PHE A  76       7.469   2.333 -29.877  1.00  0.00           C  
ATOM    590  O   PHE A  76       7.641   3.540 -30.057  1.00  0.00           O  
ATOM    591  CB  PHE A  76       9.917   1.933 -29.272  1.00  0.00           C  
ATOM    592  CG  PHE A  76      10.972   1.294 -28.382  1.00  0.00           C  
ATOM    593  CD1 PHE A  76      10.714   1.011 -27.025  1.00  0.00           C  
ATOM    594  CD2 PHE A  76      12.238   1.002 -28.911  1.00  0.00           C  
ATOM    595  CE1 PHE A  76      11.699   0.420 -26.217  1.00  0.00           C  
ATOM    596  CE2 PHE A  76      13.229   0.420 -28.108  1.00  0.00           C  
ATOM    597  CZ  PHE A  76      12.961   0.121 -26.763  1.00  0.00           C  
ATOM    598  N   SER A  77       6.410   1.702 -30.352  1.00  0.00           N  
ATOM    599  CA  SER A  77       5.370   2.356 -31.152  1.00  0.00           C  
ATOM    600  C   SER A  77       4.693   3.524 -30.422  1.00  0.00           C  
ATOM    601  O   SER A  77       4.254   4.485 -31.057  1.00  0.00           O  
ATOM    602  CB  SER A  77       4.314   1.329 -31.567  1.00  0.00           C  
ATOM    603  OG  SER A  77       3.705   0.753 -30.439  1.00  0.00           O  
ATOM    604  N   GLY A  78       4.668   3.512 -29.094  1.00  0.00           N  
ATOM    605  CA  GLY A  78       4.126   4.590 -28.268  1.00  0.00           C  
ATOM    606  C   GLY A  78       4.947   5.882 -28.270  1.00  0.00           C  
ATOM    607  O   GLY A  78       4.500   6.890 -27.715  1.00  0.00           O  
ATOM    608  N   LEU A  79       6.136   5.908 -28.892  1.00  0.00           N  
ATOM    609  CA  LEU A  79       6.894   7.153 -29.117  1.00  0.00           C  
ATOM    610  C   LEU A  79       6.245   8.025 -30.205  1.00  0.00           C  
ATOM    611  O   LEU A  79       6.444   9.239 -30.196  1.00  0.00           O  
ATOM    612  CB  LEU A  79       8.344   6.820 -29.504  1.00  0.00           C  
ATOM    613  CG  LEU A  79       9.181   6.161 -28.389  1.00  0.00           C  
ATOM    614  CD1 LEU A  79      10.551   5.773 -28.941  1.00  0.00           C  
ATOM    615  CD2 LEU A  79       9.382   7.085 -27.196  1.00  0.00           C  
ATOM    616  N   ASP A  80       5.468   7.434 -31.100  1.00  0.00           N  
ATOM    617  CA  ASP A  80       4.776   8.134 -32.168  1.00  0.00           C  
ATOM    618  C   ASP A  80       3.299   8.360 -31.810  1.00  0.00           C  
ATOM    619  O   ASP A  80       2.495   7.426 -31.724  1.00  0.00           O  
ATOM    620  CB  ASP A  80       4.959   7.373 -33.491  1.00  0.00           C  
ATOM    621  CG  ASP A  80       4.406   8.130 -34.701  1.00  0.00           C  
ATOM    622  OD1 ASP A  80       3.829   9.226 -34.503  1.00  0.00           O  
ATOM    623  OD2 ASP A  80       4.550   7.607 -35.823  1.00  0.00           O  
ATOM    624  N   TYR A  81       2.923   9.623 -31.627  1.00  0.00           N  
ATOM    625  CA  TYR A  81       1.542  10.012 -31.337  1.00  0.00           C  
ATOM    626  C   TYR A  81       0.561   9.735 -32.491  1.00  0.00           C  
ATOM    627  O   TYR A  81      -0.651   9.776 -32.255  1.00  0.00           O  
ATOM    628  CB  TYR A  81       1.507  11.483 -30.924  1.00  0.00           C  
ATOM    629  CG  TYR A  81       1.822  11.698 -29.458  1.00  0.00           C  
ATOM    630  CD1 TYR A  81       0.785  11.598 -28.501  1.00  0.00           C  
ATOM    631  CD2 TYR A  81       3.133  11.989 -29.034  1.00  0.00           C  
ATOM    632  CE1 TYR A  81       1.054  11.793 -27.140  1.00  0.00           C  
ATOM    633  CE2 TYR A  81       3.411  12.187 -27.671  1.00  0.00           C  
ATOM    634  CZ  TYR A  81       2.367  12.088 -26.723  1.00  0.00           C  
ATOM    635  OH  TYR A  81       2.628  12.271 -25.384  1.00  0.00           O  
ATOM    636  N   ALA A  82       1.025   9.392 -33.690  1.00  0.00           N  
ATOM    637  CA  ALA A  82       0.166   8.862 -34.744  1.00  0.00           C  
ATOM    638  C   ALA A  82      -0.499   7.532 -34.325  1.00  0.00           C  
ATOM    639  O   ALA A  82      -1.613   7.230 -34.764  1.00  0.00           O  
ATOM    640  CB  ALA A  82       0.995   8.691 -36.020  1.00  0.00           C  
ATOM    641  N   ASN A  83       0.128   6.790 -33.395  1.00  0.00           N  
ATOM    642  CA  ASN A  83      -0.385   5.544 -32.836  1.00  0.00           C  
ATOM    643  C   ASN A  83      -1.281   5.754 -31.599  1.00  0.00           C  
ATOM    644  O   ASN A  83      -1.727   4.781 -30.985  1.00  0.00           O  
ATOM    645  CB  ASN A  83       0.801   4.610 -32.546  1.00  0.00           C  
ATOM    646  CG  ASN A  83       1.583   4.278 -33.805  1.00  0.00           C  
ATOM    647  OD1 ASN A  83       1.030   3.993 -34.853  1.00  0.00           O  
ATOM    648  ND2 ASN A  83       2.890   4.310 -33.730  1.00  0.00           N  
ATOM    649  N   PHE A  84      -1.568   7.009 -31.207  1.00  0.00           N  
ATOM    650  CA  PHE A  84      -2.409   7.294 -30.052  1.00  0.00           C  
ATOM    651  C   PHE A  84      -3.821   6.701 -30.240  1.00  0.00           C  
ATOM    652  O   PHE A  84      -4.437   6.872 -31.299  1.00  0.00           O  
ATOM    653  CB  PHE A  84      -2.473   8.799 -29.767  1.00  0.00           C  
ATOM    654  CG  PHE A  84      -3.008   9.113 -28.389  1.00  0.00           C  
ATOM    655  CD1 PHE A  84      -4.357   9.464 -28.201  1.00  0.00           C  
ATOM    656  CD2 PHE A  84      -2.160   9.030 -27.265  1.00  0.00           C  
ATOM    657  CE1 PHE A  84      -4.847   9.709 -26.908  1.00  0.00           C  
ATOM    658  CE2 PHE A  84      -2.646   9.272 -25.971  1.00  0.00           C  
ATOM    659  CZ  PHE A  84      -3.997   9.617 -25.789  1.00  0.00           C  
ATOM    660  N   PRO A  85      -4.369   6.005 -29.231  1.00  0.00           N  
ATOM    661  CA  PRO A  85      -5.640   5.318 -29.385  1.00  0.00           C  
ATOM    662  C   PRO A  85      -6.787   6.301 -29.635  1.00  0.00           C  
ATOM    663  O   PRO A  85      -6.903   7.340 -28.984  1.00  0.00           O  
ATOM    664  CB  PRO A  85      -5.837   4.516 -28.097  1.00  0.00           C  
ATOM    665  CG  PRO A  85      -4.987   5.271 -27.071  1.00  0.00           C  
ATOM    666  CD  PRO A  85      -3.818   5.781 -27.909  1.00  0.00           C  
ATOM    667  N   LYS A  86      -7.707   5.934 -30.527  1.00  0.00           N  
ATOM    668  CA  LYS A  86      -8.936   6.697 -30.737  1.00  0.00           C  
ATOM    669  C   LYS A  86      -9.766   6.686 -29.457  1.00  0.00           C  
ATOM    670  O   LYS A  86     -10.241   5.633 -29.036  1.00  0.00           O  
ATOM    671  CB  LYS A  86      -9.706   6.127 -31.942  1.00  0.00           C  
ATOM    672  CG  LYS A  86     -10.884   7.035 -32.321  1.00  0.00           C  
ATOM    673  CD  LYS A  86     -11.593   6.512 -33.586  1.00  0.00           C  
ATOM    674  CE  LYS A  86     -12.716   7.466 -33.970  1.00  0.00           C  
ATOM    675  NZ  LYS A  86     -13.402   7.064 -35.233  1.00  0.00           N  
ATOM    676  N   ILE A  87      -9.981   7.856 -28.857  1.00  0.00           N  
ATOM    677  CA  ILE A  87     -10.756   8.004 -27.628  1.00  0.00           C  
ATOM    678  C   ILE A  87     -12.247   8.032 -27.945  1.00  0.00           C  
ATOM    679  O   ILE A  87     -12.683   8.483 -29.002  1.00  0.00           O  
ATOM    680  CB  ILE A  87     -10.263   9.223 -26.822  1.00  0.00           C  
ATOM    681  CG1 ILE A  87      -8.740   9.150 -26.533  1.00  0.00           C  
ATOM    682  CG2 ILE A  87     -11.026   9.373 -25.495  1.00  0.00           C  
ATOM    683  CD1 ILE A  87      -8.259   7.845 -25.883  1.00  0.00           C  
ATOM    684  N   THR A  88     -13.045   7.459 -27.041  1.00  0.00           N  
ATOM    685  CA  THR A  88     -14.503   7.474 -27.122  1.00  0.00           C  
ATOM    686  C   THR A  88     -15.028   7.824 -25.739  1.00  0.00           C  
ATOM    687  O   THR A  88     -14.788   7.081 -24.796  1.00  0.00           O  
ATOM    688  CB  THR A  88     -15.102   6.136 -27.590  1.00  0.00           C  
ATOM    689  OG1 THR A  88     -14.191   5.374 -28.352  1.00  0.00           O  
ATOM    690  CG2 THR A  88     -16.317   6.347 -28.468  1.00  0.00           C  
ATOM    691  N   LEU A  89     -15.706   8.972 -25.658  1.00  0.00           N  
ATOM    692  CA  LEU A  89     -16.348   9.452 -24.442  1.00  0.00           C  
ATOM    693  C   LEU A  89     -17.858   9.367 -24.626  1.00  0.00           C  
ATOM    694  O   LEU A  89     -18.367   9.612 -25.719  1.00  0.00           O  
ATOM    695  CB  LEU A  89     -15.893  10.887 -24.135  1.00  0.00           C  
ATOM    696  CG  LEU A  89     -14.387  11.022 -23.819  1.00  0.00           C  
ATOM    697  CD1 LEU A  89     -13.988  12.496 -23.755  1.00  0.00           C  
ATOM    698  CD2 LEU A  89     -14.017  10.368 -22.494  1.00  0.00           C  
ATOM    699  N   ILE A  90     -18.553   8.996 -23.553  1.00  0.00           N  
ATOM    700  CA  ILE A  90     -20.008   8.984 -23.474  1.00  0.00           C  
ATOM    701  C   ILE A  90     -20.399   9.989 -22.403  1.00  0.00           C  
ATOM    702  O   ILE A  90     -19.755  10.061 -21.358  1.00  0.00           O  
ATOM    703  CB  ILE A  90     -20.551   7.573 -23.168  1.00  0.00           C  
ATOM    704  CG1 ILE A  90     -19.906   6.502 -24.092  1.00  0.00           C  
ATOM    705  CG2 ILE A  90     -22.076   7.568 -23.324  1.00  0.00           C  
ATOM    706  CD1 ILE A  90     -20.319   5.058 -23.747  1.00  0.00           C  
ATOM    707  N   GLU A  91     -21.433  10.773 -22.638  1.00  0.00           N  
ATOM    708  CA  GLU A  91     -21.947  11.722 -21.650  1.00  0.00           C  
ATOM    709  C   GLU A  91     -22.372  10.986 -20.371  1.00  0.00           C  
ATOM    710  O   GLU A  91     -23.051   9.956 -20.445  1.00  0.00           O  
ATOM    711  CB  GLU A  91     -23.112  12.475 -22.291  1.00  0.00           C  
ATOM    712  CG  GLU A  91     -23.541  13.716 -21.500  1.00  0.00           C  
ATOM    713  CD  GLU A  91     -24.764  14.401 -22.131  1.00  0.00           C  
ATOM    714  OE1 GLU A  91     -25.184  15.446 -21.596  1.00  0.00           O  
ATOM    715  OE2 GLU A  91     -25.336  13.841 -23.096  1.00  0.00           O  
ATOM    716  N   ASN A  92     -22.003  11.504 -19.205  1.00  0.00           N  
ATOM    717  CA  ASN A  92     -22.345  10.912 -17.915  1.00  0.00           C  
ATOM    718  C   ASN A  92     -23.818  11.177 -17.542  1.00  0.00           C  
ATOM    719  O   ASN A  92     -24.144  11.826 -16.550  1.00  0.00           O  
ATOM    720  CB  ASN A  92     -21.352  11.388 -16.837  1.00  0.00           C  
ATOM    721  CG  ASN A  92     -21.567  10.698 -15.503  1.00  0.00           C  
ATOM    722  OD1 ASN A  92     -22.234   9.680 -15.391  1.00  0.00           O  
ATOM    723  ND2 ASN A  92     -20.981  11.234 -14.439  1.00  0.00           N  
ATOM    724  N   LYS A  93     -24.743  10.665 -18.364  1.00  0.00           N  
ATOM    725  CA  LYS A  93     -26.189  10.788 -18.130  1.00  0.00           C  
ATOM    726  C   LYS A  93     -26.650  10.061 -16.873  1.00  0.00           C  
ATOM    727  O   LYS A  93     -27.654  10.449 -16.281  1.00  0.00           O  
ATOM    728  CB  LYS A  93     -26.969  10.251 -19.342  1.00  0.00           C  
ATOM    729  CG  LYS A  93     -26.771  11.148 -20.564  1.00  0.00           C  
ATOM    730  CD  LYS A  93     -27.617  10.689 -21.746  1.00  0.00           C  
ATOM    731  CE  LYS A  93     -27.333  11.660 -22.877  1.00  0.00           C  
ATOM    732  NZ  LYS A  93     -28.103  11.370 -24.107  1.00  0.00           N  
ATOM    733  N   MET A  94     -25.915   9.025 -16.457  1.00  0.00           N  
ATOM    734  CA  MET A  94     -26.225   8.256 -15.252  1.00  0.00           C  
ATOM    735  C   MET A  94     -25.777   8.962 -13.970  1.00  0.00           C  
ATOM    736  O   MET A  94     -26.099   8.478 -12.893  1.00  0.00           O  
ATOM    737  CB  MET A  94     -25.614   6.848 -15.341  1.00  0.00           C  
ATOM    738  CG  MET A  94     -26.150   6.070 -16.546  1.00  0.00           C  
ATOM    739  SD  MET A  94     -26.018   4.265 -16.431  1.00  0.00           S  
ATOM    740  CE  MET A  94     -24.223   4.051 -16.408  1.00  0.00           C  
ATOM    741  N   LYS A  95     -25.091  10.111 -14.083  1.00  0.00           N  
ATOM    742  CA  LYS A  95     -24.548  10.875 -12.954  1.00  0.00           C  
ATOM    743  C   LYS A  95     -23.747   9.994 -11.993  1.00  0.00           C  
ATOM    744  O   LYS A  95     -23.939  10.034 -10.786  1.00  0.00           O  
ATOM    745  CB  LYS A  95     -25.651  11.655 -12.228  1.00  0.00           C  
ATOM    746  CG  LYS A  95     -26.394  12.638 -13.119  1.00  0.00           C  
ATOM    747  CD  LYS A  95     -27.373  13.429 -12.243  1.00  0.00           C  
ATOM    748  CE  LYS A  95     -28.094  14.477 -13.060  1.00  0.00           C  
ATOM    749  NZ  LYS A  95     -28.952  15.308 -12.180  1.00  0.00           N  
ATOM    750  N   VAL A  96     -22.868   9.166 -12.554  1.00  0.00           N  
ATOM    751  CA  VAL A  96     -21.937   8.370 -11.761  1.00  0.00           C  
ATOM    752  C   VAL A  96     -20.969   9.330 -11.087  1.00  0.00           C  
ATOM    753  O   VAL A  96     -20.244  10.053 -11.766  1.00  0.00           O  
ATOM    754  CB  VAL A  96     -21.178   7.342 -12.617  1.00  0.00           C  
ATOM    755  CG1 VAL A  96     -20.300   6.447 -11.752  1.00  0.00           C  
ATOM    756  CG2 VAL A  96     -22.145   6.434 -13.389  1.00  0.00           C  
ATOM    757  N   ASP A  97     -20.981   9.343  -9.759  1.00  0.00           N  
ATOM    758  CA  ASP A  97     -20.146  10.142  -8.863  1.00  0.00           C  
ATOM    759  C   ASP A  97     -19.211   9.267  -8.019  1.00  0.00           C  
ATOM    760  O   ASP A  97     -18.311   9.773  -7.352  1.00  0.00           O  
ATOM    761  CB  ASP A  97     -21.049  11.031  -7.996  1.00  0.00           C  
ATOM    762  CG  ASP A  97     -22.146  10.300  -7.210  1.00  0.00           C  
ATOM    763  OD1 ASP A  97     -22.332   9.076  -7.431  1.00  0.00           O  
ATOM    764  OD2 ASP A  97     -22.867  11.003  -6.470  1.00  0.00           O  
ATOM    765  N   GLU A  98     -19.344   7.952  -8.142  1.00  0.00           N  
ATOM    766  CA  GLU A  98     -18.470   6.942  -7.568  1.00  0.00           C  
ATOM    767  C   GLU A  98     -17.304   6.577  -8.510  1.00  0.00           C  
ATOM    768  O   GLU A  98     -17.373   6.755  -9.726  1.00  0.00           O  
ATOM    769  CB  GLU A  98     -19.299   5.692  -7.228  1.00  0.00           C  
ATOM    770  CG  GLU A  98     -20.245   5.904  -6.029  1.00  0.00           C  
ATOM    771  CD  GLU A  98     -19.511   6.062  -4.686  1.00  0.00           C  
ATOM    772  OE1 GLU A  98     -20.194   6.377  -3.697  1.00  0.00           O  
ATOM    773  OE2 GLU A  98     -18.281   5.813  -4.660  1.00  0.00           O  
ATOM    774  N   MET A  99     -16.233   6.012  -7.958  1.00  0.00           N  
ATOM    775  CA  MET A  99     -15.091   5.644  -8.774  1.00  0.00           C  
ATOM    776  C   MET A  99     -15.376   4.450  -9.695  1.00  0.00           C  
ATOM    777  O   MET A  99     -15.896   3.413  -9.296  1.00  0.00           O  
ATOM    778  CB  MET A  99     -13.821   5.446  -7.933  1.00  0.00           C  
ATOM    779  CG  MET A  99     -13.715   4.085  -7.244  1.00  0.00           C  
ATOM    780  SD  MET A  99     -12.127   3.837  -6.370  1.00  0.00           S  
ATOM    781  CE  MET A  99     -12.319   5.073  -5.063  1.00  0.00           C  
ATOM    782  N   VAL A 100     -14.929   4.568 -10.936  1.00  0.00           N  
ATOM    783  CA  VAL A 100     -14.832   3.455 -11.868  1.00  0.00           C  
ATOM    784  C   VAL A 100     -13.399   2.950 -11.835  1.00  0.00           C  
ATOM    785  O   VAL A 100     -12.474   3.707 -12.145  1.00  0.00           O  
ATOM    786  CB  VAL A 100     -15.253   3.870 -13.292  1.00  0.00           C  
ATOM    787  CG1 VAL A 100     -15.132   2.707 -14.269  1.00  0.00           C  
ATOM    788  CG2 VAL A 100     -16.700   4.367 -13.309  1.00  0.00           C  
ATOM    789  N   THR A 101     -13.193   1.675 -11.488  1.00  0.00           N  
ATOM    790  CA  THR A 101     -11.865   1.048 -11.400  1.00  0.00           C  
ATOM    791  C   THR A 101     -11.696  -0.031 -12.460  1.00  0.00           C  
ATOM    792  O   THR A 101     -12.486  -0.967 -12.544  1.00  0.00           O  
ATOM    793  CB  THR A 101     -11.604   0.486 -10.000  1.00  0.00           C  
ATOM    794  OG1 THR A 101     -11.802   1.484  -9.031  1.00  0.00           O  
ATOM    795  CG2 THR A 101     -10.169  -0.011  -9.844  1.00  0.00           C  
ATOM    796  N   VAL A 102     -10.626   0.074 -13.241  1.00  0.00           N  
ATOM    797  CA  VAL A 102     -10.131  -0.976 -14.133  1.00  0.00           C  
ATOM    798  C   VAL A 102      -8.824  -1.494 -13.545  1.00  0.00           C  
ATOM    799  O   VAL A 102      -7.842  -0.762 -13.455  1.00  0.00           O  
ATOM    800  CB  VAL A 102      -9.941  -0.483 -15.577  1.00  0.00           C  
ATOM    801  CG1 VAL A 102      -9.607  -1.654 -16.503  1.00  0.00           C  
ATOM    802  CG2 VAL A 102     -11.207   0.185 -16.115  1.00  0.00           C  
ATOM    803  N   ARG A 103      -8.824  -2.754 -13.137  1.00  0.00           N  
ATOM    804  CA  ARG A 103      -7.695  -3.441 -12.509  1.00  0.00           C  
ATOM    805  C   ARG A 103      -7.103  -4.507 -13.417  1.00  0.00           C  
ATOM    806  O   ARG A 103      -7.715  -4.853 -14.430  1.00  0.00           O  
ATOM    807  CB  ARG A 103      -8.094  -3.972 -11.113  1.00  0.00           C  
ATOM    808  CG  ARG A 103      -9.442  -4.708 -11.092  1.00  0.00           C  
ATOM    809  CD  ARG A 103      -9.777  -5.150  -9.666  1.00  0.00           C  
ATOM    810  NE  ARG A 103     -11.193  -5.549  -9.542  1.00  0.00           N  
ATOM    811  CZ  ARG A 103     -11.892  -5.559  -8.423  1.00  0.00           C  
ATOM    812  NH1 ARG A 103     -11.347  -5.260  -7.274  1.00  0.00           N  
ATOM    813  NH2 ARG A 103     -13.158  -5.881  -8.435  1.00  0.00           N  
ATOM    814  N   ASP A 104      -5.919  -4.991 -13.060  1.00  0.00           N  
ATOM    815  CA  ASP A 104      -5.207  -6.054 -13.763  1.00  0.00           C  
ATOM    816  C   ASP A 104      -4.984  -5.787 -15.260  1.00  0.00           C  
ATOM    817  O   ASP A 104      -4.988  -6.687 -16.098  1.00  0.00           O  
ATOM    818  CB  ASP A 104      -5.858  -7.421 -13.479  1.00  0.00           C  
ATOM    819  CG  ASP A 104      -5.761  -7.769 -12.003  1.00  0.00           C  
ATOM    820  OD1 ASP A 104      -4.606  -7.846 -11.537  1.00  0.00           O  
ATOM    821  OD2 ASP A 104      -6.824  -7.957 -11.380  1.00  0.00           O  
ATOM    822  N   ILE A 105      -4.764  -4.509 -15.609  1.00  0.00           N  
ATOM    823  CA  ILE A 105      -4.439  -4.127 -16.976  1.00  0.00           C  
ATOM    824  C   ILE A 105      -3.050  -4.665 -17.287  1.00  0.00           C  
ATOM    825  O   ILE A 105      -2.066  -4.230 -16.680  1.00  0.00           O  
ATOM    826  CB  ILE A 105      -4.504  -2.599 -17.170  1.00  0.00           C  
ATOM    827  CG1 ILE A 105      -5.904  -2.046 -16.797  1.00  0.00           C  
ATOM    828  CG2 ILE A 105      -4.160  -2.245 -18.627  1.00  0.00           C  
ATOM    829  CD1 ILE A 105      -5.969  -0.512 -16.740  1.00  0.00           C  
ATOM    830  N   THR A 106      -2.961  -5.565 -18.259  1.00  0.00           N  
ATOM    831  CA  THR A 106      -1.671  -6.077 -18.735  1.00  0.00           C  
ATOM    832  C   THR A 106      -0.787  -4.924 -19.192  1.00  0.00           C  
ATOM    833  O   THR A 106      -1.182  -4.123 -20.041  1.00  0.00           O  
ATOM    834  CB  THR A 106      -1.859  -7.056 -19.898  1.00  0.00           C  
ATOM    835  OG1 THR A 106      -2.783  -8.054 -19.538  1.00  0.00           O  
ATOM    836  CG2 THR A 106      -0.562  -7.761 -20.284  1.00  0.00           C  
ATOM    837  N   LEU A 107       0.414  -4.861 -18.624  1.00  0.00           N  
ATOM    838  CA  LEU A 107       1.415  -3.849 -18.935  1.00  0.00           C  
ATOM    839  C   LEU A 107       2.744  -4.534 -19.199  1.00  0.00           C  
ATOM    840  O   LEU A 107       3.345  -5.129 -18.306  1.00  0.00           O  
ATOM    841  CB  LEU A 107       1.462  -2.824 -17.788  1.00  0.00           C  
ATOM    842  CG  LEU A 107       2.431  -1.655 -18.042  1.00  0.00           C  
ATOM    843  CD1 LEU A 107       1.949  -0.414 -17.293  1.00  0.00           C  
ATOM    844  CD2 LEU A 107       3.858  -1.939 -17.549  1.00  0.00           C  
ATOM    845  N   THR A 108       3.221  -4.407 -20.428  1.00  0.00           N  
ATOM    846  CA  THR A 108       4.576  -4.786 -20.807  1.00  0.00           C  
ATOM    847  C   THR A 108       5.276  -3.546 -21.336  1.00  0.00           C  
ATOM    848  O   THR A 108       4.764  -2.880 -22.227  1.00  0.00           O  
ATOM    849  CB  THR A 108       4.589  -5.917 -21.838  1.00  0.00           C  
ATOM    850  OG1 THR A 108       3.778  -6.984 -21.399  1.00  0.00           O  
ATOM    851  CG2 THR A 108       5.984  -6.473 -22.052  1.00  0.00           C  
ATOM    852  N   SER A 109       6.421  -3.217 -20.752  1.00  0.00           N  
ATOM    853  CA  SER A 109       7.221  -2.045 -21.118  1.00  0.00           C  
ATOM    854  C   SER A 109       8.697  -2.412 -21.227  1.00  0.00           C  
ATOM    855  O   SER A 109       9.077  -3.584 -21.135  1.00  0.00           O  
ATOM    856  CB  SER A 109       6.957  -0.921 -20.103  1.00  0.00           C  
ATOM    857  OG  SER A 109       7.441   0.309 -20.593  1.00  0.00           O  
ATOM    858  N   THR A 110       9.538  -1.418 -21.447  1.00  0.00           N  
ATOM    859  CA  THR A 110      10.983  -1.577 -21.587  1.00  0.00           C  
ATOM    860  C   THR A 110      11.705  -0.538 -20.734  1.00  0.00           C  
ATOM    861  O   THR A 110      11.456   0.658 -20.856  1.00  0.00           O  
ATOM    862  CB  THR A 110      11.394  -1.474 -23.060  1.00  0.00           C  
ATOM    863  OG1 THR A 110      10.665  -2.401 -23.836  1.00  0.00           O  
ATOM    864  CG2 THR A 110      12.866  -1.785 -23.279  1.00  0.00           C  
ATOM    865  N   CYS A 111      12.612  -0.995 -19.878  1.00  0.00           N  
ATOM    866  CA  CYS A 111      13.440  -0.109 -19.058  1.00  0.00           C  
ATOM    867  C   CYS A 111      14.408   0.684 -19.941  1.00  0.00           C  
ATOM    868  O   CYS A 111      15.244   0.087 -20.606  1.00  0.00           O  
ATOM    869  CB  CYS A 111      14.187  -0.967 -18.029  1.00  0.00           C  
ATOM    870  SG  CYS A 111      15.339   0.054 -17.066  1.00  0.00           S  
ATOM    871  N   GLU A 112      14.361   2.022 -19.887  1.00  0.00           N  
ATOM    872  CA  GLU A 112      15.224   2.883 -20.711  1.00  0.00           C  
ATOM    873  C   GLU A 112      16.715   2.766 -20.377  1.00  0.00           C  
ATOM    874  O   GLU A 112      17.556   3.062 -21.211  1.00  0.00           O  
ATOM    875  CB  GLU A 112      14.745   4.343 -20.643  1.00  0.00           C  
ATOM    876  CG  GLU A 112      15.056   5.077 -19.321  1.00  0.00           C  
ATOM    877  CD  GLU A 112      14.497   6.519 -19.289  1.00  0.00           C  
ATOM    878  OE1 GLU A 112      14.870   7.309 -18.396  1.00  0.00           O  
ATOM    879  OE2 GLU A 112      13.633   6.895 -20.111  1.00  0.00           O  
ATOM    880  N   HIS A 113      17.064   2.289 -19.180  1.00  0.00           N  
ATOM    881  CA  HIS A 113      18.460   2.189 -18.747  1.00  0.00           C  
ATOM    882  C   HIS A 113      19.209   0.998 -19.355  1.00  0.00           C  
ATOM    883  O   HIS A 113      20.437   1.000 -19.379  1.00  0.00           O  
ATOM    884  CB  HIS A 113      18.519   2.094 -17.217  1.00  0.00           C  
ATOM    885  CG  HIS A 113      17.821   3.196 -16.477  1.00  0.00           C  
ATOM    886  ND1 HIS A 113      17.274   3.098 -15.210  1.00  0.00           N  
ATOM    887  CD2 HIS A 113      17.628   4.490 -16.890  1.00  0.00           C  
ATOM    888  CE1 HIS A 113      16.764   4.288 -14.888  1.00  0.00           C  
ATOM    889  NE2 HIS A 113      16.955   5.152 -15.876  1.00  0.00           N  
ATOM    890  N   HIS A 114      18.499  -0.037 -19.790  1.00  0.00           N  
ATOM    891  CA  HIS A 114      19.104  -1.279 -20.280  1.00  0.00           C  
ATOM    892  C   HIS A 114      18.373  -1.893 -21.482  1.00  0.00           C  
ATOM    893  O   HIS A 114      18.839  -2.911 -21.986  1.00  0.00           O  
ATOM    894  CB  HIS A 114      19.155  -2.308 -19.146  1.00  0.00           C  
ATOM    895  CG  HIS A 114      19.938  -1.888 -17.944  1.00  0.00           C  
ATOM    896  ND1 HIS A 114      19.424  -1.444 -16.754  1.00  0.00           N  
ATOM    897  CD2 HIS A 114      21.305  -1.862 -17.809  1.00  0.00           C  
ATOM    898  CE1 HIS A 114      20.443  -1.143 -15.934  1.00  0.00           C  
ATOM    899  NE2 HIS A 114      21.605  -1.398 -16.527  1.00  0.00           N  
ATOM    900  N   PHE A 115      17.236  -1.329 -21.890  1.00  0.00           N  
ATOM    901  CA  PHE A 115      16.358  -1.889 -22.918  1.00  0.00           C  
ATOM    902  C   PHE A 115      15.938  -3.341 -22.648  1.00  0.00           C  
ATOM    903  O   PHE A 115      15.885  -4.176 -23.537  1.00  0.00           O  
ATOM    904  CB  PHE A 115      16.942  -1.641 -24.317  1.00  0.00           C  
ATOM    905  CG  PHE A 115      16.863  -0.226 -24.853  1.00  0.00           C  
ATOM    906  CD1 PHE A 115      16.336   0.844 -24.100  1.00  0.00           C  
ATOM    907  CD2 PHE A 115      17.302   0.025 -26.165  1.00  0.00           C  
ATOM    908  CE1 PHE A 115      16.247   2.138 -24.648  1.00  0.00           C  
ATOM    909  CE2 PHE A 115      17.210   1.310 -26.719  1.00  0.00           C  
ATOM    910  CZ  PHE A 115      16.685   2.360 -25.965  1.00  0.00           C  
ATOM    911  N   VAL A 116      15.626  -3.639 -21.381  1.00  0.00           N  
ATOM    912  CA  VAL A 116      15.140  -4.949 -20.956  1.00  0.00           C  
ATOM    913  C   VAL A 116      13.694  -4.837 -20.476  1.00  0.00           C  
ATOM    914  O   VAL A 116      13.278  -3.788 -19.992  1.00  0.00           O  
ATOM    915  CB  VAL A 116      16.006  -5.614 -19.868  1.00  0.00           C  
ATOM    916  CG1 VAL A 116      16.177  -7.100 -20.179  1.00  0.00           C  
ATOM    917  CG2 VAL A 116      17.408  -5.025 -19.707  1.00  0.00           C  
ATOM    918  N   THR A 117      12.954  -5.937 -20.585  1.00  0.00           N  
ATOM    919  CA  THR A 117      11.530  -6.015 -20.286  1.00  0.00           C  
ATOM    920  C   THR A 117      11.177  -5.536 -18.879  1.00  0.00           C  
ATOM    921  O   THR A 117      11.837  -5.881 -17.898  1.00  0.00           O  
ATOM    922  CB  THR A 117      11.040  -7.458 -20.486  1.00  0.00           C  
ATOM    923  OG1 THR A 117      11.452  -7.909 -21.761  1.00  0.00           O  
ATOM    924  CG2 THR A 117       9.529  -7.609 -20.416  1.00  0.00           C  
ATOM    925  N   ILE A 118      10.110  -4.758 -18.799  1.00  0.00           N  
ATOM    926  CA  ILE A 118       9.335  -4.507 -17.591  1.00  0.00           C  
ATOM    927  C   ILE A 118       8.014  -5.236 -17.772  1.00  0.00           C  
ATOM    928  O   ILE A 118       7.291  -4.960 -18.737  1.00  0.00           O  
ATOM    929  CB  ILE A 118       9.115  -2.996 -17.365  1.00  0.00           C  
ATOM    930  CG1 ILE A 118      10.458  -2.251 -17.200  1.00  0.00           C  
ATOM    931  CG2 ILE A 118       8.210  -2.772 -16.147  1.00  0.00           C  
ATOM    932  CD1 ILE A 118      10.318  -0.714 -17.174  1.00  0.00           C  
ATOM    933  N   ASP A 119       7.693  -6.165 -16.876  1.00  0.00           N  
ATOM    934  CA  ASP A 119       6.454  -6.938 -16.908  1.00  0.00           C  
ATOM    935  C   ASP A 119       5.628  -6.640 -15.663  1.00  0.00           C  
ATOM    936  O   ASP A 119       6.142  -6.698 -14.542  1.00  0.00           O  
ATOM    937  CB  ASP A 119       6.774  -8.429 -17.040  1.00  0.00           C  
ATOM    938  CG  ASP A 119       5.520  -9.272 -17.250  1.00  0.00           C  
ATOM    939  OD1 ASP A 119       4.541  -8.732 -17.821  1.00  0.00           O  
ATOM    940  OD2 ASP A 119       5.558 -10.463 -16.874  1.00  0.00           O  
ATOM    941  N   GLY A 120       4.354  -6.272 -15.835  1.00  0.00           N  
ATOM    942  CA  GLY A 120       3.531  -5.846 -14.727  1.00  0.00           C  
ATOM    943  C   GLY A 120       2.059  -5.661 -15.069  1.00  0.00           C  
ATOM    944  O   GLY A 120       1.577  -5.979 -16.158  1.00  0.00           O  
ATOM    945  N   LYS A 121       1.354  -5.133 -14.086  1.00  0.00           N  
ATOM    946  CA  LYS A 121      -0.070  -4.834 -14.161  1.00  0.00           C  
ATOM    947  C   LYS A 121      -0.323  -3.408 -13.712  1.00  0.00           C  
ATOM    948  O   LYS A 121       0.342  -2.904 -12.804  1.00  0.00           O  
ATOM    949  CB  LYS A 121      -0.859  -5.834 -13.309  1.00  0.00           C  
ATOM    950  CG  LYS A 121      -0.831  -7.273 -13.854  1.00  0.00           C  
ATOM    951  CD  LYS A 121      -1.642  -8.162 -12.914  1.00  0.00           C  
ATOM    952  CE  LYS A 121      -1.833  -9.593 -13.378  1.00  0.00           C  
ATOM    953  NZ  LYS A 121      -2.789 -10.298 -12.467  1.00  0.00           N  
ATOM    954  N   ALA A 122      -1.299  -2.756 -14.338  1.00  0.00           N  
ATOM    955  CA  ALA A 122      -1.756  -1.447 -13.931  1.00  0.00           C  
ATOM    956  C   ALA A 122      -3.196  -1.505 -13.412  1.00  0.00           C  
ATOM    957  O   ALA A 122      -4.041  -2.218 -13.949  1.00  0.00           O  
ATOM    958  CB  ALA A 122      -1.592  -0.459 -15.087  1.00  0.00           C  
ATOM    959  N   THR A 123      -3.477  -0.694 -12.398  1.00  0.00           N  
ATOM    960  CA  THR A 123      -4.832  -0.402 -11.934  1.00  0.00           C  
ATOM    961  C   THR A 123      -5.086   1.087 -12.111  1.00  0.00           C  
ATOM    962  O   THR A 123      -4.312   1.922 -11.659  1.00  0.00           O  
ATOM    963  CB  THR A 123      -5.032  -0.838 -10.481  1.00  0.00           C  
ATOM    964  OG1 THR A 123      -4.808  -2.225 -10.377  1.00  0.00           O  
ATOM    965  CG2 THR A 123      -6.454  -0.571 -10.003  1.00  0.00           C  
ATOM    966  N   VAL A 124      -6.184   1.407 -12.780  1.00  0.00           N  
ATOM    967  CA  VAL A 124      -6.604   2.779 -13.045  1.00  0.00           C  
ATOM    968  C   VAL A 124      -7.993   2.981 -12.475  1.00  0.00           C  
ATOM    969  O   VAL A 124      -8.901   2.207 -12.771  1.00  0.00           O  
ATOM    970  CB  VAL A 124      -6.585   3.085 -14.546  1.00  0.00           C  
ATOM    971  CG1 VAL A 124      -7.125   4.484 -14.834  1.00  0.00           C  
ATOM    972  CG2 VAL A 124      -5.164   3.002 -15.105  1.00  0.00           C  
ATOM    973  N   ALA A 125      -8.177   4.044 -11.687  1.00  0.00           N  
ATOM    974  CA  ALA A 125      -9.486   4.483 -11.243  1.00  0.00           C  
ATOM    975  C   ALA A 125      -9.696   5.962 -11.556  1.00  0.00           C  
ATOM    976  O   ALA A 125      -8.755   6.757 -11.568  1.00  0.00           O  
ATOM    977  CB  ALA A 125      -9.664   4.185  -9.759  1.00  0.00           C  
ATOM    978  N   TYR A 126     -10.949   6.335 -11.803  1.00  0.00           N  
ATOM    979  CA  TYR A 126     -11.356   7.726 -11.929  1.00  0.00           C  
ATOM    980  C   TYR A 126     -12.804   7.894 -11.472  1.00  0.00           C  
ATOM    981  O   TYR A 126     -13.601   6.961 -11.556  1.00  0.00           O  
ATOM    982  CB  TYR A 126     -11.166   8.219 -13.371  1.00  0.00           C  
ATOM    983  CG  TYR A 126     -12.214   7.742 -14.355  1.00  0.00           C  
ATOM    984  CD1 TYR A 126     -12.221   6.408 -14.818  1.00  0.00           C  
ATOM    985  CD2 TYR A 126     -13.203   8.632 -14.808  1.00  0.00           C  
ATOM    986  CE1 TYR A 126     -13.203   5.971 -15.721  1.00  0.00           C  
ATOM    987  CE2 TYR A 126     -14.188   8.203 -15.705  1.00  0.00           C  
ATOM    988  CZ  TYR A 126     -14.191   6.876 -16.160  1.00  0.00           C  
ATOM    989  OH  TYR A 126     -15.154   6.462 -17.033  1.00  0.00           O  
ATOM    990  N   ILE A 127     -13.136   9.100 -11.021  1.00  0.00           N  
ATOM    991  CA  ILE A 127     -14.509   9.493 -10.714  1.00  0.00           C  
ATOM    992  C   ILE A 127     -15.029  10.274 -11.924  1.00  0.00           C  
ATOM    993  O   ILE A 127     -14.477  11.339 -12.238  1.00  0.00           O  
ATOM    994  CB  ILE A 127     -14.576  10.292  -9.396  1.00  0.00           C  
ATOM    995  CG1 ILE A 127     -14.006   9.456  -8.230  1.00  0.00           C  
ATOM    996  CG2 ILE A 127     -16.030  10.706  -9.113  1.00  0.00           C  
ATOM    997  CD1 ILE A 127     -13.823  10.236  -6.922  1.00  0.00           C  
ATOM    998  N   PRO A 128     -16.045   9.762 -12.645  1.00  0.00           N  
ATOM    999  CA  PRO A 128     -16.614  10.449 -13.793  1.00  0.00           C  
ATOM   1000  C   PRO A 128     -17.151  11.824 -13.399  1.00  0.00           C  
ATOM   1001  O   PRO A 128     -17.794  11.982 -12.371  1.00  0.00           O  
ATOM   1002  CB  PRO A 128     -17.719   9.542 -14.334  1.00  0.00           C  
ATOM   1003  CG  PRO A 128     -17.358   8.159 -13.802  1.00  0.00           C  
ATOM   1004  CD  PRO A 128     -16.701   8.477 -12.460  1.00  0.00           C  
ATOM   1005  N   LYS A 129     -16.921  12.819 -14.260  1.00  0.00           N  
ATOM   1006  CA  LYS A 129     -17.503  14.150 -14.120  1.00  0.00           C  
ATOM   1007  C   LYS A 129     -18.575  14.342 -15.188  1.00  0.00           C  
ATOM   1008  O   LYS A 129     -19.708  13.898 -14.999  1.00  0.00           O  
ATOM   1009  CB  LYS A 129     -16.378  15.196 -14.114  1.00  0.00           C  
ATOM   1010  CG  LYS A 129     -16.897  16.577 -13.703  1.00  0.00           C  
ATOM   1011  CD  LYS A 129     -15.769  17.600 -13.814  1.00  0.00           C  
ATOM   1012  CE  LYS A 129     -16.327  18.981 -13.517  1.00  0.00           C  
ATOM   1013  NZ  LYS A 129     -15.318  20.020 -13.829  1.00  0.00           N  
ATOM   1014  N   ASP A 130     -18.217  14.925 -16.325  1.00  0.00           N  
ATOM   1015  CA  ASP A 130     -19.152  15.195 -17.422  1.00  0.00           C  
ATOM   1016  C   ASP A 130     -19.218  14.032 -18.429  1.00  0.00           C  
ATOM   1017  O   ASP A 130     -20.180  13.902 -19.192  1.00  0.00           O  
ATOM   1018  CB  ASP A 130     -18.742  16.512 -18.111  1.00  0.00           C  
ATOM   1019  CG  ASP A 130     -18.608  17.677 -17.130  1.00  0.00           C  
ATOM   1020  OD1 ASP A 130     -19.499  17.840 -16.272  1.00  0.00           O  
ATOM   1021  OD2 ASP A 130     -17.571  18.389 -17.193  1.00  0.00           O  
ATOM   1022  N   SER A 131     -18.198  13.176 -18.433  1.00  0.00           N  
ATOM   1023  CA  SER A 131     -18.045  12.105 -19.417  1.00  0.00           C  
ATOM   1024  C   SER A 131     -17.512  10.815 -18.794  1.00  0.00           C  
ATOM   1025  O   SER A 131     -16.643  10.832 -17.928  1.00  0.00           O  
ATOM   1026  CB  SER A 131     -17.111  12.543 -20.536  1.00  0.00           C  
ATOM   1027  OG  SER A 131     -17.600  13.700 -21.187  1.00  0.00           O  
ATOM   1028  N   VAL A 132     -17.975   9.687 -19.336  1.00  0.00           N  
ATOM   1029  CA  VAL A 132     -17.477   8.342 -19.048  1.00  0.00           C  
ATOM   1030  C   VAL A 132     -16.650   7.875 -20.244  1.00  0.00           C  
ATOM   1031  O   VAL A 132     -17.110   7.927 -21.390  1.00  0.00           O  
ATOM   1032  CB  VAL A 132     -18.632   7.372 -18.741  1.00  0.00           C  
ATOM   1033  CG1 VAL A 132     -18.120   5.978 -18.401  1.00  0.00           C  
ATOM   1034  CG2 VAL A 132     -19.466   7.860 -17.551  1.00  0.00           C  
ATOM   1035  N   ILE A 133     -15.421   7.416 -19.997  1.00  0.00           N  
ATOM   1036  CA  ILE A 133     -14.564   6.870 -21.054  1.00  0.00           C  
ATOM   1037  C   ILE A 133     -14.919   5.405 -21.341  1.00  0.00           C  
ATOM   1038  O   ILE A 133     -15.216   4.625 -20.435  1.00  0.00           O  
ATOM   1039  CB  ILE A 133     -13.076   7.096 -20.734  1.00  0.00           C  
ATOM   1040  CG1 ILE A 133     -12.206   6.869 -21.981  1.00  0.00           C  
ATOM   1041  CG2 ILE A 133     -12.609   6.236 -19.556  1.00  0.00           C  
ATOM   1042  CD1 ILE A 133     -10.757   7.368 -21.824  1.00  0.00           C  
ATOM   1043  N   GLY A 134     -14.869   5.000 -22.610  1.00  0.00           N  
ATOM   1044  CA  GLY A 134     -14.989   3.592 -22.966  1.00  0.00           C  
ATOM   1045  C   GLY A 134     -13.889   2.769 -22.286  1.00  0.00           C  
ATOM   1046  O   GLY A 134     -12.712   3.073 -22.466  1.00  0.00           O  
ATOM   1047  N   LEU A 135     -14.250   1.708 -21.557  1.00  0.00           N  
ATOM   1048  CA  LEU A 135     -13.329   0.919 -20.718  1.00  0.00           C  
ATOM   1049  C   LEU A 135     -12.053   0.481 -21.462  1.00  0.00           C  
ATOM   1050  O   LEU A 135     -10.940   0.700 -20.981  1.00  0.00           O  
ATOM   1051  CB  LEU A 135     -14.066  -0.312 -20.160  1.00  0.00           C  
ATOM   1052  CG  LEU A 135     -15.186  -0.001 -19.146  1.00  0.00           C  
ATOM   1053  CD1 LEU A 135     -15.927  -1.286 -18.788  1.00  0.00           C  
ATOM   1054  CD2 LEU A 135     -14.643   0.619 -17.858  1.00  0.00           C  
ATOM   1055  N   SER A 136     -12.187  -0.047 -22.684  1.00  0.00           N  
ATOM   1056  CA  SER A 136     -11.046  -0.496 -23.486  1.00  0.00           C  
ATOM   1057  C   SER A 136     -10.061   0.619 -23.866  1.00  0.00           C  
ATOM   1058  O   SER A 136      -8.958   0.329 -24.316  1.00  0.00           O  
ATOM   1059  CB  SER A 136     -11.548  -1.180 -24.766  1.00  0.00           C  
ATOM   1060  OG  SER A 136     -12.205  -0.261 -25.623  1.00  0.00           O  
ATOM   1061  N   LYS A 137     -10.446   1.896 -23.725  1.00  0.00           N  
ATOM   1062  CA  LYS A 137      -9.571   3.029 -24.003  1.00  0.00           C  
ATOM   1063  C   LYS A 137      -8.564   3.232 -22.886  1.00  0.00           C  
ATOM   1064  O   LYS A 137      -7.432   3.566 -23.185  1.00  0.00           O  
ATOM   1065  CB  LYS A 137     -10.385   4.317 -24.238  1.00  0.00           C  
ATOM   1066  CG  LYS A 137     -11.486   4.163 -25.301  1.00  0.00           C  
ATOM   1067  CD  LYS A 137     -10.937   3.695 -26.646  1.00  0.00           C  
ATOM   1068  CE  LYS A 137     -12.106   3.573 -27.611  1.00  0.00           C  
ATOM   1069  NZ  LYS A 137     -11.643   3.293 -28.983  1.00  0.00           N  
ATOM   1070  N   ILE A 138      -8.940   2.938 -21.640  1.00  0.00           N  
ATOM   1071  CA  ILE A 138      -8.026   2.968 -20.503  1.00  0.00           C  
ATOM   1072  C   ILE A 138      -6.895   1.970 -20.726  1.00  0.00           C  
ATOM   1073  O   ILE A 138      -5.728   2.361 -20.718  1.00  0.00           O  
ATOM   1074  CB  ILE A 138      -8.780   2.719 -19.180  1.00  0.00           C  
ATOM   1075  CG1 ILE A 138      -9.846   3.818 -18.954  1.00  0.00           C  
ATOM   1076  CG2 ILE A 138      -7.788   2.664 -18.008  1.00  0.00           C  
ATOM   1077  CD1 ILE A 138     -10.728   3.598 -17.723  1.00  0.00           C  
ATOM   1078  N   ASN A 139      -7.213   0.716 -21.073  1.00  0.00           N  
ATOM   1079  CA  ASN A 139      -6.221  -0.302 -21.404  1.00  0.00           C  
ATOM   1080  C   ASN A 139      -5.292   0.144 -22.541  1.00  0.00           C  
ATOM   1081  O   ASN A 139      -4.080  -0.004 -22.457  1.00  0.00           O  
ATOM   1082  CB  ASN A 139      -6.923  -1.621 -21.792  1.00  0.00           C  
ATOM   1083  CG  ASN A 139      -7.890  -2.138 -20.741  1.00  0.00           C  
ATOM   1084  OD1 ASN A 139      -8.935  -1.572 -20.519  1.00  0.00           O  
ATOM   1085  ND2 ASN A 139      -7.579  -3.237 -20.085  1.00  0.00           N  
ATOM   1086  N   ARG A 140      -5.863   0.737 -23.613  1.00  0.00           N  
ATOM   1087  CA  ARG A 140      -5.082   1.210 -24.762  1.00  0.00           C  
ATOM   1088  C   ARG A 140      -4.173   2.384 -24.419  1.00  0.00           C  
ATOM   1089  O   ARG A 140      -3.071   2.447 -24.949  1.00  0.00           O  
ATOM   1090  CB  ARG A 140      -5.999   1.597 -25.919  1.00  0.00           C  
ATOM   1091  CG  ARG A 140      -6.601   0.361 -26.603  1.00  0.00           C  
ATOM   1092  CD  ARG A 140      -7.507   0.811 -27.748  1.00  0.00           C  
ATOM   1093  NE  ARG A 140      -8.190  -0.319 -28.371  1.00  0.00           N  
ATOM   1094  CZ  ARG A 140      -8.691  -0.365 -29.592  1.00  0.00           C  
ATOM   1095  NH1 ARG A 140      -8.639   0.655 -30.399  1.00  0.00           N  
ATOM   1096  NH2 ARG A 140      -9.258  -1.452 -30.025  1.00  0.00           N  
ATOM   1097  N   ILE A 141      -4.593   3.319 -23.558  1.00  0.00           N  
ATOM   1098  CA  ILE A 141      -3.772   4.443 -23.101  1.00  0.00           C  
ATOM   1099  C   ILE A 141      -2.598   3.926 -22.266  1.00  0.00           C  
ATOM   1100  O   ILE A 141      -1.466   4.326 -22.504  1.00  0.00           O  
ATOM   1101  CB  ILE A 141      -4.622   5.470 -22.334  1.00  0.00           C  
ATOM   1102  CG1 ILE A 141      -5.582   6.199 -23.296  1.00  0.00           C  
ATOM   1103  CG2 ILE A 141      -3.745   6.507 -21.606  1.00  0.00           C  
ATOM   1104  CD1 ILE A 141      -6.750   6.868 -22.580  1.00  0.00           C  
ATOM   1105  N   VAL A 142      -2.850   2.994 -21.332  1.00  0.00           N  
ATOM   1106  CA  VAL A 142      -1.792   2.343 -20.548  1.00  0.00           C  
ATOM   1107  C   VAL A 142      -0.770   1.680 -21.472  1.00  0.00           C  
ATOM   1108  O   VAL A 142       0.422   1.942 -21.348  1.00  0.00           O  
ATOM   1109  CB  VAL A 142      -2.390   1.319 -19.562  1.00  0.00           C  
ATOM   1110  CG1 VAL A 142      -1.307   0.480 -18.868  1.00  0.00           C  
ATOM   1111  CG2 VAL A 142      -3.202   2.027 -18.471  1.00  0.00           C  
ATOM   1112  N   GLN A 143      -1.226   0.891 -22.445  1.00  0.00           N  
ATOM   1113  CA  GLN A 143      -0.348   0.230 -23.413  1.00  0.00           C  
ATOM   1114  C   GLN A 143       0.418   1.236 -24.282  1.00  0.00           C  
ATOM   1115  O   GLN A 143       1.605   1.041 -24.496  1.00  0.00           O  
ATOM   1116  CB  GLN A 143      -1.163  -0.720 -24.297  1.00  0.00           C  
ATOM   1117  CG  GLN A 143      -1.549  -1.994 -23.528  1.00  0.00           C  
ATOM   1118  CD  GLN A 143      -2.458  -2.932 -24.334  1.00  0.00           C  
ATOM   1119  OE1 GLN A 143      -2.990  -2.602 -25.384  1.00  0.00           O  
ATOM   1120  NE2 GLN A 143      -2.665  -4.133 -23.853  1.00  0.00           N  
ATOM   1121  N   PHE A 144      -0.214   2.332 -24.736  1.00  0.00           N  
ATOM   1122  CA  PHE A 144       0.450   3.354 -25.552  1.00  0.00           C  
ATOM   1123  C   PHE A 144       1.678   3.937 -24.838  1.00  0.00           C  
ATOM   1124  O   PHE A 144       2.763   3.966 -25.404  1.00  0.00           O  
ATOM   1125  CB  PHE A 144      -0.551   4.452 -25.913  1.00  0.00           C  
ATOM   1126  CG  PHE A 144       0.083   5.609 -26.652  1.00  0.00           C  
ATOM   1127  CD1 PHE A 144       0.426   6.790 -25.962  1.00  0.00           C  
ATOM   1128  CD2 PHE A 144       0.369   5.503 -28.018  1.00  0.00           C  
ATOM   1129  CE1 PHE A 144       1.052   7.852 -26.640  1.00  0.00           C  
ATOM   1130  CE2 PHE A 144       0.996   6.558 -28.702  1.00  0.00           C  
ATOM   1131  CZ  PHE A 144       1.341   7.731 -28.013  1.00  0.00           C  
ATOM   1132  N   PHE A 145       1.537   4.337 -23.575  1.00  0.00           N  
ATOM   1133  CA  PHE A 145       2.664   4.858 -22.802  1.00  0.00           C  
ATOM   1134  C   PHE A 145       3.657   3.760 -22.387  1.00  0.00           C  
ATOM   1135  O   PHE A 145       4.853   4.040 -22.266  1.00  0.00           O  
ATOM   1136  CB  PHE A 145       2.150   5.641 -21.595  1.00  0.00           C  
ATOM   1137  CG  PHE A 145       1.549   6.972 -21.978  1.00  0.00           C  
ATOM   1138  CD1 PHE A 145       2.377   8.008 -22.435  1.00  0.00           C  
ATOM   1139  CD2 PHE A 145       0.161   7.171 -21.931  1.00  0.00           C  
ATOM   1140  CE1 PHE A 145       1.829   9.226 -22.864  1.00  0.00           C  
ATOM   1141  CE2 PHE A 145      -0.400   8.389 -22.354  1.00  0.00           C  
ATOM   1142  CZ  PHE A 145       0.440   9.409 -22.830  1.00  0.00           C  
ATOM   1143  N   ALA A 146       3.205   2.517 -22.216  1.00  0.00           N  
ATOM   1144  CA  ALA A 146       4.089   1.389 -21.922  1.00  0.00           C  
ATOM   1145  C   ALA A 146       4.998   1.023 -23.104  1.00  0.00           C  
ATOM   1146  O   ALA A 146       6.144   0.620 -22.888  1.00  0.00           O  
ATOM   1147  CB  ALA A 146       3.234   0.201 -21.475  1.00  0.00           C  
ATOM   1148  N   GLN A 147       4.541   1.209 -24.343  1.00  0.00           N  
ATOM   1149  CA  GLN A 147       5.313   0.939 -25.572  1.00  0.00           C  
ATOM   1150  C   GLN A 147       6.352   2.036 -25.847  1.00  0.00           C  
ATOM   1151  O   GLN A 147       6.443   2.605 -26.937  1.00  0.00           O  
ATOM   1152  CB  GLN A 147       4.369   0.697 -26.761  1.00  0.00           C  
ATOM   1153  CG  GLN A 147       3.467  -0.541 -26.633  1.00  0.00           C  
ATOM   1154  CD  GLN A 147       4.209  -1.874 -26.493  1.00  0.00           C  
ATOM   1155  OE1 GLN A 147       5.379  -2.008 -26.793  1.00  0.00           O  
ATOM   1156  NE2 GLN A 147       3.543  -2.910 -26.040  1.00  0.00           N  
ATOM   1157  N   ARG A 148       7.134   2.373 -24.837  1.00  0.00           N  
ATOM   1158  CA  ARG A 148       8.222   3.353 -24.849  1.00  0.00           C  
ATOM   1159  C   ARG A 148       9.383   2.848 -23.992  1.00  0.00           C  
ATOM   1160  O   ARG A 148       9.145   2.096 -23.041  1.00  0.00           O  
ATOM   1161  CB  ARG A 148       7.730   4.709 -24.300  1.00  0.00           C  
ATOM   1162  CG  ARG A 148       6.561   5.329 -25.093  1.00  0.00           C  
ATOM   1163  CD  ARG A 148       6.187   6.698 -24.506  1.00  0.00           C  
ATOM   1164  NE  ARG A 148       5.168   7.386 -25.314  1.00  0.00           N  
ATOM   1165  CZ  ARG A 148       4.850   8.680 -25.237  1.00  0.00           C  
ATOM   1166  NH1 ARG A 148       5.354   9.461 -24.332  1.00  0.00           N  
ATOM   1167  NH2 ARG A 148       4.019   9.203 -26.068  1.00  0.00           N  
ATOM   1168  N   PRO A 149      10.624   3.293 -24.226  1.00  0.00           N  
ATOM   1169  CA  PRO A 149      11.658   3.212 -23.207  1.00  0.00           C  
ATOM   1170  C   PRO A 149      11.226   4.024 -21.984  1.00  0.00           C  
ATOM   1171  O   PRO A 149      10.963   5.222 -22.093  1.00  0.00           O  
ATOM   1172  CB  PRO A 149      12.932   3.774 -23.856  1.00  0.00           C  
ATOM   1173  CG  PRO A 149      12.641   3.733 -25.354  1.00  0.00           C  
ATOM   1174  CD  PRO A 149      11.124   3.933 -25.410  1.00  0.00           C  
ATOM   1175  N   GLN A 150      11.094   3.378 -20.828  1.00  0.00           N  
ATOM   1176  CA  GLN A 150      10.433   3.971 -19.665  1.00  0.00           C  
ATOM   1177  C   GLN A 150      11.239   3.881 -18.362  1.00  0.00           C  
ATOM   1178  O   GLN A 150      12.077   3.002 -18.155  1.00  0.00           O  
ATOM   1179  CB  GLN A 150       9.037   3.349 -19.477  1.00  0.00           C  
ATOM   1180  CG  GLN A 150       7.954   3.913 -20.428  1.00  0.00           C  
ATOM   1181  CD  GLN A 150       7.574   5.372 -20.161  1.00  0.00           C  
ATOM   1182  OE1 GLN A 150       8.193   6.091 -19.391  1.00  0.00           O  
ATOM   1183  NE2 GLN A 150       6.532   5.859 -20.797  1.00  0.00           N  
ATOM   1184  N   VAL A 151      10.921   4.832 -17.499  1.00  0.00           N  
ATOM   1185  CA  VAL A 151      11.107   4.735 -16.047  1.00  0.00           C  
ATOM   1186  C   VAL A 151       9.709   4.571 -15.461  1.00  0.00           C  
ATOM   1187  O   VAL A 151       8.798   5.301 -15.850  1.00  0.00           O  
ATOM   1188  CB  VAL A 151      11.790   5.992 -15.486  1.00  0.00           C  
ATOM   1189  CG1 VAL A 151      11.976   5.913 -13.976  1.00  0.00           C  
ATOM   1190  CG2 VAL A 151      13.177   6.195 -16.097  1.00  0.00           C  
ATOM   1191  N   GLN A 152       9.506   3.625 -14.545  1.00  0.00           N  
ATOM   1192  CA  GLN A 152       8.166   3.274 -14.050  1.00  0.00           C  
ATOM   1193  C   GLN A 152       7.454   4.464 -13.386  1.00  0.00           C  
ATOM   1194  O   GLN A 152       6.254   4.661 -13.585  1.00  0.00           O  
ATOM   1195  CB  GLN A 152       8.286   2.073 -13.106  1.00  0.00           C  
ATOM   1196  CG  GLN A 152       6.911   1.570 -12.649  1.00  0.00           C  
ATOM   1197  CD  GLN A 152       7.005   0.314 -11.779  1.00  0.00           C  
ATOM   1198  OE1 GLN A 152       7.910  -0.499 -11.902  1.00  0.00           O  
ATOM   1199  NE2 GLN A 152       6.081   0.120 -10.877  1.00  0.00           N  
ATOM   1200  N   GLU A 153       8.171   5.309 -12.655  1.00  0.00           N  
ATOM   1201  CA  GLU A 153       7.640   6.519 -12.037  1.00  0.00           C  
ATOM   1202  C   GLU A 153       7.116   7.502 -13.091  1.00  0.00           C  
ATOM   1203  O   GLU A 153       6.019   8.042 -12.955  1.00  0.00           O  
ATOM   1204  CB  GLU A 153       8.726   7.209 -11.191  1.00  0.00           C  
ATOM   1205  CG  GLU A 153       9.248   6.395  -9.991  1.00  0.00           C  
ATOM   1206  CD  GLU A 153      10.361   5.377 -10.314  1.00  0.00           C  
ATOM   1207  OE1 GLU A 153      10.957   4.857  -9.344  1.00  0.00           O  
ATOM   1208  OE2 GLU A 153      10.619   5.107 -11.509  1.00  0.00           O  
ATOM   1209  N   ARG A 154       7.861   7.700 -14.191  1.00  0.00           N  
ATOM   1210  CA  ARG A 154       7.451   8.548 -15.312  1.00  0.00           C  
ATOM   1211  C   ARG A 154       6.228   7.966 -16.023  1.00  0.00           C  
ATOM   1212  O   ARG A 154       5.277   8.698 -16.262  1.00  0.00           O  
ATOM   1213  CB  ARG A 154       8.623   8.740 -16.289  1.00  0.00           C  
ATOM   1214  CG  ARG A 154       8.307   9.781 -17.377  1.00  0.00           C  
ATOM   1215  CD  ARG A 154       9.317   9.741 -18.545  1.00  0.00           C  
ATOM   1216  NE  ARG A 154      10.709   9.970 -18.118  1.00  0.00           N  
ATOM   1217  CZ  ARG A 154      11.796   9.363 -18.609  1.00  0.00           C  
ATOM   1218  NH1 ARG A 154      11.743   8.529 -19.598  1.00  0.00           N  
ATOM   1219  NH2 ARG A 154      12.968   9.583 -18.112  1.00  0.00           N  
ATOM   1220  N   LEU A 155       6.242   6.673 -16.313  1.00  0.00           N  
ATOM   1221  CA  LEU A 155       5.129   5.966 -16.951  1.00  0.00           C  
ATOM   1222  C   LEU A 155       3.827   6.171 -16.174  1.00  0.00           C  
ATOM   1223  O   LEU A 155       2.804   6.539 -16.755  1.00  0.00           O  
ATOM   1224  CB  LEU A 155       5.512   4.480 -17.062  1.00  0.00           C  
ATOM   1225  CG  LEU A 155       4.388   3.556 -17.558  1.00  0.00           C  
ATOM   1226  CD1 LEU A 155       3.864   3.953 -18.932  1.00  0.00           C  
ATOM   1227  CD2 LEU A 155       4.927   2.123 -17.651  1.00  0.00           C  
ATOM   1228  N   THR A 156       3.868   5.994 -14.853  1.00  0.00           N  
ATOM   1229  CA  THR A 156       2.701   6.155 -13.976  1.00  0.00           C  
ATOM   1230  C   THR A 156       2.158   7.581 -14.031  1.00  0.00           C  
ATOM   1231  O   THR A 156       0.954   7.787 -14.153  1.00  0.00           O  
ATOM   1232  CB  THR A 156       3.051   5.778 -12.526  1.00  0.00           C  
ATOM   1233  OG1 THR A 156       3.739   4.552 -12.480  1.00  0.00           O  
ATOM   1234  CG2 THR A 156       1.807   5.571 -11.671  1.00  0.00           C  
ATOM   1235  N   GLN A 157       3.035   8.590 -14.008  1.00  0.00           N  
ATOM   1236  CA  GLN A 157       2.644   9.991 -14.121  1.00  0.00           C  
ATOM   1237  C   GLN A 157       2.098  10.345 -15.509  1.00  0.00           C  
ATOM   1238  O   GLN A 157       1.098  11.052 -15.599  1.00  0.00           O  
ATOM   1239  CB  GLN A 157       3.823  10.902 -13.766  1.00  0.00           C  
ATOM   1240  CG  GLN A 157       4.174  10.836 -12.278  1.00  0.00           C  
ATOM   1241  CD  GLN A 157       5.269  11.838 -11.887  1.00  0.00           C  
ATOM   1242  OE1 GLN A 157       5.342  12.938 -12.388  1.00  0.00           O  
ATOM   1243  NE2 GLN A 157       6.135  11.504 -10.965  1.00  0.00           N  
ATOM   1244  N   GLN A 158       2.700   9.836 -16.581  1.00  0.00           N  
ATOM   1245  CA  GLN A 158       2.220  10.060 -17.946  1.00  0.00           C  
ATOM   1246  C   GLN A 158       0.780   9.564 -18.118  1.00  0.00           C  
ATOM   1247  O   GLN A 158      -0.070  10.307 -18.605  1.00  0.00           O  
ATOM   1248  CB  GLN A 158       3.141   9.358 -18.952  1.00  0.00           C  
ATOM   1249  CG  GLN A 158       4.462  10.106 -19.180  1.00  0.00           C  
ATOM   1250  CD  GLN A 158       5.424   9.354 -20.105  1.00  0.00           C  
ATOM   1251  OE1 GLN A 158       5.297   8.168 -20.364  1.00  0.00           O  
ATOM   1252  NE2 GLN A 158       6.420  10.020 -20.635  1.00  0.00           N  
ATOM   1253  N   ILE A 159       0.473   8.362 -17.648  1.00  0.00           N  
ATOM   1254  CA  ILE A 159      -0.875   7.791 -17.712  1.00  0.00           C  
ATOM   1255  C   ILE A 159      -1.855   8.639 -16.893  1.00  0.00           C  
ATOM   1256  O   ILE A 159      -2.949   8.941 -17.379  1.00  0.00           O  
ATOM   1257  CB  ILE A 159      -0.862   6.324 -17.245  1.00  0.00           C  
ATOM   1258  CG1 ILE A 159      -0.024   5.449 -18.210  1.00  0.00           C  
ATOM   1259  CG2 ILE A 159      -2.298   5.759 -17.167  1.00  0.00           C  
ATOM   1260  CD1 ILE A 159       0.362   4.094 -17.604  1.00  0.00           C  
ATOM   1261  N   LEU A 160      -1.470   9.092 -15.689  1.00  0.00           N  
ATOM   1262  CA  LEU A 160      -2.296   9.969 -14.864  1.00  0.00           C  
ATOM   1263  C   LEU A 160      -2.671  11.250 -15.623  1.00  0.00           C  
ATOM   1264  O   LEU A 160      -3.852  11.570 -15.731  1.00  0.00           O  
ATOM   1265  CB  LEU A 160      -1.559  10.305 -13.551  1.00  0.00           C  
ATOM   1266  CG  LEU A 160      -2.358  11.247 -12.626  1.00  0.00           C  
ATOM   1267  CD1 LEU A 160      -3.527  10.521 -11.964  1.00  0.00           C  
ATOM   1268  CD2 LEU A 160      -1.465  11.815 -11.530  1.00  0.00           C  
ATOM   1269  N   ILE A 161      -1.696  11.982 -16.161  1.00  0.00           N  
ATOM   1270  CA  ILE A 161      -1.915  13.261 -16.829  1.00  0.00           C  
ATOM   1271  C   ILE A 161      -2.724  13.085 -18.114  1.00  0.00           C  
ATOM   1272  O   ILE A 161      -3.641  13.875 -18.369  1.00  0.00           O  
ATOM   1273  CB  ILE A 161      -0.581  13.988 -17.097  1.00  0.00           C  
ATOM   1274  CG1 ILE A 161       0.193  14.306 -15.799  1.00  0.00           C  
ATOM   1275  CG2 ILE A 161      -0.787  15.278 -17.905  1.00  0.00           C  
ATOM   1276  CD1 ILE A 161      -0.603  15.002 -14.701  1.00  0.00           C  
ATOM   1277  N   ALA A 162      -2.444  12.033 -18.875  1.00  0.00           N  
ATOM   1278  CA  ALA A 162      -3.200  11.718 -20.077  1.00  0.00           C  
ATOM   1279  C   ALA A 162      -4.687  11.516 -19.757  1.00  0.00           C  
ATOM   1280  O   ALA A 162      -5.547  12.142 -20.377  1.00  0.00           O  
ATOM   1281  CB  ALA A 162      -2.589  10.478 -20.722  1.00  0.00           C  
ATOM   1282  N   LEU A 163      -5.004  10.715 -18.735  1.00  0.00           N  
ATOM   1283  CA  LEU A 163      -6.380  10.456 -18.327  1.00  0.00           C  
ATOM   1284  C   LEU A 163      -7.054  11.694 -17.739  1.00  0.00           C  
ATOM   1285  O   LEU A 163      -8.189  11.986 -18.110  1.00  0.00           O  
ATOM   1286  CB  LEU A 163      -6.411   9.280 -17.343  1.00  0.00           C  
ATOM   1287  CG  LEU A 163      -6.107   7.932 -18.005  1.00  0.00           C  
ATOM   1288  CD1 LEU A 163      -5.892   6.876 -16.927  1.00  0.00           C  
ATOM   1289  CD2 LEU A 163      -7.256   7.457 -18.909  1.00  0.00           C  
ATOM   1290  N   GLN A 164      -6.373  12.474 -16.895  1.00  0.00           N  
ATOM   1291  CA  GLN A 164      -6.899  13.736 -16.371  1.00  0.00           C  
ATOM   1292  C   GLN A 164      -7.268  14.713 -17.496  1.00  0.00           C  
ATOM   1293  O   GLN A 164      -8.329  15.336 -17.453  1.00  0.00           O  
ATOM   1294  CB  GLN A 164      -5.856  14.390 -15.447  1.00  0.00           C  
ATOM   1295  CG  GLN A 164      -5.771  13.711 -14.078  1.00  0.00           C  
ATOM   1296  CD  GLN A 164      -4.738  14.361 -13.153  1.00  0.00           C  
ATOM   1297  OE1 GLN A 164      -3.741  14.937 -13.566  1.00  0.00           O  
ATOM   1298  NE2 GLN A 164      -4.948  14.304 -11.861  1.00  0.00           N  
ATOM   1299  N   THR A 165      -6.419  14.806 -18.521  1.00  0.00           N  
ATOM   1300  CA  THR A 165      -6.635  15.680 -19.677  1.00  0.00           C  
ATOM   1301  C   THR A 165      -7.839  15.222 -20.497  1.00  0.00           C  
ATOM   1302  O   THR A 165      -8.698  16.026 -20.837  1.00  0.00           O  
ATOM   1303  CB  THR A 165      -5.379  15.725 -20.561  1.00  0.00           C  
ATOM   1304  OG1 THR A 165      -4.272  16.135 -19.797  1.00  0.00           O  
ATOM   1305  CG2 THR A 165      -5.508  16.710 -21.723  1.00  0.00           C  
ATOM   1306  N   LEU A 166      -7.931  13.928 -20.799  1.00  0.00           N  
ATOM   1307  CA  LEU A 166      -9.003  13.369 -21.632  1.00  0.00           C  
ATOM   1308  C   LEU A 166     -10.364  13.337 -20.933  1.00  0.00           C  
ATOM   1309  O   LEU A 166     -11.390  13.502 -21.581  1.00  0.00           O  
ATOM   1310  CB  LEU A 166      -8.594  11.956 -22.055  1.00  0.00           C  
ATOM   1311  CG  LEU A 166      -7.405  11.916 -23.032  1.00  0.00           C  
ATOM   1312  CD1 LEU A 166      -6.926  10.478 -23.169  1.00  0.00           C  
ATOM   1313  CD2 LEU A 166      -7.774  12.445 -24.413  1.00  0.00           C  
ATOM   1314  N   LEU A 167     -10.379  13.138 -19.616  1.00  0.00           N  
ATOM   1315  CA  LEU A 167     -11.601  13.047 -18.810  1.00  0.00           C  
ATOM   1316  C   LEU A 167     -12.079  14.408 -18.290  1.00  0.00           C  
ATOM   1317  O   LEU A 167     -13.188  14.508 -17.771  1.00  0.00           O  
ATOM   1318  CB  LEU A 167     -11.365  12.059 -17.655  1.00  0.00           C  
ATOM   1319  CG  LEU A 167     -11.108  10.605 -18.106  1.00  0.00           C  
ATOM   1320  CD1 LEU A 167     -10.607   9.775 -16.921  1.00  0.00           C  
ATOM   1321  CD2 LEU A 167     -12.375   9.959 -18.649  1.00  0.00           C  
ATOM   1322  N   GLY A 168     -11.244  15.449 -18.368  1.00  0.00           N  
ATOM   1323  CA  GLY A 168     -11.572  16.776 -17.841  1.00  0.00           C  
ATOM   1324  C   GLY A 168     -11.740  16.803 -16.313  1.00  0.00           C  
ATOM   1325  O   GLY A 168     -12.493  17.615 -15.778  1.00  0.00           O  
ATOM   1326  N   THR A 169     -11.064  15.908 -15.613  1.00  0.00           N  
ATOM   1327  CA  THR A 169     -11.108  15.820 -14.148  1.00  0.00           C  
ATOM   1328  C   THR A 169      -9.736  15.497 -13.562  1.00  0.00           C  
ATOM   1329  O   THR A 169      -8.956  14.748 -14.139  1.00  0.00           O  
ATOM   1330  CB  THR A 169     -12.158  14.814 -13.672  1.00  0.00           C  
ATOM   1331  OG1 THR A 169     -12.214  14.843 -12.261  1.00  0.00           O  
ATOM   1332  CG2 THR A 169     -11.888  13.364 -14.080  1.00  0.00           C  
ATOM   1333  N   ASN A 170      -9.459  16.057 -12.380  1.00  0.00           N  
ATOM   1334  CA  ASN A 170      -8.261  15.703 -11.619  1.00  0.00           C  
ATOM   1335  C   ASN A 170      -8.423  14.403 -10.830  1.00  0.00           C  
ATOM   1336  O   ASN A 170      -7.424  13.856 -10.376  1.00  0.00           O  
ATOM   1337  CB  ASN A 170      -7.885  16.878 -10.708  1.00  0.00           C  
ATOM   1338  CG  ASN A 170      -7.385  18.072 -11.491  1.00  0.00           C  
ATOM   1339  OD1 ASN A 170      -6.737  17.963 -12.512  1.00  0.00           O  
ATOM   1340  ND2 ASN A 170      -7.654  19.277 -11.017  1.00  0.00           N  
ATOM   1341  N   ASN A 171      -9.658  13.898 -10.669  1.00  0.00           N  
ATOM   1342  CA  ASN A 171      -9.986  12.723  -9.875  1.00  0.00           C  
ATOM   1343  C   ASN A 171      -9.635  11.441 -10.628  1.00  0.00           C  
ATOM   1344  O   ASN A 171     -10.509  10.694 -11.085  1.00  0.00           O  
ATOM   1345  CB  ASN A 171     -11.465  12.775  -9.456  1.00  0.00           C  
ATOM   1346  CG  ASN A 171     -11.818  14.002  -8.647  1.00  0.00           C  
ATOM   1347  OD1 ASN A 171     -10.991  14.632  -8.012  1.00  0.00           O  
ATOM   1348  ND2 ASN A 171     -13.078  14.391  -8.657  1.00  0.00           N  
ATOM   1349  N   VAL A 172      -8.344  11.201 -10.789  1.00  0.00           N  
ATOM   1350  CA  VAL A 172      -7.771  10.021 -11.425  1.00  0.00           C  
ATOM   1351  C   VAL A 172      -6.681   9.460 -10.523  1.00  0.00           C  
ATOM   1352  O   VAL A 172      -5.937  10.211  -9.893  1.00  0.00           O  
ATOM   1353  CB  VAL A 172      -7.218  10.327 -12.832  1.00  0.00           C  
ATOM   1354  CG1 VAL A 172      -6.732   9.061 -13.542  1.00  0.00           C  
ATOM   1355  CG2 VAL A 172      -8.281  10.976 -13.730  1.00  0.00           C  
ATOM   1356  N   ALA A 173      -6.585   8.141 -10.467  1.00  0.00           N  
ATOM   1357  CA  ALA A 173      -5.516   7.431  -9.787  1.00  0.00           C  
ATOM   1358  C   ALA A 173      -4.961   6.322 -10.684  1.00  0.00           C  
ATOM   1359  O   ALA A 173      -5.706   5.632 -11.375  1.00  0.00           O  
ATOM   1360  CB  ALA A 173      -6.042   6.883  -8.465  1.00  0.00           C  
ATOM   1361  N   VAL A 174      -3.641   6.159 -10.647  1.00  0.00           N  
ATOM   1362  CA  VAL A 174      -2.933   5.115 -11.386  1.00  0.00           C  
ATOM   1363  C   VAL A 174      -1.966   4.426 -10.432  1.00  0.00           C  
ATOM   1364  O   VAL A 174      -1.174   5.095  -9.766  1.00  0.00           O  
ATOM   1365  CB  VAL A 174      -2.190   5.681 -12.606  1.00  0.00           C  
ATOM   1366  CG1 VAL A 174      -1.555   4.561 -13.436  1.00  0.00           C  
ATOM   1367  CG2 VAL A 174      -3.134   6.471 -13.526  1.00  0.00           C  
ATOM   1368  N   SER A 175      -2.008   3.100 -10.401  1.00  0.00           N  
ATOM   1369  CA  SER A 175      -1.017   2.266  -9.739  1.00  0.00           C  
ATOM   1370  C   SER A 175      -0.440   1.277 -10.739  1.00  0.00           C  
ATOM   1371  O   SER A 175      -1.179   0.722 -11.546  1.00  0.00           O  
ATOM   1372  CB  SER A 175      -1.632   1.521  -8.564  1.00  0.00           C  
ATOM   1373  OG  SER A 175      -0.619   0.893  -7.801  1.00  0.00           O  
ATOM   1374  N   ILE A 176       0.870   1.084 -10.699  1.00  0.00           N  
ATOM   1375  CA  ILE A 176       1.572   0.093 -11.507  1.00  0.00           C  
ATOM   1376  C   ILE A 176       2.397  -0.780 -10.581  1.00  0.00           C  
ATOM   1377  O   ILE A 176       3.213  -0.264  -9.822  1.00  0.00           O  
ATOM   1378  CB  ILE A 176       2.436   0.746 -12.600  1.00  0.00           C  
ATOM   1379  CG1 ILE A 176       1.541   1.539 -13.583  1.00  0.00           C  
ATOM   1380  CG2 ILE A 176       3.259  -0.321 -13.346  1.00  0.00           C  
ATOM   1381  CD1 ILE A 176       2.322   2.302 -14.668  1.00  0.00           C  
ATOM   1382  N   ASP A 177       2.214  -2.088 -10.708  1.00  0.00           N  
ATOM   1383  CA  ASP A 177       3.038  -3.101 -10.057  1.00  0.00           C  
ATOM   1384  C   ASP A 177       3.788  -3.883 -11.132  1.00  0.00           C  
ATOM   1385  O   ASP A 177       3.171  -4.463 -12.023  1.00  0.00           O  
ATOM   1386  CB  ASP A 177       2.170  -4.020  -9.183  1.00  0.00           C  
ATOM   1387  CG  ASP A 177       2.751  -4.176  -7.783  1.00  0.00           C  
ATOM   1388  OD1 ASP A 177       3.985  -4.071  -7.626  1.00  0.00           O  
ATOM   1389  OD2 ASP A 177       1.957  -4.307  -6.836  1.00  0.00           O  
ATOM   1390  N   ALA A 178       5.128  -3.853 -11.099  1.00  0.00           N  
ATOM   1391  CA  ALA A 178       5.921  -4.417 -12.173  1.00  0.00           C  
ATOM   1392  C   ALA A 178       7.233  -5.049 -11.705  1.00  0.00           C  
ATOM   1393  O   ALA A 178       7.909  -4.582 -10.790  1.00  0.00           O  
ATOM   1394  CB  ALA A 178       6.162  -3.344 -13.242  1.00  0.00           C  
ATOM   1395  N   VAL A 179       7.622  -6.108 -12.418  1.00  0.00           N  
ATOM   1396  CA  VAL A 179       8.916  -6.771 -12.291  1.00  0.00           C  
ATOM   1397  C   VAL A 179       9.850  -6.214 -13.363  1.00  0.00           C  
ATOM   1398  O   VAL A 179       9.579  -6.302 -14.556  1.00  0.00           O  
ATOM   1399  CB  VAL A 179       8.775  -8.291 -12.403  1.00  0.00           C  
ATOM   1400  CG1 VAL A 179      10.139  -8.976 -12.272  1.00  0.00           C  
ATOM   1401  CG2 VAL A 179       7.870  -8.847 -11.297  1.00  0.00           C  
ATOM   1402  N   HIS A 180      10.989  -5.673 -12.934  1.00  0.00           N  
ATOM   1403  CA  HIS A 180      12.008  -5.152 -13.832  1.00  0.00           C  
ATOM   1404  C   HIS A 180      13.052  -6.225 -14.115  1.00  0.00           C  
ATOM   1405  O   HIS A 180      13.851  -6.573 -13.247  1.00  0.00           O  
ATOM   1406  CB  HIS A 180      12.658  -3.907 -13.209  1.00  0.00           C  
ATOM   1407  CG  HIS A 180      11.752  -2.712 -13.152  1.00  0.00           C  
ATOM   1408  ND1 HIS A 180      11.921  -1.543 -13.870  1.00  0.00           N  
ATOM   1409  CD2 HIS A 180      10.623  -2.565 -12.399  1.00  0.00           C  
ATOM   1410  CE1 HIS A 180      10.913  -0.717 -13.545  1.00  0.00           C  
ATOM   1411  NE2 HIS A 180      10.112  -1.311 -12.663  1.00  0.00           N  
ATOM   1412  N   TYR A 181      13.111  -6.739 -15.344  1.00  0.00           N  
ATOM   1413  CA  TYR A 181      14.091  -7.768 -15.718  1.00  0.00           C  
ATOM   1414  C   TYR A 181      15.525  -7.238 -15.725  1.00  0.00           C  
ATOM   1415  O   TYR A 181      16.462  -8.019 -15.555  1.00  0.00           O  
ATOM   1416  CB  TYR A 181      13.692  -8.406 -17.051  1.00  0.00           C  
ATOM   1417  CG  TYR A 181      12.638  -9.482 -16.895  1.00  0.00           C  
ATOM   1418  CD1 TYR A 181      12.995 -10.838 -17.020  1.00  0.00           C  
ATOM   1419  CD2 TYR A 181      11.304  -9.148 -16.602  1.00  0.00           C  
ATOM   1420  CE1 TYR A 181      12.031 -11.848 -16.881  1.00  0.00           C  
ATOM   1421  CE2 TYR A 181      10.330 -10.146 -16.449  1.00  0.00           C  
ATOM   1422  CZ  TYR A 181      10.698 -11.498 -16.597  1.00  0.00           C  
ATOM   1423  OH  TYR A 181       9.738 -12.486 -16.467  1.00  0.00           O  
ATOM   1424  N   CYS A 182      15.740  -5.911 -15.788  1.00  0.00           N  
ATOM   1425  CA  CYS A 182      17.052  -5.302 -15.549  1.00  0.00           C  
ATOM   1426  C   CYS A 182      17.556  -5.467 -14.102  1.00  0.00           C  
ATOM   1427  O   CYS A 182      18.763  -5.356 -13.864  1.00  0.00           O  
ATOM   1428  CB  CYS A 182      16.996  -3.817 -15.946  1.00  0.00           C  
ATOM   1429  SG  CYS A 182      15.859  -2.895 -14.859  1.00  0.00           S  
ATOM   1430  N   VAL A 183      16.656  -5.761 -13.148  1.00  0.00           N  
ATOM   1431  CA  VAL A 183      16.955  -6.112 -11.749  1.00  0.00           C  
ATOM   1432  C   VAL A 183      16.925  -7.625 -11.562  1.00  0.00           C  
ATOM   1433  O   VAL A 183      17.809  -8.189 -10.921  1.00  0.00           O  
ATOM   1434  CB  VAL A 183      15.960  -5.413 -10.795  1.00  0.00           C  
ATOM   1435  CG1 VAL A 183      16.218  -5.773  -9.327  1.00  0.00           C  
ATOM   1436  CG2 VAL A 183      16.040  -3.890 -10.923  1.00  0.00           C  
ATOM   1437  N   LYS A 184      15.936  -8.309 -12.175  1.00  0.00           N  
ATOM   1438  CA  LYS A 184      15.718  -9.754 -12.038  1.00  0.00           C  
ATOM   1439  C   LYS A 184      16.762 -10.605 -12.771  1.00  0.00           C  
ATOM   1440  O   LYS A 184      17.259 -11.581 -12.219  1.00  0.00           O  
ATOM   1441  CB  LYS A 184      14.288 -10.064 -12.513  1.00  0.00           C  
ATOM   1442  CG  LYS A 184      13.915 -11.541 -12.373  1.00  0.00           C  
ATOM   1443  CD  LYS A 184      12.435 -11.756 -12.705  1.00  0.00           C  
ATOM   1444  CE  LYS A 184      12.050 -13.229 -12.523  1.00  0.00           C  
ATOM   1445  NZ  LYS A 184      10.599 -13.431 -12.692  1.00  0.00           N  
ATOM   1446  N   ALA A 185      17.070 -10.270 -14.011  1.00  0.00           N  
ATOM   1447  CA  ALA A 185      17.875 -11.120 -14.897  1.00  0.00           C  
ATOM   1448  C   ALA A 185      19.374 -10.773 -14.920  1.00  0.00           C  
ATOM   1449  O   ALA A 185      20.188 -11.548 -15.427  1.00  0.00           O  
ATOM   1450  CB  ALA A 185      17.254 -11.081 -16.298  1.00  0.00           C  
ATOM   1451  N   ARG A 186      19.755  -9.603 -14.370  1.00  0.00           N  
ATOM   1452  CA  ARG A 186      21.143  -9.125 -14.350  1.00  0.00           C  
ATOM   1453  C   ARG A 186      21.464  -8.338 -13.078  1.00  0.00           C  
ATOM   1454  O   ARG A 186      20.588  -8.070 -12.270  1.00  0.00           O  
ATOM   1455  CB  ARG A 186      21.423  -8.294 -15.618  1.00  0.00           C  
ATOM   1456  CG  ARG A 186      20.600  -6.995 -15.702  1.00  0.00           C  
ATOM   1457  CD  ARG A 186      21.115  -6.063 -16.813  1.00  0.00           C  
ATOM   1458  NE  ARG A 186      22.457  -5.536 -16.527  1.00  0.00           N  
ATOM   1459  CZ  ARG A 186      22.778  -4.525 -15.727  1.00  0.00           C  
ATOM   1460  NH1 ARG A 186      21.868  -3.847 -15.083  1.00  0.00           N  
ATOM   1461  NH2 ARG A 186      24.015  -4.185 -15.567  1.00  0.00           N  
ATOM   1462  N   GLY A 187      22.726  -7.933 -12.939  1.00  0.00           N  
ATOM   1463  CA  GLY A 187      23.168  -7.101 -11.822  1.00  0.00           C  
ATOM   1464  C   GLY A 187      22.938  -7.797 -10.482  1.00  0.00           C  
ATOM   1465  O   GLY A 187      23.490  -8.872 -10.255  1.00  0.00           O  
ATOM   1466  N   ILE A 188      22.100  -7.202  -9.629  1.00  0.00           N  
ATOM   1467  CA  ILE A 188      21.771  -7.772  -8.313  1.00  0.00           C  
ATOM   1468  C   ILE A 188      20.980  -9.092  -8.403  1.00  0.00           C  
ATOM   1469  O   ILE A 188      21.015  -9.884  -7.458  1.00  0.00           O  
ATOM   1470  CB  ILE A 188      21.051  -6.709  -7.450  1.00  0.00           C  
ATOM   1471  CG1 ILE A 188      21.094  -7.075  -5.955  1.00  0.00           C  
ATOM   1472  CG2 ILE A 188      19.604  -6.453  -7.935  1.00  0.00           C  
ATOM   1473  CD1 ILE A 188      20.750  -5.912  -5.019  1.00  0.00           C  
ATOM   1474  N   ARG A 189      20.326  -9.376  -9.527  1.00  0.00           N  
ATOM   1475  CA  ARG A 189      19.553 -10.608  -9.788  1.00  0.00           C  
ATOM   1476  C   ARG A 189      18.516 -10.916  -8.697  1.00  0.00           C  
ATOM   1477  O   ARG A 189      18.435 -12.050  -8.219  1.00  0.00           O  
ATOM   1478  CB  ARG A 189      20.491 -11.794 -10.067  1.00  0.00           C  
ATOM   1479  CG  ARG A 189      21.410 -11.570 -11.279  1.00  0.00           C  
ATOM   1480  CD  ARG A 189      22.249 -12.824 -11.498  1.00  0.00           C  
ATOM   1481  NE  ARG A 189      23.136 -12.680 -12.667  1.00  0.00           N  
ATOM   1482  CZ  ARG A 189      23.915 -13.624 -13.170  1.00  0.00           C  
ATOM   1483  NH1 ARG A 189      23.994 -14.803 -12.630  1.00  0.00           N  
ATOM   1484  NH2 ARG A 189      24.636 -13.373 -14.223  1.00  0.00           N  
ATOM   1485  N   ASP A 190      17.738  -9.917  -8.340  1.00  0.00           N  
ATOM   1486  CA  ASP A 190      16.624 -10.101  -7.420  1.00  0.00           C  
ATOM   1487  C   ASP A 190      15.392 -10.625  -8.172  1.00  0.00           C  
ATOM   1488  O   ASP A 190      14.705  -9.877  -8.867  1.00  0.00           O  
ATOM   1489  CB  ASP A 190      16.342  -8.806  -6.659  1.00  0.00           C  
ATOM   1490  CG  ASP A 190      15.323  -9.002  -5.541  1.00  0.00           C  
ATOM   1491  OD1 ASP A 190      14.700 -10.088  -5.476  1.00  0.00           O  
ATOM   1492  OD2 ASP A 190      15.163  -8.055  -4.761  1.00  0.00           O  
ATOM   1493  N   ALA A 191      15.135 -11.943  -8.081  1.00  0.00           N  
ATOM   1494  CA  ALA A 191      14.048 -12.588  -8.809  1.00  0.00           C  
ATOM   1495  C   ALA A 191      12.684 -12.523  -8.096  1.00  0.00           C  
ATOM   1496  O   ALA A 191      11.699 -12.995  -8.663  1.00  0.00           O  
ATOM   1497  CB  ALA A 191      14.446 -14.020  -9.209  1.00  0.00           C  
ATOM   1498  N   THR A 192      12.603 -11.955  -6.894  1.00  0.00           N  
ATOM   1499  CA  THR A 192      11.369 -11.851  -6.110  1.00  0.00           C  
ATOM   1500  C   THR A 192      10.858 -10.422  -5.958  1.00  0.00           C  
ATOM   1501  O   THR A 192       9.677 -10.234  -5.702  1.00  0.00           O  
ATOM   1502  CB  THR A 192      11.537 -12.474  -4.721  1.00  0.00           C  
ATOM   1503  OG1 THR A 192      12.638 -11.913  -4.048  1.00  0.00           O  
ATOM   1504  CG2 THR A 192      11.776 -13.976  -4.812  1.00  0.00           C  
ATOM   1505  N   SER A 193      11.699  -9.410  -6.120  1.00  0.00           N  
ATOM   1506  CA  SER A 193      11.261  -8.028  -5.973  1.00  0.00           C  
ATOM   1507  C   SER A 193      10.362  -7.586  -7.125  1.00  0.00           C  
ATOM   1508  O   SER A 193      10.635  -7.815  -8.299  1.00  0.00           O  
ATOM   1509  CB  SER A 193      12.433  -7.072  -5.746  1.00  0.00           C  
ATOM   1510  OG  SER A 193      13.241  -6.886  -6.884  1.00  0.00           O  
ATOM   1511  N   ALA A 194       9.298  -6.885  -6.761  1.00  0.00           N  
ATOM   1512  CA  ALA A 194       8.465  -6.098  -7.653  1.00  0.00           C  
ATOM   1513  C   ALA A 194       8.502  -4.626  -7.215  1.00  0.00           C  
ATOM   1514  O   ALA A 194       8.873  -4.314  -6.081  1.00  0.00           O  
ATOM   1515  CB  ALA A 194       7.054  -6.676  -7.679  1.00  0.00           C  
ATOM   1516  N   THR A 195       8.164  -3.708  -8.106  1.00  0.00           N  
ATOM   1517  CA  THR A 195       8.150  -2.277  -7.811  1.00  0.00           C  
ATOM   1518  C   THR A 195       6.752  -1.736  -8.025  1.00  0.00           C  
ATOM   1519  O   THR A 195       6.239  -1.798  -9.140  1.00  0.00           O  
ATOM   1520  CB  THR A 195       9.164  -1.521  -8.672  1.00  0.00           C  
ATOM   1521  OG1 THR A 195      10.449  -2.065  -8.443  1.00  0.00           O  
ATOM   1522  CG2 THR A 195       9.239  -0.038  -8.334  1.00  0.00           C  
ATOM   1523  N   THR A 196       6.166  -1.164  -6.973  1.00  0.00           N  
ATOM   1524  CA  THR A 196       4.871  -0.501  -7.040  1.00  0.00           C  
ATOM   1525  C   THR A 196       5.063   1.007  -7.081  1.00  0.00           C  
ATOM   1526  O   THR A 196       5.740   1.580  -6.225  1.00  0.00           O  
ATOM   1527  CB  THR A 196       3.970  -0.882  -5.864  1.00  0.00           C  
ATOM   1528  OG1 THR A 196       4.002  -2.269  -5.635  1.00  0.00           O  
ATOM   1529  CG2 THR A 196       2.522  -0.459  -6.102  1.00  0.00           C  
ATOM   1530  N   THR A 197       4.447   1.656  -8.062  1.00  0.00           N  
ATOM   1531  CA  THR A 197       4.392   3.117  -8.167  1.00  0.00           C  
ATOM   1532  C   THR A 197       2.946   3.575  -8.221  1.00  0.00           C  
ATOM   1533  O   THR A 197       2.117   2.956  -8.885  1.00  0.00           O  
ATOM   1534  CB  THR A 197       5.146   3.640  -9.392  1.00  0.00           C  
ATOM   1535  OG1 THR A 197       4.690   3.000 -10.558  1.00  0.00           O  
ATOM   1536  CG2 THR A 197       6.642   3.414  -9.281  1.00  0.00           C  
ATOM   1537  N   THR A 198       2.630   4.678  -7.538  1.00  0.00           N  
ATOM   1538  CA  THR A 198       1.291   5.262  -7.539  1.00  0.00           C  
ATOM   1539  C   THR A 198       1.343   6.740  -7.882  1.00  0.00           C  
ATOM   1540  O   THR A 198       2.186   7.486  -7.383  1.00  0.00           O  
ATOM   1541  CB  THR A 198       0.556   5.039  -6.208  1.00  0.00           C  
ATOM   1542  OG1 THR A 198       1.336   5.472  -5.117  1.00  0.00           O  
ATOM   1543  CG2 THR A 198       0.230   3.569  -5.963  1.00  0.00           C  
ATOM   1544  N   SER A 199       0.411   7.182  -8.731  1.00  0.00           N  
ATOM   1545  CA  SER A 199       0.155   8.591  -9.009  1.00  0.00           C  
ATOM   1546  C   SER A 199      -1.315   8.882  -8.729  1.00  0.00           C  
ATOM   1547  O   SER A 199      -2.205   8.298  -9.337  1.00  0.00           O  
ATOM   1548  CB  SER A 199       0.537   8.943 -10.441  1.00  0.00           C  
ATOM   1549  OG  SER A 199       1.935   9.029 -10.557  1.00  0.00           O  
ATOM   1550  N   LEU A 200      -1.553   9.776  -7.766  1.00  0.00           N  
ATOM   1551  CA  LEU A 200      -2.878  10.093  -7.250  1.00  0.00           C  
ATOM   1552  C   LEU A 200      -3.218  11.552  -7.568  1.00  0.00           C  
ATOM   1553  O   LEU A 200      -2.411  12.453  -7.309  1.00  0.00           O  
ATOM   1554  CB  LEU A 200      -2.926   9.819  -5.738  1.00  0.00           C  
ATOM   1555  CG  LEU A 200      -2.558   8.384  -5.307  1.00  0.00           C  
ATOM   1556  CD1 LEU A 200      -2.582   8.277  -3.789  1.00  0.00           C  
ATOM   1557  CD2 LEU A 200      -3.515   7.331  -5.862  1.00  0.00           C  
ATOM   1558  N   GLY A 201      -4.418  11.792  -8.103  1.00  0.00           N  
ATOM   1559  CA  GLY A 201      -4.929  13.100  -8.477  1.00  0.00           C  
ATOM   1560  C   GLY A 201      -6.288  13.420  -7.846  1.00  0.00           C  
ATOM   1561  O   GLY A 201      -7.101  12.535  -7.593  1.00  0.00           O  
ATOM   1562  N   GLY A 202      -6.542  14.702  -7.598  1.00  0.00           N  
ATOM   1563  CA  GLY A 202      -7.804  15.183  -7.052  1.00  0.00           C  
ATOM   1564  C   GLY A 202      -8.178  14.529  -5.718  1.00  0.00           C  
ATOM   1565  O   GLY A 202      -7.351  14.479  -4.803  1.00  0.00           O  
ATOM   1566  N   LEU A 203      -9.400  14.000  -5.641  1.00  0.00           N  
ATOM   1567  CA  LEU A 203      -9.927  13.331  -4.444  1.00  0.00           C  
ATOM   1568  C   LEU A 203      -9.118  12.090  -4.042  1.00  0.00           C  
ATOM   1569  O   LEU A 203      -8.972  11.827  -2.855  1.00  0.00           O  
ATOM   1570  CB  LEU A 203     -11.404  12.960  -4.663  1.00  0.00           C  
ATOM   1571  CG  LEU A 203     -12.371  14.160  -4.713  1.00  0.00           C  
ATOM   1572  CD1 LEU A 203     -13.764  13.675  -5.101  1.00  0.00           C  
ATOM   1573  CD2 LEU A 203     -12.477  14.871  -3.363  1.00  0.00           C  
ATOM   1574  N   PHE A 204      -8.505  11.376  -4.989  1.00  0.00           N  
ATOM   1575  CA  PHE A 204      -7.624  10.242  -4.669  1.00  0.00           C  
ATOM   1576  C   PHE A 204      -6.374  10.645  -3.881  1.00  0.00           C  
ATOM   1577  O   PHE A 204      -5.713   9.806  -3.266  1.00  0.00           O  
ATOM   1578  CB  PHE A 204      -7.209   9.542  -5.963  1.00  0.00           C  
ATOM   1579  CG  PHE A 204      -8.346   8.864  -6.691  1.00  0.00           C  
ATOM   1580  CD1 PHE A 204      -8.759   7.580  -6.291  1.00  0.00           C  
ATOM   1581  CD2 PHE A 204      -8.995   9.502  -7.758  1.00  0.00           C  
ATOM   1582  CE1 PHE A 204      -9.811   6.937  -6.963  1.00  0.00           C  
ATOM   1583  CE2 PHE A 204     -10.049   8.868  -8.428  1.00  0.00           C  
ATOM   1584  CZ  PHE A 204     -10.457   7.580  -8.029  1.00  0.00           C  
ATOM   1585  N   LYS A 205      -6.028  11.921  -3.907  1.00  0.00           N  
ATOM   1586  CA  LYS A 205      -4.910  12.485  -3.148  1.00  0.00           C  
ATOM   1587  C   LYS A 205      -5.374  13.197  -1.882  1.00  0.00           C  
ATOM   1588  O   LYS A 205      -4.688  13.110  -0.864  1.00  0.00           O  
ATOM   1589  CB  LYS A 205      -4.101  13.398  -4.074  1.00  0.00           C  
ATOM   1590  CG  LYS A 205      -2.770  13.842  -3.434  1.00  0.00           C  
ATOM   1591  CD  LYS A 205      -1.941  14.639  -4.440  1.00  0.00           C  
ATOM   1592  CE  LYS A 205      -0.603  15.029  -3.819  1.00  0.00           C  
ATOM   1593  NZ  LYS A 205       0.275  15.718  -4.799  1.00  0.00           N  
ATOM   1594  N   SER A 206      -6.494  13.919  -1.949  1.00  0.00           N  
ATOM   1595  CA  SER A 206      -6.991  14.754  -0.847  1.00  0.00           C  
ATOM   1596  C   SER A 206      -7.926  14.019   0.118  1.00  0.00           C  
ATOM   1597  O   SER A 206      -7.848  14.262   1.317  1.00  0.00           O  
ATOM   1598  CB  SER A 206      -7.688  15.999  -1.409  1.00  0.00           C  
ATOM   1599  OG  SER A 206      -8.790  15.638  -2.225  1.00  0.00           O  
ATOM   1600  N   SER A 207      -8.790  13.114  -0.375  1.00  0.00           N  
ATOM   1601  CA  SER A 207      -9.692  12.316   0.457  1.00  0.00           C  
ATOM   1602  C   SER A 207      -9.024  10.997   0.850  1.00  0.00           C  
ATOM   1603  O   SER A 207      -8.700  10.169   0.006  1.00  0.00           O  
ATOM   1604  CB  SER A 207     -11.017  12.065  -0.260  1.00  0.00           C  
ATOM   1605  OG  SER A 207     -11.804  11.168   0.506  1.00  0.00           O  
ATOM   1606  N   GLN A 208      -8.849  10.781   2.160  1.00  0.00           N  
ATOM   1607  CA  GLN A 208      -8.316   9.509   2.645  1.00  0.00           C  
ATOM   1608  C   GLN A 208      -9.263   8.336   2.379  1.00  0.00           C  
ATOM   1609  O   GLN A 208      -8.771   7.245   2.094  1.00  0.00           O  
ATOM   1610  CB  GLN A 208      -8.002   9.582   4.147  1.00  0.00           C  
ATOM   1611  CG  GLN A 208      -6.680  10.326   4.436  1.00  0.00           C  
ATOM   1612  CD  GLN A 208      -6.135  10.005   5.831  1.00  0.00           C  
ATOM   1613  OE1 GLN A 208      -6.761   9.344   6.634  1.00  0.00           O  
ATOM   1614  NE2 GLN A 208      -4.935  10.435   6.161  1.00  0.00           N  
ATOM   1615  N   ASN A 209     -10.578   8.548   2.417  1.00  0.00           N  
ATOM   1616  CA  ASN A 209     -11.561   7.505   2.125  1.00  0.00           C  
ATOM   1617  C   ASN A 209     -11.413   7.025   0.673  1.00  0.00           C  
ATOM   1618  O   ASN A 209     -11.102   5.859   0.444  1.00  0.00           O  
ATOM   1619  CB  ASN A 209     -12.981   8.016   2.456  1.00  0.00           C  
ATOM   1620  CG  ASN A 209     -13.226   8.144   3.957  1.00  0.00           C  
ATOM   1621  OD1 ASN A 209     -12.434   7.695   4.772  1.00  0.00           O  
ATOM   1622  ND2 ASN A 209     -14.308   8.781   4.346  1.00  0.00           N  
ATOM   1623  N   THR A 210     -11.464   7.942  -0.281  1.00  0.00           N  
ATOM   1624  CA  THR A 210     -11.282   7.639  -1.709  1.00  0.00           C  
ATOM   1625  C   THR A 210      -9.908   7.029  -1.997  1.00  0.00           C  
ATOM   1626  O   THR A 210      -9.781   6.094  -2.785  1.00  0.00           O  
ATOM   1627  CB  THR A 210     -11.430   8.922  -2.541  1.00  0.00           C  
ATOM   1628  OG1 THR A 210     -12.573   9.654  -2.140  1.00  0.00           O  
ATOM   1629  CG2 THR A 210     -11.587   8.649  -4.030  1.00  0.00           C  
ATOM   1630  N   ARG A 211      -8.866   7.520  -1.331  1.00  0.00           N  
ATOM   1631  CA  ARG A 211      -7.513   6.965  -1.454  1.00  0.00           C  
ATOM   1632  C   ARG A 211      -7.443   5.521  -0.975  1.00  0.00           C  
ATOM   1633  O   ARG A 211      -6.863   4.690  -1.662  1.00  0.00           O  
ATOM   1634  CB  ARG A 211      -6.519   7.870  -0.708  1.00  0.00           C  
ATOM   1635  CG  ARG A 211      -5.083   7.328  -0.774  1.00  0.00           C  
ATOM   1636  CD  ARG A 211      -4.118   8.310  -0.116  1.00  0.00           C  
ATOM   1637  NE  ARG A 211      -2.737   7.794  -0.147  1.00  0.00           N  
ATOM   1638  CZ  ARG A 211      -1.625   8.508  -0.177  1.00  0.00           C  
ATOM   1639  NH1 ARG A 211      -1.649   9.809  -0.169  1.00  0.00           N  
ATOM   1640  NH2 ARG A 211      -0.457   7.918  -0.206  1.00  0.00           N  
ATOM   1641  N   HIS A 212      -8.009   5.206   0.194  1.00  0.00           N  
ATOM   1642  CA  HIS A 212      -7.998   3.848   0.732  1.00  0.00           C  
ATOM   1643  C   HIS A 212      -8.871   2.894  -0.088  1.00  0.00           C  
ATOM   1644  O   HIS A 212      -8.477   1.747  -0.288  1.00  0.00           O  
ATOM   1645  CB  HIS A 212      -8.453   3.852   2.199  1.00  0.00           C  
ATOM   1646  CG  HIS A 212      -7.424   4.394   3.147  1.00  0.00           C  
ATOM   1647  ND1 HIS A 212      -7.656   5.279   4.181  1.00  0.00           N  
ATOM   1648  CD2 HIS A 212      -6.087   4.081   3.204  1.00  0.00           C  
ATOM   1649  CE1 HIS A 212      -6.513   5.490   4.826  1.00  0.00           C  
ATOM   1650  NE2 HIS A 212      -5.525   4.779   4.258  1.00  0.00           N  
ATOM   1651  N   GLU A 213      -9.993   3.355  -0.604  1.00  0.00           N  
ATOM   1652  CA  GLU A 213     -10.851   2.569  -1.488  1.00  0.00           C  
ATOM   1653  C   GLU A 213     -10.096   2.166  -2.767  1.00  0.00           C  
ATOM   1654  O   GLU A 213     -10.060   0.990  -3.132  1.00  0.00           O  
ATOM   1655  CB  GLU A 213     -12.106   3.387  -1.809  1.00  0.00           C  
ATOM   1656  CG  GLU A 213     -13.187   2.525  -2.451  1.00  0.00           C  
ATOM   1657  CD  GLU A 213     -14.348   3.363  -3.010  1.00  0.00           C  
ATOM   1658  OE1 GLU A 213     -15.066   2.812  -3.878  1.00  0.00           O  
ATOM   1659  OE2 GLU A 213     -14.464   4.550  -2.639  1.00  0.00           O  
ATOM   1660  N   PHE A 214      -9.399   3.126  -3.400  1.00  0.00           N  
ATOM   1661  CA  PHE A 214      -8.538   2.835  -4.541  1.00  0.00           C  
ATOM   1662  C   PHE A 214      -7.414   1.859  -4.185  1.00  0.00           C  
ATOM   1663  O   PHE A 214      -7.238   0.854  -4.876  1.00  0.00           O  
ATOM   1664  CB  PHE A 214      -7.953   4.136  -5.107  1.00  0.00           C  
ATOM   1665  CG  PHE A 214      -6.958   3.898  -6.219  1.00  0.00           C  
ATOM   1666  CD1 PHE A 214      -5.584   4.125  -6.023  1.00  0.00           C  
ATOM   1667  CD2 PHE A 214      -7.394   3.388  -7.460  1.00  0.00           C  
ATOM   1668  CE1 PHE A 214      -4.665   3.870  -7.045  1.00  0.00           C  
ATOM   1669  CE2 PHE A 214      -6.473   3.118  -8.491  1.00  0.00           C  
ATOM   1670  CZ  PHE A 214      -5.111   3.365  -8.283  1.00  0.00           C  
ATOM   1671  N   LEU A 215      -6.683   2.084  -3.096  1.00  0.00           N  
ATOM   1672  CA  LEU A 215      -5.570   1.223  -2.683  1.00  0.00           C  
ATOM   1673  C   LEU A 215      -6.024  -0.201  -2.348  1.00  0.00           C  
ATOM   1674  O   LEU A 215      -5.271  -1.136  -2.592  1.00  0.00           O  
ATOM   1675  CB  LEU A 215      -4.810   1.855  -1.505  1.00  0.00           C  
ATOM   1676  CG  LEU A 215      -3.981   3.103  -1.861  1.00  0.00           C  
ATOM   1677  CD1 LEU A 215      -3.412   3.719  -0.585  1.00  0.00           C  
ATOM   1678  CD2 LEU A 215      -2.812   2.796  -2.803  1.00  0.00           C  
ATOM   1679  N   ARG A 216      -7.250  -0.391  -1.867  1.00  0.00           N  
ATOM   1680  CA  ARG A 216      -7.839  -1.732  -1.715  1.00  0.00           C  
ATOM   1681  C   ARG A 216      -8.156  -2.377  -3.068  1.00  0.00           C  
ATOM   1682  O   ARG A 216      -7.978  -3.573  -3.220  1.00  0.00           O  
ATOM   1683  CB  ARG A 216      -9.124  -1.679  -0.876  1.00  0.00           C  
ATOM   1684  CG  ARG A 216      -8.842  -1.506   0.620  1.00  0.00           C  
ATOM   1685  CD  ARG A 216     -10.163  -1.466   1.374  1.00  0.00           C  
ATOM   1686  NE  ARG A 216      -9.977  -1.067   2.778  1.00  0.00           N  
ATOM   1687  CZ  ARG A 216     -10.945  -0.783   3.633  1.00  0.00           C  
ATOM   1688  NH1 ARG A 216     -12.204  -0.945   3.327  1.00  0.00           N  
ATOM   1689  NH2 ARG A 216     -10.652  -0.313   4.814  1.00  0.00           N  
ATOM   1690  N   ALA A 217      -8.608  -1.612  -4.044  1.00  0.00           N  
ATOM   1691  CA  ALA A 217      -8.911  -2.142  -5.371  1.00  0.00           C  
ATOM   1692  C   ALA A 217      -7.649  -2.568  -6.145  1.00  0.00           C  
ATOM   1693  O   ALA A 217      -7.711  -3.513  -6.920  1.00  0.00           O  
ATOM   1694  CB  ALA A 217      -9.714  -1.099  -6.146  1.00  0.00           C  
ATOM   1695  N   VAL A 218      -6.511  -1.908  -5.908  1.00  0.00           N  
ATOM   1696  CA  VAL A 218      -5.206  -2.272  -6.481  1.00  0.00           C  
ATOM   1697  C   VAL A 218      -4.749  -3.662  -6.037  1.00  0.00           C  
ATOM   1698  O   VAL A 218      -4.068  -4.356  -6.776  1.00  0.00           O  
ATOM   1699  CB  VAL A 218      -4.135  -1.230  -6.098  1.00  0.00           C  
ATOM   1700  CG1 VAL A 218      -2.724  -1.595  -6.555  1.00  0.00           C  
ATOM   1701  CG2 VAL A 218      -4.457   0.135  -6.710  1.00  0.00           C  
ATOM   1702  N   ARG A 219      -5.172  -4.101  -4.848  1.00  0.00           N  
ATOM   1703  CA  ARG A 219      -4.753  -5.357  -4.203  1.00  0.00           C  
ATOM   1704  C   ARG A 219      -5.419  -6.618  -4.750  1.00  0.00           C  
ATOM   1705  O   ARG A 219      -5.274  -7.666  -4.143  1.00  0.00           O  
ATOM   1706  CB  ARG A 219      -5.037  -5.267  -2.700  1.00  0.00           C  
ATOM   1707  CG  ARG A 219      -4.057  -4.336  -1.995  1.00  0.00           C  
ATOM   1708  CD  ARG A 219      -4.450  -4.307  -0.519  1.00  0.00           C  
ATOM   1709  NE  ARG A 219      -3.293  -3.939   0.278  1.00  0.00           N  
ATOM   1710  CZ  ARG A 219      -3.025  -4.380   1.464  1.00  0.00           C  
ATOM   1711  NH1 ARG A 219      -3.912  -4.914   2.249  1.00  0.00           N  
ATOM   1712  NH2 ARG A 219      -1.805  -4.350   1.850  1.00  0.00           N  
ATOM   1713  N   HIS A 220      -6.150  -6.575  -5.820  1.00  0.00           N  
ATOM   1714  CA  HIS A 220      -6.646  -7.794  -6.444  1.00  0.00           C  
ATOM   1715  C   HIS A 220      -5.719  -8.208  -7.593  1.00  0.00           C  
ATOM   1716  O   HIS A 220      -6.067  -8.058  -8.763  1.00  0.00           O  
ATOM   1717  CB  HIS A 220      -8.110  -7.632  -6.846  1.00  0.00           C  
ATOM   1718  CG  HIS A 220      -9.037  -7.687  -5.661  1.00  0.00           C  
ATOM   1719  ND1 HIS A 220      -9.320  -8.800  -4.919  1.00  0.00           N  
ATOM   1720  CD2 HIS A 220      -9.788  -6.655  -5.142  1.00  0.00           C  
ATOM   1721  CE1 HIS A 220     -10.218  -8.455  -3.980  1.00  0.00           C  
ATOM   1722  NE2 HIS A 220     -10.533  -7.153  -4.089  1.00  0.00           N  
ATOM   1723  N   HIS A 221      -4.537  -8.709  -7.245  1.00  0.00           N  
ATOM   1724  CA  HIS A 221      -3.735  -9.475  -8.190  1.00  0.00           C  
ATOM   1725  C   HIS A 221      -4.181 -10.941  -8.136  1.00  0.00           C  
ATOM   1726  O   HIS A 221      -3.759 -11.697  -7.275  1.00  0.00           O  
ATOM   1727  CB  HIS A 221      -2.231  -9.253  -7.939  1.00  0.00           C  
ATOM   1728  CG  HIS A 221      -1.795  -7.839  -8.233  1.00  0.00           C  
ATOM   1729  ND1 HIS A 221      -1.976  -7.164  -9.424  1.00  0.00           N  
ATOM   1730  CD2 HIS A 221      -1.145  -6.981  -7.386  1.00  0.00           C  
ATOM   1731  CE1 HIS A 221      -1.452  -5.939  -9.292  1.00  0.00           C  
ATOM   1732  NE2 HIS A 221      -0.937  -5.792  -8.068  1.00  0.00           N  
ATOM   1733  N   ASN A 222      -5.085 -11.324  -9.036  1.00  0.00           N  
ATOM   1734  CA  ASN A 222      -5.336 -12.733  -9.333  1.00  0.00           C  
ATOM   1735  C   ASN A 222      -4.138 -13.361 -10.056  1.00  0.00           C  
ATOM   1736  O   ASN A 222      -3.540 -12.692 -10.927  1.00  0.00           O  
ATOM   1737  CB  ASN A 222      -6.613 -12.902 -10.173  1.00  0.00           C  
ATOM   1738  CG  ASN A 222      -7.914 -12.902  -9.378  1.00  0.00           C  
ATOM   1739  OD1 ASN A 222      -7.983 -13.115  -8.184  1.00  0.00           O  
ATOM   1740  ND2 ASN A 222      -9.027 -12.708 -10.056  1.00  0.00           N  
ATOM   1741  OXT ASN A 222      -3.820 -14.541  -9.732  1.00  0.00           O  
ATOM   1742  N   MET B   1      18.729 -13.407  -3.000  1.00  0.00           N  
ATOM   1743  CA  MET B   1      17.976 -12.144  -3.137  1.00  0.00           C  
ATOM   1744  C   MET B   1      17.886 -11.553  -1.763  1.00  0.00           C  
ATOM   1745  O   MET B   1      17.814 -12.310  -0.816  1.00  0.00           O  
ATOM   1746  CB  MET B   1      16.575 -12.397  -3.704  1.00  0.00           C  
ATOM   1747  CG  MET B   1      16.643 -12.977  -5.095  1.00  0.00           C  
ATOM   1748  SD  MET B   1      15.057 -13.652  -5.551  1.00  0.00           S  
ATOM   1749  CE  MET B   1      15.593 -15.065  -6.501  1.00  0.00           C  
ATOM   1750  N   ALA B   2      17.950 -10.230  -1.623  1.00  0.00           N  
ATOM   1751  CA  ALA B   2      17.784  -9.599  -0.327  1.00  0.00           C  
ATOM   1752  C   ALA B   2      16.310  -9.206  -0.176  1.00  0.00           C  
ATOM   1753  O   ALA B   2      15.773  -8.515  -1.039  1.00  0.00           O  
ATOM   1754  CB  ALA B   2      18.734  -8.408  -0.207  1.00  0.00           C  
ATOM   1755  N   ALA B   3      15.682  -9.642   0.913  1.00  0.00           N  
ATOM   1756  CA  ALA B   3      14.333  -9.233   1.233  1.00  0.00           C  
ATOM   1757  C   ALA B   3      14.248  -7.707   1.377  1.00  0.00           C  
ATOM   1758  O   ALA B   3      15.144  -7.075   1.934  1.00  0.00           O  
ATOM   1759  CB  ALA B   3      13.898  -9.927   2.524  1.00  0.00           C  
ATOM   1760  N   LYS B   4      13.144  -7.124   0.920  1.00  0.00           N  
ATOM   1761  CA  LYS B   4      12.829  -5.733   1.229  1.00  0.00           C  
ATOM   1762  C   LYS B   4      12.449  -5.618   2.701  1.00  0.00           C  
ATOM   1763  O   LYS B   4      11.739  -6.468   3.239  1.00  0.00           O  
ATOM   1764  CB  LYS B   4      11.706  -5.204   0.321  1.00  0.00           C  
ATOM   1765  CG  LYS B   4      12.161  -5.057  -1.138  1.00  0.00           C  
ATOM   1766  CD  LYS B   4      11.003  -4.542  -1.992  1.00  0.00           C  
ATOM   1767  CE  LYS B   4      11.435  -4.412  -3.451  1.00  0.00           C  
ATOM   1768  NZ  LYS B   4      10.288  -4.073  -4.324  1.00  0.00           N  
ATOM   1769  N   ILE B   5      12.910  -4.562   3.347  1.00  0.00           N  
ATOM   1770  CA  ILE B   5      12.605  -4.322   4.751  1.00  0.00           C  
ATOM   1771  C   ILE B   5      11.231  -3.666   4.876  1.00  0.00           C  
ATOM   1772  O   ILE B   5      10.988  -2.623   4.270  1.00  0.00           O  
ATOM   1773  CB  ILE B   5      13.725  -3.489   5.404  1.00  0.00           C  
ATOM   1774  CG1 ILE B   5      15.112  -4.176   5.319  1.00  0.00           C  
ATOM   1775  CG2 ILE B   5      13.389  -3.156   6.864  1.00  0.00           C  
ATOM   1776  CD1 ILE B   5      15.196  -5.570   5.968  1.00  0.00           C  
ATOM   1777  N   ILE B   6      10.361  -4.243   5.696  1.00  0.00           N  
ATOM   1778  CA  ILE B   6       9.124  -3.606   6.151  1.00  0.00           C  
ATOM   1779  C   ILE B   6       9.483  -2.687   7.321  1.00  0.00           C  
ATOM   1780  O   ILE B   6       9.578  -3.126   8.473  1.00  0.00           O  
ATOM   1781  CB  ILE B   6       8.043  -4.651   6.486  1.00  0.00           C  
ATOM   1782  CG1 ILE B   6       7.653  -5.446   5.217  1.00  0.00           C  
ATOM   1783  CG2 ILE B   6       6.796  -3.970   7.091  1.00  0.00           C  
ATOM   1784  CD1 ILE B   6       6.658  -6.582   5.456  1.00  0.00           C  
ATOM   1785  N   ASP B   7       9.692  -1.402   7.038  1.00  0.00           N  
ATOM   1786  CA  ASP B   7      10.096  -0.406   8.027  1.00  0.00           C  
ATOM   1787  C   ASP B   7       8.902   0.070   8.868  1.00  0.00           C  
ATOM   1788  O   ASP B   7       8.303   1.130   8.652  1.00  0.00           O  
ATOM   1789  CB  ASP B   7      10.855   0.749   7.363  1.00  0.00           C  
ATOM   1790  CG  ASP B   7      11.398   1.759   8.392  1.00  0.00           C  
ATOM   1791  OD1 ASP B   7      11.218   1.550   9.614  1.00  0.00           O  
ATOM   1792  OD2 ASP B   7      11.967   2.779   7.957  1.00  0.00           O  
ATOM   1793  N   GLY B   8       8.560  -0.733   9.878  1.00  0.00           N  
ATOM   1794  CA  GLY B   8       7.477  -0.422  10.797  1.00  0.00           C  
ATOM   1795  C   GLY B   8       7.682   0.845  11.609  1.00  0.00           C  
ATOM   1796  O   GLY B   8       6.701   1.472  12.011  1.00  0.00           O  
ATOM   1797  N   LYS B   9       8.927   1.279  11.826  1.00  0.00           N  
ATOM   1798  CA  LYS B   9       9.204   2.541  12.524  1.00  0.00           C  
ATOM   1799  C   LYS B   9       8.744   3.735  11.696  1.00  0.00           C  
ATOM   1800  O   LYS B   9       8.063   4.616  12.217  1.00  0.00           O  
ATOM   1801  CB  LYS B   9      10.698   2.614  12.866  1.00  0.00           C  
ATOM   1802  CG  LYS B   9      11.012   3.812  13.773  1.00  0.00           C  
ATOM   1803  CD  LYS B   9      12.520   3.886  14.041  1.00  0.00           C  
ATOM   1804  CE  LYS B   9      12.831   5.110  14.903  1.00  0.00           C  
ATOM   1805  NZ  LYS B   9      14.289   5.299  15.056  1.00  0.00           N  
ATOM   1806  N   THR B  10       9.058   3.738  10.398  1.00  0.00           N  
ATOM   1807  CA  THR B  10       8.634   4.790   9.466  1.00  0.00           C  
ATOM   1808  C   THR B  10       7.119   4.770   9.262  1.00  0.00           C  
ATOM   1809  O   THR B  10       6.484   5.821   9.362  1.00  0.00           O  
ATOM   1810  CB  THR B  10       9.385   4.655   8.132  1.00  0.00           C  
ATOM   1811  OG1 THR B  10      10.748   4.929   8.386  1.00  0.00           O  
ATOM   1812  CG2 THR B  10       8.934   5.667   7.088  1.00  0.00           C  
ATOM   1813  N   ILE B  11       6.500   3.593   9.080  1.00  0.00           N  
ATOM   1814  CA  ILE B  11       5.042   3.485   8.929  1.00  0.00           C  
ATOM   1815  C   ILE B  11       4.310   3.932  10.199  1.00  0.00           C  
ATOM   1816  O   ILE B  11       3.340   4.686  10.106  1.00  0.00           O  
ATOM   1817  CB  ILE B  11       4.629   2.061   8.506  1.00  0.00           C  
ATOM   1818  CG1 ILE B  11       5.250   1.611   7.160  1.00  0.00           C  
ATOM   1819  CG2 ILE B  11       3.095   1.940   8.418  1.00  0.00           C  
ATOM   1820  CD1 ILE B  11       4.950   2.506   5.955  1.00  0.00           C  
ATOM   1821  N   ALA B  12       4.783   3.547  11.376  1.00  0.00           N  
ATOM   1822  CA  ALA B  12       4.197   3.985  12.638  1.00  0.00           C  
ATOM   1823  C   ALA B  12       4.228   5.511  12.774  1.00  0.00           C  
ATOM   1824  O   ALA B  12       3.240   6.125  13.178  1.00  0.00           O  
ATOM   1825  CB  ALA B  12       4.932   3.314  13.801  1.00  0.00           C  
ATOM   1826  N   GLN B  13       5.334   6.152  12.377  1.00  0.00           N  
ATOM   1827  CA  GLN B  13       5.441   7.610  12.387  1.00  0.00           C  
ATOM   1828  C   GLN B  13       4.483   8.262  11.381  1.00  0.00           C  
ATOM   1829  O   GLN B  13       3.911   9.317  11.658  1.00  0.00           O  
ATOM   1830  CB  GLN B  13       6.900   8.031  12.141  1.00  0.00           C  
ATOM   1831  CG  GLN B  13       7.157   9.453  12.650  1.00  0.00           C  
ATOM   1832  CD  GLN B  13       6.985   9.583  14.177  1.00  0.00           C  
ATOM   1833  OE1 GLN B  13       7.164   8.636  14.928  1.00  0.00           O  
ATOM   1834  NE2 GLN B  13       6.616  10.744  14.682  1.00  0.00           N  
ATOM   1835  N   GLN B  14       4.264   7.622  10.243  1.00  0.00           N  
ATOM   1836  CA  GLN B  14       3.307   8.071   9.240  1.00  0.00           C  
ATOM   1837  C   GLN B  14       1.874   8.036   9.783  1.00  0.00           C  
ATOM   1838  O   GLN B  14       1.182   9.048   9.726  1.00  0.00           O  
ATOM   1839  CB  GLN B  14       3.475   7.211   7.975  1.00  0.00           C  
ATOM   1840  CG  GLN B  14       3.270   8.018   6.693  1.00  0.00           C  
ATOM   1841  CD  GLN B  14       3.458   7.170   5.433  1.00  0.00           C  
ATOM   1842  OE1 GLN B  14       3.414   5.951   5.442  1.00  0.00           O  
ATOM   1843  NE2 GLN B  14       3.663   7.784   4.292  1.00  0.00           N  
ATOM   1844  N   VAL B  15       1.466   6.922  10.402  1.00  0.00           N  
ATOM   1845  CA  VAL B  15       0.142   6.769  11.036  1.00  0.00           C  
ATOM   1846  C   VAL B  15      -0.053   7.817  12.133  1.00  0.00           C  
ATOM   1847  O   VAL B  15      -1.069   8.506  12.148  1.00  0.00           O  
ATOM   1848  CB  VAL B  15      -0.041   5.347  11.595  1.00  0.00           C  
ATOM   1849  CG1 VAL B  15      -1.334   5.192  12.407  1.00  0.00           C  
ATOM   1850  CG2 VAL B  15      -0.089   4.318  10.459  1.00  0.00           C  
ATOM   1851  N   ARG B  16       0.929   8.020  13.010  1.00  0.00           N  
ATOM   1852  CA  ARG B  16       0.866   9.045  14.064  1.00  0.00           C  
ATOM   1853  C   ARG B  16       0.713  10.452  13.483  1.00  0.00           C  
ATOM   1854  O   ARG B  16      -0.084  11.234  13.979  1.00  0.00           O  
ATOM   1855  CB  ARG B  16       2.119   8.975  14.955  1.00  0.00           C  
ATOM   1856  CG  ARG B  16       2.124   7.709  15.837  1.00  0.00           C  
ATOM   1857  CD  ARG B  16       3.504   7.459  16.450  1.00  0.00           C  
ATOM   1858  NE  ARG B  16       3.798   8.343  17.580  1.00  0.00           N  
ATOM   1859  CZ  ARG B  16       4.191   7.958  18.794  1.00  0.00           C  
ATOM   1860  NH1 ARG B  16       4.324   6.706  19.119  1.00  0.00           N  
ATOM   1861  NH2 ARG B  16       4.466   8.814  19.708  1.00  0.00           N  
ATOM   1862  N   SER B  17       1.430  10.757  12.408  1.00  0.00           N  
ATOM   1863  CA  SER B  17       1.359  12.060  11.733  1.00  0.00           C  
ATOM   1864  C   SER B  17      -0.007  12.291  11.070  1.00  0.00           C  
ATOM   1865  O   SER B  17      -0.543  13.394  11.123  1.00  0.00           O  
ATOM   1866  CB  SER B  17       2.461  12.194  10.683  1.00  0.00           C  
ATOM   1867  OG  SER B  17       3.738  12.001  11.264  1.00  0.00           O  
ATOM   1868  N   GLU B  18      -0.604  11.247  10.485  1.00  0.00           N  
ATOM   1869  CA  GLU B  18      -1.949  11.307   9.905  1.00  0.00           C  
ATOM   1870  C   GLU B  18      -3.021  11.539  10.978  1.00  0.00           C  
ATOM   1871  O   GLU B  18      -3.922  12.362  10.784  1.00  0.00           O  
ATOM   1872  CB  GLU B  18      -2.244  10.007   9.149  1.00  0.00           C  
ATOM   1873  CG  GLU B  18      -1.460   9.906   7.833  1.00  0.00           C  
ATOM   1874  CD  GLU B  18      -1.542   8.510   7.195  1.00  0.00           C  
ATOM   1875  OE1 GLU B  18      -0.734   8.228   6.291  1.00  0.00           O  
ATOM   1876  OE2 GLU B  18      -2.397   7.677   7.585  1.00  0.00           O  
ATOM   1877  N   VAL B  19      -2.911  10.860  12.122  1.00  0.00           N  
ATOM   1878  CA  VAL B  19      -3.795  11.095  13.270  1.00  0.00           C  
ATOM   1879  C   VAL B  19      -3.654  12.536  13.764  1.00  0.00           C  
ATOM   1880  O   VAL B  19      -4.667  13.215  13.894  1.00  0.00           O  
ATOM   1881  CB  VAL B  19      -3.542  10.084  14.398  1.00  0.00           C  
ATOM   1882  CG1 VAL B  19      -4.336  10.434  15.665  1.00  0.00           C  
ATOM   1883  CG2 VAL B  19      -3.967   8.677  13.974  1.00  0.00           C  
ATOM   1884  N   ALA B  20      -2.437  13.041  13.935  1.00  0.00           N  
ATOM   1885  CA  ALA B  20      -2.191  14.416  14.366  1.00  0.00           C  
ATOM   1886  C   ALA B  20      -2.820  15.448  13.416  1.00  0.00           C  
ATOM   1887  O   ALA B  20      -3.451  16.404  13.862  1.00  0.00           O  
ATOM   1888  CB  ALA B  20      -0.673  14.630  14.499  1.00  0.00           C  
ATOM   1889  N   GLN B  21      -2.730  15.238  12.099  1.00  0.00           N  
ATOM   1890  CA  GLN B  21      -3.373  16.105  11.103  1.00  0.00           C  
ATOM   1891  C   GLN B  21      -4.903  16.078  11.209  1.00  0.00           C  
ATOM   1892  O   GLN B  21      -5.540  17.127  11.113  1.00  0.00           O  
ATOM   1893  CB  GLN B  21      -2.952  15.693   9.691  1.00  0.00           C  
ATOM   1894  CG  GLN B  21      -1.532  16.182   9.355  1.00  0.00           C  
ATOM   1895  CD  GLN B  21      -1.098  15.796   7.931  1.00  0.00           C  
ATOM   1896  OE1 GLN B  21      -1.767  15.085   7.186  1.00  0.00           O  
ATOM   1897  NE2 GLN B  21       0.038  16.263   7.485  1.00  0.00           N  
ATOM   1898  N   LYS B  22      -5.513  14.908  11.438  1.00  0.00           N  
ATOM   1899  CA  LYS B  22      -6.964  14.801  11.643  1.00  0.00           C  
ATOM   1900  C   LYS B  22      -7.410  15.507  12.927  1.00  0.00           C  
ATOM   1901  O   LYS B  22      -8.441  16.161  12.923  1.00  0.00           O  
ATOM   1902  CB  LYS B  22      -7.404  13.333  11.658  1.00  0.00           C  
ATOM   1903  CG  LYS B  22      -7.380  12.690  10.269  1.00  0.00           C  
ATOM   1904  CD  LYS B  22      -7.913  11.252  10.359  1.00  0.00           C  
ATOM   1905  CE  LYS B  22      -7.981  10.598   8.987  1.00  0.00           C  
ATOM   1906  NZ  LYS B  22      -8.659   9.267   9.044  1.00  0.00           N  
ATOM   1907  N   VAL B  23      -6.628  15.409  13.998  1.00  0.00           N  
ATOM   1908  CA  VAL B  23      -6.897  16.142  15.246  1.00  0.00           C  
ATOM   1909  C   VAL B  23      -6.827  17.651  15.013  1.00  0.00           C  
ATOM   1910  O   VAL B  23      -7.748  18.360  15.412  1.00  0.00           O  
ATOM   1911  CB  VAL B  23      -5.934  15.705  16.366  1.00  0.00           C  
ATOM   1912  CG1 VAL B  23      -6.128  16.534  17.642  1.00  0.00           C  
ATOM   1913  CG2 VAL B  23      -6.174  14.243  16.738  1.00  0.00           C  
ATOM   1914  N   GLN B  24      -5.813  18.140  14.302  1.00  0.00           N  
ATOM   1915  CA  GLN B  24      -5.708  19.555  13.930  1.00  0.00           C  
ATOM   1916  C   GLN B  24      -6.913  20.032  13.113  1.00  0.00           C  
ATOM   1917  O   GLN B  24      -7.459  21.098  13.379  1.00  0.00           O  
ATOM   1918  CB  GLN B  24      -4.407  19.795  13.141  1.00  0.00           C  
ATOM   1919  CG  GLN B  24      -3.158  19.820  14.045  1.00  0.00           C  
ATOM   1920  CD  GLN B  24      -3.079  21.074  14.932  1.00  0.00           C  
ATOM   1921  OE1 GLN B  24      -3.654  22.105  14.654  1.00  0.00           O  
ATOM   1922  NE2 GLN B  24      -2.346  21.022  16.016  1.00  0.00           N  
ATOM   1923  N   ALA B  25      -7.380  19.225  12.158  1.00  0.00           N  
ATOM   1924  CA  ALA B  25      -8.576  19.535  11.371  1.00  0.00           C  
ATOM   1925  C   ALA B  25      -9.846  19.592  12.236  1.00  0.00           C  
ATOM   1926  O   ALA B  25     -10.659  20.496  12.063  1.00  0.00           O  
ATOM   1927  CB  ALA B  25      -8.698  18.508  10.237  1.00  0.00           C  
ATOM   1928  N   ARG B  26      -9.998  18.681  13.213  1.00  0.00           N  
ATOM   1929  CA  ARG B  26     -11.105  18.718  14.179  1.00  0.00           C  
ATOM   1930  C   ARG B  26     -11.067  19.988  15.027  1.00  0.00           C  
ATOM   1931  O   ARG B  26     -12.085  20.663  15.143  1.00  0.00           O  
ATOM   1932  CB  ARG B  26     -11.083  17.475  15.091  1.00  0.00           C  
ATOM   1933  CG  ARG B  26     -11.628  16.225  14.387  1.00  0.00           C  
ATOM   1934  CD  ARG B  26     -11.674  15.003  15.334  1.00  0.00           C  
ATOM   1935  NE  ARG B  26     -12.600  15.209  16.456  1.00  0.00           N  
ATOM   1936  CZ  ARG B  26     -13.902  14.916  16.527  1.00  0.00           C  
ATOM   1937  NH1 ARG B  26     -14.555  14.324  15.565  1.00  0.00           N  
ATOM   1938  NH2 ARG B  26     -14.577  15.207  17.590  1.00  0.00           N  
ATOM   1939  N   ILE B  27      -9.905  20.362  15.576  1.00  0.00           N  
ATOM   1940  CA  ILE B  27      -9.740  21.581  16.368  1.00  0.00           C  
ATOM   1941  C   ILE B  27     -10.055  22.824  15.532  1.00  0.00           C  
ATOM   1942  O   ILE B  27     -10.768  23.711  15.995  1.00  0.00           O  
ATOM   1943  CB  ILE B  27      -8.321  21.641  16.981  1.00  0.00           C  
ATOM   1944  CG1 ILE B  27      -8.139  20.507  18.018  1.00  0.00           C  
ATOM   1945  CG2 ILE B  27      -8.054  23.003  17.652  1.00  0.00           C  
ATOM   1946  CD1 ILE B  27      -6.684  20.314  18.489  1.00  0.00           C  
ATOM   1947  N   ALA B  28      -9.604  22.880  14.274  1.00  0.00           N  
ATOM   1948  CA  ALA B  28      -9.901  23.981  13.362  1.00  0.00           C  
ATOM   1949  C   ALA B  28     -11.406  24.103  13.046  1.00  0.00           C  
ATOM   1950  O   ALA B  28     -11.894  25.213  12.833  1.00  0.00           O  
ATOM   1951  CB  ALA B  28      -9.076  23.783  12.081  1.00  0.00           C  
ATOM   1952  N   ALA B  29     -12.141  22.993  13.080  1.00  0.00           N  
ATOM   1953  CA  ALA B  29     -13.595  22.956  12.937  1.00  0.00           C  
ATOM   1954  C   ALA B  29     -14.359  23.239  14.251  1.00  0.00           C  
ATOM   1955  O   ALA B  29     -15.585  23.183  14.269  1.00  0.00           O  
ATOM   1956  CB  ALA B  29     -13.982  21.613  12.309  1.00  0.00           C  
ATOM   1957  N   GLY B  30     -13.660  23.536  15.347  1.00  0.00           N  
ATOM   1958  CA  GLY B  30     -14.266  23.786  16.654  1.00  0.00           C  
ATOM   1959  C   GLY B  30     -14.687  22.523  17.418  1.00  0.00           C  
ATOM   1960  O   GLY B  30     -15.412  22.620  18.415  1.00  0.00           O  
ATOM   1961  N   LEU B  31     -14.251  21.341  16.974  1.00  0.00           N  
ATOM   1962  CA  LEU B  31     -14.535  20.067  17.614  1.00  0.00           C  
ATOM   1963  C   LEU B  31     -13.508  19.755  18.711  1.00  0.00           C  
ATOM   1964  O   LEU B  31     -12.359  20.192  18.660  1.00  0.00           O  
ATOM   1965  CB  LEU B  31     -14.580  18.946  16.562  1.00  0.00           C  
ATOM   1966  CG  LEU B  31     -15.587  19.175  15.424  1.00  0.00           C  
ATOM   1967  CD1 LEU B  31     -15.439  18.053  14.384  1.00  0.00           C  
ATOM   1968  CD2 LEU B  31     -17.024  19.199  15.930  1.00  0.00           C  
ATOM   1969  N   ARG B  32     -13.906  18.935  19.677  1.00  0.00           N  
ATOM   1970  CA  ARG B  32     -12.992  18.493  20.730  1.00  0.00           C  
ATOM   1971  C   ARG B  32     -11.907  17.555  20.177  1.00  0.00           C  
ATOM   1972  O   ARG B  32     -12.135  16.799  19.224  1.00  0.00           O  
ATOM   1973  CB  ARG B  32     -13.754  17.876  21.916  1.00  0.00           C  
ATOM   1974  CG  ARG B  32     -14.402  16.517  21.592  1.00  0.00           C  
ATOM   1975  CD  ARG B  32     -15.071  15.917  22.836  1.00  0.00           C  
ATOM   1976  NE  ARG B  32     -15.667  14.612  22.530  1.00  0.00           N  
ATOM   1977  CZ  ARG B  32     -15.029  13.436  22.498  1.00  0.00           C  
ATOM   1978  NH1 ARG B  32     -13.764  13.308  22.761  1.00  0.00           N  
ATOM   1979  NH2 ARG B  32     -15.689  12.363  22.186  1.00  0.00           N  
ATOM   1980  N   ALA B  33     -10.749  17.565  20.827  1.00  0.00           N  
ATOM   1981  CA  ALA B  33      -9.740  16.540  20.618  1.00  0.00           C  
ATOM   1982  C   ALA B  33     -10.192  15.200  21.219  1.00  0.00           C  
ATOM   1983  O   ALA B  33     -10.922  15.198  22.217  1.00  0.00           O  
ATOM   1984  CB  ALA B  33      -8.413  17.014  21.226  1.00  0.00           C  
ATOM   1985  N   PRO B  34      -9.766  14.056  20.661  1.00  0.00           N  
ATOM   1986  CA  PRO B  34      -9.973  12.754  21.285  1.00  0.00           C  
ATOM   1987  C   PRO B  34      -9.298  12.673  22.655  1.00  0.00           C  
ATOM   1988  O   PRO B  34      -8.228  13.258  22.875  1.00  0.00           O  
ATOM   1989  CB  PRO B  34      -9.406  11.718  20.312  1.00  0.00           C  
ATOM   1990  CG  PRO B  34      -9.387  12.447  18.974  1.00  0.00           C  
ATOM   1991  CD  PRO B  34      -9.126  13.900  19.372  1.00  0.00           C  
ATOM   1992  N   GLY B  35      -9.916  11.930  23.585  1.00  0.00           N  
ATOM   1993  CA  GLY B  35      -9.437  11.742  24.944  1.00  0.00           C  
ATOM   1994  C   GLY B  35      -9.126  10.279  25.267  1.00  0.00           C  
ATOM   1995  O   GLY B  35      -9.963   9.397  25.076  1.00  0.00           O  
ATOM   1996  N   LEU B  36      -7.934  10.026  25.792  1.00  0.00           N  
ATOM   1997  CA  LEU B  36      -7.519   8.706  26.280  1.00  0.00           C  
ATOM   1998  C   LEU B  36      -7.307   8.743  27.796  1.00  0.00           C  
ATOM   1999  O   LEU B  36      -6.470   9.483  28.300  1.00  0.00           O  
ATOM   2000  CB  LEU B  36      -6.249   8.263  25.532  1.00  0.00           C  
ATOM   2001  CG  LEU B  36      -5.748   6.856  25.926  1.00  0.00           C  
ATOM   2002  CD1 LEU B  36      -6.697   5.750  25.475  1.00  0.00           C  
ATOM   2003  CD2 LEU B  36      -4.398   6.572  25.284  1.00  0.00           C  
ATOM   2004  N   ALA B  37      -8.034   7.880  28.513  1.00  0.00           N  
ATOM   2005  CA  ALA B  37      -7.794   7.612  29.925  1.00  0.00           C  
ATOM   2006  C   ALA B  37      -6.920   6.362  30.084  1.00  0.00           C  
ATOM   2007  O   ALA B  37      -7.248   5.296  29.564  1.00  0.00           O  
ATOM   2008  CB  ALA B  37      -9.126   7.492  30.660  1.00  0.00           C  
ATOM   2009  N   VAL B  38      -5.819   6.484  30.816  1.00  0.00           N  
ATOM   2010  CA  VAL B  38      -4.935   5.367  31.141  1.00  0.00           C  
ATOM   2011  C   VAL B  38      -4.966   5.127  32.641  1.00  0.00           C  
ATOM   2012  O   VAL B  38      -4.618   6.016  33.418  1.00  0.00           O  
ATOM   2013  CB  VAL B  38      -3.491   5.592  30.642  1.00  0.00           C  
ATOM   2014  CG1 VAL B  38      -2.651   4.339  30.858  1.00  0.00           C  
ATOM   2015  CG2 VAL B  38      -3.451   5.926  29.143  1.00  0.00           C  
ATOM   2016  N   VAL B  39      -5.367   3.926  33.034  1.00  0.00           N  
ATOM   2017  CA  VAL B  39      -5.473   3.508  34.434  1.00  0.00           C  
ATOM   2018  C   VAL B  39      -4.335   2.549  34.746  1.00  0.00           C  
ATOM   2019  O   VAL B  39      -4.177   1.517  34.097  1.00  0.00           O  
ATOM   2020  CB  VAL B  39      -6.844   2.895  34.745  1.00  0.00           C  
ATOM   2021  CG1 VAL B  39      -6.986   2.610  36.241  1.00  0.00           C  
ATOM   2022  CG2 VAL B  39      -7.994   3.828  34.330  1.00  0.00           C  
ATOM   2023  N   LEU B  40      -3.537   2.905  35.750  1.00  0.00           N  
ATOM   2024  CA  LEU B  40      -2.473   2.070  36.299  1.00  0.00           C  
ATOM   2025  C   LEU B  40      -2.805   1.762  37.761  1.00  0.00           C  
ATOM   2026  O   LEU B  40      -3.147   2.674  38.509  1.00  0.00           O  
ATOM   2027  CB  LEU B  40      -1.134   2.823  36.152  1.00  0.00           C  
ATOM   2028  CG  LEU B  40       0.088   2.073  36.714  1.00  0.00           C  
ATOM   2029  CD1 LEU B  40       0.396   0.808  35.911  1.00  0.00           C  
ATOM   2030  CD2 LEU B  40       1.331   2.963  36.663  1.00  0.00           C  
ATOM   2031  N   VAL B  41      -2.676   0.496  38.157  1.00  0.00           N  
ATOM   2032  CA  VAL B  41      -2.830   0.076  39.557  1.00  0.00           C  
ATOM   2033  C   VAL B  41      -1.512  -0.515  40.031  1.00  0.00           C  
ATOM   2034  O   VAL B  41      -1.006  -1.476  39.444  1.00  0.00           O  
ATOM   2035  CB  VAL B  41      -3.999  -0.894  39.758  1.00  0.00           C  
ATOM   2036  CG1 VAL B  41      -4.262  -1.099  41.255  1.00  0.00           C  
ATOM   2037  CG2 VAL B  41      -5.300  -0.380  39.126  1.00  0.00           C  
ATOM   2038  N   GLY B  42      -0.932   0.068  41.071  1.00  0.00           N  
ATOM   2039  CA  GLY B  42       0.372  -0.310  41.595  1.00  0.00           C  
ATOM   2040  C   GLY B  42       1.550   0.325  40.854  1.00  0.00           C  
ATOM   2041  O   GLY B  42       1.398   1.170  39.972  1.00  0.00           O  
ATOM   2042  N   SER B  43       2.775  -0.102  41.240  1.00  0.00           N  
ATOM   2043  CA  SER B  43       4.024   0.572  40.857  1.00  0.00           C  
ATOM   2044  C   SER B  43       4.973  -0.319  40.049  1.00  0.00           C  
ATOM   2045  O   SER B  43       6.193  -0.208  40.181  1.00  0.00           O  
ATOM   2046  CB  SER B  43       4.683   1.162  42.114  1.00  0.00           C  
ATOM   2047  OG  SER B  43       4.988   0.133  43.035  1.00  0.00           O  
ATOM   2048  N   ASN B  44       4.449  -1.207  39.193  1.00  0.00           N  
ATOM   2049  CA  ASN B  44       5.298  -2.042  38.345  1.00  0.00           C  
ATOM   2050  C   ASN B  44       6.130  -1.165  37.380  1.00  0.00           C  
ATOM   2051  O   ASN B  44       5.546  -0.475  36.529  1.00  0.00           O  
ATOM   2052  CB  ASN B  44       4.432  -3.077  37.604  1.00  0.00           C  
ATOM   2053  CG  ASN B  44       5.230  -4.036  36.734  1.00  0.00           C  
ATOM   2054  OD1 ASN B  44       6.326  -3.775  36.259  1.00  0.00           O  
ATOM   2055  ND2 ASN B  44       4.685  -5.211  36.464  1.00  0.00           N  
ATOM   2056  N   PRO B  45       7.483  -1.217  37.427  1.00  0.00           N  
ATOM   2057  CA  PRO B  45       8.335  -0.364  36.597  1.00  0.00           C  
ATOM   2058  C   PRO B  45       8.103  -0.536  35.093  1.00  0.00           C  
ATOM   2059  O   PRO B  45       8.128   0.441  34.340  1.00  0.00           O  
ATOM   2060  CB  PRO B  45       9.774  -0.738  36.966  1.00  0.00           C  
ATOM   2061  CG  PRO B  45       9.657  -1.315  38.377  1.00  0.00           C  
ATOM   2062  CD  PRO B  45       8.287  -1.988  38.363  1.00  0.00           C  
ATOM   2063  N   ALA B  46       7.841  -1.765  34.640  1.00  0.00           N  
ATOM   2064  CA  ALA B  46       7.536  -2.025  33.234  1.00  0.00           C  
ATOM   2065  C   ALA B  46       6.216  -1.353  32.820  1.00  0.00           C  
ATOM   2066  O   ALA B  46       6.156  -0.682  31.788  1.00  0.00           O  
ATOM   2067  CB  ALA B  46       7.510  -3.538  32.998  1.00  0.00           C  
ATOM   2068  N   SER B  47       5.180  -1.457  33.660  1.00  0.00           N  
ATOM   2069  CA  SER B  47       3.888  -0.802  33.438  1.00  0.00           C  
ATOM   2070  C   SER B  47       4.020   0.727  33.390  1.00  0.00           C  
ATOM   2071  O   SER B  47       3.456   1.348  32.497  1.00  0.00           O  
ATOM   2072  CB  SER B  47       2.891  -1.207  34.519  1.00  0.00           C  
ATOM   2073  OG  SER B  47       2.673  -2.609  34.484  1.00  0.00           O  
ATOM   2074  N   GLN B  48       4.831   1.324  34.273  1.00  0.00           N  
ATOM   2075  CA  GLN B  48       5.096   2.765  34.260  1.00  0.00           C  
ATOM   2076  C   GLN B  48       5.747   3.227  32.953  1.00  0.00           C  
ATOM   2077  O   GLN B  48       5.347   4.256  32.390  1.00  0.00           O  
ATOM   2078  CB  GLN B  48       5.992   3.149  35.449  1.00  0.00           C  
ATOM   2079  CG  GLN B  48       5.251   3.061  36.788  1.00  0.00           C  
ATOM   2080  CD  GLN B  48       6.140   3.471  37.976  1.00  0.00           C  
ATOM   2081  OE1 GLN B  48       7.339   3.649  37.867  1.00  0.00           O  
ATOM   2082  NE2 GLN B  48       5.580   3.626  39.150  1.00  0.00           N  
ATOM   2083  N   ILE B  49       6.700   2.463  32.400  1.00  0.00           N  
ATOM   2084  CA  ILE B  49       7.336   2.771  31.113  1.00  0.00           C  
ATOM   2085  C   ILE B  49       6.305   2.731  29.973  1.00  0.00           C  
ATOM   2086  O   ILE B  49       6.275   3.626  29.131  1.00  0.00           O  
ATOM   2087  CB  ILE B  49       8.520   1.817  30.848  1.00  0.00           C  
ATOM   2088  CG1 ILE B  49       9.659   2.076  31.864  1.00  0.00           C  
ATOM   2089  CG2 ILE B  49       9.058   1.994  29.413  1.00  0.00           C  
ATOM   2090  CD1 ILE B  49      10.723   0.970  31.896  1.00  0.00           C  
ATOM   2091  N   TYR B  50       5.424   1.714  29.953  1.00  0.00           N  
ATOM   2092  CA  TYR B  50       4.373   1.622  28.938  1.00  0.00           C  
ATOM   2093  C   TYR B  50       3.370   2.779  29.037  1.00  0.00           C  
ATOM   2094  O   TYR B  50       3.028   3.374  28.011  1.00  0.00           O  
ATOM   2095  CB  TYR B  50       3.650   0.275  29.041  1.00  0.00           C  
ATOM   2096  CG  TYR B  50       4.457  -0.906  28.558  1.00  0.00           C  
ATOM   2097  CD1 TYR B  50       4.921  -0.957  27.222  1.00  0.00           C  
ATOM   2098  CD2 TYR B  50       4.760  -1.980  29.425  1.00  0.00           C  
ATOM   2099  CE1 TYR B  50       5.678  -2.044  26.771  1.00  0.00           C  
ATOM   2100  CE2 TYR B  50       5.514  -3.067  28.980  1.00  0.00           C  
ATOM   2101  CZ  TYR B  50       5.981  -3.105  27.651  1.00  0.00           C  
ATOM   2102  OH  TYR B  50       6.732  -4.159  27.213  1.00  0.00           O  
ATOM   2103  N   VAL B  51       2.936   3.140  30.249  1.00  0.00           N  
ATOM   2104  CA  VAL B  51       2.036   4.275  30.484  1.00  0.00           C  
ATOM   2105  C   VAL B  51       2.689   5.582  30.036  1.00  0.00           C  
ATOM   2106  O   VAL B  51       2.066   6.345  29.303  1.00  0.00           O  
ATOM   2107  CB  VAL B  51       1.591   4.333  31.955  1.00  0.00           C  
ATOM   2108  CG1 VAL B  51       0.831   5.614  32.282  1.00  0.00           C  
ATOM   2109  CG2 VAL B  51       0.666   3.148  32.259  1.00  0.00           C  
ATOM   2110  N   ALA B  52       3.951   5.818  30.385  1.00  0.00           N  
ATOM   2111  CA  ALA B  52       4.686   7.006  29.956  1.00  0.00           C  
ATOM   2112  C   ALA B  52       4.816   7.085  28.422  1.00  0.00           C  
ATOM   2113  O   ALA B  52       4.622   8.155  27.834  1.00  0.00           O  
ATOM   2114  CB  ALA B  52       6.061   6.995  30.634  1.00  0.00           C  
ATOM   2115  N   SER B  53       5.073   5.956  27.759  1.00  0.00           N  
ATOM   2116  CA  SER B  53       5.123   5.887  26.294  1.00  0.00           C  
ATOM   2117  C   SER B  53       3.773   6.223  25.650  1.00  0.00           C  
ATOM   2118  O   SER B  53       3.726   6.985  24.680  1.00  0.00           O  
ATOM   2119  CB  SER B  53       5.581   4.497  25.853  1.00  0.00           C  
ATOM   2120  OG  SER B  53       5.730   4.458  24.453  1.00  0.00           O  
ATOM   2121  N   LYS B  54       2.663   5.703  26.197  1.00  0.00           N  
ATOM   2122  CA  LYS B  54       1.301   5.991  25.724  1.00  0.00           C  
ATOM   2123  C   LYS B  54       0.948   7.468  25.930  1.00  0.00           C  
ATOM   2124  O   LYS B  54       0.449   8.102  25.007  1.00  0.00           O  
ATOM   2125  CB  LYS B  54       0.291   5.058  26.420  1.00  0.00           C  
ATOM   2126  CG  LYS B  54       0.429   3.585  25.971  1.00  0.00           C  
ATOM   2127  CD  LYS B  54      -0.417   2.642  26.843  1.00  0.00           C  
ATOM   2128  CE  LYS B  54      -0.254   1.175  26.424  1.00  0.00           C  
ATOM   2129  NZ  LYS B  54      -1.090   0.232  27.214  1.00  0.00           N  
ATOM   2130  N   ARG B  55       1.291   8.055  27.093  1.00  0.00           N  
ATOM   2131  CA  ARG B  55       1.099   9.487  27.393  1.00  0.00           C  
ATOM   2132  C   ARG B  55       1.821  10.372  26.386  1.00  0.00           C  
ATOM   2133  O   ARG B  55       1.216  11.248  25.792  1.00  0.00           O  
ATOM   2134  CB  ARG B  55       1.575   9.783  28.821  1.00  0.00           C  
ATOM   2135  CG  ARG B  55       0.545  10.562  29.638  1.00  0.00           C  
ATOM   2136  CD  ARG B  55       1.121  10.918  31.004  1.00  0.00           C  
ATOM   2137  NE  ARG B  55       0.074  11.228  31.992  1.00  0.00           N  
ATOM   2138  CZ  ARG B  55       0.270  11.554  33.255  1.00  0.00           C  
ATOM   2139  NH1 ARG B  55       1.452  11.775  33.732  1.00  0.00           N  
ATOM   2140  NH2 ARG B  55      -0.720  11.635  34.082  1.00  0.00           N  
ATOM   2141  N   LYS B  56       3.105  10.087  26.148  1.00  0.00           N  
ATOM   2142  CA  LYS B  56       3.927  10.829  25.180  1.00  0.00           C  
ATOM   2143  C   LYS B  56       3.378  10.718  23.758  1.00  0.00           C  
ATOM   2144  O   LYS B  56       3.416  11.685  23.001  1.00  0.00           O  
ATOM   2145  CB  LYS B  56       5.365  10.302  25.271  1.00  0.00           C  
ATOM   2146  CG  LYS B  56       6.326  11.196  24.483  1.00  0.00           C  
ATOM   2147  CD  LYS B  56       7.776  10.719  24.657  1.00  0.00           C  
ATOM   2148  CE  LYS B  56       8.695  11.689  23.933  1.00  0.00           C  
ATOM   2149  NZ  LYS B  56      10.122  11.327  24.087  1.00  0.00           N  
ATOM   2150  N   ALA B  57       2.841   9.558  23.391  1.00  0.00           N  
ATOM   2151  CA  ALA B  57       2.199   9.355  22.105  1.00  0.00           C  
ATOM   2152  C   ALA B  57       0.916  10.192  21.955  1.00  0.00           C  
ATOM   2153  O   ALA B  57       0.689  10.753  20.890  1.00  0.00           O  
ATOM   2154  CB  ALA B  57       1.952   7.856  21.938  1.00  0.00           C  
ATOM   2155  N   CYS B  58       0.103  10.315  23.018  1.00  0.00           N  
ATOM   2156  CA  CYS B  58      -1.076  11.174  23.040  1.00  0.00           C  
ATOM   2157  C   CYS B  58      -0.714  12.655  22.883  1.00  0.00           C  
ATOM   2158  O   CYS B  58      -1.305  13.340  22.059  1.00  0.00           O  
ATOM   2159  CB  CYS B  58      -1.863  10.956  24.332  1.00  0.00           C  
ATOM   2160  SG  CYS B  58      -2.531   9.271  24.391  1.00  0.00           S  
ATOM   2161  N   GLU B  59       0.297  13.139  23.619  1.00  0.00           N  
ATOM   2162  CA  GLU B  59       0.781  14.517  23.503  1.00  0.00           C  
ATOM   2163  C   GLU B  59       1.262  14.833  22.079  1.00  0.00           C  
ATOM   2164  O   GLU B  59       0.944  15.884  21.540  1.00  0.00           O  
ATOM   2165  CB  GLU B  59       1.923  14.765  24.487  1.00  0.00           C  
ATOM   2166  CG  GLU B  59       1.449  14.926  25.931  1.00  0.00           C  
ATOM   2167  CD  GLU B  59       2.607  15.141  26.928  1.00  0.00           C  
ATOM   2168  OE1 GLU B  59       2.314  15.538  28.079  1.00  0.00           O  
ATOM   2169  OE2 GLU B  59       3.781  14.878  26.568  1.00  0.00           O  
ATOM   2170  N   GLU B  60       1.975  13.898  21.438  1.00  0.00           N  
ATOM   2171  CA  GLU B  60       2.498  14.080  20.083  1.00  0.00           C  
ATOM   2172  C   GLU B  60       1.400  14.296  19.028  1.00  0.00           C  
ATOM   2173  O   GLU B  60       1.591  15.054  18.078  1.00  0.00           O  
ATOM   2174  CB  GLU B  60       3.359  12.862  19.722  1.00  0.00           C  
ATOM   2175  CG  GLU B  60       4.128  13.004  18.389  1.00  0.00           C  
ATOM   2176  CD  GLU B  60       4.894  11.715  18.065  1.00  0.00           C  
ATOM   2177  OE1 GLU B  60       4.905  11.268  16.903  1.00  0.00           O  
ATOM   2178  OE2 GLU B  60       5.437  11.073  18.993  1.00  0.00           O  
ATOM   2179  N   VAL B  61       0.236  13.663  19.202  1.00  0.00           N  
ATOM   2180  CA  VAL B  61      -0.885  13.767  18.253  1.00  0.00           C  
ATOM   2181  C   VAL B  61      -1.961  14.772  18.685  1.00  0.00           C  
ATOM   2182  O   VAL B  61      -2.944  14.958  17.970  1.00  0.00           O  
ATOM   2183  CB  VAL B  61      -1.480  12.395  17.910  1.00  0.00           C  
ATOM   2184  CG1 VAL B  61      -0.414  11.463  17.329  1.00  0.00           C  
ATOM   2185  CG2 VAL B  61      -2.143  11.725  19.115  1.00  0.00           C  
ATOM   2186  N   GLY B  62      -1.782  15.432  19.827  1.00  0.00           N  
ATOM   2187  CA  GLY B  62      -2.711  16.432  20.348  1.00  0.00           C  
ATOM   2188  C   GLY B  62      -3.960  15.864  21.031  1.00  0.00           C  
ATOM   2189  O   GLY B  62      -4.980  16.548  21.104  1.00  0.00           O  
ATOM   2190  N   PHE B  63      -3.909  14.630  21.527  1.00  0.00           N  
ATOM   2191  CA  PHE B  63      -4.990  14.067  22.332  1.00  0.00           C  
ATOM   2192  C   PHE B  63      -4.984  14.630  23.751  1.00  0.00           C  
ATOM   2193  O   PHE B  63      -3.934  14.915  24.324  1.00  0.00           O  
ATOM   2194  CB  PHE B  63      -4.906  12.532  22.393  1.00  0.00           C  
ATOM   2195  CG  PHE B  63      -5.225  11.763  21.130  1.00  0.00           C  
ATOM   2196  CD1 PHE B  63      -5.660  12.386  19.950  1.00  0.00           C  
ATOM   2197  CD2 PHE B  63      -5.119  10.360  21.164  1.00  0.00           C  
ATOM   2198  CE1 PHE B  63      -5.991  11.619  18.822  1.00  0.00           C  
ATOM   2199  CE2 PHE B  63      -5.447   9.592  20.039  1.00  0.00           C  
ATOM   2200  CZ  PHE B  63      -5.888  10.216  18.859  1.00  0.00           C  
ATOM   2201  N   VAL B  64      -6.165  14.673  24.377  1.00  0.00           N  
ATOM   2202  CA  VAL B  64      -6.265  14.818  25.825  1.00  0.00           C  
ATOM   2203  C   VAL B  64      -5.899  13.473  26.455  1.00  0.00           C  
ATOM   2204  O   VAL B  64      -6.518  12.455  26.169  1.00  0.00           O  
ATOM   2205  CB  VAL B  64      -7.666  15.288  26.247  1.00  0.00           C  
ATOM   2206  CG1 VAL B  64      -7.775  15.401  27.762  1.00  0.00           C  
ATOM   2207  CG2 VAL B  64      -7.961  16.669  25.646  1.00  0.00           C  
ATOM   2208  N   SER B  65      -4.903  13.459  27.334  1.00  0.00           N  
ATOM   2209  CA  SER B  65      -4.527  12.270  28.088  1.00  0.00           C  
ATOM   2210  C   SER B  65      -4.810  12.481  29.573  1.00  0.00           C  
ATOM   2211  O   SER B  65      -4.275  13.403  30.187  1.00  0.00           O  
ATOM   2212  CB  SER B  65      -3.064  11.921  27.830  1.00  0.00           C  
ATOM   2213  OG  SER B  65      -2.618  10.858  28.648  1.00  0.00           O  
ATOM   2214  N   ARG B  66      -5.636  11.605  30.168  1.00  0.00           N  
ATOM   2215  CA  ARG B  66      -5.806  11.520  31.622  1.00  0.00           C  
ATOM   2216  C   ARG B  66      -5.163  10.236  32.123  1.00  0.00           C  
ATOM   2217  O   ARG B  66      -5.454   9.159  31.618  1.00  0.00           O  
ATOM   2218  CB  ARG B  66      -7.283  11.585  32.019  1.00  0.00           C  
ATOM   2219  CG  ARG B  66      -7.874  13.000  31.886  1.00  0.00           C  
ATOM   2220  CD  ARG B  66      -9.291  13.004  32.457  1.00  0.00           C  
ATOM   2221  NE  ARG B  66      -9.969  14.315  32.303  1.00  0.00           N  
ATOM   2222  CZ  ARG B  66     -11.269  14.512  32.406  1.00  0.00           C  
ATOM   2223  NH1 ARG B  66     -12.080  13.566  32.803  1.00  0.00           N  
ATOM   2224  NH2 ARG B  66     -11.787  15.650  32.091  1.00  0.00           N  
ATOM   2225  N   SER B  67      -4.308  10.344  33.137  1.00  0.00           N  
ATOM   2226  CA  SER B  67      -3.740   9.167  33.784  1.00  0.00           C  
ATOM   2227  C   SER B  67      -4.215   9.088  35.218  1.00  0.00           C  
ATOM   2228  O   SER B  67      -4.222  10.093  35.924  1.00  0.00           O  
ATOM   2229  CB  SER B  67      -2.222   9.138  33.734  1.00  0.00           C  
ATOM   2230  OG  SER B  67      -1.764   9.337  32.410  1.00  0.00           O  
ATOM   2231  N   TYR B  68      -4.582   7.884  35.604  1.00  0.00           N  
ATOM   2232  CA  TYR B  68      -5.007   7.540  36.945  1.00  0.00           C  
ATOM   2233  C   TYR B  68      -3.999   6.536  37.502  1.00  0.00           C  
ATOM   2234  O   TYR B  68      -3.978   5.386  37.080  1.00  0.00           O  
ATOM   2235  CB  TYR B  68      -6.428   6.972  36.901  1.00  0.00           C  
ATOM   2236  CG  TYR B  68      -7.464   7.955  36.396  1.00  0.00           C  
ATOM   2237  CD1 TYR B  68      -8.183   8.764  37.291  1.00  0.00           C  
ATOM   2238  CD2 TYR B  68      -7.710   8.081  35.009  1.00  0.00           C  
ATOM   2239  CE1 TYR B  68      -9.143   9.675  36.831  1.00  0.00           C  
ATOM   2240  CE2 TYR B  68      -8.664   8.998  34.528  1.00  0.00           C  
ATOM   2241  CZ  TYR B  68      -9.378   9.792  35.442  1.00  0.00           C  
ATOM   2242  OH  TYR B  68     -10.321  10.687  34.989  1.00  0.00           O  
ATOM   2243  N   ASP B  69      -3.159   6.993  38.420  1.00  0.00           N  
ATOM   2244  CA  ASP B  69      -2.180   6.173  39.124  1.00  0.00           C  
ATOM   2245  C   ASP B  69      -2.774   5.780  40.479  1.00  0.00           C  
ATOM   2246  O   ASP B  69      -2.727   6.544  41.445  1.00  0.00           O  
ATOM   2247  CB  ASP B  69      -0.833   6.916  39.224  1.00  0.00           C  
ATOM   2248  CG  ASP B  69      -0.173   7.172  37.859  1.00  0.00           C  
ATOM   2249  OD1 ASP B  69      -0.125   6.232  37.037  1.00  0.00           O  
ATOM   2250  OD2 ASP B  69       0.287   8.309  37.612  1.00  0.00           O  
ATOM   2251  N   LEU B  70      -3.392   4.593  40.521  1.00  0.00           N  
ATOM   2252  CA  LEU B  70      -4.058   4.085  41.709  1.00  0.00           C  
ATOM   2253  C   LEU B  70      -3.082   3.259  42.559  1.00  0.00           C  
ATOM   2254  O   LEU B  70      -2.240   2.547  42.011  1.00  0.00           O  
ATOM   2255  CB  LEU B  70      -5.297   3.266  41.314  1.00  0.00           C  
ATOM   2256  CG  LEU B  70      -6.364   4.027  40.496  1.00  0.00           C  
ATOM   2257  CD1 LEU B  70      -7.509   3.080  40.155  1.00  0.00           C  
ATOM   2258  CD2 LEU B  70      -6.935   5.231  41.243  1.00  0.00           C  
ATOM   2259  N   PRO B  71      -3.209   3.318  43.913  1.00  0.00           N  
ATOM   2260  CA  PRO B  71      -2.374   2.516  44.788  1.00  0.00           C  
ATOM   2261  C   PRO B  71      -2.689   1.023  44.644  1.00  0.00           C  
ATOM   2262  O   PRO B  71      -3.801   0.632  44.306  1.00  0.00           O  
ATOM   2263  CB  PRO B  71      -2.634   3.044  46.201  1.00  0.00           C  
ATOM   2264  CG  PRO B  71      -4.066   3.567  46.113  1.00  0.00           C  
ATOM   2265  CD  PRO B  71      -4.155   4.106  44.681  1.00  0.00           C  
ATOM   2266  N   GLU B  72      -1.718   0.173  44.976  1.00  0.00           N  
ATOM   2267  CA  GLU B  72      -1.861  -1.293  44.922  1.00  0.00           C  
ATOM   2268  C   GLU B  72      -2.945  -1.834  45.880  1.00  0.00           C  
ATOM   2269  O   GLU B  72      -3.434  -2.940  45.708  1.00  0.00           O  
ATOM   2270  CB  GLU B  72      -0.478  -1.892  45.216  1.00  0.00           C  
ATOM   2271  CG  GLU B  72      -0.308  -3.343  44.769  1.00  0.00           C  
ATOM   2272  CD  GLU B  72       1.166  -3.807  44.820  1.00  0.00           C  
ATOM   2273  OE1 GLU B  72       1.507  -4.754  44.072  1.00  0.00           O  
ATOM   2274  OE2 GLU B  72       1.961  -3.184  45.559  1.00  0.00           O  
ATOM   2275  N   THR B  73      -3.357  -1.022  46.866  1.00  0.00           N  
ATOM   2276  CA  THR B  73      -4.448  -1.318  47.807  1.00  0.00           C  
ATOM   2277  C   THR B  73      -5.841  -1.071  47.228  1.00  0.00           C  
ATOM   2278  O   THR B  73      -6.821  -1.315  47.927  1.00  0.00           O  
ATOM   2279  CB  THR B  73      -4.287  -0.483  49.088  1.00  0.00           C  
ATOM   2280  OG1 THR B  73      -4.245   0.899  48.773  1.00  0.00           O  
ATOM   2281  CG2 THR B  73      -2.992  -0.813  49.824  1.00  0.00           C  
ATOM   2282  N   THR B  74      -5.959  -0.564  45.998  1.00  0.00           N  
ATOM   2283  CA  THR B  74      -7.247  -0.292  45.354  1.00  0.00           C  
ATOM   2284  C   THR B  74      -8.058  -1.579  45.250  1.00  0.00           C  
ATOM   2285  O   THR B  74      -7.576  -2.592  44.743  1.00  0.00           O  
ATOM   2286  CB  THR B  74      -7.051   0.323  43.968  1.00  0.00           C  
ATOM   2287  OG1 THR B  74      -6.318   1.518  44.095  1.00  0.00           O  
ATOM   2288  CG2 THR B  74      -8.360   0.701  43.277  1.00  0.00           C  
ATOM   2289  N   SER B  75      -9.307  -1.532  45.708  1.00  0.00           N  
ATOM   2290  CA  SER B  75     -10.230  -2.649  45.620  1.00  0.00           C  
ATOM   2291  C   SER B  75     -10.787  -2.812  44.199  1.00  0.00           C  
ATOM   2292  O   SER B  75     -10.818  -1.874  43.405  1.00  0.00           O  
ATOM   2293  CB  SER B  75     -11.364  -2.479  46.640  1.00  0.00           C  
ATOM   2294  OG  SER B  75     -12.163  -1.367  46.316  1.00  0.00           O  
ATOM   2295  N   GLU B  76     -11.282  -4.012  43.884  1.00  0.00           N  
ATOM   2296  CA  GLU B  76     -11.995  -4.249  42.623  1.00  0.00           C  
ATOM   2297  C   GLU B  76     -13.199  -3.305  42.469  1.00  0.00           C  
ATOM   2298  O   GLU B  76     -13.427  -2.783  41.381  1.00  0.00           O  
ATOM   2299  CB  GLU B  76     -12.451  -5.722  42.569  1.00  0.00           C  
ATOM   2300  CG  GLU B  76     -13.070  -6.090  41.222  1.00  0.00           C  
ATOM   2301  CD  GLU B  76     -13.615  -7.525  41.238  1.00  0.00           C  
ATOM   2302  OE1 GLU B  76     -14.854  -7.693  41.362  1.00  0.00           O  
ATOM   2303  OE2 GLU B  76     -12.816  -8.472  41.134  1.00  0.00           O  
ATOM   2304  N   ALA B  77     -13.943  -3.045  43.554  1.00  0.00           N  
ATOM   2305  CA  ALA B  77     -15.114  -2.180  43.527  1.00  0.00           C  
ATOM   2306  C   ALA B  77     -14.762  -0.733  43.162  1.00  0.00           C  
ATOM   2307  O   ALA B  77     -15.400  -0.162  42.279  1.00  0.00           O  
ATOM   2308  CB  ALA B  77     -15.821  -2.276  44.887  1.00  0.00           C  
ATOM   2309  N   GLU B  78     -13.703  -0.168  43.747  1.00  0.00           N  
ATOM   2310  CA  GLU B  78     -13.234   1.195  43.433  1.00  0.00           C  
ATOM   2311  C   GLU B  78     -12.742   1.298  41.983  1.00  0.00           C  
ATOM   2312  O   GLU B  78     -13.000   2.294  41.299  1.00  0.00           O  
ATOM   2313  CB  GLU B  78     -12.085   1.570  44.379  1.00  0.00           C  
ATOM   2314  CG  GLU B  78     -12.535   1.818  45.828  1.00  0.00           C  
ATOM   2315  CD  GLU B  78     -11.359   1.791  46.819  1.00  0.00           C  
ATOM   2316  OE1 GLU B  78     -11.339   2.614  47.755  1.00  0.00           O  
ATOM   2317  OE2 GLU B  78     -10.492   0.889  46.665  1.00  0.00           O  
ATOM   2318  N   LEU B  79     -12.059   0.263  41.477  1.00  0.00           N  
ATOM   2319  CA  LEU B  79     -11.597   0.248  40.091  1.00  0.00           C  
ATOM   2320  C   LEU B  79     -12.774   0.174  39.102  1.00  0.00           C  
ATOM   2321  O   LEU B  79     -12.763   0.870  38.088  1.00  0.00           O  
ATOM   2322  CB  LEU B  79     -10.605  -0.913  39.905  1.00  0.00           C  
ATOM   2323  CG  LEU B  79     -10.008  -1.007  38.487  1.00  0.00           C  
ATOM   2324  CD1 LEU B  79      -9.271   0.265  38.065  1.00  0.00           C  
ATOM   2325  CD2 LEU B  79      -9.008  -2.160  38.442  1.00  0.00           C  
ATOM   2326  N   LEU B  80     -13.803  -0.626  39.411  1.00  0.00           N  
ATOM   2327  CA  LEU B  80     -15.017  -0.713  38.590  1.00  0.00           C  
ATOM   2328  C   LEU B  80     -15.799   0.607  38.603  1.00  0.00           C  
ATOM   2329  O   LEU B  80     -16.271   1.028  37.549  1.00  0.00           O  
ATOM   2330  CB  LEU B  80     -15.899  -1.870  39.094  1.00  0.00           C  
ATOM   2331  CG  LEU B  80     -15.339  -3.279  38.812  1.00  0.00           C  
ATOM   2332  CD1 LEU B  80     -16.192  -4.306  39.548  1.00  0.00           C  
ATOM   2333  CD2 LEU B  80     -15.351  -3.633  37.330  1.00  0.00           C  
ATOM   2334  N   GLU B  81     -15.876   1.300  39.739  1.00  0.00           N  
ATOM   2335  CA  GLU B  81     -16.538   2.603  39.853  1.00  0.00           C  
ATOM   2336  C   GLU B  81     -15.812   3.690  39.037  1.00  0.00           C  
ATOM   2337  O   GLU B  81     -16.449   4.505  38.364  1.00  0.00           O  
ATOM   2338  CB  GLU B  81     -16.644   2.960  41.338  1.00  0.00           C  
ATOM   2339  CG  GLU B  81     -17.579   4.152  41.597  1.00  0.00           C  
ATOM   2340  CD  GLU B  81     -17.829   4.409  43.097  1.00  0.00           C  
ATOM   2341  OE1 GLU B  81     -18.874   5.025  43.407  1.00  0.00           O  
ATOM   2342  OE2 GLU B  81     -16.991   3.999  43.922  1.00  0.00           O  
ATOM   2343  N   LEU B  82     -14.470   3.651  39.007  1.00  0.00           N  
ATOM   2344  CA  LEU B  82     -13.691   4.507  38.120  1.00  0.00           C  
ATOM   2345  C   LEU B  82     -13.994   4.209  36.642  1.00  0.00           C  
ATOM   2346  O   LEU B  82     -14.190   5.135  35.859  1.00  0.00           O  
ATOM   2347  CB  LEU B  82     -12.191   4.364  38.434  1.00  0.00           C  
ATOM   2348  CG  LEU B  82     -11.278   5.181  37.491  1.00  0.00           C  
ATOM   2349  CD1 LEU B  82     -11.544   6.683  37.568  1.00  0.00           C  
ATOM   2350  CD2 LEU B  82      -9.816   4.945  37.847  1.00  0.00           C  
ATOM   2351  N   ILE B  83     -14.060   2.930  36.252  1.00  0.00           N  
ATOM   2352  CA  ILE B  83     -14.390   2.543  34.876  1.00  0.00           C  
ATOM   2353  C   ILE B  83     -15.805   3.001  34.504  1.00  0.00           C  
ATOM   2354  O   ILE B  83     -15.985   3.541  33.413  1.00  0.00           O  
ATOM   2355  CB  ILE B  83     -14.196   1.027  34.661  1.00  0.00           C  
ATOM   2356  CG1 ILE B  83     -12.683   0.705  34.704  1.00  0.00           C  
ATOM   2357  CG2 ILE B  83     -14.786   0.570  33.310  1.00  0.00           C  
ATOM   2358  CD1 ILE B  83     -12.389  -0.785  34.842  1.00  0.00           C  
ATOM   2359  N   ASP B  84     -16.781   2.871  35.384  1.00  0.00           N  
ATOM   2360  CA  ASP B  84     -18.146   3.363  35.158  1.00  0.00           C  
ATOM   2361  C   ASP B  84     -18.166   4.885  34.942  1.00  0.00           C  
ATOM   2362  O   ASP B  84     -18.808   5.378  34.007  1.00  0.00           O  
ATOM   2363  CB  ASP B  84     -19.050   2.978  36.344  1.00  0.00           C  
ATOM   2364  CG  ASP B  84     -19.399   1.492  36.410  1.00  0.00           C  
ATOM   2365  OD1 ASP B  84     -19.299   0.777  35.386  1.00  0.00           O  
ATOM   2366  OD2 ASP B  84     -19.866   1.013  37.471  1.00  0.00           O  
ATOM   2367  N   THR B  85     -17.387   5.621  35.737  1.00  0.00           N  
ATOM   2368  CA  THR B  85     -17.222   7.072  35.580  1.00  0.00           C  
ATOM   2369  C   THR B  85     -16.617   7.425  34.217  1.00  0.00           C  
ATOM   2370  O   THR B  85     -17.131   8.297  33.506  1.00  0.00           O  
ATOM   2371  CB  THR B  85     -16.344   7.650  36.709  1.00  0.00           C  
ATOM   2372  OG1 THR B  85     -16.907   7.348  37.967  1.00  0.00           O  
ATOM   2373  CG2 THR B  85     -16.230   9.176  36.635  1.00  0.00           C  
ATOM   2374  N   LEU B  86     -15.565   6.717  33.800  1.00  0.00           N  
ATOM   2375  CA  LEU B  86     -14.905   6.936  32.502  1.00  0.00           C  
ATOM   2376  C   LEU B  86     -15.787   6.506  31.317  1.00  0.00           C  
ATOM   2377  O   LEU B  86     -15.743   7.147  30.261  1.00  0.00           O  
ATOM   2378  CB  LEU B  86     -13.568   6.183  32.486  1.00  0.00           C  
ATOM   2379  CG  LEU B  86     -12.496   6.742  33.439  1.00  0.00           C  
ATOM   2380  CD1 LEU B  86     -11.289   5.793  33.450  1.00  0.00           C  
ATOM   2381  CD2 LEU B  86     -12.014   8.127  33.017  1.00  0.00           C  
ATOM   2382  N   ASN B  87     -16.610   5.457  31.474  1.00  0.00           N  
ATOM   2383  CA  ASN B  87     -17.597   5.065  30.466  1.00  0.00           C  
ATOM   2384  C   ASN B  87     -18.626   6.182  30.227  1.00  0.00           C  
ATOM   2385  O   ASN B  87     -18.979   6.436  29.073  1.00  0.00           O  
ATOM   2386  CB  ASN B  87     -18.306   3.772  30.911  1.00  0.00           C  
ATOM   2387  CG  ASN B  87     -17.517   2.495  30.664  1.00  0.00           C  
ATOM   2388  OD1 ASN B  87     -16.683   2.396  29.786  1.00  0.00           O  
ATOM   2389  ND2 ASN B  87     -17.823   1.449  31.402  1.00  0.00           N  
ATOM   2390  N   ALA B  88     -19.052   6.872  31.273  1.00  0.00           N  
ATOM   2391  CA  ALA B  88     -20.026   7.958  31.203  1.00  0.00           C  
ATOM   2392  C   ALA B  88     -19.417   9.322  30.808  1.00  0.00           C  
ATOM   2393  O   ALA B  88     -20.160  10.224  30.422  1.00  0.00           O  
ATOM   2394  CB  ALA B  88     -20.749   8.018  32.547  1.00  0.00           C  
ATOM   2395  N   ASP B  89     -18.101   9.490  30.864  1.00  0.00           N  
ATOM   2396  CA  ASP B  89     -17.432  10.749  30.515  1.00  0.00           C  
ATOM   2397  C   ASP B  89     -17.362  10.936  28.986  1.00  0.00           C  
ATOM   2398  O   ASP B  89     -16.575  10.294  28.291  1.00  0.00           O  
ATOM   2399  CB  ASP B  89     -16.058  10.846  31.189  1.00  0.00           C  
ATOM   2400  CG  ASP B  89     -15.376  12.222  31.047  1.00  0.00           C  
ATOM   2401  OD1 ASP B  89     -15.734  12.985  30.122  1.00  0.00           O  
ATOM   2402  OD2 ASP B  89     -14.474  12.544  31.852  1.00  0.00           O  
ATOM   2403  N   ASN B  90     -18.167  11.862  28.442  1.00  0.00           N  
ATOM   2404  CA  ASN B  90     -18.238  12.155  27.011  1.00  0.00           C  
ATOM   2405  C   ASN B  90     -16.957  12.776  26.432  1.00  0.00           C  
ATOM   2406  O   ASN B  90     -16.843  12.910  25.212  1.00  0.00           O  
ATOM   2407  CB  ASN B  90     -19.439  13.080  26.759  1.00  0.00           C  
ATOM   2408  CG  ASN B  90     -20.779  12.421  27.035  1.00  0.00           C  
ATOM   2409  OD1 ASN B  90     -20.928  11.224  27.046  1.00  0.00           O  
ATOM   2410  ND2 ASN B  90     -21.802  13.209  27.277  1.00  0.00           N  
ATOM   2411  N   THR B  91     -15.988  13.161  27.267  1.00  0.00           N  
ATOM   2412  CA  THR B  91     -14.677  13.667  26.823  1.00  0.00           C  
ATOM   2413  C   THR B  91     -13.636  12.567  26.671  1.00  0.00           C  
ATOM   2414  O   THR B  91     -12.543  12.820  26.160  1.00  0.00           O  
ATOM   2415  CB  THR B  91     -14.151  14.775  27.737  1.00  0.00           C  
ATOM   2416  OG1 THR B  91     -13.755  14.293  29.002  1.00  0.00           O  
ATOM   2417  CG2 THR B  91     -15.177  15.885  27.961  1.00  0.00           C  
ATOM   2418  N   ILE B  92     -13.956  11.347  27.087  1.00  0.00           N  
ATOM   2419  CA  ILE B  92     -13.082  10.182  27.011  1.00  0.00           C  
ATOM   2420  C   ILE B  92     -13.578   9.241  25.910  1.00  0.00           C  
ATOM   2421  O   ILE B  92     -14.693   8.727  25.976  1.00  0.00           O  
ATOM   2422  CB  ILE B  92     -12.980   9.486  28.380  1.00  0.00           C  
ATOM   2423  CG1 ILE B  92     -12.405  10.415  29.476  1.00  0.00           C  
ATOM   2424  CG2 ILE B  92     -12.176   8.188  28.287  1.00  0.00           C  
ATOM   2425  CD1 ILE B  92     -10.990  10.960  29.194  1.00  0.00           C  
ATOM   2426  N   ASP B  93     -12.722   8.970  24.931  1.00  0.00           N  
ATOM   2427  CA  ASP B  93     -12.981   8.081  23.802  1.00  0.00           C  
ATOM   2428  C   ASP B  93     -12.372   6.694  24.007  1.00  0.00           C  
ATOM   2429  O   ASP B  93     -12.943   5.694  23.577  1.00  0.00           O  
ATOM   2430  CB  ASP B  93     -12.410   8.712  22.528  1.00  0.00           C  
ATOM   2431  CG  ASP B  93     -13.039  10.071  22.270  1.00  0.00           C  
ATOM   2432  OD1 ASP B  93     -14.264  10.125  22.021  1.00  0.00           O  
ATOM   2433  OD2 ASP B  93     -12.335  11.098  22.369  1.00  0.00           O  
ATOM   2434  N   GLY B  94     -11.232   6.633  24.688  1.00  0.00           N  
ATOM   2435  CA  GLY B  94     -10.522   5.406  24.984  1.00  0.00           C  
ATOM   2436  C   GLY B  94     -10.253   5.238  26.476  1.00  0.00           C  
ATOM   2437  O   GLY B  94      -9.841   6.180  27.153  1.00  0.00           O  
ATOM   2438  N   ILE B  95     -10.442   4.016  26.970  1.00  0.00           N  
ATOM   2439  CA  ILE B  95     -10.080   3.610  28.328  1.00  0.00           C  
ATOM   2440  C   ILE B  95      -9.084   2.463  28.217  1.00  0.00           C  
ATOM   2441  O   ILE B  95      -9.338   1.464  27.543  1.00  0.00           O  
ATOM   2442  CB  ILE B  95     -11.308   3.210  29.163  1.00  0.00           C  
ATOM   2443  CG1 ILE B  95     -12.350   4.353  29.229  1.00  0.00           C  
ATOM   2444  CG2 ILE B  95     -10.867   2.807  30.587  1.00  0.00           C  
ATOM   2445  CD1 ILE B  95     -13.707   3.905  29.779  1.00  0.00           C  
ATOM   2446  N   LEU B  96      -7.967   2.611  28.908  1.00  0.00           N  
ATOM   2447  CA  LEU B  96      -6.889   1.639  28.877  1.00  0.00           C  
ATOM   2448  C   LEU B  96      -6.494   1.280  30.302  1.00  0.00           C  
ATOM   2449  O   LEU B  96      -5.979   2.113  31.040  1.00  0.00           O  
ATOM   2450  CB  LEU B  96      -5.762   2.237  28.028  1.00  0.00           C  
ATOM   2451  CG  LEU B  96      -4.966   1.151  27.288  1.00  0.00           C  
ATOM   2452  CD1 LEU B  96      -4.369   1.770  26.029  1.00  0.00           C  
ATOM   2453  CD2 LEU B  96      -3.865   0.557  28.151  1.00  0.00           C  
ATOM   2454  N   VAL B  97      -6.728   0.028  30.690  1.00  0.00           N  
ATOM   2455  CA  VAL B  97      -6.311  -0.514  31.985  1.00  0.00           C  
ATOM   2456  C   VAL B  97      -5.018  -1.280  31.781  1.00  0.00           C  
ATOM   2457  O   VAL B  97      -4.982  -2.306  31.098  1.00  0.00           O  
ATOM   2458  CB  VAL B  97      -7.409  -1.359  32.638  1.00  0.00           C  
ATOM   2459  CG1 VAL B  97      -6.954  -1.878  33.998  1.00  0.00           C  
ATOM   2460  CG2 VAL B  97      -8.681  -0.530  32.861  1.00  0.00           C  
ATOM   2461  N   GLN B  98      -3.925  -0.773  32.337  1.00  0.00           N  
ATOM   2462  CA  GLN B  98      -2.617  -1.397  32.193  1.00  0.00           C  
ATOM   2463  C   GLN B  98      -2.522  -2.670  33.035  1.00  0.00           C  
ATOM   2464  O   GLN B  98      -2.638  -2.646  34.252  1.00  0.00           O  
ATOM   2465  CB  GLN B  98      -1.513  -0.367  32.519  1.00  0.00           C  
ATOM   2466  CG  GLN B  98      -0.096  -0.897  32.270  1.00  0.00           C  
ATOM   2467  CD  GLN B  98       0.164  -1.300  30.820  1.00  0.00           C  
ATOM   2468  OE1 GLN B  98      -0.104  -0.570  29.877  1.00  0.00           O  
ATOM   2469  NE2 GLN B  98       0.697  -2.474  30.593  1.00  0.00           N  
ATOM   2470  N   LEU B  99      -2.242  -3.788  32.371  1.00  0.00           N  
ATOM   2471  CA  LEU B  99      -2.006  -5.071  33.018  1.00  0.00           C  
ATOM   2472  C   LEU B  99      -0.520  -5.246  33.405  1.00  0.00           C  
ATOM   2473  O   LEU B  99       0.351  -4.644  32.764  1.00  0.00           O  
ATOM   2474  CB  LEU B  99      -2.505  -6.195  32.101  1.00  0.00           C  
ATOM   2475  CG  LEU B  99      -4.013  -6.174  31.818  1.00  0.00           C  
ATOM   2476  CD1 LEU B  99      -4.376  -7.330  30.878  1.00  0.00           C  
ATOM   2477  CD2 LEU B  99      -4.856  -6.307  33.091  1.00  0.00           C  
ATOM   2478  N   PRO B 100      -0.191  -6.105  34.404  1.00  0.00           N  
ATOM   2479  CA  PRO B 100      -1.108  -6.873  35.237  1.00  0.00           C  
ATOM   2480  C   PRO B 100      -1.764  -6.023  36.338  1.00  0.00           C  
ATOM   2481  O   PRO B 100      -1.190  -5.039  36.796  1.00  0.00           O  
ATOM   2482  CB  PRO B 100      -0.252  -7.992  35.838  1.00  0.00           C  
ATOM   2483  CG  PRO B 100       1.115  -7.322  35.987  1.00  0.00           C  
ATOM   2484  CD  PRO B 100       1.186  -6.392  34.774  1.00  0.00           C  
ATOM   2485  N   LEU B 101      -2.953  -6.461  36.783  1.00  0.00           N  
ATOM   2486  CA  LEU B 101      -3.619  -5.937  37.976  1.00  0.00           C  
ATOM   2487  C   LEU B 101      -3.177  -6.719  39.227  1.00  0.00           C  
ATOM   2488  O   LEU B 101      -2.669  -7.838  39.101  1.00  0.00           O  
ATOM   2489  CB  LEU B 101      -5.142  -5.982  37.772  1.00  0.00           C  
ATOM   2490  CG  LEU B 101      -5.675  -5.016  36.704  1.00  0.00           C  
ATOM   2491  CD1 LEU B 101      -7.172  -5.235  36.485  1.00  0.00           C  
ATOM   2492  CD2 LEU B 101      -5.473  -3.544  37.097  1.00  0.00           C  
ATOM   2493  N   PRO B 102      -3.365  -6.163  40.442  1.00  0.00           N  
ATOM   2494  CA  PRO B 102      -3.132  -6.881  41.693  1.00  0.00           C  
ATOM   2495  C   PRO B 102      -3.904  -8.207  41.750  1.00  0.00           C  
ATOM   2496  O   PRO B 102      -5.018  -8.306  41.245  1.00  0.00           O  
ATOM   2497  CB  PRO B 102      -3.571  -5.927  42.810  1.00  0.00           C  
ATOM   2498  CG  PRO B 102      -3.412  -4.547  42.183  1.00  0.00           C  
ATOM   2499  CD  PRO B 102      -3.770  -4.794  40.713  1.00  0.00           C  
ATOM   2500  N   ALA B 103      -3.337  -9.214  42.431  1.00  0.00           N  
ATOM   2501  CA  ALA B 103      -3.886 -10.574  42.453  1.00  0.00           C  
ATOM   2502  C   ALA B 103      -5.308 -10.699  43.044  1.00  0.00           C  
ATOM   2503  O   ALA B 103      -5.982 -11.689  42.795  1.00  0.00           O  
ATOM   2504  CB  ALA B 103      -2.901 -11.461  43.235  1.00  0.00           C  
ATOM   2505  N   GLY B 104      -5.763  -9.709  43.819  1.00  0.00           N  
ATOM   2506  CA  GLY B 104      -7.111  -9.668  44.384  1.00  0.00           C  
ATOM   2507  C   GLY B 104      -8.186  -9.126  43.437  1.00  0.00           C  
ATOM   2508  O   GLY B 104      -9.363  -9.150  43.795  1.00  0.00           O  
ATOM   2509  N   ILE B 105      -7.810  -8.630  42.265  1.00  0.00           N  
ATOM   2510  CA  ILE B 105      -8.723  -8.034  41.283  1.00  0.00           C  
ATOM   2511  C   ILE B 105      -8.946  -9.014  40.135  1.00  0.00           C  
ATOM   2512  O   ILE B 105      -7.987  -9.509  39.535  1.00  0.00           O  
ATOM   2513  CB  ILE B 105      -8.198  -6.665  40.799  1.00  0.00           C  
ATOM   2514  CG1 ILE B 105      -8.030  -5.698  42.001  1.00  0.00           C  
ATOM   2515  CG2 ILE B 105      -9.147  -6.073  39.746  1.00  0.00           C  
ATOM   2516  CD1 ILE B 105      -7.519  -4.294  41.643  1.00  0.00           C  
ATOM   2517  N   ASP B 106     -10.219  -9.273  39.802  1.00  0.00           N  
ATOM   2518  CA  ASP B 106     -10.566 -10.055  38.619  1.00  0.00           C  
ATOM   2519  C   ASP B 106     -10.321  -9.223  37.348  1.00  0.00           C  
ATOM   2520  O   ASP B 106     -11.106  -8.352  36.966  1.00  0.00           O  
ATOM   2521  CB  ASP B 106     -12.005 -10.588  38.712  1.00  0.00           C  
ATOM   2522  CG  ASP B 106     -12.358 -11.551  37.569  1.00  0.00           C  
ATOM   2523  OD1 ASP B 106     -11.666 -11.536  36.524  1.00  0.00           O  
ATOM   2524  OD2 ASP B 106     -13.331 -12.326  37.734  1.00  0.00           O  
ATOM   2525  N   ASN B 107      -9.212  -9.519  36.664  1.00  0.00           N  
ATOM   2526  CA  ASN B 107      -8.833  -8.861  35.419  1.00  0.00           C  
ATOM   2527  C   ASN B 107      -9.936  -8.928  34.358  1.00  0.00           C  
ATOM   2528  O   ASN B 107     -10.156  -7.956  33.645  1.00  0.00           O  
ATOM   2529  CB  ASN B 107      -7.574  -9.540  34.853  1.00  0.00           C  
ATOM   2530  CG  ASN B 107      -6.351  -9.393  35.730  1.00  0.00           C  
ATOM   2531  OD1 ASN B 107      -5.991  -8.330  36.191  1.00  0.00           O  
ATOM   2532  ND2 ASN B 107      -5.624 -10.456  35.971  1.00  0.00           N  
ATOM   2533  N   VAL B 108     -10.621 -10.074  34.231  1.00  0.00           N  
ATOM   2534  CA  VAL B 108     -11.642 -10.280  33.199  1.00  0.00           C  
ATOM   2535  C   VAL B 108     -12.828  -9.363  33.451  1.00  0.00           C  
ATOM   2536  O   VAL B 108     -13.224  -8.611  32.566  1.00  0.00           O  
ATOM   2537  CB  VAL B 108     -12.094 -11.754  33.134  1.00  0.00           C  
ATOM   2538  CG1 VAL B 108     -13.190 -11.966  32.089  1.00  0.00           C  
ATOM   2539  CG2 VAL B 108     -10.912 -12.662  32.765  1.00  0.00           C  
ATOM   2540  N   LYS B 109     -13.326  -9.334  34.690  1.00  0.00           N  
ATOM   2541  CA  LYS B 109     -14.453  -8.495  35.091  1.00  0.00           C  
ATOM   2542  C   LYS B 109     -14.161  -7.002  34.901  1.00  0.00           C  
ATOM   2543  O   LYS B 109     -15.032  -6.257  34.462  1.00  0.00           O  
ATOM   2544  CB  LYS B 109     -14.769  -8.832  36.544  1.00  0.00           C  
ATOM   2545  CG  LYS B 109     -16.077  -8.213  37.043  1.00  0.00           C  
ATOM   2546  CD  LYS B 109     -16.246  -8.667  38.499  1.00  0.00           C  
ATOM   2547  CE  LYS B 109     -17.444  -8.047  39.190  1.00  0.00           C  
ATOM   2548  NZ  LYS B 109     -17.317  -8.311  40.633  1.00  0.00           N  
ATOM   2549  N   VAL B 110     -12.934  -6.574  35.206  1.00  0.00           N  
ATOM   2550  CA  VAL B 110     -12.498  -5.181  35.017  1.00  0.00           C  
ATOM   2551  C   VAL B 110     -12.434  -4.817  33.529  1.00  0.00           C  
ATOM   2552  O   VAL B 110     -12.997  -3.800  33.132  1.00  0.00           O  
ATOM   2553  CB  VAL B 110     -11.153  -4.943  35.724  1.00  0.00           C  
ATOM   2554  CG1 VAL B 110     -10.512  -3.609  35.354  1.00  0.00           C  
ATOM   2555  CG2 VAL B 110     -11.359  -4.953  37.243  1.00  0.00           C  
ATOM   2556  N   LEU B 111     -11.792  -5.645  32.700  1.00  0.00           N  
ATOM   2557  CA  LEU B 111     -11.644  -5.363  31.271  1.00  0.00           C  
ATOM   2558  C   LEU B 111     -12.995  -5.392  30.540  1.00  0.00           C  
ATOM   2559  O   LEU B 111     -13.244  -4.544  29.691  1.00  0.00           O  
ATOM   2560  CB  LEU B 111     -10.664  -6.367  30.650  1.00  0.00           C  
ATOM   2561  CG  LEU B 111      -9.201  -6.193  31.100  1.00  0.00           C  
ATOM   2562  CD1 LEU B 111      -8.367  -7.357  30.557  1.00  0.00           C  
ATOM   2563  CD2 LEU B 111      -8.578  -4.890  30.620  1.00  0.00           C  
ATOM   2564  N   GLU B 112     -13.891  -6.315  30.899  1.00  0.00           N  
ATOM   2565  CA  GLU B 112     -15.236  -6.404  30.314  1.00  0.00           C  
ATOM   2566  C   GLU B 112     -16.188  -5.301  30.797  1.00  0.00           C  
ATOM   2567  O   GLU B 112     -17.220  -5.070  30.168  1.00  0.00           O  
ATOM   2568  CB  GLU B 112     -15.837  -7.788  30.570  1.00  0.00           C  
ATOM   2569  CG  GLU B 112     -15.124  -8.884  29.762  1.00  0.00           C  
ATOM   2570  CD  GLU B 112     -15.757 -10.278  29.912  1.00  0.00           C  
ATOM   2571  OE1 GLU B 112     -15.197 -11.219  29.303  1.00  0.00           O  
ATOM   2572  OE2 GLU B 112     -16.783 -10.422  30.600  1.00  0.00           O  
ATOM   2573  N   ARG B 113     -15.843  -4.577  31.860  1.00  0.00           N  
ATOM   2574  CA  ARG B 113     -16.606  -3.414  32.323  1.00  0.00           C  
ATOM   2575  C   ARG B 113     -16.411  -2.196  31.422  1.00  0.00           C  
ATOM   2576  O   ARG B 113     -17.300  -1.341  31.358  1.00  0.00           O  
ATOM   2577  CB  ARG B 113     -16.241  -3.116  33.785  1.00  0.00           C  
ATOM   2578  CG  ARG B 113     -17.197  -2.125  34.491  1.00  0.00           C  
ATOM   2579  CD  ARG B 113     -18.608  -2.694  34.592  1.00  0.00           C  
ATOM   2580  NE  ARG B 113     -19.427  -1.893  35.510  1.00  0.00           N  
ATOM   2581  CZ  ARG B 113     -20.134  -2.309  36.554  1.00  0.00           C  
ATOM   2582  NH1 ARG B 113     -20.263  -3.576  36.843  1.00  0.00           N  
ATOM   2583  NH2 ARG B 113     -20.706  -1.442  37.312  1.00  0.00           N  
ATOM   2584  N   ILE B 114     -15.290  -2.117  30.717  1.00  0.00           N  
ATOM   2585  CA  ILE B 114     -15.030  -1.052  29.742  1.00  0.00           C  
ATOM   2586  C   ILE B 114     -16.061  -1.169  28.617  1.00  0.00           C  
ATOM   2587  O   ILE B 114     -16.279  -2.247  28.066  1.00  0.00           O  
ATOM   2588  CB  ILE B 114     -13.583  -1.127  29.201  1.00  0.00           C  
ATOM   2589  CG1 ILE B 114     -12.556  -1.015  30.355  1.00  0.00           C  
ATOM   2590  CG2 ILE B 114     -13.335  -0.020  28.160  1.00  0.00           C  
ATOM   2591  CD1 ILE B 114     -11.108  -1.283  29.936  1.00  0.00           C  
ATOM   2592  N   HIS B 115     -16.699  -0.061  28.252  1.00  0.00           N  
ATOM   2593  CA  HIS B 115     -17.618  -0.051  27.122  1.00  0.00           C  
ATOM   2594  C   HIS B 115     -16.864  -0.438  25.839  1.00  0.00           C  
ATOM   2595  O   HIS B 115     -15.798   0.127  25.581  1.00  0.00           O  
ATOM   2596  CB  HIS B 115     -18.295   1.317  26.998  1.00  0.00           C  
ATOM   2597  CG  HIS B 115     -19.468   1.284  26.058  1.00  0.00           C  
ATOM   2598  ND1 HIS B 115     -19.447   1.428  24.695  1.00  0.00           N  
ATOM   2599  CD2 HIS B 115     -20.782   1.018  26.394  1.00  0.00           C  
ATOM   2600  CE1 HIS B 115     -20.702   1.261  24.221  1.00  0.00           C  
ATOM   2601  NE2 HIS B 115     -21.531   1.008  25.230  1.00  0.00           N  
ATOM   2602  N   PRO B 116     -17.378  -1.352  24.993  1.00  0.00           N  
ATOM   2603  CA  PRO B 116     -16.672  -1.812  23.797  1.00  0.00           C  
ATOM   2604  C   PRO B 116     -16.219  -0.691  22.862  1.00  0.00           C  
ATOM   2605  O   PRO B 116     -15.147  -0.776  22.269  1.00  0.00           O  
ATOM   2606  CB  PRO B 116     -17.649  -2.754  23.095  1.00  0.00           C  
ATOM   2607  CG  PRO B 116     -18.469  -3.324  24.248  1.00  0.00           C  
ATOM   2608  CD  PRO B 116     -18.576  -2.145  25.211  1.00  0.00           C  
ATOM   2609  N   ASP B 117     -16.986   0.399  22.775  1.00  0.00           N  
ATOM   2610  CA  ASP B 117     -16.674   1.568  21.941  1.00  0.00           C  
ATOM   2611  C   ASP B 117     -15.601   2.485  22.546  1.00  0.00           C  
ATOM   2612  O   ASP B 117     -15.161   3.433  21.895  1.00  0.00           O  
ATOM   2613  CB  ASP B 117     -17.962   2.353  21.656  1.00  0.00           C  
ATOM   2614  CG  ASP B 117     -19.009   1.555  20.879  1.00  0.00           C  
ATOM   2615  OD1 ASP B 117     -18.710   0.440  20.400  1.00  0.00           O  
ATOM   2616  OD2 ASP B 117     -20.136   2.049  20.685  1.00  0.00           O  
ATOM   2617  N   LYS B 118     -15.163   2.205  23.783  1.00  0.00           N  
ATOM   2618  CA  LYS B 118     -14.020   2.844  24.460  1.00  0.00           C  
ATOM   2619  C   LYS B 118     -12.859   1.871  24.695  1.00  0.00           C  
ATOM   2620  O   LYS B 118     -11.815   2.276  25.188  1.00  0.00           O  
ATOM   2621  CB  LYS B 118     -14.481   3.505  25.772  1.00  0.00           C  
ATOM   2622  CG  LYS B 118     -15.539   4.605  25.539  1.00  0.00           C  
ATOM   2623  CD  LYS B 118     -15.729   5.461  26.796  1.00  0.00           C  
ATOM   2624  CE  LYS B 118     -16.747   6.570  26.511  1.00  0.00           C  
ATOM   2625  NZ  LYS B 118     -16.827   7.551  27.608  1.00  0.00           N  
ATOM   2626  N   ASP B 119     -13.010   0.608  24.317  1.00  0.00           N  
ATOM   2627  CA  ASP B 119     -11.968  -0.417  24.383  1.00  0.00           C  
ATOM   2628  C   ASP B 119     -10.991  -0.266  23.210  1.00  0.00           C  
ATOM   2629  O   ASP B 119     -11.017  -0.992  22.213  1.00  0.00           O  
ATOM   2630  CB  ASP B 119     -12.602  -1.813  24.440  1.00  0.00           C  
ATOM   2631  CG  ASP B 119     -11.567  -2.931  24.303  1.00  0.00           C  
ATOM   2632  OD1 ASP B 119     -10.467  -2.801  24.868  1.00  0.00           O  
ATOM   2633  OD2 ASP B 119     -11.856  -3.894  23.565  1.00  0.00           O  
ATOM   2634  N   VAL B 120     -10.100   0.721  23.319  1.00  0.00           N  
ATOM   2635  CA  VAL B 120      -9.120   1.039  22.281  1.00  0.00           C  
ATOM   2636  C   VAL B 120      -7.968   0.031  22.172  1.00  0.00           C  
ATOM   2637  O   VAL B 120      -7.272   0.022  21.154  1.00  0.00           O  
ATOM   2638  CB  VAL B 120      -8.566   2.469  22.441  1.00  0.00           C  
ATOM   2639  CG1 VAL B 120      -9.681   3.494  22.191  1.00  0.00           C  
ATOM   2640  CG2 VAL B 120      -7.966   2.709  23.830  1.00  0.00           C  
ATOM   2641  N   ASP B 121      -7.784  -0.861  23.157  1.00  0.00           N  
ATOM   2642  CA  ASP B 121      -6.908  -2.028  23.019  1.00  0.00           C  
ATOM   2643  C   ASP B 121      -7.544  -3.107  22.127  1.00  0.00           C  
ATOM   2644  O   ASP B 121      -6.833  -3.906  21.522  1.00  0.00           O  
ATOM   2645  CB  ASP B 121      -6.514  -2.600  24.407  1.00  0.00           C  
ATOM   2646  CG  ASP B 121      -5.152  -2.126  24.950  1.00  0.00           C  
ATOM   2647  OD1 ASP B 121      -4.321  -1.568  24.198  1.00  0.00           O  
ATOM   2648  OD2 ASP B 121      -4.873  -2.363  26.147  1.00  0.00           O  
ATOM   2649  N   GLY B 122      -8.877  -3.120  21.993  1.00  0.00           N  
ATOM   2650  CA  GLY B 122      -9.641  -3.979  21.091  1.00  0.00           C  
ATOM   2651  C   GLY B 122      -9.813  -5.431  21.543  1.00  0.00           C  
ATOM   2652  O   GLY B 122     -10.215  -6.274  20.742  1.00  0.00           O  
ATOM   2653  N   PHE B 123      -9.490  -5.736  22.807  1.00  0.00           N  
ATOM   2654  CA  PHE B 123      -9.551  -7.107  23.339  1.00  0.00           C  
ATOM   2655  C   PHE B 123     -10.859  -7.464  24.039  1.00  0.00           C  
ATOM   2656  O   PHE B 123     -11.041  -8.635  24.397  1.00  0.00           O  
ATOM   2657  CB  PHE B 123      -8.354  -7.362  24.271  1.00  0.00           C  
ATOM   2658  CG  PHE B 123      -7.035  -7.427  23.553  1.00  0.00           C  
ATOM   2659  CD1 PHE B 123      -6.814  -8.414  22.577  1.00  0.00           C  
ATOM   2660  CD2 PHE B 123      -6.026  -6.484  23.828  1.00  0.00           C  
ATOM   2661  CE1 PHE B 123      -5.608  -8.450  21.859  1.00  0.00           C  
ATOM   2662  CE2 PHE B 123      -4.816  -6.513  23.111  1.00  0.00           C  
ATOM   2663  CZ  PHE B 123      -4.609  -7.491  22.120  1.00  0.00           C  
ATOM   2664  N   HIS B 124     -11.787  -6.529  24.210  1.00  0.00           N  
ATOM   2665  CA  HIS B 124     -13.098  -6.846  24.762  1.00  0.00           C  
ATOM   2666  C   HIS B 124     -13.770  -7.939  23.912  1.00  0.00           C  
ATOM   2667  O   HIS B 124     -13.779  -7.831  22.674  1.00  0.00           O  
ATOM   2668  CB  HIS B 124     -13.953  -5.570  24.827  1.00  0.00           C  
ATOM   2669  CG  HIS B 124     -15.237  -5.760  25.585  1.00  0.00           C  
ATOM   2670  ND1 HIS B 124     -16.333  -6.476  25.173  1.00  0.00           N  
ATOM   2671  CD2 HIS B 124     -15.520  -5.292  26.843  1.00  0.00           C  
ATOM   2672  CE1 HIS B 124     -17.245  -6.449  26.155  1.00  0.00           C  
ATOM   2673  NE2 HIS B 124     -16.794  -5.740  27.181  1.00  0.00           N  
ATOM   2674  N   PRO B 125     -14.363  -8.992  24.518  1.00  0.00           N  
ATOM   2675  CA  PRO B 125     -14.968 -10.105  23.765  1.00  0.00           C  
ATOM   2676  C   PRO B 125     -15.966  -9.672  22.692  1.00  0.00           C  
ATOM   2677  O   PRO B 125     -16.021 -10.272  21.620  1.00  0.00           O  
ATOM   2678  CB  PRO B 125     -15.646 -10.986  24.823  1.00  0.00           C  
ATOM   2679  CG  PRO B 125     -14.784 -10.761  26.058  1.00  0.00           C  
ATOM   2680  CD  PRO B 125     -14.375  -9.291  25.942  1.00  0.00           C  
ATOM   2681  N   TYR B 126     -16.707  -8.586  22.922  1.00  0.00           N  
ATOM   2682  CA  TYR B 126     -17.589  -7.987  21.922  1.00  0.00           C  
ATOM   2683  C   TYR B 126     -16.819  -7.531  20.677  1.00  0.00           C  
ATOM   2684  O   TYR B 126     -17.197  -7.887  19.565  1.00  0.00           O  
ATOM   2685  CB  TYR B 126     -18.362  -6.818  22.559  1.00  0.00           C  
ATOM   2686  CG  TYR B 126     -19.289  -6.128  21.591  1.00  0.00           C  
ATOM   2687  CD1 TYR B 126     -18.855  -5.004  20.848  1.00  0.00           C  
ATOM   2688  CD2 TYR B 126     -20.603  -6.611  21.395  1.00  0.00           C  
ATOM   2689  CE1 TYR B 126     -19.708  -4.381  19.923  1.00  0.00           C  
ATOM   2690  CE2 TYR B 126     -21.465  -5.993  20.474  1.00  0.00           C  
ATOM   2691  CZ  TYR B 126     -21.012  -4.879  19.747  1.00  0.00           C  
ATOM   2692  OH  TYR B 126     -21.857  -4.267  18.830  1.00  0.00           O  
ATOM   2693  N   ASN B 127     -15.711  -6.810  20.836  1.00  0.00           N  
ATOM   2694  CA  ASN B 127     -14.905  -6.308  19.720  1.00  0.00           C  
ATOM   2695  C   ASN B 127     -14.233  -7.443  18.937  1.00  0.00           C  
ATOM   2696  O   ASN B 127     -14.261  -7.447  17.701  1.00  0.00           O  
ATOM   2697  CB  ASN B 127     -13.875  -5.298  20.252  1.00  0.00           C  
ATOM   2698  CG  ASN B 127     -14.502  -3.943  20.574  1.00  0.00           C  
ATOM   2699  OD1 ASN B 127     -15.447  -3.517  19.940  1.00  0.00           O  
ATOM   2700  ND2 ASN B 127     -13.973  -3.240  21.552  1.00  0.00           N  
ATOM   2701  N   VAL B 128     -13.714  -8.464  19.645  1.00  0.00           N  
ATOM   2702  CA  VAL B 128     -13.151  -9.674  19.022  1.00  0.00           C  
ATOM   2703  C   VAL B 128     -14.231 -10.453  18.264  1.00  0.00           C  
ATOM   2704  O   VAL B 128     -14.009 -10.878  17.131  1.00  0.00           O  
ATOM   2705  CB  VAL B 128     -12.459 -10.562  20.082  1.00  0.00           C  
ATOM   2706  CG1 VAL B 128     -11.874 -11.840  19.466  1.00  0.00           C  
ATOM   2707  CG2 VAL B 128     -11.305  -9.816  20.762  1.00  0.00           C  
ATOM   2708  N   GLY B 129     -15.421 -10.586  18.840  1.00  0.00           N  
ATOM   2709  CA  GLY B 129     -16.572 -11.231  18.196  1.00  0.00           C  
ATOM   2710  C   GLY B 129     -17.036 -10.488  16.937  1.00  0.00           C  
ATOM   2711  O   GLY B 129     -17.290 -11.111  15.907  1.00  0.00           O  
ATOM   2712  N   ARG B 130     -17.084  -9.156  16.984  1.00  0.00           N  
ATOM   2713  CA  ARG B 130     -17.403  -8.306  15.828  1.00  0.00           C  
ATOM   2714  C   ARG B 130     -16.392  -8.485  14.688  1.00  0.00           C  
ATOM   2715  O   ARG B 130     -16.803  -8.632  13.539  1.00  0.00           O  
ATOM   2716  CB  ARG B 130     -17.474  -6.838  16.279  1.00  0.00           C  
ATOM   2717  CG  ARG B 130     -18.750  -6.500  17.075  1.00  0.00           C  
ATOM   2718  CD  ARG B 130     -20.000  -6.386  16.199  1.00  0.00           C  
ATOM   2719  NE  ARG B 130     -19.908  -5.229  15.294  1.00  0.00           N  
ATOM   2720  CZ  ARG B 130     -20.903  -4.566  14.732  1.00  0.00           C  
ATOM   2721  NH1 ARG B 130     -22.143  -4.933  14.878  1.00  0.00           N  
ATOM   2722  NH2 ARG B 130     -20.661  -3.511  14.010  1.00  0.00           N  
ATOM   2723  N   LEU B 131     -15.093  -8.548  15.006  1.00  0.00           N  
ATOM   2724  CA  LEU B 131     -14.040  -8.846  14.034  1.00  0.00           C  
ATOM   2725  C   LEU B 131     -14.231 -10.233  13.411  1.00  0.00           C  
ATOM   2726  O   LEU B 131     -14.207 -10.365  12.185  1.00  0.00           O  
ATOM   2727  CB  LEU B 131     -12.670  -8.694  14.730  1.00  0.00           C  
ATOM   2728  CG  LEU B 131     -11.465  -9.098  13.856  1.00  0.00           C  
ATOM   2729  CD1 LEU B 131     -11.335  -8.228  12.611  1.00  0.00           C  
ATOM   2730  CD2 LEU B 131     -10.169  -8.978  14.669  1.00  0.00           C  
ATOM   2731  N   CYS B 132     -14.499 -11.251  14.227  1.00  0.00           N  
ATOM   2732  CA  CYS B 132     -14.773 -12.612  13.761  1.00  0.00           C  
ATOM   2733  C   CYS B 132     -15.963 -12.668  12.788  1.00  0.00           C  
ATOM   2734  O   CYS B 132     -15.929 -13.375  11.779  1.00  0.00           O  
ATOM   2735  CB  CYS B 132     -15.010 -13.492  15.001  1.00  0.00           C  
ATOM   2736  SG  CYS B 132     -15.216 -15.240  14.514  1.00  0.00           S  
ATOM   2737  N   GLN B 133     -16.999 -11.866  13.034  1.00  0.00           N  
ATOM   2738  CA  GLN B 133     -18.216 -11.793  12.222  1.00  0.00           C  
ATOM   2739  C   GLN B 133     -18.115 -10.850  11.005  1.00  0.00           C  
ATOM   2740  O   GLN B 133     -19.137 -10.537  10.394  1.00  0.00           O  
ATOM   2741  CB  GLN B 133     -19.408 -11.447  13.124  1.00  0.00           C  
ATOM   2742  CG  GLN B 133     -19.752 -12.601  14.070  1.00  0.00           C  
ATOM   2743  CD  GLN B 133     -20.994 -12.319  14.919  1.00  0.00           C  
ATOM   2744  OE1 GLN B 133     -21.556 -11.229  14.937  1.00  0.00           O  
ATOM   2745  NE2 GLN B 133     -21.487 -13.285  15.651  1.00  0.00           N  
ATOM   2746  N   ARG B 134     -16.906 -10.398  10.626  1.00  0.00           N  
ATOM   2747  CA  ARG B 134     -16.677  -9.479   9.485  1.00  0.00           C  
ATOM   2748  C   ARG B 134     -17.371  -8.117   9.624  1.00  0.00           C  
ATOM   2749  O   ARG B 134     -17.651  -7.457   8.634  1.00  0.00           O  
ATOM   2750  CB  ARG B 134     -17.032 -10.156   8.143  1.00  0.00           C  
ATOM   2751  CG  ARG B 134     -16.356 -11.512   7.919  1.00  0.00           C  
ATOM   2752  CD  ARG B 134     -16.821 -12.138   6.594  1.00  0.00           C  
ATOM   2753  NE  ARG B 134     -18.248 -12.494   6.647  1.00  0.00           N  
ATOM   2754  CZ  ARG B 134     -18.969 -13.001   5.650  1.00  0.00           C  
ATOM   2755  NH1 ARG B 134     -18.435 -13.243   4.478  1.00  0.00           N  
ATOM   2756  NH2 ARG B 134     -20.226 -13.265   5.831  1.00  0.00           N  
ATOM   2757  N   ALA B 135     -17.639  -7.702  10.846  1.00  0.00           N  
ATOM   2758  CA  ALA B 135     -18.224  -6.411  11.171  1.00  0.00           C  
ATOM   2759  C   ALA B 135     -17.384  -5.710  12.255  1.00  0.00           C  
ATOM   2760  O   ALA B 135     -17.908  -5.381  13.322  1.00  0.00           O  
ATOM   2761  CB  ALA B 135     -19.700  -6.625  11.539  1.00  0.00           C  
ATOM   2762  N   PRO B 136     -16.068  -5.529  12.018  1.00  0.00           N  
ATOM   2763  CA  PRO B 136     -15.153  -5.034  13.031  1.00  0.00           C  
ATOM   2764  C   PRO B 136     -15.532  -3.628  13.490  1.00  0.00           C  
ATOM   2765  O   PRO B 136     -16.062  -2.825  12.722  1.00  0.00           O  
ATOM   2766  CB  PRO B 136     -13.763  -5.080  12.398  1.00  0.00           C  
ATOM   2767  CG  PRO B 136     -14.055  -4.912  10.906  1.00  0.00           C  
ATOM   2768  CD  PRO B 136     -15.364  -5.671  10.746  1.00  0.00           C  
ATOM   2769  N   ARG B 137     -15.241  -3.342  14.759  1.00  0.00           N  
ATOM   2770  CA  ARG B 137     -15.278  -1.997  15.342  1.00  0.00           C  
ATOM   2771  C   ARG B 137     -13.854  -1.625  15.757  1.00  0.00           C  
ATOM   2772  O   ARG B 137     -12.988  -1.540  14.868  1.00  0.00           O  
ATOM   2773  CB  ARG B 137     -16.328  -1.897  16.460  1.00  0.00           C  
ATOM   2774  CG  ARG B 137     -17.751  -2.198  15.954  1.00  0.00           C  
ATOM   2775  CD  ARG B 137     -18.831  -1.744  16.945  1.00  0.00           C  
ATOM   2776  NE  ARG B 137     -19.137  -0.302  16.764  1.00  0.00           N  
ATOM   2777  CZ  ARG B 137     -19.890   0.439  17.566  1.00  0.00           C  
ATOM   2778  NH1 ARG B 137     -20.475  -0.054  18.606  1.00  0.00           N  
ATOM   2779  NH2 ARG B 137     -20.064   1.696  17.348  1.00  0.00           N  
ATOM   2780  N   LEU B 138     -13.582  -1.428  17.040  1.00  0.00           N  
ATOM   2781  CA  LEU B 138     -12.219  -1.318  17.536  1.00  0.00           C  
ATOM   2782  C   LEU B 138     -11.555  -2.701  17.497  1.00  0.00           C  
ATOM   2783  O   LEU B 138     -12.172  -3.705  17.841  1.00  0.00           O  
ATOM   2784  CB  LEU B 138     -12.205  -0.703  18.947  1.00  0.00           C  
ATOM   2785  CG  LEU B 138     -12.847   0.694  19.021  1.00  0.00           C  
ATOM   2786  CD1 LEU B 138     -12.870   1.191  20.465  1.00  0.00           C  
ATOM   2787  CD2 LEU B 138     -12.094   1.725  18.164  1.00  0.00           C  
ATOM   2788  N   ARG B 139     -10.321  -2.762  17.013  1.00  0.00           N  
ATOM   2789  CA  ARG B 139      -9.618  -4.023  16.746  1.00  0.00           C  
ATOM   2790  C   ARG B 139      -8.350  -4.118  17.585  1.00  0.00           C  
ATOM   2791  O   ARG B 139      -7.722  -3.086  17.823  1.00  0.00           O  
ATOM   2792  CB  ARG B 139      -9.257  -4.150  15.262  1.00  0.00           C  
ATOM   2793  CG  ARG B 139     -10.409  -3.859  14.305  1.00  0.00           C  
ATOM   2794  CD  ARG B 139      -9.927  -4.078  12.873  1.00  0.00           C  
ATOM   2795  NE  ARG B 139     -10.839  -3.523  11.886  1.00  0.00           N  
ATOM   2796  CZ  ARG B 139     -10.660  -3.592  10.575  1.00  0.00           C  
ATOM   2797  NH1 ARG B 139      -9.660  -4.245  10.063  1.00  0.00           N  
ATOM   2798  NH2 ARG B 139     -11.480  -2.997   9.766  1.00  0.00           N  
ATOM   2799  N   PRO B 140      -7.909  -5.343  17.947  1.00  0.00           N  
ATOM   2800  CA  PRO B 140      -6.649  -5.546  18.649  1.00  0.00           C  
ATOM   2801  C   PRO B 140      -5.471  -4.863  17.942  1.00  0.00           C  
ATOM   2802  O   PRO B 140      -5.228  -5.088  16.753  1.00  0.00           O  
ATOM   2803  CB  PRO B 140      -6.474  -7.055  18.749  1.00  0.00           C  
ATOM   2804  CG  PRO B 140      -7.911  -7.569  18.789  1.00  0.00           C  
ATOM   2805  CD  PRO B 140      -8.625  -6.608  17.840  1.00  0.00           C  
ATOM   2806  N   CYS B 141      -4.726  -4.032  18.673  1.00  0.00           N  
ATOM   2807  CA  CYS B 141      -3.741  -3.109  18.107  1.00  0.00           C  
ATOM   2808  C   CYS B 141      -2.644  -3.797  17.288  1.00  0.00           C  
ATOM   2809  O   CYS B 141      -2.322  -3.339  16.192  1.00  0.00           O  
ATOM   2810  CB  CYS B 141      -3.108  -2.300  19.252  1.00  0.00           C  
ATOM   2811  SG  CYS B 141      -4.345  -1.233  20.034  1.00  0.00           S  
ATOM   2812  N   THR B 142      -2.048  -4.881  17.787  1.00  0.00           N  
ATOM   2813  CA  THR B 142      -0.940  -5.547  17.089  1.00  0.00           C  
ATOM   2814  C   THR B 142      -1.383  -6.202  15.768  1.00  0.00           C  
ATOM   2815  O   THR B 142      -0.777  -5.897  14.745  1.00  0.00           O  
ATOM   2816  CB  THR B 142      -0.174  -6.519  18.003  1.00  0.00           C  
ATOM   2817  OG1 THR B 142       0.313  -5.831  19.127  1.00  0.00           O  
ATOM   2818  CG2 THR B 142       1.032  -7.148  17.313  1.00  0.00           C  
ATOM   2819  N   PRO B 143      -2.449  -7.026  15.725  1.00  0.00           N  
ATOM   2820  CA  PRO B 143      -2.967  -7.565  14.471  1.00  0.00           C  
ATOM   2821  C   PRO B 143      -3.386  -6.482  13.473  1.00  0.00           C  
ATOM   2822  O   PRO B 143      -2.987  -6.546  12.307  1.00  0.00           O  
ATOM   2823  CB  PRO B 143      -4.159  -8.448  14.863  1.00  0.00           C  
ATOM   2824  CG  PRO B 143      -3.809  -8.888  16.277  1.00  0.00           C  
ATOM   2825  CD  PRO B 143      -3.117  -7.667  16.849  1.00  0.00           C  
ATOM   2826  N   ARG B 144      -4.114  -5.451  13.901  1.00  0.00           N  
ATOM   2827  CA  ARG B 144      -4.497  -4.326  13.028  1.00  0.00           C  
ATOM   2828  C   ARG B 144      -3.273  -3.586  12.491  1.00  0.00           C  
ATOM   2829  O   ARG B 144      -3.214  -3.290  11.310  1.00  0.00           O  
ATOM   2830  CB  ARG B 144      -5.463  -3.386  13.764  1.00  0.00           C  
ATOM   2831  CG  ARG B 144      -5.989  -2.263  12.850  1.00  0.00           C  
ATOM   2832  CD  ARG B 144      -6.997  -1.352  13.566  1.00  0.00           C  
ATOM   2833  NE  ARG B 144      -7.465  -0.262  12.700  1.00  0.00           N  
ATOM   2834  CZ  ARG B 144      -8.313   0.696  13.031  1.00  0.00           C  
ATOM   2835  NH1 ARG B 144      -8.853   0.781  14.209  1.00  0.00           N  
ATOM   2836  NH2 ARG B 144      -8.637   1.613  12.177  1.00  0.00           N  
ATOM   2837  N   GLY B 145      -2.264  -3.366  13.330  1.00  0.00           N  
ATOM   2838  CA  GLY B 145      -1.003  -2.752  12.926  1.00  0.00           C  
ATOM   2839  C   GLY B 145      -0.238  -3.565  11.881  1.00  0.00           C  
ATOM   2840  O   GLY B 145       0.341  -2.990  10.963  1.00  0.00           O  
ATOM   2841  N   ILE B 146      -0.275  -4.896  11.960  1.00  0.00           N  
ATOM   2842  CA  ILE B 146       0.295  -5.780  10.936  1.00  0.00           C  
ATOM   2843  C   ILE B 146      -0.460  -5.634   9.609  1.00  0.00           C  
ATOM   2844  O   ILE B 146       0.171  -5.501   8.562  1.00  0.00           O  
ATOM   2845  CB  ILE B 146       0.336  -7.244  11.413  1.00  0.00           C  
ATOM   2846  CG1 ILE B 146       1.357  -7.399  12.563  1.00  0.00           C  
ATOM   2847  CG2 ILE B 146       0.702  -8.202  10.264  1.00  0.00           C  
ATOM   2848  CD1 ILE B 146       1.185  -8.698  13.366  1.00  0.00           C  
ATOM   2849  N   VAL B 147      -1.800  -5.607   9.640  1.00  0.00           N  
ATOM   2850  CA  VAL B 147      -2.609  -5.351   8.438  1.00  0.00           C  
ATOM   2851  C   VAL B 147      -2.238  -3.996   7.828  1.00  0.00           C  
ATOM   2852  O   VAL B 147      -1.985  -3.922   6.628  1.00  0.00           O  
ATOM   2853  CB  VAL B 147      -4.115  -5.437   8.734  1.00  0.00           C  
ATOM   2854  CG1 VAL B 147      -4.972  -5.061   7.527  1.00  0.00           C  
ATOM   2855  CG2 VAL B 147      -4.487  -6.871   9.128  1.00  0.00           C  
ATOM   2856  N   THR B 148      -2.084  -2.953   8.642  1.00  0.00           N  
ATOM   2857  CA  THR B 148      -1.645  -1.632   8.182  1.00  0.00           C  
ATOM   2858  C   THR B 148      -0.262  -1.682   7.527  1.00  0.00           C  
ATOM   2859  O   THR B 148      -0.071  -1.066   6.480  1.00  0.00           O  
ATOM   2860  CB  THR B 148      -1.627  -0.621   9.332  1.00  0.00           C  
ATOM   2861  OG1 THR B 148      -2.887  -0.554   9.946  1.00  0.00           O  
ATOM   2862  CG2 THR B 148      -1.297   0.796   8.867  1.00  0.00           C  
ATOM   2863  N   LEU B 149       0.704  -2.435   8.070  1.00  0.00           N  
ATOM   2864  CA  LEU B 149       2.016  -2.617   7.430  1.00  0.00           C  
ATOM   2865  C   LEU B 149       1.869  -3.210   6.026  1.00  0.00           C  
ATOM   2866  O   LEU B 149       2.398  -2.648   5.070  1.00  0.00           O  
ATOM   2867  CB  LEU B 149       2.936  -3.515   8.274  1.00  0.00           C  
ATOM   2868  CG  LEU B 149       3.499  -2.868   9.549  1.00  0.00           C  
ATOM   2869  CD1 LEU B 149       4.308  -3.899  10.338  1.00  0.00           C  
ATOM   2870  CD2 LEU B 149       4.407  -1.683   9.229  1.00  0.00           C  
ATOM   2871  N   LEU B 150       1.108  -4.303   5.901  1.00  0.00           N  
ATOM   2872  CA  LEU B 150       0.853  -4.935   4.611  1.00  0.00           C  
ATOM   2873  C   LEU B 150       0.157  -3.960   3.648  1.00  0.00           C  
ATOM   2874  O   LEU B 150       0.518  -3.887   2.478  1.00  0.00           O  
ATOM   2875  CB  LEU B 150       0.009  -6.211   4.818  1.00  0.00           C  
ATOM   2876  CG  LEU B 150       0.664  -7.307   5.687  1.00  0.00           C  
ATOM   2877  CD1 LEU B 150      -0.355  -8.409   5.971  1.00  0.00           C  
ATOM   2878  CD2 LEU B 150       1.882  -7.934   5.026  1.00  0.00           C  
ATOM   2879  N   GLU B 151      -0.771  -3.134   4.143  1.00  0.00           N  
ATOM   2880  CA  GLU B 151      -1.460  -2.090   3.370  1.00  0.00           C  
ATOM   2881  C   GLU B 151      -0.498  -1.050   2.808  1.00  0.00           C  
ATOM   2882  O   GLU B 151      -0.548  -0.729   1.620  1.00  0.00           O  
ATOM   2883  CB  GLU B 151      -2.549  -1.403   4.209  1.00  0.00           C  
ATOM   2884  CG  GLU B 151      -3.796  -2.270   4.299  1.00  0.00           C  
ATOM   2885  CD  GLU B 151      -4.930  -1.722   5.163  1.00  0.00           C  
ATOM   2886  OE1 GLU B 151      -5.985  -2.405   5.155  1.00  0.00           O  
ATOM   2887  OE2 GLU B 151      -4.752  -0.675   5.797  1.00  0.00           O  
ATOM   2888  N   ARG B 152       0.404  -0.549   3.630  1.00  0.00           N  
ATOM   2889  CA  ARG B 152       1.344   0.523   3.256  1.00  0.00           C  
ATOM   2890  C   ARG B 152       2.434   0.069   2.288  1.00  0.00           C  
ATOM   2891  O   ARG B 152       2.980   0.899   1.574  1.00  0.00           O  
ATOM   2892  CB  ARG B 152       1.971   1.131   4.521  1.00  0.00           C  
ATOM   2893  CG  ARG B 152       0.956   1.856   5.413  1.00  0.00           C  
ATOM   2894  CD  ARG B 152       0.399   3.121   4.782  1.00  0.00           C  
ATOM   2895  NE  ARG B 152      -0.628   3.694   5.668  1.00  0.00           N  
ATOM   2896  CZ  ARG B 152      -0.743   4.956   6.051  1.00  0.00           C  
ATOM   2897  NH1 ARG B 152       0.066   5.901   5.677  1.00  0.00           N  
ATOM   2898  NH2 ARG B 152      -1.715   5.286   6.827  1.00  0.00           N  
ATOM   2899  N   TYR B 153       2.702  -1.230   2.248  1.00  0.00           N  
ATOM   2900  CA  TYR B 153       3.620  -1.839   1.273  1.00  0.00           C  
ATOM   2901  C   TYR B 153       2.901  -2.362   0.017  1.00  0.00           C  
ATOM   2902  O   TYR B 153       3.533  -3.002  -0.812  1.00  0.00           O  
ATOM   2903  CB  TYR B 153       4.483  -2.894   1.970  1.00  0.00           C  
ATOM   2904  CG  TYR B 153       5.653  -2.276   2.707  1.00  0.00           C  
ATOM   2905  CD1 TYR B 153       6.897  -2.122   2.060  1.00  0.00           C  
ATOM   2906  CD2 TYR B 153       5.500  -1.788   4.020  1.00  0.00           C  
ATOM   2907  CE1 TYR B 153       7.963  -1.491   2.710  1.00  0.00           C  
ATOM   2908  CE2 TYR B 153       6.563  -1.152   4.679  1.00  0.00           C  
ATOM   2909  CZ  TYR B 153       7.796  -1.003   4.018  1.00  0.00           C  
ATOM   2910  OH  TYR B 153       8.829  -0.358   4.651  1.00  0.00           O  
ATOM   2911  N   ASN B 154       1.602  -2.085  -0.133  1.00  0.00           N  
ATOM   2912  CA  ASN B 154       0.770  -2.542  -1.247  1.00  0.00           C  
ATOM   2913  C   ASN B 154       0.827  -4.065  -1.475  1.00  0.00           C  
ATOM   2914  O   ASN B 154       0.706  -4.531  -2.599  1.00  0.00           O  
ATOM   2915  CB  ASN B 154       1.081  -1.730  -2.518  1.00  0.00           C  
ATOM   2916  CG  ASN B 154       0.802  -0.246  -2.370  1.00  0.00           C  
ATOM   2917  OD1 ASN B 154      -0.130   0.201  -1.737  1.00  0.00           O  
ATOM   2918  ND2 ASN B 154       1.624   0.581  -2.984  1.00  0.00           N  
ATOM   2919  N   ILE B 155       1.020  -4.830  -0.409  1.00  0.00           N  
ATOM   2920  CA  ILE B 155       1.049  -6.295  -0.480  1.00  0.00           C  
ATOM   2921  C   ILE B 155      -0.383  -6.801  -0.601  1.00  0.00           C  
ATOM   2922  O   ILE B 155      -1.141  -6.704   0.370  1.00  0.00           O  
ATOM   2923  CB  ILE B 155       1.782  -6.882   0.742  1.00  0.00           C  
ATOM   2924  CG1 ILE B 155       3.271  -6.485   0.707  1.00  0.00           C  
ATOM   2925  CG2 ILE B 155       1.620  -8.405   0.782  1.00  0.00           C  
ATOM   2926  CD1 ILE B 155       4.030  -6.770   2.006  1.00  0.00           C  
ATOM   2927  N   ASP B 156      -0.744  -7.362  -1.748  1.00  0.00           N  
ATOM   2928  CA  ASP B 156      -2.049  -7.984  -1.910  1.00  0.00           C  
ATOM   2929  C   ASP B 156      -2.181  -9.208  -0.999  1.00  0.00           C  
ATOM   2930  O   ASP B 156      -1.357 -10.118  -1.016  1.00  0.00           O  
ATOM   2931  CB  ASP B 156      -2.338  -8.337  -3.371  1.00  0.00           C  
ATOM   2932  CG  ASP B 156      -3.775  -8.846  -3.540  1.00  0.00           C  
ATOM   2933  OD1 ASP B 156      -4.578  -8.678  -2.587  1.00  0.00           O  
ATOM   2934  OD2 ASP B 156      -4.087  -9.393  -4.605  1.00  0.00           O  
ATOM   2935  N   THR B 157      -3.221  -9.203  -0.156  1.00  0.00           N  
ATOM   2936  CA  THR B 157      -3.495 -10.263   0.808  1.00  0.00           C  
ATOM   2937  C   THR B 157      -4.530 -11.261   0.298  1.00  0.00           C  
ATOM   2938  O   THR B 157      -4.611 -12.364   0.837  1.00  0.00           O  
ATOM   2939  CB  THR B 157      -3.957  -9.682   2.145  1.00  0.00           C  
ATOM   2940  OG1 THR B 157      -5.024  -8.772   1.970  1.00  0.00           O  
ATOM   2941  CG2 THR B 157      -2.829  -8.926   2.854  1.00  0.00           C  
ATOM   2942  N   PHE B 158      -5.304 -10.927  -0.735  1.00  0.00           N  
ATOM   2943  CA  PHE B 158      -6.332 -11.812  -1.250  1.00  0.00           C  
ATOM   2944  C   PHE B 158      -5.708 -13.035  -1.917  1.00  0.00           C  
ATOM   2945  O   PHE B 158      -4.879 -12.930  -2.813  1.00  0.00           O  
ATOM   2946  CB  PHE B 158      -7.294 -11.060  -2.181  1.00  0.00           C  
ATOM   2947  CG  PHE B 158      -8.297 -10.192  -1.446  1.00  0.00           C  
ATOM   2948  CD1 PHE B 158      -9.592 -10.695  -1.163  1.00  0.00           C  
ATOM   2949  CD2 PHE B 158      -7.957  -8.902  -1.028  1.00  0.00           C  
ATOM   2950  CE1 PHE B 158     -10.518  -9.914  -0.478  1.00  0.00           C  
ATOM   2951  CE2 PHE B 158      -8.897  -8.113  -0.333  1.00  0.00           C  
ATOM   2952  CZ  PHE B 158     -10.180  -8.621  -0.056  1.00  0.00           C  
ATOM   2953  N   GLY B 159      -6.102 -14.221  -1.449  1.00  0.00           N  
ATOM   2954  CA  GLY B 159      -5.619 -15.491  -1.975  1.00  0.00           C  
ATOM   2955  C   GLY B 159      -4.283 -15.976  -1.406  1.00  0.00           C  
ATOM   2956  O   GLY B 159      -3.932 -17.132  -1.651  1.00  0.00           O  
ATOM   2957  N   LEU B 160      -3.564 -15.178  -0.619  1.00  0.00           N  
ATOM   2958  CA  LEU B 160      -2.324 -15.629   0.000  1.00  0.00           C  
ATOM   2959  C   LEU B 160      -2.570 -16.803   0.953  1.00  0.00           C  
ATOM   2960  O   LEU B 160      -3.489 -16.776   1.773  1.00  0.00           O  
ATOM   2961  CB  LEU B 160      -1.610 -14.494   0.758  1.00  0.00           C  
ATOM   2962  CG  LEU B 160      -1.092 -13.318  -0.090  1.00  0.00           C  
ATOM   2963  CD1 LEU B 160      -0.351 -12.336   0.818  1.00  0.00           C  
ATOM   2964  CD2 LEU B 160      -0.130 -13.759  -1.184  1.00  0.00           C  
ATOM   2965  N   ASN B 161      -1.689 -17.800   0.920  1.00  0.00           N  
ATOM   2966  CA  ASN B 161      -1.622 -18.820   1.956  1.00  0.00           C  
ATOM   2967  C   ASN B 161      -0.870 -18.252   3.167  1.00  0.00           C  
ATOM   2968  O   ASN B 161       0.360 -18.212   3.205  1.00  0.00           O  
ATOM   2969  CB  ASN B 161      -1.001 -20.096   1.394  1.00  0.00           C  
ATOM   2970  CG  ASN B 161      -1.040 -21.218   2.416  1.00  0.00           C  
ATOM   2971  OD1 ASN B 161      -1.974 -21.371   3.189  1.00  0.00           O  
ATOM   2972  ND2 ASN B 161      -0.029 -22.052   2.446  1.00  0.00           N  
ATOM   2973  N   ALA B 162      -1.626 -17.807   4.169  1.00  0.00           N  
ATOM   2974  CA  ALA B 162      -1.088 -17.197   5.372  1.00  0.00           C  
ATOM   2975  C   ALA B 162      -0.991 -18.206   6.524  1.00  0.00           C  
ATOM   2976  O   ALA B 162      -1.952 -18.894   6.861  1.00  0.00           O  
ATOM   2977  CB  ALA B 162      -1.933 -15.977   5.743  1.00  0.00           C  
ATOM   2978  N   VAL B 163       0.169 -18.258   7.164  1.00  0.00           N  
ATOM   2979  CA  VAL B 163       0.413 -19.113   8.328  1.00  0.00           C  
ATOM   2980  C   VAL B 163       0.765 -18.249   9.535  1.00  0.00           C  
ATOM   2981  O   VAL B 163       1.746 -17.517   9.533  1.00  0.00           O  
ATOM   2982  CB  VAL B 163       1.492 -20.173   8.039  1.00  0.00           C  
ATOM   2983  CG1 VAL B 163       1.749 -21.062   9.260  1.00  0.00           C  
ATOM   2984  CG2 VAL B 163       1.069 -21.091   6.885  1.00  0.00           C  
ATOM   2985  N   VAL B 164      -0.033 -18.373  10.586  1.00  0.00           N  
ATOM   2986  CA  VAL B 164       0.245 -17.764  11.889  1.00  0.00           C  
ATOM   2987  C   VAL B 164       0.899 -18.805  12.792  1.00  0.00           C  
ATOM   2988  O   VAL B 164       0.361 -19.896  12.986  1.00  0.00           O  
ATOM   2989  CB  VAL B 164      -1.021 -17.184  12.542  1.00  0.00           C  
ATOM   2990  CG1 VAL B 164      -0.683 -16.431  13.833  1.00  0.00           C  
ATOM   2991  CG2 VAL B 164      -1.744 -16.204  11.608  1.00  0.00           C  
ATOM   2992  N   ILE B 165       2.055 -18.470  13.377  1.00  0.00           N  
ATOM   2993  CA  ILE B 165       2.748 -19.309  14.350  1.00  0.00           C  
ATOM   2994  C   ILE B 165       2.544 -18.724  15.743  1.00  0.00           C  
ATOM   2995  O   ILE B 165       3.047 -17.652  16.069  1.00  0.00           O  
ATOM   2996  CB  ILE B 165       4.224 -19.511  14.003  1.00  0.00           C  
ATOM   2997  CG1 ILE B 165       4.370 -19.972  12.537  1.00  0.00           C  
ATOM   2998  CG2 ILE B 165       4.843 -20.542  14.976  1.00  0.00           C  
ATOM   2999  CD1 ILE B 165       5.804 -20.314  12.121  1.00  0.00           C  
ATOM   3000  N   GLY B 166       1.793 -19.447  16.571  1.00  0.00           N  
ATOM   3001  CA  GLY B 166       1.331 -19.011  17.878  1.00  0.00           C  
ATOM   3002  C   GLY B 166      -0.149 -18.635  17.861  1.00  0.00           C  
ATOM   3003  O   GLY B 166      -0.617 -17.869  17.026  1.00  0.00           O  
ATOM   3004  N   ALA B 167      -0.901 -19.165  18.824  1.00  0.00           N  
ATOM   3005  CA  ALA B 167      -2.351 -18.982  18.937  1.00  0.00           C  
ATOM   3006  C   ALA B 167      -2.747 -18.227  20.220  1.00  0.00           C  
ATOM   3007  O   ALA B 167      -3.717 -18.589  20.892  1.00  0.00           O  
ATOM   3008  CB  ALA B 167      -3.030 -20.350  18.783  1.00  0.00           C  
ATOM   3009  N   SER B 168      -1.970 -17.193  20.588  1.00  0.00           N  
ATOM   3010  CA  SER B 168      -2.246 -16.366  21.760  1.00  0.00           C  
ATOM   3011  C   SER B 168      -3.530 -15.542  21.586  1.00  0.00           C  
ATOM   3012  O   SER B 168      -3.928 -15.219  20.459  1.00  0.00           O  
ATOM   3013  CB  SER B 168      -1.051 -15.458  22.074  1.00  0.00           C  
ATOM   3014  OG  SER B 168      -0.859 -14.513  21.034  1.00  0.00           O  
ATOM   3015  N   ASN B 169      -4.155 -15.169  22.702  1.00  0.00           N  
ATOM   3016  CA  ASN B 169      -5.342 -14.307  22.679  1.00  0.00           C  
ATOM   3017  C   ASN B 169      -5.026 -12.873  22.225  1.00  0.00           C  
ATOM   3018  O   ASN B 169      -5.890 -12.211  21.669  1.00  0.00           O  
ATOM   3019  CB  ASN B 169      -6.002 -14.302  24.067  1.00  0.00           C  
ATOM   3020  CG  ASN B 169      -6.641 -15.624  24.451  1.00  0.00           C  
ATOM   3021  OD1 ASN B 169      -6.808 -16.532  23.659  1.00  0.00           O  
ATOM   3022  ND2 ASN B 169      -7.015 -15.760  25.709  1.00  0.00           N  
ATOM   3023  N   ILE B 170      -3.781 -12.418  22.447  1.00  0.00           N  
ATOM   3024  CA  ILE B 170      -3.364 -11.036  22.186  1.00  0.00           C  
ATOM   3025  C   ILE B 170      -2.872 -10.804  20.752  1.00  0.00           C  
ATOM   3026  O   ILE B 170      -2.933  -9.683  20.256  1.00  0.00           O  
ATOM   3027  CB  ILE B 170      -2.308 -10.585  23.229  1.00  0.00           C  
ATOM   3028  CG1 ILE B 170      -1.085 -11.528  23.284  1.00  0.00           C  
ATOM   3029  CG2 ILE B 170      -2.977 -10.476  24.618  1.00  0.00           C  
ATOM   3030  CD1 ILE B 170       0.089 -10.964  24.097  1.00  0.00           C  
ATOM   3031  N   VAL B 171      -2.400 -11.863  20.064  1.00  0.00           N  
ATOM   3032  CA  VAL B 171      -1.887 -11.742  18.686  1.00  0.00           C  
ATOM   3033  C   VAL B 171      -2.445 -12.838  17.786  1.00  0.00           C  
ATOM   3034  O   VAL B 171      -3.241 -12.543  16.909  1.00  0.00           O  
ATOM   3035  CB  VAL B 171      -0.343 -11.702  18.626  1.00  0.00           C  
ATOM   3036  CG1 VAL B 171       0.142 -11.497  17.182  1.00  0.00           C  
ATOM   3037  CG2 VAL B 171       0.232 -10.566  19.474  1.00  0.00           C  
ATOM   3038  N   GLY B 172      -2.075 -14.100  18.000  1.00  0.00           N  
ATOM   3039  CA  GLY B 172      -2.307 -15.155  17.009  1.00  0.00           C  
ATOM   3040  C   GLY B 172      -3.779 -15.389  16.647  1.00  0.00           C  
ATOM   3041  O   GLY B 172      -4.113 -15.502  15.472  1.00  0.00           O  
ATOM   3042  N   ARG B 173      -4.684 -15.430  17.651  1.00  0.00           N  
ATOM   3043  CA  ARG B 173      -6.125 -15.625  17.413  1.00  0.00           C  
ATOM   3044  C   ARG B 173      -6.768 -14.440  16.680  1.00  0.00           C  
ATOM   3045  O   ARG B 173      -7.320 -14.676  15.615  1.00  0.00           O  
ATOM   3046  CB  ARG B 173      -6.867 -15.960  18.714  1.00  0.00           C  
ATOM   3047  CG  ARG B 173      -6.490 -17.331  19.269  1.00  0.00           C  
ATOM   3048  CD  ARG B 173      -7.177 -17.549  20.624  1.00  0.00           C  
ATOM   3049  NE  ARG B 173      -6.858 -18.863  21.187  1.00  0.00           N  
ATOM   3050  CZ  ARG B 173      -7.591 -19.976  21.088  1.00  0.00           C  
ATOM   3051  NH1 ARG B 173      -8.741 -19.993  20.483  1.00  0.00           N  
ATOM   3052  NH2 ARG B 173      -7.158 -21.075  21.600  1.00  0.00           N  
ATOM   3053  N   PRO B 174      -6.670 -13.192  17.170  1.00  0.00           N  
ATOM   3054  CA  PRO B 174      -7.225 -12.056  16.439  1.00  0.00           C  
ATOM   3055  C   PRO B 174      -6.531 -11.826  15.089  1.00  0.00           C  
ATOM   3056  O   PRO B 174      -7.212 -11.475  14.133  1.00  0.00           O  
ATOM   3057  CB  PRO B 174      -7.100 -10.853  17.384  1.00  0.00           C  
ATOM   3058  CG  PRO B 174      -5.958 -11.240  18.317  1.00  0.00           C  
ATOM   3059  CD  PRO B 174      -6.107 -12.751  18.439  1.00  0.00           C  
ATOM   3060  N   MET B 175      -5.237 -12.123  14.971  1.00  0.00           N  
ATOM   3061  CA  MET B 175      -4.528 -12.060  13.686  1.00  0.00           C  
ATOM   3062  C   MET B 175      -5.174 -12.957  12.638  1.00  0.00           C  
ATOM   3063  O   MET B 175      -5.339 -12.538  11.497  1.00  0.00           O  
ATOM   3064  CB  MET B 175      -3.063 -12.455  13.878  1.00  0.00           C  
ATOM   3065  CG  MET B 175      -2.199 -12.197  12.642  1.00  0.00           C  
ATOM   3066  SD  MET B 175      -1.847 -10.431  12.373  1.00  0.00           S  
ATOM   3067  CE  MET B 175      -2.933 -10.034  10.997  1.00  0.00           C  
ATOM   3068  N   SER B 176      -5.603 -14.170  13.013  1.00  0.00           N  
ATOM   3069  CA  SER B 176      -6.259 -15.068  12.062  1.00  0.00           C  
ATOM   3070  C   SER B 176      -7.574 -14.502  11.523  1.00  0.00           C  
ATOM   3071  O   SER B 176      -7.883 -14.691  10.350  1.00  0.00           O  
ATOM   3072  CB  SER B 176      -6.470 -16.454  12.679  1.00  0.00           C  
ATOM   3073  OG  SER B 176      -7.466 -16.500  13.668  1.00  0.00           O  
ATOM   3074  N   MET B 177      -8.315 -13.761  12.346  1.00  0.00           N  
ATOM   3075  CA  MET B 177      -9.561 -13.122  11.927  1.00  0.00           C  
ATOM   3076  C   MET B 177      -9.313 -11.888  11.054  1.00  0.00           C  
ATOM   3077  O   MET B 177     -10.058 -11.653  10.107  1.00  0.00           O  
ATOM   3078  CB  MET B 177     -10.402 -12.750  13.155  1.00  0.00           C  
ATOM   3079  CG  MET B 177     -10.806 -13.946  14.023  1.00  0.00           C  
ATOM   3080  SD  MET B 177     -11.844 -15.183  13.192  1.00  0.00           S  
ATOM   3081  CE  MET B 177     -10.641 -16.472  12.854  1.00  0.00           C  
ATOM   3082  N   GLU B 178      -8.247 -11.130  11.309  1.00  0.00           N  
ATOM   3083  CA  GLU B 178      -7.810 -10.042  10.421  1.00  0.00           C  
ATOM   3084  C   GLU B 178      -7.360 -10.582   9.051  1.00  0.00           C  
ATOM   3085  O   GLU B 178      -7.744 -10.039   8.019  1.00  0.00           O  
ATOM   3086  CB  GLU B 178      -6.676  -9.245  11.081  1.00  0.00           C  
ATOM   3087  CG  GLU B 178      -7.125  -8.306  12.216  1.00  0.00           C  
ATOM   3088  CD  GLU B 178      -7.903  -7.057  11.754  1.00  0.00           C  
ATOM   3089  OE1 GLU B 178      -8.259  -6.212  12.617  1.00  0.00           O  
ATOM   3090  OE2 GLU B 178      -8.181  -6.874  10.548  1.00  0.00           O  
ATOM   3091  N   LEU B 179      -6.614 -11.689   9.026  1.00  0.00           N  
ATOM   3092  CA  LEU B 179      -6.177 -12.315   7.773  1.00  0.00           C  
ATOM   3093  C   LEU B 179      -7.358 -12.876   6.964  1.00  0.00           C  
ATOM   3094  O   LEU B 179      -7.394 -12.695   5.752  1.00  0.00           O  
ATOM   3095  CB  LEU B 179      -5.163 -13.432   8.076  1.00  0.00           C  
ATOM   3096  CG  LEU B 179      -3.811 -12.938   8.618  1.00  0.00           C  
ATOM   3097  CD1 LEU B 179      -3.003 -14.157   9.073  1.00  0.00           C  
ATOM   3098  CD2 LEU B 179      -3.009 -12.171   7.583  1.00  0.00           C  
ATOM   3099  N   LEU B 180      -8.338 -13.496   7.625  1.00  0.00           N  
ATOM   3100  CA  LEU B 180      -9.581 -13.928   6.964  1.00  0.00           C  
ATOM   3101  C   LEU B 180     -10.372 -12.743   6.404  1.00  0.00           C  
ATOM   3102  O   LEU B 180     -10.900 -12.827   5.289  1.00  0.00           O  
ATOM   3103  CB  LEU B 180     -10.453 -14.717   7.960  1.00  0.00           C  
ATOM   3104  CG  LEU B 180     -10.103 -16.206   8.027  1.00  0.00           C  
ATOM   3105  CD1 LEU B 180     -10.727 -16.836   9.271  1.00  0.00           C  
ATOM   3106  CD2 LEU B 180     -10.639 -16.969   6.817  1.00  0.00           C  
ATOM   3107  N   LEU B 181     -10.447 -11.631   7.135  1.00  0.00           N  
ATOM   3108  CA  LEU B 181     -11.078 -10.401   6.661  1.00  0.00           C  
ATOM   3109  C   LEU B 181     -10.337  -9.811   5.453  1.00  0.00           C  
ATOM   3110  O   LEU B 181     -10.961  -9.268   4.546  1.00  0.00           O  
ATOM   3111  CB  LEU B 181     -11.149  -9.408   7.833  1.00  0.00           C  
ATOM   3112  CG  LEU B 181     -11.919  -8.110   7.514  1.00  0.00           C  
ATOM   3113  CD1 LEU B 181     -13.408  -8.371   7.270  1.00  0.00           C  
ATOM   3114  CD2 LEU B 181     -11.796  -7.147   8.698  1.00  0.00           C  
ATOM   3115  N   ALA B 182      -9.010  -9.969   5.425  1.00  0.00           N  
ATOM   3116  CA  ALA B 182      -8.133  -9.559   4.336  1.00  0.00           C  
ATOM   3117  C   ALA B 182      -8.039 -10.587   3.187  1.00  0.00           C  
ATOM   3118  O   ALA B 182      -7.172 -10.453   2.327  1.00  0.00           O  
ATOM   3119  CB  ALA B 182      -6.766  -9.217   4.946  1.00  0.00           C  
ATOM   3120  N   GLY B 183      -8.892 -11.609   3.165  1.00  0.00           N  
ATOM   3121  CA  GLY B 183      -9.000 -12.576   2.065  1.00  0.00           C  
ATOM   3122  C   GLY B 183      -7.903 -13.649   2.000  1.00  0.00           C  
ATOM   3123  O   GLY B 183      -7.808 -14.359   1.001  1.00  0.00           O  
ATOM   3124  N   CYS B 184      -7.089 -13.804   3.043  1.00  0.00           N  
ATOM   3125  CA  CYS B 184      -6.098 -14.869   3.083  1.00  0.00           C  
ATOM   3126  C   CYS B 184      -6.748 -16.242   3.349  1.00  0.00           C  
ATOM   3127  O   CYS B 184      -7.643 -16.377   4.186  1.00  0.00           O  
ATOM   3128  CB  CYS B 184      -5.038 -14.609   4.163  1.00  0.00           C  
ATOM   3129  SG  CYS B 184      -4.111 -13.075   3.880  1.00  0.00           S  
ATOM   3130  N   THR B 185      -6.182 -17.290   2.748  1.00  0.00           N  
ATOM   3131  CA  THR B 185      -6.337 -18.660   3.251  1.00  0.00           C  
ATOM   3132  C   THR B 185      -5.501 -18.791   4.516  1.00  0.00           C  
ATOM   3133  O   THR B 185      -4.271 -18.725   4.464  1.00  0.00           O  
ATOM   3134  CB  THR B 185      -5.907 -19.690   2.201  1.00  0.00           C  
ATOM   3135  OG1 THR B 185      -6.733 -19.549   1.071  1.00  0.00           O  
ATOM   3136  CG2 THR B 185      -6.066 -21.122   2.700  1.00  0.00           C  
ATOM   3137  N   THR B 186      -6.146 -18.925   5.672  1.00  0.00           N  
ATOM   3138  CA  THR B 186      -5.484 -18.717   6.966  1.00  0.00           C  
ATOM   3139  C   THR B 186      -5.297 -20.010   7.742  1.00  0.00           C  
ATOM   3140  O   THR B 186      -6.261 -20.660   8.134  1.00  0.00           O  
ATOM   3141  CB  THR B 186      -6.248 -17.679   7.801  1.00  0.00           C  
ATOM   3142  OG1 THR B 186      -6.375 -16.478   7.074  1.00  0.00           O  
ATOM   3143  CG2 THR B 186      -5.518 -17.338   9.095  1.00  0.00           C  
ATOM   3144  N   THR B 187      -4.048 -20.356   8.034  1.00  0.00           N  
ATOM   3145  CA  THR B 187      -3.676 -21.484   8.899  1.00  0.00           C  
ATOM   3146  C   THR B 187      -3.132 -20.969  10.233  1.00  0.00           C  
ATOM   3147  O   THR B 187      -2.198 -20.175  10.265  1.00  0.00           O  
ATOM   3148  CB  THR B 187      -2.654 -22.399   8.214  1.00  0.00           C  
ATOM   3149  OG1 THR B 187      -3.210 -22.921   7.028  1.00  0.00           O  
ATOM   3150  CG2 THR B 187      -2.254 -23.599   9.070  1.00  0.00           C  
ATOM   3151  N   VAL B 188      -3.671 -21.456  11.349  1.00  0.00           N  
ATOM   3152  CA  VAL B 188      -3.158 -21.137  12.687  1.00  0.00           C  
ATOM   3153  C   VAL B 188      -2.409 -22.329  13.247  1.00  0.00           C  
ATOM   3154  O   VAL B 188      -2.989 -23.391  13.489  1.00  0.00           O  
ATOM   3155  CB  VAL B 188      -4.269 -20.670  13.645  1.00  0.00           C  
ATOM   3156  CG1 VAL B 188      -3.686 -20.226  14.992  1.00  0.00           C  
ATOM   3157  CG2 VAL B 188      -5.037 -19.477  13.059  1.00  0.00           C  
ATOM   3158  N   THR B 189      -1.110 -22.158  13.485  1.00  0.00           N  
ATOM   3159  CA  THR B 189      -0.254 -23.168  14.106  1.00  0.00           C  
ATOM   3160  C   THR B 189       0.082 -22.787  15.544  1.00  0.00           C  
ATOM   3161  O   THR B 189      -0.014 -21.629  15.956  1.00  0.00           O  
ATOM   3162  CB  THR B 189       1.011 -23.447  13.280  1.00  0.00           C  
ATOM   3163  OG1 THR B 189       1.883 -22.348  13.332  1.00  0.00           O  
ATOM   3164  CG2 THR B 189       0.718 -23.751  11.813  1.00  0.00           C  
ATOM   3165  N   HIS B 190       0.455 -23.777  16.354  1.00  0.00           N  
ATOM   3166  CA  HIS B 190       0.730 -23.604  17.776  1.00  0.00           C  
ATOM   3167  C   HIS B 190       1.606 -24.753  18.296  1.00  0.00           C  
ATOM   3168  O   HIS B 190       1.997 -25.642  17.534  1.00  0.00           O  
ATOM   3169  CB  HIS B 190      -0.612 -23.523  18.527  1.00  0.00           C  
ATOM   3170  CG  HIS B 190      -1.582 -24.621  18.193  1.00  0.00           C  
ATOM   3171  ND1 HIS B 190      -1.392 -25.967  18.342  1.00  0.00           N  
ATOM   3172  CD2 HIS B 190      -2.824 -24.474  17.615  1.00  0.00           C  
ATOM   3173  CE1 HIS B 190      -2.476 -26.615  17.865  1.00  0.00           C  
ATOM   3174  NE2 HIS B 190      -3.373 -25.736  17.423  1.00  0.00           N  
ATOM   3175  N   ARG B 191       1.884 -24.794  19.598  1.00  0.00           N  
ATOM   3176  CA  ARG B 191       2.757 -25.811  20.234  1.00  0.00           C  
ATOM   3177  C   ARG B 191       2.381 -27.279  19.986  1.00  0.00           C  
ATOM   3178  O   ARG B 191       3.208 -28.146  20.219  1.00  0.00           O  
ATOM   3179  CB  ARG B 191       2.851 -25.536  21.745  1.00  0.00           C  
ATOM   3180  CG  ARG B 191       1.535 -25.836  22.510  1.00  0.00           C  
ATOM   3181  CD  ARG B 191       1.699 -25.575  24.003  1.00  0.00           C  
ATOM   3182  NE  ARG B 191       0.486 -25.959  24.739  1.00  0.00           N  
ATOM   3183  CZ  ARG B 191       0.258 -25.799  26.049  1.00  0.00           C  
ATOM   3184  NH1 ARG B 191       1.148 -25.243  26.812  1.00  0.00           N  
ATOM   3185  NH2 ARG B 191      -0.856 -26.186  26.561  1.00  0.00           N  
ATOM   3186  N   PHE B 192       1.155 -27.560  19.561  1.00  0.00           N  
ATOM   3187  CA  PHE B 192       0.671 -28.914  19.257  1.00  0.00           C  
ATOM   3188  C   PHE B 192       0.672 -29.235  17.756  1.00  0.00           C  
ATOM   3189  O   PHE B 192       0.299 -30.342  17.373  1.00  0.00           O  
ATOM   3190  CB  PHE B 192      -0.724 -29.102  19.869  1.00  0.00           C  
ATOM   3191  CG  PHE B 192      -0.822 -28.837  21.354  1.00  0.00           C  
ATOM   3192  CD1 PHE B 192      -0.148 -29.669  22.268  1.00  0.00           C  
ATOM   3193  CD2 PHE B 192      -1.629 -27.788  21.834  1.00  0.00           C  
ATOM   3194  CE1 PHE B 192      -0.313 -29.480  23.653  1.00  0.00           C  
ATOM   3195  CE2 PHE B 192      -1.796 -27.593  23.215  1.00  0.00           C  
ATOM   3196  CZ  PHE B 192      -1.144 -28.444  24.124  1.00  0.00           C  
ATOM   3197  N   THR B 193       1.071 -28.303  16.913  1.00  0.00           N  
ATOM   3198  CA  THR B 193       1.146 -28.511  15.466  1.00  0.00           C  
ATOM   3199  C   THR B 193       2.230 -29.530  15.134  1.00  0.00           C  
ATOM   3200  O   THR B 193       3.382 -29.401  15.554  1.00  0.00           O  
ATOM   3201  CB  THR B 193       1.387 -27.187  14.733  1.00  0.00           C  
ATOM   3202  OG1 THR B 193       0.264 -26.357  14.958  1.00  0.00           O  
ATOM   3203  CG2 THR B 193       1.514 -27.355  13.220  1.00  0.00           C  
ATOM   3204  N   LYS B 194       1.863 -30.545  14.361  1.00  0.00           N  
ATOM   3205  CA  LYS B 194       2.784 -31.551  13.846  1.00  0.00           C  
ATOM   3206  C   LYS B 194       3.439 -31.027  12.569  1.00  0.00           C  
ATOM   3207  O   LYS B 194       2.761 -30.421  11.744  1.00  0.00           O  
ATOM   3208  CB  LYS B 194       2.053 -32.873  13.586  1.00  0.00           C  
ATOM   3209  CG  LYS B 194       1.491 -33.491  14.877  1.00  0.00           C  
ATOM   3210  CD  LYS B 194       0.797 -34.823  14.567  1.00  0.00           C  
ATOM   3211  CE  LYS B 194       0.214 -35.423  15.847  1.00  0.00           C  
ATOM   3212  NZ  LYS B 194      -0.486 -36.708  15.579  1.00  0.00           N  
ATOM   3213  N   ASN B 195       4.731 -31.311  12.397  1.00  0.00           N  
ATOM   3214  CA  ASN B 195       5.504 -30.944  11.213  1.00  0.00           C  
ATOM   3215  C   ASN B 195       5.368 -29.449  10.836  1.00  0.00           C  
ATOM   3216  O   ASN B 195       4.968 -29.103   9.728  1.00  0.00           O  
ATOM   3217  CB  ASN B 195       5.197 -31.923  10.065  1.00  0.00           C  
ATOM   3218  CG  ASN B 195       6.203 -31.813   8.935  1.00  0.00           C  
ATOM   3219  OD1 ASN B 195       7.276 -31.249   9.087  1.00  0.00           O  
ATOM   3220  ND2 ASN B 195       5.910 -32.378   7.795  1.00  0.00           N  
ATOM   3221  N   LEU B 196       5.704 -28.563  11.773  1.00  0.00           N  
ATOM   3222  CA  LEU B 196       5.593 -27.118  11.580  1.00  0.00           C  
ATOM   3223  C   LEU B 196       6.305 -26.633  10.312  1.00  0.00           C  
ATOM   3224  O   LEU B 196       5.769 -25.799   9.596  1.00  0.00           O  
ATOM   3225  CB  LEU B 196       6.152 -26.413  12.836  1.00  0.00           C  
ATOM   3226  CG  LEU B 196       6.053 -24.873  12.792  1.00  0.00           C  
ATOM   3227  CD1 LEU B 196       4.600 -24.407  12.740  1.00  0.00           C  
ATOM   3228  CD2 LEU B 196       6.699 -24.285  14.048  1.00  0.00           C  
ATOM   3229  N   ARG B 197       7.484 -27.220  10.010  1.00  0.00           N  
ATOM   3230  CA  ARG B 197       8.272 -26.896   8.809  1.00  0.00           C  
ATOM   3231  C   ARG B 197       7.447 -26.984   7.522  1.00  0.00           C  
ATOM   3232  O   ARG B 197       7.538 -26.081   6.706  1.00  0.00           O  
ATOM   3233  CB  ARG B 197       9.499 -27.814   8.770  1.00  0.00           C  
ATOM   3234  CG  ARG B 197      10.364 -27.537   7.537  1.00  0.00           C  
ATOM   3235  CD  ARG B 197      11.687 -28.316   7.563  1.00  0.00           C  
ATOM   3236  NE  ARG B 197      12.434 -28.043   6.351  1.00  0.00           N  
ATOM   3237  CZ  ARG B 197      13.695 -28.283   6.075  1.00  0.00           C  
ATOM   3238  NH1 ARG B 197      14.474 -28.925   6.901  1.00  0.00           N  
ATOM   3239  NH2 ARG B 197      14.188 -27.863   4.941  1.00  0.00           N  
ATOM   3240  N   HIS B 198       6.601 -28.012   7.374  1.00  0.00           N  
ATOM   3241  CA  HIS B 198       5.744 -28.157   6.194  1.00  0.00           C  
ATOM   3242  C   HIS B 198       4.782 -26.977   6.028  1.00  0.00           C  
ATOM   3243  O   HIS B 198       4.567 -26.499   4.914  1.00  0.00           O  
ATOM   3244  CB  HIS B 198       4.975 -29.475   6.299  1.00  0.00           C  
ATOM   3245  CG  HIS B 198       4.007 -29.687   5.171  1.00  0.00           C  
ATOM   3246  ND1 HIS B 198       4.328 -29.929   3.850  1.00  0.00           N  
ATOM   3247  CD2 HIS B 198       2.635 -29.622   5.242  1.00  0.00           C  
ATOM   3248  CE1 HIS B 198       3.189 -30.014   3.155  1.00  0.00           C  
ATOM   3249  NE2 HIS B 198       2.140 -29.837   3.967  1.00  0.00           N  
ATOM   3250  N   HIS B 199       4.210 -26.473   7.130  1.00  0.00           N  
ATOM   3251  CA  HIS B 199       3.347 -25.295   7.083  1.00  0.00           C  
ATOM   3252  C   HIS B 199       4.135 -24.032   6.710  1.00  0.00           C  
ATOM   3253  O   HIS B 199       3.672 -23.265   5.873  1.00  0.00           O  
ATOM   3254  CB  HIS B 199       2.618 -25.126   8.424  1.00  0.00           C  
ATOM   3255  CG  HIS B 199       1.647 -26.240   8.718  1.00  0.00           C  
ATOM   3256  ND1 HIS B 199       0.390 -26.374   8.173  1.00  0.00           N  
ATOM   3257  CD2 HIS B 199       1.831 -27.300   9.563  1.00  0.00           C  
ATOM   3258  CE1 HIS B 199      -0.165 -27.482   8.686  1.00  0.00           C  
ATOM   3259  NE2 HIS B 199       0.683 -28.076   9.540  1.00  0.00           N  
ATOM   3260  N   VAL B 200       5.325 -23.866   7.281  1.00  0.00           N  
ATOM   3261  CA  VAL B 200       6.189 -22.710   7.003  1.00  0.00           C  
ATOM   3262  C   VAL B 200       6.647 -22.680   5.542  1.00  0.00           C  
ATOM   3263  O   VAL B 200       6.550 -21.645   4.897  1.00  0.00           O  
ATOM   3264  CB  VAL B 200       7.400 -22.678   7.958  1.00  0.00           C  
ATOM   3265  CG1 VAL B 200       8.322 -21.491   7.676  1.00  0.00           C  
ATOM   3266  CG2 VAL B 200       6.953 -22.569   9.413  1.00  0.00           C  
ATOM   3267  N   GLU B 201       7.076 -23.826   4.998  1.00  0.00           N  
ATOM   3268  CA  GLU B 201       7.551 -23.949   3.614  1.00  0.00           C  
ATOM   3269  C   GLU B 201       6.470 -23.628   2.566  1.00  0.00           C  
ATOM   3270  O   GLU B 201       6.795 -23.280   1.431  1.00  0.00           O  
ATOM   3271  CB  GLU B 201       8.095 -25.370   3.381  1.00  0.00           C  
ATOM   3272  CG  GLU B 201       9.474 -25.574   4.039  1.00  0.00           C  
ATOM   3273  CD  GLU B 201      10.014 -27.011   3.946  1.00  0.00           C  
ATOM   3274  OE1 GLU B 201      11.251 -27.184   4.090  1.00  0.00           O  
ATOM   3275  OE2 GLU B 201       9.223 -27.967   3.802  1.00  0.00           O  
ATOM   3276  N   ASN B 202       5.189 -23.710   2.940  1.00  0.00           N  
ATOM   3277  CA  ASN B 202       4.061 -23.397   2.062  1.00  0.00           C  
ATOM   3278  C   ASN B 202       3.463 -21.998   2.291  1.00  0.00           C  
ATOM   3279  O   ASN B 202       2.522 -21.625   1.589  1.00  0.00           O  
ATOM   3280  CB  ASN B 202       3.007 -24.511   2.190  1.00  0.00           C  
ATOM   3281  CG  ASN B 202       3.476 -25.809   1.552  1.00  0.00           C  
ATOM   3282  OD1 ASN B 202       3.575 -25.936   0.350  1.00  0.00           O  
ATOM   3283  ND2 ASN B 202       3.787 -26.807   2.341  1.00  0.00           N  
ATOM   3284  N   ALA B 203       3.965 -21.225   3.258  1.00  0.00           N  
ATOM   3285  CA  ALA B 203       3.411 -19.919   3.594  1.00  0.00           C  
ATOM   3286  C   ALA B 203       3.877 -18.837   2.615  1.00  0.00           C  
ATOM   3287  O   ALA B 203       5.073 -18.541   2.540  1.00  0.00           O  
ATOM   3288  CB  ALA B 203       3.775 -19.585   5.041  1.00  0.00           C  
ATOM   3289  N   ASP B 204       2.942 -18.184   1.924  1.00  0.00           N  
ATOM   3290  CA  ASP B 204       3.195 -16.940   1.184  1.00  0.00           C  
ATOM   3291  C   ASP B 204       3.366 -15.763   2.159  1.00  0.00           C  
ATOM   3292  O   ASP B 204       4.218 -14.895   1.965  1.00  0.00           O  
ATOM   3293  CB  ASP B 204       2.031 -16.644   0.234  1.00  0.00           C  
ATOM   3294  CG  ASP B 204       1.761 -17.781  -0.748  1.00  0.00           C  
ATOM   3295  OD1 ASP B 204       2.731 -18.225  -1.398  1.00  0.00           O  
ATOM   3296  OD2 ASP B 204       0.598 -18.235  -0.817  1.00  0.00           O  
ATOM   3297  N   LEU B 205       2.572 -15.774   3.238  1.00  0.00           N  
ATOM   3298  CA  LEU B 205       2.649 -14.830   4.338  1.00  0.00           C  
ATOM   3299  C   LEU B 205       2.840 -15.591   5.644  1.00  0.00           C  
ATOM   3300  O   LEU B 205       2.000 -16.399   6.041  1.00  0.00           O  
ATOM   3301  CB  LEU B 205       1.377 -13.962   4.320  1.00  0.00           C  
ATOM   3302  CG  LEU B 205       1.219 -13.021   5.528  1.00  0.00           C  
ATOM   3303  CD1 LEU B 205       2.336 -11.991   5.622  1.00  0.00           C  
ATOM   3304  CD2 LEU B 205      -0.105 -12.258   5.407  1.00  0.00           C  
ATOM   3305  N   LEU B 206       3.934 -15.315   6.351  1.00  0.00           N  
ATOM   3306  CA  LEU B 206       4.252 -15.928   7.630  1.00  0.00           C  
ATOM   3307  C   LEU B 206       4.221 -14.874   8.734  1.00  0.00           C  
ATOM   3308  O   LEU B 206       4.932 -13.882   8.670  1.00  0.00           O  
ATOM   3309  CB  LEU B 206       5.627 -16.619   7.517  1.00  0.00           C  
ATOM   3310  CG  LEU B 206       5.977 -17.461   8.757  1.00  0.00           C  
ATOM   3311  CD1 LEU B 206       5.148 -18.740   8.810  1.00  0.00           C  
ATOM   3312  CD2 LEU B 206       7.449 -17.852   8.715  1.00  0.00           C  
ATOM   3313  N   ILE B 207       3.425 -15.122   9.781  1.00  0.00           N  
ATOM   3314  CA  ILE B 207       3.349 -14.262  10.965  1.00  0.00           C  
ATOM   3315  C   ILE B 207       3.769 -15.079  12.184  1.00  0.00           C  
ATOM   3316  O   ILE B 207       3.078 -16.017  12.569  1.00  0.00           O  
ATOM   3317  CB  ILE B 207       1.955 -13.625  11.121  1.00  0.00           C  
ATOM   3318  CG1 ILE B 207       1.575 -12.870   9.824  1.00  0.00           C  
ATOM   3319  CG2 ILE B 207       1.942 -12.694  12.348  1.00  0.00           C  
ATOM   3320  CD1 ILE B 207       0.218 -12.170   9.868  1.00  0.00           C  
ATOM   3321  N   VAL B 208       4.893 -14.709  12.795  1.00  0.00           N  
ATOM   3322  CA  VAL B 208       5.484 -15.460  13.901  1.00  0.00           C  
ATOM   3323  C   VAL B 208       5.345 -14.672  15.193  1.00  0.00           C  
ATOM   3324  O   VAL B 208       5.852 -13.558  15.312  1.00  0.00           O  
ATOM   3325  CB  VAL B 208       6.945 -15.845  13.633  1.00  0.00           C  
ATOM   3326  CG1 VAL B 208       7.406 -16.903  14.646  1.00  0.00           C  
ATOM   3327  CG2 VAL B 208       7.117 -16.450  12.234  1.00  0.00           C  
ATOM   3328  N   ALA B 209       4.636 -15.242  16.179  1.00  0.00           N  
ATOM   3329  CA  ALA B 209       4.323 -14.616  17.458  1.00  0.00           C  
ATOM   3330  C   ALA B 209       4.364 -15.637  18.602  1.00  0.00           C  
ATOM   3331  O   ALA B 209       3.340 -15.971  19.209  1.00  0.00           O  
ATOM   3332  CB  ALA B 209       2.969 -13.911  17.325  1.00  0.00           C  
ATOM   3333  N   VAL B 210       5.560 -16.176  18.879  1.00  0.00           N  
ATOM   3334  CA  VAL B 210       5.790 -17.196  19.915  1.00  0.00           C  
ATOM   3335  C   VAL B 210       6.622 -16.696  21.097  1.00  0.00           C  
ATOM   3336  O   VAL B 210       6.578 -17.316  22.161  1.00  0.00           O  
ATOM   3337  CB  VAL B 210       6.400 -18.487  19.334  1.00  0.00           C  
ATOM   3338  CG1 VAL B 210       5.439 -19.147  18.339  1.00  0.00           C  
ATOM   3339  CG2 VAL B 210       7.754 -18.281  18.652  1.00  0.00           C  
ATOM   3340  N   GLY B 211       7.356 -15.593  20.930  1.00  0.00           N  
ATOM   3341  CA  GLY B 211       8.222 -15.035  21.971  1.00  0.00           C  
ATOM   3342  C   GLY B 211       9.438 -15.903  22.281  1.00  0.00           C  
ATOM   3343  O   GLY B 211       9.805 -16.082  23.442  1.00  0.00           O  
ATOM   3344  N   LYS B 212      10.035 -16.518  21.253  1.00  0.00           N  
ATOM   3345  CA  LYS B 212      11.214 -17.386  21.377  1.00  0.00           C  
ATOM   3346  C   LYS B 212      12.271 -16.996  20.344  1.00  0.00           C  
ATOM   3347  O   LYS B 212      12.019 -17.148  19.150  1.00  0.00           O  
ATOM   3348  CB  LYS B 212      10.827 -18.860  21.207  1.00  0.00           C  
ATOM   3349  CG  LYS B 212      10.004 -19.378  22.377  1.00  0.00           C  
ATOM   3350  CD  LYS B 212       9.767 -20.882  22.208  1.00  0.00           C  
ATOM   3351  CE  LYS B 212       8.949 -21.413  23.374  1.00  0.00           C  
ATOM   3352  NZ  LYS B 212       8.757 -22.875  23.263  1.00  0.00           N  
ATOM   3353  N   PRO B 213      13.471 -16.564  20.785  1.00  0.00           N  
ATOM   3354  CA  PRO B 213      14.513 -16.111  19.876  1.00  0.00           C  
ATOM   3355  C   PRO B 213      14.929 -17.222  18.909  1.00  0.00           C  
ATOM   3356  O   PRO B 213      15.263 -18.328  19.336  1.00  0.00           O  
ATOM   3357  CB  PRO B 213      15.668 -15.660  20.774  1.00  0.00           C  
ATOM   3358  CG  PRO B 213      15.459 -16.428  22.076  1.00  0.00           C  
ATOM   3359  CD  PRO B 213      13.936 -16.541  22.160  1.00  0.00           C  
ATOM   3360  N   GLY B 214      14.914 -16.930  17.612  1.00  0.00           N  
ATOM   3361  CA  GLY B 214      15.335 -17.851  16.556  1.00  0.00           C  
ATOM   3362  C   GLY B 214      14.530 -19.154  16.477  1.00  0.00           C  
ATOM   3363  O   GLY B 214      15.070 -20.180  16.076  1.00  0.00           O  
ATOM   3364  N   PHE B 215      13.243 -19.130  16.878  1.00  0.00           N  
ATOM   3365  CA  PHE B 215      12.398 -20.330  16.872  1.00  0.00           C  
ATOM   3366  C   PHE B 215      12.176 -20.890  15.468  1.00  0.00           C  
ATOM   3367  O   PHE B 215      12.083 -22.108  15.300  1.00  0.00           O  
ATOM   3368  CB  PHE B 215      11.059 -19.997  17.541  1.00  0.00           C  
ATOM   3369  CG  PHE B 215      10.113 -21.173  17.635  1.00  0.00           C  
ATOM   3370  CD1 PHE B 215       8.980 -21.241  16.809  1.00  0.00           C  
ATOM   3371  CD2 PHE B 215      10.388 -22.226  18.522  1.00  0.00           C  
ATOM   3372  CE1 PHE B 215       8.120 -22.345  16.874  1.00  0.00           C  
ATOM   3373  CE2 PHE B 215       9.532 -23.334  18.592  1.00  0.00           C  
ATOM   3374  CZ  PHE B 215       8.400 -23.395  17.769  1.00  0.00           C  
ATOM   3375  N   ILE B 216      12.107 -20.032  14.454  1.00  0.00           N  
ATOM   3376  CA  ILE B 216      11.974 -20.418  13.053  1.00  0.00           C  
ATOM   3377  C   ILE B 216      13.318 -20.229  12.341  1.00  0.00           C  
ATOM   3378  O   ILE B 216      13.764 -19.088  12.187  1.00  0.00           O  
ATOM   3379  CB  ILE B 216      10.832 -19.653  12.368  1.00  0.00           C  
ATOM   3380  CG1 ILE B 216       9.478 -19.878  13.070  1.00  0.00           C  
ATOM   3381  CG2 ILE B 216      10.717 -20.032  10.878  1.00  0.00           C  
ATOM   3382  CD1 ILE B 216       9.024 -21.354  13.153  1.00  0.00           C  
ATOM   3383  N   PRO B 217      13.965 -21.336  11.892  1.00  0.00           N  
ATOM   3384  CA  PRO B 217      15.139 -21.252  11.038  1.00  0.00           C  
ATOM   3385  C   PRO B 217      14.814 -20.556   9.713  1.00  0.00           C  
ATOM   3386  O   PRO B 217      13.757 -20.783   9.130  1.00  0.00           O  
ATOM   3387  CB  PRO B 217      15.600 -22.696  10.811  1.00  0.00           C  
ATOM   3388  CG  PRO B 217      14.943 -23.479  11.943  1.00  0.00           C  
ATOM   3389  CD  PRO B 217      13.642 -22.723  12.173  1.00  0.00           C  
ATOM   3390  N   GLY B 218      15.737 -19.721   9.216  1.00  0.00           N  
ATOM   3391  CA  GLY B 218      15.520 -18.962   7.986  1.00  0.00           C  
ATOM   3392  C   GLY B 218      15.435 -19.817   6.720  1.00  0.00           C  
ATOM   3393  O   GLY B 218      14.772 -19.429   5.762  1.00  0.00           O  
ATOM   3394  N   ASP B 219      16.042 -21.016   6.717  1.00  0.00           N  
ATOM   3395  CA  ASP B 219      15.973 -21.969   5.605  1.00  0.00           C  
ATOM   3396  C   ASP B 219      14.600 -22.640   5.444  1.00  0.00           C  
ATOM   3397  O   ASP B 219      14.341 -23.270   4.420  1.00  0.00           O  
ATOM   3398  CB  ASP B 219      17.095 -23.013   5.742  1.00  0.00           C  
ATOM   3399  CG  ASP B 219      16.899 -23.952   6.938  1.00  0.00           C  
ATOM   3400  OD1 ASP B 219      16.748 -23.422   8.060  1.00  0.00           O  
ATOM   3401  OD2 ASP B 219      16.883 -25.185   6.735  1.00  0.00           O  
ATOM   3402  N   TRP B 220      13.693 -22.462   6.417  1.00  0.00           N  
ATOM   3403  CA  TRP B 220      12.314 -22.929   6.314  1.00  0.00           C  
ATOM   3404  C   TRP B 220      11.410 -21.990   5.518  1.00  0.00           C  
ATOM   3405  O   TRP B 220      10.358 -22.405   5.040  1.00  0.00           O  
ATOM   3406  CB  TRP B 220      11.727 -23.132   7.725  1.00  0.00           C  
ATOM   3407  CG  TRP B 220      12.297 -24.245   8.540  1.00  0.00           C  
ATOM   3408  CD1 TRP B 220      13.456 -24.903   8.319  1.00  0.00           C  
ATOM   3409  CD2 TRP B 220      11.723 -24.855   9.737  1.00  0.00           C  
ATOM   3410  NE1 TRP B 220      13.648 -25.869   9.294  1.00  0.00           N  
ATOM   3411  CE2 TRP B 220      12.608 -25.865  10.181  1.00  0.00           C  
ATOM   3412  CE3 TRP B 220      10.537 -24.634  10.477  1.00  0.00           C  
ATOM   3413  CZ2 TRP B 220      12.338 -26.645  11.334  1.00  0.00           C  
ATOM   3414  CZ3 TRP B 220      10.263 -25.411  11.621  1.00  0.00           C  
ATOM   3415  CH2 TRP B 220      11.162 -26.402  12.037  1.00  0.00           C  
ATOM   3416  N   ILE B 221      11.811 -20.735   5.376  1.00  0.00           N  
ATOM   3417  CA  ILE B 221      11.013 -19.707   4.714  1.00  0.00           C  
ATOM   3418  C   ILE B 221      10.835 -20.063   3.232  1.00  0.00           C  
ATOM   3419  O   ILE B 221      11.808 -20.365   2.541  1.00  0.00           O  
ATOM   3420  CB  ILE B 221      11.649 -18.321   4.916  1.00  0.00           C  
ATOM   3421  CG1 ILE B 221      11.834 -17.959   6.409  1.00  0.00           C  
ATOM   3422  CG2 ILE B 221      10.848 -17.221   4.210  1.00  0.00           C  
ATOM   3423  CD1 ILE B 221      10.552 -17.984   7.252  1.00  0.00           C  
ATOM   3424  N   LYS B 222       9.597 -19.991   2.751  1.00  0.00           N  
ATOM   3425  CA  LYS B 222       9.286 -20.112   1.326  1.00  0.00           C  
ATOM   3426  C   LYS B 222       9.971 -18.991   0.554  1.00  0.00           C  
ATOM   3427  O   LYS B 222       9.982 -17.839   0.986  1.00  0.00           O  
ATOM   3428  CB  LYS B 222       7.763 -20.116   1.133  1.00  0.00           C  
ATOM   3429  CG  LYS B 222       7.344 -20.319  -0.327  1.00  0.00           C  
ATOM   3430  CD  LYS B 222       5.817 -20.348  -0.451  1.00  0.00           C  
ATOM   3431  CE  LYS B 222       5.378 -20.500  -1.912  1.00  0.00           C  
ATOM   3432  NZ  LYS B 222       3.901 -20.551  -2.027  1.00  0.00           N  
ATOM   3433  N   GLU B 223      10.541 -19.322  -0.594  1.00  0.00           N  
ATOM   3434  CA  GLU B 223      11.177 -18.335  -1.456  1.00  0.00           C  
ATOM   3435  C   GLU B 223      10.134 -17.329  -1.972  1.00  0.00           C  
ATOM   3436  O   GLU B 223       9.111 -17.720  -2.537  1.00  0.00           O  
ATOM   3437  CB  GLU B 223      11.944 -19.066  -2.556  1.00  0.00           C  
ATOM   3438  CG  GLU B 223      13.111 -18.236  -3.095  1.00  0.00           C  
ATOM   3439  CD  GLU B 223      14.185 -19.115  -3.762  1.00  0.00           C  
ATOM   3440  OE1 GLU B 223      15.366 -18.692  -3.716  1.00  0.00           O  
ATOM   3441  OE2 GLU B 223      13.846 -20.204  -4.256  1.00  0.00           O  
ATOM   3442  N   GLY B 224      10.355 -16.052  -1.706  1.00  0.00           N  
ATOM   3443  CA  GLY B 224       9.416 -14.976  -2.007  1.00  0.00           C  
ATOM   3444  C   GLY B 224       8.391 -14.657  -0.911  1.00  0.00           C  
ATOM   3445  O   GLY B 224       7.629 -13.710  -1.078  1.00  0.00           O  
ATOM   3446  N   ALA B 225       8.385 -15.400   0.204  1.00  0.00           N  
ATOM   3447  CA  ALA B 225       7.429 -15.174   1.285  1.00  0.00           C  
ATOM   3448  C   ALA B 225       7.548 -13.775   1.915  1.00  0.00           C  
ATOM   3449  O   ALA B 225       8.614 -13.155   1.930  1.00  0.00           O  
ATOM   3450  CB  ALA B 225       7.593 -16.261   2.353  1.00  0.00           C  
ATOM   3451  N   ILE B 226       6.444 -13.312   2.511  1.00  0.00           N  
ATOM   3452  CA  ILE B 226       6.401 -12.135   3.376  1.00  0.00           C  
ATOM   3453  C   ILE B 226       6.520 -12.619   4.817  1.00  0.00           C  
ATOM   3454  O   ILE B 226       5.698 -13.409   5.277  1.00  0.00           O  
ATOM   3455  CB  ILE B 226       5.108 -11.339   3.141  1.00  0.00           C  
ATOM   3456  CG1 ILE B 226       4.944 -10.890   1.677  1.00  0.00           C  
ATOM   3457  CG2 ILE B 226       5.062 -10.118   4.072  1.00  0.00           C  
ATOM   3458  CD1 ILE B 226       3.489 -10.997   1.223  1.00  0.00           C  
ATOM   3459  N   VAL B 227       7.528 -12.157   5.543  1.00  0.00           N  
ATOM   3460  CA  VAL B 227       7.809 -12.587   6.916  1.00  0.00           C  
ATOM   3461  C   VAL B 227       7.546 -11.444   7.888  1.00  0.00           C  
ATOM   3462  O   VAL B 227       8.231 -10.421   7.878  1.00  0.00           O  
ATOM   3463  CB  VAL B 227       9.239 -13.145   7.055  1.00  0.00           C  
ATOM   3464  CG1 VAL B 227       9.509 -13.625   8.484  1.00  0.00           C  
ATOM   3465  CG2 VAL B 227       9.455 -14.332   6.114  1.00  0.00           C  
ATOM   3466  N   ILE B 228       6.559 -11.640   8.762  1.00  0.00           N  
ATOM   3467  CA  ILE B 228       6.195 -10.722   9.840  1.00  0.00           C  
ATOM   3468  C   ILE B 228       6.635 -11.335  11.167  1.00  0.00           C  
ATOM   3469  O   ILE B 228       6.016 -12.285  11.661  1.00  0.00           O  
ATOM   3470  CB  ILE B 228       4.694 -10.400   9.801  1.00  0.00           C  
ATOM   3471  CG1 ILE B 228       4.194  -9.875   8.426  1.00  0.00           C  
ATOM   3472  CG2 ILE B 228       4.332  -9.404  10.909  1.00  0.00           C  
ATOM   3473  CD1 ILE B 228       4.845  -8.577   7.944  1.00  0.00           C  
ATOM   3474  N   ASP B 229       7.688 -10.795  11.752  1.00  0.00           N  
ATOM   3475  CA  ASP B 229       8.222 -11.221  13.042  1.00  0.00           C  
ATOM   3476  C   ASP B 229       7.678 -10.322  14.160  1.00  0.00           C  
ATOM   3477  O   ASP B 229       8.020  -9.142  14.262  1.00  0.00           O  
ATOM   3478  CB  ASP B 229       9.749 -11.253  12.973  1.00  0.00           C  
ATOM   3479  CG  ASP B 229      10.383 -12.024  14.126  1.00  0.00           C  
ATOM   3480  OD1 ASP B 229       9.714 -12.243  15.162  1.00  0.00           O  
ATOM   3481  OD2 ASP B 229      11.562 -12.417  13.989  1.00  0.00           O  
ATOM   3482  N   VAL B 230       6.794 -10.869  14.979  1.00  0.00           N  
ATOM   3483  CA  VAL B 230       6.170 -10.175  16.117  1.00  0.00           C  
ATOM   3484  C   VAL B 230       7.006 -10.326  17.386  1.00  0.00           C  
ATOM   3485  O   VAL B 230       6.806  -9.589  18.354  1.00  0.00           O  
ATOM   3486  CB  VAL B 230       4.727 -10.676  16.345  1.00  0.00           C  
ATOM   3487  CG1 VAL B 230       3.964  -9.810  17.349  1.00  0.00           C  
ATOM   3488  CG2 VAL B 230       3.908 -10.682  15.043  1.00  0.00           C  
ATOM   3489  N   GLY B 231       7.949 -11.265  17.408  1.00  0.00           N  
ATOM   3490  CA  GLY B 231       8.808 -11.536  18.543  1.00  0.00           C  
ATOM   3491  C   GLY B 231       9.679 -10.333  18.895  1.00  0.00           C  
ATOM   3492  O   GLY B 231      10.257  -9.680  18.036  1.00  0.00           O  
ATOM   3493  N   ILE B 232       9.794 -10.054  20.203  1.00  0.00           N  
ATOM   3494  CA  ILE B 232      10.714  -9.059  20.747  1.00  0.00           C  
ATOM   3495  C   ILE B 232      11.443  -9.718  21.914  1.00  0.00           C  
ATOM   3496  O   ILE B 232      11.023  -9.633  23.071  1.00  0.00           O  
ATOM   3497  CB  ILE B 232       9.998  -7.749  21.148  1.00  0.00           C  
ATOM   3498  CG1 ILE B 232       9.204  -7.153  19.955  1.00  0.00           C  
ATOM   3499  CG2 ILE B 232      11.035  -6.730  21.660  1.00  0.00           C  
ATOM   3500  CD1 ILE B 232       8.430  -5.872  20.293  1.00  0.00           C  
ATOM   3501  N   ASN B 233      12.535 -10.411  21.603  1.00  0.00           N  
ATOM   3502  CA  ASN B 233      13.291 -11.207  22.564  1.00  0.00           C  
ATOM   3503  C   ASN B 233      14.598 -10.490  22.907  1.00  0.00           C  
ATOM   3504  O   ASN B 233      15.433 -10.256  22.037  1.00  0.00           O  
ATOM   3505  CB  ASN B 233      13.539 -12.599  21.987  1.00  0.00           C  
ATOM   3506  CG  ASN B 233      12.256 -13.290  21.556  1.00  0.00           C  
ATOM   3507  OD1 ASN B 233      11.431 -13.671  22.364  1.00  0.00           O  
ATOM   3508  ND2 ASN B 233      12.065 -13.455  20.258  1.00  0.00           N  
ATOM   3509  N   ARG B 234      14.794 -10.166  24.187  1.00  0.00           N  
ATOM   3510  CA  ARG B 234      16.043  -9.590  24.679  1.00  0.00           C  
ATOM   3511  C   ARG B 234      17.001 -10.710  25.068  1.00  0.00           C  
ATOM   3512  O   ARG B 234      16.701 -11.495  25.956  1.00  0.00           O  
ATOM   3513  CB  ARG B 234      15.748  -8.591  25.797  1.00  0.00           C  
ATOM   3514  CG  ARG B 234      16.989  -7.755  26.138  1.00  0.00           C  
ATOM   3515  CD  ARG B 234      16.685  -6.647  27.165  1.00  0.00           C  
ATOM   3516  NE  ARG B 234      15.889  -5.549  26.573  1.00  0.00           N  
ATOM   3517  CZ  ARG B 234      15.874  -4.280  26.972  1.00  0.00           C  
ATOM   3518  NH1 ARG B 234      16.591  -3.879  27.990  1.00  0.00           N  
ATOM   3519  NH2 ARG B 234      15.144  -3.389  26.352  1.00  0.00           N  
ATOM   3520  N   LEU B 235      18.167 -10.763  24.419  1.00  0.00           N  
ATOM   3521  CA  LEU B 235      19.236 -11.709  24.730  1.00  0.00           C  
ATOM   3522  C   LEU B 235      20.045 -11.246  25.944  1.00  0.00           C  
ATOM   3523  O   LEU B 235      20.021 -10.071  26.315  1.00  0.00           O  
ATOM   3524  CB  LEU B 235      20.143 -11.886  23.497  1.00  0.00           C  
ATOM   3525  CG  LEU B 235      19.451 -12.394  22.213  1.00  0.00           C  
ATOM   3526  CD1 LEU B 235      20.500 -12.552  21.114  1.00  0.00           C  
ATOM   3527  CD2 LEU B 235      18.758 -13.738  22.416  1.00  0.00           C  
ATOM   3528  N   GLU B 236      20.855 -12.145  26.504  1.00  0.00           N  
ATOM   3529  CA  GLU B 236      21.739 -11.843  27.639  1.00  0.00           C  
ATOM   3530  C   GLU B 236      22.723 -10.703  27.341  1.00  0.00           C  
ATOM   3531  O   GLU B 236      23.005  -9.880  28.204  1.00  0.00           O  
ATOM   3532  CB  GLU B 236      22.549 -13.098  28.005  1.00  0.00           C  
ATOM   3533  CG  GLU B 236      21.683 -14.220  28.589  1.00  0.00           C  
ATOM   3534  CD  GLU B 236      22.521 -15.429  29.035  1.00  0.00           C  
ATOM   3535  OE1 GLU B 236      21.970 -16.249  29.798  1.00  0.00           O  
ATOM   3536  OE2 GLU B 236      23.690 -15.532  28.610  1.00  0.00           O  
ATOM   3537  N   ASN B 237      23.212 -10.593  26.112  1.00  0.00           N  
ATOM   3538  CA  ASN B 237      24.099  -9.515  25.677  1.00  0.00           C  
ATOM   3539  C   ASN B 237      23.378  -8.167  25.447  1.00  0.00           C  
ATOM   3540  O   ASN B 237      23.979  -7.226  24.929  1.00  0.00           O  
ATOM   3541  CB  ASN B 237      24.895 -10.000  24.450  1.00  0.00           C  
ATOM   3542  CG  ASN B 237      24.045 -10.182  23.209  1.00  0.00           C  
ATOM   3543  OD1 ASN B 237      22.858  -9.930  23.170  1.00  0.00           O  
ATOM   3544  ND2 ASN B 237      24.635 -10.637  22.120  1.00  0.00           N  
ATOM   3545  N   GLY B 238      22.090  -8.065  25.755  1.00  0.00           N  
ATOM   3546  CA  GLY B 238      21.266  -6.871  25.580  1.00  0.00           C  
ATOM   3547  C   GLY B 238      20.716  -6.666  24.166  1.00  0.00           C  
ATOM   3548  O   GLY B 238      19.857  -5.798  23.978  1.00  0.00           O  
ATOM   3549  N   LYS B 239      21.164  -7.469  23.175  1.00  0.00           N  
ATOM   3550  CA  LYS B 239      20.644  -7.397  21.807  1.00  0.00           C  
ATOM   3551  C   LYS B 239      19.176  -7.844  21.785  1.00  0.00           C  
ATOM   3552  O   LYS B 239      18.799  -8.805  22.459  1.00  0.00           O  
ATOM   3553  CB  LYS B 239      21.525  -8.235  20.859  1.00  0.00           C  
ATOM   3554  CG  LYS B 239      21.279  -7.922  19.366  1.00  0.00           C  
ATOM   3555  CD  LYS B 239      22.160  -8.784  18.447  1.00  0.00           C  
ATOM   3556  CE  LYS B 239      21.871  -8.457  16.977  1.00  0.00           C  
ATOM   3557  NZ  LYS B 239      22.543  -9.374  16.010  1.00  0.00           N  
ATOM   3558  N   VAL B 240      18.346  -7.156  20.997  1.00  0.00           N  
ATOM   3559  CA  VAL B 240      16.948  -7.534  20.774  1.00  0.00           C  
ATOM   3560  C   VAL B 240      16.851  -8.241  19.433  1.00  0.00           C  
ATOM   3561  O   VAL B 240      17.334  -7.724  18.431  1.00  0.00           O  
ATOM   3562  CB  VAL B 240      16.019  -6.318  20.857  1.00  0.00           C  
ATOM   3563  CG1 VAL B 240      14.557  -6.715  20.657  1.00  0.00           C  
ATOM   3564  CG2 VAL B 240      16.125  -5.642  22.236  1.00  0.00           C  
ATOM   3565  N   VAL B 241      16.227  -9.426  19.428  1.00  0.00           N  
ATOM   3566  CA  VAL B 241      16.033 -10.274  18.245  1.00  0.00           C  
ATOM   3567  C   VAL B 241      14.585 -10.758  18.167  1.00  0.00           C  
ATOM   3568  O   VAL B 241      13.878 -10.788  19.172  1.00  0.00           O  
ATOM   3569  CB  VAL B 241      17.011 -11.456  18.215  1.00  0.00           C  
ATOM   3570  CG1 VAL B 241      18.464 -10.984  18.195  1.00  0.00           C  
ATOM   3571  CG2 VAL B 241      16.817 -12.428  19.390  1.00  0.00           C  
ATOM   3572  N   GLY B 242      14.156 -11.137  16.963  1.00  0.00           N  
ATOM   3573  CA  GLY B 242      12.842 -11.714  16.723  1.00  0.00           C  
ATOM   3574  C   GLY B 242      12.755 -13.218  16.980  1.00  0.00           C  
ATOM   3575  O   GLY B 242      13.684 -13.845  17.508  1.00  0.00           O  
ATOM   3576  N   ASP B 243      11.629 -13.805  16.589  1.00  0.00           N  
ATOM   3577  CA  ASP B 243      11.362 -15.240  16.649  1.00  0.00           C  
ATOM   3578  C   ASP B 243      11.895 -15.988  15.415  1.00  0.00           C  
ATOM   3579  O   ASP B 243      11.945 -17.218  15.402  1.00  0.00           O  
ATOM   3580  CB  ASP B 243       9.849 -15.471  16.791  1.00  0.00           C  
ATOM   3581  CG  ASP B 243       9.233 -15.036  18.131  1.00  0.00           C  
ATOM   3582  OD1 ASP B 243       9.952 -14.880  19.141  1.00  0.00           O  
ATOM   3583  OD2 ASP B 243       7.985 -14.947  18.199  1.00  0.00           O  
ATOM   3584  N   VAL B 244      12.291 -15.263  14.368  1.00  0.00           N  
ATOM   3585  CA  VAL B 244      12.842 -15.790  13.114  1.00  0.00           C  
ATOM   3586  C   VAL B 244      14.333 -15.458  13.035  1.00  0.00           C  
ATOM   3587  O   VAL B 244      14.755 -14.360  13.387  1.00  0.00           O  
ATOM   3588  CB  VAL B 244      12.089 -15.238  11.890  1.00  0.00           C  
ATOM   3589  CG1 VAL B 244      12.578 -15.867  10.588  1.00  0.00           C  
ATOM   3590  CG2 VAL B 244      10.585 -15.499  11.982  1.00  0.00           C  
ATOM   3591  N   VAL B 245      15.151 -16.394  12.524  1.00  0.00           N  
ATOM   3592  CA  VAL B 245      16.568 -16.140  12.244  1.00  0.00           C  
ATOM   3593  C   VAL B 245      16.675 -15.200  11.033  1.00  0.00           C  
ATOM   3594  O   VAL B 245      16.574 -15.626   9.887  1.00  0.00           O  
ATOM   3595  CB  VAL B 245      17.365 -17.438  12.033  1.00  0.00           C  
ATOM   3596  CG1 VAL B 245      18.849 -17.139  11.825  1.00  0.00           C  
ATOM   3597  CG2 VAL B 245      17.249 -18.356  13.256  1.00  0.00           C  
ATOM   3598  N   PHE B 246      16.877 -13.904  11.313  1.00  0.00           N  
ATOM   3599  CA  PHE B 246      16.739 -12.832  10.329  1.00  0.00           C  
ATOM   3600  C   PHE B 246      17.687 -12.963   9.134  1.00  0.00           C  
ATOM   3601  O   PHE B 246      17.243 -12.869   7.999  1.00  0.00           O  
ATOM   3602  CB  PHE B 246      16.941 -11.478  11.038  1.00  0.00           C  
ATOM   3603  CG  PHE B 246      16.793 -10.288  10.120  1.00  0.00           C  
ATOM   3604  CD1 PHE B 246      17.916  -9.745   9.457  1.00  0.00           C  
ATOM   3605  CD2 PHE B 246      15.532  -9.726   9.899  1.00  0.00           C  
ATOM   3606  CE1 PHE B 246      17.772  -8.657   8.580  1.00  0.00           C  
ATOM   3607  CE2 PHE B 246      15.380  -8.629   9.022  1.00  0.00           C  
ATOM   3608  CZ  PHE B 246      16.503  -8.105   8.362  1.00  0.00           C  
ATOM   3609  N   GLU B 247      18.993 -13.199   9.362  1.00  0.00           N  
ATOM   3610  CA  GLU B 247      19.999 -13.208   8.295  1.00  0.00           C  
ATOM   3611  C   GLU B 247      19.727 -14.273   7.227  1.00  0.00           C  
ATOM   3612  O   GLU B 247      19.977 -14.043   6.042  1.00  0.00           O  
ATOM   3613  CB  GLU B 247      21.414 -13.434   8.875  1.00  0.00           C  
ATOM   3614  CG  GLU B 247      21.997 -12.247   9.662  1.00  0.00           C  
ATOM   3615  CD  GLU B 247      21.561 -12.146  11.132  1.00  0.00           C  
ATOM   3616  OE1 GLU B 247      22.007 -11.181  11.800  1.00  0.00           O  
ATOM   3617  OE2 GLU B 247      20.794 -13.020  11.595  1.00  0.00           O  
ATOM   3618  N   ASP B 248      19.196 -15.429   7.627  1.00  0.00           N  
ATOM   3619  CA  ASP B 248      18.896 -16.514   6.696  1.00  0.00           C  
ATOM   3620  C   ASP B 248      17.505 -16.362   6.065  1.00  0.00           C  
ATOM   3621  O   ASP B 248      17.341 -16.604   4.868  1.00  0.00           O  
ATOM   3622  CB  ASP B 248      19.064 -17.861   7.401  1.00  0.00           C  
ATOM   3623  CG  ASP B 248      20.519 -18.130   7.796  1.00  0.00           C  
ATOM   3624  OD1 ASP B 248      21.429 -17.751   7.000  1.00  0.00           O  
ATOM   3625  OD2 ASP B 248      20.732 -18.714   8.879  1.00  0.00           O  
ATOM   3626  N   ALA B 249      16.521 -15.876   6.830  1.00  0.00           N  
ATOM   3627  CA  ALA B 249      15.193 -15.573   6.307  1.00  0.00           C  
ATOM   3628  C   ALA B 249      15.231 -14.459   5.238  1.00  0.00           C  
ATOM   3629  O   ALA B 249      14.601 -14.585   4.187  1.00  0.00           O  
ATOM   3630  CB  ALA B 249      14.285 -15.189   7.477  1.00  0.00           C  
ATOM   3631  N   ALA B 250      16.055 -13.422   5.455  1.00  0.00           N  
ATOM   3632  CA  ALA B 250      16.205 -12.299   4.532  1.00  0.00           C  
ATOM   3633  C   ALA B 250      16.846 -12.669   3.187  1.00  0.00           C  
ATOM   3634  O   ALA B 250      16.744 -11.906   2.229  1.00  0.00           O  
ATOM   3635  CB  ALA B 250      17.005 -11.200   5.242  1.00  0.00           C  
ATOM   3636  N   LYS B 251      17.468 -13.844   3.070  1.00  0.00           N  
ATOM   3637  CA  LYS B 251      17.979 -14.364   1.789  1.00  0.00           C  
ATOM   3638  C   LYS B 251      16.878 -14.978   0.917  1.00  0.00           C  
ATOM   3639  O   LYS B 251      17.090 -15.130  -0.281  1.00  0.00           O  
ATOM   3640  CB  LYS B 251      19.076 -15.410   2.052  1.00  0.00           C  
ATOM   3641  CG  LYS B 251      20.332 -14.824   2.721  1.00  0.00           C  
ATOM   3642  CD  LYS B 251      21.243 -15.955   3.225  1.00  0.00           C  
ATOM   3643  CE  LYS B 251      22.347 -15.406   4.126  1.00  0.00           C  
ATOM   3644  NZ  LYS B 251      22.933 -16.471   4.994  1.00  0.00           N  
ATOM   3645  N   ARG B 252      15.739 -15.353   1.523  1.00  0.00           N  
ATOM   3646  CA  ARG B 252      14.651 -16.092   0.868  1.00  0.00           C  
ATOM   3647  C   ARG B 252      13.366 -15.272   0.728  1.00  0.00           C  
ATOM   3648  O   ARG B 252      12.707 -15.340  -0.305  1.00  0.00           O  
ATOM   3649  CB  ARG B 252      14.368 -17.385   1.650  1.00  0.00           C  
ATOM   3650  CG  ARG B 252      15.588 -18.329   1.725  1.00  0.00           C  
ATOM   3651  CD  ARG B 252      15.228 -19.636   2.433  1.00  0.00           C  
ATOM   3652  NE  ARG B 252      14.307 -20.446   1.615  1.00  0.00           N  
ATOM   3653  CZ  ARG B 252      14.573 -21.553   0.942  1.00  0.00           C  
ATOM   3654  NH1 ARG B 252      15.753 -22.120   0.984  1.00  0.00           N  
ATOM   3655  NH2 ARG B 252      13.669 -22.104   0.205  1.00  0.00           N  
ATOM   3656  N   ALA B 253      13.026 -14.500   1.743  1.00  0.00           N  
ATOM   3657  CA  ALA B 253      11.808 -13.705   1.757  1.00  0.00           C  
ATOM   3658  C   ALA B 253      11.825 -12.591   0.688  1.00  0.00           C  
ATOM   3659  O   ALA B 253      12.879 -12.067   0.342  1.00  0.00           O  
ATOM   3660  CB  ALA B 253      11.618 -13.139   3.167  1.00  0.00           C  
ATOM   3661  N   SER B 254      10.648 -12.195   0.206  1.00  0.00           N  
ATOM   3662  CA  SER B 254      10.479 -10.974  -0.593  1.00  0.00           C  
ATOM   3663  C   SER B 254      10.405  -9.729   0.288  1.00  0.00           C  
ATOM   3664  O   SER B 254      10.987  -8.694  -0.041  1.00  0.00           O  
ATOM   3665  CB  SER B 254       9.227 -11.073  -1.478  1.00  0.00           C  
ATOM   3666  OG  SER B 254       8.068 -11.299  -0.711  1.00  0.00           O  
ATOM   3667  N   TYR B 255       9.739  -9.860   1.438  1.00  0.00           N  
ATOM   3668  CA  TYR B 255       9.635  -8.830   2.467  1.00  0.00           C  
ATOM   3669  C   TYR B 255       9.868  -9.429   3.858  1.00  0.00           C  
ATOM   3670  O   TYR B 255       9.412 -10.538   4.146  1.00  0.00           O  
ATOM   3671  CB  TYR B 255       8.259  -8.157   2.415  1.00  0.00           C  
ATOM   3672  CG  TYR B 255       8.024  -7.281   1.206  1.00  0.00           C  
ATOM   3673  CD1 TYR B 255       8.350  -5.912   1.247  1.00  0.00           C  
ATOM   3674  CD2 TYR B 255       7.456  -7.828   0.038  1.00  0.00           C  
ATOM   3675  CE1 TYR B 255       8.116  -5.093   0.137  1.00  0.00           C  
ATOM   3676  CE2 TYR B 255       7.219  -7.016  -1.086  1.00  0.00           C  
ATOM   3677  CZ  TYR B 255       7.550  -5.641  -1.030  1.00  0.00           C  
ATOM   3678  OH  TYR B 255       7.320  -4.847  -2.120  1.00  0.00           O  
ATOM   3679  N   ILE B 256      10.522  -8.678   4.733  1.00  0.00           N  
ATOM   3680  CA  ILE B 256      10.728  -9.067   6.121  1.00  0.00           C  
ATOM   3681  C   ILE B 256      10.682  -7.855   7.062  1.00  0.00           C  
ATOM   3682  O   ILE B 256      11.217  -6.789   6.752  1.00  0.00           O  
ATOM   3683  CB  ILE B 256      12.018  -9.905   6.270  1.00  0.00           C  
ATOM   3684  CG1 ILE B 256      12.098 -10.575   7.655  1.00  0.00           C  
ATOM   3685  CG2 ILE B 256      13.285  -9.070   5.979  1.00  0.00           C  
ATOM   3686  CD1 ILE B 256      13.176 -11.666   7.758  1.00  0.00           C  
ATOM   3687  N   THR B 257      10.047  -8.022   8.230  1.00  0.00           N  
ATOM   3688  CA  THR B 257      10.125  -7.023   9.305  1.00  0.00           C  
ATOM   3689  C   THR B 257      11.433  -7.171  10.083  1.00  0.00           C  
ATOM   3690  O   THR B 257      11.737  -8.275  10.536  1.00  0.00           O  
ATOM   3691  CB  THR B 257       8.952  -7.137  10.288  1.00  0.00           C  
ATOM   3692  OG1 THR B 257       8.831  -8.454  10.769  1.00  0.00           O  
ATOM   3693  CG2 THR B 257       7.630  -6.736   9.646  1.00  0.00           C  
ATOM   3694  N   PRO B 258      12.185  -6.091  10.312  1.00  0.00           N  
ATOM   3695  CA  PRO B 258      13.314  -6.128  11.226  1.00  0.00           C  
ATOM   3696  C   PRO B 258      12.834  -6.219  12.680  1.00  0.00           C  
ATOM   3697  O   PRO B 258      11.711  -5.822  13.011  1.00  0.00           O  
ATOM   3698  CB  PRO B 258      14.091  -4.842  10.950  1.00  0.00           C  
ATOM   3699  CG  PRO B 258      12.985  -3.857  10.570  1.00  0.00           C  
ATOM   3700  CD  PRO B 258      11.976  -4.731   9.830  1.00  0.00           C  
ATOM   3701  N   VAL B 259      13.711  -6.690  13.568  1.00  0.00           N  
ATOM   3702  CA  VAL B 259      13.510  -6.619  15.023  1.00  0.00           C  
ATOM   3703  C   VAL B 259      14.778  -6.070  15.672  1.00  0.00           C  
ATOM   3704  O   VAL B 259      15.837  -6.689  15.562  1.00  0.00           O  
ATOM   3705  CB  VAL B 259      13.120  -7.979  15.626  1.00  0.00           C  
ATOM   3706  CG1 VAL B 259      12.843  -7.849  17.124  1.00  0.00           C  
ATOM   3707  CG2 VAL B 259      11.857  -8.552  14.970  1.00  0.00           C  
ATOM   3708  N   PRO B 260      14.728  -4.901  16.346  1.00  0.00           N  
ATOM   3709  CA  PRO B 260      13.569  -4.032  16.537  1.00  0.00           C  
ATOM   3710  C   PRO B 260      13.233  -3.190  15.291  1.00  0.00           C  
ATOM   3711  O   PRO B 260      13.991  -3.149  14.332  1.00  0.00           O  
ATOM   3712  CB  PRO B 260      13.961  -3.151  17.731  1.00  0.00           C  
ATOM   3713  CG  PRO B 260      15.469  -2.989  17.544  1.00  0.00           C  
ATOM   3714  CD  PRO B 260      15.901  -4.346  16.992  1.00  0.00           C  
ATOM   3715  N   GLY B 261      12.096  -2.482  15.323  1.00  0.00           N  
ATOM   3716  CA  GLY B 261      11.711  -1.489  14.309  1.00  0.00           C  
ATOM   3717  C   GLY B 261      10.731  -1.987  13.238  1.00  0.00           C  
ATOM   3718  O   GLY B 261      10.415  -1.236  12.316  1.00  0.00           O  
ATOM   3719  N   GLY B 262      10.223  -3.222  13.375  1.00  0.00           N  
ATOM   3720  CA  GLY B 262       9.178  -3.774  12.515  1.00  0.00           C  
ATOM   3721  C   GLY B 262       7.778  -3.617  13.116  1.00  0.00           C  
ATOM   3722  O   GLY B 262       7.179  -2.552  13.049  1.00  0.00           O  
ATOM   3723  N   VAL B 263       7.260  -4.681  13.743  1.00  0.00           N  
ATOM   3724  CA  VAL B 263       5.886  -4.707  14.279  1.00  0.00           C  
ATOM   3725  C   VAL B 263       5.724  -3.842  15.538  1.00  0.00           C  
ATOM   3726  O   VAL B 263       4.701  -3.169  15.687  1.00  0.00           O  
ATOM   3727  CB  VAL B 263       5.452  -6.157  14.555  1.00  0.00           C  
ATOM   3728  CG1 VAL B 263       4.031  -6.238  15.107  1.00  0.00           C  
ATOM   3729  CG2 VAL B 263       5.509  -6.995  13.274  1.00  0.00           C  
ATOM   3730  N   GLY B 264       6.703  -3.822  16.428  1.00  0.00           N  
ATOM   3731  CA  GLY B 264       6.604  -3.184  17.740  1.00  0.00           C  
ATOM   3732  C   GLY B 264       6.077  -1.733  17.739  1.00  0.00           C  
ATOM   3733  O   GLY B 264       5.122  -1.442  18.460  1.00  0.00           O  
ATOM   3734  N   PRO B 265       6.626  -0.814  16.906  1.00  0.00           N  
ATOM   3735  CA  PRO B 265       6.144   0.568  16.836  1.00  0.00           C  
ATOM   3736  C   PRO B 265       4.685   0.702  16.390  1.00  0.00           C  
ATOM   3737  O   PRO B 265       4.006   1.652  16.775  1.00  0.00           O  
ATOM   3738  CB  PRO B 265       7.084   1.269  15.853  1.00  0.00           C  
ATOM   3739  CG  PRO B 265       8.368   0.439  15.904  1.00  0.00           C  
ATOM   3740  CD  PRO B 265       7.833  -0.976  16.120  1.00  0.00           C  
ATOM   3741  N   MET B 266       4.175  -0.259  15.608  1.00  0.00           N  
ATOM   3742  CA  MET B 266       2.812  -0.230  15.097  1.00  0.00           C  
ATOM   3743  C   MET B 266       1.756  -0.428  16.185  1.00  0.00           C  
ATOM   3744  O   MET B 266       0.666   0.099  16.056  1.00  0.00           O  
ATOM   3745  CB  MET B 266       2.617  -1.299  14.006  1.00  0.00           C  
ATOM   3746  CG  MET B 266       3.406  -0.984  12.735  1.00  0.00           C  
ATOM   3747  SD  MET B 266       3.011   0.615  11.963  1.00  0.00           S  
ATOM   3748  CE  MET B 266       1.260   0.412  11.601  1.00  0.00           C  
ATOM   3749  N   THR B 267       2.068  -1.123  17.268  1.00  0.00           N  
ATOM   3750  CA  THR B 267       1.110  -1.365  18.355  1.00  0.00           C  
ATOM   3751  C   THR B 267       0.628  -0.056  18.983  1.00  0.00           C  
ATOM   3752  O   THR B 267      -0.573   0.162  19.104  1.00  0.00           O  
ATOM   3753  CB  THR B 267       1.725  -2.281  19.425  1.00  0.00           C  
ATOM   3754  OG1 THR B 267       2.204  -3.463  18.829  1.00  0.00           O  
ATOM   3755  CG2 THR B 267       0.717  -2.697  20.497  1.00  0.00           C  
ATOM   3756  N   VAL B 268       1.541   0.850  19.329  1.00  0.00           N  
ATOM   3757  CA  VAL B 268       1.190   2.151  19.929  1.00  0.00           C  
ATOM   3758  C   VAL B 268       0.568   3.090  18.884  1.00  0.00           C  
ATOM   3759  O   VAL B 268      -0.368   3.810  19.197  1.00  0.00           O  
ATOM   3760  CB  VAL B 268       2.410   2.806  20.611  1.00  0.00           C  
ATOM   3761  CG1 VAL B 268       2.060   4.168  21.238  1.00  0.00           C  
ATOM   3762  CG2 VAL B 268       2.951   1.917  21.725  1.00  0.00           C  
ATOM   3763  N   ALA B 269       1.046   3.062  17.638  1.00  0.00           N  
ATOM   3764  CA  ALA B 269       0.443   3.850  16.562  1.00  0.00           C  
ATOM   3765  C   ALA B 269      -1.021   3.451  16.308  1.00  0.00           C  
ATOM   3766  O   ALA B 269      -1.887   4.309  16.181  1.00  0.00           O  
ATOM   3767  CB  ALA B 269       1.301   3.699  15.299  1.00  0.00           C  
ATOM   3768  N   THR B 270      -1.313   2.147  16.341  1.00  0.00           N  
ATOM   3769  CA  THR B 270      -2.673   1.618  16.154  1.00  0.00           C  
ATOM   3770  C   THR B 270      -3.572   1.914  17.348  1.00  0.00           C  
ATOM   3771  O   THR B 270      -4.753   2.166  17.159  1.00  0.00           O  
ATOM   3772  CB  THR B 270      -2.634   0.111  15.903  1.00  0.00           C  
ATOM   3773  OG1 THR B 270      -1.743  -0.197  14.858  1.00  0.00           O  
ATOM   3774  CG2 THR B 270      -4.001  -0.427  15.476  1.00  0.00           C  
ATOM   3775  N   LEU B 271      -3.038   1.960  18.570  1.00  0.00           N  
ATOM   3776  CA  LEU B 271      -3.791   2.408  19.746  1.00  0.00           C  
ATOM   3777  C   LEU B 271      -4.295   3.849  19.569  1.00  0.00           C  
ATOM   3778  O   LEU B 271      -5.453   4.148  19.869  1.00  0.00           O  
ATOM   3779  CB  LEU B 271      -2.870   2.292  20.973  1.00  0.00           C  
ATOM   3780  CG  LEU B 271      -3.527   2.768  22.280  1.00  0.00           C  
ATOM   3781  CD1 LEU B 271      -4.584   1.786  22.734  1.00  0.00           C  
ATOM   3782  CD2 LEU B 271      -2.450   2.908  23.355  1.00  0.00           C  
ATOM   3783  N   ILE B 272      -3.437   4.727  19.066  1.00  0.00           N  
ATOM   3784  CA  ILE B 272      -3.782   6.119  18.779  1.00  0.00           C  
ATOM   3785  C   ILE B 272      -4.821   6.196  17.658  1.00  0.00           C  
ATOM   3786  O   ILE B 272      -5.803   6.922  17.763  1.00  0.00           O  
ATOM   3787  CB  ILE B 272      -2.498   6.899  18.425  1.00  0.00           C  
ATOM   3788  CG1 ILE B 272      -1.576   6.990  19.661  1.00  0.00           C  
ATOM   3789  CG2 ILE B 272      -2.811   8.316  17.925  1.00  0.00           C  
ATOM   3790  CD1 ILE B 272      -0.168   7.441  19.282  1.00  0.00           C  
ATOM   3791  N   GLU B 273      -4.650   5.396  16.606  1.00  0.00           N  
ATOM   3792  CA  GLU B 273      -5.612   5.300  15.508  1.00  0.00           C  
ATOM   3793  C   GLU B 273      -6.988   4.797  15.987  1.00  0.00           C  
ATOM   3794  O   GLU B 273      -8.001   5.378  15.628  1.00  0.00           O  
ATOM   3795  CB  GLU B 273      -5.029   4.387  14.426  1.00  0.00           C  
ATOM   3796  CG  GLU B 273      -5.849   4.422  13.128  1.00  0.00           C  
ATOM   3797  CD  GLU B 273      -5.324   3.429  12.076  1.00  0.00           C  
ATOM   3798  OE1 GLU B 273      -5.486   3.724  10.874  1.00  0.00           O  
ATOM   3799  OE2 GLU B 273      -4.807   2.356  12.466  1.00  0.00           O  
ATOM   3800  N   ASN B 274      -7.023   3.784  16.857  1.00  0.00           N  
ATOM   3801  CA  ASN B 274      -8.250   3.294  17.486  1.00  0.00           C  
ATOM   3802  C   ASN B 274      -8.935   4.387  18.321  1.00  0.00           C  
ATOM   3803  O   ASN B 274     -10.151   4.535  18.243  1.00  0.00           O  
ATOM   3804  CB  ASN B 274      -7.929   2.085  18.398  1.00  0.00           C  
ATOM   3805  CG  ASN B 274      -7.849   0.745  17.695  1.00  0.00           C  
ATOM   3806  OD1 ASN B 274      -8.216   0.555  16.551  1.00  0.00           O  
ATOM   3807  ND2 ASN B 274      -7.425  -0.281  18.407  1.00  0.00           N  
ATOM   3808  N   THR B 275      -8.174   5.171  19.072  1.00  0.00           N  
ATOM   3809  CA  THR B 275      -8.721   6.255  19.896  1.00  0.00           C  
ATOM   3810  C   THR B 275      -9.348   7.350  19.037  1.00  0.00           C  
ATOM   3811  O   THR B 275     -10.432   7.836  19.342  1.00  0.00           O  
ATOM   3812  CB  THR B 275      -7.645   6.852  20.811  1.00  0.00           C  
ATOM   3813  OG1 THR B 275      -7.013   5.849  21.568  1.00  0.00           O  
ATOM   3814  CG2 THR B 275      -8.225   7.853  21.806  1.00  0.00           C  
ATOM   3815  N   LEU B 276      -8.716   7.706  17.917  1.00  0.00           N  
ATOM   3816  CA  LEU B 276      -9.300   8.633  16.949  1.00  0.00           C  
ATOM   3817  C   LEU B 276     -10.569   8.052  16.321  1.00  0.00           C  
ATOM   3818  O   LEU B 276     -11.566   8.757  16.225  1.00  0.00           O  
ATOM   3819  CB  LEU B 276      -8.259   8.984  15.876  1.00  0.00           C  
ATOM   3820  CG  LEU B 276      -8.804   9.933  14.781  1.00  0.00           C  
ATOM   3821  CD1 LEU B 276      -9.134  11.321  15.314  1.00  0.00           C  
ATOM   3822  CD2 LEU B 276      -7.770  10.087  13.671  1.00  0.00           C  
ATOM   3823  N   GLN B 277     -10.550   6.780  15.924  1.00  0.00           N  
ATOM   3824  CA  GLN B 277     -11.712   6.101  15.354  1.00  0.00           C  
ATOM   3825  C   GLN B 277     -12.895   6.121  16.329  1.00  0.00           C  
ATOM   3826  O   GLN B 277     -13.998   6.481  15.931  1.00  0.00           O  
ATOM   3827  CB  GLN B 277     -11.325   4.665  14.968  1.00  0.00           C  
ATOM   3828  CG  GLN B 277     -12.497   3.945  14.285  1.00  0.00           C  
ATOM   3829  CD  GLN B 277     -12.229   2.492  13.914  1.00  0.00           C  
ATOM   3830  OE1 GLN B 277     -11.190   1.901  14.184  1.00  0.00           O  
ATOM   3831  NE2 GLN B 277     -13.185   1.864  13.287  1.00  0.00           N  
ATOM   3832  N   ALA B 278     -12.659   5.801  17.609  1.00  0.00           N  
ATOM   3833  CA  ALA B 278     -13.695   5.826  18.630  1.00  0.00           C  
ATOM   3834  C   ALA B 278     -14.345   7.218  18.743  1.00  0.00           C  
ATOM   3835  O   ALA B 278     -15.572   7.327  18.757  1.00  0.00           O  
ATOM   3836  CB  ALA B 278     -13.079   5.383  19.966  1.00  0.00           C  
ATOM   3837  N   CYS B 279     -13.539   8.274  18.736  1.00  0.00           N  
ATOM   3838  CA  CYS B 279     -14.029   9.652  18.762  1.00  0.00           C  
ATOM   3839  C   CYS B 279     -14.857   9.986  17.511  1.00  0.00           C  
ATOM   3840  O   CYS B 279     -15.989  10.452  17.623  1.00  0.00           O  
ATOM   3841  CB  CYS B 279     -12.828  10.589  18.899  1.00  0.00           C  
ATOM   3842  SG  CYS B 279     -13.355  12.322  19.069  1.00  0.00           S  
ATOM   3843  N   VAL B 280     -14.309   9.744  16.324  1.00  0.00           N  
ATOM   3844  CA  VAL B 280     -14.870  10.206  15.049  1.00  0.00           C  
ATOM   3845  C   VAL B 280     -16.088   9.390  14.617  1.00  0.00           C  
ATOM   3846  O   VAL B 280     -17.027   9.957  14.071  1.00  0.00           O  
ATOM   3847  CB  VAL B 280     -13.788  10.201  13.954  1.00  0.00           C  
ATOM   3848  CG1 VAL B 280     -14.333  10.546  12.557  1.00  0.00           C  
ATOM   3849  CG2 VAL B 280     -12.688  11.223  14.260  1.00  0.00           C  
ATOM   3850  N   GLU B 281     -16.090   8.075  14.845  1.00  0.00           N  
ATOM   3851  CA  GLU B 281     -17.140   7.179  14.355  1.00  0.00           C  
ATOM   3852  C   GLU B 281     -18.213   6.861  15.397  1.00  0.00           C  
ATOM   3853  O   GLU B 281     -19.357   6.600  15.027  1.00  0.00           O  
ATOM   3854  CB  GLU B 281     -16.537   5.863  13.824  1.00  0.00           C  
ATOM   3855  CG  GLU B 281     -15.639   6.034  12.590  1.00  0.00           C  
ATOM   3856  CD  GLU B 281     -15.037   4.700  12.085  1.00  0.00           C  
ATOM   3857  OE1 GLU B 281     -14.083   4.757  11.272  1.00  0.00           O  
ATOM   3858  OE2 GLU B 281     -15.448   3.609  12.546  1.00  0.00           O  
ATOM   3859  N   TYR B 282     -17.878   6.852  16.698  1.00  0.00           N  
ATOM   3860  CA  TYR B 282     -18.768   6.307  17.722  1.00  0.00           C  
ATOM   3861  C   TYR B 282     -19.240   7.330  18.760  1.00  0.00           C  
ATOM   3862  O   TYR B 282     -20.353   7.172  19.270  1.00  0.00           O  
ATOM   3863  CB  TYR B 282     -18.115   5.099  18.416  1.00  0.00           C  
ATOM   3864  CG  TYR B 282     -17.558   4.020  17.499  1.00  0.00           C  
ATOM   3865  CD1 TYR B 282     -18.199   3.687  16.291  1.00  0.00           C  
ATOM   3866  CD2 TYR B 282     -16.361   3.354  17.843  1.00  0.00           C  
ATOM   3867  CE1 TYR B 282     -17.646   2.748  15.414  1.00  0.00           C  
ATOM   3868  CE2 TYR B 282     -15.803   2.403  16.975  1.00  0.00           C  
ATOM   3869  CZ  TYR B 282     -16.435   2.111  15.753  1.00  0.00           C  
ATOM   3870  OH  TYR B 282     -15.869   1.217  14.875  1.00  0.00           O  
ATOM   3871  N   HIS B 283     -18.432   8.326  19.086  1.00  0.00           N  
ATOM   3872  CA  HIS B 283     -18.744   9.241  20.189  1.00  0.00           C  
ATOM   3873  C   HIS B 283     -19.096  10.655  19.739  1.00  0.00           C  
ATOM   3874  O   HIS B 283     -19.984  11.271  20.323  1.00  0.00           O  
ATOM   3875  CB  HIS B 283     -17.577   9.277  21.182  1.00  0.00           C  
ATOM   3876  CG  HIS B 283     -17.120   7.941  21.692  1.00  0.00           C  
ATOM   3877  ND1 HIS B 283     -15.823   7.643  22.054  1.00  0.00           N  
ATOM   3878  CD2 HIS B 283     -17.856   6.810  21.896  1.00  0.00           C  
ATOM   3879  CE1 HIS B 283     -15.787   6.370  22.447  1.00  0.00           C  
ATOM   3880  NE2 HIS B 283     -17.003   5.824  22.368  1.00  0.00           N  
ATOM   3881  N   ASP B 284     -18.413  11.177  18.721  1.00  0.00           N  
ATOM   3882  CA  ASP B 284     -18.621  12.528  18.201  1.00  0.00           C  
ATOM   3883  C   ASP B 284     -18.613  12.534  16.659  1.00  0.00           C  
ATOM   3884  O   ASP B 284     -17.787  13.213  16.030  1.00  0.00           O  
ATOM   3885  CB  ASP B 284     -17.583  13.461  18.842  1.00  0.00           C  
ATOM   3886  CG  ASP B 284     -17.842  14.942  18.573  1.00  0.00           C  
ATOM   3887  OD1 ASP B 284     -19.003  15.376  18.652  1.00  0.00           O  
ATOM   3888  OD2 ASP B 284     -16.833  15.660  18.348  1.00  0.00           O  
ATOM   3889  N   PRO B 285     -19.491  11.692  16.032  1.00  0.00           N  
ATOM   3890  CA  PRO B 285     -19.626  11.665  14.588  1.00  0.00           C  
ATOM   3891  C   PRO B 285     -20.173  13.008  14.101  1.00  0.00           C  
ATOM   3892  O   PRO B 285     -21.049  13.611  14.723  1.00  0.00           O  
ATOM   3893  CB  PRO B 285     -20.578  10.507  14.278  1.00  0.00           C  
ATOM   3894  CG  PRO B 285     -21.467  10.440  15.519  1.00  0.00           C  
ATOM   3895  CD  PRO B 285     -20.504  10.838  16.638  1.00  0.00           C  
ATOM   3896  N   GLN B 286     -19.631  13.468  12.985  1.00  0.00           N  
ATOM   3897  CA  GLN B 286     -20.176  14.602  12.263  1.00  0.00           C  
ATOM   3898  C   GLN B 286     -21.026  14.058  11.117  1.00  0.00           C  
ATOM   3899  O   GLN B 286     -20.594  13.128  10.442  1.00  0.00           O  
ATOM   3900  CB  GLN B 286     -19.040  15.511  11.759  1.00  0.00           C  
ATOM   3901  CG  GLN B 286     -18.109  15.986  12.881  1.00  0.00           C  
ATOM   3902  CD  GLN B 286     -18.843  16.777  13.975  1.00  0.00           C  
ATOM   3903  OE1 GLN B 286     -19.392  17.840  13.747  1.00  0.00           O  
ATOM   3904  NE2 GLN B 286     -18.873  16.291  15.196  1.00  0.00           N  
ATOM   3905  N   ASP B 287     -22.213  14.630  10.914  1.00  0.00           N  
ATOM   3906  CA  ASP B 287     -23.012  14.316   9.733  1.00  0.00           C  
ATOM   3907  C   ASP B 287     -22.238  14.802   8.490  1.00  0.00           C  
ATOM   3908  O   ASP B 287     -21.908  15.980   8.390  1.00  0.00           O  
ATOM   3909  CB  ASP B 287     -24.410  14.964   9.832  1.00  0.00           C  
ATOM   3910  CG  ASP B 287     -25.309  14.355  10.914  1.00  0.00           C  
ATOM   3911  OD1 ASP B 287     -25.209  13.136  11.172  1.00  0.00           O  
ATOM   3912  OD2 ASP B 287     -26.126  15.121  11.489  1.00  0.00           O  
ATOM   3913  N   GLU B 288     -21.885  13.868   7.588  1.00  0.00           N  
ATOM   3914  CA  GLU B 288     -21.333  14.198   6.267  1.00  0.00           C  
ATOM   3915  C   GLU B 288     -22.411  14.739   5.314  1.00  0.00           C  
ATOM   3916  O   GLU B 288     -23.557  14.222   5.340  1.00  0.00           O  
ATOM   3917  CB  GLU B 288     -20.580  13.009   5.623  1.00  0.00           C  
ATOM   3918  CG  GLU B 288     -19.177  12.747   6.223  1.00  0.00           C  
ATOM   3919  CD  GLU B 288     -18.292  11.770   5.400  1.00  0.00           C  
ATOM   3920  OE1 GLU B 288     -17.059  11.745   5.648  1.00  0.00           O  
ATOM   3921  OE2 GLU B 288     -18.785  11.061   4.505  1.00  0.00           O  
ATOM   3922  OXT GLU B 288     -22.081  15.683   4.561  1.00  0.00           O  
CONECT    1    2                                                      
CONECT    2    1    3    5                                            
CONECT    3    2    4    4    9                                       
CONECT    4    3    3                                                 
CONECT    5    2    6                                                 
CONECT    6    5    7                                                 
CONECT    7    6    8                                                 
CONECT    8    7                                                      
CONECT    9    3   15   10                                            
CONECT   10    9   13   11                                            
CONECT   11   10   16   12   12                                       
CONECT   12   11   11                                                 
CONECT   13   10   14                                                 
CONECT   14   15   13                                                 
CONECT   15    9   14                                                 
CONECT   16   11   17                                                 
CONECT   17   16   20   18                                            
CONECT   18   17   19   19   22                                       
CONECT   19   18   18                                                 
CONECT   20   21   17                                                 
CONECT   21   20                                                      
CONECT   22   18   23                                                 
CONECT   23   22   24   26                                            
CONECT   24   23   25   25   30                                       
CONECT   25   24   24                                                 
CONECT   26   23   27                                                 
CONECT   27   29   26   28                                            
CONECT   28   27                                                      
CONECT   29   27                                                      
CONECT   30   24   31                                                 
CONECT   31   30   34   32                                            
CONECT   32   31   36   33   33                                       
CONECT   33   32   32                                                 
CONECT   34   31   35                                                 
CONECT   35   34                                                      
CONECT   36   32   37                                                 
CONECT   37   36   40   38                                            
CONECT   38   37   45   39   39                                       
CONECT   39   38   38                                                 
CONECT   40   37   41                                                 
CONECT   41   40   42                                                 
CONECT   42   41   43                                                 
CONECT   43   42   44                                                 
CONECT   44   43                                                      
CONECT   45   38   46                                                 
CONECT   46   45   49   47                                            
CONECT   47   54   46   48   48                                       
CONECT   48   47   47                                                 
CONECT   49   46   50                                                 
CONECT   50   51   49                                                 
CONECT   51   53   53   52   50                                       
CONECT   52   51                                                      
CONECT   53   51   51                                                 
CONECT   54   55   47                                                 
CONECT   55   58   54   56                                            
CONECT   56   59   55   57   57                                       
CONECT   57   56   56                                                 
CONECT   58   55                                                      
CONECT   59   60   56                                                 
CONECT   60   63   59   61                                            
CONECT   61   60   64   62   62                                       
CONECT   62   61   61                                                 
CONECT   63   60                                                      
CONECT   64   61   65                                                 
CONECT   65   64   68   66                                            
CONECT   66   65   72   67   67                                       
CONECT   67   66   66                                                 
CONECT   68   69   65                                                 
CONECT   69   70   68   71                                            
CONECT   70   69                                                      
CONECT   71   69                                                      
CONECT   72   66   73                                                 
CONECT   73   72   76   74                                            
CONECT   74   79   73   75   75                                       
CONECT   75   74   74                                                 
CONECT   76   73   78   77                                            
CONECT   77   76                                                      
CONECT   78   76                                                      
CONECT   79   80   74                                                 
CONECT   80   83   79   81                                            
CONECT   81   80   89   82   82                                       
CONECT   82   81   81                                                 
CONECT   83   84   80                                                 
CONECT   84   86   86   83   85                                       
CONECT   85   84   87                                                 
CONECT   86   88   84   84                                            
CONECT   87   88   88   85                                            
CONECT   88   86   87   87                                            
CONECT   89   81   90                                                 
CONECT   90   89   93   91                                            
CONECT   91   90   98   92   92                                       
CONECT   92   91   91                                                 
CONECT   93   94   90                                                 
CONECT   94   95   93                                                 
CONECT   95   96   96   94   97                                       
CONECT   96   95   95                                                 
CONECT   97   95                                                      
CONECT   98   91   99                                                 
CONECT   99   98  102  100                                            
CONECT  100  103   99  101  101                                       
CONECT  101  100  100                                                 
CONECT  102   99                                                      
CONECT  103  104  100                                                 
CONECT  104  107  103  105                                            
CONECT  105  111  104  106  106                                       
CONECT  106  105  105                                                 
CONECT  107  108  104                                                 
CONECT  108  109  107  110                                            
CONECT  109  108                                                      
CONECT  110  108                                                      
CONECT  111  112  105                                                 
CONECT  112  115  111  113                                            
CONECT  113  112  118  114  114                                       
CONECT  114  113  113                                                 
CONECT  115  117  116  112                                            
CONECT  116  115                                                      
CONECT  117  115                                                      
CONECT  118  113  119                                                 
CONECT  119  118  122  120                                            
CONECT  120  119  123  121  121                                       
CONECT  121  120  120                                                 
CONECT  122  119                                                      
CONECT  123  120  124                                                 
CONECT  124  123  125  127                                            
CONECT  125  134  124  126  126                                       
CONECT  126  125  125                                                 
CONECT  127  124  128                                                 
CONECT  128  127  129                                                 
CONECT  129  128  130                                                 
CONECT  130  129  131  131                                            
CONECT  131  130  130  133  132                                       
CONECT  132  131                                                      
CONECT  133  131                                                      
CONECT  134  135  125                                                 
CONECT  135  134  136                                                 
CONECT  136  138  135  137  137                                       
CONECT  137  136  136                                                 
CONECT  138  139  136                                                 
CONECT  139  140  138  142                                            
CONECT  140  146  141  141  139                                       
CONECT  141  140  140                                                 
CONECT  142  139  143                                                 
CONECT  143  142  144  145                                            
CONECT  144  143                                                      
CONECT  145  143                                                      
CONECT  146  147  140                                                 
CONECT  147  150  148  146                                            
CONECT  148  155  147  149  149                                       
CONECT  149  148  148                                                 
CONECT  150  151  147                                                 
CONECT  151  152  150                                                 
CONECT  152  154  154  151  153                                       
CONECT  153  152                                                      
CONECT  154  152  152                                                 
CONECT  155  156  148                                                 
CONECT  156  159  157  155                                            
CONECT  157  158  158  162  156                                       
CONECT  158  157  157                                                 
CONECT  159  161  160  156                                            
CONECT  160  159                                                      
CONECT  161  159                                                      
CONECT  162  163  157  168                                            
CONECT  163  164  162  166                                            
CONECT  164  169  165  165  163                                       
CONECT  165  164  164                                                 
CONECT  166  163  167                                                 
CONECT  167  166  168                                                 
CONECT  168  162  167                                                 
CONECT  169  170  164                                                 
CONECT  170  171  173  169                                            
CONECT  171  177  172  172  170                                       
CONECT  172  171  171                                                 
CONECT  173  174  170                                                 
CONECT  174  176  173  175                                            
CONECT  175  174                                                      
CONECT  176  174                                                      
CONECT  177  178  171                                                 
CONECT  178  179  181  177                                            
CONECT  179  180  180  188  178                                       
CONECT  180  179  179                                                 
CONECT  181  178  182                                                 
CONECT  182  181  183                                                 
CONECT  183  184  182                                                 
CONECT  184  185  185  183                                            
CONECT  185  187  186  184  184                                       
CONECT  186  185                                                      
CONECT  187  185                                                      
CONECT  188  189  179  194                                            
CONECT  189  190  192  188                                            
CONECT  190  195  191  191  189                                       
CONECT  191  190  190                                                 
CONECT  192  189  193                                                 
CONECT  193  192  194                                                 
CONECT  194  193  188                                                 
CONECT  195  196  201  190                                            
CONECT  196  197  199  195                                            
CONECT  197  198  198  202  196                                       
CONECT  198  197  197                                                 
CONECT  199  200  196                                                 
CONECT  200  199  201                                                 
CONECT  201  200  195                                                 
CONECT  202  203  197                                                 
CONECT  203  204  206  202                                            
CONECT  204  205  205  209  203                                       
CONECT  205  204  204                                                 
CONECT  206  203  207  208                                            
CONECT  207  206                                                      
CONECT  208  206                                                      
CONECT  209  210  204                                                 
CONECT  210  213  211  209                                            
CONECT  211  219  210  212  212                                       
CONECT  212  211  211                                                 
CONECT  213  214  210                                                 
CONECT  214  213  216  216  215                                       
CONECT  215  214  217                                                 
CONECT  216  214  214  218                                            
CONECT  217  215  218  218                                            
CONECT  218  216  217  217                                            
CONECT  219  220  211                                                 
CONECT  220  223  221  219                                            
CONECT  221  222  222  220  228                                       
CONECT  222  221  221                                                 
CONECT  223  224  220                                                 
CONECT  224  225  223                                                 
CONECT  225  227  227  226  224                                       
CONECT  226  225                                                      
CONECT  227  225  225                                                 
CONECT  228  221  229                                                 
CONECT  229  230  228  232                                            
CONECT  230  236  229  231  231                                       
CONECT  231  230  230                                                 
CONECT  232  229  233                                                 
CONECT  233  232  234                                                 
CONECT  234  233  235                                                 
CONECT  235  234                                                      
CONECT  236  237  230                                                 
CONECT  237  240  236  238                                            
CONECT  238  237  239  239  244                                       
CONECT  239  238  238                                                 
CONECT  240  241  237                                                 
CONECT  241  243  243  242  240                                       
CONECT  242  241                                                      
CONECT  243  241  241                                                 
CONECT  244  238  245                                                 
CONECT  245  244  246  248                                            
CONECT  246  252  245  247  247                                       
CONECT  247  246  246                                                 
CONECT  248  245  249                                                 
CONECT  249  248  251  250  250                                       
CONECT  250  249  249                                                 
CONECT  251  249                                                      
CONECT  252  253  246                                                 
CONECT  253  256  254  252                                            
CONECT  254  261  253  255  255                                       
CONECT  255  254  254                                                 
CONECT  256  257  253                                                 
CONECT  257  256  258                                                 
CONECT  258  257  260  260  259                                       
CONECT  259  258                                                      
CONECT  260  258  258                                                 
CONECT  261  262  254                                                 
CONECT  262  265  261  263                                            
CONECT  263  262  264  264  268                                       
CONECT  264  263  263                                                 
CONECT  265  266  267  262                                            
CONECT  266  265                                                      
CONECT  267  265                                                      
CONECT  268  263  269                                                 
CONECT  269  268  270  272                                            
CONECT  270  269  279  271  271                                       
CONECT  271  270  270                                                 
CONECT  272  269  273                                                 
CONECT  273  272  274                                                 
CONECT  274  273  275                                                 
CONECT  275  276  276  274                                            
CONECT  276  278  277  275  275                                       
CONECT  277  276                                                      
CONECT  278  276                                                      
CONECT  279  280  270                                                 
CONECT  280  281  283  279                                            
CONECT  281  288  280  282  282                                       
CONECT  282  281  281                                                 
CONECT  283  280  284                                                 
CONECT  284  283  285                                                 
CONECT  285  286  284                                                 
CONECT  286  287  285                                                 
CONECT  287  286                                                      
CONECT  288  289  281                                                 
CONECT  289  292  290  288                                            
CONECT  290  289  291  291  294                                       
CONECT  291  290  290                                                 
CONECT  292  293  289                                                 
CONECT  293  292                                                      
CONECT  294  290  295                                                 
CONECT  295  294  298  296                                            
CONECT  296  295  297  297  302                                       
CONECT  297  296  296                                                 
CONECT  298  299  295                                                 
CONECT  299  301  300  298                                            
CONECT  300  299                                                      
CONECT  301  299                                                      
CONECT  302  296  303                                                 
CONECT  303  302  304  306                                            
CONECT  304  310  303  305  305                                       
CONECT  305  304  304                                                 
CONECT  306  303  307  308                                            
CONECT  307  306  309                                                 
CONECT  308  306                                                      
CONECT  309  307                                                      
CONECT  310  311  304                                                 
CONECT  311  314  312  310                                            
CONECT  312  315  311  313  313                                       
CONECT  313  312  312                                                 
CONECT  314  311                                                      
CONECT  315  316  312                                                 
CONECT  316  315  317                                                 
CONECT  317  316  318  318  319                                       
CONECT  318  317  317                                                 
CONECT  319  317  320                                                 
CONECT  320  319  323  321                                            
CONECT  321  320  329  322  322                                       
CONECT  322  321  321                                                 
CONECT  323  320  324                                                 
CONECT  324  325  325  326  323                                       
CONECT  325  327  324  324                                            
CONECT  326  328  324                                                 
CONECT  327  328  328  325                                            
CONECT  328  327  327  326                                            
CONECT  329  321  330                                                 
CONECT  330  329  331  333                                            
CONECT  331  337  330  332  332                                       
CONECT  332  331  331                                                 
CONECT  333  330  334                                                 
CONECT  334  333  335                                                 
CONECT  335  334  336                                                 
CONECT  336  335                                                      
CONECT  337  338  331                                                 
CONECT  338  341  339  337                                            
CONECT  339  338  344  340  340                                       
CONECT  340  339  339                                                 
CONECT  341  343  342  338                                            
CONECT  342  341                                                      
CONECT  343  341                                                      
CONECT  344  339  345                                                 
CONECT  345  344  348  346                                            
CONECT  346  345  347  347  353                                       
CONECT  347  346  346                                                 
CONECT  348  349  345                                                 
CONECT  349  350  348                                                 
CONECT  350  351  351  349  352                                       
CONECT  351  350  350                                                 
CONECT  352  350                                                      
CONECT  353  346  354                                                 
CONECT  354  353  355  357                                            
CONECT  355  361  354  356  356                                       
CONECT  356  355  355                                                 
CONECT  357  354  358  359                                            
CONECT  358  357  360                                                 
CONECT  359  357                                                      
CONECT  360  358                                                      
CONECT  361  362  355                                                 
CONECT  362  365  363  361                                            
CONECT  363  369  362  364  364                                       
CONECT  364  363  363                                                 
CONECT  365  366  362                                                 
CONECT  366  367  365                                                 
CONECT  367  368  366                                                 
CONECT  368  367                                                      
CONECT  369  370  363                                                 
CONECT  370  373  369  371                                            
CONECT  371  370  372  372  378                                       
CONECT  372  371  371                                                 
CONECT  373  374  370                                                 
CONECT  374  375  373                                                 
CONECT  375  377  376  376  374                                       
CONECT  376  375  375                                                 
CONECT  377  375                                                      
CONECT  378  371  379                                                 
CONECT  379  378  382  380                                            
CONECT  380  379  386  381  381                                       
CONECT  381  380  380                                                 
CONECT  382  383  379                                                 
CONECT  383  385  384  382                                            
CONECT  384  383                                                      
CONECT  385  383                                                      
CONECT  386  380  387                                                 
CONECT  387  386  388  390                                            
CONECT  388  394  387  389  389                                       
CONECT  389  388  388                                                 
CONECT  390  387  391                                                 
CONECT  391  390  392  393                                            
CONECT  392  391                                                      
CONECT  393  391                                                      
CONECT  394  395  388                                                 
CONECT  395  396  394  398                                            
CONECT  396  402  397  397  395                                       
CONECT  397  396  396                                                 
CONECT  398  395  399                                                 
CONECT  399  400  400  398  401                                       
CONECT  400  399  399                                                 
CONECT  401  399                                                      
CONECT  402  403  396                                                 
CONECT  403  404  406  402                                            
CONECT  404  405  405  410  403                                       
CONECT  405  404  404                                                 
CONECT  406  403  407                                                 
CONECT  407  406  408  409                                            
CONECT  408  407                                                      
CONECT  409  407                                                      
CONECT  410  411  404                                                 
CONECT  411  412  414  410                                            
CONECT  412  418  413  413  411                                       
CONECT  413  412  412                                                 
CONECT  414  415  411                                                 
CONECT  415  416  416  417  414                                       
CONECT  416  415  415                                                 
CONECT  417  415                                                      
CONECT  418  419  412                                                 
CONECT  419  420  422  418                                            
CONECT  420  421  421  426  419                                       
CONECT  421  420  420                                                 
CONECT  422  419  423                                                 
CONECT  423  422  424  425                                            
CONECT  424  423                                                      
CONECT  425  423                                                      
CONECT  426  427  420                                                 
CONECT  427  430  428  426                                            
CONECT  428  429  429  427  431                                       
CONECT  429  428  428                                                 
CONECT  430  427                                                      
CONECT  431  428  432                                                 
CONECT  432  431  433  435                                            
CONECT  433  439  434  434  432                                       
CONECT  434  433  433                                                 
CONECT  435  432  436                                                 
CONECT  436  435  438  438  437                                       
CONECT  437  436                                                      
CONECT  438  436  436                                                 
CONECT  439  440  433                                                 
CONECT  440  443  439  441                                            
CONECT  441  440  442  442  447                                       
CONECT  442  441  441                                                 
CONECT  443  440  444                                                 
CONECT  444  443  446  446  445                                       
CONECT  445  444                                                      
CONECT  446  444  444                                                 
CONECT  447  441  448                                                 
CONECT  448  447  449  451                                            
CONECT  449  448  453  450  450                                       
CONECT  450  449  449                                                 
CONECT  451  448  452                                                 
CONECT  452  451                                                      
CONECT  453  449  454                                                 
CONECT  454  455  453  457                                            
CONECT  455  461  456  456  454                                       
CONECT  456  455  455                                                 
CONECT  457  454  458                                                 
CONECT  458  457  459  460                                            
CONECT  459  458                                                      
CONECT  460  458                                                      
CONECT  461  462  455                                                 
CONECT  462  465  463  461                                            
CONECT  463  464  464  462  469                                       
CONECT  464  463  463                                                 
CONECT  465  466  462                                                 
CONECT  466  467  465                                                 
CONECT  467  468  466                                                 
CONECT  468  467                                                      
CONECT  469  463  470                                                 
CONECT  470  473  469  471                                            
CONECT  471  470  472  472  478                                       
CONECT  472  471  471                                                 
CONECT  473  474  470                                                 
CONECT  474  475  473                                                 
CONECT  475  476  476  477  474                                       
CONECT  476  475  475                                                 
CONECT  477  475                                                      
CONECT  478  471  479                                                 
CONECT  479  478  480  482                                            
CONECT  480  485  479  481  481                                       
CONECT  481  480  480                                                 
CONECT  482  479  483  484                                            
CONECT  483  482                                                      
CONECT  484  482                                                      
CONECT  485  491  486  480                                            
CONECT  486  489  487  485                                            
CONECT  487  492  488  488  486                                       
CONECT  488  487  487                                                 
CONECT  489  490  486                                                 
CONECT  490  489  491                                                 
CONECT  491  490  485                                                 
CONECT  492  493  487                                                 
CONECT  493  496  492  494                                            
CONECT  494  493  495  495  502                                       
CONECT  495  494  494                                                 
CONECT  496  497  493                                                 
CONECT  497  498  498  499  496                                       
CONECT  498  500  497  497                                            
CONECT  499  501  497                                                 
CONECT  500  501  501  498                                            
CONECT  501  500  500  499                                            
CONECT  502  494  503                                                 
CONECT  503  502  506  504                                            
CONECT  504  503  513  505  505                                       
CONECT  505  504  504                                                 
CONECT  506  507  503                                                 
CONECT  507  508  506                                                 
CONECT  508  507  509                                                 
CONECT  509  510  510  508                                            
CONECT  510  511  512  509  509                                       
CONECT  511  510                                                      
CONECT  512  510                                                      
CONECT  513  504  514                                                 
CONECT  514  513  515  517                                            
CONECT  515  521  514  516  516                                       
CONECT  516  515  515                                                 
CONECT  517  514  518  519                                            
CONECT  518  517  520                                                 
CONECT  519  517                                                      
CONECT  520  518                                                      
CONECT  521  522  515                                                 
CONECT  522  525  523  521                                            
CONECT  523  526  522  524  524                                       
CONECT  524  523  523                                                 
CONECT  525  522                                                      
CONECT  526  527  523                                                 
CONECT  527  530  526  528                                            
CONECT  528  527  529  529  535                                       
CONECT  529  528  528                                                 
CONECT  530  531  527                                                 
CONECT  531  532  530                                                 
CONECT  532  533  531                                                 
CONECT  533  534  532                                                 
CONECT  534  533                                                      
CONECT  535  528  536                                                 
CONECT  536  535  537  539                                            
CONECT  537  536  543  538  538                                       
CONECT  538  537  537                                                 
CONECT  539  536  540                                                 
CONECT  540  539  541                                                 
CONECT  541  540  542                                                 
CONECT  542  541                                                      
CONECT  543  537  544                                                 
CONECT  544  545  543  547                                            
CONECT  545  555  544  546  546                                       
CONECT  546  545  545                                                 
CONECT  547  544  548                                                 
CONECT  548  547  550  550  549                                       
CONECT  549  548  551  551                                            
CONECT  550  548  548  552                                            
CONECT  551  549  549  553                                            
CONECT  552  550  553  553                                            
CONECT  553  552  552  551  554                                       
CONECT  554  553                                                      
CONECT  555  556  545                                                 
CONECT  556  559  557  555                                            
CONECT  557  562  556  558  558                                       
CONECT  558  557  557                                                 
CONECT  559  560  561  556                                            
CONECT  560  559                                                      
CONECT  561  559                                                      
CONECT  562  563  557                                                 
CONECT  563  566  562  564                                            
CONECT  564  563  565  565  570                                       
CONECT  565  564  564                                                 
CONECT  566  567  563                                                 
CONECT  567  569  569  568  566                                       
CONECT  568  567                                                      
CONECT  569  567  567                                                 
CONECT  570  564  571                                                 
CONECT  571  570  574  572                                            
CONECT  572  571  573  573  579                                       
CONECT  573  572  572                                                 
CONECT  574  575  571                                                 
CONECT  575  576  574                                                 
CONECT  576  577  577  575  578                                       
CONECT  577  576  576                                                 
CONECT  578  576                                                      
CONECT  579  572  580                                                 
CONECT  580  579  581  583                                            
CONECT  581  587  580  582  582                                       
CONECT  582  581  581                                                 
CONECT  583  580  584  585                                            
CONECT  584  583  586                                                 
CONECT  585  583                                                      
CONECT  586  584                                                      
CONECT  587  588  581                                                 
CONECT  588  589  591  587                                            
CONECT  589  598  590  590  588                                       
CONECT  590  589  589                                                 
CONECT  591  588  592                                                 
CONECT  592  591  594  594  593                                       
CONECT  593  592  595  595                                            
CONECT  594  592  592  596                                            
CONECT  595  593  593  597                                            
CONECT  596  594  597  597                                            
CONECT  597  596  596  595                                            
CONECT  598  599  589                                                 
CONECT  599  602  600  598                                            
CONECT  600  599  601  601  604                                       
CONECT  601  600  600                                                 
CONECT  602  599  603                                                 
CONECT  603  602                                                      
CONECT  604  600  605                                                 
CONECT  605  604  606                                                 
CONECT  606  608  605  607  607                                       
CONECT  607  606  606                                                 
CONECT  608  609  606                                                 
CONECT  609  610  612  608                                            
CONECT  610  616  611  611  609                                       
CONECT  611  610  610                                                 
CONECT  612  609  613                                                 
CONECT  613  612  614  615                                            
CONECT  614  613                                                      
CONECT  615  613                                                      
CONECT  616  617  610                                                 
CONECT  617  620  618  616                                            
CONECT  618  617  619  619  624                                       
CONECT  619  618  618                                                 
CONECT  620  621  617                                                 
CONECT  621  623  623  622  620                                       
CONECT  622  621                                                      
CONECT  623  621  621                                                 
CONECT  624  618  625                                                 
CONECT  625  626  624  628                                            
CONECT  626  636  627  627  625                                       
CONECT  627  626  626                                                 
CONECT  628  625  629                                                 
CONECT  629  628  631  631  630                                       
CONECT  630  629  632  632                                            
CONECT  631  629  629  633                                            
CONECT  632  630  630  634                                            
CONECT  633  631  634  634                                            
CONECT  634  633  633  632  635                                       
CONECT  635  634                                                      
CONECT  636  637  626                                                 
CONECT  637  640  638  636                                            
CONECT  638  639  639  637  641                                       
CONECT  639  638  638                                                 
CONECT  640  637                                                      
CONECT  641  638  642                                                 
CONECT  642  641  645  643                                            
CONECT  643  642  649  644  644                                       
CONECT  644  643  643                                                 
CONECT  645  646  642                                                 
CONECT  646  647  647  648  645                                       
CONECT  647  646  646                                                 
CONECT  648  646                                                      
CONECT  649  643  650                                                 
CONECT  650  649  651  653                                            
CONECT  651  652  652  650  660                                       
CONECT  652  651  651                                                 
CONECT  653  650  654                                                 
CONECT  654  653  655  655  656                                       
CONECT  655  654  654  657                                            
CONECT  656  654  658  658                                            
CONECT  657  655  659  659                                            
CONECT  658  656  656  659                                            
CONECT  659  657  657  658                                            
CONECT  660  651  661  666                                            
CONECT  661  662  660  664                                            
CONECT  662  667  661  663  663                                       
CONECT  663  662  662                                                 
CONECT  664  661  665                                                 
CONECT  665  664  666                                                 
CONECT  666  660  665                                                 
CONECT  667  668  662                                                 
CONECT  668  671  667  669                                            
CONECT  669  668  670  670  676                                       
CONECT  670  669  669                                                 
CONECT  671  672  668                                                 
CONECT  672  673  671                                                 
CONECT  673  674  672                                                 
CONECT  674  675  673                                                 
CONECT  675  674                                                      
CONECT  676  669  677                                                 
CONECT  677  676  678  680                                            
CONECT  678  679  679  677  684                                       
CONECT  679  678  678                                                 
CONECT  680  677  681  682                                            
CONECT  681  680  683                                                 
CONECT  682  680                                                      
CONECT  683  681                                                      
CONECT  684  678  685                                                 
CONECT  685  688  684  686                                            
CONECT  686  685  691  687  687                                       
CONECT  687  686  686                                                 
CONECT  688  690  689  685                                            
CONECT  689  688                                                      
CONECT  690  688                                                      
CONECT  691  686  692                                                 
CONECT  692  691  693  695                                            
CONECT  693  694  694  692  699                                       
CONECT  694  693  693                                                 
CONECT  695  692  696                                                 
CONECT  696  695  697  698                                            
CONECT  697  696                                                      
CONECT  698  696                                                      
CONECT  699  693  700                                                 
CONECT  700  699  703  701                                            
CONECT  701  700  707  702  702                                       
CONECT  702  701  701                                                 
CONECT  703  704  700  705                                            
CONECT  704  706  703                                                 
CONECT  705  703                                                      
CONECT  706  704                                                      
CONECT  707  701  708                                                 
CONECT  708  707  711  709                                            
CONECT  709  708  710  710  716                                       
CONECT  710  709  709                                                 
CONECT  711  708  712                                                 
CONECT  712  711  713                                                 
CONECT  713  715  715  714  712                                       
CONECT  714  713                                                      
CONECT  715  713  713                                                 
CONECT  716  709  717                                                 
CONECT  717  716  718  720                                            
CONECT  718  724  717  719  719                                       
CONECT  719  718  718                                                 
CONECT  720  717  721                                                 
CONECT  721  720  722  722  723                                       
CONECT  722  721  721                                                 
CONECT  723  721                                                      
CONECT  724  725  718                                                 
CONECT  725  728  724  726                                            
CONECT  726  725  733  727  727                                       
CONECT  727  726  726                                                 
CONECT  728  729  725                                                 
CONECT  729  730  728                                                 
CONECT  730  731  729                                                 
CONECT  731  732  730                                                 
CONECT  732  731                                                      
CONECT  733  726  734                                                 
CONECT  734  733  737  735                                            
CONECT  735  734  741  736  736                                       
CONECT  736  735  735                                                 
CONECT  737  738  734                                                 
CONECT  738  739  737                                                 
CONECT  739  738  740                                                 
CONECT  740  739                                                      
CONECT  741  735  742                                                 
CONECT  742  741  745  743                                            
CONECT  743  742  750  744  744                                       
CONECT  744  743  743                                                 
CONECT  745  746  742                                                 
CONECT  746  747  745                                                 
CONECT  747  746  748                                                 
CONECT  748  747  749                                                 
CONECT  749  748                                                      
CONECT  750  743  751                                                 
CONECT  751  754  750  752                                            
CONECT  752  753  753  751  757                                       
CONECT  753  752  752                                                 
CONECT  754  756  751  755                                            
CONECT  755  754                                                      
CONECT  756  754                                                      
CONECT  757  752  758                                                 
CONECT  758  757  759  761                                            
CONECT  759  758  765  760  760                                       
CONECT  760  759  759                                                 
CONECT  761  758  762                                                 
CONECT  762  761  763  763  764                                       
CONECT  763  762  762                                                 
CONECT  764  762                                                      
CONECT  765  759  766                                                 
CONECT  766  767  765  769                                            
CONECT  767  768  768  774  766                                       
CONECT  768  767  767                                                 
CONECT  769  766  770                                                 
CONECT  770  769  771                                                 
CONECT  771  770  773  773  772                                       
CONECT  772  771                                                      
CONECT  773  771  771                                                 
CONECT  774  775  767                                                 
CONECT  775  776  774  778                                            
CONECT  776  782  777  777  775                                       
CONECT  777  776  776                                                 
CONECT  778  775  779                                                 
CONECT  779  778  780                                                 
CONECT  780  779  781                                                 
CONECT  781  780                                                      
CONECT  782  783  776                                                 
CONECT  783  786  784  782                                            
CONECT  784  785  785  783  789                                       
CONECT  785  784  784                                                 
CONECT  786  787  788  783                                            
CONECT  787  786                                                      
CONECT  788  786                                                      
CONECT  789  784  790                                                 
CONECT  790  791  789  793                                            
CONECT  791  796  792  792  790                                       
CONECT  792  791  791                                                 
CONECT  793  790  795  794                                            
CONECT  794  793                                                      
CONECT  795  793                                                      
CONECT  796  797  791                                                 
CONECT  797  800  798  796                                            
CONECT  798  797  799  799  803                                       
CONECT  799  798  798                                                 
CONECT  800  801  802  797                                            
CONECT  801  800                                                      
CONECT  802  800                                                      
CONECT  803  798  804                                                 
CONECT  804  805  803  807                                            
CONECT  805  806  806  814  804                                       
CONECT  806  805  805                                                 
CONECT  807  804  808                                                 
CONECT  808  807  809                                                 
CONECT  809  808  810                                                 
CONECT  810  809  811  811                                            
CONECT  811  810  810  813  812                                       
CONECT  812  811                                                      
CONECT  813  811                                                      
CONECT  814  815  805                                                 
CONECT  815  816  818  814                                            
CONECT  816  817  817  822  815                                       
CONECT  817  816  816                                                 
CONECT  818  815  819                                                 
CONECT  819  818  820  820  821                                       
CONECT  820  819  819                                                 
CONECT  821  819                                                      
CONECT  822  823  816                                                 
CONECT  823  824  826  822                                            
CONECT  824  830  823  825  825                                       
CONECT  825  824  824                                                 
CONECT  826  828  823  827                                            
CONECT  827  826  829                                                 
CONECT  828  826                                                      
CONECT  829  827                                                      
CONECT  830  831  824                                                 
CONECT  831  834  832  830                                            
CONECT  832  833  833  831  837                                       
CONECT  833  832  832                                                 
CONECT  834  836  835  831                                            
CONECT  835  834                                                      
CONECT  836  834                                                      
CONECT  837  832  838                                                 
CONECT  838  839  837  841                                            
CONECT  839  845  838  840  840                                       
CONECT  840  839  839                                                 
CONECT  841  838  842                                                 
CONECT  842  841  844  843                                            
CONECT  843  842                                                      
CONECT  844  842                                                      
CONECT  845  846  839                                                 
CONECT  846  849  847  845                                            
CONECT  847  848  848  846  852                                       
CONECT  848  847  847                                                 
CONECT  849  851  850  846                                            
CONECT  850  849                                                      
CONECT  851  849                                                      
CONECT  852  847  853                                                 
CONECT  853  854  852  856                                            
CONECT  854  858  855  855  853                                       
CONECT  855  854  854                                                 
CONECT  856  853  857                                                 
CONECT  857  856                                                      
CONECT  858  859  854                                                 
CONECT  859  862  858  860                                            
CONECT  860  859  861  861  865                                       
CONECT  861  860  860                                                 
CONECT  862  863  864  859                                            
CONECT  863  862                                                      
CONECT  864  862                                                      
CONECT  865  860  866                                                 
CONECT  866  867  865  869                                            
CONECT  867  868  868  871  866                                       
CONECT  868  867  867                                                 
CONECT  869  866  870                                                 
CONECT  870  869                                                      
CONECT  871  872  867                                                 
CONECT  872  875  873  871                                            
CONECT  873  874  874  872  880                                       
CONECT  874  873  873                                                 
CONECT  875  872  876                                                 
CONECT  876  875  877                                                 
CONECT  877  879  879  876  878                                       
CONECT  878  877                                                      
CONECT  879  877  877                                                 
CONECT  880  873  881                                                 
CONECT  881  882  880  884                                            
CONECT  882  890  883  883  881                                       
CONECT  883  882  882                                                 
CONECT  884  881  885                                                 
CONECT  885  884  887  887  886                                       
CONECT  886  885  888                                                 
CONECT  887  885  885  889                                            
CONECT  888  889  889  886                                            
CONECT  889  887  888  888                                            
CONECT  890  891  882                                                 
CONECT  891  892  890  894                                            
CONECT  892  893  893  900  891                                       
CONECT  893  892  892                                                 
CONECT  894  891  895                                                 
CONECT  895  894  897  897  896                                       
CONECT  896  895  898                                                 
CONECT  897  895  895  899                                            
CONECT  898  896  899  899                                            
CONECT  899  897  898  898                                            
CONECT  900  901  892                                                 
CONECT  901  904  902  900                                            
CONECT  902  903  903  901  911                                       
CONECT  903  902  902                                                 
CONECT  904  905  901                                                 
CONECT  905  907  907  904  906                                       
CONECT  906  905  908  908                                            
CONECT  907  909  905  905                                            
CONECT  908  910  906  906                                            
CONECT  909  907  910  910                                            
CONECT  910  909  909  908                                            
CONECT  911  902  912                                                 
CONECT  912  911  913  915                                            
CONECT  913  912  918  914  914                                       
CONECT  914  913  913                                                 
CONECT  915  912  916  917                                            
CONECT  916  915                                                      
CONECT  917  915                                                      
CONECT  918  913  919                                                 
CONECT  919  918  922  920                                            
CONECT  920  919  925  921  921                                       
CONECT  921  920  920                                                 
CONECT  922  923  924  919                                            
CONECT  923  922                                                      
CONECT  924  922                                                      
CONECT  925  920  926                                                 
CONECT  926  925  927  929                                            
CONECT  927  928  928  926  933                                       
CONECT  928  927  927                                                 
CONECT  929  926  930  931                                            
CONECT  930  929  932                                                 
CONECT  931  929                                                      
CONECT  932  930                                                      
CONECT  933  927  934                                                 
CONECT  934  937  933  935                                            
CONECT  935  934  941  936  936                                       
CONECT  936  935  935                                                 
CONECT  937  938  934                                                 
CONECT  938  939  939  937  940                                       
CONECT  939  938  938                                                 
CONECT  940  938                                                      
CONECT  941  935  942                                                 
CONECT  942  941  943                                                 
CONECT  943  944  944  942  945                                       
CONECT  944  943  943                                                 
CONECT  945  943  946                                                 
CONECT  946  945  947  949                                            
CONECT  947  954  946  948  948                                       
CONECT  948  947  947                                                 
CONECT  949  946  950                                                 
CONECT  950  949  951                                                 
CONECT  951  950  952                                                 
CONECT  952  951  953                                                 
CONECT  953  952                                                      
CONECT  954  955  947                                                 
CONECT  955  958  954  956                                            
CONECT  956  957  957  955  959                                       
CONECT  957  956  956                                                 
CONECT  958  955                                                      
CONECT  959  956  960                                                 
CONECT  960  959  961  963                                            
CONECT  961  966  960  962  962                                       
CONECT  962  961  961                                                 
CONECT  963  960  964  965                                            
CONECT  964  963                                                      
CONECT  965  963                                                      
CONECT  966  967  961                                                 
CONECT  967  970  966  968                                            
CONECT  968  967  969  969  973                                       
CONECT  969  968  968                                                 
CONECT  970  972  971  967                                            
CONECT  971  970                                                      
CONECT  972  970                                                      
CONECT  973  968  974                                                 
CONECT  974  973  975  977                                            
CONECT  975  978  976  976  974                                       
CONECT  976  975  975                                                 
CONECT  977  974                                                      
CONECT  978  979  975                                                 
CONECT  979  982  978  980                                            
CONECT  980  979  981  981  990                                       
CONECT  981  980  980                                                 
CONECT  982  983  979                                                 
CONECT  983  984  984  985  982                                       
CONECT  984  986  983  983                                            
CONECT  985  987  987  983                                            
CONECT  986  988  988  984                                            
CONECT  987  988  985  985                                            
CONECT  988  989  986  986  987                                       
CONECT  989  988                                                      
CONECT  990  980  991                                                 
CONECT  991  992  990  994                                            
CONECT  992  998  993  993  991                                       
CONECT  993  992  992                                                 
CONECT  994  991  996  995                                            
CONECT  995  994  997                                                 
CONECT  996  994                                                      
CONECT  997  995                                                      
CONECT  998  999 1004  992                                            
CONECT  999 1002 1000  998                                            
CONECT 1000 1005  999 1001 1001                                       
CONECT 1001 1000 1000                                                 
CONECT 1002 1003  999                                                 
CONECT 1003 1002 1004                                                 
CONECT 1004 1003  998                                                 
CONECT 1005 1006 1000                                                 
CONECT 1006 1007 1005 1009                                            
CONECT 1007 1014 1008 1008 1006                                       
CONECT 1008 1007 1007                                                 
CONECT 1009 1006 1010                                                 
CONECT 1010 1009 1011                                                 
CONECT 1011 1010 1012                                                 
CONECT 1012 1013 1011                                                 
CONECT 1013 1012                                                      
CONECT 1014 1015 1007                                                 
CONECT 1015 1016 1018 1014                                            
CONECT 1016 1017 1017 1022 1015                                       
CONECT 1017 1016 1016                                                 
CONECT 1018 1015 1019                                                 
CONECT 1019 1018 1021 1021 1020                                       
CONECT 1020 1019                                                      
CONECT 1021 1019 1019                                                 
CONECT 1022 1023 1016                                                 
CONECT 1023 1026 1024 1022                                            
CONECT 1024 1023 1028 1025 1025                                       
CONECT 1025 1024 1024                                                 
CONECT 1026 1027 1023                                                 
CONECT 1027 1026                                                      
CONECT 1028 1029 1024                                                 
CONECT 1029 1030 1028 1032                                            
CONECT 1030 1031 1031 1035 1029                                       
CONECT 1031 1030 1030                                                 
CONECT 1032 1029 1033 1034                                            
CONECT 1033 1032                                                      
CONECT 1034 1032                                                      
CONECT 1035 1036 1030                                                 
CONECT 1036 1037 1039 1035                                            
CONECT 1037 1043 1036 1038 1038                                       
CONECT 1038 1037 1037                                                 
CONECT 1039 1040 1036 1041                                            
CONECT 1040 1042 1039                                                 
CONECT 1041 1039                                                      
CONECT 1042 1040                                                      
CONECT 1043 1044 1037                                                 
CONECT 1044 1043 1045                                                 
CONECT 1045 1044 1046 1046 1047                                       
CONECT 1046 1045 1045                                                 
CONECT 1047 1045 1048                                                 
CONECT 1048 1047 1049 1051                                            
CONECT 1049 1055 1050 1050 1048                                       
CONECT 1050 1049 1049                                                 
CONECT 1051 1048 1052                                                 
CONECT 1052 1051 1053 1054                                            
CONECT 1053 1052                                                      
CONECT 1054 1052                                                      
CONECT 1055 1056 1049                                                 
CONECT 1056 1059 1057 1055                                            
CONECT 1057 1058 1058 1061 1056                                       
CONECT 1058 1057 1057                                                 
CONECT 1059 1060 1056                                                 
CONECT 1060 1059                                                      
CONECT 1061 1062 1057                                                 
CONECT 1062 1065 1061 1063                                            
CONECT 1063 1062 1064 1064 1070                                       
CONECT 1064 1063 1063                                                 
CONECT 1065 1066 1062                                                 
CONECT 1066 1067 1065                                                 
CONECT 1067 1068 1066                                                 
CONECT 1068 1069 1067                                                 
CONECT 1069 1068                                                      
CONECT 1070 1063 1071                                                 
CONECT 1071 1070 1072 1074                                            
CONECT 1072 1078 1073 1073 1071                                       
CONECT 1073 1072 1072                                                 
CONECT 1074 1071 1075 1076                                            
CONECT 1075 1074 1077                                                 
CONECT 1076 1074                                                      
CONECT 1077 1075                                                      
CONECT 1078 1079 1072                                                 
CONECT 1079 1080 1082 1078                                            
CONECT 1080 1086 1081 1081 1079                                       
CONECT 1081 1080 1080                                                 
CONECT 1082 1079 1083                                                 
CONECT 1083 1082 1084 1084 1085                                       
CONECT 1084 1083 1083                                                 
CONECT 1085 1083                                                      
CONECT 1086 1087 1080                                                 
CONECT 1087 1090 1088 1086                                            
CONECT 1088 1089 1089 1087 1097                                       
CONECT 1089 1088 1088                                                 
CONECT 1090 1091 1087                                                 
CONECT 1091 1092 1090                                                 
CONECT 1092 1093 1091                                                 
CONECT 1093 1094 1094 1092                                            
CONECT 1094 1095 1096 1093 1093                                       
CONECT 1095 1094                                                      
CONECT 1096 1094                                                      
CONECT 1097 1088 1098                                                 
CONECT 1098 1097 1101 1099                                            
CONECT 1099 1098 1100 1100 1105                                       
CONECT 1100 1099 1099                                                 
CONECT 1101 1102 1098 1103                                            
CONECT 1102 1104 1101                                                 
CONECT 1103 1101                                                      
CONECT 1104 1102                                                      
CONECT 1105 1099 1106                                                 
CONECT 1106 1107 1105 1109                                            
CONECT 1107 1112 1108 1108 1106                                       
CONECT 1108 1107 1107                                                 
CONECT 1109 1106 1110 1111                                            
CONECT 1110 1109                                                      
CONECT 1111 1109                                                      
CONECT 1112 1113 1107                                                 
CONECT 1113 1116 1114 1112                                            
CONECT 1114 1121 1115 1115 1113                                       
CONECT 1115 1114 1114                                                 
CONECT 1116 1117 1113                                                 
CONECT 1117 1118 1116                                                 
CONECT 1118 1119 1119 1120 1117                                       
CONECT 1119 1118 1118                                                 
CONECT 1120 1118                                                      
CONECT 1121 1122 1114                                                 
CONECT 1122 1125 1123 1121                                            
CONECT 1123 1122 1124 1124 1132                                       
CONECT 1124 1123 1123                                                 
CONECT 1125 1126 1122                                                 
CONECT 1126 1128 1128 1127 1125                                       
CONECT 1127 1126 1129 1129                                            
CONECT 1128 1130 1126 1126                                            
CONECT 1129 1131 1127 1127                                            
CONECT 1130 1128 1131 1131                                            
CONECT 1131 1130 1130 1129                                            
CONECT 1132 1123 1133                                                 
CONECT 1133 1132 1134 1136                                            
CONECT 1134 1133 1135 1135 1143                                       
CONECT 1135 1134 1134                                                 
CONECT 1136 1133 1137                                                 
CONECT 1137 1138 1138 1139 1136                                       
CONECT 1138 1140 1137 1137                                            
CONECT 1139 1141 1141 1137                                            
CONECT 1140 1142 1142 1138                                            
CONECT 1141 1142 1139 1139                                            
CONECT 1142 1140 1140 1141                                            
CONECT 1143 1134 1144                                                 
CONECT 1144 1145 1143 1147                                            
CONECT 1145 1148 1146 1146 1144                                       
CONECT 1146 1145 1145                                                 
CONECT 1147 1144                                                      
CONECT 1148 1149 1145                                                 
CONECT 1149 1152 1150 1148                                            
CONECT 1150 1151 1151 1149 1157                                       
CONECT 1151 1150 1150                                                 
CONECT 1152 1153 1149                                                 
CONECT 1153 1152 1154                                                 
CONECT 1154 1155 1155 1153 1156                                       
CONECT 1155 1154 1154                                                 
CONECT 1156 1154                                                      
CONECT 1157 1150 1158                                                 
CONECT 1158 1157 1161 1159
[truncated: 196,320 more chars]
