# Supplementary material for: Conserved interfaces mediate multiple protein–protein interactions in a prokaryotic metabolon
Source: Mol Syst Biol. 2025 Sep 3;21(11):1490–521. doi: 10.1038/s44320-025-00139-9 (PMC12583656; doi:10.1038/s44320-025-00139-9)
Supplement: Supplementary file 12 — Source data Fig. 7 [file 44320_2025_139_MOESM12_ESM.zip › Figure7_data/Fig7A/2_3.pdb]

COMPND    497abd03bc38abc1 
AUTHOR    GENERATED BY OPEN BABEL 3.1.1
ATOM      1  N   MET A   1      36.174  -1.387  21.114  1.00  0.00           N  
ATOM      2  CA  MET A   1      35.987  -1.124  19.669  1.00  0.00           C  
ATOM      3  C   MET A   1      34.680  -0.359  19.546  1.00  0.00           C  
ATOM      4  O   MET A   1      33.659  -0.890  19.963  1.00  0.00           O  
ATOM      5  CB  MET A   1      35.943  -2.427  18.869  1.00  0.00           C  
ATOM      6  CG  MET A   1      37.314  -3.114  18.821  1.00  0.00           C  
ATOM      7  SD  MET A   1      37.259  -4.766  18.083  1.00  0.00           S  
ATOM      8  CE  MET A   1      39.009  -5.229  18.181  1.00  0.00           C  
ATOM      9  N   GLY A   2      34.733   0.923  19.138  1.00  0.00           N  
ATOM     10  CA  GLY A   2      33.529   1.743  19.060  1.00  0.00           C  
ATOM     11  C   GLY A   2      32.551   1.100  18.087  1.00  0.00           C  
ATOM     12  O   GLY A   2      32.942   0.790  16.969  1.00  0.00           O  
ATOM     13  N   LYS A   3      31.312   0.844  18.521  1.00  0.00           N  
ATOM     14  CA  LYS A   3      30.256   0.363  17.630  1.00  0.00           C  
ATOM     15  C   LYS A   3      30.027   1.464  16.597  1.00  0.00           C  
ATOM     16  O   LYS A   3      29.335   2.435  16.895  1.00  0.00           O  
ATOM     17  CB  LYS A   3      28.962   0.047  18.406  1.00  0.00           C  
ATOM     18  CG  LYS A   3      29.019  -1.259  19.216  1.00  0.00           C  
ATOM     19  CD  LYS A   3      27.665  -1.512  19.897  1.00  0.00           C  
ATOM     20  CE  LYS A   3      27.669  -2.838  20.662  1.00  0.00           C  
ATOM     21  NZ  LYS A   3      26.362  -3.103  21.320  1.00  0.00           N  
ATOM     22  N   THR A   4      30.682   1.374  15.439  1.00  0.00           N  
ATOM     23  CA  THR A   4      30.482   2.287  14.327  1.00  0.00           C  
ATOM     24  C   THR A   4      29.003   2.252  13.976  1.00  0.00           C  
ATOM     25  O   THR A   4      28.450   1.179  13.730  1.00  0.00           O  
ATOM     26  CB  THR A   4      31.349   1.893  13.115  1.00  0.00           C  
ATOM     27  OG1 THR A   4      31.406   0.484  12.989  1.00  0.00           O  
ATOM     28  CG2 THR A   4      32.789   2.368  13.282  1.00  0.00           C  
ATOM     29  N   GLN A   5      28.348   3.419  14.045  1.00  0.00           N  
ATOM     30  CA  GLN A   5      26.940   3.507  13.678  1.00  0.00           C  
ATOM     31  C   GLN A   5      26.776   3.013  12.232  1.00  0.00           C  
ATOM     32  O   GLN A   5      27.619   3.346  11.389  1.00  0.00           O  
ATOM     33  CB  GLN A   5      26.421   4.939  13.836  1.00  0.00           C  
ATOM     34  CG  GLN A   5      25.944   5.219  15.270  1.00  0.00           C  
ATOM     35  CD  GLN A   5      25.387   6.636  15.439  1.00  0.00           C  
ATOM     36  OE1 GLN A   5      25.688   7.545  14.689  1.00  0.00           O  
ATOM     37  NE2 GLN A   5      24.566   6.875  16.426  1.00  0.00           N  
ATOM     38  N   PRO A   6      25.750   2.212  11.942  1.00  0.00           N  
ATOM     39  CA  PRO A   6      25.501   1.756  10.585  1.00  0.00           C  
ATOM     40  C   PRO A   6      25.332   2.958   9.654  1.00  0.00           C  
ATOM     41  O   PRO A   6      24.742   3.973  10.025  1.00  0.00           O  
ATOM     42  CB  PRO A   6      24.247   0.873  10.674  1.00  0.00           C  
ATOM     43  CG  PRO A   6      23.547   1.352  11.939  1.00  0.00           C  
ATOM     44  CD  PRO A   6      24.691   1.786  12.839  1.00  0.00           C  
ATOM     45  N   LEU A   7      25.878   2.847   8.453  1.00  0.00           N  
ATOM     46  CA  LEU A   7      25.786   3.900   7.446  1.00  0.00           C  
ATOM     47  C   LEU A   7      24.341   4.044   6.961  1.00  0.00           C  
ATOM     48  O   LEU A   7      23.665   3.029   6.792  1.00  0.00           O  
ATOM     49  CB  LEU A   7      26.723   3.582   6.279  1.00  0.00           C  
ATOM     50  CG  LEU A   7      28.217   3.602   6.642  1.00  0.00           C  
ATOM     51  CD1 LEU A   7      29.026   3.117   5.441  1.00  0.00           C  
ATOM     52  CD2 LEU A   7      28.704   4.998   7.031  1.00  0.00           C  
ATOM     53  N   PRO A   8      23.865   5.261   6.703  1.00  0.00           N  
ATOM     54  CA  PRO A   8      22.477   5.489   6.328  1.00  0.00           C  
ATOM     55  C   PRO A   8      22.151   4.995   4.913  1.00  0.00           C  
ATOM     56  O   PRO A   8      22.993   5.001   4.008  1.00  0.00           O  
ATOM     57  CB  PRO A   8      22.252   6.992   6.493  1.00  0.00           C  
ATOM     58  CG  PRO A   8      23.637   7.588   6.278  1.00  0.00           C  
ATOM     59  CD  PRO A   8      24.567   6.526   6.862  1.00  0.00           C  
ATOM     60  N   ILE A   9      20.892   4.634   4.717  1.00  0.00           N  
ATOM     61  CA  ILE A   9      20.293   4.383   3.407  1.00  0.00           C  
ATOM     62  C   ILE A   9      19.615   5.673   2.933  1.00  0.00           C  
ATOM     63  O   ILE A   9      18.743   6.210   3.608  1.00  0.00           O  
ATOM     64  CB  ILE A   9      19.319   3.186   3.454  1.00  0.00           C  
ATOM     65  CG1 ILE A   9      20.097   1.903   3.822  1.00  0.00           C  
ATOM     66  CG2 ILE A   9      18.595   3.031   2.106  1.00  0.00           C  
ATOM     67  CD1 ILE A   9      19.225   0.659   4.000  1.00  0.00           C  
ATOM     68  N   LEU A  10      19.991   6.159   1.756  1.00  0.00           N  
ATOM     69  CA  LEU A  10      19.355   7.301   1.122  1.00  0.00           C  
ATOM     70  C   LEU A  10      18.154   6.844   0.283  1.00  0.00           C  
ATOM     71  O   LEU A  10      18.302   6.019  -0.611  1.00  0.00           O  
ATOM     72  CB  LEU A  10      20.405   8.042   0.280  1.00  0.00           C  
ATOM     73  CG  LEU A  10      19.861   9.238  -0.515  1.00  0.00           C  
ATOM     74  CD1 LEU A  10      19.326  10.329   0.407  1.00  0.00           C  
ATOM     75  CD2 LEU A  10      20.966   9.840  -1.378  1.00  0.00           C  
ATOM     76  N   ILE A  11      16.986   7.421   0.529  1.00  0.00           N  
ATOM     77  CA  ILE A  11      15.757   7.155  -0.221  1.00  0.00           C  
ATOM     78  C   ILE A  11      15.282   8.454  -0.865  1.00  0.00           C  
ATOM     79  O   ILE A  11      14.917   9.403  -0.169  1.00  0.00           O  
ATOM     80  CB  ILE A  11      14.667   6.535   0.680  1.00  0.00           C  
ATOM     81  CG1 ILE A  11      15.179   5.274   1.421  1.00  0.00           C  
ATOM     82  CG2 ILE A  11      13.416   6.196  -0.161  1.00  0.00           C  
ATOM     83  CD1 ILE A  11      14.208   4.752   2.483  1.00  0.00           C  
ATOM     84  N   THR A  12      15.240   8.512  -2.190  1.00  0.00           N  
ATOM     85  CA  THR A  12      14.673   9.664  -2.886  1.00  0.00           C  
ATOM     86  C   THR A  12      13.155   9.532  -3.036  1.00  0.00           C  
ATOM     87  O   THR A  12      12.633   8.475  -3.386  1.00  0.00           O  
ATOM     88  CB  THR A  12      15.354   9.946  -4.238  1.00  0.00           C  
ATOM     89  OG1 THR A  12      15.134   8.907  -5.152  1.00  0.00           O  
ATOM     90  CG2 THR A  12      16.860  10.140  -4.096  1.00  0.00           C  
ATOM     91  N   GLY A  13      12.423  10.600  -2.766  1.00  0.00           N  
ATOM     92  CA  GLY A  13      10.955  10.587  -2.810  1.00  0.00           C  
ATOM     93  C   GLY A  13      10.316   9.733  -1.708  1.00  0.00           C  
ATOM     94  O   GLY A  13       9.327   9.048  -1.958  1.00  0.00           O  
ATOM     95  N   GLY A  14      10.872   9.777  -0.507  1.00  0.00           N  
ATOM     96  CA  GLY A  14      10.405   8.982   0.636  1.00  0.00           C  
ATOM     97  C   GLY A  14       9.135   9.482   1.329  1.00  0.00           C  
ATOM     98  O   GLY A  14       8.646   8.831   2.245  1.00  0.00           O  
ATOM     99  N   GLY A  15       8.558  10.604   0.900  1.00  0.00           N  
ATOM    100  CA  GLY A  15       7.381  11.183   1.557  1.00  0.00           C  
ATOM    101  C   GLY A  15       6.027  10.528   1.233  1.00  0.00           C  
ATOM    102  O   GLY A  15       5.007  10.941   1.773  1.00  0.00           O  
ATOM    103  N   ARG A  16       5.984   9.547   0.317  1.00  0.00           N  
ATOM    104  CA  ARG A  16       4.735   8.910  -0.139  1.00  0.00           C  
ATOM    105  C   ARG A  16       4.954   7.457  -0.570  1.00  0.00           C  
ATOM    106  O   ARG A  16       6.016   7.115  -1.096  1.00  0.00           O  
ATOM    107  CB  ARG A  16       4.132   9.697  -1.325  1.00  0.00           C  
ATOM    108  CG  ARG A  16       3.600  11.076  -0.923  1.00  0.00           C  
ATOM    109  CD  ARG A  16       2.884  11.746  -2.100  1.00  0.00           C  
ATOM    110  NE  ARG A  16       2.155  12.946  -1.661  1.00  0.00           N  
ATOM    111  CZ  ARG A  16       1.380  13.709  -2.407  1.00  0.00           C  
ATOM    112  NH1 ARG A  16       1.295  13.552  -3.692  1.00  0.00           N  
ATOM    113  NH2 ARG A  16       0.662  14.645  -1.863  1.00  0.00           N  
ATOM    114  N   ARG A  17       3.894   6.658  -0.470  1.00  0.00           N  
ATOM    115  CA  ARG A  17       3.766   5.301  -1.038  1.00  0.00           C  
ATOM    116  C   ARG A  17       4.995   4.421  -0.753  1.00  0.00           C  
ATOM    117  O   ARG A  17       5.463   4.380   0.388  1.00  0.00           O  
ATOM    118  CB  ARG A  17       3.413   5.377  -2.544  1.00  0.00           C  
ATOM    119  CG  ARG A  17       2.054   6.037  -2.828  1.00  0.00           C  
ATOM    120  CD  ARG A  17       1.716   5.904  -4.312  1.00  0.00           C  
ATOM    121  NE  ARG A  17       0.373   6.400  -4.600  1.00  0.00           N  
ATOM    122  CZ  ARG A  17      -0.302   6.262  -5.719  1.00  0.00           C  
ATOM    123  NH1 ARG A  17       0.233   5.723  -6.787  1.00  0.00           N  
ATOM    124  NH2 ARG A  17      -1.539   6.648  -5.779  1.00  0.00           N  
ATOM    125  N   ILE A  18       5.533   3.768  -1.777  1.00  0.00           N  
ATOM    126  CA  ILE A  18       6.672   2.851  -1.675  1.00  0.00           C  
ATOM    127  C   ILE A  18       7.869   3.480  -0.950  1.00  0.00           C  
ATOM    128  O   ILE A  18       8.468   2.851  -0.086  1.00  0.00           O  
ATOM    129  CB  ILE A  18       7.072   2.365  -3.092  1.00  0.00           C  
ATOM    130  CG1 ILE A  18       5.922   1.537  -3.732  1.00  0.00           C  
ATOM    131  CG2 ILE A  18       8.376   1.545  -3.059  1.00  0.00           C  
ATOM    132  CD1 ILE A  18       6.125   1.236  -5.224  1.00  0.00           C  
ATOM    133  N   GLY A  19       8.214   4.731  -1.262  1.00  0.00           N  
ATOM    134  CA  GLY A  19       9.337   5.410  -0.608  1.00  0.00           C  
ATOM    135  C   GLY A  19       9.120   5.615   0.893  1.00  0.00           C  
ATOM    136  O   GLY A  19      10.053   5.454   1.675  1.00  0.00           O  
ATOM    137  N   LEU A  20       7.896   5.917   1.304  1.00  0.00           N  
ATOM    138  CA  LEU A  20       7.525   6.056   2.709  1.00  0.00           C  
ATOM    139  C   LEU A  20       7.525   4.704   3.428  1.00  0.00           C  
ATOM    140  O   LEU A  20       8.066   4.596   4.523  1.00  0.00           O  
ATOM    141  CB  LEU A  20       6.152   6.751   2.782  1.00  0.00           C  
ATOM    142  CG  LEU A  20       5.657   7.024   4.211  1.00  0.00           C  
ATOM    143  CD1 LEU A  20       6.567   8.005   4.959  1.00  0.00           C  
ATOM    144  CD2 LEU A  20       4.255   7.623   4.143  1.00  0.00           C  
ATOM    145  N   ALA A  21       6.976   3.664   2.799  1.00  0.00           N  
ATOM    146  CA  ALA A  21       6.976   2.313   3.350  1.00  0.00           C  
ATOM    147  C   ALA A  21       8.406   1.778   3.549  1.00  0.00           C  
ATOM    148  O   ALA A  21       8.718   1.236   4.611  1.00  0.00           O  
ATOM    149  CB  ALA A  21       6.159   1.414   2.421  1.00  0.00           C  
ATOM    150  N   LEU A  22       9.294   2.005   2.587  1.00  0.00           N  
ATOM    151  CA  LEU A  22      10.711   1.662   2.707  1.00  0.00           C  
ATOM    152  C   LEU A  22      11.392   2.430   3.844  1.00  0.00           C  
ATOM    153  O   LEU A  22      12.142   1.831   4.618  1.00  0.00           O  
ATOM    154  CB  LEU A  22      11.427   1.960   1.376  1.00  0.00           C  
ATOM    155  CG  LEU A  22      11.099   0.954   0.261  1.00  0.00           C  
ATOM    156  CD1 LEU A  22      11.592   1.504  -1.080  1.00  0.00           C  
ATOM    157  CD2 LEU A  22      11.774  -0.398   0.492  1.00  0.00           C  
ATOM    158  N   ALA A  23      11.125   3.724   3.988  1.00  0.00           N  
ATOM    159  CA  ALA A  23      11.694   4.519   5.073  1.00  0.00           C  
ATOM    160  C   ALA A  23      11.294   3.969   6.444  1.00  0.00           C  
ATOM    161  O   ALA A  23      12.157   3.722   7.284  1.00  0.00           O  
ATOM    162  CB  ALA A  23      11.290   5.989   4.893  1.00  0.00           C  
ATOM    163  N   TRP A  24      10.010   3.680   6.658  1.00  0.00           N  
ATOM    164  CA  TRP A  24       9.518   3.083   7.893  1.00  0.00           C  
ATOM    165  C   TRP A  24      10.059   1.671   8.135  1.00  0.00           C  
ATOM    166  O   TRP A  24      10.408   1.348   9.268  1.00  0.00           O  
ATOM    167  CB  TRP A  24       7.987   3.075   7.892  1.00  0.00           C  
ATOM    168  CG  TRP A  24       7.397   4.393   8.271  1.00  0.00           C  
ATOM    169  CD1 TRP A  24       6.668   5.202   7.477  1.00  0.00           C  
ATOM    170  CD2 TRP A  24       7.518   5.070   9.565  1.00  0.00           C  
ATOM    171  NE1 TRP A  24       6.319   6.339   8.181  1.00  0.00           N  
ATOM    172  CE2 TRP A  24       6.826   6.305   9.456  1.00  0.00           C  
ATOM    173  CE3 TRP A  24       8.147   4.763  10.783  1.00  0.00           C  
ATOM    174  CZ2 TRP A  24       6.762   7.219  10.536  1.00  0.00           C  
ATOM    175  CZ3 TRP A  24       8.083   5.672  11.858  1.00  0.00           C  
ATOM    176  CH2 TRP A  24       7.409   6.882  11.733  1.00  0.00           C  
ATOM    177  N   HIS A  25      10.188   0.854   7.099  1.00  0.00           N  
ATOM    178  CA  HIS A  25      10.785  -0.475   7.202  1.00  0.00           C  
ATOM    179  C   HIS A  25      12.202  -0.412   7.789  1.00  0.00           C  
ATOM    180  O   HIS A  25      12.508  -1.100   8.762  1.00  0.00           O  
ATOM    181  CB  HIS A  25      10.779  -1.138   5.824  1.00  0.00           C  
ATOM    182  CG  HIS A  25      11.432  -2.484   5.840  1.00  0.00           C  
ATOM    183  ND1 HIS A  25      10.943  -3.620   6.474  1.00  0.00           N  
ATOM    184  CD2 HIS A  25      12.613  -2.808   5.220  1.00  0.00           C  
ATOM    185  CE1 HIS A  25      11.807  -4.602   6.225  1.00  0.00           C  
ATOM    186  NE2 HIS A  25      12.829  -4.142   5.474  1.00  0.00           N  
ATOM    187  N   PHE A  26      13.053   0.476   7.262  1.00  0.00           N  
ATOM    188  CA  PHE A  26      14.412   0.642   7.768  1.00  0.00           C  
ATOM    189  C   PHE A  26      14.462   1.273   9.167  1.00  0.00           C  
ATOM    190  O   PHE A  26      15.232   0.812  10.011  1.00  0.00           O  
ATOM    191  CB  PHE A  26      15.232   1.450   6.760  1.00  0.00           C  
ATOM    192  CG  PHE A  26      15.433   0.765   5.430  1.00  0.00           C  
ATOM    193  CD1 PHE A  26      15.881  -0.569   5.369  1.00  0.00           C  
ATOM    194  CD2 PHE A  26      15.166   1.459   4.237  1.00  0.00           C  
ATOM    195  CE1 PHE A  26      16.038  -1.215   4.132  1.00  0.00           C  
ATOM    196  CE2 PHE A  26      15.325   0.822   2.995  1.00  0.00           C  
ATOM    197  CZ  PHE A  26      15.754  -0.516   2.951  1.00  0.00           C  
ATOM    198  N   ILE A  27      13.620   2.267   9.448  1.00  0.00           N  
ATOM    199  CA  ILE A  27      13.521   2.874  10.783  1.00  0.00           C  
ATOM    200  C   ILE A  27      13.142   1.818  11.825  1.00  0.00           C  
ATOM    201  O   ILE A  27      13.767   1.743  12.890  1.00  0.00           O  
ATOM    202  CB  ILE A  27      12.513   4.045  10.768  1.00  0.00           C  
ATOM    203  CG1 ILE A  27      13.062   5.238   9.959  1.00  0.00           C  
ATOM    204  CG2 ILE A  27      12.193   4.513  12.203  1.00  0.00           C  
ATOM    205  CD1 ILE A  27      11.980   6.256   9.569  1.00  0.00           C  
ATOM    206  N   ASN A  28      12.182   0.942  11.519  1.00  0.00           N  
ATOM    207  CA  ASN A  28      11.749  -0.144  12.394  1.00  0.00           C  
ATOM    208  C   ASN A  28      12.879  -1.141  12.678  1.00  0.00           C  
ATOM    209  O   ASN A  28      12.966  -1.685  13.777  1.00  0.00           O  
ATOM    210  CB  ASN A  28      10.539  -0.844  11.755  1.00  0.00           C  
ATOM    211  CG  ASN A  28       9.279   0.010  11.754  1.00  0.00           C  
ATOM    212  OD1 ASN A  28       9.140   0.985  12.475  1.00  0.00           O  
ATOM    213  ND2 ASN A  28       8.293  -0.361  10.970  1.00  0.00           N  
ATOM    214  N   GLN A  29      13.792  -1.336  11.729  1.00  0.00           N  
ATOM    215  CA  GLN A  29      15.003  -2.146  11.892  1.00  0.00           C  
ATOM    216  C   GLN A  29      16.175  -1.398  12.548  1.00  0.00           C  
ATOM    217  O   GLN A  29      17.273  -1.946  12.665  1.00  0.00           O  
ATOM    218  CB  GLN A  29      15.400  -2.727  10.532  1.00  0.00           C  
ATOM    219  CG  GLN A  29      14.366  -3.725   9.988  1.00  0.00           C  
ATOM    220  CD  GLN A  29      14.825  -4.361   8.671  1.00  0.00           C  
ATOM    221  OE1 GLN A  29      15.895  -4.091   8.166  1.00  0.00           O  
ATOM    222  NE2 GLN A  29      14.042  -5.240   8.085  1.00  0.00           N  
ATOM    223  N   LYS A  30      15.981  -0.144  12.992  1.00  0.00           N  
ATOM    224  CA  LYS A  30      17.028   0.757  13.498  1.00  0.00           C  
ATOM    225  C   LYS A  30      18.148   1.021  12.486  1.00  0.00           C  
ATOM    226  O   LYS A  30      19.277   1.344  12.870  1.00  0.00           O  
ATOM    227  CB  LYS A  30      17.567   0.287  14.861  1.00  0.00           C  
ATOM    228  CG  LYS A  30      16.459   0.049  15.888  1.00  0.00           C  
ATOM    229  CD  LYS A  30      17.073  -0.309  17.250  1.00  0.00           C  
ATOM    230  CE  LYS A  30      15.935  -0.490  18.247  1.00  0.00           C  
ATOM    231  NZ  LYS A  30      16.446  -0.740  19.610  1.00  0.00           N  
ATOM    232  N   GLN A  31      17.846   0.911  11.199  1.00  0.00           N  
ATOM    233  CA  GLN A  31      18.708   1.310  10.102  1.00  0.00           C  
ATOM    234  C   GLN A  31      18.554   2.823   9.872  1.00  0.00           C  
ATOM    235  O   GLN A  31      17.450   3.262   9.563  1.00  0.00           O  
ATOM    236  CB  GLN A  31      18.345   0.470   8.868  1.00  0.00           C  
ATOM    237  CG  GLN A  31      19.008   0.904   7.565  1.00  0.00           C  
ATOM    238  CD  GLN A  31      20.527   0.937   7.631  1.00  0.00           C  
ATOM    239  OE1 GLN A  31      21.185  -0.034   7.948  1.00  0.00           O  
ATOM    240  NE2 GLN A  31      21.117   2.065   7.343  1.00  0.00           N  
ATOM    241  N   PRO A  32      19.619   3.632   9.993  1.00  0.00           N  
ATOM    242  CA  PRO A  32      19.533   5.057   9.705  1.00  0.00           C  
ATOM    243  C   PRO A  32      19.094   5.316   8.262  1.00  0.00           C  
ATOM    244  O   PRO A  32      19.549   4.645   7.334  1.00  0.00           O  
ATOM    245  CB  PRO A  32      20.923   5.630   9.980  1.00  0.00           C  
ATOM    246  CG  PRO A  32      21.558   4.607  10.919  1.00  0.00           C  
ATOM    247  CD  PRO A  32      20.940   3.289  10.468  1.00  0.00           C  
ATOM    248  N   VAL A  33      18.240   6.317   8.074  1.00  0.00           N  
ATOM    249  CA  VAL A  33      17.751   6.711   6.753  1.00  0.00           C  
ATOM    250  C   VAL A  33      17.884   8.210   6.533  1.00  0.00           C  
ATOM    251  O   VAL A  33      17.651   9.012   7.437  1.00  0.00           O  
ATOM    252  CB  VAL A  33      16.303   6.235   6.480  1.00  0.00           C  
ATOM    253  CG1 VAL A  33      16.219   4.707   6.430  1.00  0.00           C  
ATOM    254  CG2 VAL A  33      15.291   6.723   7.511  1.00  0.00           C  
ATOM    255  N   ILE A  34      18.247   8.578   5.310  1.00  0.00           N  
ATOM    256  CA  ILE A  34      18.152   9.940   4.789  1.00  0.00           C  
ATOM    257  C   ILE A  34      17.078   9.925   3.704  1.00  0.00           C  
ATOM    258  O   ILE A  34      17.132   9.115   2.783  1.00  0.00           O  
ATOM    259  CB  ILE A  34      19.498  10.456   4.251  1.00  0.00           C  
ATOM    260  CG1 ILE A  34      20.611  10.370   5.325  1.00  0.00           C  
ATOM    261  CG2 ILE A  34      19.339  11.903   3.750  1.00  0.00           C  
ATOM    262  CD1 ILE A  34      22.009  10.734   4.813  1.00  0.00           C  
ATOM    263  N   VAL A  35      16.094  10.804   3.812  1.00  0.00           N  
ATOM    264  CA  VAL A  35      14.953  10.845   2.903  1.00  0.00           C  
ATOM    265  C   VAL A  35      14.933  12.182   2.181  1.00  0.00           C  
ATOM    266  O   VAL A  35      14.948  13.229   2.814  1.00  0.00           O  
ATOM    267  CB  VAL A  35      13.639  10.601   3.673  1.00  0.00           C  
ATOM    268  CG1 VAL A  35      12.424  10.696   2.753  1.00  0.00           C  
ATOM    269  CG2 VAL A  35      13.630   9.199   4.304  1.00  0.00           C  
ATOM    270  N   SER A  36      14.858  12.173   0.855  1.00  0.00           N  
ATOM    271  CA  SER A  36      14.526  13.378   0.106  1.00  0.00           C  
ATOM    272  C   SER A  36      13.020  13.505  -0.112  1.00  0.00           C  
ATOM    273  O   SER A  36      12.324  12.530  -0.398  1.00  0.00           O  
ATOM    274  CB  SER A  36      15.290  13.480  -1.227  1.00  0.00           C  
ATOM    275  OG  SER A  36      14.625  12.771  -2.258  1.00  0.00           O  
ATOM    276  N   TYR A  37      12.530  14.735  -0.053  1.00  0.00           N  
ATOM    277  CA  TYR A  37      11.153  15.063  -0.395  1.00  0.00           C  
ATOM    278  C   TYR A  37      11.099  16.402  -1.138  1.00  0.00           C  
ATOM    279  O   TYR A  37      11.874  17.305  -0.871  1.00  0.00           O  
ATOM    280  CB  TYR A  37      10.286  15.087   0.866  1.00  0.00           C  
ATOM    281  CG  TYR A  37      10.619  16.187   1.847  1.00  0.00           C  
ATOM    282  CD1 TYR A  37      11.678  16.044   2.767  1.00  0.00           C  
ATOM    283  CD2 TYR A  37       9.869  17.374   1.856  1.00  0.00           C  
ATOM    284  CE1 TYR A  37      11.973  17.055   3.683  1.00  0.00           C  
ATOM    285  CE2 TYR A  37      10.152  18.399   2.770  1.00  0.00           C  
ATOM    286  CZ  TYR A  37      11.203  18.241   3.693  1.00  0.00           C  
ATOM    287  OH  TYR A  37      11.472  19.232   4.594  1.00  0.00           O  
ATOM    288  N   ARG A  38      10.142  16.540  -2.080  1.00  0.00           N  
ATOM    289  CA  ARG A  38       9.930  17.800  -2.805  1.00  0.00           C  
ATOM    290  C   ARG A  38       8.931  18.702  -2.089  1.00  0.00           C  
ATOM    291  O   ARG A  38       9.143  19.894  -1.942  1.00  0.00           O  
ATOM    292  CB  ARG A  38       9.474  17.497  -4.237  1.00  0.00           C  
ATOM    293  CG  ARG A  38       9.479  18.773  -5.097  1.00  0.00           C  
ATOM    294  CD  ARG A  38       8.976  18.517  -6.513  1.00  0.00           C  
ATOM    295  NE  ARG A  38       7.506  18.358  -6.543  1.00  0.00           N  
ATOM    296  CZ  ARG A  38       6.750  18.327  -7.634  1.00  0.00           C  
ATOM    297  NH1 ARG A  38       7.296  18.377  -8.826  1.00  0.00           N  
ATOM    298  NH2 ARG A  38       5.458  18.255  -7.546  1.00  0.00           N  
ATOM    299  N   THR A  39       7.822  18.108  -1.667  1.00  0.00           N  
ATOM    300  CA  THR A  39       6.723  18.796  -0.981  1.00  0.00           C  
ATOM    301  C   THR A  39       6.647  18.266   0.437  1.00  0.00           C  
ATOM    302  O   THR A  39       6.650  17.045   0.624  1.00  0.00           O  
ATOM    303  CB  THR A  39       5.382  18.571  -1.701  1.00  0.00           C  
ATOM    304  OG1 THR A  39       5.508  18.794  -3.088  1.00  0.00           O  
ATOM    305  CG2 THR A  39       4.292  19.508  -1.191  1.00  0.00           C  
ATOM    306  N   HIS A  40       6.555  19.161   1.405  1.00  0.00           N  
ATOM    307  CA  HIS A  40       6.355  18.770   2.790  1.00  0.00           C  
ATOM    308  C   HIS A  40       4.960  18.151   2.953  1.00  0.00           C  
ATOM    309  O   HIS A  40       3.939  18.800   2.723  1.00  0.00           O  
ATOM    310  CB  HIS A  40       6.551  19.985   3.703  1.00  0.00           C  
ATOM    311  CG  HIS A  40       6.839  19.564   5.113  1.00  0.00           C  
ATOM    312  ND1 HIS A  40       5.942  19.144   6.051  1.00  0.00           N  
ATOM    313  CD2 HIS A  40       8.086  19.505   5.686  1.00  0.00           C  
ATOM    314  CE1 HIS A  40       6.623  18.837   7.173  1.00  0.00           C  
ATOM    315  NE2 HIS A  40       7.934  19.046   6.978  1.00  0.00           N  
ATOM    316  N   TYR A  41       4.917  16.873   3.316  1.00  0.00           N  
ATOM    317  CA  TYR A  41       3.699  16.167   3.719  1.00  0.00           C  
ATOM    318  C   TYR A  41       3.790  15.868   5.209  1.00  0.00           C  
ATOM    319  O   TYR A  41       4.906  15.701   5.704  1.00  0.00           O  
ATOM    320  CB  TYR A  41       3.534  14.873   2.904  1.00  0.00           C  
ATOM    321  CG  TYR A  41       3.422  15.099   1.410  1.00  0.00           C  
ATOM    322  CD1 TYR A  41       2.311  15.778   0.874  1.00  0.00           C  
ATOM    323  CD2 TYR A  41       4.456  14.670   0.547  1.00  0.00           C  
ATOM    324  CE1 TYR A  41       2.242  16.056  -0.494  1.00  0.00           C  
ATOM    325  CE2 TYR A  41       4.400  14.945  -0.823  1.00  0.00           C  
ATOM    326  CZ  TYR A  41       3.298  15.649  -1.336  1.00  0.00           C  
ATOM    327  OH  TYR A  41       3.253  15.961  -2.681  1.00  0.00           O  
ATOM    328  N   PRO A  42       2.655  15.680   5.918  1.00  0.00           N  
ATOM    329  CA  PRO A  42       2.666  15.280   7.331  1.00  0.00           C  
ATOM    330  C   PRO A  42       3.509  14.026   7.620  1.00  0.00           C  
ATOM    331  O   PRO A  42       4.146  13.913   8.662  1.00  0.00           O  
ATOM    332  CB  PRO A  42       1.189  15.054   7.684  1.00  0.00           C  
ATOM    333  CG  PRO A  42       0.446  15.987   6.729  1.00  0.00           C  
ATOM    334  CD  PRO A  42       1.292  15.929   5.463  1.00  0.00           C  
ATOM    335  N   ALA A  43       3.588  13.113   6.649  1.00  0.00           N  
ATOM    336  CA  ALA A  43       4.465  11.949   6.713  1.00  0.00           C  
ATOM    337  C   ALA A  43       5.947  12.291   6.970  1.00  0.00           C  
ATOM    338  O   ALA A  43       6.657  11.499   7.582  1.00  0.00           O  
ATOM    339  CB  ALA A  43       4.327  11.198   5.389  1.00  0.00           C  
ATOM    340  N   ILE A  44       6.422  13.449   6.516  1.00  0.00           N  
ATOM    341  CA  ILE A  44       7.810  13.885   6.702  1.00  0.00           C  
ATOM    342  C   ILE A  44       8.069  14.201   8.176  1.00  0.00           C  
ATOM    343  O   ILE A  44       9.093  13.767   8.696  1.00  0.00           O  
ATOM    344  CB  ILE A  44       8.149  15.076   5.786  1.00  0.00           C  
ATOM    345  CG1 ILE A  44       7.971  14.747   4.286  1.00  0.00           C  
ATOM    346  CG2 ILE A  44       9.566  15.607   6.053  1.00  0.00           C  
ATOM    347  CD1 ILE A  44       8.826  13.586   3.764  1.00  0.00           C  
ATOM    348  N   ASP A  45       7.126  14.847   8.861  1.00  0.00           N  
ATOM    349  CA  ASP A  45       7.247  15.114  10.295  1.00  0.00           C  
ATOM    350  C   ASP A  45       7.330  13.810  11.093  1.00  0.00           C  
ATOM    351  O   ASP A  45       8.149  13.675  12.006  1.00  0.00           O  
ATOM    352  CB  ASP A  45       6.054  15.947  10.789  1.00  0.00           C  
ATOM    353  CG  ASP A  45       5.952  17.286  10.080  1.00  0.00           C  
ATOM    354  OD1 ASP A  45       6.995  17.974   9.984  1.00  0.00           O  
ATOM    355  OD2 ASP A  45       4.849  17.609   9.580  1.00  0.00           O  
ATOM    356  N   GLY A  46       6.542  12.809  10.697  1.00  0.00           N  
ATOM    357  CA  GLY A  46       6.609  11.474  11.270  1.00  0.00           C  
ATOM    358  C   GLY A  46       7.985  10.827  11.127  1.00  0.00           C  
ATOM    359  O   GLY A  46       8.544  10.329  12.102  1.00  0.00           O  
ATOM    360  N   LEU A  47       8.564  10.904   9.937  1.00  0.00           N  
ATOM    361  CA  LEU A  47       9.903  10.375   9.675  1.00  0.00           C  
ATOM    362  C   LEU A  47      10.980  11.113  10.494  1.00  0.00           C  
ATOM    363  O   LEU A  47      11.843  10.457  11.076  1.00  0.00           O  
ATOM    364  CB  LEU A  47      10.215  10.464   8.175  1.00  0.00           C  
ATOM    365  CG  LEU A  47       9.388   9.539   7.263  1.00  0.00           C  
ATOM    366  CD1 LEU A  47       9.721   9.841   5.798  1.00  0.00           C  
ATOM    367  CD2 LEU A  47       9.667   8.058   7.515  1.00  0.00           C  
ATOM    368  N   ILE A  48      10.916  12.441  10.581  1.00  0.00           N  
ATOM    369  CA  ILE A  48      11.849  13.251  11.373  1.00  0.00           C  
ATOM    370  C   ILE A  48      11.762  12.874  12.851  1.00  0.00           C  
ATOM    371  O   ILE A  48      12.782  12.614  13.490  1.00  0.00           O  
ATOM    372  CB  ILE A  48      11.583  14.759  11.152  1.00  0.00           C  
ATOM    373  CG1 ILE A  48      11.954  15.170   9.710  1.00  0.00           C  
ATOM    374  CG2 ILE A  48      12.369  15.622  12.152  1.00  0.00           C  
ATOM    375  CD1 ILE A  48      11.419  16.545   9.291  1.00  0.00           C  
ATOM    376  N   ASN A  49      10.548  12.767  13.391  1.00  0.00           N  
ATOM    377  CA  ASN A  49      10.323  12.390  14.786  1.00  0.00           C  
ATOM    378  C   ASN A  49      10.787  10.959  15.106  1.00  0.00           C  
ATOM    379  O   ASN A  49      11.194  10.678  16.233  1.00  0.00           O  
ATOM    380  CB  ASN A  49       8.833  12.566  15.106  1.00  0.00           C  
ATOM    381  CG  ASN A  49       8.411  14.025  15.197  1.00  0.00           C  
ATOM    382  OD1 ASN A  49       9.190  14.909  15.478  1.00  0.00           O  
ATOM    383  ND2 ASN A  49       7.141  14.313  15.001  1.00  0.00           N  
ATOM    384  N   ALA A  50      10.783  10.076  14.116  1.00  0.00           N  
ATOM    385  CA  ALA A  50      11.323   8.728  14.234  1.00  0.00           C  
ATOM    386  C   ALA A  50      12.854   8.644  14.036  1.00  0.00           C  
ATOM    387  O   ALA A  50      13.431   7.556  14.097  1.00  0.00           O  
ATOM    388  CB  ALA A  50      10.552   7.823  13.270  1.00  0.00           C  
ATOM    389  N   GLY A  51      13.512   9.772  13.817  1.00  0.00           N  
ATOM    390  CA  GLY A  51      14.976   9.874  13.695  1.00  0.00           C  
ATOM    391  C   GLY A  51      15.518   9.821  12.266  1.00  0.00           C  
ATOM    392  O   GLY A  51      16.739   9.748  12.090  1.00  0.00           O  
ATOM    393  N   ALA A  52      14.664   9.881  11.250  1.00  0.00           N  
ATOM    394  CA  ALA A  52      15.115  10.021   9.871  1.00  0.00           C  
ATOM    395  C   ALA A  52      15.618  11.443   9.604  1.00  0.00           C  
ATOM    396  O   ALA A  52      15.012  12.430  10.012  1.00  0.00           O  
ATOM    397  CB  ALA A  52      13.980   9.665   8.907  1.00  0.00           C  
ATOM    398  N   GLN A  53      16.707  11.564   8.843  1.00  0.00           N  
ATOM    399  CA  GLN A  53      17.114  12.852   8.301  1.00  0.00           C  
ATOM    400  C   GLN A  53      16.328  13.122   7.012  1.00  0.00           C  
ATOM    401  O   GLN A  53      16.534  12.457   6.007  1.00  0.00           O  
ATOM    402  CB  GLN A  53      18.621  12.862   8.106  1.00  0.00           C  
ATOM    403  CG  GLN A  53      19.081  14.261   7.676  1.00  0.00           C  
ATOM    404  CD  GLN A  53      20.589  14.383   7.570  1.00  0.00           C  
ATOM    405  OE1 GLN A  53      21.340  13.431   7.670  1.00  0.00           O  
ATOM    406  NE2 GLN A  53      21.079  15.584   7.359  1.00  0.00           N  
ATOM    407  N   CYS A  54      15.443  14.109   7.032  1.00  0.00           N  
ATOM    408  CA  CYS A  54      14.655  14.495   5.869  1.00  0.00           C  
ATOM    409  C   CYS A  54      15.210  15.783   5.244  1.00  0.00           C  
ATOM    410  O   CYS A  54      15.311  16.801   5.923  1.00  0.00           O  
ATOM    411  CB  CYS A  54      13.180  14.616   6.266  1.00  0.00           C  
ATOM    412  SG  CYS A  54      12.534  12.984   6.746  1.00  0.00           S  
ATOM    413  N   ILE A  55      15.548  15.739   3.964  1.00  0.00           N  
ATOM    414  CA  ILE A  55      16.118  16.870   3.221  1.00  0.00           C  
ATOM    415  C   ILE A  55      15.147  17.262   2.107  1.00  0.00           C  
ATOM    416  O   ILE A  55      14.812  16.449   1.241  1.00  0.00           O  
ATOM    417  CB  ILE A  55      17.521  16.532   2.679  1.00  0.00           C  
ATOM    418  CG1 ILE A  55      18.475  16.073   3.808  1.00  0.00           C  
ATOM    419  CG2 ILE A  55      18.107  17.749   1.940  1.00  0.00           C  
ATOM    420  CD1 ILE A  55      19.855  15.603   3.332  1.00  0.00           C  
ATOM    421  N   GLN A  56      14.702  18.513   2.108  1.00  0.00           N  
ATOM    422  CA  GLN A  56      13.892  19.030   1.017  1.00  0.00           C  
ATOM    423  C   GLN A  56      14.767  19.231  -0.218  1.00  0.00           C  
ATOM    424  O   GLN A  56      15.823  19.855  -0.143  1.00  0.00           O  
ATOM    425  CB  GLN A  56      13.180  20.317   1.430  1.00  0.00           C  
ATOM    426  CG  GLN A  56      12.080  20.681   0.419  1.00  0.00           C  
ATOM    427  CD  GLN A  56      11.218  21.864   0.863  1.00  0.00           C  
ATOM    428  OE1 GLN A  56      11.473  22.520   1.854  1.00  0.00           O  
ATOM    429  NE2 GLN A  56      10.162  22.170   0.144  1.00  0.00           N  
ATOM    430  N   ALA A  57      14.321  18.707  -1.366  1.00  0.00           N  
ATOM    431  CA  ALA A  57      15.058  18.792  -2.613  1.00  0.00           C  
ATOM    432  C   ALA A  57      14.112  18.987  -3.796  1.00  0.00           C  
ATOM    433  O   ALA A  57      13.079  18.330  -3.907  1.00  0.00           O  
ATOM    434  CB  ALA A  57      15.893  17.523  -2.761  1.00  0.00           C  
ATOM    435  N   ASP A  58      14.518  19.874  -4.717  1.00  0.00           N  
ATOM    436  CA  ASP A  58      13.865  20.012  -6.009  1.00  0.00           C  
ATOM    437  C   ASP A  58      14.737  19.408  -7.107  1.00  0.00           C  
ATOM    438  O   ASP A  58      15.759  19.972  -7.509  1.00  0.00           O  
ATOM    439  CB  ASP A  58      13.495  21.469  -6.302  1.00  0.00           C  
ATOM    440  CG  ASP A  58      12.698  21.577  -7.608  1.00  0.00           C  
ATOM    441  OD1 ASP A  58      12.292  20.525  -8.160  1.00  0.00           O  
ATOM    442  OD2 ASP A  58      12.467  22.704  -8.076  1.00  0.00           O  
ATOM    443  N   PHE A  59      14.330  18.252  -7.610  1.00  0.00           N  
ATOM    444  CA  PHE A  59      15.033  17.548  -8.681  1.00  0.00           C  
ATOM    445  C   PHE A  59      14.620  17.999 -10.093  1.00  0.00           C  
ATOM    446  O   PHE A  59      15.066  17.403 -11.064  1.00  0.00           O  
ATOM    447  CB  PHE A  59      14.866  16.039  -8.491  1.00  0.00           C  
ATOM    448  CG  PHE A  59      15.391  15.473  -7.182  1.00  0.00           C  
ATOM    449  CD1 PHE A  59      16.524  16.023  -6.540  1.00  0.00           C  
ATOM    450  CD2 PHE A  59      14.755  14.361  -6.611  1.00  0.00           C  
ATOM    451  CE1 PHE A  59      17.006  15.469  -5.350  1.00  0.00           C  
ATOM    452  CE2 PHE A  59      15.243  13.792  -5.416  1.00  0.00           C  
ATOM    453  CZ  PHE A  59      16.366  14.354  -4.785  1.00  0.00           C  
ATOM    454  N   SER A  60      13.802  19.047 -10.220  1.00  0.00           N  
ATOM    455  CA  SER A  60      13.385  19.571 -11.526  1.00  0.00           C  
ATOM    456  C   SER A  60      14.524  20.249 -12.298  1.00  0.00           C  
ATOM    457  O   SER A  60      14.442  20.370 -13.520  1.00  0.00           O  
ATOM    458  CB  SER A  60      12.207  20.531 -11.367  1.00  0.00           C  
ATOM    459  OG  SER A  60      12.585  21.712 -10.703  1.00  0.00           O  
ATOM    460  N   THR A  61      15.607  20.619 -11.611  1.00  0.00           N  
ATOM    461  CA  THR A  61      16.798  21.225 -12.206  1.00  0.00           C  
ATOM    462  C   THR A  61      18.072  20.495 -11.774  1.00  0.00           C  
ATOM    463  O   THR A  61      18.131  19.913 -10.687  1.00  0.00           O  
ATOM    464  CB  THR A  61      16.916  22.719 -11.864  1.00  0.00           C  
ATOM    465  OG1 THR A  61      17.188  22.899 -10.498  1.00  0.00           O  
ATOM    466  CG2 THR A  61      15.655  23.510 -12.204  1.00  0.00           C  
ATOM    467  N   ASN A  62      19.102  20.539 -12.602  1.00  0.00           N  
ATOM    468  CA  ASN A  62      20.403  19.952 -12.259  1.00  0.00           C  
ATOM    469  C   ASN A  62      21.025  20.629 -11.037  1.00  0.00           C  
ATOM    470  O   ASN A  62      21.601  19.943 -10.190  1.00  0.00           O  
ATOM    471  CB  ASN A  62      21.339  20.020 -13.471  1.00  0.00           C  
ATOM    472  CG  ASN A  62      20.895  19.145 -14.631  1.00  0.00           C  
ATOM    473  OD1 ASN A  62      20.128  18.200 -14.511  1.00  0.00           O  
ATOM    474  ND2 ASN A  62      21.392  19.422 -15.814  1.00  0.00           N  
ATOM    475  N   ASP A  63      20.866  21.953 -10.899  1.00  0.00           N  
ATOM    476  CA  ASP A  63      21.356  22.692  -9.735  1.00  0.00           C  
ATOM    477  C   ASP A  63      20.662  22.237  -8.446  1.00  0.00           C  
ATOM    478  O   ASP A  63      21.323  22.034  -7.434  1.00  0.00           O  
ATOM    479  CB  ASP A  63      21.149  24.201  -9.955  1.00  0.00           C  
ATOM    480  CG  ASP A  63      21.968  24.751 -11.125  1.00  0.00           C  
ATOM    481  OD1 ASP A  63      22.988  24.121 -11.497  1.00  0.00           O  
ATOM    482  OD2 ASP A  63      21.548  25.796 -11.666  1.00  0.00           O  
ATOM    483  N   GLY A  64      19.353  21.972  -8.488  1.00  0.00           N  
ATOM    484  CA  GLY A  64      18.612  21.407  -7.362  1.00  0.00           C  
ATOM    485  C   GLY A  64      19.074  19.997  -6.978  1.00  0.00           C  
ATOM    486  O   GLY A  64      19.168  19.668  -5.794  1.00  0.00           O  
ATOM    487  N   VAL A  65      19.416  19.166  -7.967  1.00  0.00           N  
ATOM    488  CA  VAL A  65      20.003  17.830  -7.724  1.00  0.00           C  
ATOM    489  C   VAL A  65      21.379  17.953  -7.071  1.00  0.00           C  
ATOM    490  O   VAL A  65      21.660  17.236  -6.105  1.00  0.00           O  
ATOM    491  CB  VAL A  65      20.103  17.017  -9.033  1.00  0.00           C  
ATOM    492  CG1 VAL A  65      20.781  15.659  -8.823  1.00  0.00           C  
ATOM    493  CG2 VAL A  65      18.725  16.738  -9.631  1.00  0.00           C  
ATOM    494  N   MET A  66      22.227  18.855  -7.551  1.00  0.00           N  
ATOM    495  CA  MET A  66      23.573  19.051  -7.009  1.00  0.00           C  
ATOM    496  C   MET A  66      23.545  19.672  -5.607  1.00  0.00           C  
ATOM    497  O   MET A  66      24.279  19.208  -4.743  1.00  0.00           O  
ATOM    498  CB  MET A  66      24.420  19.883  -7.980  1.00  0.00           C  
ATOM    499  CG  MET A  66      24.718  19.146  -9.291  1.00  0.00           C  
ATOM    500  SD  MET A  66      25.498  17.498  -9.153  1.00  0.00           S  
ATOM    501  CE  MET A  66      26.992  17.918  -8.231  1.00  0.00           C  
ATOM    502  N   ALA A  67      22.640  20.621  -5.362  1.00  0.00           N  
ATOM    503  CA  ALA A  67      22.423  21.177  -4.024  1.00  0.00           C  
ATOM    504  C   ALA A  67      22.016  20.094  -3.013  1.00  0.00           C  
ATOM    505  O   ALA A  67      22.518  20.051  -1.888  1.00  0.00           O  
ATOM    506  CB  ALA A  67      21.367  22.283  -4.125  1.00  0.00           C  
ATOM    507  N   PHE A  68      21.155  19.157  -3.423  1.00  0.00           N  
ATOM    508  CA  PHE A  68      20.809  18.010  -2.593  1.00  0.00           C  
ATOM    509  C   PHE A  68      22.003  17.082  -2.348  1.00  0.00           C  
ATOM    510  O   PHE A  68      22.220  16.644  -1.220  1.00  0.00           O  
ATOM    511  CB  PHE A  68      19.649  17.240  -3.236  1.00  0.00           C  
ATOM    512  CG  PHE A  68      19.329  15.955  -2.517  1.00  0.00           C  
ATOM    513  CD1 PHE A  68      19.703  14.715  -3.072  1.00  0.00           C  
ATOM    514  CD2 PHE A  68      18.702  15.985  -1.255  1.00  0.00           C  
ATOM    515  CE1 PHE A  68      19.437  13.529  -2.385  1.00  0.00           C  
ATOM    516  CE2 PHE A  68      18.438  14.804  -0.570  1.00  0.00           C  
ATOM    517  CZ  PHE A  68      18.802  13.567  -1.131  1.00  0.00           C  
ATOM    518  N   ALA A  69      22.807  16.808  -3.372  1.00  0.00           N  
ATOM    519  CA  ALA A  69      24.017  16.006  -3.218  1.00  0.00           C  
ATOM    520  C   ALA A  69      24.990  16.635  -2.210  1.00  0.00           C  
ATOM    521  O   ALA A  69      25.518  15.923  -1.347  1.00  0.00           O  
ATOM    522  CB  ALA A  69      24.671  15.807  -4.588  1.00  0.00           C  
ATOM    523  N   ASP A  70      25.164  17.948  -2.251  1.00  0.00           N  
ATOM    524  CA  ASP A  70      26.008  18.677  -1.309  1.00  0.00           C  
ATOM    525  C   ASP A  70      25.494  18.605   0.127  1.00  0.00           C  
ATOM    526  O   ASP A  70      26.288  18.410   1.054  1.00  0.00           O  
ATOM    527  CB  ASP A  70      26.152  20.146  -1.758  1.00  0.00           C  
ATOM    528  CG  ASP A  70      27.091  20.341  -2.954  1.00  0.00           C  
ATOM    529  OD1 ASP A  70      27.946  19.448  -3.181  1.00  0.00           O  
ATOM    530  OD2 ASP A  70      27.009  21.424  -3.565  1.00  0.00           O  
ATOM    531  N   GLU A  71      24.183  18.681   0.342  1.00  0.00           N  
ATOM    532  CA  GLU A  71      23.584  18.486   1.666  1.00  0.00           C  
ATOM    533  C   GLU A  71      23.803  17.061   2.200  1.00  0.00           C  
ATOM    534  O   GLU A  71      24.163  16.875   3.363  1.00  0.00           O  
ATOM    535  CB  GLU A  71      22.086  18.839   1.636  1.00  0.00           C  
ATOM    536  CG  GLU A  71      21.828  20.353   1.680  1.00  0.00           C  
ATOM    537  CD  GLU A  71      22.458  20.996   2.935  1.00  0.00           C  
ATOM    538  OE1 GLU A  71      23.288  21.914   2.784  1.00  0.00           O  
ATOM    539  OE2 GLU A  71      22.185  20.497   4.040  1.00  0.00           O  
ATOM    540  N   VAL A  72      23.663  16.030   1.352  1.00  0.00           N  
ATOM    541  CA  VAL A  72      23.959  14.642   1.748  1.00  0.00           C  
ATOM    542  C   VAL A  72      25.441  14.477   2.101  1.00  0.00           C  
ATOM    543  O   VAL A  72      25.765  13.852   3.110  1.00  0.00           O  
ATOM    544  CB  VAL A  72      23.542  13.647   0.651  1.00  0.00           C  
ATOM    545  CG1 VAL A  72      23.934  12.201   0.997  1.00  0.00           C  
ATOM    546  CG2 VAL A  72      22.021  13.653   0.459  1.00  0.00           C  
ATOM    547  N   LEU A  73      26.343  15.076   1.323  1.00  0.00           N  
ATOM    548  CA  LEU A  73      27.790  15.020   1.550  1.00  0.00           C  
ATOM    549  C   LEU A  73      28.221  15.714   2.853  1.00  0.00           C  
ATOM    550  O   LEU A  73      29.214  15.307   3.448  1.00  0.00           O  
ATOM    551  CB  LEU A  73      28.502  15.656   0.347  1.00  0.00           C  
ATOM    552  CG  LEU A  73      28.488  14.770  -0.905  1.00  0.00           C  
ATOM    553  CD1 LEU A  73      28.850  15.597  -2.138  1.00  0.00           C  
ATOM    554  CD2 LEU A  73      29.479  13.619  -0.789  1.00  0.00           C  
ATOM    555  N   LYS A  74      27.494  16.741   3.300  1.00  0.00           N  
ATOM    556  CA  LYS A  74      27.701  17.384   4.608  1.00  0.00           C  
ATOM    557  C   LYS A  74      27.129  16.544   5.753  1.00  0.00           C  
ATOM    558  O   LYS A  74      27.641  16.600   6.868  1.00  0.00           O  
ATOM    559  CB  LYS A  74      27.028  18.759   4.625  1.00  0.00           C  
ATOM    560  CG  LYS A  74      27.697  19.796   3.706  1.00  0.00           C  
ATOM    561  CD  LYS A  74      26.791  21.029   3.666  1.00  0.00           C  
ATOM    562  CE  LYS A  74      27.072  21.950   2.482  1.00  0.00           C  
ATOM    563  NZ  LYS A  74      25.919  22.858   2.289  1.00  0.00           N  
ATOM    564  N   SER A  75      26.089  15.783   5.481  1.00  0.00           N  
ATOM    565  CA  SER A  75      25.300  15.064   6.493  1.00  0.00           C  
ATOM    566  C   SER A  75      25.908  13.729   6.920  1.00  0.00           C  
ATOM    567  O   SER A  75      25.659  13.275   8.036  1.00  0.00           O  
ATOM    568  CB  SER A  75      23.908  14.799   5.941  1.00  0.00           C  
ATOM    569  OG  SER A  75      23.239  16.015   5.718  1.00  0.00           O  
ATOM    570  N   THR A  76      26.673  13.088   6.040  1.00  0.00           N  
ATOM    571  CA  THR A  76      27.239  11.763   6.311  1.00  0.00           C  
ATOM    572  C   THR A  76      28.605  11.575   5.654  1.00  0.00           C  
ATOM    573  O   THR A  76      28.925  12.177   4.633  1.00  0.00           O  
ATOM    574  CB  THR A  76      26.259  10.649   5.898  1.00  0.00           C  
ATOM    575  OG1 THR A  76      26.781   9.407   6.311  1.00  0.00           O  
ATOM    576  CG2 THR A  76      25.988  10.580   4.400  1.00  0.00           C  
ATOM    577  N   HIS A  77      29.426  10.715   6.255  1.00  0.00           N  
ATOM    578  CA  HIS A  77      30.718  10.295   5.725  1.00  0.00           C  
ATOM    579  C   HIS A  77      30.643   9.044   4.846  1.00  0.00           C  
ATOM    580  O   HIS A  77      31.642   8.648   4.250  1.00  0.00           O  
ATOM    581  CB  HIS A  77      31.680  10.113   6.908  1.00  0.00           C  
ATOM    582  CG  HIS A  77      31.220   9.078   7.899  1.00  0.00           C  
ATOM    583  ND1 HIS A  77      30.331   9.273   8.932  1.00  0.00           N  
ATOM    584  CD2 HIS A  77      31.590   7.755   7.942  1.00  0.00           C  
ATOM    585  CE1 HIS A  77      30.170   8.101   9.572  1.00  0.00           C  
ATOM    586  NE2 HIS A  77      30.918   7.158   9.003  1.00  0.00           N  
ATOM    587  N   GLY A  78      29.467   8.399   4.771  1.00  0.00           N  
ATOM    588  CA  GLY A  78      29.245   7.210   3.973  1.00  0.00           C  
ATOM    589  C   GLY A  78      27.757   6.889   3.812  1.00  0.00           C  
ATOM    590  O   GLY A  78      26.925   7.370   4.576  1.00  0.00           O  
ATOM    591  N   LEU A  79      27.451   6.066   2.812  1.00  0.00           N  
ATOM    592  CA  LEU A  79      26.110   5.544   2.563  1.00  0.00           C  
ATOM    593  C   LEU A  79      26.141   4.020   2.451  1.00  0.00           C  
ATOM    594  O   LEU A  79      26.992   3.456   1.766  1.00  0.00           O  
ATOM    595  CB  LEU A  79      25.519   6.171   1.287  1.00  0.00           C  
ATOM    596  CG  LEU A  79      25.107   7.648   1.412  1.00  0.00           C  
ATOM    597  CD1 LEU A  79      24.677   8.178   0.049  1.00  0.00           C  
ATOM    598  CD2 LEU A  79      23.928   7.842   2.371  1.00  0.00           C  
ATOM    599  N   ARG A  80      25.161   3.354   3.076  1.00  0.00           N  
ATOM    600  CA  ARG A  80      24.918   1.928   2.890  1.00  0.00           C  
ATOM    601  C   ARG A  80      24.277   1.642   1.533  1.00  0.00           C  
ATOM    602  O   ARG A  80      24.629   0.657   0.891  1.00  0.00           O  
ATOM    603  CB  ARG A  80      24.048   1.400   4.057  1.00  0.00           C  
ATOM    604  CG  ARG A  80      23.554  -0.045   3.885  1.00  0.00           C  
ATOM    605  CD  ARG A  80      24.696  -1.067   3.779  1.00  0.00           C  
ATOM    606  NE  ARG A  80      24.204  -2.403   3.420  1.00  0.00           N  
ATOM    607  CZ  ARG A  80      23.979  -2.853   2.178  1.00  0.00           C  
ATOM    608  NH1 ARG A  80      24.182  -2.114   1.135  1.00  0.00           N  
ATOM    609  NH2 ARG A  80      23.549  -4.053   1.971  1.00  0.00           N  
ATOM    610  N   ALA A  81      23.336   2.489   1.119  1.00  0.00           N  
ATOM    611  CA  ALA A  81      22.638   2.332  -0.151  1.00  0.00           C  
ATOM    612  C   ALA A  81      22.013   3.648  -0.627  1.00  0.00           C  
ATOM    613  O   ALA A  81      21.773   4.555   0.170  1.00  0.00           O  
ATOM    614  CB  ALA A  81      21.569   1.234  -0.010  1.00  0.00           C  
ATOM    615  N   ILE A  82      21.707   3.712  -1.922  1.00  0.00           N  
ATOM    616  CA  ILE A  82      20.843   4.734  -2.519  1.00  0.00           C  
ATOM    617  C   ILE A  82      19.666   4.041  -3.207  1.00  0.00           C  
ATOM    618  O   ILE A  82      19.860   3.232  -4.113  1.00  0.00           O  
ATOM    619  CB  ILE A  82      21.606   5.642  -3.507  1.00  0.00           C  
ATOM    620  CG1 ILE A  82      22.845   6.289  -2.841  1.00  0.00           C  
ATOM    621  CG2 ILE A  82      20.657   6.719  -4.059  1.00  0.00           C  
ATOM    622  CD1 ILE A  82      23.691   7.142  -3.788  1.00  0.00           C  
ATOM    623  N   LEU A  83      18.451   4.387  -2.823  1.00  0.00           N  
ATOM    624  CA  LEU A  83      17.223   3.928  -3.456  1.00  0.00           C  
ATOM    625  C   LEU A  83      16.606   5.091  -4.239  1.00  0.00           C  
ATOM    626  O   LEU A  83      16.020   6.009  -3.670  1.00  0.00           O  
ATOM    627  CB  LEU A  83      16.252   3.348  -2.406  1.00  0.00           C  
ATOM    628  CG  LEU A  83      16.703   2.002  -1.789  1.00  0.00           C  
ATOM    629  CD1 LEU A  83      17.692   2.170  -0.649  1.00  0.00           C  
ATOM    630  CD2 LEU A  83      15.490   1.278  -1.216  1.00  0.00           C  
ATOM    631  N   HIS A  84      16.721   5.045  -5.550  1.00  0.00           N  
ATOM    632  CA  HIS A  84      16.159   6.041  -6.461  1.00  0.00           C  
ATOM    633  C   HIS A  84      14.677   5.767  -6.725  1.00  0.00           C  
ATOM    634  O   HIS A  84      14.299   5.235  -7.770  1.00  0.00           O  
ATOM    635  CB  HIS A  84      16.975   6.096  -7.757  1.00  0.00           C  
ATOM    636  CG  HIS A  84      18.352   6.631  -7.575  1.00  0.00           C  
ATOM    637  ND1 HIS A  84      18.696   7.965  -7.412  1.00  0.00           N  
ATOM    638  CD2 HIS A  84      19.509   5.899  -7.570  1.00  0.00           C  
ATOM    639  CE1 HIS A  84      20.032   8.024  -7.322  1.00  0.00           C  
ATOM    640  NE2 HIS A  84      20.552   6.796  -7.411  1.00  0.00           N  
ATOM    641  N   ASN A  85      13.840   6.142  -5.767  1.00  0.00           N  
ATOM    642  CA  ASN A  85      12.384   5.983  -5.823  1.00  0.00           C  
ATOM    643  C   ASN A  85      11.657   7.246  -6.333  1.00  0.00           C  
ATOM    644  O   ASN A  85      10.498   7.165  -6.740  1.00  0.00           O  
ATOM    645  CB  ASN A  85      11.919   5.534  -4.430  1.00  0.00           C  
ATOM    646  CG  ASN A  85      10.407   5.543  -4.284  1.00  0.00           C  
ATOM    647  OD1 ASN A  85       9.686   4.683  -4.734  1.00  0.00           O  
ATOM    648  ND2 ASN A  85       9.874   6.567  -3.659  1.00  0.00           N  
ATOM    649  N   ALA A  86      12.294   8.415  -6.322  1.00  0.00           N  
ATOM    650  CA  ALA A  86      11.684   9.634  -6.838  1.00  0.00           C  
ATOM    651  C   ALA A  86      11.281   9.452  -8.310  1.00  0.00           C  
ATOM    652  O   ALA A  86      12.088   9.065  -9.152  1.00  0.00           O  
ATOM    653  CB  ALA A  86      12.625  10.822  -6.652  1.00  0.00           C  
ATOM    654  N   SER A  87      10.006   9.732  -8.608  1.00  0.00           N  
ATOM    655  CA  SER A  87       9.439   9.566  -9.939  1.00  0.00           C  
ATOM    656  C   SER A  87       8.359  10.613 -10.191  1.00  0.00           C  
ATOM    657  O   SER A  87       7.703  11.084  -9.261  1.00  0.00           O  
ATOM    658  CB  SER A  87       8.880   8.144 -10.088  1.00  0.00           C  
ATOM    659  OG  SER A  87       8.336   7.902 -11.368  1.00  0.00           O  
ATOM    660  N   ALA A  88       8.147  10.938 -11.464  1.00  0.00           N  
ATOM    661  CA  ALA A  88       6.974  11.653 -11.933  1.00  0.00           C  
ATOM    662  C   ALA A  88       6.309  10.840 -13.045  1.00  0.00           C  
ATOM    663  O   ALA A  88       6.941  10.033 -13.724  1.00  0.00           O  
ATOM    664  CB  ALA A  88       7.379  13.059 -12.379  1.00  0.00           C  
ATOM    665  N   TRP A  89       5.008  11.044 -13.225  1.00  0.00           N  
ATOM    666  CA  TRP A  89       4.236  10.402 -14.282  1.00  0.00           C  
ATOM    667  C   TRP A  89       3.508  11.489 -15.071  1.00  0.00           C  
ATOM    668  O   TRP A  89       2.589  12.123 -14.562  1.00  0.00           O  
ATOM    669  CB  TRP A  89       3.297   9.352 -13.684  1.00  0.00           C  
ATOM    670  CG  TRP A  89       2.785   8.312 -14.641  1.00  0.00           C  
ATOM    671  CD1 TRP A  89       3.011   8.252 -15.971  1.00  0.00           C  
ATOM    672  CD2 TRP A  89       1.977   7.134 -14.317  1.00  0.00           C  
ATOM    673  NE1 TRP A  89       2.393   7.130 -16.500  1.00  0.00           N  
ATOM    674  CE2 TRP A  89       1.762   6.418 -15.516  1.00  0.00           C  
ATOM    675  CE3 TRP A  89       1.424   6.608 -13.132  1.00  0.00           C  
ATOM    676  CZ2 TRP A  89       1.026   5.213 -15.548  1.00  0.00           C  
ATOM    677  CZ3 TRP A  89       0.684   5.413 -13.159  1.00  0.00           C  
ATOM    678  CH2 TRP A  89       0.492   4.728 -14.358  1.00  0.00           C  
ATOM    679  N   MET A  90       3.950  11.723 -16.294  1.00  0.00           N  
ATOM    680  CA  MET A  90       3.327  12.650 -17.226  1.00  0.00           C  
ATOM    681  C   MET A  90       2.976  11.913 -18.515  1.00  0.00           C  
ATOM    682  O   MET A  90       3.793  11.170 -19.057  1.00  0.00           O  
ATOM    683  CB  MET A  90       4.243  13.859 -17.511  1.00  0.00           C  
ATOM    684  CG  MET A  90       4.311  14.811 -16.314  1.00  0.00           C  
ATOM    685  SD  MET A  90       5.450  16.221 -16.513  1.00  0.00           S  
ATOM    686  CE  MET A  90       4.718  17.083 -17.931  1.00  0.00           C  
ATOM    687  N   ALA A  91       1.733  12.115 -18.975  1.00  0.00           N  
ATOM    688  CA  ALA A  91       1.253  11.629 -20.251  1.00  0.00           C  
ATOM    689  C   ALA A  91       1.372  12.726 -21.311  1.00  0.00           C  
ATOM    690  O   ALA A  91       1.237  13.912 -21.005  1.00  0.00           O  
ATOM    691  CB  ALA A  91      -0.202  11.170 -20.092  1.00  0.00           C  
ATOM    692  N   GLU A  92       1.514  12.327 -22.577  1.00  0.00           N  
ATOM    693  CA  GLU A  92       1.366  13.199 -23.734  1.00  0.00           C  
ATOM    694  C   GLU A  92      -0.113  13.612 -23.850  1.00  0.00           C  
ATOM    695  O   GLU A  92      -0.955  12.902 -24.393  1.00  0.00           O  
ATOM    696  CB  GLU A  92       1.858  12.490 -25.013  1.00  0.00           C  
ATOM    697  CG  GLU A  92       3.375  12.199 -25.051  1.00  0.00           C  
ATOM    698  CD  GLU A  92       3.853  11.040 -24.163  1.00  0.00           C  
ATOM    699  OE1 GLU A  92       5.065  10.983 -23.856  1.00  0.00           O  
ATOM    700  OE2 GLU A  92       3.025  10.182 -23.768  1.00  0.00           O  
ATOM    701  N   LYS A  93      -0.448  14.785 -23.304  1.00  0.00           N  
ATOM    702  CA  LYS A  93      -1.804  15.337 -23.357  1.00  0.00           C  
ATOM    703  C   LYS A  93      -1.871  16.506 -24.344  1.00  0.00           C  
ATOM    704  O   LYS A  93      -0.917  17.278 -24.424  1.00  0.00           O  
ATOM    705  CB  LYS A  93      -2.283  15.761 -21.961  1.00  0.00           C  
ATOM    706  CG  LYS A  93      -2.507  14.558 -21.037  1.00  0.00           C  
ATOM    707  CD  LYS A  93      -3.084  15.010 -19.689  1.00  0.00           C  
ATOM    708  CE  LYS A  93      -3.281  13.807 -18.776  1.00  0.00           C  
ATOM    709  NZ  LYS A  93      -3.868  14.206 -17.476  1.00  0.00           N  
ATOM    710  N   PRO A  94      -3.013  16.692 -25.016  1.00  0.00           N  
ATOM    711  CA  PRO A  94      -3.231  17.883 -25.824  1.00  0.00           C  
ATOM    712  C   PRO A  94      -3.009  19.163 -25.000  1.00  0.00           C  
ATOM    713  O   PRO A  94      -3.502  19.275 -23.880  1.00  0.00           O  
ATOM    714  CB  PRO A  94      -4.684  17.781 -26.327  1.00  0.00           C  
ATOM    715  CG  PRO A  94      -4.987  16.288 -26.264  1.00  0.00           C  
ATOM    716  CD  PRO A  94      -4.174  15.821 -25.063  1.00  0.00           C  
ATOM    717  N   GLY A  95      -2.255  20.103 -25.555  1.00  0.00           N  
ATOM    718  CA  GLY A  95      -1.944  21.385 -24.924  1.00  0.00           C  
ATOM    719  C   GLY A  95      -0.679  21.403 -24.057  1.00  0.00           C  
ATOM    720  O   GLY A  95      -0.192  22.490 -23.744  1.00  0.00           O  
ATOM    721  N   ALA A  96      -0.115  20.252 -23.699  1.00  0.00           N  
ATOM    722  CA  ALA A  96       1.192  20.197 -23.046  1.00  0.00           C  
ATOM    723  C   ALA A  96       2.303  20.144 -24.113  1.00  0.00           C  
ATOM    724  O   ALA A  96       2.260  19.254 -24.965  1.00  0.00           O  
ATOM    725  CB  ALA A  96       1.246  19.001 -22.094  1.00  0.00           C  
ATOM    726  N   PRO A  97       3.303  21.043 -24.086  1.00  0.00           N  
ATOM    727  CA  PRO A  97       4.423  20.973 -25.016  1.00  0.00           C  
ATOM    728  C   PRO A  97       5.162  19.640 -24.872  1.00  0.00           C  
ATOM    729  O   PRO A  97       5.636  19.292 -23.796  1.00  0.00           O  
ATOM    730  CB  PRO A  97       5.311  22.171 -24.699  1.00  0.00           C  
ATOM    731  CG  PRO A  97       4.393  23.134 -23.949  1.00  0.00           C  
ATOM    732  CD  PRO A  97       3.435  22.197 -23.222  1.00  0.00           C  
ATOM    733  N   LEU A  98       5.286  18.877 -25.964  1.00  0.00           N  
ATOM    734  CA  LEU A  98       5.940  17.563 -25.944  1.00  0.00           C  
ATOM    735  C   LEU A  98       7.396  17.630 -25.468  1.00  0.00           C  
ATOM    736  O   LEU A  98       7.882  16.719 -24.799  1.00  0.00           O  
ATOM    737  CB  LEU A  98       5.882  16.942 -27.350  1.00  0.00           C  
ATOM    738  CG  LEU A  98       4.474  16.569 -27.851  1.00  0.00           C  
ATOM    739  CD1 LEU A  98       4.570  16.061 -29.289  1.00  0.00           C  
ATOM    740  CD2 LEU A  98       3.819  15.489 -26.994  1.00  0.00           C  
ATOM    741  N   ALA A  99       8.082  18.729 -25.789  1.00  0.00           N  
ATOM    742  CA  ALA A  99       9.445  18.975 -25.331  1.00  0.00           C  
ATOM    743  C   ALA A  99       9.531  19.063 -23.804  1.00  0.00           C  
ATOM    744  O   ALA A  99      10.428  18.473 -23.208  1.00  0.00           O  
ATOM    745  CB  ALA A  99       9.961  20.254 -26.009  1.00  0.00           C  
ATOM    746  N   ASP A 100       8.554  19.715 -23.164  1.00  0.00           N  
ATOM    747  CA  ASP A 100       8.512  19.866 -21.714  1.00  0.00           C  
ATOM    748  C   ASP A 100       8.190  18.537 -21.024  1.00  0.00           C  
ATOM    749  O   ASP A 100       8.822  18.183 -20.028  1.00  0.00           O  
ATOM    750  CB  ASP A 100       7.466  20.925 -21.310  1.00  0.00           C  
ATOM    751  CG  ASP A 100       7.766  22.333 -21.835  1.00  0.00           C  
ATOM    752  OD1 ASP A 100       8.908  22.576 -22.271  1.00  0.00           O  
ATOM    753  OD2 ASP A 100       6.822  23.152 -21.806  1.00  0.00           O  
ATOM    754  N   VAL A 101       7.263  17.750 -21.585  1.00  0.00           N  
ATOM    755  CA  VAL A 101       6.948  16.402 -21.079  1.00  0.00           C  
ATOM    756  C   VAL A 101       8.199  15.526 -21.107  1.00  0.00           C  
ATOM    757  O   VAL A 101       8.548  14.916 -20.097  1.00  0.00           O  
ATOM    758  CB  VAL A 101       5.797  15.740 -21.869  1.00  0.00           C  
ATOM    759  CG1 VAL A 101       5.485  14.334 -21.344  1.00  0.00           C  
ATOM    760  CG2 VAL A 101       4.507  16.561 -21.778  1.00  0.00           C  
ATOM    761  N   LEU A 102       8.907  15.503 -22.241  1.00  0.00           N  
ATOM    762  CA  LEU A 102      10.136  14.733 -22.377  1.00  0.00           C  
ATOM    763  C   LEU A 102      11.228  15.222 -21.411  1.00  0.00           C  
ATOM    764  O   LEU A 102      11.833  14.407 -20.728  1.00  0.00           O  
ATOM    765  CB  LEU A 102      10.601  14.781 -23.840  1.00  0.00           C  
ATOM    766  CG  LEU A 102      11.879  13.966 -24.120  1.00  0.00           C  
ATOM    767  CD1 LEU A 102      11.695  12.473 -23.841  1.00  0.00           C  
ATOM    768  CD2 LEU A 102      12.278  14.134 -25.581  1.00  0.00           C  
ATOM    769  N   ALA A 103      11.455  16.538 -21.344  1.00  0.00           N  
ATOM    770  CA  ALA A 103      12.448  17.130 -20.461  1.00  0.00           C  
ATOM    771  C   ALA A 103      12.186  16.784 -18.988  1.00  0.00           C  
ATOM    772  O   ALA A 103      13.092  16.326 -18.295  1.00  0.00           O  
ATOM    773  CB  ALA A 103      12.488  18.642 -20.693  1.00  0.00           C  
ATOM    774  N   CYS A 104      10.936  16.899 -18.523  1.00  0.00           N  
ATOM    775  CA  CYS A 104      10.551  16.559 -17.152  1.00  0.00           C  
ATOM    776  C   CYS A 104      10.764  15.070 -16.834  1.00  0.00           C  
ATOM    777  O   CYS A 104      11.268  14.735 -15.762  1.00  0.00           O  
ATOM    778  CB  CYS A 104       9.081  16.938 -16.926  1.00  0.00           C  
ATOM    779  SG  CYS A 104       8.882  18.733 -16.830  1.00  0.00           S  
ATOM    780  N   MET A 105      10.414  14.170 -17.762  1.00  0.00           N  
ATOM    781  CA  MET A 105      10.606  12.732 -17.568  1.00  0.00           C  
ATOM    782  C   MET A 105      12.092  12.354 -17.550  1.00  0.00           C  
ATOM    783  O   MET A 105      12.529  11.604 -16.677  1.00  0.00           O  
ATOM    784  CB  MET A 105       9.840  11.935 -18.633  1.00  0.00           C  
ATOM    785  CG  MET A 105       8.314  12.035 -18.532  1.00  0.00           C  
ATOM    786  SD  MET A 105       7.584  11.537 -16.945  1.00  0.00           S  
ATOM    787  CE  MET A 105       7.628  13.109 -16.057  1.00  0.00           C  
ATOM    788  N   MET A 106      12.877  12.912 -18.463  1.00  0.00           N  
ATOM    789  CA  MET A 106      14.320  12.702 -18.502  1.00  0.00           C  
ATOM    790  C   MET A 106      15.012  13.286 -17.260  1.00  0.00           C  
ATOM    791  O   MET A 106      15.883  12.638 -16.689  1.00  0.00           O  
ATOM    792  CB  MET A 106      14.904  13.297 -19.783  1.00  0.00           C  
ATOM    793  CG  MET A 106      14.479  12.525 -21.042  1.00  0.00           C  
ATOM    794  SD  MET A 106      15.043  10.796 -21.131  1.00  0.00           S  
ATOM    795  CE  MET A 106      16.813  11.039 -21.382  1.00  0.00           C  
ATOM    796  N   GLN A 107      14.585  14.447 -16.800  1.00  0.00           N  
ATOM    797  CA  GLN A 107      15.147  15.091 -15.616  1.00  0.00           C  
ATOM    798  C   GLN A 107      15.009  14.208 -14.373  1.00  0.00           C  
ATOM    799  O   GLN A 107      16.000  13.918 -13.702  1.00  0.00           O  
ATOM    800  CB  GLN A 107      14.462  16.456 -15.414  1.00  0.00           C  
ATOM    801  CG  GLN A 107      15.055  17.248 -14.235  1.00  0.00           C  
ATOM    802  CD  GLN A 107      16.544  17.556 -14.408  1.00  0.00           C  
ATOM    803  OE1 GLN A 107      17.063  17.637 -15.504  1.00  0.00           O  
ATOM    804  NE2 GLN A 107      17.266  17.697 -13.332  1.00  0.00           N  
ATOM    805  N   ILE A 108      13.803  13.718 -14.096  1.00  0.00           N  
ATOM    806  CA  ILE A 108      13.559  12.976 -12.847  1.00  0.00           C  
ATOM    807  C   ILE A 108      14.052  11.524 -12.900  1.00  0.00           C  
ATOM    808  O   ILE A 108      14.510  11.003 -11.884  1.00  0.00           O  
ATOM    809  CB  ILE A 108      12.075  13.092 -12.440  1.00  0.00           C  
ATOM    810  CG1 ILE A 108      11.818  12.673 -10.977  1.00  0.00           C  
ATOM    811  CG2 ILE A 108      11.152  12.281 -13.372  1.00  0.00           C  
ATOM    812  CD1 ILE A 108      12.566  13.534  -9.954  1.00  0.00           C  
ATOM    813  N   HIS A 109      13.983  10.864 -14.054  1.00  0.00           N  
ATOM    814  CA  HIS A 109      14.339   9.446 -14.175  1.00  0.00           C  
ATOM    815  C   HIS A 109      15.760   9.197 -14.677  1.00  0.00           C  
ATOM    816  O   HIS A 109      16.264   8.089 -14.495  1.00  0.00           O  
ATOM    817  CB  HIS A 109      13.327   8.717 -15.079  1.00  0.00           C  
ATOM    818  CG  HIS A 109      11.905   8.824 -14.626  1.00  0.00           C  
ATOM    819  ND1 HIS A 109      10.823   9.114 -15.429  1.00  0.00           N  
ATOM    820  CD2 HIS A 109      11.415   8.629 -13.362  1.00  0.00           C  
ATOM    821  CE1 HIS A 109       9.722   9.107 -14.676  1.00  0.00           C  
ATOM    822  NE2 HIS A 109      10.039   8.809 -13.411  1.00  0.00           N  
ATOM    823  N   VAL A 110      16.406  10.179 -15.293  1.00  0.00           N  
ATOM    824  CA  VAL A 110      17.741  10.030 -15.881  1.00  0.00           C  
ATOM    825  C   VAL A 110      18.727  10.993 -15.246  1.00  0.00           C  
ATOM    826  O   VAL A 110      19.657  10.529 -14.591  1.00  0.00           O  
ATOM    827  CB  VAL A 110      17.737  10.134 -17.424  1.00  0.00           C  
ATOM    828  CG1 VAL A 110      19.107   9.790 -18.011  1.00  0.00           C  
ATOM    829  CG2 VAL A 110      16.691   9.201 -18.037  1.00  0.00           C  
ATOM    830  N   ASN A 111      18.534  12.301 -15.383  1.00  0.00           N  
ATOM    831  CA  ASN A 111      19.495  13.279 -14.888  1.00  0.00           C  
ATOM    832  C   ASN A 111      19.694  13.149 -13.375  1.00  0.00           C  
ATOM    833  O   ASN A 111      20.828  13.085 -12.919  1.00  0.00           O  
ATOM    834  CB  ASN A 111      19.068  14.710 -15.235  1.00  0.00           C  
ATOM    835  CG  ASN A 111      19.038  15.039 -16.714  1.00  0.00           C  
ATOM    836  OD1 ASN A 111      18.980  14.191 -17.581  1.00  0.00           O  
ATOM    837  ND2 ASN A 111      19.048  16.311 -17.039  1.00  0.00           N  
ATOM    838  N   THR A 112      18.614  13.035 -12.617  1.00  0.00           N  
ATOM    839  CA  THR A 112      18.668  12.929 -11.150  1.00  0.00           C  
ATOM    840  C   THR A 112      19.457  11.697 -10.685  1.00  0.00           C  
ATOM    841  O   THR A 112      20.454  11.880  -9.991  1.00  0.00           O  
ATOM    842  CB  THR A 112      17.271  13.011 -10.525  1.00  0.00           C  
ATOM    843  OG1 THR A 112      16.658  14.228 -10.862  1.00  0.00           O  
ATOM    844  CG2 THR A 112      17.304  12.912  -9.002  1.00  0.00           C  
ATOM    845  N   PRO A 113      19.121  10.445 -11.083  1.00  0.00           N  
ATOM    846  CA  PRO A 113      19.927   9.285 -10.699  1.00  0.00           C  
ATOM    847  C   PRO A 113      21.360   9.331 -11.238  1.00  0.00           C  
ATOM    848  O   PRO A 113      22.292   8.973 -10.521  1.00  0.00           O  
ATOM    849  CB  PRO A 113      19.175   8.057 -11.225  1.00  0.00           C  
ATOM    850  CG  PRO A 113      17.739   8.539 -11.358  1.00  0.00           C  
ATOM    851  CD  PRO A 113      17.923  10.005 -11.771  1.00  0.00           C  
ATOM    852  N   TYR A 114      21.556   9.798 -12.476  1.00  0.00           N  
ATOM    853  CA  TYR A 114      22.881   9.911 -13.083  1.00  0.00           C  
ATOM    854  C   TYR A 114      23.795  10.835 -12.282  1.00  0.00           C  
ATOM    855  O   TYR A 114      24.907  10.440 -11.915  1.00  0.00           O  
ATOM    856  CB  TYR A 114      22.723  10.393 -14.535  1.00  0.00           C  
ATOM    857  CG  TYR A 114      24.033  10.629 -15.251  1.00  0.00           C  
ATOM    858  CD1 TYR A 114      24.578  11.931 -15.327  1.00  0.00           C  
ATOM    859  CD2 TYR A 114      24.714   9.552 -15.846  1.00  0.00           C  
ATOM    860  CE1 TYR A 114      25.799  12.149 -15.994  1.00  0.00           C  
ATOM    861  CE2 TYR A 114      25.931   9.761 -16.511  1.00  0.00           C  
ATOM    862  CZ  TYR A 114      26.466  11.059 -16.584  1.00  0.00           C  
ATOM    863  OH  TYR A 114      27.668  11.262 -17.239  1.00  0.00           O  
ATOM    864  N   LEU A 115      23.332  12.038 -11.980  1.00  0.00           N  
ATOM    865  CA  LEU A 115      24.102  13.026 -11.224  1.00  0.00           C  
ATOM    866  C   LEU A 115      24.349  12.576  -9.779  1.00  0.00           C  
ATOM    867  O   LEU A 115      25.485  12.649  -9.314  1.00  0.00           O  
ATOM    868  CB  LEU A 115      23.381  14.384 -11.265  1.00  0.00           C  
ATOM    869  CG  LEU A 115      23.345  15.058 -12.659  1.00  0.00           C  
ATOM    870  CD1 LEU A 115      22.452  16.292 -12.602  1.00  0.00           C  
ATOM    871  CD2 LEU A 115      24.730  15.486 -13.133  1.00  0.00           C  
ATOM    872  N   LEU A 116      23.331  12.047  -9.099  1.00  0.00           N  
ATOM    873  CA  LEU A 116      23.465  11.591  -7.717  1.00  0.00           C  
ATOM    874  C   LEU A 116      24.415  10.398  -7.586  1.00  0.00           C  
ATOM    875  O   LEU A 116      25.258  10.404  -6.697  1.00  0.00           O  
ATOM    876  CB  LEU A 116      22.083  11.243  -7.118  1.00  0.00           C  
ATOM    877  CG  LEU A 116      21.168  12.454  -6.873  1.00  0.00           C  
ATOM    878  CD1 LEU A 116      19.833  11.983  -6.300  1.00  0.00           C  
ATOM    879  CD2 LEU A 116      21.775  13.465  -5.886  1.00  0.00           C  
ATOM    880  N   ASN A 117      24.344   9.412  -8.481  1.00  0.00           N  
ATOM    881  CA  ASN A 117      25.272   8.277  -8.448  1.00  0.00           C  
ATOM    882  C   ASN A 117      26.726   8.715  -8.631  1.00  0.00           C  
ATOM    883  O   ASN A 117      27.614   8.154  -7.993  1.00  0.00           O  
ATOM    884  CB  ASN A 117      24.885   7.257  -9.534  1.00  0.00           C  
ATOM    885  CG  ASN A 117      23.619   6.486  -9.242  1.00  0.00           C  
ATOM    886  OD1 ASN A 117      23.035   6.527  -8.180  1.00  0.00           O  
ATOM    887  ND2 ASN A 117      23.159   5.694 -10.208  1.00  0.00           N  
ATOM    888  N   HIS A 118      26.978   9.715  -9.465  1.00  0.00           N  
ATOM    889  CA  HIS A 118      28.313  10.279  -9.630  1.00  0.00           C  
ATOM    890  C   HIS A 118      28.748  11.118  -8.419  1.00  0.00           C  
ATOM    891  O   HIS A 118      29.836  10.910  -7.892  1.00  0.00           O  
ATOM    892  CB  HIS A 118      28.384  11.082 -10.932  1.00  0.00           C  
ATOM    893  CG  HIS A 118      28.640  10.232 -12.135  1.00  0.00           C  
ATOM    894  ND1 HIS A 118      29.826   9.581 -12.409  1.00  0.00           N  
ATOM    895  CD2 HIS A 118      27.797   9.968 -13.187  1.00  0.00           C  
ATOM    896  CE1 HIS A 118      29.692   8.951 -13.590  1.00  0.00           C  
ATOM    897  NE2 HIS A 118      28.471   9.157 -14.091  1.00  0.00           N  
ATOM    898  N   ALA A 119      27.915  12.037  -7.962  1.00  0.00           N  
ATOM    899  CA  ALA A 119      28.237  12.951  -6.865  1.00  0.00           C  
ATOM    900  C   ALA A 119      28.437  12.220  -5.527  1.00  0.00           C  
ATOM    901  O   ALA A 119      29.309  12.592  -4.735  1.00  0.00           O  
ATOM    902  CB  ALA A 119      27.122  13.992  -6.773  1.00  0.00           C  
ATOM    903  N   LEU A 120      27.669  11.155  -5.290  1.00  0.00           N  
ATOM    904  CA  LEU A 120      27.664  10.395  -4.039  1.00  0.00           C  
ATOM    905  C   LEU A 120      28.486   9.093  -4.110  1.00  0.00           C  
ATOM    906  O   LEU A 120      28.563   8.377  -3.118  1.00  0.00           O  
ATOM    907  CB  LEU A 120      26.210  10.138  -3.598  1.00  0.00           C  
ATOM    908  CG  LEU A 120      25.319  11.394  -3.487  1.00  0.00           C  
ATOM    909  CD1 LEU A 120      23.915  11.000  -3.041  1.00  0.00           C  
ATOM    910  CD2 LEU A 120      25.866  12.410  -2.477  1.00  0.00           C  
ATOM    911  N   GLU A 121      29.145   8.802  -5.236  1.00  0.00           N  
ATOM    912  CA  GLU A 121      29.946   7.580  -5.408  1.00  0.00           C  
ATOM    913  C   GLU A 121      30.942   7.365  -4.261  1.00  0.00           C  
ATOM    914  O   GLU A 121      31.069   6.259  -3.739  1.00  0.00           O  
ATOM    915  CB  GLU A 121      30.676   7.638  -6.770  1.00  0.00           C  
ATOM    916  CG  GLU A 121      31.660   6.469  -6.962  1.00  0.00           C  
ATOM    917  CD  GLU A 121      32.272   6.345  -8.371  1.00  0.00           C  
ATOM    918  OE1 GLU A 121      33.173   5.494  -8.548  1.00  0.00           O  
ATOM    919  OE2 GLU A 121      31.834   7.008  -9.328  1.00  0.00           O  
ATOM    920  N   ARG A 122      31.633   8.425  -3.819  1.00  0.00           N  
ATOM    921  CA  ARG A 122      32.606   8.362  -2.728  1.00  0.00           C  
ATOM    922  C   ARG A 122      32.017   7.932  -1.381  1.00  0.00           C  
ATOM    923  O   ARG A 122      32.751   7.384  -0.571  1.00  0.00           O  
ATOM    924  CB  ARG A 122      33.338   9.712  -2.601  1.00  0.00           C  
ATOM    925  CG  ARG A 122      32.409  10.885  -2.224  1.00  0.00           C  
ATOM    926  CD  ARG A 122      33.223  12.182  -2.097  1.00  0.00           C  
ATOM    927  NE  ARG A 122      32.370  13.366  -1.973  1.00  0.00           N  
ATOM    928  CZ  ARG A 122      32.784  14.626  -1.924  1.00  0.00           C  
ATOM    929  NH1 ARG A 122      34.045  14.929  -1.920  1.00  0.00           N  
ATOM    930  NH2 ARG A 122      31.924  15.604  -1.890  1.00  0.00           N  
ATOM    931  N   LEU A 123      30.720   8.152  -1.160  1.00  0.00           N  
ATOM    932  CA  LEU A 123      30.034   7.717   0.059  1.00  0.00           C  
ATOM    933  C   LEU A 123      29.685   6.222   0.025  1.00  0.00           C  
ATOM    934  O   LEU A 123      29.487   5.621   1.077  1.00  0.00           O  
ATOM    935  CB  LEU A 123      28.759   8.553   0.283  1.00  0.00           C  
ATOM    936  CG  LEU A 123      28.959  10.072   0.433  1.00  0.00           C  
ATOM    937  CD1 LEU A 123      27.604  10.728   0.678  1.00  0.00           C  
ATOM    938  CD2 LEU A 123      29.872  10.422   1.616  1.00  0.00           C  
ATOM    939  N   LEU A 124      29.604   5.619  -1.163  1.00  0.00           N  
ATOM    940  CA  LEU A 124      29.286   4.199  -1.348  1.00  0.00           C  
ATOM    941  C   LEU A 124      30.539   3.316  -1.381  1.00  0.00           C  
ATOM    942  O   LEU A 124      30.448   2.116  -1.145  1.00  0.00           O  
ATOM    943  CB  LEU A 124      28.500   4.035  -2.658  1.00  0.00           C  
ATOM    944  CG  LEU A 124      27.106   4.679  -2.658  1.00  0.00           C  
ATOM    945  CD1 LEU A 124      26.576   4.726  -4.092  1.00  0.00           C  
ATOM    946  CD2 LEU A 124      26.114   3.890  -1.810  1.00  0.00           C  
ATOM    947  N   ARG A 125      31.698   3.891  -1.684  1.00  0.00           N  
ATOM    948  CA  ARG A 125      32.981   3.177  -1.775  1.00  0.00           C  
ATOM    949  C   ARG A 125      33.713   3.115  -0.437  1.00  0.00           C  
ATOM    950  O   ARG A 125      33.455   3.894   0.473  1.00  0.00           O  
ATOM    951  CB  ARG A 125      33.863   3.813  -2.850  1.00  0.00           C  
ATOM    952  CG  ARG A 125      33.341   3.553  -4.262  1.00  0.00           C  
ATOM    953  CD  ARG A 125      34.406   3.967  -5.270  1.00  0.00           C  
ATOM    954  NE  ARG A 125      33.992   3.775  -6.661  1.00  0.00           N  
ATOM    955  CZ  ARG A 125      34.008   2.664  -7.377  1.00  0.00           C  
ATOM    956  NH1 ARG A 125      34.361   1.509  -6.883  1.00  0.00           N  
ATOM    957  NH2 ARG A 125      33.670   2.723  -8.622  1.00  0.00           N  
ATOM    958  N   GLY A 126      34.661   2.184  -0.349  1.00  0.00           N  
ATOM    959  CA  GLY A 126      35.549   2.043   0.802  1.00  0.00           C  
ATOM    960  C   GLY A 126      34.961   1.241   1.969  1.00  0.00           C  
ATOM    961  O   GLY A 126      35.586   1.163   3.025  1.00  0.00           O  
ATOM    962  N   HIS A 127      33.791   0.615   1.783  1.00  0.00           N  
ATOM    963  CA  HIS A 127      33.117  -0.179   2.818  1.00  0.00           C  
ATOM    964  C   HIS A 127      33.308  -1.691   2.657  1.00  0.00           C  
ATOM    965  O   HIS A 127      32.873  -2.466   3.506  1.00  0.00           O  
ATOM    966  CB  HIS A 127      31.638   0.226   2.887  1.00  0.00           C  
ATOM    967  CG  HIS A 127      31.448   1.702   3.034  1.00  0.00           C  
ATOM    968  ND1 HIS A 127      32.143   2.529   3.907  1.00  0.00           N  
ATOM    969  CD2 HIS A 127      30.636   2.510   2.276  1.00  0.00           C  
ATOM    970  CE1 HIS A 127      31.766   3.797   3.659  1.00  0.00           C  
ATOM    971  NE2 HIS A 127      30.850   3.820   2.680  1.00  0.00           N  
ATOM    972  N   GLY A 128      33.963  -2.129   1.592  1.00  0.00           N  
ATOM    973  CA  GLY A 128      34.265  -3.522   1.311  1.00  0.00           C  
ATOM    974  C   GLY A 128      33.540  -4.088   0.088  1.00  0.00           C  
ATOM    975  O   GLY A 128      32.820  -3.397  -0.636  1.00  0.00           O  
ATOM    976  N   HIS A 129      33.759  -5.383  -0.156  1.00  0.00           N  
ATOM    977  CA  HIS A 129      33.186  -6.105  -1.289  1.00  0.00           C  
ATOM    978  C   HIS A 129      31.673  -6.290  -1.118  1.00  0.00           C  
ATOM    979  O   HIS A 129      31.237  -6.816  -0.098  1.00  0.00           O  
ATOM    980  CB  HIS A 129      33.903  -7.448  -1.419  1.00  0.00           C  
ATOM    981  CG  HIS A 129      33.493  -8.222  -2.634  1.00  0.00           C  
ATOM    982  ND1 HIS A 129      34.120  -8.195  -3.856  1.00  0.00           N  
ATOM    983  CD2 HIS A 129      32.446  -9.097  -2.747  1.00  0.00           C  
ATOM    984  CE1 HIS A 129      33.474  -9.030  -4.681  1.00  0.00           C  
ATOM    985  NE2 HIS A 129      32.450  -9.600  -4.044  1.00  0.00           N  
ATOM    986  N   ALA A 130      30.904  -5.896  -2.108  1.00  0.00           N  
ATOM    987  CA  ALA A 130      29.442  -5.941  -2.111  1.00  0.00           C  
ATOM    988  C   ALA A 130      28.792  -5.289  -0.864  1.00  0.00           C  
ATOM    989  O   ALA A 130      27.721  -5.703  -0.433  1.00  0.00           O  
ATOM    990  CB  ALA A 130      28.982  -7.389  -2.365  1.00  0.00           C  
ATOM    991  N   ALA A 131      29.455  -4.291  -0.277  1.00  0.00           N  
ATOM    992  CA  ALA A 131      29.018  -3.679   0.971  1.00  0.00           C  
ATOM    993  C   ALA A 131      27.947  -2.597   0.782  1.00  0.00           C  
ATOM    994  O   ALA A 131      27.210  -2.292   1.729  1.00  0.00           O  
ATOM    995  CB  ALA A 131      30.248  -3.125   1.693  1.00  0.00           C  
ATOM    996  N   SER A 132      27.857  -2.021  -0.422  1.00  0.00           N  
ATOM    997  CA  SER A 132      26.928  -0.939  -0.741  1.00  0.00           C  
ATOM    998  C   SER A 132      26.047  -1.281  -1.939  1.00  0.00           C  
ATOM    999  O   SER A 132      26.399  -2.102  -2.786  1.00  0.00           O  
ATOM   1000  CB  SER A 132      27.684   0.368  -0.984  1.00  0.00           C  
ATOM   1001  OG  SER A 132      28.480   0.686   0.134  1.00  0.00           O  
ATOM   1002  N   ASP A 133      24.885  -0.638  -2.020  1.00  0.00           N  
ATOM   1003  CA  ASP A 133      23.878  -0.900  -3.042  1.00  0.00           C  
ATOM   1004  C   ASP A 133      23.333   0.391  -3.649  1.00  0.00           C  
ATOM   1005  O   ASP A 133      23.125   1.388  -2.964  1.00  0.00           O  
ATOM   1006  CB  ASP A 133      22.737  -1.728  -2.431  1.00  0.00           C  
ATOM   1007  CG  ASP A 133      23.128  -3.189  -2.224  1.00  0.00           C  
ATOM   1008  OD1 ASP A 133      22.874  -3.986  -3.152  1.00  0.00           O  
ATOM   1009  OD2 ASP A 133      23.673  -3.580  -1.176  1.00  0.00           O  
ATOM   1010  N   ILE A 134      23.032   0.345  -4.948  1.00  0.00           N  
ATOM   1011  CA  ILE A 134      22.147   1.297  -5.612  1.00  0.00           C  
ATOM   1012  C   ILE A 134      20.964   0.511  -6.164  1.00  0.00           C  
ATOM   1013  O   ILE A 134      21.142  -0.491  -6.851  1.00  0.00           O  
ATOM   1014  CB  ILE A 134      22.882   2.095  -6.711  1.00  0.00           C  
ATOM   1015  CG1 ILE A 134      24.025   2.934  -6.100  1.00  0.00           C  
ATOM   1016  CG2 ILE A 134      21.889   2.989  -7.477  1.00  0.00           C  
ATOM   1017  CD1 ILE A 134      24.912   3.658  -7.141  1.00  0.00           C  
ATOM   1018  N   ILE A 135      19.752   0.975  -5.901  1.00  0.00           N  
ATOM   1019  CA  ILE A 135      18.531   0.417  -6.471  1.00  0.00           C  
ATOM   1020  C   ILE A 135      17.798   1.506  -7.251  1.00  0.00           C  
ATOM   1021  O   ILE A 135      17.385   2.522  -6.694  1.00  0.00           O  
ATOM   1022  CB  ILE A 135      17.641  -0.261  -5.399  1.00  0.00           C  
ATOM   1023  CG1 ILE A 135      18.432  -1.374  -4.670  1.00  0.00           C  
ATOM   1024  CG2 ILE A 135      16.373  -0.827  -6.068  1.00  0.00           C  
ATOM   1025  CD1 ILE A 135      17.648  -2.092  -3.555  1.00  0.00           C  
ATOM   1026  N   HIS A 136      17.626   1.280  -8.549  1.00  0.00           N  
ATOM   1027  CA  HIS A 136      16.804   2.131  -9.398  1.00  0.00           C  
ATOM   1028  C   HIS A 136      15.375   1.584  -9.454  1.00  0.00           C  
ATOM   1029  O   HIS A 136      15.166   0.435  -9.819  1.00  0.00           O  
ATOM   1030  CB  HIS A 136      17.410   2.196 -10.808  1.00  0.00           C  
ATOM   1031  CG  HIS A 136      18.794   2.784 -10.885  1.00  0.00           C  
ATOM   1032  ND1 HIS A 136      19.807   2.393 -11.752  1.00  0.00           N  
ATOM   1033  CD2 HIS A 136      19.293   3.829 -10.152  1.00  0.00           C  
ATOM   1034  CE1 HIS A 136      20.861   3.185 -11.538  1.00  0.00           C  
ATOM   1035  NE2 HIS A 136      20.599   4.064 -10.580  1.00  0.00           N  
ATOM   1036  N   PHE A 137      14.383   2.413  -9.159  1.00  0.00           N  
ATOM   1037  CA  PHE A 137      12.981   2.065  -9.398  1.00  0.00           C  
ATOM   1038  C   PHE A 137      12.601   2.456 -10.820  1.00  0.00           C  
ATOM   1039  O   PHE A 137      12.384   3.630 -11.133  1.00  0.00           O  
ATOM   1040  CB  PHE A 137      12.082   2.689  -8.335  1.00  0.00           C  
ATOM   1041  CG  PHE A 137      12.153   1.964  -7.012  1.00  0.00           C  
ATOM   1042  CD1 PHE A 137      11.243   0.942  -6.714  1.00  0.00           C  
ATOM   1043  CD2 PHE A 137      13.171   2.274  -6.083  1.00  0.00           C  
ATOM   1044  CE1 PHE A 137      11.328   0.245  -5.496  1.00  0.00           C  
ATOM   1045  CE2 PHE A 137      13.271   1.576  -4.879  1.00  0.00           C  
ATOM   1046  CZ  PHE A 137      12.346   0.555  -4.578  1.00  0.00           C  
ATOM   1047  N   THR A 138      12.529   1.450 -11.699  1.00  0.00           N  
ATOM   1048  CA  THR A 138      12.102   1.624 -13.091  1.00  0.00           C  
ATOM   1049  C   THR A 138      10.586   1.444 -13.194  1.00  0.00           C  
ATOM   1050  O   THR A 138       9.843   2.031 -12.401  1.00  0.00           O  
ATOM   1051  CB  THR A 138      12.915   0.725 -14.041  1.00  0.00           C  
ATOM   1052  OG1 THR A 138      12.777  -0.632 -13.686  1.00  0.00           O  
ATOM   1053  CG2 THR A 138      14.407   1.061 -14.013  1.00  0.00           C  
ATOM   1054  N   ASP A 139      10.103   0.702 -14.169  1.00  0.00           N  
ATOM   1055  CA  ASP A 139       8.689   0.401 -14.377  1.00  0.00           C  
ATOM   1056  C   ASP A 139       8.569  -0.786 -15.333  1.00  0.00           C  
ATOM   1057  O   ASP A 139       9.424  -0.985 -16.195  1.00  0.00           O  
ATOM   1058  CB  ASP A 139       7.987   1.646 -14.955  1.00  0.00           C  
ATOM   1059  CG  ASP A 139       6.462   1.608 -14.864  1.00  0.00           C  
ATOM   1060  OD1 ASP A 139       5.866   0.694 -15.466  1.00  0.00           O  
ATOM   1061  OD2 ASP A 139       5.891   2.524 -14.244  1.00  0.00           O  
ATOM   1062  N   TYR A 140       7.484  -1.545 -15.232  1.00  0.00           N  
ATOM   1063  CA  TYR A 140       7.099  -2.572 -16.196  1.00  0.00           C  
ATOM   1064  C   TYR A 140       7.101  -2.074 -17.659  1.00  0.00           C  
ATOM   1065  O   TYR A 140       7.416  -2.820 -18.582  1.00  0.00           O  
ATOM   1066  CB  TYR A 140       5.697  -3.045 -15.804  1.00  0.00           C  
ATOM   1067  CG  TYR A 140       5.033  -3.892 -16.862  1.00  0.00           C  
ATOM   1068  CD1 TYR A 140       4.111  -3.324 -17.763  1.00  0.00           C  
ATOM   1069  CD2 TYR A 140       5.420  -5.238 -17.004  1.00  0.00           C  
ATOM   1070  CE1 TYR A 140       3.587  -4.101 -18.813  1.00  0.00           C  
ATOM   1071  CE2 TYR A 140       4.895  -6.015 -18.043  1.00  0.00           C  
ATOM   1072  CZ  TYR A 140       3.989  -5.445 -18.953  1.00  0.00           C  
ATOM   1073  OH  TYR A 140       3.508  -6.208 -19.979  1.00  0.00           O  
ATOM   1074  N   VAL A 141       6.782  -0.796 -17.893  1.00  0.00           N  
ATOM   1075  CA  VAL A 141       6.735  -0.222 -19.249  1.00  0.00           C  
ATOM   1076  C   VAL A 141       8.093  -0.191 -19.951  1.00  0.00           C  
ATOM   1077  O   VAL A 141       8.118  -0.005 -21.164  1.00  0.00           O  
ATOM   1078  CB  VAL A 141       6.102   1.179 -19.286  1.00  0.00           C  
ATOM   1079  CG1 VAL A 141       4.680   1.159 -18.729  1.00  0.00           C  
ATOM   1080  CG2 VAL A 141       6.946   2.226 -18.563  1.00  0.00           C  
ATOM   1081  N   VAL A 142       9.196  -0.404 -19.231  1.00  0.00           N  
ATOM   1082  CA  VAL A 142      10.537  -0.491 -19.814  1.00  0.00           C  
ATOM   1083  C   VAL A 142      10.615  -1.562 -20.902  1.00  0.00           C  
ATOM   1084  O   VAL A 142      11.204  -1.311 -21.952  1.00  0.00           O  
ATOM   1085  CB  VAL A 142      11.578  -0.782 -18.711  1.00  0.00           C  
ATOM   1086  CG1 VAL A 142      12.960  -1.130 -19.264  1.00  0.00           C  
ATOM   1087  CG2 VAL A 142      11.736   0.452 -17.808  1.00  0.00           C  
ATOM   1088  N   GLU A 143       9.988  -2.727 -20.692  1.00  0.00           N  
ATOM   1089  CA  GLU A 143      10.004  -3.828 -21.658  1.00  0.00           C  
ATOM   1090  C   GLU A 143       8.908  -3.691 -22.729  1.00  0.00           C  
ATOM   1091  O   GLU A 143       9.100  -4.088 -23.875  1.00  0.00           O  
ATOM   1092  CB  GLU A 143       9.845  -5.164 -20.936  1.00  0.00           C  
ATOM   1093  CG  GLU A 143      11.027  -5.485 -20.014  1.00  0.00           C  
ATOM   1094  CD  GLU A 143      10.975  -6.921 -19.444  1.00  0.00           C  
ATOM   1095  OE1 GLU A 143      12.010  -7.347 -18.913  1.00  0.00           O  
ATOM   1096  OE2 GLU A 143       9.908  -7.566 -19.563  1.00  0.00           O  
ATOM   1097  N   ARG A 144       7.742  -3.150 -22.358  1.00  0.00           N  
ATOM   1098  CA  ARG A 144       6.554  -3.165 -23.223  1.00  0.00           C  
ATOM   1099  C   ARG A 144       6.297  -1.861 -23.985  1.00  0.00           C  
ATOM   1100  O   ARG A 144       5.585  -1.868 -24.991  1.00  0.00           O  
ATOM   1101  CB  ARG A 144       5.345  -3.597 -22.381  1.00  0.00           C  
ATOM   1102  CG  ARG A 144       4.156  -4.008 -23.264  1.00  0.00           C  
ATOM   1103  CD  ARG A 144       3.034  -4.607 -22.409  1.00  0.00           C  
ATOM   1104  NE  ARG A 144       1.865  -4.996 -23.215  1.00  0.00           N  
ATOM   1105  CZ  ARG A 144       1.015  -5.971 -22.926  1.00  0.00           C  
ATOM   1106  NH1 ARG A 144       1.129  -6.700 -21.861  1.00  0.00           N  
ATOM   1107  NH2 ARG A 144       0.024  -6.229 -23.716  1.00  0.00           N  
ATOM   1108  N   GLY A 145       6.833  -0.747 -23.508  1.00  0.00           N  
ATOM   1109  CA  GLY A 145       6.470   0.584 -23.972  1.00  0.00           C  
ATOM   1110  C   GLY A 145       5.084   1.032 -23.482  1.00  0.00           C  
ATOM   1111  O   GLY A 145       4.395   0.341 -22.718  1.00  0.00           O  
ATOM   1112  N   SER A 146       4.682   2.224 -23.918  1.00  0.00           N  
ATOM   1113  CA  SER A 146       3.366   2.801 -23.654  1.00  0.00           C  
ATOM   1114  C   SER A 146       2.986   3.732 -24.805  1.00  0.00           C  
ATOM   1115  O   SER A 146       3.804   4.523 -25.254  1.00  0.00           O  
ATOM   1116  CB  SER A 146       3.393   3.579 -22.331  1.00  0.00           C  
ATOM   1117  OG  SER A 146       2.144   4.175 -22.074  1.00  0.00           O  
ATOM   1118  N   ASP A 147       1.734   3.650 -25.257  1.00  0.00           N  
ATOM   1119  CA  ASP A 147       1.192   4.508 -26.316  1.00  0.00           C  
ATOM   1120  C   ASP A 147       0.872   5.929 -25.828  1.00  0.00           C  
ATOM   1121  O   ASP A 147       0.971   6.886 -26.592  1.00  0.00           O  
ATOM   1122  CB  ASP A 147      -0.059   3.827 -26.910  1.00  0.00           C  
ATOM   1123  CG  ASP A 147      -1.205   3.629 -25.901  1.00  0.00           C  
ATOM   1124  OD1 ASP A 147      -0.924   3.440 -24.698  1.00  0.00           O  
ATOM   1125  OD2 ASP A 147      -2.386   3.688 -26.319  1.00  0.00           O  
ATOM   1126  N   LYS A 148       0.533   6.085 -24.536  1.00  0.00           N  
ATOM   1127  CA  LYS A 148       0.133   7.358 -23.923  1.00  0.00           C  
ATOM   1128  C   LYS A 148       1.205   7.993 -23.039  1.00  0.00           C  
ATOM   1129  O   LYS A 148       1.005   9.104 -22.541  1.00  0.00           O  
ATOM   1130  CB  LYS A 148      -1.148   7.156 -23.108  1.00  0.00           C  
ATOM   1131  CG  LYS A 148      -2.316   6.736 -24.005  1.00  0.00           C  
ATOM   1132  CD  LYS A 148      -3.616   6.655 -23.191  1.00  0.00           C  
ATOM   1133  CE  LYS A 148      -4.718   6.185 -24.122  1.00  0.00           C  
ATOM   1134  NZ  LYS A 148      -6.012   6.060 -23.399  1.00  0.00           N  
ATOM   1135  N   HIS A 149       2.303   7.283 -22.781  1.00  0.00           N  
ATOM   1136  CA  HIS A 149       3.364   7.704 -21.863  1.00  0.00           C  
ATOM   1137  C   HIS A 149       4.733   7.404 -22.482  1.00  0.00           C  
ATOM   1138  O   HIS A 149       5.581   6.758 -21.868  1.00  0.00           O  
ATOM   1139  CB  HIS A 149       3.184   7.028 -20.490  1.00  0.00           C  
ATOM   1140  CG  HIS A 149       1.842   7.231 -19.851  1.00  0.00           C  
ATOM   1141  ND1 HIS A 149       0.723   6.457 -20.055  1.00  0.00           N  
ATOM   1142  CD2 HIS A 149       1.485   8.201 -18.945  1.00  0.00           C  
ATOM   1143  CE1 HIS A 149      -0.280   6.951 -19.309  1.00  0.00           C  
ATOM   1144  NE2 HIS A 149       0.146   8.004 -18.611  1.00  0.00           N  
ATOM   1145  N   ILE A 150       4.937   7.832 -23.727  1.00  0.00           N  
ATOM   1146  CA  ILE A 150       6.131   7.508 -24.519  1.00  0.00           C  
ATOM   1147  C   ILE A 150       7.384   8.092 -23.859  1.00  0.00           C  
ATOM   1148  O   ILE A 150       8.359   7.378 -23.641  1.00  0.00           O  
ATOM   1149  CB  ILE A 150       5.977   7.991 -25.980  1.00  0.00           C  
ATOM   1150  CG1 ILE A 150       4.715   7.372 -26.634  1.00  0.00           C  
ATOM   1151  CG2 ILE A 150       7.240   7.639 -26.787  1.00  0.00           C  
ATOM   1152  CD1 ILE A 150       4.426   7.849 -28.054  1.00  0.00           C  
ATOM   1153  N   ALA A 151       7.339   9.374 -23.476  1.00  0.00           N  
ATOM   1154  CA  ALA A 151       8.436  10.037 -22.775  1.00  0.00           C  
ATOM   1155  C   ALA A 151       8.745   9.372 -21.426  1.00  0.00           C  
ATOM   1156  O   ALA A 151       9.911   9.113 -21.109  1.00  0.00           O  
ATOM   1157  CB  ALA A 151       8.064  11.517 -22.599  1.00  0.00           C  
ATOM   1158  N   TYR A 152       7.712   9.020 -20.659  1.00  0.00           N  
ATOM   1159  CA  TYR A 152       7.864   8.295 -19.404  1.00  0.00           C  
ATOM   1160  C   TYR A 152       8.538   6.936 -19.610  1.00  0.00           C  
ATOM   1161  O   TYR A 152       9.551   6.650 -18.975  1.00  0.00           O  
ATOM   1162  CB  TYR A 152       6.489   8.131 -18.742  1.00  0.00           C  
ATOM   1163  CG  TYR A 152       6.511   7.254 -17.505  1.00  0.00           C  
ATOM   1164  CD1 TYR A 152       6.211   5.880 -17.590  1.00  0.00           C  
ATOM   1165  CD2 TYR A 152       6.848   7.812 -16.261  1.00  0.00           C  
ATOM   1166  CE1 TYR A 152       6.248   5.068 -16.443  1.00  0.00           C  
ATOM   1167  CE2 TYR A 152       6.885   7.009 -15.103  1.00  0.00           C  
ATOM   1168  CZ  TYR A 152       6.589   5.635 -15.191  1.00  0.00           C  
ATOM   1169  OH  TYR A 152       6.627   4.865 -14.070  1.00  0.00           O  
ATOM   1170  N   ALA A 153       8.020   6.121 -20.539  1.00  0.00           N  
ATOM   1171  CA  ALA A 153       8.567   4.800 -20.825  1.00  0.00           C  
ATOM   1172  C   ALA A 153      10.025   4.879 -21.308  1.00  0.00           C  
ATOM   1173  O   ALA A 153      10.879   4.148 -20.808  1.00  0.00           O  
ATOM   1174  CB  ALA A 153       7.654   4.105 -21.849  1.00  0.00           C  
ATOM   1175  N   ALA A 154      10.335   5.813 -22.205  1.00  0.00           N  
ATOM   1176  CA  ALA A 154      11.688   6.040 -22.694  1.00  0.00           C  
ATOM   1177  C   ALA A 154      12.649   6.457 -21.568  1.00  0.00           C  
ATOM   1178  O   ALA A 154      13.760   5.935 -21.477  1.00  0.00           O  
ATOM   1179  CB  ALA A 154      11.631   7.096 -23.806  1.00  0.00           C  
ATOM   1180  N   SER A 155      12.220   7.344 -20.677  1.00  0.00           N  
ATOM   1181  CA  SER A 155      13.040   7.775 -19.540  1.00  0.00           C  
ATOM   1182  C   SER A 155      13.310   6.641 -18.543  1.00  0.00           C  
ATOM   1183  O   SER A 155      14.448   6.467 -18.091  1.00  0.00           O  
ATOM   1184  CB  SER A 155      12.411   8.991 -18.856  1.00  0.00           C  
ATOM   1185  OG  SER A 155      11.230   8.649 -18.142  1.00  0.00           O  
ATOM   1186  N   LYS A 156      12.322   5.790 -18.277  1.00  0.00           N  
ATOM   1187  CA  LYS A 156      12.493   4.609 -17.429  1.00  0.00           C  
ATOM   1188  C   LYS A 156      13.385   3.546 -18.083  1.00  0.00           C  
ATOM   1189  O   LYS A 156      14.190   2.935 -17.392  1.00  0.00           O  
ATOM   1190  CB  LYS A 156      11.119   4.042 -17.045  1.00  0.00           C  
ATOM   1191  CG  LYS A 156      10.337   4.893 -16.028  1.00  0.00           C  
ATOM   1192  CD  LYS A 156      10.998   4.911 -14.642  1.00  0.00           C  
ATOM   1193  CE  LYS A 156      10.017   5.383 -13.567  1.00  0.00           C  
ATOM   1194  NZ  LYS A 156      10.585   5.252 -12.209  1.00  0.00           N  
ATOM   1195  N   ALA A 157      13.311   3.383 -19.398  1.00  0.00           N  
ATOM   1196  CA  ALA A 157      14.217   2.508 -20.144  1.00  0.00           C  
ATOM   1197  C   ALA A 157      15.675   3.000 -20.120  1.00  0.00           C  
ATOM   1198  O   ALA A 157      16.602   2.200 -19.987  1.00  0.00           O  
ATOM   1199  CB  ALA A 157      13.687   2.368 -21.578  1.00  0.00           C  
ATOM   1200  N   ALA A 158      15.888   4.320 -20.174  1.00  0.00           N  
ATOM   1201  CA  ALA A 158      17.209   4.899 -19.980  1.00  0.00           C  
ATOM   1202  C   ALA A 158      17.756   4.624 -18.571  1.00  0.00           C  
ATOM   1203  O   ALA A 158      18.915   4.237 -18.422  1.00  0.00           O  
ATOM   1204  CB  ALA A 158      17.139   6.400 -20.292  1.00  0.00           C  
ATOM   1205  N   LEU A 159      16.911   4.725 -17.538  1.00  0.00           N  
ATOM   1206  CA  LEU A 159      17.277   4.385 -16.161  1.00  0.00           C  
ATOM   1207  C   LEU A 159      17.637   2.900 -16.008  1.00  0.00           C  
ATOM   1208  O   LEU A 159      18.621   2.572 -15.339  1.00  0.00           O  
ATOM   1209  CB  LEU A 159      16.128   4.805 -15.221  1.00  0.00           C  
ATOM   1210  CG  LEU A 159      16.403   4.540 -13.732  1.00  0.00           C  
ATOM   1211  CD1 LEU A 159      17.658   5.254 -13.224  1.00  0.00           C  
ATOM   1212  CD2 LEU A 159      15.220   5.023 -12.890  1.00  0.00           C  
ATOM   1213  N   ASP A 160      16.906   1.988 -16.661  1.00  0.00           N  
ATOM   1214  CA  ASP A 160      17.243   0.561 -16.693  1.00  0.00           C  
ATOM   1215  C   ASP A 160      18.617   0.314 -17.343  1.00  0.00           C  
ATOM   1216  O   ASP A 160      19.452  -0.426 -16.813  1.00  0.00           O  
ATOM   1217  CB  ASP A 160      16.152  -0.228 -17.435  1.00  0.00           C  
ATOM   1218  CG  ASP A 160      16.572  -1.694 -17.567  1.00  0.00           C  
ATOM   1219  OD1 ASP A 160      16.536  -2.413 -16.555  1.00  0.00           O  
ATOM   1220  OD2 ASP A 160      17.071  -2.071 -18.667  1.00  0.00           O  
ATOM   1221  N   ASN A 161      18.904   0.974 -18.447  1.00  0.00           N  
ATOM   1222  CA  ASN A 161      20.214   0.872 -19.078  1.00  0.00           C  
ATOM   1223  C   ASN A 161      21.332   1.356 -18.140  1.00  0.00           C  
ATOM   1224  O   ASN A 161      22.342   0.670 -17.978  1.00  0.00           O  
ATOM   1225  CB  ASN A 161      20.215   1.640 -20.407  1.00  0.00           C  
ATOM   1226  CG  ASN A 161      21.487   1.342 -21.179  1.00  0.00           C  
ATOM   1227  OD1 ASN A 161      22.559   1.831 -20.905  1.00  0.00           O  
ATOM   1228  ND2 ASN A 161      21.412   0.460 -22.162  1.00  0.00           N  
ATOM   1229  N   MET A 162      21.123   2.477 -17.452  1.00  0.00           N  
ATOM   1230  CA  MET A 162      22.077   3.003 -16.480  1.00  0.00           C  
ATOM   1231  C   MET A 162      22.345   2.023 -15.333  1.00  0.00           C  
ATOM   1232  O   MET A 162      23.468   1.999 -14.834  1.00  0.00           O  
ATOM   1233  CB  MET A 162      21.625   4.345 -15.917  1.00  0.00           C  
ATOM   1234  CG  MET A 162      21.738   5.475 -16.950  1.00  0.00           C  
ATOM   1235  SD  MET A 162      21.668   7.142 -16.228  1.00  0.00           S  
ATOM   1236  CE  MET A 162      20.114   7.080 -15.327  1.00  0.00           C  
ATOM   1237  N   THR A 163      21.405   1.159 -14.976  1.00  0.00           N  
ATOM   1238  CA  THR A 163      21.625   0.102 -13.976  1.00  0.00           C  
ATOM   1239  C   THR A 163      22.792  -0.790 -14.365  1.00  0.00           C  
ATOM   1240  O   THR A 163      23.697  -1.037 -13.563  1.00  0.00           O  
ATOM   1241  CB  THR A 163      20.362  -0.760 -13.788  1.00  0.00           C  
ATOM   1242  OG1 THR A 163      19.276   0.041 -13.403  1.00  0.00           O  
ATOM   1243  CG2 THR A 163      20.532  -1.836 -12.717  1.00  0.00           C  
ATOM   1244  N   ARG A 164      22.837  -1.226 -15.623  1.00  0.00           N  
ATOM   1245  CA  ARG A 164      23.926  -2.066 -16.144  1.00  0.00           C  
ATOM   1246  C   ARG A 164      25.252  -1.315 -16.233  1.00  0.00           C  
ATOM   1247  O   ARG A 164      26.294  -1.868 -15.901  1.00  0.00           O  
ATOM   1248  CB  ARG A 164      23.502  -2.632 -17.509  1.00  0.00           C  
ATOM   1249  CG  ARG A 164      22.385  -3.679 -17.353  1.00  0.00           C  
ATOM   1250  CD  ARG A 164      21.842  -4.148 -18.705  1.00  0.00           C  
ATOM   1251  NE  ARG A 164      20.729  -3.308 -19.160  1.00  0.00           N  
ATOM   1252  CZ  ARG A 164      20.096  -3.403 -20.321  1.00  0.00           C  
ATOM   1253  NH1 ARG A 164      20.523  -4.180 -21.271  1.00  0.00           N  
ATOM   1254  NH2 ARG A 164      19.005  -2.713 -20.538  1.00  0.00           N  
ATOM   1255  N   SER A 165      25.216  -0.053 -16.651  1.00  0.00           N  
ATOM   1256  CA  SER A 165      26.410   0.789 -16.763  1.00  0.00           C  
ATOM   1257  C   SER A 165      27.045   1.085 -15.399  1.00  0.00           C  
ATOM   1258  O   SER A 165      28.243   0.862 -15.224  1.00  0.00           O  
ATOM   1259  CB  SER A 165      26.057   2.096 -17.485  1.00  0.00           C  
ATOM   1260  OG  SER A 165      25.612   1.810 -18.810  1.00  0.00           O  
ATOM   1261  N   PHE A 166      26.257   1.509 -14.418  1.00  0.00           N  
ATOM   1262  CA  PHE A 166      26.736   1.750 -13.057  1.00  0.00           C  
ATOM   1263  C   PHE A 166      27.165   0.459 -12.361  1.00  0.00           C  
ATOM   1264  O   PHE A 166      28.192   0.468 -11.691  1.00  0.00           O  
ATOM   1265  CB  PHE A 166      25.690   2.505 -12.237  1.00  0.00           C  
ATOM   1266  CG  PHE A 166      25.654   3.996 -12.519  1.00  0.00           C  
ATOM   1267  CD1 PHE A 166      26.737   4.803 -12.135  1.00  0.00           C  
ATOM   1268  CD2 PHE A 166      24.545   4.587 -13.150  1.00  0.00           C  
ATOM   1269  CE1 PHE A 166      26.719   6.190 -12.391  1.00  0.00           C  
ATOM   1270  CE2 PHE A 166      24.516   5.965 -13.407  1.00  0.00           C  
ATOM   1271  CZ  PHE A 166      25.602   6.766 -13.030  1.00  0.00           C  
ATOM   1272  N   ALA A 167      26.489  -0.672 -12.585  1.00  0.00           N  
ATOM   1273  CA  ALA A 167      26.915  -1.965 -12.051  1.00  0.00           C  
ATOM   1274  C   ALA A 167      28.334  -2.333 -12.513  1.00  0.00           C  
ATOM   1275  O   ALA A 167      29.152  -2.762 -11.704  1.00  0.00           O  
ATOM   1276  CB  ALA A 167      25.907  -3.045 -12.466  1.00  0.00           C  
ATOM   1277  N   ARG A 168      28.652  -2.107 -13.794  1.00  0.00           N  
ATOM   1278  CA  ARG A 168      30.014  -2.302 -14.327  1.00  0.00           C  
ATOM   1279  C   ARG A 168      31.018  -1.324 -13.729  1.00  0.00           C  
ATOM   1280  O   ARG A 168      32.119  -1.719 -13.392  1.00  0.00           O  
ATOM   1281  CB  ARG A 168      30.022  -2.175 -15.859  1.00  0.00           C  
ATOM   1282  CG  ARG A 168      29.355  -3.364 -16.549  1.00  0.00           C  
ATOM   1283  CD  ARG A 168      29.312  -3.118 -18.056  1.00  0.00           C  
ATOM   1284  NE  ARG A 168      28.662  -4.234 -18.787  1.00  0.00           N  
ATOM   1285  CZ  ARG A 168      29.188  -4.962 -19.755  1.00  0.00           C  
ATOM   1286  NH1 ARG A 168      30.410  -4.786 -20.175  1.00  0.00           N  
ATOM   1287  NH2 ARG A 168      28.480  -5.886 -20.328  1.00  0.00           N  
ATOM   1288  N   LYS A 169      30.648  -0.047 -13.610  1.00  0.00           N  
ATOM   1289  CA  LYS A 169      31.525   1.027 -13.121  1.00  0.00           C  
ATOM   1290  C   LYS A 169      31.880   0.861 -11.633  1.00  0.00           C  
ATOM   1291  O   LYS A 169      32.996   1.187 -11.241  1.00  0.00           O  
ATOM   1292  CB  LYS A 169      30.852   2.381 -13.370  1.00  0.00           C  
ATOM   1293  CG  LYS A 169      31.722   3.575 -12.935  1.00  0.00           C  
ATOM   1294  CD  LYS A 169      31.045   4.925 -13.253  1.00  0.00           C  
ATOM   1295  CE  LYS A 169      31.945   6.104 -12.871  1.00  0.00           C  
ATOM   1296  NZ  LYS A 169      31.896   6.424 -11.428  1.00  0.00           N  
ATOM   1297  N   LEU A 170      30.927   0.403 -10.834  1.00  0.00           N  
ATOM   1298  CA  LEU A 170      31.009   0.442  -9.371  1.00  0.00           C  
ATOM   1299  C   LEU A 170      31.330  -0.917  -8.730  1.00  0.00           C  
ATOM   1300  O   LEU A 170      31.633  -0.962  -7.535  1.00  0.00           O  
ATOM   1301  CB  LEU A 170      29.711   1.042  -8.810  1.00  0.00           C  
ATOM   1302  CG  LEU A 170      29.359   2.464  -9.313  1.00  0.00           C  
ATOM   1303  CD1 LEU A 170      28.063   2.936  -8.668  1.00  0.00           C  
ATOM   1304  CD2 LEU A 170      30.440   3.489  -8.977  1.00  0.00           C  
ATOM   1305  N   ALA A 171      31.307  -2.009  -9.492  1.00  0.00           N  
ATOM   1306  CA  ALA A 171      31.760  -3.312  -9.015  1.00  0.00           C  
ATOM   1307  C   ALA A 171      33.252  -3.285  -8.624  1.00  0.00           C  
ATOM   1308  O   ALA A 171      34.026  -2.554  -9.240  1.00  0.00           O  
ATOM   1309  CB  ALA A 171      31.476  -4.364 -10.092  1.00  0.00           C  
ATOM   1310  N   PRO A 172      33.687  -4.110  -7.630  1.00  0.00           N  
ATOM   1311  CA  PRO A 172      32.879  -5.050  -6.856  1.00  0.00           C  
ATOM   1312  C   PRO A 172      32.312  -4.480  -5.546  1.00  0.00           C  
ATOM   1313  O   PRO A 172      31.614  -5.182  -4.826  1.00  0.00           O  
ATOM   1314  CB  PRO A 172      33.844  -6.213  -6.578  1.00  0.00           C  
ATOM   1315  CG  PRO A 172      35.176  -5.481  -6.375  1.00  0.00           C  
ATOM   1316  CD  PRO A 172      35.098  -4.320  -7.369  1.00  0.00           C  
ATOM   1317  N   GLU A 173      32.616  -3.221  -5.217  1.00  0.00           N  
ATOM   1318  CA  GLU A 173      32.249  -2.632  -3.927  1.00  0.00           C  
ATOM   1319  C   GLU A 173      30.752  -2.311  -3.822  1.00  0.00           C  
ATOM   1320  O   GLU A 173      30.145  -2.472  -2.764  1.00  0.00           O  
ATOM   1321  CB  GLU A 173      33.051  -1.346  -3.699  1.00  0.00           C  
ATOM   1322  CG  GLU A 173      34.557  -1.564  -3.564  1.00  0.00           C  
ATOM   1323  CD  GLU A 173      35.247  -0.203  -3.420  1.00  0.00           C  
ATOM   1324  OE1 GLU A 173      35.811   0.272  -4.423  1.00  0.00           O  
ATOM   1325  OE2 GLU A 173      35.147   0.399  -2.339  1.00  0.00           O  
ATOM   1326  N   VAL A 174      30.175  -1.851  -4.936  1.00  0.00           N  
ATOM   1327  CA  VAL A 174      28.791  -1.389  -5.006  1.00  0.00           C  
ATOM   1328  C   VAL A 174      28.017  -2.258  -5.987  1.00  0.00           C  
ATOM   1329  O   VAL A 174      28.387  -2.371  -7.161  1.00  0.00           O  
ATOM   1330  CB  VAL A 174      28.697   0.090  -5.410  1.00  0.00           C  
ATOM   1331  CG1 VAL A 174      27.281   0.623  -5.197  1.00  0.00           C  
ATOM   1332  CG2 VAL A 174      29.673   0.987  -4.634  1.00  0.00           C  
ATOM   1333  N   LYS A 175      26.896  -2.858  -5.529  1.00  0.00           N  
ATOM   1334  CA  LYS A 175      25.942  -3.541  -6.389  1.00  0.00           C  
ATOM   1335  C   LYS A 175      24.931  -2.538  -6.920  1.00  0.00           C  
ATOM   1336  O   LYS A 175      24.487  -1.655  -6.196  1.00  0.00           O  
ATOM   1337  CB  LYS A 175      25.249  -4.676  -5.631  1.00  0.00           C  
ATOM   1338  CG  LYS A 175      26.237  -5.739  -5.123  1.00  0.00           C  
ATOM   1339  CD  LYS A 175      25.522  -6.897  -4.436  1.00  0.00           C  
ATOM   1340  CE  LYS A 175      24.958  -6.500  -3.053  1.00  0.00           C  
ATOM   1341  NZ  LYS A 175      23.500  -6.315  -3.023  1.00  0.00           N  
ATOM   1342  N   VAL A 176      24.527  -2.684  -8.187  1.00  0.00           N  
ATOM   1343  CA  VAL A 176      23.532  -1.800  -8.800  1.00  0.00           C  
ATOM   1344  C   VAL A 176      22.476  -2.657  -9.481  1.00  0.00           C  
ATOM   1345  O   VAL A 176      22.784  -3.380 -10.429  1.00  0.00           O  
ATOM   1346  CB  VAL A 176      24.155  -0.793  -9.778  1.00  0.00           C  
ATOM   1347  CG1 VAL A 176      23.115   0.241 -10.208  1.00  0.00           C  
ATOM   1348  CG2 VAL A 176      25.339  -0.046  -9.156  1.00  0.00           C  
ATOM   1349  N   ASN A 177      21.244  -2.580  -9.010  1.00  0.00           N  
ATOM   1350  CA  ASN A 177      20.109  -3.328  -9.544  1.00  0.00           C  
ATOM   1351  C   ASN A 177      18.920  -2.396  -9.782  1.00  0.00           C  
ATOM   1352  O   ASN A 177      18.886  -1.274  -9.288  1.00  0.00           O  
ATOM   1353  CB  ASN A 177      19.765  -4.484  -8.595  1.00  0.00           C  
ATOM   1354  CG  ASN A 177      20.877  -5.513  -8.517  1.00  0.00           C  
ATOM   1355  OD1 ASN A 177      21.159  -6.235  -9.459  1.00  0.00           O  
ATOM   1356  ND2 ASN A 177      21.555  -5.602  -7.393  1.00  0.00           N  
ATOM   1357  N   SER A 178      17.939  -2.864 -10.541  1.00  0.00           N  
ATOM   1358  CA  SER A 178      16.665  -2.155 -10.694  1.00  0.00           C  
ATOM   1359  C   SER A 178      15.483  -3.030 -10.316  1.00  0.00           C  
ATOM   1360  O   SER A 178      15.514  -4.253 -10.446  1.00  0.00           O  
ATOM   1361  CB  SER A 178      16.500  -1.530 -12.082  1.00  0.00           C  
ATOM   1362  OG  SER A 178      16.682  -2.456 -13.130  1.00  0.00           O  
ATOM   1363  N   ILE A 179      14.435  -2.388  -9.841  1.00  0.00           N  
ATOM   1364  CA  ILE A 179      13.129  -2.989  -9.597  1.00  0.00           C  
ATOM   1365  C   ILE A 179      12.158  -2.363 -10.588  1.00  0.00           C  
ATOM   1366  O   ILE A 179      12.064  -1.139 -10.662  1.00  0.00           O  
ATOM   1367  CB  ILE A 179      12.698  -2.811  -8.120  1.00  0.00           C  
ATOM   1368  CG1 ILE A 179      13.712  -3.496  -7.180  1.00  0.00           C  
ATOM   1369  CG2 ILE A 179      11.284  -3.376  -7.914  1.00  0.00           C  
ATOM   1370  CD1 ILE A 179      13.424  -3.317  -5.684  1.00  0.00           C  
ATOM   1371  N   ALA A 180      11.451  -3.192 -11.355  1.00  0.00           N  
ATOM   1372  CA  ALA A 180      10.510  -2.784 -12.394  1.00  0.00           C  
ATOM   1373  C   ALA A 180       9.068  -3.160 -11.989  1.00  0.00           C  
ATOM   1374  O   ALA A 180       8.537  -4.175 -12.442  1.00  0.00           O  
ATOM   1375  CB  ALA A 180      10.959  -3.402 -13.720  1.00  0.00           C  
ATOM   1376  N   PRO A 181       8.427  -2.383 -11.108  1.00  0.00           N  
ATOM   1377  CA  PRO A 181       7.079  -2.684 -10.667  1.00  0.00           C  
ATOM   1378  C   PRO A 181       6.052  -2.369 -11.749  1.00  0.00           C  
ATOM   1379  O   PRO A 181       6.214  -1.449 -12.558  1.00  0.00           O  
ATOM   1380  CB  PRO A 181       6.880  -1.850  -9.397  1.00  0.00           C  
ATOM   1381  CG  PRO A 181       7.754  -0.626  -9.637  1.00  0.00           C  
ATOM   1382  CD  PRO A 181       8.915  -1.175 -10.461  1.00  0.00           C  
ATOM   1383  N   SER A 182       4.951  -3.117 -11.742  1.00  0.00           N  
ATOM   1384  CA  SER A 182       3.712  -2.735 -12.427  1.00  0.00           C  
ATOM   1385  C   SER A 182       2.776  -2.012 -11.453  1.00  0.00           C  
ATOM   1386  O   SER A 182       3.188  -1.125 -10.702  1.00  0.00           O  
ATOM   1387  CB  SER A 182       3.093  -3.953 -13.136  1.00  0.00           C  
ATOM   1388  OG  SER A 182       2.516  -4.859 -12.221  1.00  0.00           O  
ATOM   1389  N   LEU A 183       1.496  -2.380 -11.446  1.00  0.00           N  
ATOM   1390  CA  LEU A 183       0.536  -1.883 -10.470  1.00  0.00           C  
ATOM   1391  C   LEU A 183       0.773  -2.561  -9.104  1.00  0.00           C  
ATOM   1392  O   LEU A 183       0.384  -3.707  -8.919  1.00  0.00           O  
ATOM   1393  CB  LEU A 183      -0.871  -2.146 -11.018  1.00  0.00           C  
ATOM   1394  CG  LEU A 183      -1.969  -1.543 -10.132  1.00  0.00           C  
ATOM   1395  CD1 LEU A 183      -2.077  -0.035 -10.311  1.00  0.00           C  
ATOM   1396  CD2 LEU A 183      -3.293  -2.191 -10.517  1.00  0.00           C  
ATOM   1397  N   ILE A 184       1.373  -1.829  -8.168  1.00  0.00           N  
ATOM   1398  CA  ILE A 184       1.603  -2.281  -6.793  1.00  0.00           C  
ATOM   1399  C   ILE A 184       0.442  -1.901  -5.868  1.00  0.00           C  
ATOM   1400  O   ILE A 184       0.042  -2.684  -5.009  1.00  0.00           O  
ATOM   1401  CB  ILE A 184       2.955  -1.728  -6.283  1.00  0.00           C  
ATOM   1402  CG1 ILE A 184       4.147  -2.217  -7.138  1.00  0.00           C  
ATOM   1403  CG2 ILE A 184       3.210  -2.046  -4.806  1.00  0.00           C  
ATOM   1404  CD1 ILE A 184       4.358  -3.742  -7.163  1.00  0.00           C  
ATOM   1405  N   LEU A 185      -0.113  -0.693  -6.062  1.00  0.00           N  
ATOM   1406  CA  LEU A 185      -1.190  -0.134  -5.242  1.00  0.00           C  
ATOM   1407  C   LEU A 185      -2.154   0.666  -6.120  1.00  0.00           C  
ATOM   1408  O   LEU A 185      -1.721   1.519  -6.897  1.00  0.00           O  
ATOM   1409  CB  LEU A 185      -0.579   0.797  -4.179  1.00  0.00           C  
ATOM   1410  CG  LEU A 185       0.013   0.049  -2.985  1.00  0.00           C  
ATOM   1411  CD1 LEU A 185       1.182   0.838  -2.417  1.00  0.00           C  
ATOM   1412  CD2 LEU A 185      -1.027  -0.130  -1.877  1.00  0.00           C  
ATOM   1413  N   PHE A 186      -3.442   0.434  -5.927  1.00  0.00           N  
ATOM   1414  CA  PHE A 186      -4.478   1.295  -6.484  1.00  0.00           C  
ATOM   1415  C   PHE A 186      -4.527   2.651  -5.778  1.00  0.00           C  
ATOM   1416  O   PHE A 186      -4.174   2.772  -4.600  1.00  0.00           O  
ATOM   1417  CB  PHE A 186      -5.835   0.587  -6.409  1.00  0.00           C  
ATOM   1418  CG  PHE A 186      -5.987  -0.520  -7.420  1.00  0.00           C  
ATOM   1419  CD1 PHE A 186      -6.158  -0.207  -8.787  1.00  0.00           C  
ATOM   1420  CD2 PHE A 186      -5.982  -1.877  -7.028  1.00  0.00           C  
ATOM   1421  CE1 PHE A 186      -6.310  -1.223  -9.739  1.00  0.00           C  
ATOM   1422  CE2 PHE A 186      -6.141  -2.892  -7.980  1.00  0.00           C  
ATOM   1423  CZ  PHE A 186      -6.300  -2.566  -9.330  1.00  0.00           C  
ATOM   1424  N   ASN A 187      -5.023   3.670  -6.476  1.00  0.00           N  
ATOM   1425  CA  ASN A 187      -5.452   4.901  -5.829  1.00  0.00           C  
ATOM   1426  C   ASN A 187      -6.816   4.678  -5.149  1.00  0.00           C  
ATOM   1427  O   ASN A 187      -7.620   3.865  -5.584  1.00  0.00           O  
ATOM   1428  CB  ASN A 187      -5.524   6.054  -6.843  1.00  0.00           C  
ATOM   1429  CG  ASN A 187      -4.208   6.306  -7.538  1.00  0.00           C  
ATOM   1430  OD1 ASN A 187      -3.224   6.734  -6.947  1.00  0.00           O  
ATOM   1431  ND2 ASN A 187      -4.150   6.028  -8.820  1.00  0.00           N  
ATOM   1432  N   GLU A 188      -7.103   5.445  -4.109  1.00  0.00           N  
ATOM   1433  CA  GLU A 188      -8.408   5.362  -3.428  1.00  0.00           C  
ATOM   1434  C   GLU A 188      -9.589   5.711  -4.341  1.00  0.00           C  
ATOM   1435  O   GLU A 188     -10.685   5.218  -4.129  1.00  0.00           O  
ATOM   1436  CB  GLU A 188      -8.424   6.277  -2.213  1.00  0.00           C  
ATOM   1437  CG  GLU A 188      -7.510   5.743  -1.127  1.00  0.00           C  
ATOM   1438  CD  GLU A 188      -7.761   6.431   0.218  1.00  0.00           C  
ATOM   1439  OE1 GLU A 188      -7.708   5.691   1.223  1.00  0.00           O  
ATOM   1440  OE2 GLU A 188      -7.981   7.648   0.223  1.00  0.00           O  
ATOM   1441  N   HIS A 189      -9.353   6.529  -5.349  1.00  0.00           N  
ATOM   1442  CA  HIS A 189     -10.381   7.001  -6.273  1.00  0.00           C  
ATOM   1443  C   HIS A 189     -10.572   6.100  -7.498  1.00  0.00           C  
ATOM   1444  O   HIS A 189     -11.443   6.380  -8.321  1.00  0.00           O  
ATOM   1445  CB  HIS A 189     -10.043   8.437  -6.698  1.00  0.00           C  
ATOM   1446  CG  HIS A 189      -9.695   9.328  -5.547  1.00  0.00           C  
ATOM   1447  ND1 HIS A 189     -10.446   9.569  -4.417  1.00  0.00           N  
ATOM   1448  CD2 HIS A 189      -8.515  10.021  -5.378  1.00  0.00           C  
ATOM   1449  CE1 HIS A 189      -9.749  10.369  -3.595  1.00  0.00           C  
ATOM   1450  NE2 HIS A 189      -8.567  10.667  -4.147  1.00  0.00           N  
ATOM   1451  N   ASP A 190      -9.775   5.038  -7.637  1.00  0.00           N  
ATOM   1452  CA  ASP A 190      -9.907   4.122  -8.762  1.00  0.00           C  
ATOM   1453  C   ASP A 190     -11.210   3.315  -8.604  1.00  0.00           C  
ATOM   1454  O   ASP A 190     -11.391   2.615  -7.597  1.00  0.00           O  
ATOM   1455  CB  ASP A 190      -8.687   3.192  -8.871  1.00  0.00           C  
ATOM   1456  CG  ASP A 190      -7.354   3.883  -9.186  1.00  0.00           C  
ATOM   1457  OD1 ASP A 190      -7.345   5.000  -9.738  1.00  0.00           O  
ATOM   1458  OD2 ASP A 190      -6.300   3.288  -8.863  1.00  0.00           O  
ATOM   1459  N   ASP A 191     -12.106   3.390  -9.585  1.00  0.00           N  
ATOM   1460  CA  ASP A 191     -13.378   2.667  -9.584  1.00  0.00           C  
ATOM   1461  C   ASP A 191     -13.203   1.154  -9.822  1.00  0.00           C  
ATOM   1462  O   ASP A 191     -12.124   0.658 -10.173  1.00  0.00           O  
ATOM   1463  CB  ASP A 191     -14.374   3.339 -10.555  1.00  0.00           C  
ATOM   1464  CG  ASP A 191     -13.985   3.236 -12.027  1.00  0.00           C  
ATOM   1465  OD1 ASP A 191     -13.560   2.147 -12.454  1.00  0.00           O  
ATOM   1466  OD2 ASP A 191     -14.111   4.262 -12.741  1.00  0.00           O  
ATOM   1467  N   ALA A 192     -14.279   0.386  -9.590  1.00  0.00           N  
ATOM   1468  CA  ALA A 192     -14.236  -1.070  -9.713  1.00  0.00           C  
ATOM   1469  C   ALA A 192     -13.956  -1.539 -11.139  1.00  0.00           C  
ATOM   1470  O   ALA A 192     -13.270  -2.550 -11.329  1.00  0.00           O  
ATOM   1471  CB  ALA A 192     -15.566  -1.650  -9.230  1.00  0.00           C  
ATOM   1472  N   GLU A 193     -14.458  -0.822 -12.147  1.00  0.00           N  
ATOM   1473  CA  GLU A 193     -14.253  -1.182 -13.548  1.00  0.00           C  
ATOM   1474  C   GLU A 193     -12.790  -0.989 -13.950  1.00  0.00           C  
ATOM   1475  O   GLU A 193     -12.161  -1.900 -14.491  1.00  0.00           O  
ATOM   1476  CB  GLU A 193     -15.219  -0.373 -14.427  1.00  0.00           C  
ATOM   1477  CG  GLU A 193     -15.146  -0.856 -15.881  1.00  0.00           C  
ATOM   1478  CD  GLU A 193     -16.205  -0.226 -16.797  1.00  0.00           C  
ATOM   1479  OE1 GLU A 193     -16.317  -0.733 -17.938  1.00  0.00           O  
ATOM   1480  OE2 GLU A 193     -16.888   0.732 -16.376  1.00  0.00           O  
ATOM   1481  N   TYR A 194     -12.213   0.161 -13.593  1.00  0.00           N  
ATOM   1482  CA  TYR A 194     -10.793   0.434 -13.790  1.00  0.00           C  
ATOM   1483  C   TYR A 194      -9.918  -0.585 -13.049  1.00  0.00           C  
ATOM   1484  O   TYR A 194      -8.993  -1.143 -13.637  1.00  0.00           O  
ATOM   1485  CB  TYR A 194     -10.478   1.857 -13.324  1.00  0.00           C  
ATOM   1486  CG  TYR A 194      -9.004   2.178 -13.420  1.00  0.00           C  
ATOM   1487  CD1 TYR A 194      -8.164   2.006 -12.295  1.00  0.00           C  
ATOM   1488  CD2 TYR A 194      -8.442   2.607 -14.640  1.00  0.00           C  
ATOM   1489  CE1 TYR A 194      -6.786   2.262 -12.389  1.00  0.00           C  
ATOM   1490  CE2 TYR A 194      -7.073   2.863 -14.751  1.00  0.00           C  
ATOM   1491  CZ  TYR A 194      -6.240   2.698 -13.620  1.00  0.00           C  
ATOM   1492  OH  TYR A 194      -4.899   2.949 -13.704  1.00  0.00           O  
ATOM   1493  N   ARG A 195     -10.241  -0.884 -11.800  1.00  0.00           N  
ATOM   1494  CA  ARG A 195      -9.524  -1.886 -11.004  1.00  0.00           C  
ATOM   1495  C   ARG A 195      -9.593  -3.261 -11.652  1.00  0.00           C  
ATOM   1496  O   ARG A 195      -8.552  -3.886 -11.836  1.00  0.00           O  
ATOM   1497  CB  ARG A 195     -10.086  -1.938  -9.570  1.00  0.00           C  
ATOM   1498  CG  ARG A 195      -9.639  -0.722  -8.751  1.00  0.00           C  
ATOM   1499  CD  ARG A 195     -10.297  -0.730  -7.369  1.00  0.00           C  
ATOM   1500  NE  ARG A 195      -9.868   0.417  -6.575  1.00  0.00           N  
ATOM   1501  CZ  ARG A 195      -9.517   0.430  -5.293  1.00  0.00           C  
ATOM   1502  NH1 ARG A 195      -9.617  -0.626  -4.540  1.00  0.00           N  
ATOM   1503  NH2 ARG A 195      -9.066   1.517  -4.761  1.00  0.00           N  
ATOM   1504  N   GLN A 196     -10.767  -3.709 -12.073  1.00  0.00           N  
ATOM   1505  CA  GLN A 196     -10.938  -4.988 -12.760  1.00  0.00           C  
ATOM   1506  C   GLN A 196     -10.122  -5.056 -14.051  1.00  0.00           C  
ATOM   1507  O   GLN A 196      -9.421  -6.038 -14.307  1.00  0.00           O  
ATOM   1508  CB  GLN A 196     -12.439  -5.210 -13.049  1.00  0.00           C  
ATOM   1509  CG  GLN A 196     -12.725  -6.594 -13.659  1.00  0.00           C  
ATOM   1510  CD  GLN A 196     -12.419  -7.745 -12.694  1.00  0.00           C  
ATOM   1511  OE1 GLN A 196     -12.679  -7.673 -11.518  1.00  0.00           O  
ATOM   1512  NE2 GLN A 196     -11.859  -8.838 -13.156  1.00  0.00           N  
ATOM   1513  N   GLN A 197     -10.165  -3.997 -14.862  1.00  0.00           N  
ATOM   1514  CA  GLN A 197      -9.367  -3.910 -16.089  1.00  0.00           C  
ATOM   1515  C   GLN A 197      -7.862  -3.919 -15.798  1.00  0.00           C  
ATOM   1516  O   GLN A 197      -7.094  -4.547 -16.527  1.00  0.00           O  
ATOM   1517  CB  GLN A 197      -9.720  -2.641 -16.859  1.00  0.00           C  
ATOM   1518  CG  GLN A 197     -11.107  -2.673 -17.525  1.00  0.00           C  
ATOM   1519  CD  GLN A 197     -11.373  -1.400 -18.326  1.00  0.00           C  
ATOM   1520  OE1 GLN A 197     -10.470  -0.630 -18.626  1.00  0.00           O  
ATOM   1521  NE2 GLN A 197     -12.597  -1.146 -18.730  1.00  0.00           N  
ATOM   1522  N   ALA A 198      -7.428  -3.237 -14.745  1.00  0.00           N  
ATOM   1523  CA  ALA A 198      -6.026  -3.190 -14.352  1.00  0.00           C  
ATOM   1524  C   ALA A 198      -5.524  -4.545 -13.824  1.00  0.00           C  
ATOM   1525  O   ALA A 198      -4.485  -5.018 -14.275  1.00  0.00           O  
ATOM   1526  CB  ALA A 198      -5.843  -2.054 -13.342  1.00  0.00           C  
ATOM   1527  N   LEU A 199      -6.291  -5.211 -12.965  1.00  0.00           N  
ATOM   1528  CA  LEU A 199      -5.991  -6.560 -12.462  1.00  0.00           C  
ATOM   1529  C   LEU A 199      -5.957  -7.586 -13.603  1.00  0.00           C  
ATOM   1530  O   LEU A 199      -5.043  -8.407 -13.683  1.00  0.00           O  
ATOM   1531  CB  LEU A 199      -7.040  -6.967 -11.415  1.00  0.00           C  
ATOM   1532  CG  LEU A 199      -6.998  -6.179 -10.097  1.00  0.00           C  
ATOM   1533  CD1 LEU A 199      -8.156  -6.633  -9.211  1.00  0.00           C  
ATOM   1534  CD2 LEU A 199      -5.687  -6.378  -9.332  1.00  0.00           C  
ATOM   1535  N   ASN A 200      -6.893  -7.493 -14.546  1.00  0.00           N  
ATOM   1536  CA  ASN A 200      -6.933  -8.379 -15.700  1.00  0.00           C  
ATOM   1537  C   ASN A 200      -5.712  -8.268 -16.623  1.00  0.00           C  
ATOM   1538  O   ASN A 200      -5.519  -9.151 -17.453  1.00  0.00           O  
ATOM   1539  CB  ASN A 200      -8.237  -8.138 -16.481  1.00  0.00           C  
ATOM   1540  CG  ASN A 200      -9.449  -8.760 -15.811  1.00  0.00           C  
ATOM   1541  OD1 ASN A 200      -9.368  -9.644 -14.978  1.00  0.00           O  
ATOM   1542  ND2 ASN A 200     -10.638  -8.355 -16.227  1.00  0.00           N  
ATOM   1543  N   LYS A 201      -4.868  -7.240 -16.484  1.00  0.00           N  
ATOM   1544  CA  LYS A 201      -3.625  -7.110 -17.258  1.00  0.00           C  
ATOM   1545  C   LYS A 201      -2.494  -8.019 -16.763  1.00  0.00           C  
ATOM   1546  O   LYS A 201      -1.573  -8.268 -17.529  1.00  0.00           O  
ATOM   1547  CB  LYS A 201      -3.164  -5.648 -17.281  1.00  0.00           C  
ATOM   1548  CG  LYS A 201      -4.108  -4.750 -18.098  1.00  0.00           C  
ATOM   1549  CD  LYS A 201      -3.749  -3.268 -17.933  1.00  0.00           C  
ATOM   1550  CE  LYS A 201      -4.792  -2.420 -18.680  1.00  0.00           C  
ATOM   1551  NZ  LYS A 201      -4.583  -0.957 -18.515  1.00  0.00           N  
ATOM   1552  N   SER A 202      -2.560  -8.534 -15.531  1.00  0.00           N  
ATOM   1553  CA  SER A 202      -1.587  -9.485 -14.996  1.00  0.00           C  
ATOM   1554  C   SER A 202      -2.135 -10.917 -14.955  1.00  0.00           C  
ATOM   1555  O   SER A 202      -3.351 -11.136 -15.018  1.00  0.00           O  
ATOM   1556  CB  SER A 202      -1.069  -9.024 -13.625  1.00  0.00           C  
ATOM   1557  OG  SER A 202      -2.061  -9.176 -12.635  1.00  0.00           O  
ATOM   1558  N   LEU A 203      -1.260 -11.924 -14.874  1.00  0.00           N  
ATOM   1559  CA  LEU A 203      -1.664 -13.318 -14.644  1.00  0.00           C  
ATOM   1560  C   LEU A 203      -2.136 -13.521 -13.201  1.00  0.00           C  
ATOM   1561  O   LEU A 203      -3.161 -14.163 -12.977  1.00  0.00           O  
ATOM   1562  CB  LEU A 203      -0.497 -14.268 -14.945  1.00  0.00           C  
ATOM   1563  CG  LEU A 203      -0.057 -14.339 -16.416  1.00  0.00           C  
ATOM   1564  CD1 LEU A 203       1.097 -15.327 -16.541  1.00  0.00           C  
ATOM   1565  CD2 LEU A 203      -1.185 -14.803 -17.349  1.00  0.00           C  
ATOM   1566  N   MET A 204      -1.412 -12.944 -12.255  1.00  0.00           N  
ATOM   1567  CA  MET A 204      -1.727 -13.034 -10.834  1.00  0.00           C  
ATOM   1568  C   MET A 204      -2.997 -12.259 -10.476  1.00  0.00           C  
ATOM   1569  O   MET A 204      -3.710 -12.673  -9.571  1.00  0.00           O  
ATOM   1570  CB  MET A 204      -0.536 -12.573  -9.986  1.00  0.00           C  
ATOM   1571  CG  MET A 204       0.714 -13.431 -10.211  1.00  0.00           C  
ATOM   1572  SD  MET A 204       0.475 -15.221 -10.002  1.00  0.00           S  
ATOM   1573  CE  MET A 204       0.248 -15.325  -8.222  1.00  0.00           C  
ATOM   1574  N   LYS A 205      -3.352 -11.210 -11.221  1.00  0.00           N  
ATOM   1575  CA  LYS A 205      -4.575 -10.406 -11.039  1.00  0.00           C  
ATOM   1576  C   LYS A 205      -4.725  -9.783  -9.637  1.00  0.00           C  
ATOM   1577  O   LYS A 205      -5.839  -9.551  -9.190  1.00  0.00           O  
ATOM   1578  CB  LYS A 205      -5.838 -11.184 -11.450  1.00  0.00           C  
ATOM   1579  CG  LYS A 205      -5.800 -11.789 -12.858  1.00  0.00           C  
ATOM   1580  CD  LYS A 205      -7.147 -12.445 -13.133  1.00  0.00           C  
ATOM   1581  CE  LYS A 205      -7.167 -13.119 -14.504  1.00  0.00           C  
ATOM   1582  NZ  LYS A 205      -8.487 -13.712 -14.791  1.00  0.00           N  
ATOM   1583  N   THR A 206      -3.608  -9.498  -8.980  1.00  0.00           N  
ATOM   1584  CA  THR A 206      -3.550  -8.796  -7.699  1.00  0.00           C  
ATOM   1585  C   THR A 206      -2.813  -7.473  -7.813  1.00  0.00           C  
ATOM   1586  O   THR A 206      -1.975  -7.292  -8.691  1.00  0.00           O  
ATOM   1587  CB  THR A 206      -2.847  -9.613  -6.589  1.00  0.00           C  
ATOM   1588  OG1 THR A 206      -1.776 -10.380  -7.113  1.00  0.00           O  
ATOM   1589  CG2 THR A 206      -3.785 -10.524  -5.855  1.00  0.00           C  
ATOM   1590  N   ALA A 207      -3.083  -6.571  -6.870  1.00  0.00           N  
ATOM   1591  CA  ALA A 207      -2.184  -5.496  -6.483  1.00  0.00           C  
ATOM   1592  C   ALA A 207      -1.496  -5.941  -5.175  1.00  0.00           C  
ATOM   1593  O   ALA A 207      -2.163  -5.997  -4.150  1.00  0.00           O  
ATOM   1594  CB  ALA A 207      -2.994  -4.201  -6.343  1.00  0.00           C  
ATOM   1595  N   PRO A 208      -0.212  -6.320  -5.210  1.00  0.00           N  
ATOM   1596  CA  PRO A 208       0.433  -7.011  -4.086  1.00  0.00           C  
ATOM   1597  C   PRO A 208       0.688  -6.121  -2.862  1.00  0.00           C  
ATOM   1598  O   PRO A 208       0.861  -6.623  -1.760  1.00  0.00           O  
ATOM   1599  CB  PRO A 208       1.731  -7.564  -4.678  1.00  0.00           C  
ATOM   1600  CG  PRO A 208       2.059  -6.578  -5.797  1.00  0.00           C  
ATOM   1601  CD  PRO A 208       0.684  -6.221  -6.349  1.00  0.00           C  
ATOM   1602  N   GLY A 209       0.681  -4.799  -3.053  1.00  0.00           N  
ATOM   1603  CA  GLY A 209       1.036  -3.847  -2.012  1.00  0.00           C  
ATOM   1604  C   GLY A 209       2.553  -3.646  -1.855  1.00  0.00           C  
ATOM   1605  O   GLY A 209       3.375  -4.222  -2.559  1.00  0.00           O  
ATOM   1606  N   GLU A 210       2.924  -2.786  -0.906  1.00  0.00           N  
ATOM   1607  CA  GLU A 210       4.313  -2.333  -0.719  1.00  0.00           C  
ATOM   1608  C   GLU A 210       5.248  -3.438  -0.207  1.00  0.00           C  
ATOM   1609  O   GLU A 210       6.446  -3.377  -0.434  1.00  0.00           O  
ATOM   1610  CB  GLU A 210       4.306  -1.140   0.249  1.00  0.00           C  
ATOM   1611  CG  GLU A 210       3.591   0.068  -0.376  1.00  0.00           C  
ATOM   1612  CD  GLU A 210       3.104   1.119   0.627  1.00  0.00           C  
ATOM   1613  OE1 GLU A 210       2.853   2.273   0.178  1.00  0.00           O  
ATOM   1614  OE2 GLU A 210       2.896   0.781   1.813  1.00  0.00           O  
ATOM   1615  N   LYS A 211       4.694  -4.473   0.451  1.00  0.00           N  
ATOM   1616  CA  LYS A 211       5.468  -5.571   1.032  1.00  0.00           C  
ATOM   1617  C   LYS A 211       6.325  -6.300  -0.008  1.00  0.00           C  
ATOM   1618  O   LYS A 211       7.481  -6.573   0.264  1.00  0.00           O  
ATOM   1619  CB  LYS A 211       4.532  -6.550   1.760  1.00  0.00           C  
ATOM   1620  CG  LYS A 211       5.352  -7.563   2.581  1.00  0.00           C  
ATOM   1621  CD  LYS A 211       4.489  -8.669   3.202  1.00  0.00           C  
ATOM   1622  CE  LYS A 211       5.362  -9.607   4.044  1.00  0.00           C  
ATOM   1623  NZ  LYS A 211       6.515 -10.182   3.294  1.00  0.00           N  
ATOM   1624  N   GLU A 212       5.793  -6.567  -1.202  1.00  0.00           N  
ATOM   1625  CA  GLU A 212       6.551  -7.222  -2.281  1.00  0.00           C  
ATOM   1626  C   GLU A 212       7.805  -6.425  -2.683  1.00  0.00           C  
ATOM   1627  O   GLU A 212       8.855  -6.979  -2.979  1.00  0.00           O  
ATOM   1628  CB  GLU A 212       5.651  -7.366  -3.514  1.00  0.00           C  
ATOM   1629  CG  GLU A 212       4.622  -8.497  -3.380  1.00  0.00           C  
ATOM   1630  CD  GLU A 212       5.241  -9.899  -3.400  1.00  0.00           C  
ATOM   1631  OE1 GLU A 212       4.602 -10.815  -2.827  1.00  0.00           O  
ATOM   1632  OE2 GLU A 212       6.321 -10.062  -4.003  1.00  0.00           O  
ATOM   1633  N   VAL A 213       7.693  -5.099  -2.673  1.00  0.00           N  
ATOM   1634  CA  VAL A 213       8.828  -4.218  -2.968  1.00  0.00           C  
ATOM   1635  C   VAL A 213       9.840  -4.246  -1.823  1.00  0.00           C  
ATOM   1636  O   VAL A 213      11.031  -4.333  -2.090  1.00  0.00           O  
ATOM   1637  CB  VAL A 213       8.368  -2.779  -3.246  1.00  0.00           C  
ATOM   1638  CG1 VAL A 213       9.546  -1.877  -3.602  1.00  0.00           C  
ATOM   1639  CG2 VAL A 213       7.369  -2.731  -4.411  1.00  0.00           C  
ATOM   1640  N   ILE A 214       9.377  -4.210  -0.577  1.00  0.00           N  
ATOM   1641  CA  ILE A 214      10.235  -4.265   0.614  1.00  0.00           C  
ATOM   1642  C   ILE A 214      11.012  -5.584   0.651  1.00  0.00           C  
ATOM   1643  O   ILE A 214      12.230  -5.563   0.760  1.00  0.00           O  
ATOM   1644  CB  ILE A 214       9.377  -4.060   1.892  1.00  0.00           C  
ATOM   1645  CG1 ILE A 214       8.851  -2.604   1.950  1.00  0.00           C  
ATOM   1646  CG2 ILE A 214      10.192  -4.382   3.158  1.00  0.00           C  
ATOM   1647  CD1 ILE A 214       7.737  -2.389   2.993  1.00  0.00           C  
ATOM   1648  N   ASP A 215      10.334  -6.719   0.465  1.00  0.00           N  
ATOM   1649  CA  ASP A 215      10.949  -8.046   0.485  1.00  0.00           C  
ATOM   1650  C   ASP A 215      12.029  -8.180  -0.606  1.00  0.00           C  
ATOM   1651  O   ASP A 215      13.115  -8.734  -0.373  1.00  0.00           O  
ATOM   1652  CB  ASP A 215       9.860  -9.126   0.283  1.00  0.00           C  
ATOM   1653  CG  ASP A 215       8.839  -9.300   1.419  1.00  0.00           C  
ATOM   1654  OD1 ASP A 215       8.997  -8.803   2.558  1.00  0.00           O  
ATOM   1655  OD2 ASP A 215       7.833 -10.022   1.205  1.00  0.00           O  
ATOM   1656  N   LEU A 216      11.790  -7.631  -1.800  1.00  0.00           N  
ATOM   1657  CA  LEU A 216      12.783  -7.628  -2.872  1.00  0.00           C  
ATOM   1658  C   LEU A 216      13.966  -6.691  -2.574  1.00  0.00           C  
ATOM   1659  O   LEU A 216      15.106  -7.033  -2.887  1.00  0.00           O  
ATOM   1660  CB  LEU A 216      12.093  -7.280  -4.203  1.00  0.00           C  
ATOM   1661  CG  LEU A 216      13.056  -7.267  -5.409  1.00  0.00           C  
ATOM   1662  CD1 LEU A 216      13.760  -8.601  -5.639  1.00  0.00           C  
ATOM   1663  CD2 LEU A 216      12.270  -6.947  -6.676  1.00  0.00           C  
ATOM   1664  N   VAL A 217      13.711  -5.526  -1.980  1.00  0.00           N  
ATOM   1665  CA  VAL A 217      14.776  -4.622  -1.541  1.00  0.00           C  
ATOM   1666  C   VAL A 217      15.663  -5.309  -0.501  1.00  0.00           C  
ATOM   1667  O   VAL A 217      16.880  -5.315  -0.682  1.00  0.00           O  
ATOM   1668  CB  VAL A 217      14.208  -3.284  -1.029  1.00  0.00           C  
ATOM   1669  CG1 VAL A 217      15.245  -2.440  -0.281  1.00  0.00           C  
ATOM   1670  CG2 VAL A 217      13.712  -2.439  -2.206  1.00  0.00           C  
ATOM   1671  N   ASP A 218      15.089  -5.971   0.496  1.00  0.00           N  
ATOM   1672  CA  ASP A 218      15.845  -6.707   1.508  1.00  0.00           C  
ATOM   1673  C   ASP A 218      16.682  -7.838   0.899  1.00  0.00           C  
ATOM   1674  O   ASP A 218      17.855  -8.010   1.240  1.00  0.00           O  
ATOM   1675  CB  ASP A 218      14.884  -7.274   2.569  1.00  0.00           C  
ATOM   1676  CG  ASP A 218      14.457  -6.254   3.631  1.00  0.00           C  
ATOM   1677  OD1 ASP A 218      15.066  -5.158   3.692  1.00  0.00           O  
ATOM   1678  OD2 ASP A 218      13.580  -6.605   4.445  1.00  0.00           O  
ATOM   1679  N   TYR A 219      16.130  -8.579  -0.073  1.00  0.00           N  
ATOM   1680  CA  TYR A 219      16.883  -9.580  -0.826  1.00  0.00           C  
ATOM   1681  C   TYR A 219      18.080  -8.969  -1.562  1.00  0.00           C  
ATOM   1682  O   TYR A 219      19.195  -9.501  -1.503  1.00  0.00           O  
ATOM   1683  CB  TYR A 219      15.946 -10.298  -1.810  1.00  0.00           C  
ATOM   1684  CG  TYR A 219      16.700 -11.152  -2.811  1.00  0.00           C  
ATOM   1685  CD1 TYR A 219      16.900 -10.699  -4.135  1.00  0.00           C  
ATOM   1686  CD2 TYR A 219      17.264 -12.378  -2.409  1.00  0.00           C  
ATOM   1687  CE1 TYR A 219      17.646 -11.465  -5.038  1.00  0.00           C  
ATOM   1688  CE2 TYR A 219      18.011 -13.153  -3.306  1.00  0.00           C  
ATOM   1689  CZ  TYR A 219      18.195 -12.688  -4.627  1.00  0.00           C  
ATOM   1690  OH  TYR A 219      18.937 -13.448  -5.515  1.00  0.00           O  
ATOM   1691  N   LEU A 220      17.881  -7.836  -2.241  1.00  0.00           N  
ATOM   1692  CA  LEU A 220      18.957  -7.174  -2.983  1.00  0.00           C  
ATOM   1693  C   LEU A 220      20.046  -6.616  -2.057  1.00  0.00           C  
ATOM   1694  O   LEU A 220      21.232  -6.753  -2.365  1.00  0.00           O  
ATOM   1695  CB  LEU A 220      18.384  -6.075  -3.892  1.00  0.00           C  
ATOM   1696  CG  LEU A 220      17.566  -6.602  -5.093  1.00  0.00           C  
ATOM   1697  CD1 LEU A 220      16.988  -5.426  -5.872  1.00  0.00           C  
ATOM   1698  CD2 LEU A 220      18.421  -7.441  -6.048  1.00  0.00           C  
ATOM   1699  N   LEU A 221      19.665  -6.048  -0.918  1.00  0.00           N  
ATOM   1700  CA  LEU A 221      20.594  -5.497   0.069  1.00  0.00           C  
ATOM   1701  C   LEU A 221      21.401  -6.587   0.781  1.00  0.00           C  
ATOM   1702  O   LEU A 221      22.575  -6.383   1.092  1.00  0.00           O  
ATOM   1703  CB  LEU A 221      19.809  -4.661   1.098  1.00  0.00           C  
ATOM   1704  CG  LEU A 221      19.194  -3.352   0.561  1.00  0.00           C  
ATOM   1705  CD1 LEU A 221      18.441  -2.655   1.679  1.00  0.00           C  
ATOM   1706  CD2 LEU A 221      20.248  -2.379   0.019  1.00  0.00           C  
ATOM   1707  N   THR A 222      20.813  -7.758   1.027  1.00  0.00           N  
ATOM   1708  CA  THR A 222      21.484  -8.888   1.688  1.00  0.00           C  
ATOM   1709  C   THR A 222      22.302  -9.748   0.728  1.00  0.00           C  
ATOM   1710  O   THR A 222      23.276 -10.382   1.141  1.00  0.00           O  
ATOM   1711  CB  THR A 222      20.491  -9.767   2.458  1.00  0.00           C  
ATOM   1712  OG1 THR A 222      19.461 -10.206   1.612  1.00  0.00           O  
ATOM   1713  CG2 THR A 222      19.854  -9.033   3.639  1.00  0.00           C  
ATOM   1714  N   SER A 223      21.972  -9.744  -0.559  1.00  0.00           N  
ATOM   1715  CA  SER A 223      22.753 -10.455  -1.577  1.00  0.00           C  
ATOM   1716  C   SER A 223      24.170  -9.878  -1.688  1.00  0.00           C  
ATOM   1717  O   SER A 223      24.363  -8.676  -1.789  1.00  0.00           O  
ATOM   1718  CB  SER A 223      22.052 -10.383  -2.933  1.00  0.00           C  
ATOM   1719  OG  SER A 223      22.827 -11.080  -3.898  1.00  0.00           O  
ATOM   1720  N   CYS A 224      25.179 -10.753  -1.768  1.00  0.00           N  
ATOM   1721  CA  CYS A 224      26.563 -10.382  -2.068  1.00  0.00           C  
ATOM   1722  C   CYS A 224      26.982 -10.706  -3.511  1.00  0.00           C  
ATOM   1723  O   CYS A 224      28.165 -10.615  -3.842  1.00  0.00           O  
ATOM   1724  CB  CYS A 224      27.497 -11.047  -1.042  1.00  0.00           C  
ATOM   1725  SG  CYS A 224      27.150 -10.407   0.629  1.00  0.00           S  
ATOM   1726  N   PHE A 225      26.051 -11.126  -4.367  1.00  0.00           N  
ATOM   1727  CA  PHE A 225      26.345 -11.677  -5.688  1.00  0.00           C  
ATOM   1728  C   PHE A 225      25.536 -11.062  -6.834  1.00  0.00           C  
ATOM   1729  O   PHE A 225      26.001 -11.003  -7.971  1.00  0.00           O  
ATOM   1730  CB  PHE A 225      26.146 -13.194  -5.618  1.00  0.00           C  
ATOM   1731  CG  PHE A 225      26.822 -13.947  -6.738  1.00  0.00           C  
ATOM   1732  CD1 PHE A 225      26.067 -14.592  -7.738  1.00  0.00           C  
ATOM   1733  CD2 PHE A 225      28.227 -14.014  -6.781  1.00  0.00           C  
ATOM   1734  CE1 PHE A 225      26.706 -15.297  -8.765  1.00  0.00           C  
ATOM   1735  CE2 PHE A 225      28.872 -14.707  -7.815  1.00  0.00           C  
ATOM   1736  CZ  PHE A 225      28.114 -15.351  -8.806  1.00  0.00           C  
ATOM   1737  N   VAL A 226      24.319 -10.595  -6.569  1.00  0.00           N  
ATOM   1738  CA  VAL A 226      23.423 -10.057  -7.593  1.00  0.00           C  
ATOM   1739  C   VAL A 226      23.737  -8.591  -7.875  1.00  0.00           C  
ATOM   1740  O   VAL A 226      23.582  -7.734  -7.011  1.00  0.00           O  
ATOM   1741  CB  VAL A 226      21.952 -10.260  -7.201  1.00  0.00           C  
ATOM   1742  CG1 VAL A 226      21.019  -9.680  -8.251  1.00  0.00           C  
ATOM   1743  CG2 VAL A 226      21.628 -11.757  -7.065  1.00  0.00           C  
ATOM   1744  N   THR A 227      24.153  -8.297  -9.120  1.00  0.00           N  
ATOM   1745  CA  THR A 227      24.365  -6.925  -9.596  1.00  0.00           C  
ATOM   1746  C   THR A 227      24.049  -6.811 -11.087  1.00  0.00           C  
ATOM   1747  O   THR A 227      24.121  -7.792 -11.829  1.00  0.00           O  
ATOM   1748  CB  THR A 227      25.786  -6.442  -9.271  1.00  0.00           C  
ATOM   1749  OG1 THR A 227      25.887  -5.047  -9.501  1.00  0.00           O  
ATOM   1750  CG2 THR A 227      26.880  -7.130 -10.085  1.00  0.00           C  
ATOM   1751  N   GLY A 228      23.676  -5.614 -11.540  1.00  0.00           N  
ATOM   1752  CA  GLY A 228      23.375  -5.320 -12.945  1.00  0.00           C  
ATOM   1753  C   GLY A 228      22.091  -5.980 -13.478  1.00  0.00           C  
ATOM   1754  O   GLY A 228      21.970  -6.185 -14.687  1.00  0.00           O  
ATOM   1755  N   ARG A 229      21.163  -6.358 -12.607  1.00  0.00           N  
ATOM   1756  CA  ARG A 229      19.910  -7.039 -12.957  1.00  0.00           C  
ATOM   1757  C   ARG A 229      18.688  -6.148 -12.733  1.00  0.00           C  
ATOM   1758  O   ARG A 229      18.674  -5.319 -11.835  1.00  0.00           O  
ATOM   1759  CB  ARG A 229      19.781  -8.364 -12.188  1.00  0.00           C  
ATOM   1760  CG  ARG A 229      20.868  -9.399 -12.563  1.00  0.00           C  
ATOM   1761  CD  ARG A 229      20.775  -9.806 -14.032  1.00  0.00           C  
ATOM   1762  NE  ARG A 229      21.779 -10.834 -14.369  1.00  0.00           N  
ATOM   1763  CZ  ARG A 229      21.882 -11.471 -15.529  1.00  0.00           C  
ATOM   1764  NH1 ARG A 229      21.065 -11.216 -16.516  1.00  0.00           N  
ATOM   1765  NH2 ARG A 229      22.818 -12.355 -15.712  1.00  0.00           N  
ATOM   1766  N   SER A 230      17.681  -6.364 -13.561  1.00  0.00           N  
ATOM   1767  CA  SER A 230      16.338  -5.818 -13.392  1.00  0.00           C  
ATOM   1768  C   SER A 230      15.412  -6.903 -12.855  1.00  0.00           C  
ATOM   1769  O   SER A 230      15.458  -8.042 -13.334  1.00  0.00           O  
ATOM   1770  CB  SER A 230      15.811  -5.255 -14.713  1.00  0.00           C  
ATOM   1771  OG  SER A 230      14.645  -4.504 -14.474  1.00  0.00           O  
ATOM   1772  N   PHE A 231      14.607  -6.578 -11.864  1.00  0.00           N  
ATOM   1773  CA  PHE A 231      13.676  -7.477 -11.198  1.00  0.00           C  
ATOM   1774  C   PHE A 231      12.244  -6.991 -11.445  1.00  0.00           C  
ATOM   1775  O   PHE A 231      11.812  -6.021 -10.811  1.00  0.00           O  
ATOM   1776  CB  PHE A 231      14.006  -7.558  -9.706  1.00  0.00           C  
ATOM   1777  CG  PHE A 231      15.313  -8.275  -9.425  1.00  0.00           C  
ATOM   1778  CD1 PHE A 231      15.311  -9.642  -9.111  1.00  0.00           C  
ATOM   1779  CD2 PHE A 231      16.532  -7.582  -9.524  1.00  0.00           C  
ATOM   1780  CE1 PHE A 231      16.522 -10.318  -8.894  1.00  0.00           C  
ATOM   1781  CE2 PHE A 231      17.744  -8.259  -9.315  1.00  0.00           C  
ATOM   1782  CZ  PHE A 231      17.736  -9.622  -9.007  1.00  0.00           C  
ATOM   1783  N   PRO A 232      11.497  -7.629 -12.367  1.00  0.00           N  
ATOM   1784  CA  PRO A 232      10.110  -7.277 -12.603  1.00  0.00           C  
ATOM   1785  C   PRO A 232       9.226  -7.710 -11.424  1.00  0.00           C  
ATOM   1786  O   PRO A 232       9.272  -8.852 -10.982  1.00  0.00           O  
ATOM   1787  CB  PRO A 232       9.735  -7.976 -13.911  1.00  0.00           C  
ATOM   1788  CG  PRO A 232      10.665  -9.188 -13.959  1.00  0.00           C  
ATOM   1789  CD  PRO A 232      11.929  -8.698 -13.257  1.00  0.00           C  
ATOM   1790  N   LEU A 233       8.386  -6.788 -10.948  1.00  0.00           N  
ATOM   1791  CA  LEU A 233       7.294  -7.044 -10.004  1.00  0.00           C  
ATOM   1792  C   LEU A 233       5.965  -6.741 -10.692  1.00  0.00           C  
ATOM   1793  O   LEU A 233       5.352  -5.694 -10.479  1.00  0.00           O  
ATOM   1794  CB  LEU A 233       7.491  -6.220  -8.717  1.00  0.00           C  
ATOM   1795  CG  LEU A 233       8.615  -6.687  -7.788  1.00  0.00           C  
ATOM   1796  CD1 LEU A 233       8.644  -5.780  -6.562  1.00  0.00           C  
ATOM   1797  CD2 LEU A 233       8.413  -8.123  -7.302  1.00  0.00           C  
ATOM   1798  N   ASP A 234       5.549  -7.633 -11.591  1.00  0.00           N  
ATOM   1799  CA  ASP A 234       4.477  -7.352 -12.550  1.00  0.00           C  
ATOM   1800  C   ASP A 234       3.313  -8.349 -12.524  1.00  0.00           C  
ATOM   1801  O   ASP A 234       2.350  -8.215 -13.290  1.00  0.00           O  
ATOM   1802  CB  ASP A 234       5.100  -7.223 -13.949  1.00  0.00           C  
ATOM   1803  CG  ASP A 234       5.488  -8.567 -14.584  1.00  0.00           C  
ATOM   1804  OD1 ASP A 234       5.490  -9.602 -13.888  1.00  0.00           O  
ATOM   1805  OD2 ASP A 234       5.704  -8.562 -15.813  1.00  0.00           O  
ATOM   1806  N   GLY A 235       3.366  -9.371 -11.667  1.00  0.00           N  
ATOM   1807  CA  GLY A 235       2.352 -10.424 -11.591  1.00  0.00           C  
ATOM   1808  C   GLY A 235       2.201 -11.217 -12.891  1.00  0.00           C  
ATOM   1809  O   GLY A 235       1.097 -11.673 -13.213  1.00  0.00           O  
ATOM   1810  N   GLY A 236       3.263 -11.336 -13.678  1.00  0.00           N  
ATOM   1811  CA  GLY A 236       3.246 -12.016 -14.981  1.00  0.00           C  
ATOM   1812  C   GLY A 236       2.539 -11.225 -16.090  1.00  0.00           C  
ATOM   1813  O   GLY A 236       2.112 -11.796 -17.090  1.00  0.00           O  
ATOM   1814  N   ARG A 237       2.419  -9.902 -15.935  1.00  0.00           N  
ATOM   1815  CA  ARG A 237       1.742  -9.029 -16.907  1.00  0.00           C  
ATOM   1816  C   ARG A 237       2.361  -9.076 -18.305  1.00  0.00           C  
ATOM   1817  O   ARG A 237       1.647  -8.905 -19.291  1.00  0.00           O  
ATOM   1818  CB  ARG A 237       1.730  -7.599 -16.348  1.00  0.00           C  
ATOM   1819  CG  ARG A 237       0.996  -6.609 -17.250  1.00  0.00           C  
ATOM   1820  CD  ARG A 237       0.903  -5.250 -16.574  1.00  0.00           C  
ATOM   1821  NE  ARG A 237       0.386  -4.224 -17.504  1.00  0.00           N  
ATOM   1822  CZ  ARG A 237       0.229  -2.941 -17.238  1.00  0.00           C  
ATOM   1823  NH1 ARG A 237       0.469  -2.453 -16.052  1.00  0.00           N  
ATOM   1824  NH2 ARG A 237      -0.165  -2.127 -18.165  1.00  0.00           N  
ATOM   1825  N   HIS A 238       3.663  -9.320 -18.410  1.00  0.00           N  
ATOM   1826  CA  HIS A 238       4.370  -9.436 -19.687  1.00  0.00           C  
ATOM   1827  C   HIS A 238       3.931 -10.645 -20.537  1.00  0.00           C  
ATOM   1828  O   HIS A 238       4.081 -10.612 -21.758  1.00  0.00           O  
ATOM   1829  CB  HIS A 238       5.881  -9.485 -19.409  1.00  0.00           C  
ATOM   1830  CG  HIS A 238       6.334 -10.732 -18.707  1.00  0.00           C  
ATOM   1831  ND1 HIS A 238       6.254 -10.997 -17.363  1.00  0.00           N  
ATOM   1832  CD2 HIS A 238       6.922 -11.831 -19.286  1.00  0.00           C  
ATOM   1833  CE1 HIS A 238       6.786 -12.216 -17.136  1.00  0.00           C  
ATOM   1834  NE2 HIS A 238       7.191 -12.758 -18.276  1.00  0.00           N  
ATOM   1835  N   LEU A 239       3.338 -11.671 -19.917  1.00  0.00           N  
ATOM   1836  CA  LEU A 239       2.840 -12.885 -20.574  1.00  0.00           C  
ATOM   1837  C   LEU A 239       1.376 -12.775 -21.049  1.00  0.00           C  
ATOM   1838  O   LEU A 239       0.801 -13.767 -21.507  1.00  0.00           O  
ATOM   1839  CB  LEU A 239       3.010 -14.077 -19.620  1.00  0.00           C  
ATOM   1840  CG  LEU A 239       4.469 -14.356 -19.182  1.00  0.00           C  
ATOM   1841  CD1 LEU A 239       4.478 -15.492 -18.159  1.00  0.00           C  
ATOM   1842  CD2 LEU A 239       5.345 -14.770 -20.363  1.00  0.00           C  
ATOM   1843  N   ARG A 240       0.744 -11.603 -20.905  1.00  0.00           N  
ATOM   1844  CA  ARG A 240      -0.648 -11.357 -21.268  1.00  0.00           C  
ATOM   1845  C   ARG A 240      -0.827 -10.407 -22.455  1.00  0.00           C  
ATOM   1846  O   ARG A 240      -0.050  -9.428 -22.562  1.00  0.00           O  
ATOM   1847  CB  ARG A 240      -1.466 -10.870 -20.077  1.00  0.00           C  
ATOM   1848  CG  ARG A 240      -2.293 -12.011 -19.470  1.00  0.00           C  
ATOM   1849  CD  ARG A 240      -3.344 -11.411 -18.541  1.00  0.00           C  
ATOM   1850  NE  ARG A 240      -4.329 -12.440 -18.143  1.00  0.00           N  
ATOM   1851  CZ  ARG A 240      -5.577 -12.200 -17.814  1.00  0.00           C  
ATOM   1852  NH1 ARG A 240      -6.064 -10.993 -17.744  1.00  0.00           N  
ATOM   1853  NH2 ARG A 240      -6.389 -13.178 -17.567  1.00  0.00           N  
ATOM   1854  OXT ARG A 240      -1.779 -10.658 -23.231  1.00  0.00           O  
ATOM   1855  N   MET B   1     -34.526  -7.602   3.398  1.00  0.00           N  
ATOM   1856  CA  MET B   1     -34.527  -7.805   1.942  1.00  0.00           C  
ATOM   1857  C   MET B   1     -33.096  -7.928   1.476  1.00  0.00           C  
ATOM   1858  O   MET B   1     -32.268  -7.104   1.857  1.00  0.00           O  
ATOM   1859  CB  MET B   1     -35.251  -6.656   1.232  1.00  0.00           C  
ATOM   1860  CG  MET B   1     -35.376  -6.880  -0.280  1.00  0.00           C  
ATOM   1861  SD  MET B   1     -36.190  -5.497  -1.133  1.00  0.00           S  
ATOM   1862  CE  MET B   1     -34.889  -4.237  -1.045  1.00  0.00           C  
ATOM   1863  N   PHE B   2     -32.816  -8.945   0.673  1.00  0.00           N  
ATOM   1864  CA  PHE B   2     -31.509  -9.163   0.079  1.00  0.00           C  
ATOM   1865  C   PHE B   2     -31.566  -8.891  -1.431  1.00  0.00           C  
ATOM   1866  O   PHE B   2     -32.588  -9.114  -2.074  1.00  0.00           O  
ATOM   1867  CB  PHE B   2     -31.021 -10.581   0.386  1.00  0.00           C  
ATOM   1868  CG  PHE B   2     -30.883 -10.870   1.867  1.00  0.00           C  
ATOM   1869  CD1 PHE B   2     -29.684 -10.565   2.531  1.00  0.00           C  
ATOM   1870  CD2 PHE B   2     -31.953 -11.427   2.586  1.00  0.00           C  
ATOM   1871  CE1 PHE B   2     -29.545 -10.816   3.908  1.00  0.00           C  
ATOM   1872  CE2 PHE B   2     -31.822 -11.674   3.969  1.00  0.00           C  
ATOM   1873  CZ  PHE B   2     -30.618 -11.363   4.627  1.00  0.00           C  
ATOM   1874  N   LEU B   3     -30.466  -8.435  -1.989  1.00  0.00           N  
ATOM   1875  CA  LEU B   3     -30.255  -8.358  -3.420  1.00  0.00           C  
ATOM   1876  C   LEU B   3     -29.275  -9.467  -3.798  1.00  0.00           C  
ATOM   1877  O   LEU B   3     -28.081  -9.369  -3.510  1.00  0.00           O  
ATOM   1878  CB  LEU B   3     -29.757  -6.940  -3.774  1.00  0.00           C  
ATOM   1879  CG  LEU B   3     -29.798  -6.643  -5.283  1.00  0.00           C  
ATOM   1880  CD1 LEU B   3     -31.234  -6.360  -5.744  1.00  0.00           C  
ATOM   1881  CD2 LEU B   3     -28.954  -5.414  -5.590  1.00  0.00           C  
ATOM   1882  N   ILE B   4     -29.798 -10.547  -4.398  1.00  0.00           N  
ATOM   1883  CA  ILE B   4     -29.003 -11.719  -4.771  1.00  0.00           C  
ATOM   1884  C   ILE B   4     -28.897 -11.776  -6.290  1.00  0.00           C  
ATOM   1885  O   ILE B   4     -29.909 -11.879  -6.984  1.00  0.00           O  
ATOM   1886  CB  ILE B   4     -29.579 -13.025  -4.176  1.00  0.00           C  
ATOM   1887  CG1 ILE B   4     -29.782 -12.905  -2.650  1.00  0.00           C  
ATOM   1888  CG2 ILE B   4     -28.636 -14.201  -4.535  1.00  0.00           C  
ATOM   1889  CD1 ILE B   4     -30.321 -14.166  -1.960  1.00  0.00           C  
ATOM   1890  N   ASN B   5     -27.680 -11.683  -6.803  1.00  0.00           N  
ATOM   1891  CA  ASN B   5     -27.401 -11.627  -8.241  1.00  0.00           C  
ATOM   1892  C   ASN B   5     -28.205 -10.533  -8.982  1.00  0.00           C  
ATOM   1893  O   ASN B   5     -28.588 -10.714 -10.132  1.00  0.00           O  
ATOM   1894  CB  ASN B   5     -27.519 -13.039  -8.852  1.00  0.00           C  
ATOM   1895  CG  ASN B   5     -26.487 -13.993  -8.284  1.00  0.00           C  
ATOM   1896  OD1 ASN B   5     -25.388 -13.619  -7.915  1.00  0.00           O  
ATOM   1897  ND2 ASN B   5     -26.806 -15.270  -8.216  1.00  0.00           N  
ATOM   1898  N   GLY B   6     -28.459  -9.404  -8.311  1.00  0.00           N  
ATOM   1899  CA  GLY B   6     -29.238  -8.288  -8.851  1.00  0.00           C  
ATOM   1900  C   GLY B   6     -30.744  -8.370  -8.616  1.00  0.00           C  
ATOM   1901  O   GLY B   6     -31.462  -7.425  -8.937  1.00  0.00           O  
ATOM   1902  N   HIS B   7     -31.255  -9.461  -8.027  1.00  0.00           N  
ATOM   1903  CA  HIS B   7     -32.684  -9.666  -7.779  1.00  0.00           C  
ATOM   1904  C   HIS B   7     -33.028  -9.524  -6.295  1.00  0.00           C  
ATOM   1905  O   HIS B   7     -32.373 -10.115  -5.432  1.00  0.00           O  
ATOM   1906  CB  HIS B   7     -33.120 -11.026  -8.329  1.00  0.00           C  
ATOM   1907  CG  HIS B   7     -32.899 -11.141  -9.816  1.00  0.00           C  
ATOM   1908  ND1 HIS B   7     -33.569 -10.439 -10.798  1.00  0.00           N  
ATOM   1909  CD2 HIS B   7     -31.963 -11.917 -10.458  1.00  0.00           C  
ATOM   1910  CE1 HIS B   7     -33.049 -10.791 -11.986  1.00  0.00           C  
ATOM   1911  NE2 HIS B   7     -32.074 -11.684 -11.824  1.00  0.00           N  
ATOM   1912  N   LYS B   8     -34.081  -8.755  -5.979  1.00  0.00           N  
ATOM   1913  CA  LYS B   8     -34.635  -8.633  -4.629  1.00  0.00           C  
ATOM   1914  C   LYS B   8     -35.308  -9.949  -4.232  1.00  0.00           C  
ATOM   1915  O   LYS B   8     -36.313 -10.325  -4.829  1.00  0.00           O  
ATOM   1916  CB  LYS B   8     -35.617  -7.445  -4.547  1.00  0.00           C  
ATOM   1917  CG  LYS B   8     -34.903  -6.084  -4.675  1.00  0.00           C  
ATOM   1918  CD  LYS B   8     -35.847  -4.877  -4.503  1.00  0.00           C  
ATOM   1919  CE  LYS B   8     -35.034  -3.580  -4.581  1.00  0.00           C  
ATOM   1920  NZ  LYS B   8     -35.781  -2.343  -4.196  1.00  0.00           N  
ATOM   1921  N   GLN B   9     -34.768 -10.668  -3.247  1.00  0.00           N  
ATOM   1922  CA  GLN B   9     -35.298 -11.941  -2.748  1.00  0.00           C  
ATOM   1923  C   GLN B   9     -34.829 -12.225  -1.314  1.00  0.00           C  
ATOM   1924  O   GLN B   9     -33.848 -11.652  -0.845  1.00  0.00           O  
ATOM   1925  CB  GLN B   9     -34.932 -13.077  -3.724  1.00  0.00           C  
ATOM   1926  CG  GLN B   9     -33.429 -13.243  -3.995  1.00  0.00           C  
ATOM   1927  CD  GLN B   9     -33.140 -14.227  -5.149  1.00  0.00           C  
ATOM   1928  OE1 GLN B   9     -34.016 -14.815  -5.747  1.00  0.00           O  
ATOM   1929  NE2 GLN B   9     -31.900 -14.415  -5.508  1.00  0.00           N  
ATOM   1930  N   GLU B  10     -35.547 -13.124  -0.626  1.00  0.00           N  
ATOM   1931  CA  GLU B  10     -35.262 -13.534   0.759  1.00  0.00           C  
ATOM   1932  C   GLU B  10     -34.640 -14.937   0.847  1.00  0.00           C  
ATOM   1933  O   GLU B  10     -34.246 -15.380   1.918  1.00  0.00           O  
ATOM   1934  CB  GLU B  10     -36.564 -13.472   1.577  1.00  0.00           C  
ATOM   1935  CG  GLU B  10     -37.125 -12.057   1.757  1.00  0.00           C  
ATOM   1936  CD  GLU B  10     -36.184 -11.113   2.528  1.00  0.00           C  
ATOM   1937  OE1 GLU B  10     -36.211  -9.903   2.240  1.00  0.00           O  
ATOM   1938  OE2 GLU B  10     -35.424 -11.603   3.389  1.00  0.00           O  
ATOM   1939  N   SER B  11     -34.570 -15.660  -0.280  1.00  0.00           N  
ATOM   1940  CA  SER B  11     -34.126 -17.053  -0.319  1.00  0.00           C  
ATOM   1941  C   SER B  11     -32.916 -17.235  -1.221  1.00  0.00           C  
ATOM   1942  O   SER B  11     -32.858 -16.700  -2.320  1.00  0.00           O  
ATOM   1943  CB  SER B  11     -35.266 -17.963  -0.784  1.00  0.00           C  
ATOM   1944  OG  SER B  11     -36.395 -17.809   0.068  1.00  0.00           O  
ATOM   1945  N   LEU B  12     -31.969 -18.048  -0.755  1.00  0.00           N  
ATOM   1946  CA  LEU B  12     -30.815 -18.515  -1.515  1.00  0.00           C  
ATOM   1947  C   LEU B  12     -30.977 -20.011  -1.788  1.00  0.00           C  
ATOM   1948  O   LEU B  12     -31.508 -20.739  -0.950  1.00  0.00           O  
ATOM   1949  CB  LEU B  12     -29.545 -18.207  -0.706  1.00  0.00           C  
ATOM   1950  CG  LEU B  12     -28.220 -18.596  -1.392  1.00  0.00           C  
ATOM   1951  CD1 LEU B  12     -27.944 -17.732  -2.620  1.00  0.00           C  
ATOM   1952  CD2 LEU B  12     -27.073 -18.425  -0.406  1.00  0.00           C  
ATOM   1953  N   ALA B  13     -30.500 -20.488  -2.934  1.00  0.00           N  
ATOM   1954  CA  ALA B  13     -30.476 -21.918  -3.206  1.00  0.00           C  
ATOM   1955  C   ALA B  13     -29.650 -22.658  -2.141  1.00  0.00           C  
ATOM   1956  O   ALA B  13     -28.501 -22.309  -1.888  1.00  0.00           O  
ATOM   1957  CB  ALA B  13     -29.930 -22.151  -4.624  1.00  0.00           C  
ATOM   1958  N   VAL B  14     -30.215 -23.716  -1.548  1.00  0.00           N  
ATOM   1959  CA  VAL B  14     -29.527 -24.524  -0.519  1.00  0.00           C  
ATOM   1960  C   VAL B  14     -28.226 -25.135  -1.048  1.00  0.00           C  
ATOM   1961  O   VAL B  14     -27.280 -25.326  -0.282  1.00  0.00           O  
ATOM   1962  CB  VAL B  14     -30.469 -25.627   0.000  1.00  0.00           C  
ATOM   1963  CG1 VAL B  14     -29.810 -26.557   1.022  1.00  0.00           C  
ATOM   1964  CG2 VAL B  14     -31.701 -25.014   0.677  1.00  0.00           C  
ATOM   1965  N   SER B  15     -28.142 -25.387  -2.352  1.00  0.00           N  
ATOM   1966  CA  SER B  15     -26.936 -25.877  -3.023  1.00  0.00           C  
ATOM   1967  C   SER B  15     -25.790 -24.864  -3.071  1.00  0.00           C  
ATOM   1968  O   SER B  15     -24.690 -25.243  -3.450  1.00  0.00           O  
ATOM   1969  CB  SER B  15     -27.287 -26.327  -4.445  1.00  0.00           C  
ATOM   1970  OG  SER B  15     -27.831 -25.254  -5.188  1.00  0.00           O  
ATOM   1971  N   ASP B  16     -26.044 -23.604  -2.713  1.00  0.00           N  
ATOM   1972  CA  ASP B  16     -24.989 -22.599  -2.705  1.00  0.00           C  
ATOM   1973  C   ASP B  16     -23.897 -22.974  -1.698  1.00  0.00           C  
ATOM   1974  O   ASP B  16     -24.160 -23.282  -0.525  1.00  0.00           O  
ATOM   1975  CB  ASP B  16     -25.548 -21.195  -2.434  1.00  0.00           C  
ATOM   1976  CG  ASP B  16     -24.501 -20.119  -2.752  1.00  0.00           C  
ATOM   1977  OD1 ASP B  16     -23.505 -20.036  -2.015  1.00  0.00           O  
ATOM   1978  OD2 ASP B  16     -24.672 -19.411  -3.766  1.00  0.00           O  
ATOM   1979  N   ARG B  17     -22.651 -22.947  -2.142  1.00  0.00           N  
ATOM   1980  CA  ARG B  17     -21.497 -23.393  -1.364  1.00  0.00           C  
ATOM   1981  C   ARG B  17     -21.202 -22.498  -0.157  1.00  0.00           C  
ATOM   1982  O   ARG B  17     -20.488 -22.934   0.746  1.00  0.00           O  
ATOM   1983  CB  ARG B  17     -20.286 -23.514  -2.294  1.00  0.00           C  
ATOM   1984  CG  ARG B  17     -20.500 -24.598  -3.378  1.00  0.00           C  
ATOM   1985  CD  ARG B  17     -19.361 -24.604  -4.383  1.00  0.00           C  
ATOM   1986  NE  ARG B  17     -18.068 -24.879  -3.735  1.00  0.00           N  
ATOM   1987  CZ  ARG B  17     -17.489 -26.060  -3.559  1.00  0.00           C  
ATOM   1988  NH1 ARG B  17     -17.999 -27.162  -4.017  1.00  0.00           N  
ATOM   1989  NH2 ARG B  17     -16.365 -26.122  -2.914  1.00  0.00           N  
ATOM   1990  N   ALA B  18     -21.787 -21.289  -0.077  1.00  0.00           N  
ATOM   1991  CA  ALA B  18     -21.786 -20.496   1.148  1.00  0.00           C  
ATOM   1992  C   ALA B  18     -22.485 -21.242   2.285  1.00  0.00           C  
ATOM   1993  O   ALA B  18     -21.965 -21.288   3.399  1.00  0.00           O  
ATOM   1994  CB  ALA B  18     -22.488 -19.150   0.892  1.00  0.00           C  
ATOM   1995  N   THR B  19     -23.647 -21.877   2.008  1.00  0.00           N  
ATOM   1996  CA  THR B  19     -24.409 -22.638   3.011  1.00  0.00           C  
ATOM   1997  C   THR B  19     -23.766 -23.988   3.307  1.00  0.00           C  
ATOM   1998  O   THR B  19     -23.809 -24.450   4.442  1.00  0.00           O  
ATOM   1999  CB  THR B  19     -25.868 -22.850   2.582  1.00  0.00           C  
ATOM   2000  OG1 THR B  19     -25.971 -23.746   1.508  1.00  0.00           O  
ATOM   2001  CG2 THR B  19     -26.577 -21.561   2.172  1.00  0.00           C  
ATOM   2002  N   GLN B  20     -23.150 -24.615   2.296  1.00  0.00           N  
ATOM   2003  CA  GLN B  20     -22.571 -25.953   2.418  1.00  0.00           C  
ATOM   2004  C   GLN B  20     -21.223 -25.946   3.156  1.00  0.00           C  
ATOM   2005  O   GLN B  20     -20.970 -26.809   3.995  1.00  0.00           O  
ATOM   2006  CB  GLN B  20     -22.408 -26.564   1.020  1.00  0.00           C  
ATOM   2007  CG  GLN B  20     -23.745 -26.765   0.272  1.00  0.00           C  
ATOM   2008  CD  GLN B  20     -24.669 -27.740   0.996  1.00  0.00           C  
ATOM   2009  OE1 GLN B  20     -24.302 -28.869   1.287  1.00  0.00           O  
ATOM   2010  NE2 GLN B  20     -25.871 -27.339   1.330  1.00  0.00           N  
ATOM   2011  N   PHE B  21     -20.339 -24.987   2.827  1.00  0.00           N  
ATOM   2012  CA  PHE B  21     -18.931 -25.020   3.247  1.00  0.00           C  
ATOM   2013  C   PHE B  21     -18.391 -23.674   3.756  1.00  0.00           C  
ATOM   2014  O   PHE B  21     -17.210 -23.587   4.096  1.00  0.00           O  
ATOM   2015  CB  PHE B  21     -18.069 -25.526   2.085  1.00  0.00           C  
ATOM   2016  CG  PHE B  21     -18.555 -26.794   1.409  1.00  0.00           C  
ATOM   2017  CD1 PHE B  21     -18.758 -27.969   2.159  1.00  0.00           C  
ATOM   2018  CD2 PHE B  21     -18.824 -26.812   0.025  1.00  0.00           C  
ATOM   2019  CE1 PHE B  21     -19.237 -29.142   1.546  1.00  0.00           C  
ATOM   2020  CE2 PHE B  21     -19.296 -27.982  -0.595  1.00  0.00           C  
ATOM   2021  CZ  PHE B  21     -19.501 -29.139   0.168  1.00  0.00           C  
ATOM   2022  N   GLY B  22     -19.207 -22.612   3.764  1.00  0.00           N  
ATOM   2023  CA  GLY B  22     -18.670 -21.261   3.943  1.00  0.00           C  
ATOM   2024  C   GLY B  22     -17.716 -20.859   2.808  1.00  0.00           C  
ATOM   2025  O   GLY B  22     -16.761 -20.112   3.030  1.00  0.00           O  
ATOM   2026  N   ASP B  23     -17.936 -21.388   1.598  1.00  0.00           N  
ATOM   2027  CA  ASP B  23     -17.054 -21.183   0.443  1.00  0.00           C  
ATOM   2028  C   ASP B  23     -17.284 -19.804  -0.187  1.00  0.00           C  
ATOM   2029  O   ASP B  23     -18.022 -19.636  -1.165  1.00  0.00           O  
ATOM   2030  CB  ASP B  23     -17.219 -22.345  -0.540  1.00  0.00           C  
ATOM   2031  CG  ASP B  23     -16.190 -22.354  -1.667  1.00  0.00           C  
ATOM   2032  OD1 ASP B  23     -15.277 -21.501  -1.714  1.00  0.00           O  
ATOM   2033  OD2 ASP B  23     -16.290 -23.242  -2.544  1.00  0.00           O  
ATOM   2034  N   GLY B  24     -16.687 -18.799   0.414  1.00  0.00           N  
ATOM   2035  CA  GLY B  24     -16.830 -17.419   0.008  1.00  0.00           C  
ATOM   2036  C   GLY B  24     -16.220 -16.420   0.985  1.00  0.00           C  
ATOM   2037  O   GLY B  24     -15.551 -16.770   1.960  1.00  0.00           O  
ATOM   2038  N   CYS B  25     -16.495 -15.166   0.709  1.00  0.00           N  
ATOM   2039  CA  CYS B  25     -15.999 -14.040   1.487  1.00  0.00           C  
ATOM   2040  C   CYS B  25     -17.086 -12.985   1.676  1.00  0.00           C  
ATOM   2041  O   CYS B  25     -18.150 -13.027   1.049  1.00  0.00           O  
ATOM   2042  CB  CYS B  25     -14.739 -13.484   0.810  1.00  0.00           C  
ATOM   2043  SG  CYS B  25     -15.115 -12.828  -0.849  1.00  0.00           S  
ATOM   2044  N   PHE B  26     -16.827 -12.018   2.547  1.00  0.00           N  
ATOM   2045  CA  PHE B  26     -17.739 -10.902   2.738  1.00  0.00           C  
ATOM   2046  C   PHE B  26     -17.016  -9.616   3.128  1.00  0.00           C  
ATOM   2047  O   PHE B  26     -15.863  -9.618   3.548  1.00  0.00           O  
ATOM   2048  CB  PHE B  26     -18.839 -11.269   3.746  1.00  0.00           C  
ATOM   2049  CG  PHE B  26     -18.405 -11.351   5.199  1.00  0.00           C  
ATOM   2050  CD1 PHE B  26     -17.634 -12.441   5.655  1.00  0.00           C  
ATOM   2051  CD2 PHE B  26     -18.845 -10.388   6.119  1.00  0.00           C  
ATOM   2052  CE1 PHE B  26     -17.317 -12.567   7.013  1.00  0.00           C  
ATOM   2053  CE2 PHE B  26     -18.534 -10.514   7.481  1.00  0.00           C  
ATOM   2054  CZ  PHE B  26     -17.774 -11.602   7.938  1.00  0.00           C  
ATOM   2055  N   THR B  27     -17.734  -8.501   3.021  1.00  0.00           N  
ATOM   2056  CA  THR B  27     -17.331  -7.218   3.595  1.00  0.00           C  
ATOM   2057  C   THR B  27     -18.531  -6.550   4.256  1.00  0.00           C  
ATOM   2058  O   THR B  27     -19.678  -6.863   3.954  1.00  0.00           O  
ATOM   2059  CB  THR B  27     -16.627  -6.337   2.551  1.00  0.00           C  
ATOM   2060  OG1 THR B  27     -15.884  -5.357   3.236  1.00  0.00           O  
ATOM   2061  CG2 THR B  27     -17.568  -5.654   1.567  1.00  0.00           C  
ATOM   2062  N   THR B  28     -18.259  -5.663   5.206  1.00  0.00           N  
ATOM   2063  CA  THR B  28     -19.277  -4.878   5.899  1.00  0.00           C  
ATOM   2064  C   THR B  28     -18.820  -3.425   5.878  1.00  0.00           C  
ATOM   2065  O   THR B  28     -17.777  -3.114   6.452  1.00  0.00           O  
ATOM   2066  CB  THR B  28     -19.487  -5.364   7.331  1.00  0.00           C  
ATOM   2067  OG1 THR B  28     -19.757  -6.753   7.348  1.00  0.00           O  
ATOM   2068  CG2 THR B  28     -20.677  -4.685   8.003  1.00  0.00           C  
ATOM   2069  N   ALA B  29     -19.566  -2.572   5.195  1.00  0.00           N  
ATOM   2070  CA  ALA B  29     -19.237  -1.173   4.963  1.00  0.00           C  
ATOM   2071  C   ALA B  29     -20.224  -0.259   5.686  1.00  0.00           C  
ATOM   2072  O   ALA B  29     -21.407  -0.567   5.796  1.00  0.00           O  
ATOM   2073  CB  ALA B  29     -19.226  -0.918   3.454  1.00  0.00           C  
ATOM   2074  N   ARG B  30     -19.748   0.885   6.156  1.00  0.00           N  
ATOM   2075  CA  ARG B  30     -20.613   1.942   6.683  1.00  0.00           C  
ATOM   2076  C   ARG B  30     -21.185   2.755   5.527  1.00  0.00           C  
ATOM   2077  O   ARG B  30     -20.472   3.082   4.581  1.00  0.00           O  
ATOM   2078  CB  ARG B  30     -19.840   2.793   7.703  1.00  0.00           C  
ATOM   2079  CG  ARG B  30     -20.783   3.733   8.481  1.00  0.00           C  
ATOM   2080  CD  ARG B  30     -20.056   4.360   9.663  1.00  0.00           C  
ATOM   2081  NE  ARG B  30     -20.945   5.245  10.442  1.00  0.00           N  
ATOM   2082  CZ  ARG B  30     -20.643   5.876  11.558  1.00  0.00           C  
ATOM   2083  NH1 ARG B  30     -19.468   5.762  12.126  1.00  0.00           N  
ATOM   2084  NH2 ARG B  30     -21.522   6.636  12.152  1.00  0.00           N  
ATOM   2085  N   VAL B  31     -22.469   3.089   5.627  1.00  0.00           N  
ATOM   2086  CA  VAL B  31     -23.151   4.025   4.731  1.00  0.00           C  
ATOM   2087  C   VAL B  31     -23.329   5.339   5.477  1.00  0.00           C  
ATOM   2088  O   VAL B  31     -23.858   5.345   6.590  1.00  0.00           O  
ATOM   2089  CB  VAL B  31     -24.495   3.456   4.244  1.00  0.00           C  
ATOM   2090  CG1 VAL B  31     -25.191   4.431   3.295  1.00  0.00           C  
ATOM   2091  CG2 VAL B  31     -24.293   2.127   3.499  1.00  0.00           C  
ATOM   2092  N   ILE B  32     -22.870   6.435   4.886  1.00  0.00           N  
ATOM   2093  CA  ILE B  32     -22.972   7.793   5.418  1.00  0.00           C  
ATOM   2094  C   ILE B  32     -23.430   8.709   4.281  1.00  0.00           C  
ATOM   2095  O   ILE B  32     -22.848   8.672   3.199  1.00  0.00           O  
ATOM   2096  CB  ILE B  32     -21.627   8.282   6.011  1.00  0.00           C  
ATOM   2097  CG1 ILE B  32     -21.097   7.314   7.097  1.00  0.00           C  
ATOM   2098  CG2 ILE B  32     -21.786   9.702   6.585  1.00  0.00           C  
ATOM   2099  CD1 ILE B  32     -19.718   7.695   7.670  1.00  0.00           C  
ATOM   2100  N   ASP B  33     -24.450   9.508   4.514  1.00  0.00           N  
ATOM   2101  CA  ASP B  33     -24.990  10.474   3.546  1.00  0.00           C  
ATOM   2102  C   ASP B  33     -25.256   9.837   2.159  1.00  0.00           C  
ATOM   2103  O   ASP B  33     -24.897  10.376   1.106  1.00  0.00           O  
ATOM   2104  CB  ASP B  33     -24.107  11.739   3.507  1.00  0.00           C  
ATOM   2105  CG  ASP B  33     -23.930  12.427   4.872  1.00  0.00           C  
ATOM   2106  OD1 ASP B  33     -24.893  12.410   5.669  1.00  0.00           O  
ATOM   2107  OD2 ASP B  33     -22.823  12.967   5.150  1.00  0.00           O  
ATOM   2108  N   GLY B  34     -25.839   8.627   2.155  1.00  0.00           N  
ATOM   2109  CA  GLY B  34     -26.167   7.867   0.944  1.00  0.00           C  
ATOM   2110  C   GLY B  34     -24.973   7.267   0.198  1.00  0.00           C  
ATOM   2111  O   GLY B  34     -25.136   6.751  -0.912  1.00  0.00           O  
ATOM   2112  N   LYS B  35     -23.777   7.317   0.774  1.00  0.00           N  
ATOM   2113  CA  LYS B  35     -22.550   6.820   0.151  1.00  0.00           C  
ATOM   2114  C   LYS B  35     -21.894   5.724   0.979  1.00  0.00           C  
ATOM   2115  O   LYS B  35     -21.892   5.761   2.202  1.00  0.00           O  
ATOM   2116  CB  LYS B  35     -21.572   7.982  -0.080  1.00  0.00           C  
ATOM   2117  CG  LYS B  35     -22.114   9.009  -1.086  1.00  0.00           C  
ATOM   2118  CD  LYS B  35     -21.095  10.131  -1.295  1.00  0.00           C  
ATOM   2119  CE  LYS B  35     -21.664  11.176  -2.242  1.00  0.00           C  
ATOM   2120  NZ  LYS B  35     -20.724  12.315  -2.415  1.00  0.00           N  
ATOM   2121  N   VAL B  36     -21.291   4.756   0.292  1.00  0.00           N  
ATOM   2122  CA  VAL B  36     -20.475   3.714   0.931  1.00  0.00           C  
ATOM   2123  C   VAL B  36     -19.117   4.312   1.299  1.00  0.00           C  
ATOM   2124  O   VAL B  36     -18.339   4.678   0.424  1.00  0.00           O  
ATOM   2125  CB  VAL B  36     -20.286   2.494   0.022  1.00  0.00           C  
ATOM   2126  CG1 VAL B  36     -19.556   1.367   0.761  1.00  0.00           C  
ATOM   2127  CG2 VAL B  36     -21.624   1.925  -0.467  1.00  0.00           C  
ATOM   2128  N   SER B  37     -18.821   4.373   2.593  1.00  0.00           N  
ATOM   2129  CA  SER B  37     -17.512   4.803   3.080  1.00  0.00           C  
ATOM   2130  C   SER B  37     -16.419   3.810   2.655  1.00  0.00           C  
ATOM   2131  O   SER B  37     -16.588   2.603   2.821  1.00  0.00           O  
ATOM   2132  CB  SER B  37     -17.566   4.956   4.601  1.00  0.00           C  
ATOM   2133  OG  SER B  37     -16.385   5.565   5.062  1.00  0.00           O  
ATOM   2134  N   LEU B  38     -15.328   4.309   2.099  1.00  0.00           N  
ATOM   2135  CA  LEU B  38     -14.215   3.514   1.576  1.00  0.00           C  
ATOM   2136  C   LEU B  38     -14.641   2.452   0.538  1.00  0.00           C  
ATOM   2137  O   LEU B  38     -14.099   1.348   0.510  1.00  0.00           O  
ATOM   2138  CB  LEU B  38     -13.387   2.923   2.736  1.00  0.00           C  
ATOM   2139  CG  LEU B  38     -12.774   3.958   3.696  1.00  0.00           C  
ATOM   2140  CD1 LEU B  38     -12.154   3.234   4.894  1.00  0.00           C  
ATOM   2141  CD2 LEU B  38     -11.675   4.775   3.013  1.00  0.00           C  
ATOM   2142  N   LEU B  39     -15.611   2.784  -0.332  1.00  0.00           N  
ATOM   2143  CA  LEU B  39     -16.183   1.861  -1.324  1.00  0.00           C  
ATOM   2144  C   LEU B  39     -15.106   1.098  -2.109  1.00  0.00           C  
ATOM   2145  O   LEU B  39     -15.135  -0.130  -2.193  1.00  0.00           O  
ATOM   2146  CB  LEU B  39     -17.084   2.667  -2.277  1.00  0.00           C  
ATOM   2147  CG  LEU B  39     -17.657   1.862  -3.461  1.00  0.00           C  
ATOM   2148  CD1 LEU B  39     -18.523   0.692  -3.003  1.00  0.00           C  
ATOM   2149  CD2 LEU B  39     -18.515   2.775  -4.333  1.00  0.00           C  
ATOM   2150  N   SER B  40     -14.130   1.824  -2.648  1.00  0.00           N  
ATOM   2151  CA  SER B  40     -13.055   1.240  -3.448  1.00  0.00           C  
ATOM   2152  C   SER B  40     -12.214   0.231  -2.657  1.00  0.00           C  
ATOM   2153  O   SER B  40     -11.862  -0.819  -3.182  1.00  0.00           O  
ATOM   2154  CB  SER B  40     -12.182   2.374  -3.999  1.00  0.00           C  
ATOM   2155  OG  SER B  40     -11.565   3.077  -2.940  1.00  0.00           O  
ATOM   2156  N   ALA B  41     -11.965   0.478  -1.364  1.00  0.00           N  
ATOM   2157  CA  ALA B  41     -11.245  -0.440  -0.486  1.00  0.00           C  
ATOM   2158  C   ALA B  41     -12.076  -1.689  -0.152  1.00  0.00           C  
ATOM   2159  O   ALA B  41     -11.533  -2.791  -0.034  1.00  0.00           O  
ATOM   2160  CB  ALA B  41     -10.817   0.321   0.774  1.00  0.00           C  
ATOM   2161  N   HIS B  42     -13.409  -1.558  -0.026  1.00  0.00           N  
ATOM   2162  CA  HIS B  42     -14.309  -2.700   0.147  1.00  0.00           C  
ATOM   2163  C   HIS B  42     -14.365  -3.585  -1.098  1.00  0.00           C  
ATOM   2164  O   HIS B  42     -14.325  -4.806  -0.964  1.00  0.00           O  
ATOM   2165  CB  HIS B  42     -15.707  -2.220   0.539  1.00  0.00           C  
ATOM   2166  CG  HIS B  42     -15.798  -1.820   1.983  1.00  0.00           C  
ATOM   2167  ND1 HIS B  42     -15.798  -2.680   3.055  1.00  0.00           N  
ATOM   2168  CD2 HIS B  42     -15.882  -0.551   2.492  1.00  0.00           C  
ATOM   2169  CE1 HIS B  42     -15.879  -1.950   4.182  1.00  0.00           C  
ATOM   2170  NE2 HIS B  42     -15.934  -0.649   3.880  1.00  0.00           N  
ATOM   2171  N   ILE B  43     -14.399  -3.005  -2.286  1.00  0.00           N  
ATOM   2172  CA  ILE B  43     -14.336  -3.752  -3.551  1.00  0.00           C  
ATOM   2173  C   ILE B  43     -12.984  -4.457  -3.681  1.00  0.00           C  
ATOM   2174  O   ILE B  43     -12.959  -5.658  -3.926  1.00  0.00           O  
ATOM   2175  CB  ILE B  43     -14.646  -2.829  -4.745  1.00  0.00           C  
ATOM   2176  CG1 ILE B  43     -16.124  -2.388  -4.678  1.00  0.00           C  
ATOM   2177  CG2 ILE B  43     -14.359  -3.544  -6.077  1.00  0.00           C  
ATOM   2178  CD1 ILE B  43     -16.454  -1.227  -5.606  1.00  0.00           C  
ATOM   2179  N   GLN B  44     -11.878  -3.761  -3.417  1.00  0.00           N  
ATOM   2180  CA  GLN B  44     -10.538  -4.350  -3.468  1.00  0.00           C  
ATOM   2181  C   GLN B  44     -10.415  -5.555  -2.525  1.00  0.00           C  
ATOM   2182  O   GLN B  44      -9.977  -6.623  -2.950  1.00  0.00           O  
ATOM   2183  CB  GLN B  44      -9.480  -3.292  -3.129  1.00  0.00           C  
ATOM   2184  CG  GLN B  44      -8.048  -3.809  -3.327  1.00  0.00           C  
ATOM   2185  CD  GLN B  44      -7.759  -4.145  -4.791  1.00  0.00           C  
ATOM   2186  OE1 GLN B  44      -7.950  -3.316  -5.664  1.00  0.00           O  
ATOM   2187  NE2 GLN B  44      -7.326  -5.332  -5.107  1.00  0.00           N  
ATOM   2188  N   ARG B  45     -10.882  -5.428  -1.276  1.00  0.00           N  
ATOM   2189  CA  ARG B  45     -10.915  -6.556  -0.321  1.00  0.00           C  
ATOM   2190  C   ARG B  45     -11.653  -7.770  -0.887  1.00  0.00           C  
ATOM   2191  O   ARG B  45     -11.208  -8.888  -0.664  1.00  0.00           O  
ATOM   2192  CB  ARG B  45     -11.562  -6.086   0.991  1.00  0.00           C  
ATOM   2193  CG  ARG B  45     -12.245  -7.218   1.764  1.00  0.00           C  
ATOM   2194  CD  ARG B  45     -12.856  -6.733   3.074  1.00  0.00           C  
ATOM   2195  NE  ARG B  45     -11.799  -6.544   4.051  1.00  0.00           N  
ATOM   2196  CZ  ARG B  45     -11.953  -6.277   5.330  1.00  0.00           C  
ATOM   2197  NH1 ARG B  45     -13.101  -5.921   5.835  1.00  0.00           N  
ATOM   2198  NH2 ARG B  45     -10.938  -6.418   6.122  1.00  0.00           N  
ATOM   2199  N   LEU B  46     -12.805  -7.557  -1.521  1.00  0.00           N  
ATOM   2200  CA  LEU B  46     -13.580  -8.656  -2.098  1.00  0.00           C  
ATOM   2201  C   LEU B  46     -12.843  -9.285  -3.280  1.00  0.00           C  
ATOM   2202  O   LEU B  46     -12.804 -10.508  -3.379  1.00  0.00           O  
ATOM   2203  CB  LEU B  46     -14.975  -8.162  -2.517  1.00  0.00           C  
ATOM   2204  CG  LEU B  46     -15.914  -7.793  -1.356  1.00  0.00           C  
ATOM   2205  CD1 LEU B  46     -17.167  -7.117  -1.929  1.00  0.00           C  
ATOM   2206  CD2 LEU B  46     -16.355  -9.018  -0.556  1.00  0.00           C  
ATOM   2207  N   GLN B  47     -12.210  -8.478  -4.133  1.00  0.00           N  
ATOM   2208  CA  GLN B  47     -11.398  -8.948  -5.255  1.00  0.00           C  
ATOM   2209  C   GLN B  47     -10.207  -9.784  -4.773  1.00  0.00           C  
ATOM   2210  O   GLN B  47     -10.049 -10.925  -5.206  1.00  0.00           O  
ATOM   2211  CB  GLN B  47     -10.925  -7.746  -6.092  1.00  0.00           C  
ATOM   2212  CG  GLN B  47     -12.080  -7.114  -6.883  1.00  0.00           C  
ATOM   2213  CD  GLN B  47     -11.680  -5.863  -7.668  1.00  0.00           C  
ATOM   2214  OE1 GLN B  47     -10.747  -5.157  -7.354  1.00  0.00           O  
ATOM   2215  NE2 GLN B  47     -12.388  -5.546  -8.722  1.00  0.00           N  
ATOM   2216  N   ASP B  48      -9.450  -9.282  -3.797  1.00  0.00           N  
ATOM   2217  CA  ASP B  48      -8.307  -9.982  -3.213  1.00  0.00           C  
ATOM   2218  C   ASP B  48      -8.734 -11.297  -2.549  1.00  0.00           C  
ATOM   2219  O   ASP B  48      -8.095 -12.336  -2.704  1.00  0.00           O  
ATOM   2220  CB  ASP B  48      -7.622  -9.090  -2.168  1.00  0.00           C  
ATOM   2221  CG  ASP B  48      -7.025  -7.781  -2.715  1.00  0.00           C  
ATOM   2222  OD1 ASP B  48      -6.843  -7.673  -3.948  1.00  0.00           O  
ATOM   2223  OD2 ASP B  48      -6.777  -6.885  -1.881  1.00  0.00           O  
ATOM   2224  N   ALA B  49      -9.865 -11.284  -1.824  1.00  0.00           N  
ATOM   2225  CA  ALA B  49     -10.414 -12.478  -1.197  1.00  0.00           C  
ATOM   2226  C   ALA B  49     -10.840 -13.520  -2.238  1.00  0.00           C  
ATOM   2227  O   ALA B  49     -10.467 -14.686  -2.108  1.00  0.00           O  
ATOM   2228  CB  ALA B  49     -11.583 -12.084  -0.282  1.00  0.00           C  
ATOM   2229  N   CYS B  50     -11.578 -13.118  -3.285  1.00  0.00           N  
ATOM   2230  CA  CYS B  50     -11.979 -14.009  -4.369  1.00  0.00           C  
ATOM   2231  C   CYS B  50     -10.770 -14.630  -5.065  1.00  0.00           C  
ATOM   2232  O   CYS B  50     -10.752 -15.827  -5.324  1.00  0.00           O  
ATOM   2233  CB  CYS B  50     -12.843 -13.250  -5.382  1.00  0.00           C  
ATOM   2234  SG  CYS B  50     -14.485 -12.938  -4.669  1.00  0.00           S  
ATOM   2235  N   GLN B  51      -9.723 -13.844  -5.290  1.00  0.00           N  
ATOM   2236  CA  GLN B  51      -8.504 -14.346  -5.898  1.00  0.00           C  
ATOM   2237  C   GLN B  51      -7.790 -15.369  -5.002  1.00  0.00           C  
ATOM   2238  O   GLN B  51      -7.454 -16.459  -5.463  1.00  0.00           O  
ATOM   2239  CB  GLN B  51      -7.612 -13.164  -6.226  1.00  0.00           C  
ATOM   2240  CG  GLN B  51      -6.335 -13.670  -6.910  1.00  0.00           C  
ATOM   2241  CD  GLN B  51      -5.468 -12.538  -7.369  1.00  0.00           C  
ATOM   2242  OE1 GLN B  51      -5.901 -11.416  -7.527  1.00  0.00           O  
ATOM   2243  NE2 GLN B  51      -4.218 -12.814  -7.605  1.00  0.00           N  
ATOM   2244  N   ARG B  52      -7.596 -15.063  -3.716  1.00  0.00           N  
ATOM   2245  CA  ARG B  52      -6.950 -15.983  -2.773  1.00  0.00           C  
ATOM   2246  C   ARG B  52      -7.753 -17.264  -2.548  1.00  0.00           C  
ATOM   2247  O   ARG B  52      -7.165 -18.319  -2.356  1.00  0.00           O  
ATOM   2248  CB  ARG B  52      -6.686 -15.277  -1.442  1.00  0.00           C  
ATOM   2249  CG  ARG B  52      -5.565 -14.220  -1.554  1.00  0.00           C  
ATOM   2250  CD  ARG B  52      -5.286 -13.544  -0.205  1.00  0.00           C  
ATOM   2251  NE  ARG B  52      -4.761 -14.501   0.783  1.00  0.00           N  
ATOM   2252  CZ  ARG B  52      -4.591 -14.287   2.083  1.00  0.00           C  
ATOM   2253  NH1 ARG B  52      -4.855 -13.145   2.632  1.00  0.00           N  
ATOM   2254  NH2 ARG B  52      -4.147 -15.235   2.847  1.00  0.00           N  
ATOM   2255  N   LEU B  53      -9.081 -17.182  -2.621  1.00  0.00           N  
ATOM   2256  CA  LEU B  53      -9.985 -18.329  -2.540  1.00  0.00           C  
ATOM   2257  C   LEU B  53     -10.212 -19.016  -3.900  1.00  0.00           C  
ATOM   2258  O   LEU B  53     -10.945 -19.999  -3.967  1.00  0.00           O  
ATOM   2259  CB  LEU B  53     -11.316 -17.883  -1.901  1.00  0.00           C  
ATOM   2260  CG  LEU B  53     -11.196 -17.389  -0.444  1.00  0.00           C  
ATOM   2261  CD1 LEU B  53     -12.548 -16.835   0.017  1.00  0.00           C  
ATOM   2262  CD2 LEU B  53     -10.790 -18.507   0.518  1.00  0.00           C  
ATOM   2263  N   MET B  54      -9.592 -18.508  -4.975  1.00  0.00           N  
ATOM   2264  CA  MET B  54      -9.763 -19.003  -6.346  1.00  0.00           C  
ATOM   2265  C   MET B  54     -11.235 -19.016  -6.794  1.00  0.00           C  
ATOM   2266  O   MET B  54     -11.711 -19.960  -7.421  1.00  0.00           O  
ATOM   2267  CB  MET B  54      -9.063 -20.365  -6.525  1.00  0.00           C  
ATOM   2268  CG  MET B  54      -7.571 -20.323  -6.178  1.00  0.00           C  
ATOM   2269  SD  MET B  54      -6.786 -21.968  -6.184  1.00  0.00           S  
ATOM   2270  CE  MET B  54      -7.345 -22.578  -4.581  1.00  0.00           C  
ATOM   2271  N   ILE B  55     -11.983 -17.958  -6.458  1.00  0.00           N  
ATOM   2272  CA  ILE B  55     -13.365 -17.741  -6.902  1.00  0.00           C  
ATOM   2273  C   ILE B  55     -13.340 -16.827  -8.121  1.00  0.00           C  
ATOM   2274  O   ILE B  55     -12.932 -15.672  -8.036  1.00  0.00           O  
ATOM   2275  CB  ILE B  55     -14.242 -17.171  -5.759  1.00  0.00           C  
ATOM   2276  CG1 ILE B  55     -14.268 -18.137  -4.556  1.00  0.00           C  
ATOM   2277  CG2 ILE B  55     -15.671 -16.908  -6.265  1.00  0.00           C  
ATOM   2278  CD1 ILE B  55     -14.997 -17.591  -3.321  1.00  0.00           C  
ATOM   2279  N   SER B  56     -13.805 -17.327  -9.265  1.00  0.00           N  
ATOM   2280  CA  SER B  56     -13.911 -16.529 -10.483  1.00  0.00           C  
ATOM   2281  C   SER B  56     -15.124 -15.604 -10.412  1.00  0.00           C  
ATOM   2282  O   SER B  56     -16.252 -16.080 -10.303  1.00  0.00           O  
ATOM   2283  CB  SER B  56     -14.005 -17.434 -11.715  1.00  0.00           C  
ATOM   2284  OG  SER B  56     -12.819 -18.204 -11.834  1.00  0.00           O  
ATOM   2285  N   CYS B  57     -14.899 -14.297 -10.493  1.00  0.00           N  
ATOM   2286  CA  CYS B  57     -15.928 -13.273 -10.507  1.00  0.00           C  
ATOM   2287  C   CYS B  57     -15.664 -12.281 -11.642  1.00  0.00           C  
ATOM   2288  O   CYS B  57     -14.535 -11.823 -11.807  1.00  0.00           O  
ATOM   2289  CB  CYS B  57     -15.949 -12.529  -9.161  1.00  0.00           C  
ATOM   2290  SG  CYS B  57     -16.357 -13.648  -7.791  1.00  0.00           S  
ATOM   2291  N   ASP B  58     -16.722 -11.901 -12.362  1.00  0.00           N  
ATOM   2292  CA  ASP B  58     -16.697 -10.946 -13.477  1.00  0.00           C  
ATOM   2293  C   ASP B  58     -17.742  -9.829 -13.323  1.00  0.00           C  
ATOM   2294  O   ASP B  58     -17.820  -8.920 -14.148  1.00  0.00           O  
ATOM   2295  CB  ASP B  58     -16.880 -11.726 -14.794  1.00  0.00           C  
ATOM   2296  CG  ASP B  58     -18.164 -12.559 -14.868  1.00  0.00           C  
ATOM   2297  OD1 ASP B  58     -18.862 -12.697 -13.835  1.00  0.00           O  
ATOM   2298  OD2 ASP B  58     -18.413 -13.112 -15.962  1.00  0.00           O  
ATOM   2299  N   PHE B  59     -18.513  -9.856 -12.233  1.00  0.00           N  
ATOM   2300  CA  PHE B  59     -19.617  -8.929 -11.972  1.00  0.00           C  
ATOM   2301  C   PHE B  59     -19.217  -7.663 -11.203  1.00  0.00           C  
ATOM   2302  O   PHE B  59     -20.084  -7.005 -10.630  1.00  0.00           O  
ATOM   2303  CB  PHE B  59     -20.759  -9.699 -11.290  1.00  0.00           C  
ATOM   2304  CG  PHE B  59     -20.360 -10.476 -10.053  1.00  0.00           C  
ATOM   2305  CD1 PHE B  59     -20.515 -11.879 -10.046  1.00  0.00           C  
ATOM   2306  CD2 PHE B  59     -19.852  -9.842  -8.909  1.00  0.00           C  
ATOM   2307  CE1 PHE B  59     -20.180 -12.623  -8.907  1.00  0.00           C  
ATOM   2308  CE2 PHE B  59     -19.509 -10.585  -7.764  1.00  0.00           C  
ATOM   2309  CZ  PHE B  59     -19.674 -11.979  -7.765  1.00  0.00           C  
ATOM   2310  N   TRP B  60     -17.937  -7.307 -11.144  1.00  0.00           N  
ATOM   2311  CA  TRP B  60     -17.463  -6.178 -10.326  1.00  0.00           C  
ATOM   2312  C   TRP B  60     -18.135  -4.833 -10.659  1.00  0.00           C  
ATOM   2313  O   TRP B  60     -18.541  -4.155  -9.713  1.00  0.00           O  
ATOM   2314  CB  TRP B  60     -15.937  -6.074 -10.406  1.00  0.00           C  
ATOM   2315  CG  TRP B  60     -15.211  -7.294  -9.925  1.00  0.00           C  
ATOM   2316  CD1 TRP B  60     -14.499  -8.135 -10.696  1.00  0.00           C  
ATOM   2317  CD2 TRP B  60     -15.155  -7.832  -8.571  1.00  0.00           C  
ATOM   2318  NE1 TRP B  60     -13.995  -9.160  -9.914  1.00  0.00           N  
ATOM   2319  CE2 TRP B  60     -14.383  -9.014  -8.611  1.00  0.00           C  
ATOM   2320  CE3 TRP B  60     -15.690  -7.427  -7.327  1.00  0.00           C  
ATOM   2321  CZ2 TRP B  60     -14.149  -9.805  -7.454  1.00  0.00           C  
ATOM   2322  CZ3 TRP B  60     -15.460  -8.207  -6.179  1.00  0.00           C  
ATOM   2323  CH2 TRP B  60     -14.700  -9.383  -6.242  1.00  0.00           C  
ATOM   2324  N   PRO B  61     -18.345  -4.459 -11.940  1.00  0.00           N  
ATOM   2325  CA  PRO B  61     -19.067  -3.220 -12.271  1.00  0.00           C  
ATOM   2326  C   PRO B  61     -20.522  -3.238 -11.792  1.00  0.00           C  
ATOM   2327  O   PRO B  61     -20.999  -2.262 -11.214  1.00  0.00           O  
ATOM   2328  CB  PRO B  61     -18.965  -3.082 -13.794  1.00  0.00           C  
ATOM   2329  CG  PRO B  61     -17.744  -3.917 -14.166  1.00  0.00           C  
ATOM   2330  CD  PRO B  61     -17.805  -5.058 -13.145  1.00  0.00           C  
ATOM   2331  N   GLN B  62     -21.238  -4.362 -11.969  1.00  0.00           N  
ATOM   2332  CA  GLN B  62     -22.611  -4.523 -11.482  1.00  0.00           C  
ATOM   2333  C   GLN B  62     -22.657  -4.439  -9.952  1.00  0.00           C  
ATOM   2334  O   GLN B  62     -23.492  -3.732  -9.407  1.00  0.00           O  
ATOM   2335  CB  GLN B  62     -23.243  -5.847 -11.937  1.00  0.00           C  
ATOM   2336  CG  GLN B  62     -23.503  -5.955 -13.459  1.00  0.00           C  
ATOM   2337  CD  GLN B  62     -22.300  -6.393 -14.283  1.00  0.00           C  
ATOM   2338  OE1 GLN B  62     -21.204  -6.614 -13.795  1.00  0.00           O  
ATOM   2339  NE2 GLN B  62     -22.466  -6.559 -15.581  1.00  0.00           N  
ATOM   2340  N   LEU B  63     -21.747  -5.123  -9.264  1.00  0.00           N  
ATOM   2341  CA  LEU B  63     -21.666  -5.110  -7.810  1.00  0.00           C  
ATOM   2342  C   LEU B  63     -21.438  -3.691  -7.282  1.00  0.00           C  
ATOM   2343  O   LEU B  63     -22.130  -3.281  -6.356  1.00  0.00           O  
ATOM   2344  CB  LEU B  63     -20.552  -6.067  -7.350  1.00  0.00           C  
ATOM   2345  CG  LEU B  63     -20.325  -6.064  -5.828  1.00  0.00           C  
ATOM   2346  CD1 LEU B  63     -21.554  -6.549  -5.065  1.00  0.00           C  
ATOM   2347  CD2 LEU B  63     -19.163  -6.983  -5.476  1.00  0.00           C  
ATOM   2348  N   GLU B  64     -20.519  -2.933  -7.862  1.00  0.00           N  
ATOM   2349  CA  GLU B  64     -20.275  -1.554  -7.453  1.00  0.00           C  
ATOM   2350  C   GLU B  64     -21.531  -0.690  -7.606  1.00  0.00           C  
ATOM   2351  O   GLU B  64     -21.878   0.079  -6.706  1.00  0.00           O  
ATOM   2352  CB  GLU B  64     -19.115  -0.953  -8.263  1.00  0.00           C  
ATOM   2353  CG  GLU B  64     -18.777   0.449  -7.741  1.00  0.00           C  
ATOM   2354  CD  GLU B  64     -17.610   1.137  -8.474  1.00  0.00           C  
ATOM   2355  OE1 GLU B  64     -17.551   2.373  -8.372  1.00  0.00           O  
ATOM   2356  OE2 GLU B  64     -16.788   0.441  -9.092  1.00  0.00           O  
ATOM   2357  N   GLN B  65     -22.260  -0.845  -8.730  1.00  0.00           N  
ATOM   2358  CA  GLN B  65     -23.482  -0.100  -8.979  1.00  0.00           C  
ATOM   2359  C   GLN B  65     -24.605  -0.481  -8.004  1.00  0.00           C  
ATOM   2360  O   GLN B  65     -25.295   0.391  -7.480  1.00  0.00           O  
ATOM   2361  CB  GLN B  65     -23.897  -0.281 -10.449  1.00  0.00           C  
ATOM   2362  CG  GLN B  65     -25.011   0.679 -10.856  1.00  0.00           C  
ATOM   2363  CD  GLN B  65     -24.623   2.156 -10.688  1.00  0.00           C  
ATOM   2364  OE1 GLN B  65     -23.472   2.549 -10.795  1.00  0.00           O  
ATOM   2365  NE2 GLN B  65     -25.563   3.016 -10.399  1.00  0.00           N  
ATOM   2366  N   GLU B  66     -24.750  -1.778  -7.699  1.00  0.00           N  
ATOM   2367  CA  GLU B  66     -25.694  -2.277  -6.701  1.00  0.00           C  
ATOM   2368  C   GLU B  66     -25.366  -1.753  -5.292  1.00  0.00           C  
ATOM   2369  O   GLU B  66     -26.260  -1.308  -4.579  1.00  0.00           O  
ATOM   2370  CB  GLU B  66     -25.688  -3.813  -6.713  1.00  0.00           C  
ATOM   2371  CG  GLU B  66     -26.381  -4.399  -7.952  1.00  0.00           C  
ATOM   2372  CD  GLU B  66     -26.103  -5.894  -8.167  1.00  0.00           C  
ATOM   2373  OE1 GLU B  66     -26.512  -6.434  -9.215  1.00  0.00           O  
ATOM   2374  OE2 GLU B  66     -25.462  -6.554  -7.318  1.00  0.00           O  
ATOM   2375  N   MET B  67     -24.099  -1.722  -4.915  1.00  0.00           N  
ATOM   2376  CA  MET B  67     -23.645  -1.145  -3.650  1.00  0.00           C  
ATOM   2377  C   MET B  67     -23.975   0.349  -3.555  1.00  0.00           C  
ATOM   2378  O   MET B  67     -24.512   0.788  -2.534  1.00  0.00           O  
ATOM   2379  CB  MET B  67     -22.133  -1.350  -3.474  1.00  0.00           C  
ATOM   2380  CG  MET B  67     -21.747  -2.808  -3.191  1.00  0.00           C  
ATOM   2381  SD  MET B  67     -19.956  -3.118  -3.111  1.00  0.00           S  
ATOM   2382  CE  MET B  67     -19.540  -2.326  -1.537  1.00  0.00           C  
ATOM   2383  N   LYS B  68     -23.709   1.123  -4.611  1.00  0.00           N  
ATOM   2384  CA  LYS B  68     -24.032   2.548  -4.675  1.00  0.00           C  
ATOM   2385  C   LYS B  68     -25.536   2.797  -4.576  1.00  0.00           C  
ATOM   2386  O   LYS B  68     -25.957   3.682  -3.837  1.00  0.00           O  
ATOM   2387  CB  LYS B  68     -23.478   3.168  -5.972  1.00  0.00           C  
ATOM   2388  CG  LYS B  68     -21.954   3.365  -5.939  1.00  0.00           C  
ATOM   2389  CD  LYS B  68     -21.418   3.803  -7.315  1.00  0.00           C  
ATOM   2390  CE  LYS B  68     -19.906   4.006  -7.243  1.00  0.00           C  
ATOM   2391  NZ  LYS B  68     -19.259   4.117  -8.588  1.00  0.00           N  
ATOM   2392  N   THR B  69     -26.340   1.995  -5.284  1.00  0.00           N  
ATOM   2393  CA  THR B  69     -27.801   2.121  -5.299  1.00  0.00           C  
ATOM   2394  C   THR B  69     -28.393   1.834  -3.921  1.00  0.00           C  
ATOM   2395  O   THR B  69     -29.120   2.660  -3.387  1.00  0.00           O  
ATOM   2396  CB  THR B  69     -28.420   1.199  -6.365  1.00  0.00           C  
ATOM   2397  OG1 THR B  69     -27.870   1.507  -7.627  1.00  0.00           O  
ATOM   2398  CG2 THR B  69     -29.934   1.378  -6.476  1.00  0.00           C  
ATOM   2399  N   LEU B  70     -28.017   0.720  -3.289  1.00  0.00           N  
ATOM   2400  CA  LEU B  70     -28.491   0.377  -1.948  1.00  0.00           C  
ATOM   2401  C   LEU B  70     -28.045   1.391  -0.887  1.00  0.00           C  
ATOM   2402  O   LEU B  70     -28.810   1.699   0.025  1.00  0.00           O  
ATOM   2403  CB  LEU B  70     -27.994  -1.028  -1.568  1.00  0.00           C  
ATOM   2404  CG  LEU B  70     -28.685  -2.175  -2.317  1.00  0.00           C  
ATOM   2405  CD1 LEU B  70     -28.007  -3.487  -1.921  1.00  0.00           C  
ATOM   2406  CD2 LEU B  70     -30.164  -2.298  -1.962  1.00  0.00           C  
ATOM   2407  N   ALA B  71     -26.840   1.934  -1.003  1.00  0.00           N  
ATOM   2408  CA  ALA B  71     -26.370   2.975  -0.099  1.00  0.00           C  
ATOM   2409  C   ALA B  71     -27.170   4.276  -0.244  1.00  0.00           C  
ATOM   2410  O   ALA B  71     -27.549   4.874   0.760  1.00  0.00           O  
ATOM   2411  CB  ALA B  71     -24.878   3.210  -0.347  1.00  0.00           C  
ATOM   2412  N   ALA B  72     -27.485   4.681  -1.480  1.00  0.00           N  
ATOM   2413  CA  ALA B  72     -28.300   5.858  -1.747  1.00  0.00           C  
ATOM   2414  C   ALA B  72     -29.731   5.702  -1.209  1.00  0.00           C  
ATOM   2415  O   ALA B  72     -30.283   6.654  -0.661  1.00  0.00           O  
ATOM   2416  CB  ALA B  72     -28.285   6.133  -3.251  1.00  0.00           C  
ATOM   2417  N   GLU B  73     -30.325   4.503  -1.303  1.00  0.00           N  
ATOM   2418  CA  GLU B  73     -31.637   4.194  -0.724  1.00  0.00           C  
ATOM   2419  C   GLU B  73     -31.604   4.194   0.817  1.00  0.00           C  
ATOM   2420  O   GLU B  73     -32.512   4.708   1.450  1.00  0.00           O  
ATOM   2421  CB  GLU B  73     -32.136   2.827  -1.235  1.00  0.00           C  
ATOM   2422  CG  GLU B  73     -32.591   2.832  -2.706  1.00  0.00           C  
ATOM   2423  CD  GLU B  73     -33.106   1.447  -3.204  1.00  0.00           C  
ATOM   2424  OE1 GLU B  73     -33.555   1.360  -4.369  1.00  0.00           O  
ATOM   2425  OE2 GLU B  73     -33.091   0.458  -2.436  1.00  0.00           O  
ATOM   2426  N   GLN B  74     -30.548   3.633   1.414  1.00  0.00           N  
ATOM   2427  CA  GLN B  74     -30.428   3.493   2.868  1.00  0.00           C  
ATOM   2428  C   GLN B  74     -30.076   4.811   3.576  1.00  0.00           C  
ATOM   2429  O   GLN B  74     -30.389   4.985   4.751  1.00  0.00           O  
ATOM   2430  CB  GLN B  74     -29.375   2.407   3.172  1.00  0.00           C  
ATOM   2431  CG  GLN B  74     -29.220   2.092   4.670  1.00  0.00           C  
ATOM   2432  CD  GLN B  74     -30.454   1.444   5.303  1.00  0.00           C  
ATOM   2433  OE1 GLN B  74     -31.249   0.772   4.661  1.00  0.00           O  
ATOM   2434  NE2 GLN B  74     -30.634   1.595   6.590  1.00  0.00           N  
ATOM   2435  N   GLN B  75     -29.401   5.728   2.918  1.00  0.00           N  
ATOM   2436  CA  GLN B  75     -28.821   6.981   3.433  1.00  0.00           C  
ATOM   2437  C   GLN B  75     -27.792   6.794   4.555  1.00  0.00           C  
ATOM   2438  O   GLN B  75     -26.655   7.245   4.420  1.00  0.00           O  
ATOM   2439  CB  GLN B  75     -29.940   7.969   3.846  1.00  0.00           C  
ATOM   2440  CG  GLN B  75     -30.748   8.482   2.651  1.00  0.00           C  
ATOM   2441  CD  GLN B  75     -29.879   9.333   1.733  1.00  0.00           C  
ATOM   2442  OE1 GLN B  75     -29.106  10.199   2.166  1.00  0.00           O  
ATOM   2443  NE2 GLN B  75     -29.914   9.107   0.440  1.00  0.00           N  
ATOM   2444  N   ASN B  76     -28.160   6.112   5.655  1.00  0.00           N  
ATOM   2445  CA  ASN B  76     -27.279   5.889   6.794  1.00  0.00           C  
ATOM   2446  C   ASN B  76     -27.464   4.472   7.367  1.00  0.00           C  
ATOM   2447  O   ASN B  76     -28.590   4.010   7.542  1.00  0.00           O  
ATOM   2448  CB  ASN B  76     -27.547   6.994   7.834  1.00  0.00           C  
ATOM   2449  CG  ASN B  76     -26.298   7.377   8.598  1.00  0.00           C  
ATOM   2450  OD1 ASN B  76     -25.391   6.597   8.826  1.00  0.00           O  
ATOM   2451  ND2 ASN B  76     -26.195   8.621   9.007  1.00  0.00           N  
ATOM   2452  N   GLY B  77     -26.371   3.780   7.624  1.00  0.00           N  
ATOM   2453  CA  GLY B  77     -26.438   2.404   8.109  1.00  0.00           C  
ATOM   2454  C   GLY B  77     -25.228   1.557   7.741  1.00  0.00           C  
ATOM   2455  O   GLY B  77     -24.084   2.019   7.746  1.00  0.00           O  
ATOM   2456  N   VAL B  78     -25.510   0.289   7.460  1.00  0.00           N  
ATOM   2457  CA  VAL B  78     -24.510  -0.740   7.192  1.00  0.00           C  
ATOM   2458  C   VAL B  78     -24.883  -1.489   5.920  1.00  0.00           C  
ATOM   2459  O   VAL B  78     -25.979  -2.022   5.813  1.00  0.00           O  
ATOM   2460  CB  VAL B  78     -24.404  -1.720   8.377  1.00  0.00           C  
ATOM   2461  CG1 VAL B  78     -23.355  -2.797   8.127  1.00  0.00           C  
ATOM   2462  CG2 VAL B  78     -24.034  -0.989   9.678  1.00  0.00           C  
ATOM   2463  N   LEU B  79     -23.942  -1.585   4.982  1.00  0.00           N  
ATOM   2464  CA  LEU B  79     -24.044  -2.419   3.788  1.00  0.00           C  
ATOM   2465  C   LEU B  79     -23.157  -3.655   3.957  1.00  0.00           C  
ATOM   2466  O   LEU B  79     -21.941  -3.541   4.108  1.00  0.00           O  
ATOM   2467  CB  LEU B  79     -23.654  -1.574   2.567  1.00  0.00           C  
ATOM   2468  CG  LEU B  79     -23.576  -2.357   1.241  1.00  0.00           C  
ATOM   2469  CD1 LEU B  79     -24.941  -2.855   0.776  1.00  0.00           C  
ATOM   2470  CD2 LEU B  79     -23.019  -1.441   0.150  1.00  0.00           C  
ATOM   2471  N   LYS B  80     -23.753  -4.852   3.898  1.00  0.00           N  
ATOM   2472  CA  LYS B  80     -23.030  -6.119   3.874  1.00  0.00           C  
ATOM   2473  C   LYS B  80     -23.061  -6.702   2.462  1.00  0.00           C  
ATOM   2474  O   LYS B  80     -24.124  -6.804   1.863  1.00  0.00           O  
ATOM   2475  CB  LYS B  80     -23.609  -7.071   4.932  1.00  0.00           C  
ATOM   2476  CG  LYS B  80     -22.761  -8.350   5.088  1.00  0.00           C  
ATOM   2477  CD  LYS B  80     -23.338  -9.252   6.195  1.00  0.00           C  
ATOM   2478  CE  LYS B  80     -22.485 -10.513   6.338  1.00  0.00           C  
ATOM   2479  NZ  LYS B  80     -23.037 -11.459   7.347  1.00  0.00           N  
ATOM   2480  N   VAL B  81     -21.904  -7.117   1.968  1.00  0.00           N  
ATOM   2481  CA  VAL B  81     -21.766  -7.832   0.692  1.00  0.00           C  
ATOM   2482  C   VAL B  81     -21.137  -9.184   0.970  1.00  0.00           C  
ATOM   2483  O   VAL B  81     -20.086  -9.248   1.598  1.00  0.00           O  
ATOM   2484  CB  VAL B  81     -20.921  -7.052  -0.325  1.00  0.00           C  
ATOM   2485  CG1 VAL B  81     -20.851  -7.788  -1.666  1.00  0.00           C  
ATOM   2486  CG2 VAL B  81     -21.487  -5.645  -0.573  1.00  0.00           C  
ATOM   2487  N   VAL B  82     -21.779 -10.258   0.508  1.00  0.00           N  
ATOM   2488  CA  VAL B  82     -21.260 -11.624   0.538  1.00  0.00           C  
ATOM   2489  C   VAL B  82     -21.043 -12.083  -0.897  1.00  0.00           C  
ATOM   2490  O   VAL B  82     -21.907 -11.878  -1.743  1.00  0.00           O  
ATOM   2491  CB  VAL B  82     -22.217 -12.576   1.282  1.00  0.00           C  
ATOM   2492  CG1 VAL B  82     -21.693 -14.010   1.331  1.00  0.00           C  
ATOM   2493  CG2 VAL B  82     -22.479 -12.121   2.722  1.00  0.00           C  
ATOM   2494  N   ILE B  83     -19.909 -12.720  -1.164  1.00  0.00           N  
ATOM   2495  CA  ILE B  83     -19.641 -13.415  -2.419  1.00  0.00           C  
ATOM   2496  C   ILE B  83     -19.366 -14.875  -2.084  1.00  0.00           C  
ATOM   2497  O   ILE B  83     -18.531 -15.162  -1.225  1.00  0.00           O  
ATOM   2498  CB  ILE B  83     -18.486 -12.760  -3.207  1.00  0.00           C  
ATOM   2499  CG1 ILE B  83     -18.843 -11.303  -3.564  1.00  0.00           C  
ATOM   2500  CG2 ILE B  83     -18.178 -13.578  -4.475  1.00  0.00           C  
ATOM   2501  CD1 ILE B  83     -17.728 -10.539  -4.285  1.00  0.00           C  
ATOM   2502  N   SER B  84     -20.053 -15.801  -2.754  1.00  0.00           N  
ATOM   2503  CA  SER B  84     -19.765 -17.229  -2.688  1.00  0.00           C  
ATOM   2504  C   SER B  84     -19.350 -17.760  -4.049  1.00  0.00           C  
ATOM   2505  O   SER B  84     -19.583 -17.126  -5.079  1.00  0.00           O  
ATOM   2506  CB  SER B  84     -20.976 -18.002  -2.142  1.00  0.00           C  
ATOM   2507  OG  SER B  84     -21.869 -18.315  -3.189  1.00  0.00           O  
ATOM   2508  N   ARG B  85     -18.766 -18.966  -4.079  1.00  0.00           N  
ATOM   2509  CA  ARG B  85     -18.445 -19.667  -5.327  1.00  0.00           C  
ATOM   2510  C   ARG B  85     -19.690 -20.057  -6.138  1.00  0.00           C  
ATOM   2511  O   ARG B  85     -19.558 -20.461  -7.285  1.00  0.00           O  
ATOM   2512  CB  ARG B  85     -17.566 -20.877  -5.003  1.00  0.00           C  
ATOM   2513  CG  ARG B  85     -16.772 -21.364  -6.231  1.00  0.00           C  
ATOM   2514  CD  ARG B  85     -15.921 -22.592  -5.910  1.00  0.00           C  
ATOM   2515  NE  ARG B  85     -15.035 -22.354  -4.773  1.00  0.00           N  
ATOM   2516  CZ  ARG B  85     -13.876 -21.721  -4.747  1.00  0.00           C  
ATOM   2517  NH1 ARG B  85     -13.267 -21.342  -5.834  1.00  0.00           N  
ATOM   2518  NH2 ARG B  85     -13.321 -21.464  -3.608  1.00  0.00           N  
ATOM   2519  N   GLY B  86     -20.874 -19.935  -5.554  1.00  0.00           N  
ATOM   2520  CA  GLY B  86     -22.121 -20.390  -6.147  1.00  0.00           C  
ATOM   2521  C   GLY B  86     -22.390 -21.865  -5.864  1.00  0.00           C  
ATOM   2522  O   GLY B  86     -21.889 -22.430  -4.893  1.00  0.00           O  
ATOM   2523  N   SER B  87     -23.200 -22.493  -6.715  1.00  0.00           N  
ATOM   2524  CA  SER B  87     -23.586 -23.898  -6.582  1.00  0.00           C  
ATOM   2525  C   SER B  87     -22.711 -24.820  -7.430  1.00  0.00           C  
ATOM   2526  O   SER B  87     -22.009 -24.379  -8.338  1.00  0.00           O  
ATOM   2527  CB  SER B  87     -25.070 -24.074  -6.941  1.00  0.00           C  
ATOM   2528  OG  SER B  87     -25.872 -23.351  -6.041  1.00  0.00           O  
ATOM   2529  N   GLY B  88     -22.774 -26.131  -7.153  1.00  0.00           N  
ATOM   2530  CA  GLY B  88     -22.105 -27.153  -7.950  1.00  0.00           C  
ATOM   2531  C   GLY B  88     -20.786 -27.638  -7.353  1.00  0.00           C  
ATOM   2532  O   GLY B  88     -20.459 -27.386  -6.194  1.00  0.00           O  
ATOM   2533  N   GLY B  89     -20.040 -28.398  -8.161  1.00  0.00           N  
ATOM   2534  CA  GLY B  89     -18.923 -29.207  -7.682  1.00  0.00           C  
ATOM   2535  C   GLY B  89     -19.385 -30.512  -7.016  1.00  0.00           C  
ATOM   2536  O   GLY B  89     -20.558 -30.705  -6.711  1.00  0.00           O  
ATOM   2537  N   ARG B  90     -18.443 -31.444  -6.784  1.00  0.00           N  
ATOM   2538  CA  ARG B  90     -18.688 -32.684  -6.031  1.00  0.00           C  
ATOM   2539  C   ARG B  90     -17.949 -32.621  -4.696  1.00  0.00           C  
ATOM   2540  O   ARG B  90     -16.718 -32.646  -4.682  1.00  0.00           O  
ATOM   2541  CB  ARG B  90     -18.273 -33.928  -6.835  1.00  0.00           C  
ATOM   2542  CG  ARG B  90     -19.287 -34.282  -7.937  1.00  0.00           C  
ATOM   2543  CD  ARG B  90     -18.883 -35.595  -8.607  1.00  0.00           C  
ATOM   2544  NE  ARG B  90     -19.856 -36.019  -9.631  1.00  0.00           N  
ATOM   2545  CZ  ARG B  90     -19.805 -37.130 -10.362  1.00  0.00           C  
ATOM   2546  NH1 ARG B  90     -18.827 -37.981 -10.228  1.00  0.00           N  
ATOM   2547  NH2 ARG B  90     -20.734 -37.389 -11.221  1.00  0.00           N  
ATOM   2548  N   GLY B  91     -18.697 -32.539  -3.608  1.00  0.00           N  
ATOM   2549  CA  GLY B  91     -18.115 -32.352  -2.280  1.00  0.00           C  
ATOM   2550  C   GLY B  91     -17.288 -31.064  -2.223  1.00  0.00           C  
ATOM   2551  O   GLY B  91     -17.747 -30.022  -2.676  1.00  0.00           O  
ATOM   2552  N   TYR B  92     -16.057 -31.145  -1.723  1.00  0.00           N  
ATOM   2553  CA  TYR B  92     -15.162 -29.993  -1.651  1.00  0.00           C  
ATOM   2554  C   TYR B  92     -14.604 -29.532  -3.011  1.00  0.00           C  
ATOM   2555  O   TYR B  92     -14.089 -28.423  -3.099  1.00  0.00           O  
ATOM   2556  CB  TYR B  92     -14.008 -30.306  -0.682  1.00  0.00           C  
ATOM   2557  CG  TYR B  92     -14.462 -30.679   0.715  1.00  0.00           C  
ATOM   2558  CD1 TYR B  92     -15.278 -29.801   1.448  1.00  0.00           C  
ATOM   2559  CD2 TYR B  92     -14.079 -31.911   1.286  1.00  0.00           C  
ATOM   2560  CE1 TYR B  92     -15.712 -30.139   2.738  1.00  0.00           C  
ATOM   2561  CE2 TYR B  92     -14.507 -32.254   2.580  1.00  0.00           C  
ATOM   2562  CZ  TYR B  92     -15.327 -31.371   3.298  1.00  0.00           C  
ATOM   2563  OH  TYR B  92     -15.758 -31.701   4.556  1.00  0.00           O  
ATOM   2564  N   SER B  93     -14.708 -30.348  -4.058  1.00  0.00           N  
ATOM   2565  CA  SER B  93     -14.214 -29.984  -5.387  1.00  0.00           C  
ATOM   2566  C   SER B  93     -14.923 -28.746  -5.925  1.00  0.00           C  
ATOM   2567  O   SER B  93     -16.148 -28.638  -5.856  1.00  0.00           O  
ATOM   2568  CB  SER B  93     -14.374 -31.144  -6.373  1.00  0.00           C  
ATOM   2569  OG  SER B  93     -13.871 -30.766  -7.644  1.00  0.00           O  
ATOM   2570  N   THR B  94     -14.155 -27.826  -6.502  1.00  0.00           N  
ATOM   2571  CA  THR B  94     -14.658 -26.611  -7.143  1.00  0.00           C  
ATOM   2572  C   THR B  94     -14.848 -26.770  -8.651  1.00  0.00           C  
ATOM   2573  O   THR B  94     -15.343 -25.855  -9.303  1.00  0.00           O  
ATOM   2574  CB  THR B  94     -13.717 -25.438  -6.856  1.00  0.00           C  
ATOM   2575  OG1 THR B  94     -12.433 -25.715  -7.358  1.00  0.00           O  
ATOM   2576  CG2 THR B  94     -13.562 -25.182  -5.355  1.00  0.00           C  
ATOM   2577  N   LEU B  95     -14.482 -27.938  -9.217  1.00  0.00           N  
ATOM   2578  CA  LEU B  95     -14.642 -28.210 -10.638  1.00  0.00           C  
ATOM   2579  C   LEU B  95     -16.119 -28.127 -11.034  1.00  0.00           C  
ATOM   2580  O   LEU B  95     -16.972 -28.745 -10.396  1.00  0.00           O  
ATOM   2581  CB  LEU B  95     -14.068 -29.598 -10.989  1.00  0.00           C  
ATOM   2582  CG  LEU B  95     -13.011 -29.544 -12.104  1.00  0.00           C  
ATOM   2583  CD1 LEU B  95     -11.610 -29.521 -11.510  1.00  0.00           C  
ATOM   2584  CD2 LEU B  95     -13.126 -30.755 -13.026  1.00  0.00           C  
ATOM   2585  N   ASN B  96     -16.416 -27.379 -12.092  1.00  0.00           N  
ATOM   2586  CA  ASN B  96     -17.778 -27.133 -12.594  1.00  0.00           C  
ATOM   2587  C   ASN B  96     -18.719 -26.466 -11.569  1.00  0.00           C  
ATOM   2588  O   ASN B  96     -19.931 -26.629 -11.650  1.00  0.00           O  
ATOM   2589  CB  ASN B  96     -18.370 -28.425 -13.189  1.00  0.00           C  
ATOM   2590  CG  ASN B  96     -17.503 -29.051 -14.255  1.00  0.00           C  
ATOM   2591  OD1 ASN B  96     -16.803 -28.395 -15.011  1.00  0.00           O  
ATOM   2592  ND2 ASN B  96     -17.513 -30.352 -14.360  1.00  0.00           N  
ATOM   2593  N   SER B  97     -18.177 -25.731 -10.604  1.00  0.00           N  
ATOM   2594  CA  SER B  97     -18.962 -24.860  -9.732  1.00  0.00           C  
ATOM   2595  C   SER B  97     -19.151 -23.470 -10.348  1.00  0.00           C  
ATOM   2596  O   SER B  97     -18.411 -23.067 -11.243  1.00  0.00           O  
ATOM   2597  CB  SER B  97     -18.338 -24.773  -8.335  1.00  0.00           C  
ATOM   2598  OG  SER B  97     -17.083 -24.121  -8.378  1.00  0.00           O  
ATOM   2599  N   GLY B  98     -20.143 -22.747  -9.845  1.00  0.00           N  
ATOM   2600  CA  GLY B  98     -20.452 -21.394 -10.282  1.00  0.00           C  
ATOM   2601  C   GLY B  98     -21.725 -21.302 -11.127  1.00  0.00           C  
ATOM   2602  O   GLY B  98     -22.437 -22.290 -11.291  1.00  0.00           O  
ATOM   2603  N   PRO B  99     -22.045 -20.110 -11.669  1.00  0.00           N  
ATOM   2604  CA  PRO B  99     -21.319 -18.852 -11.470  1.00  0.00           C  
ATOM   2605  C   PRO B  99     -21.327 -18.395 -10.004  1.00  0.00           C  
ATOM   2606  O   PRO B  99     -22.155 -18.847  -9.213  1.00  0.00           O  
ATOM   2607  CB  PRO B  99     -22.011 -17.847 -12.394  1.00  0.00           C  
ATOM   2608  CG  PRO B  99     -23.441 -18.372 -12.446  1.00  0.00           C  
ATOM   2609  CD  PRO B  99     -23.257 -19.882 -12.420  1.00  0.00           C  
ATOM   2610  N   ALA B 100     -20.404 -17.504  -9.645  1.00  0.00           N  
ATOM   2611  CA  ALA B 100     -20.326 -16.961  -8.296  1.00  0.00           C  
ATOM   2612  C   ALA B 100     -21.607 -16.189  -7.930  1.00  0.00           C  
ATOM   2613  O   ALA B 100     -22.183 -15.486  -8.759  1.00  0.00           O  
ATOM   2614  CB  ALA B 100     -19.074 -16.091  -8.167  1.00  0.00           C  
ATOM   2615  N   THR B 101     -22.034 -16.302  -6.683  1.00  0.00           N  
ATOM   2616  CA  THR B 101     -23.195 -15.596  -6.136  1.00  0.00           C  
ATOM   2617  C   THR B 101     -22.750 -14.336  -5.412  1.00  0.00           C  
ATOM   2618  O   THR B 101     -21.822 -14.375  -4.613  1.00  0.00           O  
ATOM   2619  CB  THR B 101     -23.973 -16.512  -5.172  1.00  0.00           C  
ATOM   2620  OG1 THR B 101     -24.378 -17.686  -5.827  1.00  0.00           O  
ATOM   2621  CG2 THR B 101     -25.235 -15.852  -4.633  1.00  0.00           C  
ATOM   2622  N   ARG B 102     -23.438 -13.225  -5.643  1.00  0.00           N  
ATOM   2623  CA  ARG B 102     -23.301 -12.000  -4.844  1.00  0.00           C  
ATOM   2624  C   ARG B 102     -24.584 -11.718  -4.067  1.00  0.00           C  
ATOM   2625  O   ARG B 102     -25.677 -11.796  -4.628  1.00  0.00           O  
ATOM   2626  CB  ARG B 102     -22.846 -10.821  -5.721  1.00  0.00           C  
ATOM   2627  CG  ARG B 102     -23.887 -10.380  -6.750  1.00  0.00           C  
ATOM   2628  CD  ARG B 102     -23.330  -9.271  -7.651  1.00  0.00           C  
ATOM   2629  NE  ARG B 102     -24.352  -8.760  -8.569  1.00  0.00           N  
ATOM   2630  CZ  ARG B 102     -24.739  -9.270  -9.733  1.00  0.00           C  
ATOM   2631  NH1 ARG B 102     -24.217 -10.352 -10.232  1.00  0.00           N  
ATOM   2632  NH2 ARG B 102     -25.671  -8.683 -10.400  1.00  0.00           N  
ATOM   2633  N   ILE B 103     -24.451 -11.405  -2.788  1.00  0.00           N  
ATOM   2634  CA  ILE B 103     -25.556 -11.153  -1.865  1.00  0.00           C  
ATOM   2635  C   ILE B 103     -25.307  -9.818  -1.178  1.00  0.00           C  
ATOM   2636  O   ILE B 103     -24.315  -9.666  -0.462  1.00  0.00           O  
ATOM   2637  CB  ILE B 103     -25.692 -12.285  -0.820  1.00  0.00           C  
ATOM   2638  CG1 ILE B 103     -25.705 -13.690  -1.460  1.00  0.00           C  
ATOM   2639  CG2 ILE B 103     -26.942 -12.051   0.052  1.00  0.00           C  
ATOM   2640  CD1 ILE B 103     -25.677 -14.844  -0.457  1.00  0.00           C  
ATOM   2641  N   LEU B 104     -26.208  -8.859  -1.377  1.00  0.00           N  
ATOM   2642  CA  LEU B 104     -26.148  -7.552  -0.750  1.00  0.00           C  
ATOM   2643  C   LEU B 104     -27.305  -7.387   0.231  1.00  0.00           C  
ATOM   2644  O   LEU B 104     -28.424  -7.806  -0.045  1.00  0.00           O  
ATOM   2645  CB  LEU B 104     -26.143  -6.426  -1.802  1.00  0.00           C  
ATOM   2646  CG  LEU B 104     -24.880  -6.334  -2.680  1.00  0.00           C  
ATOM   2647  CD1 LEU B 104     -24.862  -7.365  -3.809  1.00  0.00           C  
ATOM   2648  CD2 LEU B 104     -24.811  -4.953  -3.330  1.00  0.00           C  
ATOM   2649  N   SER B 105     -27.036  -6.752   1.368  1.00  0.00           N  
ATOM   2650  CA  SER B 105     -28.054  -6.379   2.347  1.00  0.00           C  
ATOM   2651  C   SER B 105     -27.689  -5.080   3.040  1.00  0.00           C  
ATOM   2652  O   SER B 105     -26.511  -4.794   3.259  1.00  0.00           O  
ATOM   2653  CB  SER B 105     -28.264  -7.496   3.373  1.00  0.00           C  
ATOM   2654  OG  SER B 105     -27.065  -7.830   4.046  1.00  0.00           O  
ATOM   2655  N   VAL B 106     -28.709  -4.324   3.423  1.00  0.00           N  
ATOM   2656  CA  VAL B 106     -28.572  -3.098   4.201  1.00  0.00           C  
ATOM   2657  C   VAL B 106     -29.282  -3.247   5.541  1.00  0.00           C  
ATOM   2658  O   VAL B 106     -30.342  -3.854   5.631  1.00  0.00           O  
ATOM   2659  CB  VAL B 106     -29.062  -1.843   3.441  1.00  0.00           C  
ATOM   2660  CG1 VAL B 106     -28.004  -1.404   2.437  1.00  0.00           C  
ATOM   2661  CG2 VAL B 106     -30.391  -2.064   2.713  1.00  0.00           C  
ATOM   2662  N   THR B 107     -28.686  -2.700   6.596  1.00  0.00           N  
ATOM   2663  CA  THR B 107     -29.240  -2.673   7.953  1.00  0.00           C  
ATOM   2664  C   THR B 107     -28.986  -1.310   8.587  1.00  0.00           C  
ATOM   2665  O   THR B 107     -28.100  -0.564   8.152  1.00  0.00           O  
ATOM   2666  CB  THR B 107     -28.667  -3.790   8.839  1.00  0.00           C  
ATOM   2667  OG1 THR B 107     -27.259  -3.728   8.895  1.00  0.00           O  
ATOM   2668  CG2 THR B 107     -29.033  -5.187   8.343  1.00  0.00           C  
ATOM   2669  N   ALA B 108     -29.744  -0.976   9.633  1.00  0.00           N  
ATOM   2670  CA  ALA B 108     -29.509   0.230  10.408  1.00  0.00           C  
ATOM   2671  C   ALA B 108     -28.111   0.216  11.062  1.00  0.00           C  
ATOM   2672  O   ALA B 108     -27.556  -0.848  11.365  1.00  0.00           O  
ATOM   2673  CB  ALA B 108     -30.623   0.377  11.443  1.00  0.00           C  
ATOM   2674  N   TYR B 109     -27.555   1.404  11.310  1.00  0.00           N  
ATOM   2675  CA  TYR B 109     -26.307   1.523  12.058  1.00  0.00           C  
ATOM   2676  C   TYR B 109     -26.521   1.111  13.526  1.00  0.00           C  
ATOM   2677  O   TYR B 109     -27.513   1.525  14.121  1.00  0.00           O  
ATOM   2678  CB  TYR B 109     -25.781   2.954  11.942  1.00  0.00           C  
ATOM   2679  CG  TYR B 109     -24.428   3.138  12.600  1.00  0.00           C  
ATOM   2680  CD1 TYR B 109     -24.336   3.805  13.842  1.00  0.00           C  
ATOM   2681  CD2 TYR B 109     -23.273   2.621  12.002  1.00  0.00           C  
ATOM   2682  CE1 TYR B 109     -23.083   3.974  14.459  1.00  0.00           C  
ATOM   2683  CE2 TYR B 109     -22.017   2.779  12.615  1.00  0.00           C  
ATOM   2684  CZ  TYR B 109     -21.925   3.462  13.844  1.00  0.00           C  
ATOM   2685  OH  TYR B 109     -20.704   3.634  14.431  1.00  0.00           O  
ATOM   2686  N   PRO B 110     -25.636   0.316  14.138  1.00  0.00           N  
ATOM   2687  CA  PRO B 110     -25.800  -0.119  15.520  1.00  0.00           C  
ATOM   2688  C   PRO B 110     -25.695   1.051  16.504  1.00  0.00           C  
ATOM   2689  O   PRO B 110     -24.624   1.651  16.645  1.00  0.00           O  
ATOM   2690  CB  PRO B 110     -24.707  -1.171  15.757  1.00  0.00           C  
ATOM   2691  CG  PRO B 110     -24.298  -1.624  14.362  1.00  0.00           C  
ATOM   2692  CD  PRO B 110     -24.506  -0.362  13.523  1.00  0.00           C  
ATOM   2693  N   ALA B 111     -26.763   1.338  17.239  1.00  0.00           N  
ATOM   2694  CA  ALA B 111     -26.829   2.490  18.146  1.00  0.00           C  
ATOM   2695  C   ALA B 111     -25.827   2.429  19.317  1.00  0.00           C  
ATOM   2696  O   ALA B 111     -25.402   3.459  19.824  1.00  0.00           O  
ATOM   2697  CB  ALA B 111     -28.269   2.589  18.665  1.00  0.00           C  
ATOM   2698  N   HIS B 112     -25.415   1.222  19.750  1.00  0.00           N  
ATOM   2699  CA  HIS B 112     -24.506   1.056  20.887  1.00  0.00           C  
ATOM   2700  C   HIS B 112     -23.096   1.605  20.635  1.00  0.00           C  
ATOM   2701  O   HIS B 112     -22.397   1.929  21.588  1.00  0.00           O  
ATOM   2702  CB  HIS B 112     -24.459  -0.423  21.300  1.00  0.00           C  
ATOM   2703  CG  HIS B 112     -23.881  -1.332  20.245  1.00  0.00           C  
ATOM   2704  ND1 HIS B 112     -24.601  -2.069  19.321  1.00  0.00           N  
ATOM   2705  CD2 HIS B 112     -22.556  -1.618  20.043  1.00  0.00           C  
ATOM   2706  CE1 HIS B 112     -23.723  -2.777  18.589  1.00  0.00           C  
ATOM   2707  NE2 HIS B 112     -22.475  -2.524  18.992  1.00  0.00           N  
ATOM   2708  N   TYR B 113     -22.689   1.755  19.375  1.00  0.00           N  
ATOM   2709  CA  TYR B 113     -21.364   2.280  19.057  1.00  0.00           C  
ATOM   2710  C   TYR B 113     -21.159   3.732  19.505  1.00  0.00           C  
ATOM   2711  O   TYR B 113     -20.040   4.086  19.864  1.00  0.00           O  
ATOM   2712  CB  TYR B 113     -21.087   2.142  17.561  1.00  0.00           C  
ATOM   2713  CG  TYR B 113     -20.772   0.744  17.069  1.00  0.00           C  
ATOM   2714  CD1 TYR B 113     -20.009  -0.149  17.853  1.00  0.00           C  
ATOM   2715  CD2 TYR B 113     -21.191   0.339  15.787  1.00  0.00           C  
ATOM   2716  CE1 TYR B 113     -19.675  -1.423  17.364  1.00  0.00           C  
ATOM   2717  CE2 TYR B 113     -20.863  -0.932  15.295  1.00  0.00           C  
ATOM   2718  CZ  TYR B 113     -20.101  -1.809  16.084  1.00  0.00           C  
ATOM   2719  OH  TYR B 113     -19.781  -3.056  15.606  1.00  0.00           O  
ATOM   2720  N   ASP B 114     -22.207   4.563  19.525  1.00  0.00           N  
ATOM   2721  CA  ASP B 114     -22.067   5.953  19.974  1.00  0.00           C  
ATOM   2722  C   ASP B 114     -21.806   6.035  21.488  1.00  0.00           C  
ATOM   2723  O   ASP B 114     -20.973   6.826  21.923  1.00  0.00           O  
ATOM   2724  CB  ASP B 114     -23.307   6.761  19.570  1.00  0.00           C  
ATOM   2725  CG  ASP B 114     -23.436   6.889  18.041  1.00  0.00           C  
ATOM   2726  OD1 ASP B 114     -22.385   6.926  17.349  1.00  0.00           O  
ATOM   2727  OD2 ASP B 114     -24.588   6.938  17.556  1.00  0.00           O  
ATOM   2728  N   ARG B 115     -22.420   5.147  22.270  1.00  0.00           N  
ATOM   2729  CA  ARG B 115     -22.167   5.040  23.714  1.00  0.00           C  
ATOM   2730  C   ARG B 115     -20.740   4.557  23.988  1.00  0.00           C  
ATOM   2731  O   ARG B 115     -20.006   5.206  24.719  1.00  0.00           O  
ATOM   2732  CB  ARG B 115     -23.204   4.120  24.367  1.00  0.00           C  
ATOM   2733  CG  ARG B 115     -23.257   4.389  25.876  1.00  0.00           C  
ATOM   2734  CD  ARG B 115     -24.079   3.333  26.628  1.00  0.00           C  
ATOM   2735  NE  ARG B 115     -23.247   2.166  26.928  1.00  0.00           N  
ATOM   2736  CZ  ARG B 115     -23.637   0.974  27.303  1.00  0.00           C  
ATOM   2737  NH1 ARG B 115     -24.900   0.666  27.420  1.00  0.00           N  
ATOM   2738  NH2 ARG B 115     -22.735   0.081  27.579  1.00  0.00           N  
ATOM   2739  N   LEU B 116     -20.340   3.467  23.341  1.00  0.00           N  
ATOM   2740  CA  LEU B 116     -19.011   2.885  23.517  1.00  0.00           C  
ATOM   2741  C   LEU B 116     -17.877   3.830  23.091  1.00  0.00           C  
ATOM   2742  O   LEU B 116     -16.814   3.815  23.699  1.00  0.00           O  
ATOM   2743  CB  LEU B 116     -18.922   1.576  22.708  1.00  0.00           C  
ATOM   2744  CG  LEU B 116     -19.805   0.434  23.228  1.00  0.00           C  
ATOM   2745  CD1 LEU B 116     -19.731  -0.745  22.253  1.00  0.00           C  
ATOM   2746  CD2 LEU B 116     -19.371  -0.051  24.604  1.00  0.00           C  
ATOM   2747  N   ARG B 117     -18.122   4.689  22.103  1.00  0.00           N  
ATOM   2748  CA  ARG B 117     -17.126   5.685  21.674  1.00  0.00           C  
ATOM   2749  C   ARG B 117     -16.839   6.732  22.751  1.00  0.00           C  
ATOM   2750  O   ARG B 117     -15.715   7.198  22.840  1.00  0.00           O  
ATOM   2751  CB  ARG B 117     -17.597   6.334  20.369  1.00  0.00           C  
ATOM   2752  CG  ARG B 117     -16.436   6.876  19.538  1.00  0.00           C  
ATOM   2753  CD  ARG B 117     -16.906   7.585  18.266  1.00  0.00           C  
ATOM   2754  NE  ARG B 117     -17.743   6.722  17.416  1.00  0.00           N  
ATOM   2755  CZ  ARG B 117     -18.938   7.023  16.918  1.00  0.00           C  
ATOM   2756  NH1 ARG B 117     -19.427   8.218  16.979  1.00  0.00           N  
ATOM   2757  NH2 ARG B 117     -19.684   6.115  16.379  1.00  0.00           N  
ATOM   2758  N   ASN B 118     -17.831   7.076  23.565  1.00  0.00           N  
ATOM   2759  CA  ASN B 118     -17.709   8.063  24.636  1.00  0.00           C  
ATOM   2760  C   ASN B 118     -17.216   7.447  25.953  1.00  0.00           C  
ATOM   2761  O   ASN B 118     -16.443   8.080  26.669  1.00  0.00           O  
ATOM   2762  CB  ASN B 118     -19.067   8.738  24.842  1.00  0.00           C  
ATOM   2763  CG  ASN B 118     -19.474   9.647  23.689  1.00  0.00           C  
ATOM   2764  OD1 ASN B 118     -18.681  10.191  22.949  1.00  0.00           O  
ATOM   2765  ND2 ASN B 118     -20.759   9.868  23.518  1.00  0.00           N  
ATOM   2766  N   GLU B 119     -17.662   6.233  26.279  1.00  0.00           N  
ATOM   2767  CA  GLU B 119     -17.318   5.547  27.534  1.00  0.00           C  
ATOM   2768  C   GLU B 119     -15.980   4.793  27.463  1.00  0.00           C  
ATOM   2769  O   GLU B 119     -15.354   4.527  28.487  1.00  0.00           O  
ATOM   2770  CB  GLU B 119     -18.471   4.587  27.925  1.00  0.00           C  
ATOM   2771  CG  GLU B 119     -19.771   5.319  28.285  1.00  0.00           C  
ATOM   2772  CD  GLU B 119     -20.994   4.401  28.541  1.00  0.00           C  
ATOM   2773  OE1 GLU B 119     -22.088   4.930  28.820  1.00  0.00           O  
ATOM   2774  OE2 GLU B 119     -20.899   3.157  28.411  1.00  0.00           O  
ATOM   2775  N   GLY B 120     -15.539   4.466  26.266  1.00  0.00           N  
ATOM   2776  CA  GLY B 120     -14.446   3.530  26.021  1.00  0.00           C  
ATOM   2777  C   GLY B 120     -14.936   2.075  26.013  1.00  0.00           C  
ATOM   2778  O   GLY B 120     -16.059   1.766  26.409  1.00  0.00           O  
ATOM   2779  N   ILE B 121     -14.085   1.181  25.530  1.00  0.00           N  
ATOM   2780  CA  ILE B 121     -14.360  -0.252  25.439  1.00  0.00           C  
ATOM   2781  C   ILE B 121     -13.554  -1.009  26.488  1.00  0.00           C  
ATOM   2782  O   ILE B 121     -12.361  -0.760  26.670  1.00  0.00           O  
ATOM   2783  CB  ILE B 121     -14.105  -0.740  23.999  1.00  0.00           C  
ATOM   2784  CG1 ILE B 121     -15.371  -0.441  23.183  1.00  0.00           C  
ATOM   2785  CG2 ILE B 121     -13.740  -2.229  23.925  1.00  0.00           C  
ATOM   2786  CD1 ILE B 121     -15.395  -1.025  21.775  1.00  0.00           C  
ATOM   2787  N   THR B 122     -14.185  -1.987  27.116  1.00  0.00           N  
ATOM   2788  CA  THR B 122     -13.519  -2.974  27.967  1.00  0.00           C  
ATOM   2789  C   THR B 122     -13.282  -4.263  27.186  1.00  0.00           C  
ATOM   2790  O   THR B 122     -14.157  -4.743  26.467  1.00  0.00           O  
ATOM   2791  CB  THR B 122     -14.307  -3.243  29.253  1.00  0.00           C  
ATOM   2792  OG1 THR B 122     -15.632  -3.617  28.968  1.00  0.00           O  
ATOM   2793  CG2 THR B 122     -14.372  -2.012  30.148  1.00  0.00           C  
ATOM   2794  N   LEU B 123     -12.091  -4.834  27.325  1.00  0.00           N  
ATOM   2795  CA  LEU B 123     -11.727  -6.102  26.701  1.00  0.00           C  
ATOM   2796  C   LEU B 123     -11.632  -7.217  27.740  1.00  0.00           C  
ATOM   2797  O   LEU B 123     -11.037  -7.042  28.799  1.00  0.00           O  
ATOM   2798  CB  LEU B 123     -10.405  -5.985  25.919  1.00  0.00           C  
ATOM   2799  CG  LEU B 123     -10.359  -4.921  24.812  1.00  0.00           C  
ATOM   2800  CD1 LEU B 123      -9.013  -4.998  24.088  1.00  0.00           C  
ATOM   2801  CD2 LEU B 123     -11.454  -5.099  23.770  1.00  0.00           C  
ATOM   2802  N   ALA B 124     -12.125  -8.402  27.398  1.00  0.00           N  
ATOM   2803  CA  ALA B 124     -11.825  -9.638  28.110  1.00  0.00           C  
ATOM   2804  C   ALA B 124     -10.954 -10.550  27.238  1.00  0.00           C  
ATOM   2805  O   ALA B 124     -11.175 -10.665  26.039  1.00  0.00           O  
ATOM   2806  CB  ALA B 124     -13.129 -10.325  28.517  1.00  0.00           C  
ATOM   2807  N   LEU B 125      -9.988 -11.243  27.836  1.00  0.00           N  
ATOM   2808  CA  LEU B 125      -9.206 -12.244  27.119  1.00  0.00           C  
ATOM   2809  C   LEU B 125     -10.112 -13.409  26.696  1.00  0.00           C  
ATOM   2810  O   LEU B 125     -10.750 -14.047  27.534  1.00  0.00           O  
ATOM   2811  CB  LEU B 125      -8.044 -12.723  27.999  1.00  0.00           C  
ATOM   2812  CG  LEU B 125      -7.153 -13.777  27.315  1.00  0.00           C  
ATOM   2813  CD1 LEU B 125      -6.412 -13.215  26.102  1.00  0.00           C  
ATOM   2814  CD2 LEU B 125      -6.112 -14.306  28.309  1.00  0.00           C  
ATOM   2815  N   SER B 126     -10.153 -13.704  25.401  1.00  0.00           N  
ATOM   2816  CA  SER B 126     -10.909 -14.845  24.897  1.00  0.00           C  
ATOM   2817  C   SER B 126     -10.223 -16.165  25.261  1.00  0.00           C  
ATOM   2818  O   SER B 126      -9.042 -16.335  24.965  1.00  0.00           O  
ATOM   2819  CB  SER B 126     -11.075 -14.747  23.380  1.00  0.00           C  
ATOM   2820  OG  SER B 126     -11.836 -15.845  22.923  1.00  0.00           O  
ATOM   2821  N   PRO B 127     -10.959 -17.160  25.823  1.00  0.00           N  
ATOM   2822  CA  PRO B 127     -10.440 -18.518  25.961  1.00  0.00           C  
ATOM   2823  C   PRO B 127     -10.353 -19.248  24.615  1.00  0.00           C  
ATOM   2824  O   PRO B 127      -9.578 -20.186  24.467  1.00  0.00           O  
ATOM   2825  CB  PRO B 127     -11.409 -19.204  26.924  1.00  0.00           C  
ATOM   2826  CG  PRO B 127     -12.741 -18.515  26.632  1.00  0.00           C  
ATOM   2827  CD  PRO B 127     -12.327 -17.078  26.310  1.00  0.00           C  
ATOM   2828  N   VAL B 128     -11.131 -18.813  23.614  1.00  0.00           N  
ATOM   2829  CA  VAL B 128     -11.095 -19.324  22.246  1.00  0.00           C  
ATOM   2830  C   VAL B 128      -9.995 -18.602  21.485  1.00  0.00           C  
ATOM   2831  O   VAL B 128      -9.957 -17.374  21.436  1.00  0.00           O  
ATOM   2832  CB  VAL B 128     -12.448 -19.156  21.536  1.00  0.00           C  
ATOM   2833  CG1 VAL B 128     -12.427 -19.771  20.139  1.00  0.00           C  
ATOM   2834  CG2 VAL B 128     -13.578 -19.818  22.326  1.00  0.00           C  
ATOM   2835  N   ARG B 129      -9.097 -19.378  20.867  1.00  0.00           N  
ATOM   2836  CA  ARG B 129      -7.970 -18.883  20.071  1.00  0.00           C  
ATOM   2837  C   ARG B 129      -8.188 -19.140  18.580  1.00  0.00           C  
ATOM   2838  O   ARG B 129      -8.936 -20.039  18.212  1.00  0.00           O  
ATOM   2839  CB  ARG B 129      -6.665 -19.506  20.575  1.00  0.00           C  
ATOM   2840  CG  ARG B 129      -6.340 -19.091  22.018  1.00  0.00           C  
ATOM   2841  CD  ARG B 129      -4.982 -19.643  22.417  1.00  0.00           C  
ATOM   2842  NE  ARG B 129      -4.599 -19.245  23.781  1.00  0.00           N  
ATOM   2843  CZ  ARG B 129      -3.409 -19.416  24.336  1.00  0.00           C  
ATOM   2844  NH1 ARG B 129      -2.453 -20.024  23.697  1.00  0.00           N  
ATOM   2845  NH2 ARG B 129      -3.178 -18.976  25.531  1.00  0.00           N  
ATOM   2846  N   LEU B 130      -7.502 -18.380  17.751  1.00  0.00           N  
ATOM   2847  CA  LEU B 130      -7.584 -18.515  16.308  1.00  0.00           C  
ATOM   2848  C   LEU B 130      -6.611 -19.586  15.797  1.00  0.00           C  
ATOM   2849  O   LEU B 130      -5.436 -19.616  16.163  1.00  0.00           O  
ATOM   2850  CB  LEU B 130      -7.318 -17.168  15.619  1.00  0.00           C  
ATOM   2851  CG  LEU B 130      -8.276 -16.041  16.037  1.00  0.00           C  
ATOM   2852  CD1 LEU B 130      -7.906 -14.756  15.311  1.00  0.00           C  
ATOM   2853  CD2 LEU B 130      -9.736 -16.366  15.718  1.00  0.00           C  
ATOM   2854  N   GLY B 131      -7.097 -20.451  14.906  1.00  0.00           N  
ATOM   2855  CA  GLY B 131      -6.258 -21.372  14.156  1.00  0.00           C  
ATOM   2856  C   GLY B 131      -5.347 -20.618  13.185  1.00  0.00           C  
ATOM   2857  O   GLY B 131      -5.774 -19.704  12.483  1.00  0.00           O  
ATOM   2858  N   ARG B 132      -4.075 -21.042  13.108  1.00  0.00           N  
ATOM   2859  CA  ARG B 132      -3.088 -20.442  12.191  1.00  0.00           C  
ATOM   2860  C   ARG B 132      -3.172 -21.110  10.823  1.00  0.00           C  
ATOM   2861  O   ARG B 132      -3.043 -22.325  10.700  1.00  0.00           O  
ATOM   2862  CB  ARG B 132      -1.675 -20.539  12.775  1.00  0.00           C  
ATOM   2863  CG  ARG B 132      -1.575 -19.804  14.131  1.00  0.00           C  
ATOM   2864  CD  ARG B 132      -0.180 -19.908  14.720  1.00  0.00           C  
ATOM   2865  NE  ARG B 132       0.728 -18.866  14.199  1.00  0.00           N  
ATOM   2866  CZ  ARG B 132       2.028 -19.000  13.995  1.00  0.00           C  
ATOM   2867  NH1 ARG B 132       2.623 -20.147  14.035  1.00  0.00           N  
ATOM   2868  NH2 ARG B 132       2.772 -17.965  13.779  1.00  0.00           N  
ATOM   2869  N   ASN B 133      -3.392 -20.330   9.787  1.00  0.00           N  
ATOM   2870  CA  ASN B 133      -3.394 -20.796   8.403  1.00  0.00           C  
ATOM   2871  C   ASN B 133      -3.054 -19.646   7.440  1.00  0.00           C  
ATOM   2872  O   ASN B 133      -3.930 -18.831   7.134  1.00  0.00           O  
ATOM   2873  CB  ASN B 133      -4.752 -21.439   8.086  1.00  0.00           C  
ATOM   2874  CG  ASN B 133      -4.780 -22.079   6.704  1.00  0.00           C  
ATOM   2875  OD1 ASN B 133      -3.940 -21.861   5.844  1.00  0.00           O  
ATOM   2876  ND2 ASN B 133      -5.762 -22.909   6.441  1.00  0.00           N  
ATOM   2877  N   PRO B 134      -1.826 -19.592   6.895  1.00  0.00           N  
ATOM   2878  CA  PRO B 134      -1.413 -18.514   6.004  1.00  0.00           C  
ATOM   2879  C   PRO B 134      -2.228 -18.432   4.706  1.00  0.00           C  
ATOM   2880  O   PRO B 134      -2.316 -17.371   4.099  1.00  0.00           O  
ATOM   2881  CB  PRO B 134       0.072 -18.764   5.742  1.00  0.00           C  
ATOM   2882  CG  PRO B 134       0.240 -20.263   5.968  1.00  0.00           C  
ATOM   2883  CD  PRO B 134      -0.746 -20.549   7.095  1.00  0.00           C  
ATOM   2884  N   HIS B 135      -2.903 -19.521   4.298  1.00  0.00           N  
ATOM   2885  CA  HIS B 135      -3.780 -19.512   3.121  1.00  0.00           C  
ATOM   2886  C   HIS B 135      -5.095 -18.752   3.355  1.00  0.00           C  
ATOM   2887  O   HIS B 135      -5.700 -18.269   2.394  1.00  0.00           O  
ATOM   2888  CB  HIS B 135      -4.072 -20.948   2.674  1.00  0.00           C  
ATOM   2889  CG  HIS B 135      -2.848 -21.666   2.177  1.00  0.00           C  
ATOM   2890  ND1 HIS B 135      -2.266 -21.506   0.935  1.00  0.00           N  
ATOM   2891  CD2 HIS B 135      -2.085 -22.575   2.861  1.00  0.00           C  
ATOM   2892  CE1 HIS B 135      -1.191 -22.303   0.874  1.00  0.00           C  
ATOM   2893  NE2 HIS B 135      -1.047 -22.966   2.029  1.00  0.00           N  
ATOM   2894  N   LEU B 136      -5.536 -18.627   4.608  1.00  0.00           N  
ATOM   2895  CA  LEU B 136      -6.774 -17.941   4.984  1.00  0.00           C  
ATOM   2896  C   LEU B 136      -6.542 -16.642   5.766  1.00  0.00           C  
ATOM   2897  O   LEU B 136      -7.444 -15.805   5.856  1.00  0.00           O  
ATOM   2898  CB  LEU B 136      -7.672 -18.915   5.783  1.00  0.00           C  
ATOM   2899  CG  LEU B 136      -8.108 -20.181   5.009  1.00  0.00           C  
ATOM   2900  CD1 LEU B 136      -8.976 -21.052   5.927  1.00  0.00           C  
ATOM   2901  CD2 LEU B 136      -8.932 -19.852   3.764  1.00  0.00           C  
ATOM   2902  N   ALA B 137      -5.337 -16.443   6.308  1.00  0.00           N  
ATOM   2903  CA  ALA B 137      -4.972 -15.288   7.114  1.00  0.00           C  
ATOM   2904  C   ALA B 137      -5.219 -13.959   6.382  1.00  0.00           C  
ATOM   2905  O   ALA B 137      -4.918 -13.810   5.202  1.00  0.00           O  
ATOM   2906  CB  ALA B 137      -3.513 -15.420   7.531  1.00  0.00           C  
ATOM   2907  N   GLY B 138      -5.794 -12.996   7.093  1.00  0.00           N  
ATOM   2908  CA  GLY B 138      -6.149 -11.682   6.558  1.00  0.00           C  
ATOM   2909  C   GLY B 138      -7.463 -11.638   5.772  1.00  0.00           C  
ATOM   2910  O   GLY B 138      -8.027 -10.553   5.594  1.00  0.00           O  
ATOM   2911  N   ILE B 139      -7.998 -12.780   5.308  1.00  0.00           N  
ATOM   2912  CA  ILE B 139      -9.222 -12.827   4.506  1.00  0.00           C  
ATOM   2913  C   ILE B 139     -10.460 -12.745   5.403  1.00  0.00           C  
ATOM   2914  O   ILE B 139     -10.622 -13.509   6.350  1.00  0.00           O  
ATOM   2915  CB  ILE B 139      -9.289 -14.090   3.609  1.00  0.00           C  
ATOM   2916  CG1 ILE B 139      -7.996 -14.263   2.768  1.00  0.00           C  
ATOM   2917  CG2 ILE B 139     -10.517 -14.009   2.682  1.00  0.00           C  
ATOM   2918  CD1 ILE B 139      -7.989 -15.543   1.932  1.00  0.00           C  
ATOM   2919  N   LYS B 140     -11.411 -11.884   5.034  1.00  0.00           N  
ATOM   2920  CA  LYS B 140     -12.750 -11.879   5.637  1.00  0.00           C  
ATOM   2921  C   LYS B 140     -13.651 -12.943   4.974  1.00  0.00           C  
ATOM   2922  O   LYS B 140     -14.669 -12.624   4.369  1.00  0.00           O  
ATOM   2923  CB  LYS B 140     -13.319 -10.448   5.635  1.00  0.00           C  
ATOM   2924  CG  LYS B 140     -14.431 -10.281   6.673  1.00  0.00           C  
ATOM   2925  CD  LYS B 140     -14.869  -8.803   6.785  1.00  0.00           C  
ATOM   2926  CE  LYS B 140     -15.998  -8.596   7.788  1.00  0.00           C  
ATOM   2927  NZ  LYS B 140     -15.598  -8.850   9.196  1.00  0.00           N  
ATOM   2928  N   HIS B 141     -13.236 -14.222   5.073  1.00  0.00           N  
ATOM   2929  CA  HIS B 141     -13.970 -15.371   4.528  1.00  0.00           C  
ATOM   2930  C   HIS B 141     -15.179 -15.760   5.393  1.00  0.00           C  
ATOM   2931  O   HIS B 141     -15.319 -15.294   6.527  1.00  0.00           O  
ATOM   2932  CB  HIS B 141     -12.993 -16.544   4.329  1.00  0.00           C  
ATOM   2933  CG  HIS B 141     -12.348 -17.007   5.596  1.00  0.00           C  
ATOM   2934  ND1 HIS B 141     -12.930 -17.735   6.608  1.00  0.00           N  
ATOM   2935  CD2 HIS B 141     -11.043 -16.779   5.977  1.00  0.00           C  
ATOM   2936  CE1 HIS B 141     -12.010 -17.949   7.559  1.00  0.00           C  
ATOM   2937  NE2 HIS B 141     -10.844 -17.369   7.217  1.00  0.00           N  
ATOM   2938  N   LEU B 142     -16.050 -16.637   4.879  1.00  0.00           N  
ATOM   2939  CA  LEU B 142     -17.304 -17.026   5.533  1.00  0.00           C  
ATOM   2940  C   LEU B 142     -17.132 -18.041   6.681  1.00  0.00           C  
ATOM   2941  O   LEU B 142     -18.059 -18.203   7.468  1.00  0.00           O  
ATOM   2942  CB  LEU B 142     -18.294 -17.558   4.482  1.00  0.00           C  
ATOM   2943  CG  LEU B 142     -18.746 -16.525   3.431  1.00  0.00           C  
ATOM   2944  CD1 LEU B 142     -19.677 -17.192   2.416  1.00  0.00           C  
ATOM   2945  CD2 LEU B 142     -19.508 -15.352   4.069  1.00  0.00           C  
ATOM   2946  N   ASN B 143     -15.969 -18.686   6.832  1.00  0.00           N  
ATOM   2947  CA  ASN B 143     -15.684 -19.586   7.959  1.00  0.00           C  
ATOM   2948  C   ASN B 143     -15.430 -18.765   9.229  1.00  0.00           C  
ATOM   2949  O   ASN B 143     -14.295 -18.402   9.534  1.00  0.00           O  
ATOM   2950  CB  ASN B 143     -14.520 -20.521   7.596  1.00  0.00           C  
ATOM   2951  CG  ASN B 143     -14.895 -21.493   6.492  1.00  0.00           C  
ATOM   2952  OD1 ASN B 143     -15.874 -22.201   6.582  1.00  0.00           O  
ATOM   2953  ND2 ASN B 143     -14.149 -21.532   5.413  1.00  0.00           N  
ATOM   2954  N   ARG B 144     -16.489 -18.394   9.940  1.00  0.00           N  
ATOM   2955  CA  ARG B 144     -16.462 -17.495  11.109  1.00  0.00           C  
ATOM   2956  C   ARG B 144     -16.905 -18.169  12.414  1.00  0.00           C  
ATOM   2957  O   ARG B 144     -17.283 -17.470  13.347  1.00  0.00           O  
ATOM   2958  CB  ARG B 144     -17.297 -16.227  10.815  1.00  0.00           C  
ATOM   2959  CG  ARG B 144     -16.859 -15.367   9.616  1.00  0.00           C  
ATOM   2960  CD  ARG B 144     -15.521 -14.636   9.810  1.00  0.00           C  
ATOM   2961  NE  ARG B 144     -14.367 -15.508   9.507  1.00  0.00           N  
ATOM   2962  CZ  ARG B 144     -13.087 -15.214   9.697  1.00  0.00           C  
ATOM   2963  NH1 ARG B 144     -12.688 -14.088  10.202  1.00  0.00           N  
ATOM   2964  NH2 ARG B 144     -12.158 -16.058   9.364  1.00  0.00           N  
ATOM   2965  N   LEU B 145     -16.862 -19.510  12.501  1.00  0.00           N  
ATOM   2966  CA  LEU B 145     -17.258 -20.228  13.718  1.00  0.00           C  
ATOM   2967  C   LEU B 145     -16.357 -19.898  14.917  1.00  0.00           C  
ATOM   2968  O   LEU B 145     -16.863 -19.830  16.031  1.00  0.00           O  
ATOM   2969  CB  LEU B 145     -17.292 -21.742  13.470  1.00  0.00           C  
ATOM   2970  CG  LEU B 145     -18.487 -22.214  12.622  1.00  0.00           C  
ATOM   2971  CD1 LEU B 145     -18.353 -23.715  12.353  1.00  0.00           C  
ATOM   2972  CD2 LEU B 145     -19.828 -21.975  13.315  1.00  0.00           C  
ATOM   2973  N   GLU B 146     -15.071 -19.619  14.712  1.00  0.00           N  
ATOM   2974  CA  GLU B 146     -14.184 -19.109  15.766  1.00  0.00           C  
ATOM   2975  C   GLU B 146     -14.744 -17.814  16.369  1.00  0.00           C  
ATOM   2976  O   GLU B 146     -14.890 -17.716  17.575  1.00  0.00           O  
ATOM   2977  CB  GLU B 146     -12.782 -18.856  15.193  1.00  0.00           C  
ATOM   2978  CG  GLU B 146     -12.048 -20.150  14.814  1.00  0.00           C  
ATOM   2979  CD  GLU B 146     -10.697 -19.868  14.135  1.00  0.00           C  
ATOM   2980  OE1 GLU B 146      -9.741 -20.653  14.342  1.00  0.00           O  
ATOM   2981  OE2 GLU B 146     -10.612 -18.879  13.366  1.00  0.00           O  
ATOM   2982  N   GLN B 147     -15.185 -16.858  15.534  1.00  0.00           N  
ATOM   2983  CA  GLN B 147     -15.751 -15.593  15.985  1.00  0.00           C  
ATOM   2984  C   GLN B 147     -17.100 -15.784  16.686  1.00  0.00           C  
ATOM   2985  O   GLN B 147     -17.405 -15.071  17.633  1.00  0.00           O  
ATOM   2986  CB  GLN B 147     -15.907 -14.607  14.812  1.00  0.00           C  
ATOM   2987  CG  GLN B 147     -14.566 -14.050  14.295  1.00  0.00           C  
ATOM   2988  CD  GLN B 147     -13.663 -15.099  13.644  1.00  0.00           C  
ATOM   2989  OE1 GLN B 147     -14.101 -15.952  12.880  1.00  0.00           O  
ATOM   2990  NE2 GLN B 147     -12.383 -15.076  13.926  1.00  0.00           N  
ATOM   2991  N   VAL B 148     -17.915 -16.747  16.255  1.00  0.00           N  
ATOM   2992  CA  VAL B 148     -19.176 -17.093  16.929  1.00  0.00           C  
ATOM   2993  C   VAL B 148     -18.892 -17.621  18.332  1.00  0.00           C  
ATOM   2994  O   VAL B 148     -19.498 -17.146  19.288  1.00  0.00           O  
ATOM   2995  CB  VAL B 148     -20.002 -18.101  16.108  1.00  0.00           C  
ATOM   2996  CG1 VAL B 148     -21.246 -18.578  16.852  1.00  0.00           C  
ATOM   2997  CG2 VAL B 148     -20.471 -17.472  14.787  1.00  0.00           C  
ATOM   2998  N   LEU B 149     -17.922 -18.535  18.486  1.00  0.00           N  
ATOM   2999  CA  LEU B 149     -17.527 -19.058  19.795  1.00  0.00           C  
ATOM   3000  C   LEU B 149     -16.903 -17.977  20.687  1.00  0.00           C  
ATOM   3001  O   LEU B 149     -17.285 -17.867  21.847  1.00  0.00           O  
ATOM   3002  CB  LEU B 149     -16.555 -20.231  19.606  1.00  0.00           C  
ATOM   3003  CG  LEU B 149     -17.170 -21.499  18.994  1.00  0.00           C  
ATOM   3004  CD1 LEU B 149     -16.063 -22.537  18.770  1.00  0.00           C  
ATOM   3005  CD2 LEU B 149     -18.235 -22.127  19.898  1.00  0.00           C  
ATOM   3006  N   ILE B 150     -16.021 -17.141  20.145  1.00  0.00           N  
ATOM   3007  CA  ILE B 150     -15.432 -15.995  20.858  1.00  0.00           C  
ATOM   3008  C   ILE B 150     -16.536 -15.085  21.398  1.00  0.00           C  
ATOM   3009  O   ILE B 150     -16.516 -14.733  22.571  1.00  0.00           O  
ATOM   3010  CB  ILE B 150     -14.465 -15.218  19.939  1.00  0.00           C  
ATOM   3011  CG1 ILE B 150     -13.192 -16.047  19.670  1.00  0.00           C  
ATOM   3012  CG2 ILE B 150     -14.070 -13.865  20.548  1.00  0.00           C  
ATOM   3013  CD1 ILE B 150     -12.414 -15.581  18.420  1.00  0.00           C  
ATOM   3014  N   ARG B 151     -17.521 -14.743  20.558  1.00  0.00           N  
ATOM   3015  CA  ARG B 151     -18.644 -13.901  20.956  1.00  0.00           C  
ATOM   3016  C   ARG B 151     -19.506 -14.560  22.022  1.00  0.00           C  
ATOM   3017  O   ARG B 151     -19.842 -13.912  22.999  1.00  0.00           O  
ATOM   3018  CB  ARG B 151     -19.456 -13.506  19.718  1.00  0.00           C  
ATOM   3019  CG  ARG B 151     -20.598 -12.516  20.041  1.00  0.00           C  
ATOM   3020  CD  ARG B 151     -20.061 -11.162  20.509  1.00  0.00           C  
ATOM   3021  NE  ARG B 151     -21.141 -10.326  21.023  1.00  0.00           N  
ATOM   3022  CZ  ARG B 151     -21.024  -9.092  21.480  1.00  0.00           C  
ATOM   3023  NH1 ARG B 151     -19.898  -8.425  21.392  1.00  0.00           N  
ATOM   3024  NH2 ARG B 151     -22.039  -8.538  22.062  1.00  0.00           N  
ATOM   3025  N   SER B 152     -19.815 -15.860  21.904  1.00  0.00           N  
ATOM   3026  CA  SER B 152     -20.589 -16.600  22.894  1.00  0.00           C  
ATOM   3027  C   SER B 152     -19.897 -16.662  24.261  1.00  0.00           C  
ATOM   3028  O   SER B 152     -20.561 -16.578  25.283  1.00  0.00           O  
ATOM   3029  CB  SER B 152     -20.858 -18.028  22.412  1.00  0.00           C  
ATOM   3030  OG  SER B 152     -21.665 -18.015  21.251  1.00  0.00           O  
ATOM   3031  N   HIS B 153     -18.561 -16.788  24.303  1.00  0.00           N  
ATOM   3032  CA  HIS B 153     -17.799 -16.712  25.552  1.00  0.00           C  
ATOM   3033  C   HIS B 153     -17.741 -15.282  26.109  1.00  0.00           C  
ATOM   3034  O   HIS B 153     -17.894 -15.098  27.313  1.00  0.00           O  
ATOM   3035  CB  HIS B 153     -16.393 -17.279  25.345  1.00  0.00           C  
ATOM   3036  CG  HIS B 153     -16.358 -18.783  25.422  1.00  0.00           C  
ATOM   3037  ND1 HIS B 153     -16.388 -19.522  26.577  1.00  0.00           N  
ATOM   3038  CD2 HIS B 153     -16.280 -19.683  24.381  1.00  0.00           C  
ATOM   3039  CE1 HIS B 153     -16.327 -20.829  26.246  1.00  0.00           C  
ATOM   3040  NE2 HIS B 153     -16.261 -20.956  24.924  1.00  0.00           N  
ATOM   3041  N   LEU B 154     -17.576 -14.280  25.247  1.00  0.00           N  
ATOM   3042  CA  LEU B 154     -17.584 -12.870  25.639  1.00  0.00           C  
ATOM   3043  C   LEU B 154     -18.902 -12.470  26.308  1.00  0.00           C  
ATOM   3044  O   LEU B 154     -18.890 -11.785  27.327  1.00  0.00           O  
ATOM   3045  CB  LEU B 154     -17.302 -12.014  24.394  1.00  0.00           C  
ATOM   3046  CG  LEU B 154     -17.341 -10.497  24.654  1.00  0.00           C  
ATOM   3047  CD1 LEU B 154     -16.219 -10.056  25.585  1.00  0.00           C  
ATOM   3048  CD2 LEU B 154     -17.194  -9.771  23.322  1.00  0.00           C  
ATOM   3049  N   GLU B 155     -20.042 -12.963  25.806  1.00  0.00           N  
ATOM   3050  CA  GLU B 155     -21.380 -12.714  26.352  1.00  0.00           C  
ATOM   3051  C   GLU B 155     -21.615 -13.309  27.754  1.00  0.00           C  
ATOM   3052  O   GLU B 155     -22.604 -12.982  28.397  1.00  0.00           O  
ATOM   3053  CB  GLU B 155     -22.432 -13.216  25.351  1.00  0.00           C  
ATOM   3054  CG  GLU B 155     -22.522 -12.256  24.158  1.00  0.00           C  
ATOM   3055  CD  GLU B 155     -23.353 -12.756  22.974  1.00  0.00           C  
ATOM   3056  OE1 GLU B 155     -23.435 -11.964  21.993  1.00  0.00           O  
ATOM   3057  OE2 GLU B 155     -23.867 -13.893  23.008  1.00  0.00           O  
ATOM   3058  N   GLN B 156     -20.686 -14.130  28.262  1.00  0.00           N  
ATOM   3059  CA  GLN B 156     -20.664 -14.597  29.649  1.00  0.00           C  
ATOM   3060  C   GLN B 156     -19.860 -13.665  30.574  1.00  0.00           C  
ATOM   3061  O   GLN B 156     -19.772 -13.909  31.778  1.00  0.00           O  
ATOM   3062  CB  GLN B 156     -20.114 -16.030  29.719  1.00  0.00           C  
ATOM   3063  CG  GLN B 156     -20.898 -17.006  28.827  1.00  0.00           C  
ATOM   3064  CD  GLN B 156     -20.278 -18.409  28.774  1.00  0.00           C  
ATOM   3065  OE1 GLN B 156     -19.481 -18.821  29.599  1.00  0.00           O  
ATOM   3066  NE2 GLN B 156     -20.639 -19.192  27.784  1.00  0.00           N  
ATOM   3067  N   THR B 157     -19.273 -12.611  30.034  1.00  0.00           N  
ATOM   3068  CA  THR B 157     -18.514 -11.583  30.761  1.00  0.00           C  
ATOM   3069  C   THR B 157     -19.238 -10.239  30.702  1.00  0.00           C  
ATOM   3070  O   THR B 157     -20.211 -10.073  29.970  1.00  0.00           O  
ATOM   3071  CB  THR B 157     -17.073 -11.453  30.235  1.00  0.00           C  
ATOM   3072  OG1 THR B 157     -17.054 -10.722  29.029  1.00  0.00           O  
ATOM   3073  CG2 THR B 157     -16.367 -12.787  30.001  1.00  0.00           C  
ATOM   3074  N   ASN B 158     -18.733  -9.245  31.440  1.00  0.00           N  
ATOM   3075  CA  ASN B 158     -19.215  -7.871  31.369  1.00  0.00           C  
ATOM   3076  C   ASN B 158     -18.427  -7.000  30.365  1.00  0.00           C  
ATOM   3077  O   ASN B 158     -18.624  -5.792  30.326  1.00  0.00           O  
ATOM   3078  CB  ASN B 158     -19.176  -7.253  32.778  1.00  0.00           C  
ATOM   3079  CG  ASN B 158     -20.128  -7.925  33.756  1.00  0.00           C  
ATOM   3080  OD1 ASN B 158     -21.170  -8.453  33.422  1.00  0.00           O  
ATOM   3081  ND2 ASN B 158     -19.791  -7.913  35.023  1.00  0.00           N  
ATOM   3082  N   ALA B 159     -17.491  -7.586  29.608  1.00  0.00           N  
ATOM   3083  CA  ALA B 159     -16.674  -6.850  28.650  1.00  0.00           C  
ATOM   3084  C   ALA B 159     -17.417  -6.621  27.328  1.00  0.00           C  
ATOM   3085  O   ALA B 159     -18.245  -7.431  26.904  1.00  0.00           O  
ATOM   3086  CB  ALA B 159     -15.342  -7.571  28.461  1.00  0.00           C  
ATOM   3087  N   ASP B 160     -17.084  -5.520  26.656  1.00  0.00           N  
ATOM   3088  CA  ASP B 160     -17.715  -5.112  25.408  1.00  0.00           C  
ATOM   3089  C   ASP B 160     -17.177  -5.876  24.188  1.00  0.00           C  
ATOM   3090  O   ASP B 160     -17.882  -6.080  23.200  1.00  0.00           O  
ATOM   3091  CB  ASP B 160     -17.479  -3.612  25.204  1.00  0.00           C  
ATOM   3092  CG  ASP B 160     -18.014  -2.759  26.348  1.00  0.00           C  
ATOM   3093  OD1 ASP B 160     -19.248  -2.786  26.561  1.00  0.00           O  
ATOM   3094  OD2 ASP B 160     -17.189  -2.056  26.962  1.00  0.00           O  
ATOM   3095  N   GLU B 161     -15.898  -6.279  24.254  1.00  0.00           N  
ATOM   3096  CA  GLU B 161     -15.193  -6.957  23.163  1.00  0.00           C  
ATOM   3097  C   GLU B 161     -14.128  -7.906  23.729  1.00  0.00           C  
ATOM   3098  O   GLU B 161     -13.738  -7.834  24.900  1.00  0.00           O  
ATOM   3099  CB  GLU B 161     -14.633  -5.864  22.217  1.00  0.00           C  
ATOM   3100  CG  GLU B 161     -13.946  -6.319  20.931  1.00  0.00           C  
ATOM   3101  CD  GLU B 161     -14.733  -7.286  20.043  1.00  0.00           C  
ATOM   3102  OE1 GLU B 161     -14.639  -8.505  20.299  1.00  0.00           O  
ATOM   3103  OE2 GLU B 161     -15.351  -6.864  19.066  1.00  0.00           O  
ATOM   3104  N   ALA B 162     -13.648  -8.839  22.908  1.00  0.00           N  
ATOM   3105  CA  ALA B 162     -12.640  -9.812  23.278  1.00  0.00           C  
ATOM   3106  C   ALA B 162     -11.257  -9.429  22.747  1.00  0.00           C  
ATOM   3107  O   ALA B 162     -11.119  -9.035  21.585  1.00  0.00           O  
ATOM   3108  CB  ALA B 162     -13.074 -11.192  22.780  1.00  0.00           C  
ATOM   3109  N   LEU B 163     -10.215  -9.651  23.559  1.00  0.00           N  
ATOM   3110  CA  LEU B 163      -8.846  -9.763  23.074  1.00  0.00           C  
ATOM   3111  C   LEU B 163      -8.585 -11.215  22.681  1.00  0.00           C  
ATOM   3112  O   LEU B 163      -8.750 -12.127  23.494  1.00  0.00           O  
ATOM   3113  CB  LEU B 163      -7.864  -9.272  24.151  1.00  0.00           C  
ATOM   3114  CG  LEU B 163      -6.395  -9.301  23.692  1.00  0.00           C  
ATOM   3115  CD1 LEU B 163      -6.134  -8.344  22.530  1.00  0.00           C  
ATOM   3116  CD2 LEU B 163      -5.485  -8.879  24.837  1.00  0.00           C  
ATOM   3117  N   VAL B 164      -8.185 -11.440  21.429  1.00  0.00           N  
ATOM   3118  CA  VAL B 164      -8.060 -12.770  20.848  1.00  0.00           C  
ATOM   3119  C   VAL B 164      -6.611 -13.063  20.485  1.00  0.00           C  
ATOM   3120  O   VAL B 164      -5.972 -12.322  19.739  1.00  0.00           O  
ATOM   3121  CB  VAL B 164      -8.994 -12.944  19.635  1.00  0.00           C  
ATOM   3122  CG1 VAL B 164      -8.981 -14.394  19.147  1.00  0.00           C  
ATOM   3123  CG2 VAL B 164     -10.451 -12.586  19.975  1.00  0.00           C  
ATOM   3124  N   LEU B 165      -6.108 -14.184  20.998  1.00  0.00           N  
ATOM   3125  CA  LEU B 165      -4.806 -14.735  20.653  1.00  0.00           C  
ATOM   3126  C   LEU B 165      -4.945 -15.778  19.536  1.00  0.00           C  
ATOM   3127  O   LEU B 165      -6.014 -16.365  19.350  1.00  0.00           O  
ATOM   3128  CB  LEU B 165      -4.134 -15.353  21.897  1.00  0.00           C  
ATOM   3129  CG  LEU B 165      -4.137 -14.484  23.175  1.00  0.00           C  
ATOM   3130  CD1 LEU B 165      -3.384 -15.205  24.298  1.00  0.00           C  
ATOM   3131  CD2 LEU B 165      -3.475 -13.123  22.960  1.00  0.00           C  
ATOM   3132  N   ASP B 166      -3.858 -16.069  18.829  1.00  0.00           N  
ATOM   3133  CA  ASP B 166      -3.791 -17.267  17.997  1.00  0.00           C  
ATOM   3134  C   ASP B 166      -3.480 -18.530  18.836  1.00  0.00           C  
ATOM   3135  O   ASP B 166      -3.299 -18.484  20.060  1.00  0.00           O  
ATOM   3136  CB  ASP B 166      -2.851 -17.041  16.800  1.00  0.00           C  
ATOM   3137  CG  ASP B 166      -1.354 -17.130  17.087  1.00  0.00           C  
ATOM   3138  OD1 ASP B 166      -0.963 -17.490  18.221  1.00  0.00           O  
ATOM   3139  OD2 ASP B 166      -0.580 -16.941  16.127  1.00  0.00           O  
ATOM   3140  N   SER B 167      -3.441 -19.688  18.175  1.00  0.00           N  
ATOM   3141  CA  SER B 167      -3.177 -20.979  18.814  1.00  0.00           C  
ATOM   3142  C   SER B 167      -1.796 -21.088  19.472  1.00  0.00           C  
ATOM   3143  O   SER B 167      -1.617 -21.934  20.354  1.00  0.00           O  
ATOM   3144  CB  SER B 167      -3.364 -22.103  17.792  1.00  0.00           C  
ATOM   3145  OG  SER B 167      -2.605 -21.872  16.628  1.00  0.00           O  
ATOM   3146  N   GLU B 168      -0.827 -20.232  19.098  1.00  0.00           N  
ATOM   3147  CA  GLU B 168       0.505 -20.157  19.705  1.00  0.00           C  
ATOM   3148  C   GLU B 168       0.606 -19.100  20.815  1.00  0.00           C  
ATOM   3149  O   GLU B 168       1.618 -19.014  21.500  1.00  0.00           O  
ATOM   3150  CB  GLU B 168       1.575 -19.948  18.622  1.00  0.00           C  
ATOM   3151  CG  GLU B 168       1.714 -21.198  17.755  1.00  0.00           C  
ATOM   3152  CD  GLU B 168       2.845 -21.111  16.728  1.00  0.00           C  
ATOM   3153  OE1 GLU B 168       2.946 -22.052  15.898  1.00  0.00           O  
ATOM   3154  OE2 GLU B 168       3.569 -20.090  16.675  1.00  0.00           O  
ATOM   3155  N   GLY B 169      -0.457 -18.327  21.046  1.00  0.00           N  
ATOM   3156  CA  GLY B 169      -0.522 -17.329  22.111  1.00  0.00           C  
ATOM   3157  C   GLY B 169      -0.133 -15.915  21.687  1.00  0.00           C  
ATOM   3158  O   GLY B 169       0.006 -15.057  22.554  1.00  0.00           O  
ATOM   3159  N   TRP B 170       0.028 -15.661  20.387  1.00  0.00           N  
ATOM   3160  CA  TRP B 170       0.299 -14.321  19.872  1.00  0.00           C  
ATOM   3161  C   TRP B 170      -0.988 -13.503  19.779  1.00  0.00           C  
ATOM   3162  O   TRP B 170      -1.997 -13.976  19.261  1.00  0.00           O  
ATOM   3163  CB  TRP B 170       0.995 -14.412  18.520  1.00  0.00           C  
ATOM   3164  CG  TRP B 170       2.278 -15.183  18.547  1.00  0.00           C  
ATOM   3165  CD1 TRP B 170       2.494 -16.365  17.933  1.00  0.00           C  
ATOM   3166  CD2 TRP B 170       3.517 -14.850  19.255  1.00  0.00           C  
ATOM   3167  NE1 TRP B 170       3.791 -16.790  18.200  1.00  0.00           N  
ATOM   3168  CE2 TRP B 170       4.445 -15.887  19.006  1.00  0.00           C  
ATOM   3169  CE3 TRP B 170       3.923 -13.771  20.068  1.00  0.00           C  
ATOM   3170  CZ2 TRP B 170       5.748 -15.864  19.566  1.00  0.00           C  
ATOM   3171  CZ3 TRP B 170       5.217 -13.754  20.624  1.00  0.00           C  
ATOM   3172  CH2 TRP B 170       6.111 -14.785  20.370  1.00  0.00           C  
ATOM   3173  N   VAL B 171      -0.931 -12.255  20.233  1.00  0.00           N  
ATOM   3174  CA  VAL B 171      -2.034 -11.306  20.072  1.00  0.00           C  
ATOM   3175  C   VAL B 171      -2.323 -11.128  18.583  1.00  0.00           C  
ATOM   3176  O   VAL B 171      -1.417 -10.858  17.798  1.00  0.00           O  
ATOM   3177  CB  VAL B 171      -1.721  -9.952  20.730  1.00  0.00           C  
ATOM   3178  CG1 VAL B 171      -2.876  -8.962  20.566  1.00  0.00           C  
ATOM   3179  CG2 VAL B 171      -1.468 -10.115  22.231  1.00  0.00           C  
ATOM   3180  N   THR B 172      -3.588 -11.280  18.190  1.00  0.00           N  
ATOM   3181  CA  THR B 172      -3.972 -11.252  16.770  1.00  0.00           C  
ATOM   3182  C   THR B 172      -4.996 -10.162  16.455  1.00  0.00           C  
ATOM   3183  O   THR B 172      -4.742  -9.308  15.610  1.00  0.00           O  
ATOM   3184  CB  THR B 172      -4.464 -12.637  16.315  1.00  0.00           C  
ATOM   3185  OG1 THR B 172      -3.483 -13.611  16.571  1.00  0.00           O  
ATOM   3186  CG2 THR B 172      -4.724 -12.665  14.807  1.00  0.00           C  
ATOM   3187  N   GLU B 173      -6.144 -10.180  17.109  1.00  0.00           N  
ATOM   3188  CA  GLU B 173      -7.221  -9.201  16.899  1.00  0.00           C  
ATOM   3189  C   GLU B 173      -8.246  -9.259  18.051  1.00  0.00           C  
ATOM   3190  O   GLU B 173      -8.008  -9.896  19.080  1.00  0.00           O  
ATOM   3191  CB  GLU B 173      -7.875  -9.425  15.517  1.00  0.00           C  
ATOM   3192  CG  GLU B 173      -8.551 -10.790  15.305  1.00  0.00           C  
ATOM   3193  CD  GLU B 173      -9.194 -10.921  13.895  1.00  0.00           C  
ATOM   3194  OE1 GLU B 173      -9.960 -11.887  13.675  1.00  0.00           O  
ATOM   3195  OE2 GLU B 173      -8.925 -10.087  12.995  1.00  0.00           O  
ATOM   3196  N   CYS B 174      -9.381  -8.587  17.870  1.00  0.00           N  
ATOM   3197  CA  CYS B 174     -10.584  -8.758  18.676  1.00  0.00           C  
ATOM   3198  C   CYS B 174     -11.606  -9.689  17.980  1.00  0.00           C  
ATOM   3199  O   CYS B 174     -11.346 -10.213  16.900  1.00  0.00           O  
ATOM   3200  CB  CYS B 174     -11.178  -7.370  18.968  1.00  0.00           C  
ATOM   3201  SG  CYS B 174      -9.984  -6.340  19.880  1.00  0.00           S  
ATOM   3202  N   CYS B 175     -12.792  -9.884  18.561  1.00  0.00           N  
ATOM   3203  CA  CYS B 175     -13.841 -10.703  17.940  1.00  0.00           C  
ATOM   3204  C   CYS B 175     -14.291 -10.151  16.577  1.00  0.00           C  
ATOM   3205  O   CYS B 175     -14.423 -10.893  15.602  1.00  0.00           O  
ATOM   3206  CB  CYS B 175     -15.014 -10.798  18.931  1.00  0.00           C  
ATOM   3207  SG  CYS B 175     -16.317 -11.867  18.264  1.00  0.00           S  
ATOM   3208  N   ALA B 176     -14.532  -8.830  16.514  1.00  0.00           N  
ATOM   3209  CA  ALA B 176     -15.044  -8.153  15.320  1.00  0.00           C  
ATOM   3210  C   ALA B 176     -14.255  -6.886  14.930  1.00  0.00           C  
ATOM   3211  O   ALA B 176     -14.734  -6.077  14.127  1.00  0.00           O  
ATOM   3212  CB  ALA B 176     -16.536  -7.883  15.527  1.00  0.00           C  
ATOM   3213  N   ALA B 177     -13.054  -6.699  15.487  1.00  0.00           N  
ATOM   3214  CA  ALA B 177     -12.220  -5.524  15.271  1.00  0.00           C  
ATOM   3215  C   ALA B 177     -10.730  -5.877  15.221  1.00  0.00           C  
ATOM   3216  O   ALA B 177     -10.310  -6.927  15.711  1.00  0.00           O  
ATOM   3217  CB  ALA B 177     -12.524  -4.503  16.372  1.00  0.00           C  
ATOM   3218  N   ASN B 178      -9.930  -4.999  14.634  1.00  0.00           N  
ATOM   3219  CA  ASN B 178      -8.477  -5.060  14.750  1.00  0.00           C  
ATOM   3220  C   ASN B 178      -7.991  -4.223  15.939  1.00  0.00           C  
ATOM   3221  O   ASN B 178      -8.667  -3.287  16.354  1.00  0.00           O  
ATOM   3222  CB  ASN B 178      -7.822  -4.618  13.439  1.00  0.00           C  
ATOM   3223  CG  ASN B 178      -8.111  -5.572  12.294  1.00  0.00           C  
ATOM   3224  OD1 ASN B 178      -8.761  -5.224  11.320  1.00  0.00           O  
ATOM   3225  ND2 ASN B 178      -7.625  -6.785  12.371  1.00  0.00           N  
ATOM   3226  N   LEU B 179      -6.806  -4.545  16.422  1.00  0.00           N  
ATOM   3227  CA  LEU B 179      -6.186  -3.942  17.591  1.00  0.00           C  
ATOM   3228  C   LEU B 179      -4.946  -3.141  17.202  1.00  0.00           C  
ATOM   3229  O   LEU B 179      -4.141  -3.581  16.383  1.00  0.00           O  
ATOM   3230  CB  LEU B 179      -5.843  -5.092  18.557  1.00  0.00           C  
ATOM   3231  CG  LEU B 179      -5.211  -4.647  19.881  1.00  0.00           C  
ATOM   3232  CD1 LEU B 179      -6.241  -3.982  20.779  1.00  0.00           C  
ATOM   3233  CD2 LEU B 179      -4.650  -5.861  20.599  1.00  0.00           C  
ATOM   3234  N   PHE B 180      -4.775  -1.990  17.853  1.00  0.00           N  
ATOM   3235  CA  PHE B 180      -3.526  -1.242  17.909  1.00  0.00           C  
ATOM   3236  C   PHE B 180      -3.232  -0.906  19.374  1.00  0.00           C  
ATOM   3237  O   PHE B 180      -4.146  -0.669  20.154  1.00  0.00           O  
ATOM   3238  CB  PHE B 180      -3.627   0.054  17.091  1.00  0.00           C  
ATOM   3239  CG  PHE B 180      -3.779  -0.132  15.605  1.00  0.00           C  
ATOM   3240  CD1 PHE B 180      -2.664   0.048  14.748  1.00  0.00           C  
ATOM   3241  CD2 PHE B 180      -5.026  -0.461  15.041  1.00  0.00           C  
ATOM   3242  CE1 PHE B 180      -2.803  -0.110  13.367  1.00  0.00           C  
ATOM   3243  CE2 PHE B 180      -5.159  -0.621  13.660  1.00  0.00           C  
ATOM   3244  CZ  PHE B 180      -4.047  -0.446  12.811  1.00  0.00           C  
ATOM   3245  N   TRP B 181      -1.949  -0.836  19.747  1.00  0.00           N  
ATOM   3246  CA  TRP B 181      -1.542  -0.281  21.025  1.00  0.00           C  
ATOM   3247  C   TRP B 181      -0.326   0.622  20.854  1.00  0.00           C  
ATOM   3248  O   TRP B 181       0.459   0.463  19.928  1.00  0.00           O  
ATOM   3249  CB  TRP B 181      -1.300  -1.381  22.062  1.00  0.00           C  
ATOM   3250  CG  TRP B 181      -0.149  -2.298  21.773  1.00  0.00           C  
ATOM   3251  CD1 TRP B 181       1.099  -2.183  22.273  1.00  0.00           C  
ATOM   3252  CD2 TRP B 181      -0.143  -3.496  20.935  1.00  0.00           C  
ATOM   3253  NE1 TRP B 181       1.887  -3.240  21.810  1.00  0.00           N  
ATOM   3254  CE2 TRP B 181       1.153  -4.064  20.990  1.00  0.00           C  
ATOM   3255  CE3 TRP B 181      -1.117  -4.155  20.153  1.00  0.00           C  
ATOM   3256  CZ2 TRP B 181       1.485  -5.250  20.300  1.00  0.00           C  
ATOM   3257  CZ3 TRP B 181      -0.790  -5.337  19.458  1.00  0.00           C  
ATOM   3258  CH2 TRP B 181       0.496  -5.874  19.536  1.00  0.00           C  
ATOM   3259  N   ARG B 182      -0.180   1.589  21.756  1.00  0.00           N  
ATOM   3260  CA  ARG B 182       0.893   2.568  21.736  1.00  0.00           C  
ATOM   3261  C   ARG B 182       1.761   2.436  22.978  1.00  0.00           C  
ATOM   3262  O   ARG B 182       1.245   2.350  24.087  1.00  0.00           O  
ATOM   3263  CB  ARG B 182       0.294   3.976  21.610  1.00  0.00           C  
ATOM   3264  CG  ARG B 182       1.369   5.067  21.562  1.00  0.00           C  
ATOM   3265  CD  ARG B 182       0.761   6.466  21.492  1.00  0.00           C  
ATOM   3266  NE  ARG B 182      -0.017   6.799  22.681  1.00  0.00           N  
ATOM   3267  CZ  ARG B 182       0.439   7.157  23.879  1.00  0.00           C  
ATOM   3268  NH1 ARG B 182       1.709   7.312  24.128  1.00  0.00           N  
ATOM   3269  NH2 ARG B 182      -0.403   7.352  24.850  1.00  0.00           N  
ATOM   3270  N   LYS B 183       3.091   2.514  22.798  1.00  0.00           N  
ATOM   3271  CA  LYS B 183       4.069   2.685  23.871  1.00  0.00           C  
ATOM   3272  C   LYS B 183       4.993   3.843  23.509  1.00  0.00           C  
ATOM   3273  O   LYS B 183       5.761   3.754  22.550  1.00  0.00           O  
ATOM   3274  CB  LYS B 183       4.794   1.362  24.123  1.00  0.00           C  
ATOM   3275  CG  LYS B 183       5.662   1.447  25.384  1.00  0.00           C  
ATOM   3276  CD  LYS B 183       5.621   0.140  26.180  1.00  0.00           C  
ATOM   3277  CE  LYS B 183       6.352   0.314  27.496  1.00  0.00           C  
ATOM   3278  NZ  LYS B 183       5.864  -0.666  28.508  1.00  0.00           N  
ATOM   3279  N   GLY B 184       4.878   4.951  24.248  1.00  0.00           N  
ATOM   3280  CA  GLY B 184       5.515   6.207  23.891  1.00  0.00           C  
ATOM   3281  C   GLY B 184       5.076   6.682  22.505  1.00  0.00           C  
ATOM   3282  O   GLY B 184       3.894   6.922  22.268  1.00  0.00           O  
ATOM   3283  N   ASN B 185       6.035   6.796  21.585  1.00  0.00           N  
ATOM   3284  CA  ASN B 185       5.796   7.250  20.213  1.00  0.00           C  
ATOM   3285  C   ASN B 185       5.706   6.104  19.185  1.00  0.00           C  
ATOM   3286  O   ASN B 185       5.659   6.352  17.986  1.00  0.00           O  
ATOM   3287  CB  ASN B 185       6.867   8.295  19.846  1.00  0.00           C  
ATOM   3288  CG  ASN B 185       6.278   9.493  19.121  1.00  0.00           C  
ATOM   3289  OD1 ASN B 185       5.150   9.881  19.338  1.00  0.00           O  
ATOM   3290  ND2 ASN B 185       7.040  10.151  18.278  1.00  0.00           N  
ATOM   3291  N   VAL B 186       5.709   4.855  19.646  1.00  0.00           N  
ATOM   3292  CA  VAL B 186       5.621   3.664  18.798  1.00  0.00           C  
ATOM   3293  C   VAL B 186       4.225   3.067  18.905  1.00  0.00           C  
ATOM   3294  O   VAL B 186       3.733   2.811  20.003  1.00  0.00           O  
ATOM   3295  CB  VAL B 186       6.705   2.628  19.128  1.00  0.00           C  
ATOM   3296  CG1 VAL B 186       6.731   1.527  18.064  1.00  0.00           C  
ATOM   3297  CG2 VAL B 186       8.103   3.255  19.190  1.00  0.00           C  
ATOM   3298  N   VAL B 187       3.591   2.848  17.759  1.00  0.00           N  
ATOM   3299  CA  VAL B 187       2.305   2.166  17.645  1.00  0.00           C  
ATOM   3300  C   VAL B 187       2.537   0.769  17.090  1.00  0.00           C  
ATOM   3301  O   VAL B 187       3.173   0.595  16.053  1.00  0.00           O  
ATOM   3302  CB  VAL B 187       1.310   2.950  16.777  1.00  0.00           C  
ATOM   3303  CG1 VAL B 187      -0.044   2.239  16.705  1.00  0.00           C  
ATOM   3304  CG2 VAL B 187       1.076   4.354  17.351  1.00  0.00           C  
ATOM   3305  N   TYR B 188       2.002  -0.224  17.767  1.00  0.00           N  
ATOM   3306  CA  TYR B 188       2.084  -1.620  17.395  1.00  0.00           C  
ATOM   3307  C   TYR B 188       0.731  -2.121  16.905  1.00  0.00           C  
ATOM   3308  O   TYR B 188      -0.320  -1.734  17.418  1.00  0.00           O  
ATOM   3309  CB  TYR B 188       2.599  -2.436  18.582  1.00  0.00           C  
ATOM   3310  CG  TYR B 188       3.954  -1.993  19.087  1.00  0.00           C  
ATOM   3311  CD1 TYR B 188       5.131  -2.500  18.508  1.00  0.00           C  
ATOM   3312  CD2 TYR B 188       4.056  -1.037  20.129  1.00  0.00           C  
ATOM   3313  CE1 TYR B 188       6.396  -2.082  18.960  1.00  0.00           C  
ATOM   3314  CE2 TYR B 188       5.312  -0.608  20.581  1.00  0.00           C  
ATOM   3315  CZ  TYR B 188       6.488  -1.133  19.999  1.00  0.00           C  
ATOM   3316  OH  TYR B 188       7.716  -0.711  20.434  1.00  0.00           O  
ATOM   3317  N   THR B 189       0.753  -3.024  15.943  1.00  0.00           N  
ATOM   3318  CA  THR B 189      -0.422  -3.810  15.549  1.00  0.00           C  
ATOM   3319  C   THR B 189       0.015  -5.226  15.193  1.00  0.00           C  
ATOM   3320  O   THR B 189       1.105  -5.404  14.648  1.00  0.00           O  
ATOM   3321  CB  THR B 189      -1.197  -3.126  14.406  1.00  0.00           C  
ATOM   3322  OG1 THR B 189      -2.441  -3.763  14.216  1.00  0.00           O  
ATOM   3323  CG2 THR B 189      -0.467  -3.118  13.062  1.00  0.00           C  
ATOM   3324  N   PRO B 190      -0.794  -6.261  15.488  1.00  0.00           N  
ATOM   3325  CA  PRO B 190      -0.422  -7.631  15.161  1.00  0.00           C  
ATOM   3326  C   PRO B 190      -0.232  -7.832  13.652  1.00  0.00           C  
ATOM   3327  O   PRO B 190      -1.032  -7.358  12.839  1.00  0.00           O  
ATOM   3328  CB  PRO B 190      -1.545  -8.509  15.718  1.00  0.00           C  
ATOM   3329  CG  PRO B 190      -2.140  -7.654  16.835  1.00  0.00           C  
ATOM   3330  CD  PRO B 190      -2.008  -6.238  16.280  1.00  0.00           C  
ATOM   3331  N   ARG B 191       0.803  -8.593  13.288  1.00  0.00           N  
ATOM   3332  CA  ARG B 191       0.906  -9.171  11.944  1.00  0.00           C  
ATOM   3333  C   ARG B 191      -0.244 -10.158  11.727  1.00  0.00           C  
ATOM   3334  O   ARG B 191      -0.581 -10.929  12.622  1.00  0.00           O  
ATOM   3335  CB  ARG B 191       2.248  -9.878  11.746  1.00  0.00           C  
ATOM   3336  CG  ARG B 191       3.423  -8.893  11.626  1.00  0.00           C  
ATOM   3337  CD  ARG B 191       4.751  -9.624  11.475  1.00  0.00           C  
ATOM   3338  NE  ARG B 191       4.795 -10.427  10.245  1.00  0.00           N  
ATOM   3339  CZ  ARG B 191       5.593 -10.264   9.200  1.00  0.00           C  
ATOM   3340  NH1 ARG B 191       6.498  -9.318   9.153  1.00  0.00           N  
ATOM   3341  NH2 ARG B 191       5.498 -11.063   8.196  1.00  0.00           N  
ATOM   3342  N   LEU B 192      -0.811 -10.141  10.529  1.00  0.00           N  
ATOM   3343  CA  LEU B 192      -1.972 -10.970  10.171  1.00  0.00           C  
ATOM   3344  C   LEU B 192      -1.645 -11.956   9.046  1.00  0.00           C  
ATOM   3345  O   LEU B 192      -2.462 -12.220   8.160  1.00  0.00           O  
ATOM   3346  CB  LEU B 192      -3.178 -10.068   9.847  1.00  0.00           C  
ATOM   3347  CG  LEU B 192      -3.595  -9.099  10.962  1.00  0.00           C  
ATOM   3348  CD1 LEU B 192      -4.839  -8.333  10.496  1.00  0.00           C  
ATOM   3349  CD2 LEU B 192      -3.942  -9.794  12.271  1.00  0.00           C  
ATOM   3350  N   ASP B 193      -0.424 -12.491   9.052  1.00  0.00           N  
ATOM   3351  CA  ASP B 193       0.082 -13.455   8.079  1.00  0.00           C  
ATOM   3352  C   ASP B 193      -0.234 -14.915   8.445  1.00  0.00           C  
ATOM   3353  O   ASP B 193      -0.150 -15.790   7.585  1.00  0.00           O  
ATOM   3354  CB  ASP B 193       1.590 -13.228   7.833  1.00  0.00           C  
ATOM   3355  CG  ASP B 193       2.479 -13.204   9.084  1.00  0.00           C  
ATOM   3356  OD1 ASP B 193       1.958 -13.063  10.208  1.00  0.00           O  
ATOM   3357  OD2 ASP B 193       3.720 -13.196   8.903  1.00  0.00           O  
ATOM   3358  N   GLN B 194      -0.671 -15.183   9.687  1.00  0.00           N  
ATOM   3359  CA  GLN B 194      -1.056 -16.509  10.164  1.00  0.00           C  
ATOM   3360  C   GLN B 194      -2.546 -16.636  10.495  1.00  0.00           C  
ATOM   3361  O   GLN B 194      -3.140 -17.701  10.281  1.00  0.00           O  
ATOM   3362  CB  GLN B 194      -0.205 -16.875  11.393  1.00  0.00           C  
ATOM   3363  CG  GLN B 194       1.300 -16.919  11.109  1.00  0.00           C  
ATOM   3364  CD  GLN B 194       1.664 -17.917  10.006  1.00  0.00           C  
ATOM   3365  OE1 GLN B 194       1.206 -19.051   9.981  1.00  0.00           O  
ATOM   3366  NE2 GLN B 194       2.466 -17.519   9.056  1.00  0.00           N  
ATOM   3367  N   ALA B 195      -3.166 -15.577  11.016  1.00  0.00           N  
ATOM   3368  CA  ALA B 195      -4.572 -15.545  11.413  1.00  0.00           C  
ATOM   3369  C   ALA B 195      -5.124 -14.113  11.396  1.00  0.00           C  
ATOM   3370  O   ALA B 195      -4.405 -13.155  11.116  1.00  0.00           O  
ATOM   3371  CB  ALA B 195      -4.699 -16.191  12.807  1.00  0.00           C  
ATOM   3372  N   GLY B 196      -6.430 -13.978  11.701  1.00  0.00           N  
ATOM   3373  CA  GLY B 196      -7.089 -12.690  11.782  1.00  0.00           C  
ATOM   3374  C   GLY B 196      -7.594 -12.156  10.438  1.00  0.00           C  
ATOM   3375  O   GLY B 196      -7.415 -12.752   9.371  1.00  0.00           O  
ATOM   3376  N   VAL B 197      -8.256 -11.010  10.501  1.00  0.00           N  
ATOM   3377  CA  VAL B 197      -8.813 -10.306   9.335  1.00  0.00           C  
ATOM   3378  C   VAL B 197      -8.095  -8.987   9.131  1.00  0.00           C  
ATOM   3379  O   VAL B 197      -8.161  -8.101   9.983  1.00  0.00           O  
ATOM   3380  CB  VAL B 197     -10.330 -10.092   9.488  1.00  0.00           C  
ATOM   3381  CG1 VAL B 197     -10.909  -9.278   8.327  1.00  0.00           C  
ATOM   3382  CG2 VAL B 197     -11.078 -11.430   9.520  1.00  0.00           C  
ATOM   3383  N   ASN B 198      -7.486  -8.784   7.972  1.00  0.00           N  
ATOM   3384  CA  ASN B 198      -6.902  -7.498   7.618  1.00  0.00           C  
ATOM   3385  C   ASN B 198      -8.000  -6.463   7.317  1.00  0.00           C  
ATOM   3386  O   ASN B 198      -8.504  -6.338   6.191  1.00  0.00           O  
ATOM   3387  CB  ASN B 198      -5.893  -7.686   6.469  1.00  0.00           C  
ATOM   3388  CG  ASN B 198      -5.104  -6.415   6.200  1.00  0.00           C  
ATOM   3389  OD1 ASN B 198      -5.208  -5.423   6.903  1.00  0.00           O  
ATOM   3390  ND2 ASN B 198      -4.289  -6.399   5.159  1.00  0.00           N  
ATOM   3391  N   GLY B 199      -8.441  -5.752   8.351  1.00  0.00           N  
ATOM   3392  CA  GLY B 199      -9.559  -4.827   8.326  1.00  0.00           C  
ATOM   3393  C   GLY B 199      -9.395  -3.680   7.333  1.00  0.00           C  
ATOM   3394  O   GLY B 199      -8.297  -3.167   7.157  1.00  0.00           O  
ATOM   3395  N   ILE B 200     -10.493  -3.235   6.704  1.00  0.00           N  
ATOM   3396  CA  ILE B 200     -10.486  -1.995   5.900  1.00  0.00           C  
ATOM   3397  C   ILE B 200     -10.013  -0.822   6.764  1.00  0.00           C  
ATOM   3398  O   ILE B 200      -9.127  -0.085   6.350  1.00  0.00           O  
ATOM   3399  CB  ILE B 200     -11.888  -1.713   5.315  1.00  0.00           C  
ATOM   3400  CG1 ILE B 200     -12.318  -2.791   4.298  1.00  0.00           C  
ATOM   3401  CG2 ILE B 200     -11.981  -0.322   4.675  1.00  0.00           C  
ATOM   3402  CD1 ILE B 200     -11.417  -2.921   3.069  1.00  0.00           C  
ATOM   3403  N   MET B 201     -10.545  -0.701   7.985  1.00  0.00           N  
ATOM   3404  CA  MET B 201     -10.145   0.359   8.903  1.00  0.00           C  
ATOM   3405  C   MET B 201      -8.728   0.148   9.434  1.00  0.00           C  
ATOM   3406  O   MET B 201      -7.996   1.116   9.552  1.00  0.00           O  
ATOM   3407  CB  MET B 201     -11.173   0.492  10.023  1.00  0.00           C  
ATOM   3408  CG  MET B 201     -11.037   1.834  10.759  1.00  0.00           C  
ATOM   3409  SD  MET B 201     -11.101   3.308   9.686  1.00  0.00           S  
ATOM   3410  CE  MET B 201     -12.749   3.186   8.977  1.00  0.00           C  
ATOM   3411  N   ARG B 202      -8.270  -1.089   9.648  1.00  0.00           N  
ATOM   3412  CA  ARG B 202      -6.863  -1.389   9.951  1.00  0.00           C  
ATOM   3413  C   ARG B 202      -5.935  -0.844   8.861  1.00  0.00           C  
ATOM   3414  O   ARG B 202      -5.002  -0.131   9.170  1.00  0.00           O  
ATOM   3415  CB  ARG B 202      -6.660  -2.899  10.134  1.00  0.00           C  
ATOM   3416  CG  ARG B 202      -5.194  -3.268  10.457  1.00  0.00           C  
ATOM   3417  CD  ARG B 202      -4.997  -4.780  10.463  1.00  0.00           C  
ATOM   3418  NE  ARG B 202      -3.647  -5.166  10.862  1.00  0.00           N  
ATOM   3419  CZ  ARG B 202      -2.581  -5.388  10.098  1.00  0.00           C  
ATOM   3420  NH1 ARG B 202      -2.575  -5.264   8.808  1.00  0.00           N  
ATOM   3421  NH2 ARG B 202      -1.478  -5.766  10.647  1.00  0.00           N  
ATOM   3422  N   GLN B 203      -6.230  -1.147   7.605  1.00  0.00           N  
ATOM   3423  CA  GLN B 203      -5.431  -0.657   6.474  1.00  0.00           C  
ATOM   3424  C   GLN B 203      -5.470   0.872   6.350  1.00  0.00           C  
ATOM   3425  O   GLN B 203      -4.473   1.492   5.990  1.00  0.00           O  
ATOM   3426  CB  GLN B 203      -5.934  -1.273   5.167  1.00  0.00           C  
ATOM   3427  CG  GLN B 203      -5.740  -2.796   5.084  1.00  0.00           C  
ATOM   3428  CD  GLN B 203      -6.368  -3.364   3.809  1.00  0.00           C  
ATOM   3429  OE1 GLN B 203      -6.509  -2.713   2.798  1.00  0.00           O  
ATOM   3430  NE2 GLN B 203      -6.775  -4.601   3.806  1.00  0.00           N  
ATOM   3431  N   PHE B 204      -6.611   1.492   6.674  1.00  0.00           N  
ATOM   3432  CA  PHE B 204      -6.744   2.944   6.691  1.00  0.00           C  
ATOM   3433  C   PHE B 204      -5.918   3.568   7.829  1.00  0.00           C  
ATOM   3434  O   PHE B 204      -5.097   4.438   7.563  1.00  0.00           O  
ATOM   3435  CB  PHE B 204      -8.227   3.321   6.768  1.00  0.00           C  
ATOM   3436  CG  PHE B 204      -8.475   4.796   6.543  1.00  0.00           C  
ATOM   3437  CD1 PHE B 204      -8.841   5.619   7.611  1.00  0.00           C  
ATOM   3438  CD2 PHE B 204      -8.332   5.338   5.260  1.00  0.00           C  
ATOM   3439  CE1 PHE B 204      -9.061   6.996   7.403  1.00  0.00           C  
ATOM   3440  CE2 PHE B 204      -8.548   6.711   5.036  1.00  0.00           C  
ATOM   3441  CZ  PHE B 204      -8.910   7.540   6.108  1.00  0.00           C  
ATOM   3442  N   CYS B 205      -6.025   3.051   9.048  1.00  0.00           N  
ATOM   3443  CA  CYS B 205      -5.224   3.478  10.193  1.00  0.00           C  
ATOM   3444  C   CYS B 205      -3.718   3.308   9.947  1.00  0.00           C  
ATOM   3445  O   CYS B 205      -2.955   4.210  10.261  1.00  0.00           O  
ATOM   3446  CB  CYS B 205      -5.641   2.713  11.452  1.00  0.00           C  
ATOM   3447  SG  CYS B 205      -7.318   3.196  11.971  1.00  0.00           S  
ATOM   3448  N   ILE B 206      -3.286   2.201   9.342  1.00  0.00           N  
ATOM   3449  CA  ILE B 206      -1.877   1.997   8.961  1.00  0.00           C  
ATOM   3450  C   ILE B 206      -1.384   3.128   8.050  1.00  0.00           C  
ATOM   3451  O   ILE B 206      -0.312   3.686   8.282  1.00  0.00           O  
ATOM   3452  CB  ILE B 206      -1.685   0.596   8.318  1.00  0.00           C  
ATOM   3453  CG1 ILE B 206      -1.740  -0.493   9.409  1.00  0.00           C  
ATOM   3454  CG2 ILE B 206      -0.359   0.487   7.536  1.00  0.00           C  
ATOM   3455  CD1 ILE B 206      -1.843  -1.926   8.875  1.00  0.00           C  
ATOM   3456  N   ARG B 207      -2.181   3.509   7.048  1.00  0.00           N  
ATOM   3457  CA  ARG B 207      -1.827   4.612   6.143  1.00  0.00           C  
ATOM   3458  C   ARG B 207      -1.834   5.975   6.838  1.00  0.00           C  
ATOM   3459  O   ARG B 207      -0.975   6.797   6.524  1.00  0.00           O  
ATOM   3460  CB  ARG B 207      -2.763   4.616   4.928  1.00  0.00           C  
ATOM   3461  CG  ARG B 207      -2.456   3.449   3.976  1.00  0.00           C  
ATOM   3462  CD  ARG B 207      -3.331   3.496   2.730  1.00  0.00           C  
ATOM   3463  NE  ARG B 207      -4.748   3.236   3.034  1.00  0.00           N  
ATOM   3464  CZ  ARG B 207      -5.771   3.655   2.310  1.00  0.00           C  
ATOM   3465  NH1 ARG B 207      -5.588   4.249   1.179  1.00  0.00           N  
ATOM   3466  NH2 ARG B 207      -6.993   3.509   2.718  1.00  0.00           N  
ATOM   3467  N   LEU B 208      -2.756   6.212   7.758  1.00  0.00           N  
ATOM   3468  CA  LEU B 208      -2.769   7.437   8.557  1.00  0.00           C  
ATOM   3469  C   LEU B 208      -1.551   7.513   9.486  1.00  0.00           C  
ATOM   3470  O   LEU B 208      -0.884   8.536   9.527  1.00  0.00           O  
ATOM   3471  CB  LEU B 208      -4.055   7.511   9.393  1.00  0.00           C  
ATOM   3472  CG  LEU B 208      -5.351   7.736   8.598  1.00  0.00           C  
ATOM   3473  CD1 LEU B 208      -6.521   7.749   9.582  1.00  0.00           C  
ATOM   3474  CD2 LEU B 208      -5.346   9.056   7.819  1.00  0.00           C  
ATOM   3475  N   LEU B 209      -1.221   6.420  10.169  1.00  0.00           N  
ATOM   3476  CA  LEU B 209      -0.075   6.348  11.068  1.00  0.00           C  
ATOM   3477  C   LEU B 209       1.248   6.512  10.321  1.00  0.00           C  
ATOM   3478  O   LEU B 209       2.135   7.200  10.811  1.00  0.00           O  
ATOM   3479  CB  LEU B 209      -0.120   5.022  11.840  1.00  0.00           C  
ATOM   3480  CG  LEU B 209      -1.247   4.963  12.890  1.00  0.00           C  
ATOM   3481  CD1 LEU B 209      -1.426   3.536  13.383  1.00  0.00           C  
ATOM   3482  CD2 LEU B 209      -0.945   5.859  14.098  1.00  0.00           C  
ATOM   3483  N   ALA B 210       1.347   5.999   9.097  1.00  0.00           N  
ATOM   3484  CA  ALA B 210       2.495   6.261   8.229  1.00  0.00           C  
ATOM   3485  C   ALA B 210       2.677   7.760   7.890  1.00  0.00           C  
ATOM   3486  O   ALA B 210       3.775   8.193   7.571  1.00  0.00           O  
ATOM   3487  CB  ALA B 210       2.341   5.418   6.957  1.00  0.00           C  
ATOM   3488  N   GLN B 211       1.610   8.560   7.975  1.00  0.00           N  
ATOM   3489  CA  GLN B 211       1.625  10.008   7.751  1.00  0.00           C  
ATOM   3490  C   GLN B 211       1.714  10.827   9.046  1.00  0.00           C  
ATOM   3491  O   GLN B 211       1.702  12.059   8.996  1.00  0.00           O  
ATOM   3492  CB  GLN B 211       0.390  10.411   6.931  1.00  0.00           C  
ATOM   3493  CG  GLN B 211       0.363   9.758   5.546  1.00  0.00           C  
ATOM   3494  CD  GLN B 211      -0.909  10.086   4.758  1.00  0.00           C  
ATOM   3495  OE1 GLN B 211      -1.594  11.068   4.967  1.00  0.00           O  
ATOM   3496  NE2 GLN B 211      -1.257   9.266   3.798  1.00  0.00           N  
ATOM   3497  N   SER B 212       1.772  10.162  10.192  1.00  0.00           N  
ATOM   3498  CA  SER B 212       1.822  10.800  11.503  1.00  0.00           C  
ATOM   3499  C   SER B 212       3.248  10.904  12.042  1.00  0.00           C  
ATOM   3500  O   SER B 212       4.209  10.479  11.407  1.00  0.00           O  
ATOM   3501  CB  SER B 212       0.928  10.014  12.472  1.00  0.00           C  
ATOM   3502  OG  SER B 212       1.567   8.830  12.897  1.00  0.00           O  
ATOM   3503  N   SER B 213       3.387  11.432  13.254  1.00  0.00           N  
ATOM   3504  CA  SER B 213       4.626  11.406  14.032  1.00  0.00           C  
ATOM   3505  C   SER B 213       4.887  10.058  14.725  1.00  0.00           C  
ATOM   3506  O   SER B 213       5.949   9.884  15.319  1.00  0.00           O  
ATOM   3507  CB  SER B 213       4.592  12.527  15.076  1.00  0.00           C  
ATOM   3508  OG  SER B 213       3.447  12.405  15.898  1.00  0.00           O  
ATOM   3509  N   TYR B 214       3.935   9.123  14.695  1.00  0.00           N  
ATOM   3510  CA  TYR B 214       4.096   7.812  15.303  1.00  0.00           C  
ATOM   3511  C   TYR B 214       4.916   6.883  14.401  1.00  0.00           C  
ATOM   3512  O   TYR B 214       4.716   6.825  13.191  1.00  0.00           O  
ATOM   3513  CB  TYR B 214       2.742   7.183  15.631  1.00  0.00           C  
ATOM   3514  CG  TYR B 214       1.941   7.936  16.668  1.00  0.00           C  
ATOM   3515  CD1 TYR B 214       2.320   7.899  18.024  1.00  0.00           C  
ATOM   3516  CD2 TYR B 214       0.801   8.685  16.290  1.00  0.00           C  
ATOM   3517  CE1 TYR B 214       1.591   8.602  18.990  1.00  0.00           C  
ATOM   3518  CE2 TYR B 214       0.058   9.391  17.257  1.00  0.00           C  
ATOM   3519  CZ  TYR B 214       0.462   9.351  18.606  1.00  0.00           C  
ATOM   3520  OH  TYR B 214      -0.250  10.044  19.555  1.00  0.00           O  
ATOM   3521  N   GLN B 215       5.768   6.082  15.024  1.00  0.00           N  
ATOM   3522  CA  GLN B 215       6.379   4.935  14.368  1.00  0.00           C  
ATOM   3523  C   GLN B 215       5.394   3.762  14.425  1.00  0.00           C  
ATOM   3524  O   GLN B 215       4.990   3.355  15.504  1.00  0.00           O  
ATOM   3525  CB  GLN B 215       7.695   4.618  15.073  1.00  0.00           C  
ATOM   3526  CG  GLN B 215       8.442   3.447  14.419  1.00  0.00           C  
ATOM   3527  CD  GLN B 215       9.746   3.098  15.139  1.00  0.00           C  
ATOM   3528  OE1 GLN B 215      10.234   3.805  16.000  1.00  0.00           O  
ATOM   3529  NE2 GLN B 215      10.364   1.991  14.806  1.00  0.00           N  
ATOM   3530  N   LEU B 216       5.036   3.193  13.278  1.00  0.00           N  
ATOM   3531  CA  LEU B 216       4.178   2.015  13.209  1.00  0.00           C  
ATOM   3532  C   LEU B 216       5.014   0.745  13.033  1.00  0.00           C  
ATOM   3533  O   LEU B 216       5.854   0.683  12.143  1.00  0.00           O  
ATOM   3534  CB  LEU B 216       3.167   2.195  12.069  1.00  0.00           C  
ATOM   3535  CG  LEU B 216       2.242   0.981  11.868  1.00  0.00           C  
ATOM   3536  CD1 LEU B 216       1.271   0.782  13.032  1.00  0.00           C  
ATOM   3537  CD2 LEU B 216       1.428   1.191  10.597  1.00  0.00           C  
ATOM   3538  N   VAL B 217       4.724  -0.286  13.825  1.00  0.00           N  
ATOM   3539  CA  VAL B 217       5.373  -1.597  13.723  1.00  0.00           C  
ATOM   3540  C   VAL B 217       4.322  -2.701  13.699  1.00  0.00           C  
ATOM   3541  O   VAL B 217       3.501  -2.818  14.609  1.00  0.00           O  
ATOM   3542  CB  VAL B 217       6.381  -1.825  14.874  1.00  0.00           C  
ATOM   3543  CG1 VAL B 217       7.272  -3.024  14.574  1.00  0.00           C  
ATOM   3544  CG2 VAL B 217       7.308  -0.621  15.103  1.00  0.00           C  
ATOM   3545  N   GLU B 218       4.341  -3.552  12.667  1.00  0.00           N  
ATOM   3546  CA  GLU B 218       3.590  -4.805  12.669  1.00  0.00           C  
ATOM   3547  C   GLU B 218       4.411  -5.891  13.380  1.00  0.00           C  
ATOM   3548  O   GLU B 218       5.542  -6.175  12.981  1.00  0.00           O  
ATOM   3549  CB  GLU B 218       3.213  -5.241  11.245  1.00  0.00           C  
ATOM   3550  CG  GLU B 218       2.186  -4.307  10.603  1.00  0.00           C  
ATOM   3551  CD  GLU B 218       1.643  -4.873   9.274  1.00  0.00           C  
ATOM   3552  OE1 GLU B 218       2.020  -4.357   8.211  1.00  0.00           O  
ATOM   3553  OE2 GLU B 218       0.821  -5.812   9.321  1.00  0.00           O  
ATOM   3554  N   VAL B 219       3.864  -6.499  14.430  1.00  0.00           N  
ATOM   3555  CA  VAL B 219       4.602  -7.381  15.340  1.00  0.00           C  
ATOM   3556  C   VAL B 219       3.905  -8.715  15.574  1.00  0.00           C  
ATOM   3557  O   VAL B 219       2.690  -8.842  15.449  1.00  0.00           O  
ATOM   3558  CB  VAL B 219       4.882  -6.687  16.692  1.00  0.00           C  
ATOM   3559  CG1 VAL B 219       5.866  -5.542  16.529  1.00  0.00           C  
ATOM   3560  CG2 VAL B 219       3.612  -6.166  17.379  1.00  0.00           C  
ATOM   3561  N   GLN B 220       4.693  -9.712  15.975  1.00  0.00           N  
ATOM   3562  CA  GLN B 220       4.220 -10.813  16.807  1.00  0.00           C  
ATOM   3563  C   GLN B 220       4.527 -10.447  18.254  1.00  0.00           C  
ATOM   3564  O   GLN B 220       5.692 -10.298  18.611  1.00  0.00           O  
ATOM   3565  CB  GLN B 220       4.915 -12.122  16.413  1.00  0.00           C  
ATOM   3566  CG  GLN B 220       4.312 -12.716  15.135  1.00  0.00           C  
ATOM   3567  CD  GLN B 220       4.957 -14.037  14.726  1.00  0.00           C  
ATOM   3568  OE1 GLN B 220       5.992 -14.450  15.195  1.00  0.00           O  
ATOM   3569  NE2 GLN B 220       4.356 -14.769  13.812  1.00  0.00           N  
ATOM   3570  N   ALA B 221       3.477 -10.242  19.054  1.00  0.00           N  
ATOM   3571  CA  ALA B 221       3.601  -9.866  20.450  1.00  0.00           C  
ATOM   3572  C   ALA B 221       2.818 -10.828  21.343  1.00  0.00           C  
ATOM   3573  O   ALA B 221       1.739 -11.309  20.973  1.00  0.00           O  
ATOM   3574  CB  ALA B 221       3.147  -8.411  20.625  1.00  0.00           C  
ATOM   3575  N   SER B 222       3.365 -11.093  22.529  1.00  0.00           N  
ATOM   3576  CA  SER B 222       2.664 -11.809  23.584  1.00  0.00           C  
ATOM   3577  C   SER B 222       1.573 -10.935  24.212  1.00  0.00           C  
ATOM   3578  O   SER B 222       1.538  -9.712  24.044  1.00  0.00           O  
ATOM   3579  CB  SER B 222       3.662 -12.276  24.651  1.00  0.00           C  
ATOM   3580  OG  SER B 222       4.189 -11.173  25.345  1.00  0.00           O  
ATOM   3581  N   LEU B 223       0.679 -11.567  24.980  1.00  0.00           N  
ATOM   3582  CA  LEU B 223      -0.304 -10.856  25.786  1.00  0.00           C  
ATOM   3583  C   LEU B 223       0.374  -9.851  26.725  1.00  0.00           C  
ATOM   3584  O   LEU B 223       0.001  -8.682  26.732  1.00  0.00           O  
ATOM   3585  CB  LEU B 223      -1.137 -11.891  26.559  1.00  0.00           C  
ATOM   3586  CG  LEU B 223      -2.186 -11.273  27.501  1.00  0.00           C  
ATOM   3587  CD1 LEU B 223      -3.231 -10.459  26.742  1.00  0.00           C  
ATOM   3588  CD2 LEU B 223      -2.895 -12.388  28.268  1.00  0.00           C  
ATOM   3589  N   GLU B 224       1.412 -10.283  27.466  1.00  0.00           N  
ATOM   3590  CA  GLU B 224       2.118  -9.443  28.442  1.00  0.00           C  
ATOM   3591  C   GLU B 224       2.758  -8.208  27.810  1.00  0.00           C  
ATOM   3592  O   GLU B 224       2.657  -7.121  28.364  1.00  0.00           O  
ATOM   3593  CB  GLU B 224       3.189 -10.294  29.137  1.00  0.00           C  
ATOM   3594  CG  GLU B 224       2.564 -11.284  30.126  1.00  0.00           C  
ATOM   3595  CD  GLU B 224       3.438 -12.504  30.435  1.00  0.00           C  
ATOM   3596  OE1 GLU B 224       3.167 -13.128  31.485  1.00  0.00           O  
ATOM   3597  OE2 GLU B 224       4.306 -12.837  29.612  1.00  0.00           O  
ATOM   3598  N   GLU B 225       3.353  -8.331  26.630  1.00  0.00           N  
ATOM   3599  CA  GLU B 225       3.910  -7.184  25.905  1.00  0.00           C  
ATOM   3600  C   GLU B 225       2.830  -6.172  25.529  1.00  0.00           C  
ATOM   3601  O   GLU B 225       3.021  -4.975  25.694  1.00  0.00           O  
ATOM   3602  CB  GLU B 225       4.631  -7.651  24.640  1.00  0.00           C  
ATOM   3603  CG  GLU B 225       5.988  -8.294  24.935  1.00  0.00           C  
ATOM   3604  CD  GLU B 225       6.581  -8.954  23.685  1.00  0.00           C  
ATOM   3605  OE1 GLU B 225       7.789  -8.760  23.431  1.00  0.00           O  
ATOM   3606  OE2 GLU B 225       5.824  -9.659  22.983  1.00  0.00           O  
ATOM   3607  N   SER B 226       1.676  -6.640  25.046  1.00  0.00           N  
ATOM   3608  CA  SER B 226       0.574  -5.759  24.656  1.00  0.00           C  
ATOM   3609  C   SER B 226      -0.054  -5.027  25.849  1.00  0.00           C  
ATOM   3610  O   SER B 226      -0.415  -3.858  25.729  1.00  0.00           O  
ATOM   3611  CB  SER B 226      -0.488  -6.534  23.868  1.00  0.00           C  
ATOM   3612  OG  SER B 226      -1.245  -7.406  24.675  1.00  0.00           O  
ATOM   3613  N   LEU B 227      -0.121  -5.671  27.010  1.00  0.00           N  
ATOM   3614  CA  LEU B 227      -0.679  -5.087  28.232  1.00  0.00           C  
ATOM   3615  C   LEU B 227       0.241  -4.050  28.890  1.00  0.00           C  
ATOM   3616  O   LEU B 227      -0.202  -3.285  29.742  1.00  0.00           O  
ATOM   3617  CB  LEU B 227      -1.045  -6.209  29.217  1.00  0.00           C  
ATOM   3618  CG  LEU B 227      -2.201  -7.128  28.766  1.00  0.00           C  
ATOM   3619  CD1 LEU B 227      -2.421  -8.201  29.829  1.00  0.00           C  
ATOM   3620  CD2 LEU B 227      -3.510  -6.367  28.556  1.00  0.00           C  
ATOM   3621  N   GLN B 228       1.514  -3.959  28.482  1.00  0.00           N  
ATOM   3622  CA  GLN B 228       2.435  -2.903  28.911  1.00  0.00           C  
ATOM   3623  C   GLN B 228       2.305  -1.611  28.092  1.00  0.00           C  
ATOM   3624  O   GLN B 228       3.169  -0.724  28.204  1.00  0.00           O  
ATOM   3625  CB  GLN B 228       3.874  -3.419  28.876  1.00  0.00           C  
ATOM   3626  CG  GLN B 228       4.136  -4.510  29.913  1.00  0.00           C  
ATOM   3627  CD  GLN B 228       5.592  -4.978  29.884  1.00  0.00           C  
ATOM   3628  OE1 GLN B 228       6.472  -4.331  29.326  1.00  0.00           O  
ATOM   3629  NE2 GLN B 228       5.895  -6.082  30.513  1.00  0.00           N  
ATOM   3630  N   ALA B 229       1.285  -1.498  27.239  1.00  0.00           N  
ATOM   3631  CA  ALA B 229       1.014  -0.310  26.461  1.00  0.00           C  
ATOM   3632  C   ALA B 229       0.587   0.875  27.344  1.00  0.00           C  
ATOM   3633  O   ALA B 229      -0.018   0.700  28.394  1.00  0.00           O  
ATOM   3634  CB  ALA B 229      -0.057  -0.650  25.420  1.00  0.00           C  
ATOM   3635  N   ASP B 230       0.858   2.089  26.872  1.00  0.00           N  
ATOM   3636  CA  ASP B 230       0.329   3.328  27.469  1.00  0.00           C  
ATOM   3637  C   ASP B 230      -1.124   3.574  27.034  1.00  0.00           C  
ATOM   3638  O   ASP B 230      -1.872   4.294  27.695  1.00  0.00           O  
ATOM   3639  CB  ASP B 230       1.190   4.521  27.021  1.00  0.00           C  
ATOM   3640  CG  ASP B 230       2.679   4.396  27.326  1.00  0.00           C  
ATOM   3641  OD1 ASP B 230       3.045   3.896  28.413  1.00  0.00           O  
ATOM   3642  OD2 ASP B 230       3.474   4.825  26.467  1.00  0.00           O  
ATOM   3643  N   GLU B 231      -1.496   3.005  25.886  1.00  0.00           N  
ATOM   3644  CA  GLU B 231      -2.792   3.203  25.243  1.00  0.00           C  
ATOM   3645  C   GLU B 231      -3.113   2.027  24.324  1.00  0.00           C  
ATOM   3646  O   GLU B 231      -2.231   1.475  23.677  1.00  0.00           O  
ATOM   3647  CB  GLU B 231      -2.731   4.504  24.442  1.00  0.00           C  
ATOM   3648  CG  GLU B 231      -4.059   4.910  23.813  1.00  0.00           C  
ATOM   3649  CD  GLU B 231      -3.931   6.226  23.020  1.00  0.00           C  
ATOM   3650  OE1 GLU B 231      -4.884   6.569  22.302  1.00  0.00           O  
ATOM   3651  OE2 GLU B 231      -2.868   6.879  23.096  1.00  0.00           O  
ATOM   3652  N   MET B 232      -4.396   1.685  24.227  1.00  0.00           N  
ATOM   3653  CA  MET B 232      -4.895   0.656  23.332  1.00  0.00           C  
ATOM   3654  C   MET B 232      -6.142   1.161  22.601  1.00  0.00           C  
ATOM   3655  O   MET B 232      -6.974   1.864  23.169  1.00  0.00           O  
ATOM   3656  CB  MET B 232      -5.143  -0.618  24.137  1.00  0.00           C  
ATOM   3657  CG  MET B 232      -5.449  -1.831  23.272  1.00  0.00           C  
ATOM   3658  SD  MET B 232      -5.644  -3.380  24.199  1.00  0.00           S  
ATOM   3659  CE  MET B 232      -3.935  -3.703  24.709  1.00  0.00           C  
ATOM   3660  N   VAL B 233      -6.271   0.808  21.330  1.00  0.00           N  
ATOM   3661  CA  VAL B 233      -7.354   1.244  20.446  1.00  0.00           C  
ATOM   3662  C   VAL B 233      -7.793   0.061  19.595  1.00  0.00           C  
ATOM   3663  O   VAL B 233      -6.964  -0.695  19.105  1.00  0.00           O  
ATOM   3664  CB  VAL B 233      -6.902   2.420  19.559  1.00  0.00           C  
ATOM   3665  CG1 VAL B 233      -7.999   2.880  18.603  1.00  0.00           C  
ATOM   3666  CG2 VAL B 233      -6.487   3.645  20.376  1.00  0.00           C  
ATOM   3667  N   ILE B 234      -9.096  -0.071  19.367  1.00  0.00           N  
ATOM   3668  CA  ILE B 234      -9.628  -1.042  18.408  1.00  0.00           C  
ATOM   3669  C   ILE B 234     -10.312  -0.344  17.233  1.00  0.00           C  
ATOM   3670  O   ILE B 234     -10.796   0.788  17.354  1.00  0.00           O  
ATOM   3671  CB  ILE B 234     -10.533  -2.094  19.074  1.00  0.00           C  
ATOM   3672  CG1 ILE B 234     -11.835  -1.492  19.630  1.00  0.00           C  
ATOM   3673  CG2 ILE B 234      -9.742  -2.845  20.158  1.00  0.00           C  
ATOM   3674  CD1 ILE B 234     -12.833  -2.561  20.064  1.00  0.00           C  
ATOM   3675  N   CYS B 235     -10.381  -1.006  16.086  1.00  0.00           N  
ATOM   3676  CA  CYS B 235     -11.019  -0.443  14.906  1.00  0.00           C  
ATOM   3677  C   CYS B 235     -11.702  -1.484  14.021  1.00  0.00           C  
ATOM   3678  O   CYS B 235     -11.250  -2.619  13.861  1.00  0.00           O  
ATOM   3679  CB  CYS B 235      -9.997   0.403  14.134  1.00  0.00           C  
ATOM   3680  SG  CYS B 235      -8.738  -0.633  13.321  1.00  0.00           S  
ATOM   3681  N   ASN B 236     -12.785  -1.062  13.374  1.00  0.00           N  
ATOM   3682  CA  ASN B 236     -13.394  -1.733  12.231  1.00  0.00           C  
ATOM   3683  C   ASN B 236     -14.127  -0.705  11.358  1.00  0.00           C  
ATOM   3684  O   ASN B 236     -14.229   0.470  11.712  1.00  0.00           O  
ATOM   3685  CB  ASN B 236     -14.282  -2.898  12.722  1.00  0.00           C  
ATOM   3686  CG  ASN B 236     -15.557  -2.487  13.429  1.00  0.00           C  
ATOM   3687  OD1 ASN B 236     -16.209  -1.513  13.092  1.00  0.00           O  
ATOM   3688  ND2 ASN B 236     -16.007  -3.265  14.385  1.00  0.00           N  
ATOM   3689  N   ALA B 237     -14.672  -1.130  10.230  1.00  0.00           N  
ATOM   3690  CA  ALA B 237     -15.346  -0.219   9.295  1.00  0.00           C  
ATOM   3691  C   ALA B 237     -16.585   0.504   9.875  1.00  0.00           C  
ATOM   3692  O   ALA B 237     -17.032   1.488   9.295  1.00  0.00           O  
ATOM   3693  CB  ALA B 237     -15.718  -1.022   8.045  1.00  0.00           C  
ATOM   3694  N   LEU B 238     -17.156   0.016  10.976  1.00  0.00           N  
ATOM   3695  CA  LEU B 238     -18.379   0.543  11.579  1.00  0.00           C  
ATOM   3696  C   LEU B 238     -18.112   1.419  12.802  1.00  0.00           C  
ATOM   3697  O   LEU B 238     -18.770   2.437  12.946  1.00  0.00           O  
ATOM   3698  CB  LEU B 238     -19.338  -0.607  11.946  1.00  0.00           C  
ATOM   3699  CG  LEU B 238     -19.694  -1.558  10.801  1.00  0.00           C  
ATOM   3700  CD1 LEU B 238     -20.724  -2.577  11.294  1.00  0.00           C  
ATOM   3701  CD2 LEU B 238     -20.266  -0.824   9.587  1.00  0.00           C  
ATOM   3702  N   MET B 239     -17.164   1.044  13.660  1.00  0.00           N  
ATOM   3703  CA  MET B 239     -16.885   1.724  14.936  1.00  0.00           C  
ATOM   3704  C   MET B 239     -16.639   3.235  14.809  1.00  0.00           C  
ATOM   3705  O   MET B 239     -17.281   4.003  15.517  1.00  0.00           O  
ATOM   3706  CB  MET B 239     -15.742   1.012  15.669  1.00  0.00           C  
ATOM   3707  CG  MET B 239     -16.187  -0.330  16.253  1.00  0.00           C  
ATOM   3708  SD  MET B 239     -14.830  -1.296  16.976  1.00  0.00           S  
ATOM   3709  CE  MET B 239     -15.771  -2.614  17.781  1.00  0.00           C  
ATOM   3710  N   PRO B 240     -15.804   3.755  13.845  1.00  0.00           N  
ATOM   3711  CA  PRO B 240     -14.699   3.134  13.125  1.00  0.00           C  
ATOM   3712  C   PRO B 240     -13.465   2.875  13.999  1.00  0.00           C  
ATOM   3713  O   PRO B 240     -12.738   1.916  13.752  1.00  0.00           O  
ATOM   3714  CB  PRO B 240     -14.404   4.103  11.977  1.00  0.00           C  
ATOM   3715  CG  PRO B 240     -14.774   5.454  12.565  1.00  0.00           C  
ATOM   3716  CD  PRO B 240     -15.963   5.142  13.458  1.00  0.00           C  
ATOM   3717  N   VAL B 241     -13.242   3.707  15.007  1.00  0.00           N  
ATOM   3718  CA  VAL B 241     -12.138   3.619  15.970  1.00  0.00           C  
ATOM   3719  C   VAL B 241     -12.708   3.844  17.363  1.00  0.00           C  
ATOM   3720  O   VAL B 241     -13.544   4.731  17.535  1.00  0.00           O  
ATOM   3721  CB  VAL B 241     -11.037   4.655  15.664  1.00  0.00           C  
ATOM   3722  CG1 VAL B 241      -9.854   4.541  16.625  1.00  0.00           C  
ATOM   3723  CG2 VAL B 241     -10.480   4.498  14.249  1.00  0.00           C  
ATOM   3724  N   MET B 242     -12.272   3.067  18.347  1.00  0.00           N  
ATOM   3725  CA  MET B 242     -12.693   3.231  19.736  1.00  0.00           C  
ATOM   3726  C   MET B 242     -11.510   3.063  20.700  1.00  0.00           C  
ATOM   3727  O   MET B 242     -10.688   2.173  20.491  1.00  0.00           O  
ATOM   3728  CB  MET B 242     -13.801   2.230  20.096  1.00  0.00           C  
ATOM   3729  CG  MET B 242     -15.093   2.515  19.329  1.00  0.00           C  
ATOM   3730  SD  MET B 242     -16.475   1.480  19.842  1.00  0.00           S  
ATOM   3731  CE  MET B 242     -17.765   2.167  18.804  1.00  0.00           C  
ATOM   3732  N   PRO B 243     -11.444   3.887  21.770  1.00  0.00           N  
ATOM   3733  CA  PRO B 243     -10.430   3.729  22.806  1.00  0.00           C  
ATOM   3734  C   PRO B 243     -10.763   2.521  23.687  1.00  0.00           C  
ATOM   3735  O   PRO B 243     -11.922   2.289  24.040  1.00  0.00           O  
ATOM   3736  CB  PRO B 243     -10.450   5.042  23.584  1.00  0.00           C  
ATOM   3737  CG  PRO B 243     -11.909   5.494  23.485  1.00  0.00           C  
ATOM   3738  CD  PRO B 243     -12.362   4.968  22.118  1.00  0.00           C  
ATOM   3739  N   VAL B 244      -9.740   1.773  24.094  1.00  0.00           N  
ATOM   3740  CA  VAL B 244      -9.857   0.719  25.105  1.00  0.00           C  
ATOM   3741  C   VAL B 244      -9.504   1.322  26.459  1.00  0.00           C  
ATOM   3742  O   VAL B 244      -8.392   1.810  26.649  1.00  0.00           O  
ATOM   3743  CB  VAL B 244      -8.954  -0.477  24.776  1.00  0.00           C  
ATOM   3744  CG1 VAL B 244      -9.037  -1.553  25.847  1.00  0.00           C  
ATOM   3745  CG2 VAL B 244      -9.345  -1.105  23.428  1.00  0.00           C  
ATOM   3746  N   CYS B 245     -10.441   1.294  27.405  1.00  0.00           N  
ATOM   3747  CA  CYS B 245     -10.218   1.804  28.762  1.00  0.00           C  
ATOM   3748  C   CYS B 245      -9.699   0.726  29.723  1.00  0.00           C  
ATOM   3749  O   CYS B 245      -9.004   1.055  30.680  1.00  0.00           O  
ATOM   3750  CB  CYS B 245     -11.492   2.481  29.268  1.00  0.00           C  
ATOM   3751  SG  CYS B 245     -12.885   1.315  29.309  1.00  0.00           S  
ATOM   3752  N   ALA B 246      -9.984  -0.544  29.470  1.00  0.00           N  
ATOM   3753  CA  ALA B 246      -9.464  -1.659  30.253  1.00  0.00           C  
ATOM   3754  C   ALA B 246      -9.344  -2.947  29.428  1.00  0.00           C  
ATOM   3755  O   ALA B 246     -10.151  -3.221  28.537  1.00  0.00           O  
ATOM   3756  CB  ALA B 246     -10.348  -1.871  31.482  1.00  0.00           C  
ATOM   3757  N   CYS B 247      -8.360  -3.785  29.782  1.00  0.00           N  
ATOM   3758  CA  CYS B 247      -8.227  -5.153  29.315  1.00  0.00           C  
ATOM   3759  C   CYS B 247      -7.961  -6.064  30.515  1.00  0.00           C  
ATOM   3760  O   CYS B 247      -6.862  -6.063  31.063  1.00  0.00           O  
ATOM   3761  CB  CYS B 247      -7.108  -5.220  28.264  1.00  0.00           C  
ATOM   3762  SG  CYS B 247      -7.010  -6.915  27.610  1.00  0.00           S  
ATOM   3763  N   GLY B 248      -8.971  -6.832  30.927  1.00  0.00           N  
ATOM   3764  CA  GLY B 248      -8.937  -7.537  32.201  1.00  0.00           C  
ATOM   3765  C   GLY B 248      -8.722  -6.555  33.357  1.00  0.00           C  
ATOM   3766  O   GLY B 248      -9.446  -5.567  33.473  1.00  0.00           O  
ATOM   3767  N   ASP B 249      -7.677  -6.791  34.167  1.00  0.00           N  
ATOM   3768  CA  ASP B 249      -7.328  -5.950  35.326  1.00  0.00           C  
ATOM   3769  C   ASP B 249      -6.456  -4.735  34.953  1.00  0.00           C  
ATOM   3770  O   ASP B 249      -6.182  -3.878  35.791  1.00  0.00           O  
ATOM   3771  CB  ASP B 249      -6.629  -6.817  36.382  1.00  0.00           C  
ATOM   3772  CG  ASP B 249      -7.474  -8.008  36.837  1.00  0.00           C  
ATOM   3773  OD1 ASP B 249      -8.702  -7.848  36.991  1.00  0.00           O  
ATOM   3774  OD2 ASP B 249      -6.880  -9.100  37.012  1.00  0.00           O  
ATOM   3775  N   VAL B 250      -6.000  -4.632  33.719  1.00  0.00           N  
ATOM   3776  CA  VAL B 250      -5.151  -3.536  33.247  1.00  0.00           C  
ATOM   3777  C   VAL B 250      -6.027  -2.415  32.694  1.00  0.00           C  
ATOM   3778  O   VAL B 250      -6.834  -2.637  31.797  1.00  0.00           O  
ATOM   3779  CB  VAL B 250      -4.133  -4.006  32.192  1.00  0.00           C  
ATOM   3780  CG1 VAL B 250      -3.227  -2.859  31.738  1.00  0.00           C  
ATOM   3781  CG2 VAL B 250      -3.234  -5.110  32.768  1.00  0.00           C  
ATOM   3782  N   SER B 251      -5.829  -1.188  33.199  1.00  0.00           N  
ATOM   3783  CA  SER B 251      -6.549   0.002  32.754  1.00  0.00           C  
ATOM   3784  C   SER B 251      -5.675   0.911  31.894  1.00  0.00           C  
ATOM   3785  O   SER B 251      -4.493   1.101  32.186  1.00  0.00           O  
ATOM   3786  CB  SER B 251      -7.091   0.789  33.949  1.00  0.00           C  
ATOM   3787  OG  SER B 251      -7.968  -0.018  34.719  1.00  0.00           O  
ATOM   3788  N   PHE B 252      -6.265   1.517  30.887  1.00  0.00           N  
ATOM   3789  CA  PHE B 252      -5.639   2.507  30.007  1.00  0.00           C  
ATOM   3790  C   PHE B 252      -6.381   3.845  30.135  1.00  0.00           C  
ATOM   3791  O   PHE B 252      -7.601   3.894  30.081  1.00  0.00           O  
ATOM   3792  CB  PHE B 252      -5.649   2.007  28.563  1.00  0.00           C  
ATOM   3793  CG  PHE B 252      -5.003   0.659  28.365  1.00  0.00           C  
ATOM   3794  CD1 PHE B 252      -3.603   0.526  28.381  1.00  0.00           C  
ATOM   3795  CD2 PHE B 252      -5.800  -0.490  28.181  1.00  0.00           C  
ATOM   3796  CE1 PHE B 252      -3.000  -0.729  28.206  1.00  0.00           C  
ATOM   3797  CE2 PHE B 252      -5.203  -1.746  28.008  1.00  0.00           C  
ATOM   3798  CZ  PHE B 252      -3.805  -1.871  28.017  1.00  0.00           C  
ATOM   3799  N   SER B 253      -5.626   4.943  30.302  1.00  0.00           N  
ATOM   3800  CA  SER B 253      -6.188   6.297  30.491  1.00  0.00           C  
ATOM   3801  C   SER B 253      -5.745   7.294  29.428  1.00  0.00           C  
ATOM   3802  O   SER B 253      -6.368   8.342  29.280  1.00  0.00           O  
ATOM   3803  CB  SER B 253      -5.822   6.805  31.880  1.00  0.00           C  
ATOM   3804  OG  SER B 253      -4.420   6.842  32.051  1.00  0.00           O  
ATOM   3805  N   SER B 254      -4.672   7.004  28.693  1.00  0.00           N  
ATOM   3806  CA  SER B 254      -4.222   7.852  27.598  1.00  0.00           C  
ATOM   3807  C   SER B 254      -5.113   7.667  26.373  1.00  0.00           C  
ATOM   3808  O   SER B 254      -5.524   6.555  26.068  1.00  0.00           O  
ATOM   3809  CB  SER B 254      -2.763   7.565  27.259  1.00  0.00           C  
ATOM   3810  OG  SER B 254      -2.276   8.488  26.304  1.00  0.00           O  
ATOM   3811  N   ALA B 255      -5.386   8.766  25.657  1.00  0.00           N  
ATOM   3812  CA  ALA B 255      -6.235   8.786  24.463  1.00  0.00           C  
ATOM   3813  C   ALA B 255      -5.568   9.460  23.257  1.00  0.00           C  
ATOM   3814  O   ALA B 255      -6.220   9.769  22.273  1.00  0.00           O  
ATOM   3815  CB  ALA B 255      -7.572   9.433  24.842  1.00  0.00           C  
ATOM   3816  N   THR B 256      -4.249   9.695  23.301  1.00  0.00           N  
ATOM   3817  CA  THR B 256      -3.518  10.485  22.299  1.00  0.00           C  
ATOM   3818  C   THR B 256      -3.587   9.872  20.897  1.00  0.00           C  
ATOM   3819  O   THR B 256      -3.779  10.577  19.907  1.00  0.00           O  
ATOM   3820  CB  THR B 256      -2.041  10.623  22.703  1.00  0.00           C  
ATOM   3821  OG1 THR B 256      -1.875  10.794  24.087  1.00  0.00           O  
ATOM   3822  CG2 THR B 256      -1.388  11.829  22.043  1.00  0.00           C  
ATOM   3823  N   LEU B 257      -3.448   8.547  20.799  1.00  0.00           N  
ATOM   3824  CA  LEU B 257      -3.582   7.831  19.531  1.00  0.00           C  
ATOM   3825  C   LEU B 257      -5.031   7.836  19.043  1.00  0.00           C  
ATOM   3826  O   LEU B 257      -5.291   8.024  17.851  1.00  0.00           O  
ATOM   3827  CB  LEU B 257      -3.058   6.397  19.711  1.00  0.00           C  
ATOM   3828  CG  LEU B 257      -3.219   5.501  18.475  1.00  0.00           C  
ATOM   3829  CD1 LEU B 257      -2.404   6.001  17.291  1.00  0.00           C  
ATOM   3830  CD2 LEU B 257      -2.784   4.078  18.810  1.00  0.00           C  
ATOM   3831  N   TYR B 258      -5.983   7.650  19.952  1.00  0.00           N  
ATOM   3832  CA  TYR B 258      -7.404   7.713  19.655  1.00  0.00           C  
ATOM   3833  C   TYR B 258      -7.798   9.083  19.102  1.00  0.00           C  
ATOM   3834  O   TYR B 258      -8.415   9.154  18.039  1.00  0.00           O  
ATOM   3835  CB  TYR B 258      -8.216   7.368  20.902  1.00  0.00           C  
ATOM   3836  CG  TYR B 258      -9.693   7.614  20.726  1.00  0.00           C  
ATOM   3837  CD1 TYR B 258     -10.328   8.710  21.357  1.00  0.00           C  
ATOM   3838  CD2 TYR B 258     -10.446   6.792  19.858  1.00  0.00           C  
ATOM   3839  CE1 TYR B 258     -11.690   8.968  21.145  1.00  0.00           C  
ATOM   3840  CE2 TYR B 258     -11.808   7.040  19.638  1.00  0.00           C  
ATOM   3841  CZ  TYR B 258     -12.422   8.127  20.286  1.00  0.00           C  
ATOM   3842  OH  TYR B 258     -13.757   8.375  20.061  1.00  0.00           O  
ATOM   3843  N   GLU B 259      -7.388  10.167  19.765  1.00  0.00           N  
ATOM   3844  CA  GLU B 259      -7.673  11.548  19.350  1.00  0.00           C  
ATOM   3845  C   GLU B 259      -7.078  11.888  17.978  1.00  0.00           C  
ATOM   3846  O   GLU B 259      -7.662  12.675  17.242  1.00  0.00           O  
ATOM   3847  CB  GLU B 259      -7.127  12.512  20.407  1.00  0.00           C  
ATOM   3848  CG  GLU B 259      -7.975  12.520  21.689  1.00  0.00           C  
ATOM   3849  CD  GLU B 259      -7.364  13.362  22.823  1.00  0.00           C  
ATOM   3850  OE1 GLU B 259      -7.988  13.407  23.896  1.00  0.00           O  
ATOM   3851  OE2 GLU B 259      -6.274  13.955  22.619  1.00  0.00           O  
ATOM   3852  N   TYR B 260      -5.958  11.269  17.617  1.00  0.00           N  
ATOM   3853  CA  TYR B 260      -5.384  11.420  16.287  1.00  0.00           C  
ATOM   3854  C   TYR B 260      -6.177  10.652  15.217  1.00  0.00           C  
ATOM   3855  O   TYR B 260      -6.465  11.184  14.147  1.00  0.00           O  
ATOM   3856  CB  TYR B 260      -3.912  10.981  16.318  1.00  0.00           C  
ATOM   3857  CG  TYR B 260      -3.269  10.994  14.944  1.00  0.00           C  
ATOM   3858  CD1 TYR B 260      -3.050   9.789  14.243  1.00  0.00           C  
ATOM   3859  CD2 TYR B 260      -2.955  12.218  14.324  1.00  0.00           C  
ATOM   3860  CE1 TYR B 260      -2.544   9.806  12.937  1.00  0.00           C  
ATOM   3861  CE2 TYR B 260      -2.454  12.246  13.011  1.00  0.00           C  
ATOM   3862  CZ  TYR B 260      -2.257  11.038  12.320  1.00  0.00           C  
ATOM   3863  OH  TYR B 260      -1.793  11.063  11.027  1.00  0.00           O  
ATOM   3864  N   LEU B 261      -6.535   9.397  15.486  1.00  0.00           N  
ATOM   3865  CA  LEU B 261      -7.169   8.519  14.497  1.00  0.00           C  
ATOM   3866  C   LEU B 261      -8.673   8.792  14.317  1.00  0.00           C  
ATOM   3867  O   LEU B 261      -9.159   8.758  13.188  1.00  0.00           O  
ATOM   3868  CB  LEU B 261      -6.941   7.049  14.888  1.00  0.00           C  
ATOM   3869  CG  LEU B 261      -5.490   6.548  14.757  1.00  0.00           C  
ATOM   3870  CD1 LEU B 261      -5.421   5.104  15.257  1.00  0.00           C  
ATOM   3871  CD2 LEU B 261      -4.993   6.572  13.310  1.00  0.00           C  
ATOM   3872  N   ALA B 262      -9.413   9.036  15.406  1.00  0.00           N  
ATOM   3873  CA  ALA B 262     -10.869   9.072  15.392  1.00  0.00           C  
ATOM   3874  C   ALA B 262     -11.442  10.107  14.405  1.00  0.00           C  
ATOM   3875  O   ALA B 262     -12.213   9.702  13.530  1.00  0.00           O  
ATOM   3876  CB  ALA B 262     -11.403   9.229  16.813  1.00  0.00           C  
ATOM   3877  N   PRO B 263     -11.023  11.391  14.412  1.00  0.00           N  
ATOM   3878  CA  PRO B 263     -11.583  12.400  13.504  1.00  0.00           C  
ATOM   3879  C   PRO B 263     -11.350  12.079  12.022  1.00  0.00           C  
ATOM   3880  O   PRO B 263     -12.183  12.378  11.177  1.00  0.00           O  
ATOM   3881  CB  PRO B 263     -10.896  13.714  13.888  1.00  0.00           C  
ATOM   3882  CG  PRO B 263     -10.393  13.485  15.311  1.00  0.00           C  
ATOM   3883  CD  PRO B 263     -10.059  11.998  15.314  1.00  0.00           C  
ATOM   3884  N   LEU B 264     -10.223  11.438  11.721  1.00  0.00           N  
ATOM   3885  CA  LEU B 264      -9.846  11.065  10.356  1.00  0.00           C  
ATOM   3886  C   LEU B 264     -10.579   9.797   9.881  1.00  0.00           C  
ATOM   3887  O   LEU B 264     -10.829   9.631   8.685  1.00  0.00           O  
ATOM   3888  CB  LEU B 264      -8.324  10.861  10.306  1.00  0.00           C  
ATOM   3889  CG  LEU B 264      -7.492  12.105  10.654  1.00  0.00           C  
ATOM   3890  CD1 LEU B 264      -6.003  11.736  10.711  1.00  0.00           C  
ATOM   3891  CD2 LEU B 264      -7.662  13.219   9.617  1.00  0.00           C  
ATOM   3892  N   CYS B 265     -10.932   8.903  10.809  1.00  0.00           N  
ATOM   3893  CA  CYS B 265     -11.611   7.649  10.505  1.00  0.00           C  
ATOM   3894  C   CYS B 265     -13.138   7.770  10.489  1.00  0.00           C  
ATOM   3895  O   CYS B 265     -13.800   6.935   9.872  1.00  0.00           O  
ATOM   3896  CB  CYS B 265     -11.162   6.582  11.506  1.00  0.00           C  
ATOM   3897  SG  CYS B 265      -9.399   6.188  11.293  1.00  0.00           S  
ATOM   3898  N   GLU B 266     -13.721   8.781  11.137  1.00  0.00           N  
ATOM   3899  CA  GLU B 266     -15.178   8.986  11.130  1.00  0.00           C  
ATOM   3900  C   GLU B 266     -15.714   9.380   9.750  1.00  0.00           C  
ATOM   3901  O   GLU B 266     -16.790   8.941   9.345  1.00  0.00           O  
ATOM   3902  CB  GLU B 266     -15.579  10.054  12.137  1.00  0.00           C  
ATOM   3903  CG  GLU B 266     -15.652   9.499  13.556  1.00  0.00           C  
ATOM   3904  CD  GLU B 266     -16.339  10.456  14.529  1.00  0.00           C  
ATOM   3905  OE1 GLU B 266     -16.847   9.927  15.548  1.00  0.00           O  
ATOM   3906  OE2 GLU B 266     -16.435  11.663  14.219  1.00  0.00           O  
ATOM   3907  N   ARG B 267     -14.945  10.184   9.012  1.00  0.00           N  
ATOM   3908  CA  ARG B 267     -15.235  10.583   7.634  1.00  0.00           C  
ATOM   3909  C   ARG B 267     -13.976  10.383   6.777  1.00  0.00           C  
ATOM   3910  O   ARG B 267     -13.274  11.348   6.486  1.00  0.00           O  
ATOM   3911  CB  ARG B 267     -15.773  12.016   7.564  1.00  0.00           C  
ATOM   3912  CG  ARG B 267     -17.173  12.145   8.193  1.00  0.00           C  
ATOM   3913  CD  ARG B 267     -17.791  13.492   7.836  1.00  0.00           C  
ATOM   3914  NE  ARG B 267     -19.161  13.628   8.378  1.00  0.00           N  
ATOM   3915  CZ  ARG B 267     -20.267  13.912   7.703  1.00  0.00           C  
ATOM   3916  NH1 ARG B 267     -20.258  14.228   6.442  1.00  0.00           N  
ATOM   3917  NH2 ARG B 267     -21.415  13.875   8.299  1.00  0.00           N  
ATOM   3918  N   PRO B 268     -13.691   9.132   6.393  1.00  0.00           N  
ATOM   3919  CA  PRO B 268     -12.467   8.830   5.642  1.00  0.00           C  
ATOM   3920  C   PRO B 268     -12.514   9.221   4.159  1.00  0.00           C  
ATOM   3921  O   PRO B 268     -11.492   9.130   3.488  1.00  0.00           O  
ATOM   3922  CB  PRO B 268     -12.275   7.322   5.841  1.00  0.00           C  
ATOM   3923  CG  PRO B 268     -13.702   6.798   5.979  1.00  0.00           C  
ATOM   3924  CD  PRO B 268     -14.423   7.927   6.706  1.00  0.00           C  
ATOM   3925  N   ASN B 269     -13.684   9.626   3.651  1.00  0.00           N  
ATOM   3926  CA  ASN B 269     -13.906  10.067   2.264  1.00  0.00           C  
ATOM   3927  C   ASN B 269     -14.343  11.530   2.182  1.00  0.00           C  
ATOM   3928  O   ASN B 269     -15.132  11.959   3.061  1.00  0.00           O  
ATOM   3929  CB  ASN B 269     -14.967   9.188   1.587  1.00  0.00           C  
ATOM   3930  CG  ASN B 269     -14.576   7.752   1.301  1.00  0.00           C  
ATOM   3931  OD1 ASN B 269     -13.433   7.340   1.245  1.00  0.00           O  
ATOM   3932  ND2 ASN B 269     -15.568   6.910   1.058  1.00  0.00           N  
ATOM   3933  OXT ASN B 269     -13.928  12.208   1.206  1.00  0.00           O  
CONECT    1    2                                                      
CONECT    2    5    3    1                                            
CONECT    3    9    2    4    4                                       
CONECT    4    3    3                                                 
CONECT    5    6    2                                                 
CONECT    6    7    5                                                 
CONECT    7    8    6                                                 
CONECT    8    7                                                      
CONECT    9   10    3                                                 
CONECT   10   11    9                                                 
CONECT   11   12   12   13   10                                       
CONECT   12   11   11                                                 
CONECT   13   14   11                                                 
CONECT   14   15   17   13                                            
CONECT   15   22   16   16   14                                       
CONECT   16   15   15                                                 
CONECT   17   14   18                                                 
CONECT   18   17   19                                                 
CONECT   19   18   20                                                 
CONECT   20   19   21                                                 
CONECT   21   20                                                      
CONECT   22   23   15                                                 
CONECT   23   26   24   22                                            
CONECT   24   25   25   29   23                                       
CONECT   25   24   24                                                 
CONECT   26   27   28   23                                            
CONECT   27   26                                                      
CONECT   28   26                                                      
CONECT   29   30   24                                                 
CONECT   30   31   33   29                                            
CONECT   31   32   32   38   30                                       
CONECT   32   31   31                                                 
CONECT   33   30   34                                                 
CONECT   34   33   35                                                 
CONECT   35   36   36   34   37                                       
CONECT   36   35   35                                                 
CONECT   37   35                                                      
CONECT   38   39   31   44                                            
CONECT   39   40   42   38                                            
CONECT   40   45   41   41   39                                       
CONECT   41   40   40                                                 
CONECT   42   39   43                                                 
CONECT   43   42   44                                                 
CONECT   44   43   38                                                 
CONECT   45   46   40                                                 
CONECT   46   49   47   45                                            
CONECT   47   53   48   48   46                                       
CONECT   48   47   47                                                 
CONECT   49   50   46                                                 
CONECT   50   51   49   52                                            
CONECT   51   50                                                      
CONECT   52   50                                                      
CONECT   53   54   59   47                                            
CONECT   54   55   57   53                                            
CONECT   55   56   56   60   54                                       
CONECT   56   55   55                                                 
CONECT   57   58   54                                                 
CONECT   58   57   59                                                 
CONECT   59   58   53                                                 
CONECT   60   61   55                                                 
CONECT   61   62   64   60                                            
CONECT   62   68   61   63   63                                       
CONECT   63   62   62                                                 
CONECT   64   66   61   65                                            
CONECT   65   64   67                                                 
CONECT   66   64                                                      
CONECT   67   65                                                      
CONECT   68   69   62                                                 
CONECT   69   72   70   68                                            
CONECT   70   71   71   76   69                                       
CONECT   71   70   70                                                 
CONECT   72   73   69                                                 
CONECT   73   75   72   74                                            
CONECT   74   73                                                      
CONECT   75   73                                                      
CONECT   76   77   70                                                 
CONECT   77   78   76   80                                            
CONECT   78   84   77   79   79                                       
CONECT   79   78   78                                                 
CONECT   80   77   82   81                                            
CONECT   81   80   83                                                 
CONECT   82   80                                                      
CONECT   83   81                                                      
CONECT   84   85   78                                                 
CONECT   85   88   86   84                                            
CONECT   86   87   87   85   91                                       
CONECT   87   86   86                                                 
CONECT   88   89   90   85                                            
CONECT   89   88                                                      
CONECT   90   88                                                      
CONECT   91   86   92                                                 
CONECT   92   91   93                                                 
CONECT   93   92   94   94   95                                       
CONECT   94   93   93                                                 
CONECT   95   93   96                                                 
CONECT   96   95   97                                                 
CONECT   97   96   99   98   98                                       
CONECT   98   97   97                                                 
CONECT   99   97  100                                                 
CONECT  100   99  101                                                 
CONECT  101  103  100  102  102                                       
CONECT  102  101  101                                                 
CONECT  103  104  101                                                 
CONECT  104  107  105  103                                            
CONECT  105  106  106  114  104                                       
CONECT  106  105  105                                                 
CONECT  107  108  104                                                 
CONECT  108  109  107                                                 
CONECT  109  110  108                                                 
CONECT  110  111  111  109                                            
CONECT  111  112  113  110  110                                       
CONECT  112  111                                                      
CONECT  113  111                                                      
CONECT  114  115  105                                                 
CONECT  115  118  116  114                                            
CONECT  116  125  115  117  117                                       
CONECT  117  116  116                                                 
CONECT  118  119  115                                                 
CONECT  119  120  118                                                 
CONECT  120  121  119                                                 
CONECT  121  122  122  120                                            
CONECT  122  123  124  121  121                                       
CONECT  123  122                                                      
CONECT  124  122                                                      
CONECT  125  126  116                                                 
CONECT  126  129  125  127                                            
CONECT  127  126  133  128  128                                       
CONECT  128  127  127                                                 
CONECT  129  130  131  126                                            
CONECT  130  132  129                                                 
CONECT  131  129                                                      
CONECT  132  130                                                      
CONECT  133  127  134                                                 
CONECT  134  133  135                                                 
CONECT  135  134  137  136  136                                       
CONECT  136  135  135                                                 
CONECT  137  135  138                                                 
CONECT  138  137  141  139                                            
CONECT  139  138  145  140  140                                       
CONECT  140  139  139                                                 
CONECT  141  138  142                                                 
CONECT  142  141  144  143                                            
CONECT  143  142                                                      
CONECT  144  142                                                      
CONECT  145  146  139                                                 
CONECT  146  149  145  147                                            
CONECT  147  150  146  148  148                                       
CONECT  148  147  147                                                 
CONECT  149  146                                                      
CONECT  150  151  147                                                 
CONECT  151  154  150  152                                            
CONECT  152  151  158  153  153                                       
CONECT  153  152  152                                                 
CONECT  154  155  151                                                 
CONECT  155  156  157  154                                            
CONECT  156  155                                                      
CONECT  157  155                                                      
CONECT  158  152  159                                                 
CONECT  159  158  162  160                                            
CONECT  160  159  163  161  161                                       
CONECT  161  160  160                                                 
CONECT  162  159                                                      
CONECT  163  160  164                                                 
CONECT  164  163  167  165                                            
CONECT  165  177  164  166  166                                       
CONECT  166  165  165                                                 
CONECT  167  164  168                                                 
CONECT  168  169  169  167  170                                       
CONECT  169  171  168  168                                            
CONECT  170  168  172  173                                            
CONECT  171  169  172  172                                            
CONECT  172  171  171  170  174                                       
CONECT  173  170  175  175                                            
CONECT  174  172  176  176                                            
CONECT  175  173  173  176                                            
CONECT  176  174  174  175                                            
CONECT  177  178  165                                                 
CONECT  178  181  177  179                                            
CONECT  179  178  187  180  180                                       
CONECT  180  179  179                                                 
CONECT  181  182  178                                                 
CONECT  182  184  184  181  183                                       
CONECT  183  182  185                                                 
CONECT  184  186  182  182                                            
CONECT  185  186  186  183                                            
CONECT  186  184  185  185                                            
CONECT  187  188  179                                                 
CONECT  188  191  187  189                                            
CONECT  189  188  198  190  190                                       
CONECT  190  189  189                                                 
CONECT  191  192  188                                                 
CONECT  192  194  194  193  191                                       
CONECT  193  195  195  192                                            
CONECT  194  196  192  192                                            
CONECT  195  197  193  193                                            
CONECT  196  197  197  194                                            
CONECT  197  196  196  195                                            
CONECT  198  189  199                                                 
CONECT  199  198  202  200                                            
CONECT  200  199  206  201  201                                       
CONECT  201  200  200                                                 
CONECT  202  203  199  204                                            
CONECT  203  205  202                                                 
CONECT  204  202                                                      
CONECT  205  203                                                      
CONECT  206  200  207                                                 
CONECT  207  206  210  208                                            
CONECT  208  214  207  209  209                                       
CONECT  209  208  208                                                 
CONECT  210  211  207                                                 
CONECT  211  213  210  212  212                                       
CONECT  212  211  211                                                 
CONECT  213  211                                                      
CONECT  214  215  208                                                 
CONECT  215  218  214  216                                            
CONECT  216  215  217  217  223                                       
CONECT  217  216  216                                                 
CONECT  218  219  215                                                 
CONECT  219  220  218                                                 
CONECT  220  222  221  221  219                                       
CONECT  221  220  220                                                 
CONECT  222  220                                                      
CONECT  223  216  224                                                 
CONECT  224  225  223  227                                            
CONECT  225  232  226  226  224                                       
CONECT  226  225  225                                                 
CONECT  227  224  228                                                 
CONECT  228  227  229                                                 
CONECT  229  228  230                                                 
CONECT  230  229  231                                                 
CONECT  231  230                                                      
CONECT  232  233  225                                                 
CONECT  233  236  234  232                                            
CONECT  234  235  235  241  233                                       
CONECT  235  234  234                                                 
CONECT  236  237  233                                                 
CONECT  237  238  236                                                 
CONECT  238  240  237  239  239                                       
CONECT  239  238  238                                                 
CONECT  240  238                                                      
CONECT  241  242  234  247                                            
CONECT  242  243  245  241                                            
CONECT  243  244  244  248  242                                       
CONECT  244  243  243                                                 
CONECT  245  242  246                                                 
CONECT  246  245  247                                                 
CONECT  247  241  246                                                 
CONECT  248  249  243                                                 
CONECT  249  252  250  248                                            
CONECT  250  255  249  251  251                                       
CONECT  251  250  250                                                 
CONECT  252  253  249  254                                            
CONECT  253  252                                                      
CONECT  254  252                                                      
CONECT  255  256  250                                                 
CONECT  256  257  259  255                                            
CONECT  257  258  258  263  256                                       
CONECT  258  257  257                                                 
CONECT  259  261  256  260                                            
CONECT  260  259  262                                                 
CONECT  261  259                                                      
CONECT  262  260                                                      
CONECT  263  264  257                                                 
CONECT  264  265  267  263                                            
CONECT  265  270  266  266  264                                       
CONECT  266  265  265                                                 
CONECT  267  268  264  269                                            
CONECT  268  267                                                      
CONECT  269  267                                                      
CONECT  270  271  265                                                 
CONECT  271  274  272  270                                            
CONECT  272  273  273  276  271                                       
CONECT  273  272  272                                                 
CONECT  274  275  271                                                 
CONECT  275  274                                                      
CONECT  276  277  272                                                 
CONECT  277  278  276  280                                            
CONECT  278  288  279  279  277                                       
CONECT  279  278  278                                                 
CONECT  280  277  281                                                 
CONECT  281  280  283  283  282                                       
CONECT  282  281  284  284                                            
CONECT  283  281  281  285                                            
CONECT  284  282  282  286                                            
CONECT  285  283  286  286                                            
CONECT  286  285  285  284  287                                       
CONECT  287  286                                                      
CONECT  288  289  278                                                 
CONECT  289  292  290  288                                            
CONECT  290  289  291  291  299                                       
CONECT  291  290  290                                                 
CONECT  292  293  289                                                 
CONECT  293  294  292                                                 
CONECT  294  295  293                                                 
CONECT  295  296  296  294                                            
CONECT  296  297  298  295  295                                       
CONECT  297  296                                                      
CONECT  298  296                                                      
CONECT  299  290  300                                                 
CONECT  300  303  299  301                                            
CONECT  301  300  302  302  306                                       
CONECT  302  301  301                                                 
CONECT  303  304  305  300                                            
CONECT  304  303                                                      
CONECT  305  303                                                      
CONECT  306  301  307                                                 
CONECT  307  306  308  310                                            
CONECT  308  309  309  307  316                                       
CONECT  309  308  308                                                 
CONECT  310  307  311                                                 
CONECT  311  310  313  313  312                                       
CONECT  312  311  314                                                 
CONECT  313  311  311  315                                            
CONECT  314  312  315  315                                            
CONECT  315  313  314  314                                            
CONECT  316  308  317                                                 
CONECT  317  320  316  318                                            
CONECT  318  317  319  319  328                                       
CONECT  319  318  318                                                 
CONECT  320  321  317                                                 
CONECT  321  323  323  322  320                                       
CONECT  322  324  324  321                                            
CONECT  323  325  321  321                                            
CONECT  324  326  322  322                                            
CONECT  325  326  326  323                                            
CONECT  326  327  325  325  324                                       
CONECT  327  326                                                      
CONECT  328  318  334  329                                            
CONECT  329  328  330  332                                            
CONECT  330  335  329  331  331                                       
CONECT  331  330  330                                                 
CONECT  332  333  329                                                 
CONECT  333  334  332                                                 
CONECT  334  328  333                                                 
CONECT  335  336  330                                                 
CONECT  336  339  335  337                                            
CONECT  337  340  336  338  338                                       
CONECT  338  337  337                                                 
CONECT  339  336                                                      
CONECT  340  341  337                                                 
CONECT  341  344  340  342                                            
CONECT  342  341  343  343  348                                       
CONECT  343  342  342                                                 
CONECT  344  345  346  341                                            
CONECT  345  347  344                                                 
CONECT  346  344                                                      
CONECT  347  345                                                      
CONECT  348  342  349                                                 
CONECT  349  348  352  350                                            
CONECT  350  349  356  351  351                                       
CONECT  351  350  350                                                 
CONECT  352  353  349                                                 
CONECT  353  355  355  354  352                                       
CONECT  354  353                                                      
CONECT  355  353  353                                                 
CONECT  356  350  357                                                 
CONECT  357  356  358                                                 
CONECT  358  360  357  359  359                                       
CONECT  359  358  358                                                 
CONECT  360  361  358                                                 
CONECT  361  364  360  362                                            
CONECT  362  361  368  363  363                                       
CONECT  363  362  362                                                 
CONECT  364  365  361                                                 
CONECT  365  366  367  364                                            
CONECT  366  365                                                      
CONECT  367  365                                                      
CONECT  368  362  369                                                 
CONECT  369  368  372  370                                            
CONECT  370  369  376  371  371                                       
CONECT  371  370  370                                                 
CONECT  372  373  369  374                                            
CONECT  373  375  372                                                 
CONECT  374  372                                                      
CONECT  375  373                                                      
CONECT  376  370  377                                                 
CONECT  377  376  378  380                                            
CONECT  378  384  377  379  379                                       
CONECT  379  378  378                                                 
CONECT  380  377  381                                                 
CONECT  381  383  380  382  382                                       
CONECT  382  381  381                                                 
CONECT  383  381                                                      
CONECT  384  385  378                                                 
CONECT  385  388  386  384                                            
CONECT  386  389  387  387  385                                       
CONECT  387  386  386                                                 
CONECT  388  385                                                      
CONECT  389  390  386                                                 
CONECT  390  391  389                                                 
CONECT  391  393  392  392  390                                       
CONECT  392  391  391                                                 
CONECT  393  394  391                                                 
CONECT  394  397  395  393                                            
CONECT  395  398  394  396  396                                       
CONECT  396  395  395                                                 
CONECT  397  394                                                      
CONECT  398  399  395                                                 
CONECT  399  400  402  398                                            
CONECT  400  401  401  407  399                                       
CONECT  401  400  400                                                 
CONECT  402  403  399                                                 
CONECT  403  404  402                                                 
CONECT  404  406  405  405  403                                       
CONECT  405  404  404                                                 
CONECT  406  404                                                      
CONECT  407  408  400                                                 
CONECT  408  409  411  407                                            
CONECT  409  413  408  410  410                                       
CONECT  410  409  409                                                 
CONECT  411  408  412                                                 
CONECT  412  411                                                      
CONECT  413  414  409                                                 
CONECT  414  415  417  413                                            
CONECT  415  416  416  421  414                                       
CONECT  416  415  415                                                 
CONECT  417  419  414  418                                            
CONECT  418  417  420                                                 
CONECT  419  417                                                      
CONECT  420  418                                                      
CONECT  421  422  415                                                 
CONECT  422  423  425  421                                            
CONECT  423  430  424  424  422                                       
CONECT  424  423  423                                                 
CONECT  425  426  422                                                 
CONECT  426  427  425                                                 
CONECT  427  429  426  428  428                                       
CONECT  428  427  427                                                 
CONECT  429  427                                                      
CONECT  430  431  423                                                 
CONECT  431  432  434  430                                            
CONECT  432  435  433  433  431                                       
CONECT  433  432  432                                                 
CONECT  434  431                                                      
CONECT  435  436  432                                                 
CONECT  436  437  439  435                                            
CONECT  437  443  438  438  436                                       
CONECT  438  437  437                                                 
CONECT  439  440  436                                                 
CONECT  440  441  441  442  439                                       
CONECT  441  440  440                                                 
CONECT  442  440                                                      
CONECT  443  444  437                                                 
CONECT  444  445  447  443                                            
CONECT  445  446  446  454  444                                       
CONECT  446  445  445                                                 
CONECT  447  444  448                                                 
CONECT  448  447  450  450  449                                       
CONECT  449  448  451  451                                            
CONECT  450  448  448  452                                            
CONECT  451  449  449  453                                            
CONECT  452  450  453  453                                            
CONECT  453  452  452  451                                            
CONECT  454  455  445                                                 
CONECT  455  456  458  454                                            
CONECT  456  457  457  460  455                                       
CONECT  457  456  456                                                 
CONECT  458  455  459                                                 
CONECT  459  458                                                      
CONECT  460  456  461                                                 
CONECT  461  464  462  460                                            
CONECT  462  467  461  463  463                                       
CONECT  463  462  462                                                 
CONECT  464  461  466  465                                            
CONECT  465  464                                                      
CONECT  466  464                                                      
CONECT  467  468  462                                                 
CONECT  468  471  467  469                                            
CONECT  469  468  475  470  470                                       
CONECT  470  469  469                                                 
CONECT  471  472  468                                                 
CONECT  472  474  473  473  471                                       
CONECT  473  472  472                                                 
CONECT  474  472                                                      
CONECT  475  469  476                                                 
CONECT  476  475  479  477                                            
CONECT  477  476  483  478  478                                       
CONECT  478  477  477                                                 
CONECT  479  480  476                                                 
CONECT  480  482  482  481  479                                       
CONECT  481  480                                                      
CONECT  482  480  480                                                 
CONECT  483  477  484                                                 
CONECT  484  483  485                                                 
CONECT  485  487  484  486  486                                       
CONECT  486  485  485                                                 
CONECT  487  488  485                                                 
CONECT  488  491  487  489                                            
CONECT  489  488  494  490  490                                       
CONECT  490  489  489                                                 
CONECT  491  493  492  488                                            
CONECT  492  491                                                      
CONECT  493  491                                                      
CONECT  494  489  495                                                 
CONECT  495  498  494  496                                            
CONECT  496  495  502  497  497                                       
CONECT  497  496  496                                                 
CONECT  498  499  495                                                 
CONECT  499  500  498                                                 
CONECT  500  499  501                                                 
CONECT  501  500                                                      
CONECT  502  496  503                                                 
CONECT  503  502  506  504                                            
CONECT  504  503  507  505  505                                       
CONECT  505  504  504                                                 
CONECT  506  503                                                      
CONECT  507  504  508                                                 
CONECT  508  507  511  509                                            
CONECT  509  518  508  510  510                                       
CONECT  510  509  509                                                 
CONECT  511  508  512                                                 
CONECT  512  511  513  513  514                                       
CONECT  513  512  512  515                                            
CONECT  514  512  516  516                                            
CONECT  515  513  517  517                                            
CONECT  516  514  514  517                                            
CONECT  517  515  515  516                                            
CONECT  518  519  509                                                 
CONECT  519  522  518  520                                            
CONECT  520  519  523  521  521                                       
CONECT  521  520  520                                                 
CONECT  522  519                                                      
CONECT  523  520  524                                                 
CONECT  524  523  527  525                                            
CONECT  525  524  531  526  526                                       
CONECT  526  525  525                                                 
CONECT  527  528  524                                                 
CONECT  528  530  530  529  527                                       
CONECT  529  528                                                      
CONECT  530  528  528                                                 
CONECT  531  525  532                                                 
CONECT  532  531  535  533                                            
CONECT  533  540  532  534  534                                       
CONECT  534  533  533                                                 
CONECT  535  532  536                                                 
CONECT  536  535  537                                                 
CONECT  537  536  538  538  539                                       
CONECT  538  537  537                                                 
CONECT  539  537                                                      
CONECT  540  541  533                                                 
CONECT  541  544  540  542                                            
CONECT  542  547  541  543  543                                       
CONECT  543  542  542                                                 
CONECT  544  546  545  541                                            
CONECT  545  544                                                      
CONECT  546  544                                                      
CONECT  547  548  542                                                 
CONECT  548  551  547  549                                            
CONECT  549  548  555  550  550                                       
CONECT  550  549  549                                                 
CONECT  551  552  548                                                 
CONECT  552  553  554  551                                            
CONECT  553  552                                                      
CONECT  554  552                                                      
CONECT  555  549  556                                                 
CONECT  556  555  559  557                                            
CONECT  557  556  564  558  558                                       
CONECT  558  557  557                                                 
CONECT  559  560  556                                                 
CONECT  560  561  559                                                 
CONECT  561  562  560                                                 
CONECT  562  563  561                                                 
CONECT  563  562                                                      
CONECT  564  557  565                                                 
CONECT  565  564  568  566                                            
CONECT  566  570  565  567  567                                       
CONECT  567  566  566                                                 
CONECT  568  569  565                                                 
CONECT  569  568                                                      
CONECT  570  571  566                                                 
CONECT  571  572  574  570                                            
CONECT  572  573  573  577  571                                       
CONECT  573  572  572                                                 
CONECT  574  576  571  575                                            
CONECT  575  574                                                      
CONECT  576  574                                                      
CONECT  577  572  578                                                 
CONECT  578  579  577  581                                            
CONECT  579  580  580  587  578                                       
CONECT  580  579  579                                                 
CONECT  581  578  582                                                 
CONECT  582  581  584  584  583                                       
CONECT  583  582  585                                                 
CONECT  584  582  582  586                                            
CONECT  585  583  586  586                                            
CONECT  586  584  585  585                                            
CONECT  587  588  579                                                 
CONECT  588  589  587                                                 
CONECT  589  591  588  590  590                                       
CONECT  590  589  589                                                 
CONECT  591  592  589                                                 
CONECT  592  595  593  591                                            
CONECT  593  594  594  592  599                                       
CONECT  594  593  593                                                 
CONECT  595  596  592                                                 
CONECT  596  597  595  598                                            
CONECT  597  596                                                      
CONECT  598  596                                                      
CONECT  599  593  600                                                 
CONECT  600  601  599  603                                            
CONECT  601  602  602  610  600                                       
CONECT  602  601  601                                                 
CONECT  603  600  604                                                 
CONECT  604  605  603                                                 
CONECT  605  606  604                                                 
CONECT  606  607  607  605                                            
CONECT  607  608  609  606  606                                       
CONECT  608  607                                                      
CONECT  609  607                                                      
CONECT  610  611  601                                                 
CONECT  611  612  614  610                                            
CONECT  612  615  611  613  613                                       
CONECT  613  612  612                                                 
CONECT  614  611                                                      
CONECT  615  616  612                                                 
CONECT  616  619  617  615                                            
CONECT  617  618  618  623  616                                       
CONECT  618  617  617                                                 
CONECT  619  621  620  616                                            
CONECT  620  622  619                                                 
CONECT  621  619                                                      
CONECT  622  620                                                      
CONECT  623  624  617                                                 
CONECT  624  625  623  627                                            
CONECT  625  631  626  626  624                                       
CONECT  626  625  625                                                 
CONECT  627  624  628                                                 
CONECT  628  627  630  629                                            
CONECT  629  628                                                      
CONECT  630  628                                                      
CONECT  631  632  625                                                 
CONECT  632  635  633  631                                            
CONECT  633  634  634  632  641                                       
CONECT  634  633  633                                                 
CONECT  635  636  632                                                 
CONECT  636  635  638  638  637                                       
CONECT  637  636  639                                                 
CONECT  638  636  636  640                                            
CONECT  639  637  640  640                                            
CONECT  640  638  639  639                                            
CONECT  641  633  642                                                 
CONECT  642  643  641  645                                            
CONECT  643  644  644  649  642                                       
CONECT  644  643  643                                                 
CONECT  645  642  646                                                 
CONECT  646  647  647  645  648                                       
CONECT  647  646  646                                                 
CONECT  648  646                                                      
CONECT  649  650  643                                                 
CONECT  650  651  653  649                                            
CONECT  651  652  652  654  650                                       
CONECT  652  651  651                                                 
CONECT  653  650                                                      
CONECT  654  655  651                                                 
CONECT  655  656  658  654                                            
CONECT  656  660  655  657  657                                       
CONECT  657  656  656                                                 
CONECT  658  659  655                                                 
CONECT  659  658                                                      
CONECT  660  661  656                                                 
CONECT  661  662  664  660                                            
CONECT  662  663  663  665  661                                       
CONECT  663  662  662                                                 
CONECT  664  661                                                      
CONECT  665  666  662                                                 
CONECT  666  667  669  665                                            
CONECT  667  679  668  668  666                                       
CONECT  668  667  667                                                 
CONECT  669  670  666                                                 
CONECT  670  671  671  672  669                                       
CONECT  671  673  670  670                                            
CONECT  672  674  670  675  675                                       
CONECT  673  671  674  674                                            
CONECT  674  673  673  676  672                                       
CONECT  675  672  672  677                                            
CONECT  676  674  678                                                 
CONECT  677  678  678  675                                            
CONECT  678  676  677  677                                            
CONECT  679  680  667                                                 
CONECT  680  681  683  679                                            
CONECT  681  682  682  687  680                                       
CONECT  682  681  681                                                 
CONECT  683  680  684                                                 
CONECT  684  683  685                                                 
CONECT  685  686  684                                                 
CONECT  686  685                                                      
CONECT  687  688  681                                                 
CONECT  688  689  691  687                                            
CONECT  689  692  690  690  688                                       
CONECT  690  689  689                                                 
CONECT  691  688                                                      
CONECT  692  693  689                                                 
CONECT  693  696  694  692                                            
CONECT  694  695  695  693  701                                       
CONECT  695  694  694                                                 
CONECT  696  697  693                                                 
CONECT  697  696  698                                                 
CONECT  698  697  699  699  700                                       
CONECT  699  698  698                                                 
CONECT  700  698                                                      
CONECT  701  694  702                                                 
CONECT  702  703  701  705                                            
CONECT  703  710  704  704  702                                       
CONECT  704  703  703                                                 
CONECT  705  702  706                                                 
CONECT  706  705  707                                                 
CONECT  707  706  708                                                 
CONECT  708  707  709                                                 
CONECT  709  708                                                      
CONECT  710  711  716  703                                            
CONECT  711  714  710  712                                            
CONECT  712  711  717  713  713                                       
CONECT  713  712  712                                                 
CONECT  714  715  711                                                 
CONECT  715  714  716                                                 
CONECT  716  715  710                                                 
CONECT  717  712  718                                                 
CONECT  718  717  719                                                 
CONECT  719  718  720  720  721                                       
CONECT  720  719  719                                                 
CONECT  721  719  722                                                 
CONECT  722  723  721  725                                            
CONECT  723  724  724  726  722                                       
CONECT  724  723  723                                                 
CONECT  725  722                                                      
CONECT  726  727  723  732                                            
CONECT  727  728  730  726                                            
CONECT  728  733  727  729  729                                       
CONECT  729  728  728                                                 
CONECT  730  727  731                                                 
CONECT  731  730  732                                                 
CONECT  732  726  731                                                 
CONECT  733  734  728                                                 
CONECT  734  737  733  735                                            
CONECT  735  734  741  736  736                                       
CONECT  736  735  735                                                 
CONECT  737  738  734                                                 
CONECT  738  739  737  740                                            
CONECT  739  738                                                      
CONECT  740  738                                                      
CONECT  741  735  742                                                 
CONECT  742  745  741  743                                            
CONECT  743  742  744  744  746                                       
CONECT  744  743  743                                                 
CONECT  745  742                                                      
CONECT  746  743  747                                                 
CONECT  747  746  750  748                                            
CONECT  748  747  754  749  749                                       
CONECT  749  748  748                                                 
CONECT  750  751  747                                                 
CONECT  751  752  752  753  750                                       
CONECT  752  751  751                                                 
CONECT  753  751                                                      
CONECT  754  755  748                                                 
CONECT  755  758  754  756                                            
CONECT  756  761  755  757  757                                       
CONECT  757  756  756                                                 
CONECT  758  760  759  755                                            
CONECT  759  758                                                      
CONECT  760  758                                                      
CONECT  761  762  756                                                 
CONECT  762  765  761  763                                            
CONECT  763  762  769  764  764                                       
CONECT  764  763  763                                                 
CONECT  765  766  762                                                 
CONECT  766  768  767  765                                            
CONECT  767  766                                                      
CONECT  768  766                                                      
CONECT  769  763  770                                                 
CONECT  770  769  773  771                                            
CONECT  771  770  774  772  772                                       
CONECT  772  771  771                                                 
CONECT  773  770                                                      
CONECT  774  771  775                                                 
CONECT  775  774  778  776                                            
CONECT  776  780  775  777  777                                       
CONECT  777  776  776                                                 
CONECT  778  775  779                                                 
CONECT  779  778                                                      
CONECT  780  781  776                                                 
CONECT  781  784  780  782                                            
CONECT  782  788  781  783  783                                       
CONECT  783  782  782                                                 
CONECT  784  785  781                                                 
CONECT  785  784  786                                                 
CONECT  786  785  787                                                 
CONECT  787  786                                                      
CONECT  788  789  782                                                 
CONECT  789  792  788  790                                            
CONECT  790  789  796  791  791                                       
CONECT  791  790  790                                                 
CONECT  792  793  789                                                 
CONECT  793  794  792                                                 
CONECT  794  795  793                                                 
CONECT  795  794                                                      
CONECT  796  790  797                                                 
CONECT  797  796  800  798                                            
CONECT  798  797  805  799  799                                       
CONECT  799  798  798                                                 
CONECT  800  797  801                                                 
CONECT  801  800  802                                                 
CONECT  802  803  803  801  804                                       
CONECT  803  802  802                                                 
CONECT  804  802                                                      
CONECT  805  798  806                                                 
CONECT  806  805  807  809                                            
CONECT  807  813  806  808  808                                       
CONECT  808  807  807                                                 
CONECT  809  811  806  810                                            
CONECT  810  809  812                                                 
CONECT  811  809                                                      
CONECT  812  810                                                      
CONECT  813  814  807                                                 
CONECT  814  817  815  813                                            
CONECT  815  823  816  816  814                                       
CONECT  816  815  815                                                 
CONECT  817  818  814                                                 
CONECT  818  819  819  817  820                                       
CONECT  819  821  818  818                                            
CONECT  820  818  822                                                 
CONECT  821  819  822  822                                            
CONECT  822  821  821  820                                            
CONECT  823  824  815                                                 
CONECT  824  827  823  825                                            
CONECT  825  824  830  826  826                                       
CONECT  826  825  825                                                 
CONECT  827  829  828  824                                            
CONECT  828  827                                                      
CONECT  829  827                                                      
CONECT  830  825  831                                                 
CONECT  831  830  834  832                                            
CONECT  832  831  833  833  838                                       
CONECT  833  832  832                                                 
CONECT  834  835  831                                                 
CONECT  835  836  836  837  834                                       
CONECT  836  835  835                                                 
CONECT  837  835                                                      
CONECT  838  832  839                                                 
CONECT  839  838  840  842                                            
CONECT  840  839  845  841  841                                       
CONECT  841  840  840                                                 
CONECT  842  839  843  844                                            
CONECT  843  842                                                      
CONECT  844  842                                                      
CONECT  845  851  846  840                                            
CONECT  846  847  849  845                                            
CONECT  847  852  846  848  848                                       
CONECT  848  847  847                                                 
CONECT  849  850  846                                                 
CONECT  850  851  849                                                 
CONECT  851  850  845                                                 
CONECT  852  853  847                                                 
CONECT  853  856  852  854                                            
CONECT  854  853  864  855  855                                       
CONECT  855  854  854                                                 
CONECT  856  857  853                                                 
CONECT  857  859  859  858  856                                       
CONECT  858  860  860  857                                            
CONECT  859  861  857  857                                            
CONECT  860  862  858  858                                            
CONECT  861  862  862  859                                            
CONECT  862  863  861  861  860                                       
CONECT  863  862                                                      
CONECT  864  854  865                                                 
CONECT  865  864  868  866                                            
CONECT  866  865  867  867  872                                       
CONECT  867  866  866                                                 
CONECT  868  869  865                                                 
CONECT  869  871  870  868                                            
CONECT  870  869                                                      
CONECT  871  869                                                      
CONECT  872  866  873                                                 
CONECT  873  872  874  876                                            
CONECT  874  880  873  875  875                                       
CONECT  875  874  874                                                 
CONECT  876  873  877                                                 
CONECT  877  876  878  879                                            
CONECT  878  877                                                      
CONECT  879  877                                                      
CONECT  880  881  874                                                 
CONECT  881  884  882  880                                            
CONECT  882  888  881  883  883                                       
CONECT  883  882  882                                                 
CONECT  884  885  881                                                 
CONECT  885  887  884  886  886                                       
CONECT  886  885  885                                                 
CONECT  887  885                                                      
CONECT  888  889  882                                                 
CONECT  889  892  888  890                                            
CONECT  890  889  898  891  891                                       
CONECT  891  890  890                                                 
CONECT  892  893  889                                                 
CONECT  893  895  895  894  892                                       
CONECT  894  896  893                                                 
CONECT  895  897  893  893                                            
CONECT  896  897  897  894                                            
CONECT  897  896  896  895                                            
CONECT  898  890  899                                                 
CONECT  899  898  902  900                                            
CONECT  900  899  903  901  901                                       
CONECT  901  900  900                                                 
CONECT  902  899                                                      
CONECT  903  900  904                                                 
CONECT  904  903  905  907                                            
CONECT  905  911  904  906  906                                       
CONECT  906  905  905                                                 
CONECT  907  904  908                                                 
CONECT  908  907  909  910                                            
CONECT  909  908                                                      
CONECT  910  908                                                      
CONECT  911  912  905                                                 
CONECT  912  915  911  913                                            
CONECT  913  912  920  914  914                                       
CONECT  914  913  913                                                 
CONECT  915  916  912                                                 
CONECT  916  917  915                                                 
CONECT  917  919  919  918  916                                       
CONECT  918  917                                                      
CONECT  919  917  917                                                 
CONECT  920  913  921                                                 
CONECT  921  920  924  922                                            
CONECT  922  921  931  923  923                                       
CONECT  923  922  922                                                 
CONECT  924  921  925                                                 
CONECT  925  924  926                                                 
CONECT  926  925  927                                                 
CONECT  927  926  928  928                                            
CONECT  928  927  927  929  930                                       
CONECT  929  928                                                      
CONECT  930  928                                                      
CONECT  931  922  932                                                 
CONECT  932  931  933  935                                            
CONECT  933  939  932  934  934                                       
CONECT  934  933  933                                                 
CONECT  935  932  936                                                 
CONECT  936  935  937  938                                            
CONECT  937  936                                                      
CONECT  938  936                                                      
CONECT  939  940  933                                                 
CONECT  940  943  941  939                                            
CONECT  941  947  940  942  942                                       
CONECT  942  941  941                                                 
CONECT  943  944  940                                                 
CONECT  944  945  943  946                                            
CONECT  945  944                                                      
CONECT  946  944                                                      
CONECT  947  948  941                                                 
CONECT  948  951  947  949                                            
CONECT  949  948  958  950  950                                       
CONECT  950  949  949                                                 
CONECT  951  952  948                                                 
CONECT  952  953  951                                                 
CONECT  953  954  952                                                 
CONECT  954  955  955  953                                            
CONECT  955  957  956  954  954                                       
CONECT  956  955                                                      
CONECT  957  955                                                      
CONECT  958  949  959                                                 
CONECT  959  958  960                                                 
CONECT  960  959  962  961  961                                       
CONECT  961  960  960                                                 
CONECT  962  960  963                                                 
CONECT  963  962  964  966                                            
CONECT  964  972  963  965  965                                       
CONECT  965  964  964                                                 
CONECT  966  963  967                                                 
CONECT  967  969  969  966  968                                       
CONECT  968  967  970                                                 
CONECT  969  971  967  967                                            
CONECT  970  971  971  968                                            
CONECT  971  969  970  970                                            
CONECT  972  973  964                                                 
CONECT  973  974  972                                                 
CONECT  974  975  975  976  973                                       
CONECT  975  974  974                                                 
CONECT  976  977  974                                                 
CONECT  977  980  978  976                                            
CONECT  978  986  977  979  979                                       
CONECT  979  978  978                                                 
CONECT  980  981  977                                                 
CONECT  981  982  982  983  980                                       
CONECT  982  984  981  981                                            
CONECT  983  985  981                                                 
CONECT  984  985  985  982                                            
CONECT  985  984  984  983                                            
CONECT  986  987  978                                                 
CONECT  987  990  986  988                                            
CONECT  988  987  989  989  991                                       
CONECT  989  988  988                                                 
CONECT  990  987                                                      
CONECT  991  988  992                                                 
CONECT  992  991  993  995                                            
CONECT  993  996  992  994  994                                       
CONECT  994  993  993                                                 
CONECT  995  992                                                      
CONECT  996  997  993                                                 
CONECT  997  998 1000  996                                            
CONECT  998  999  999 1002  997                                       
CONECT  999  998  998                                                 
CONECT 1000  997 1001                                                 
CONECT 1001 1000                                                      
CONECT 1002 1003  998                                                 
CONECT 1003 1004 1006 1002                                            
CONECT 1004 1010 1003 1005 1005                                       
CONECT 1005 1004 1004                                                 
CONECT 1006 1003 1007                                                 
CONECT 1007 1008 1008 1006 1009                                       
CONECT 1008 1007 1007                                                 
CONECT 1009 1007                                                      
CONECT 1010 1011 1004                                                 
CONECT 1011 1014 1012 1010                                            
CONECT 1012 1013 1013 1018 1011                                       
CONECT 1013 1012 1012                                                 
CONECT 1014 1016 1015 1011                                            
CONECT 1015 1017 1014                                                 
CONECT 1016 1014                                                      
CONECT 1017 1015                                                      
CONECT 1018 1019 1012                                                 
CONECT 1019 1020 1018 1022                                            
CONECT 1020 1026 1021 1021 1019                                       
CONECT 1021 1020 1020                                                 
CONECT 1022 1019 1024 1023                                            
CONECT 1023 1022 1025                                                 
CONECT 1024 1022                                                      
CONECT 1025 1023                                                      
CONECT 1026 1027 1020                                                 
CONECT 1027 1030 1028 1026                                            
CONECT 1028 1029 1029 1027 1036                                       
CONECT 1029 1028 1028                                                 
CONECT 1030 1031 1027                                                 
CONECT 1031 1032 1032 1030 1033                                       
CONECT 1032 1034 1031 1031                                            
CONECT 1033 1031 1035                                                 
CONECT 1034 1032 1035 1035                                            
CONECT 1035 1034 1034 1033                                            
CONECT 1036 1028 1037                                                 
CONECT 1037 1038 1036 1040                                            
CONECT 1038 1047 1039 1039 1037                                       
CONECT 1039 1038 1038                                                 
CONECT 1040 1037 1041                                                 
CONECT 1041 1040 1042 1042 1043                                       
CONECT 1042 1041 1041 1044                                            
CONECT 1043 1041 1045 1045                                            
CONECT 1044 1042 1046 1046                                            
CONECT 1045 1043 1043 1046                                            
CONECT 1046 1044 1044 1045                                            
CONECT 1047 1048 1038                                                 
CONECT 1048 1051 1049 1047                                            
CONECT 1049 1054 1048 1050 1050                                       
CONECT 1050 1049 1049                                                 
CONECT 1051 1053 1052 1048                                            
CONECT 1052 1051                                                      
CONECT 1053 1051                                                      
CONECT 1054 1055 1049                                                 
CONECT 1055 1056 1058 1054                                            
CONECT 1056 1057 1057 1062 1055                                       
CONECT 1057 1056 1056                                                 
CONECT 1058 1059 1055                                                 
CONECT 1059 1060 1060 1058 1061                                       
CONECT 1060 1059 1059                                                 
CONECT 1061 1059                                                      
CONECT 1062 1063 1056                                                 
CONECT 1063 1064 1066 1062                                            
CONECT 1064 1065 1065 1074 1063                                       
CONECT 1065 1064 1064                                                 
CONECT 1066 1067 1063                                                 
CONECT 1067 1068 1068 1069 1066                                       
CONECT 1068 1070 1067 1067                                            
CONECT 1069 1071 1071 1067                                            
CONECT 1070 1072 1072 1068                                            
CONECT 1071 1072 1069 1069                                            
CONECT 1072 1073 1070 1070 1071                                       
CONECT 1073 1072                                                      
CONECT 1074 1075 1064                                                 
CONECT 1075 1076 1078 1074                                            
CONECT 1076 1077 1077 1075 1081                                       
CONECT 1077 1076 1076                                                 
CONECT 1078 1075 1079 1080                                            
CONECT 1079 1078                                                      
CONECT 1080 1078                                                      
CONECT 1081 1076 1082                                                 
CONECT 1082 1083 1081 1085                                            
CONECT 1083 1084 1084 1088 1082                                       
CONECT 1084 1083 1083                                                 
CONECT 1085 1082 1086 1087                                            
CONECT 1086 1085                                                      
CONECT 1087 1085                                                      
CONECT 1088 1089 1083                                                 
CONECT 1089 1090 1092 1088                                            
CONECT 1090 1091 1091 1097 1089                                       
CONECT 1091 1090 1090                                                 
CONECT 1092 1089 1093                                                 
CONECT 1093 1092 1094                                                 
CONECT 1094 1093 1096 1096 1095                                       
CONECT 1095 1094                                                      
CONECT 1096 1094 1094                                                 
CONECT 1097 1098 1090                                                 
CONECT 1098 1099 1101 1097                                            
CONECT 1099 1100 1100 1108 1098                                       
CONECT 1100 1099 1099                                                 
CONECT 1101 1102 1098                                                 
CONECT 1102 1103 1101                                                 
CONECT 1103 1102 1104                                                 
CONECT 1104 1105 1105 1103                                            
CONECT 1105 1107 1104 1104 1106                                       
CONECT 1106 1105                                                      
CONECT 1107 1105                                                      
CONECT 1108 1099 1109                                                 
CONECT 1109 1108 1110                                                 
CONECT 1110 1109 1112 1111 1111                                       
CONECT 1111 1110 1110                                                 
CONECT 1112 1113 1110                                                 
CONECT 1113 1114 1112 1116                                            
CONECT 1114 1118 1115 1115 1113                                       
CONECT 1115 1114 1114                                                 
CONECT 1116 1113 1117                                                 
CONECT 1117 1116                                                      
CONECT 1118 1119 1114                                                 
CONECT 1119 1122 1120 1118                                            
CONECT 1120 1121 1121 1119 1126                                       
CONECT 1121 1120 1120                                                 
CONECT 1122 1119 1123                                                 
CONECT 1123 1122 1125 1125 1124                                       
CONECT 1124 1123                                                      
CONECT 1125 1123 1123                                                 
CONECT 1126 1120 1127                                                 
CONECT 1127 1126 1130 1128                                            
CONECT 1128 1127 1135 1129 1129                                       
CONECT 1129 1128 1128                                                 
CONECT 1130 1131 1127                                                 
CONECT 1131 1132 1130                                                 
CONECT 1132 1133 1131                                                 
CONECT 1133 1134 1132                                                 
CONECT 1134 1133                                                      
CONECT 1135 1128 1136                                                 
CONECT 1136 1135 1137 1139                                            
CONECT 1137 1145 1138 1138 1136                                       
CONECT 1138 1137 1137                                                 
CONECT 1139 1136 1140                                                 
CONECT 1140 1139 1141 1141 1142                                       
CONECT 1141 1140 1140 1143                                            
CONECT 1142 1140 1144                                                 
CONECT 1143 1141 1144 1144                                            
CONECT 1144 1143 1143 1142                                            
CONECT 1145 1146 1137
[truncated: 198,024 more chars]
