# Supplementary material for: Conserved interfaces mediate multiple protein–protein interactions in a prokaryotic metabolon
Source: Mol Syst Biol. 2025 Sep 3;21(11):1490–521. doi: 10.1038/s44320-025-00139-9 (PMC12583656; doi:10.1038/s44320-025-00139-9)
Supplement: Supplementary file 12 — Source data Fig. 7 [file 44320_2025_139_MOESM12_ESM.zip › Figure7_data/Fig7A/2_10.pdb]

COMPND    698caf66f231977d 
AUTHOR    GENERATED BY OPEN BABEL 3.1.1
ATOM      1  N   MET A   1     -20.212 -15.487  35.861  1.00  0.00           N  
ATOM      2  CA  MET A   1     -20.609 -14.305  35.078  1.00  0.00           C  
ATOM      3  C   MET A   1     -19.955 -14.461  33.714  1.00  0.00           C  
ATOM      4  O   MET A   1     -18.739 -14.562  33.664  1.00  0.00           O  
ATOM      5  CB  MET A   1     -20.153 -13.008  35.751  1.00  0.00           C  
ATOM      6  CG  MET A   1     -20.940 -12.729  37.038  1.00  0.00           C  
ATOM      7  SD  MET A   1     -20.270 -11.333  37.988  1.00  0.00           S  
ATOM      8  CE  MET A   1     -21.394 -11.299  39.400  1.00  0.00           C  
ATOM      9  N   GLY A   2     -20.747 -14.630  32.656  1.00  0.00           N  
ATOM     10  CA  GLY A   2     -20.176 -14.828  31.325  1.00  0.00           C  
ATOM     11  C   GLY A   2     -19.338 -13.607  30.961  1.00  0.00           C  
ATOM     12  O   GLY A   2     -19.831 -12.499  31.085  1.00  0.00           O  
ATOM     13  N   LYS A   3     -18.077 -13.812  30.588  1.00  0.00           N  
ATOM     14  CA  LYS A   3     -17.250 -12.730  30.050  1.00  0.00           C  
ATOM     15  C   LYS A   3     -17.961 -12.238  28.792  1.00  0.00           C  
ATOM     16  O   LYS A   3     -17.915 -12.908  27.769  1.00  0.00           O  
ATOM     17  CB  LYS A   3     -15.826 -13.215  29.730  1.00  0.00           C  
ATOM     18  CG  LYS A   3     -14.947 -13.407  30.981  1.00  0.00           C  
ATOM     19  CD  LYS A   3     -13.521 -13.815  30.574  1.00  0.00           C  
ATOM     20  CE  LYS A   3     -12.608 -13.952  31.795  1.00  0.00           C  
ATOM     21  NZ  LYS A   3     -11.216 -14.314  31.428  1.00  0.00           N  
ATOM     22  N   THR A   4     -18.707 -11.135  28.907  1.00  0.00           N  
ATOM     23  CA  THR A   4     -19.403 -10.516  27.788  1.00  0.00           C  
ATOM     24  C   THR A   4     -18.364 -10.212  26.726  1.00  0.00           C  
ATOM     25  O   THR A   4     -17.369  -9.544  27.002  1.00  0.00           O  
ATOM     26  CB  THR A   4     -20.141  -9.238  28.217  1.00  0.00           C  
ATOM     27  OG1 THR A   4     -19.391  -8.530  29.180  1.00  0.00           O  
ATOM     28  CG2 THR A   4     -21.486  -9.563  28.868  1.00  0.00           C  
ATOM     29  N   GLN A   5     -18.548 -10.792  25.555  1.00  0.00           N  
ATOM     30  CA  GLN A   5     -17.617 -10.615  24.452  1.00  0.00           C  
ATOM     31  C   GLN A   5     -17.568  -9.121  24.128  1.00  0.00           C  
ATOM     32  O   GLN A   5     -18.626  -8.501  24.030  1.00  0.00           O  
ATOM     33  CB  GLN A   5     -18.074 -11.492  23.291  1.00  0.00           C  
ATOM     34  CG  GLN A   5     -16.955 -11.797  22.290  1.00  0.00           C  
ATOM     35  CD  GLN A   5     -17.351 -12.892  21.301  1.00  0.00           C  
ATOM     36  OE1 GLN A   5     -18.463 -13.393  21.293  1.00  0.00           O  
ATOM     37  NE2 GLN A   5     -16.457 -13.323  20.446  1.00  0.00           N  
ATOM     38  N   PRO A   6     -16.384  -8.512  24.047  1.00  0.00           N  
ATOM     39  CA  PRO A   6     -16.284  -7.087  23.804  1.00  0.00           C  
ATOM     40  C   PRO A   6     -16.987  -6.730  22.487  1.00  0.00           C  
ATOM     41  O   PRO A   6     -16.898  -7.474  21.508  1.00  0.00           O  
ATOM     42  CB  PRO A   6     -14.785  -6.763  23.795  1.00  0.00           C  
ATOM     43  CG  PRO A   6     -14.122  -8.102  23.491  1.00  0.00           C  
ATOM     44  CD  PRO A   6     -15.069  -9.118  24.110  1.00  0.00           C  
ATOM     45  N   LEU A   7     -17.708  -5.620  22.489  1.00  0.00           N  
ATOM     46  CA  LEU A   7     -18.388  -5.134  21.298  1.00  0.00           C  
ATOM     47  C   LEU A   7     -17.356  -4.659  20.269  1.00  0.00           C  
ATOM     48  O   LEU A   7     -16.344  -4.078  20.662  1.00  0.00           O  
ATOM     49  CB  LEU A   7     -19.347  -3.996  21.663  1.00  0.00           C  
ATOM     50  CG  LEU A   7     -20.543  -4.438  22.530  1.00  0.00           C  
ATOM     51  CD1 LEU A   7     -21.317  -3.197  22.963  1.00  0.00           C  
ATOM     52  CD2 LEU A   7     -21.493  -5.376  21.779  1.00  0.00           C  
ATOM     53  N   PRO A   8     -17.597  -4.860  18.980  1.00  0.00           N  
ATOM     54  CA  PRO A   8     -16.627  -4.515  17.952  1.00  0.00           C  
ATOM     55  C   PRO A   8     -16.454  -3.002  17.785  1.00  0.00           C  
ATOM     56  O   PRO A   8     -17.385  -2.216  17.950  1.00  0.00           O  
ATOM     57  CB  PRO A   8     -17.125  -5.187  16.675  1.00  0.00           C  
ATOM     58  CG  PRO A   8     -18.632  -5.294  16.891  1.00  0.00           C  
ATOM     59  CD  PRO A   8     -18.752  -5.515  18.397  1.00  0.00           C  
ATOM     60  N   ILE A   9     -15.236  -2.619  17.390  1.00  0.00           N  
ATOM     61  CA  ILE A   9     -14.910  -1.272  16.915  1.00  0.00           C  
ATOM     62  C   ILE A   9     -15.038  -1.265  15.394  1.00  0.00           C  
ATOM     63  O   ILE A   9     -14.388  -2.041  14.698  1.00  0.00           O  
ATOM     64  CB  ILE A   9     -13.517  -0.827  17.397  1.00  0.00           C  
ATOM     65  CG1 ILE A   9     -13.503  -0.742  18.944  1.00  0.00           C  
ATOM     66  CG2 ILE A   9     -13.140   0.526  16.761  1.00  0.00           C  
ATOM     67  CD1 ILE A   9     -12.133  -0.426  19.549  1.00  0.00           C  
ATOM     68  N   LEU A  10     -15.863  -0.370  14.872  1.00  0.00           N  
ATOM     69  CA  LEU A  10     -15.994  -0.154  13.441  1.00  0.00           C  
ATOM     70  C   LEU A  10     -14.949   0.854  12.955  1.00  0.00           C  
ATOM     71  O   LEU A  10     -14.917   1.981  13.421  1.00  0.00           O  
ATOM     72  CB  LEU A  10     -17.432   0.303  13.146  1.00  0.00           C  
ATOM     73  CG  LEU A  10     -17.694   0.652  11.667  1.00  0.00           C  
ATOM     74  CD1 LEU A  10     -17.522  -0.568  10.769  1.00  0.00           C  
ATOM     75  CD2 LEU A  10     -19.115   1.182  11.505  1.00  0.00           C  
ATOM     76  N   ILE A  11     -14.149   0.467  11.988  1.00  0.00           N  
ATOM     77  CA  ILE A  11     -13.144   1.333  11.358  1.00  0.00           C  
ATOM     78  C   ILE A  11     -13.492   1.481   9.884  1.00  0.00           C  
ATOM     79  O   ILE A  11     -13.458   0.514   9.123  1.00  0.00           O  
ATOM     80  CB  ILE A  11     -11.721   0.766  11.548  1.00  0.00           C  
ATOM     81  CG1 ILE A  11     -11.399   0.530  13.045  1.00  0.00           C  
ATOM     82  CG2 ILE A  11     -10.691   1.730  10.919  1.00  0.00           C  
ATOM     83  CD1 ILE A  11     -10.106  -0.246  13.266  1.00  0.00           C  
ATOM     84  N   THR A  12     -13.791   2.704   9.449  1.00  0.00           N  
ATOM     85  CA  THR A  12     -14.015   2.959   8.031  1.00  0.00           C  
ATOM     86  C   THR A  12     -12.694   3.230   7.299  1.00  0.00           C  
ATOM     87  O   THR A  12     -11.833   3.966   7.770  1.00  0.00           O  
ATOM     88  CB  THR A  12     -15.044   4.068   7.777  1.00  0.00           C  
ATOM     89  OG1 THR A  12     -14.604   5.307   8.262  1.00  0.00           O  
ATOM     90  CG2 THR A  12     -16.393   3.773   8.422  1.00  0.00           C  
ATOM     91  N   GLY A  13     -12.518   2.624   6.133  1.00  0.00           N  
ATOM     92  CA  GLY A  13     -11.282   2.752   5.364  1.00  0.00           C  
ATOM     93  C   GLY A  13     -10.082   2.066   6.024  1.00  0.00           C  
ATOM     94  O   GLY A  13      -8.981   2.613   6.011  1.00  0.00           O  
ATOM     95  N   GLY A  14     -10.293   0.883   6.583  1.00  0.00           N  
ATOM     96  CA  GLY A  14      -9.255   0.117   7.282  1.00  0.00           C  
ATOM     97  C   GLY A  14      -8.268  -0.643   6.398  1.00  0.00           C  
ATOM     98  O   GLY A  14      -7.356  -1.278   6.908  1.00  0.00           O  
ATOM     99  N   GLY A  15      -8.399  -0.567   5.073  1.00  0.00           N  
ATOM    100  CA  GLY A  15      -7.567  -1.364   4.157  1.00  0.00           C  
ATOM    101  C   GLY A  15      -6.124  -0.898   3.952  1.00  0.00           C  
ATOM    102  O   GLY A  15      -5.355  -1.567   3.260  1.00  0.00           O  
ATOM    103  N   ARG A  16      -5.751   0.266   4.503  1.00  0.00           N  
ATOM    104  CA  ARG A  16      -4.411   0.849   4.323  1.00  0.00           C  
ATOM    105  C   ARG A  16      -4.080   1.898   5.377  1.00  0.00           C  
ATOM    106  O   ARG A  16      -4.985   2.465   5.986  1.00  0.00           O  
ATOM    107  CB  ARG A  16      -4.274   1.440   2.907  1.00  0.00           C  
ATOM    108  CG  ARG A  16      -5.288   2.552   2.614  1.00  0.00           C  
ATOM    109  CD  ARG A  16      -5.076   3.110   1.207  1.00  0.00           C  
ATOM    110  NE  ARG A  16      -6.036   4.191   0.909  1.00  0.00           N  
ATOM    111  CZ  ARG A  16      -6.045   4.941  -0.172  1.00  0.00           C  
ATOM    112  NH1 ARG A  16      -5.175   4.756  -1.128  1.00  0.00           N  
ATOM    113  NH2 ARG A  16      -6.929   5.878  -0.311  1.00  0.00           N  
ATOM    114  N   ARG A  17      -2.794   2.208   5.506  1.00  0.00           N  
ATOM    115  CA  ARG A  17      -2.249   3.311   6.314  1.00  0.00           C  
ATOM    116  C   ARG A  17      -2.826   3.310   7.743  1.00  0.00           C  
ATOM    117  O   ARG A  17      -2.928   2.243   8.357  1.00  0.00           O  
ATOM    118  CB  ARG A  17      -2.399   4.664   5.577  1.00  0.00           C  
ATOM    119  CG  ARG A  17      -1.870   4.674   4.130  1.00  0.00           C  
ATOM    120  CD  ARG A  17      -1.917   6.069   3.500  1.00  0.00           C  
ATOM    121  NE  ARG A  17      -0.733   6.876   3.893  1.00  0.00           N  
ATOM    122  CZ  ARG A  17      -0.475   8.130   3.554  1.00  0.00           C  
ATOM    123  NH1 ARG A  17      -1.324   8.844   2.872  1.00  0.00           N  
ATOM    124  NH2 ARG A  17       0.656   8.682   3.877  1.00  0.00           N  
ATOM    125  N   ILE A  18      -3.221   4.476   8.248  1.00  0.00           N  
ATOM    126  CA  ILE A  18      -3.730   4.662   9.613  1.00  0.00           C  
ATOM    127  C   ILE A  18      -4.879   3.706   9.947  1.00  0.00           C  
ATOM    128  O   ILE A  18      -4.878   3.082  10.996  1.00  0.00           O  
ATOM    129  CB  ILE A  18      -4.168   6.141   9.806  1.00  0.00           C  
ATOM    130  CG1 ILE A  18      -2.951   7.087   9.670  1.00  0.00           C  
ATOM    131  CG2 ILE A  18      -4.871   6.345  11.163  1.00  0.00           C  
ATOM    132  CD1 ILE A  18      -3.335   8.580   9.556  1.00  0.00           C  
ATOM    133  N   GLY A  19      -5.857   3.549   9.047  1.00  0.00           N  
ATOM    134  CA  GLY A  19      -6.988   2.653   9.294  1.00  0.00           C  
ATOM    135  C   GLY A  19      -6.583   1.187   9.419  1.00  0.00           C  
ATOM    136  O   GLY A  19      -7.132   0.462  10.243  1.00  0.00           O  
ATOM    137  N   LEU A  20      -5.593   0.757   8.648  1.00  0.00           N  
ATOM    138  CA  LEU A  20      -5.029  -0.582   8.739  1.00  0.00           C  
ATOM    139  C   LEU A  20      -4.257  -0.763  10.052  1.00  0.00           C  
ATOM    140  O   LEU A  20      -4.470  -1.751  10.743  1.00  0.00           O  
ATOM    141  CB  LEU A  20      -4.150  -0.841   7.496  1.00  0.00           C  
ATOM    142  CG  LEU A  20      -3.552  -2.251   7.438  1.00  0.00           C  
ATOM    143  CD1 LEU A  20      -4.628  -3.334   7.312  1.00  0.00           C  
ATOM    144  CD2 LEU A  20      -2.623  -2.364   6.223  1.00  0.00           C  
ATOM    145  N   ALA A  21      -3.420   0.196  10.411  1.00  0.00           N  
ATOM    146  CA  ALA A  21      -2.662   0.156  11.663  1.00  0.00           C  
ATOM    147  C   ALA A  21      -3.578   0.096  12.895  1.00  0.00           C  
ATOM    148  O   ALA A  21      -3.357  -0.715  13.788  1.00  0.00           O  
ATOM    149  CB  ALA A  21      -1.732   1.368  11.697  1.00  0.00           C  
ATOM    150  N   LEU A  22      -4.657   0.874  12.896  1.00  0.00           N  
ATOM    151  CA  LEU A  22      -5.679   0.817  13.945  1.00  0.00           C  
ATOM    152  C   LEU A  22      -6.368  -0.545  14.009  1.00  0.00           C  
ATOM    153  O   LEU A  22      -6.529  -1.095  15.096  1.00  0.00           O  
ATOM    154  CB  LEU A  22      -6.721   1.923  13.697  1.00  0.00           C  
ATOM    155  CG  LEU A  22      -6.226   3.341  14.017  1.00  0.00           C  
ATOM    156  CD1 LEU A  22      -7.196   4.363  13.433  1.00  0.00           C  
ATOM    157  CD2 LEU A  22      -6.131   3.582  15.527  1.00  0.00           C  
ATOM    158  N   ALA A  23      -6.747  -1.112  12.872  1.00  0.00           N  
ATOM    159  CA  ALA A  23      -7.373  -2.434  12.839  1.00  0.00           C  
ATOM    160  C   ALA A  23      -6.462  -3.489  13.467  1.00  0.00           C  
ATOM    161  O   ALA A  23      -6.898  -4.286  14.292  1.00  0.00           O  
ATOM    162  CB  ALA A  23      -7.731  -2.784  11.396  1.00  0.00           C  
ATOM    163  N   TRP A  24      -5.166  -3.437  13.150  1.00  0.00           N  
ATOM    164  CA  TRP A  24      -4.174  -4.344  13.710  1.00  0.00           C  
ATOM    165  C   TRP A  24      -3.947  -4.165  15.187  1.00  0.00           C  
ATOM    166  O   TRP A  24      -3.912  -5.161  15.915  1.00  0.00           O  
ATOM    167  CB  TRP A  24      -2.860  -4.162  12.955  1.00  0.00           C  
ATOM    168  CG  TRP A  24      -2.952  -4.873  11.664  1.00  0.00           C  
ATOM    169  CD1 TRP A  24      -2.879  -4.367  10.435  1.00  0.00           C  
ATOM    170  CD2 TRP A  24      -3.339  -6.266  11.522  1.00  0.00           C  
ATOM    171  NE1 TRP A  24      -3.198  -5.338   9.523  1.00  0.00           N  
ATOM    172  CE2 TRP A  24      -3.541  -6.503  10.150  1.00  0.00           C  
ATOM    173  CE3 TRP A  24      -3.589  -7.306  12.422  1.00  0.00           C  
ATOM    174  CZ2 TRP A  24      -4.049  -7.735   9.704  1.00  0.00           C  
ATOM    175  CZ3 TRP A  24      -4.078  -8.538  11.978  1.00  0.00           C  
ATOM    176  CH2 TRP A  24      -4.329  -8.740  10.647  1.00  0.00           C  
ATOM    177  N   HIS A  25      -3.839  -2.931  15.635  1.00  0.00           N  
ATOM    178  CA  HIS A  25      -3.712  -2.610  17.048  1.00  0.00           C  
ATOM    179  C   HIS A  25      -4.825  -3.269  17.861  1.00  0.00           C  
ATOM    180  O   HIS A  25      -4.555  -4.026  18.795  1.00  0.00           O  
ATOM    181  CB  HIS A  25      -3.708  -1.093  17.203  1.00  0.00           C  
ATOM    182  CG  HIS A  25      -3.649  -0.694  18.642  1.00  0.00           C  
ATOM    183  ND1 HIS A  25      -2.571  -0.890  19.505  1.00  0.00           N  
ATOM    184  CD2 HIS A  25      -4.674  -0.106  19.346  1.00  0.00           C  
ATOM    185  CE1 HIS A  25      -2.947  -0.424  20.691  1.00  0.00           C  
ATOM    186  NE2 HIS A  25      -4.213   0.049  20.635  1.00  0.00           N  
ATOM    187  N   PHE A  26      -6.072  -3.094  17.444  1.00  0.00           N  
ATOM    188  CA  PHE A  26      -7.202  -3.690  18.143  1.00  0.00           C  
ATOM    189  C   PHE A  26      -7.239  -5.219  18.057  1.00  0.00           C  
ATOM    190  O   PHE A  26      -7.525  -5.879  19.054  1.00  0.00           O  
ATOM    191  CB  PHE A  26      -8.504  -3.078  17.628  1.00  0.00           C  
ATOM    192  CG  PHE A  26      -8.655  -1.606  17.937  1.00  0.00           C  
ATOM    193  CD1 PHE A  26      -8.464  -1.141  19.243  1.00  0.00           C  
ATOM    194  CD2 PHE A  26      -8.978  -0.697  16.913  1.00  0.00           C  
ATOM    195  CE1 PHE A  26      -8.570   0.233  19.536  1.00  0.00           C  
ATOM    196  CE2 PHE A  26      -9.085   0.670  17.193  1.00  0.00           C  
ATOM    197  CZ  PHE A  26      -8.873   1.137  18.507  1.00  0.00           C  
ATOM    198  N   ILE A  27      -6.911  -5.809  16.916  1.00  0.00           N  
ATOM    199  CA  ILE A  27      -6.845  -7.264  16.768  1.00  0.00           C  
ATOM    200  C   ILE A  27      -5.779  -7.853  17.689  1.00  0.00           C  
ATOM    201  O   ILE A  27      -6.034  -8.859  18.356  1.00  0.00           O  
ATOM    202  CB  ILE A  27      -6.609  -7.658  15.302  1.00  0.00           C  
ATOM    203  CG1 ILE A  27      -7.830  -7.314  14.431  1.00  0.00           C  
ATOM    204  CG2 ILE A  27      -6.334  -9.170  15.191  1.00  0.00           C  
ATOM    205  CD1 ILE A  27      -7.513  -7.297  12.931  1.00  0.00           C  
ATOM    206  N   ASN A  28      -4.613  -7.210  17.781  1.00  0.00           N  
ATOM    207  CA  ASN A  28      -3.538  -7.624  18.677  1.00  0.00           C  
ATOM    208  C   ASN A  28      -3.969  -7.576  20.148  1.00  0.00           C  
ATOM    209  O   ASN A  28      -3.663  -8.486  20.920  1.00  0.00           O  
ATOM    210  CB  ASN A  28      -2.318  -6.726  18.426  1.00  0.00           C  
ATOM    211  CG  ASN A  28      -1.677  -6.955  17.065  1.00  0.00           C  
ATOM    212  OD1 ASN A  28      -1.886  -7.962  16.398  1.00  0.00           O  
ATOM    213  ND2 ASN A  28      -0.833  -6.042  16.634  1.00  0.00           N  
ATOM    214  N   GLN A  29      -4.782  -6.579  20.503  1.00  0.00           N  
ATOM    215  CA  GLN A  29      -5.424  -6.431  21.814  1.00  0.00           C  
ATOM    216  C   GLN A  29      -6.608  -7.399  22.040  1.00  0.00           C  
ATOM    217  O   GLN A  29      -7.276  -7.340  23.067  1.00  0.00           O  
ATOM    218  CB  GLN A  29      -5.871  -4.964  21.959  1.00  0.00           C  
ATOM    219  CG  GLN A  29      -4.708  -3.936  21.966  1.00  0.00           C  
ATOM    220  CD  GLN A  29      -4.151  -3.607  23.347  1.00  0.00           C  
ATOM    221  OE1 GLN A  29      -4.500  -4.199  24.360  1.00  0.00           O  
ATOM    222  NE2 GLN A  29      -3.270  -2.628  23.421  1.00  0.00           N  
ATOM    223  N   LYS A  30      -6.902  -8.311  21.088  1.00  0.00           N  
ATOM    224  CA  LYS A  30      -8.094  -9.180  21.102  1.00  0.00           C  
ATOM    225  C   LYS A  30      -9.421  -8.412  21.074  1.00  0.00           C  
ATOM    226  O   LYS A  30     -10.464  -8.970  21.433  1.00  0.00           O  
ATOM    227  CB  LYS A  30      -8.042 -10.187  22.276  1.00  0.00           C  
ATOM    228  CG  LYS A  30      -6.778 -11.059  22.342  1.00  0.00           C  
ATOM    229  CD  LYS A  30      -6.885 -12.253  21.393  1.00  0.00           C  
ATOM    230  CE  LYS A  30      -5.640 -13.121  21.542  1.00  0.00           C  
ATOM    231  NZ  LYS A  30      -5.669 -14.267  20.611  1.00  0.00           N  
ATOM    232  N   GLN A  31      -9.408  -7.166  20.641  1.00  0.00           N  
ATOM    233  CA  GLN A  31     -10.592  -6.349  20.422  1.00  0.00           C  
ATOM    234  C   GLN A  31     -11.205  -6.691  19.057  1.00  0.00           C  
ATOM    235  O   GLN A  31     -10.537  -6.521  18.042  1.00  0.00           O  
ATOM    236  CB  GLN A  31     -10.182  -4.873  20.546  1.00  0.00           C  
ATOM    237  CG  GLN A  31     -11.254  -3.856  20.149  1.00  0.00           C  
ATOM    238  CD  GLN A  31     -12.541  -4.000  20.940  1.00  0.00           C  
ATOM    239  OE1 GLN A  31     -12.586  -3.910  22.149  1.00  0.00           O  
ATOM    240  NE2 GLN A  31     -13.636  -4.228  20.256  1.00  0.00           N  
ATOM    241  N   PRO A  32     -12.463  -7.147  18.998  1.00  0.00           N  
ATOM    242  CA  PRO A  32     -13.120  -7.373  17.720  1.00  0.00           C  
ATOM    243  C   PRO A  32     -13.204  -6.094  16.894  1.00  0.00           C  
ATOM    244  O   PRO A  32     -13.502  -5.023  17.416  1.00  0.00           O  
ATOM    245  CB  PRO A  32     -14.514  -7.918  18.054  1.00  0.00           C  
ATOM    246  CG  PRO A  32     -14.370  -8.451  19.471  1.00  0.00           C  
ATOM    247  CD  PRO A  32     -13.331  -7.527  20.090  1.00  0.00           C  
ATOM    248  N   VAL A  33     -12.979  -6.216  15.600  1.00  0.00           N  
ATOM    249  CA  VAL A  33     -13.068  -5.099  14.662  1.00  0.00           C  
ATOM    250  C   VAL A  33     -13.936  -5.448  13.464  1.00  0.00           C  
ATOM    251  O   VAL A  33     -13.879  -6.557  12.930  1.00  0.00           O  
ATOM    252  CB  VAL A  33     -11.689  -4.572  14.216  1.00  0.00           C  
ATOM    253  CG1 VAL A  33     -10.931  -3.938  15.383  1.00  0.00           C  
ATOM    254  CG2 VAL A  33     -10.797  -5.638  13.594  1.00  0.00           C  
ATOM    255  N   ILE A  34     -14.723  -4.472  13.042  1.00  0.00           N  
ATOM    256  CA  ILE A  34     -15.386  -4.459  11.740  1.00  0.00           C  
ATOM    257  C   ILE A  34     -14.691  -3.392  10.909  1.00  0.00           C  
ATOM    258  O   ILE A  34     -14.572  -2.248  11.328  1.00  0.00           O  
ATOM    259  CB  ILE A  34     -16.902  -4.206  11.867  1.00  0.00           C  
ATOM    260  CG1 ILE A  34     -17.567  -5.242  12.794  1.00  0.00           C  
ATOM    261  CG2 ILE A  34     -17.546  -4.231  10.462  1.00  0.00           C  
ATOM    262  CD1 ILE A  34     -19.060  -4.970  13.076  1.00  0.00           C  
ATOM    263  N   VAL A  35     -14.230  -3.757   9.738  1.00  0.00           N  
ATOM    264  CA  VAL A  35     -13.469  -2.864   8.863  1.00  0.00           C  
ATOM    265  C   VAL A  35     -14.247  -2.647   7.586  1.00  0.00           C  
ATOM    266  O   VAL A  35     -14.550  -3.603   6.883  1.00  0.00           O  
ATOM    267  CB  VAL A  35     -12.074  -3.441   8.586  1.00  0.00           C  
ATOM    268  CG1 VAL A  35     -11.298  -2.583   7.590  1.00  0.00           C  
ATOM    269  CG2 VAL A  35     -11.249  -3.518   9.877  1.00  0.00           C  
ATOM    270  N   SER A  36     -14.522  -1.396   7.248  1.00  0.00           N  
ATOM    271  CA  SER A  36     -14.925  -1.072   5.885  1.00  0.00           C  
ATOM    272  C   SER A  36     -13.701  -0.820   5.008  1.00  0.00           C  
ATOM    273  O   SER A  36     -12.727  -0.182   5.414  1.00  0.00           O  
ATOM    274  CB  SER A  36     -15.924   0.089   5.805  1.00  0.00           C  
ATOM    275  OG  SER A  36     -15.279   1.335   5.593  1.00  0.00           O  
ATOM    276  N   TYR A  37     -13.801  -1.269   3.783  1.00  0.00           N  
ATOM    277  CA  TYR A  37     -12.815  -0.950   2.765  1.00  0.00           C  
ATOM    278  C   TYR A  37     -13.513  -0.751   1.425  1.00  0.00           C  
ATOM    279  O   TYR A  37     -14.521  -1.383   1.132  1.00  0.00           O  
ATOM    280  CB  TYR A  37     -11.758  -2.048   2.696  1.00  0.00           C  
ATOM    281  CG  TYR A  37     -12.305  -3.383   2.263  1.00  0.00           C  
ATOM    282  CD1 TYR A  37     -12.927  -4.242   3.194  1.00  0.00           C  
ATOM    283  CD2 TYR A  37     -12.226  -3.766   0.922  1.00  0.00           C  
ATOM    284  CE1 TYR A  37     -13.445  -5.465   2.786  1.00  0.00           C  
ATOM    285  CE2 TYR A  37     -12.744  -4.992   0.499  1.00  0.00           C  
ATOM    286  CZ  TYR A  37     -13.350  -5.851   1.436  1.00  0.00           C  
ATOM    287  OH  TYR A  37     -13.838  -7.050   1.025  1.00  0.00           O  
ATOM    288  N   ARG A  38     -12.968   0.123   0.591  1.00  0.00           N  
ATOM    289  CA  ARG A  38     -13.433   0.294  -0.784  1.00  0.00           C  
ATOM    290  C   ARG A  38     -12.713  -0.670  -1.720  1.00  0.00           C  
ATOM    291  O   ARG A  38     -13.313  -1.272  -2.593  1.00  0.00           O  
ATOM    292  CB  ARG A  38     -13.215   1.753  -1.209  1.00  0.00           C  
ATOM    293  CG  ARG A  38     -13.827   2.025  -2.582  1.00  0.00           C  
ATOM    294  CD  ARG A  38     -13.495   3.447  -3.068  1.00  0.00           C  
ATOM    295  NE  ARG A  38     -12.052   3.560  -3.350  1.00  0.00           N  
ATOM    296  CZ  ARG A  38     -11.378   4.678  -3.519  1.00  0.00           C  
ATOM    297  NH1 ARG A  38     -11.973   5.828  -3.476  1.00  0.00           N  
ATOM    298  NH2 ARG A  38     -10.084   4.643  -3.734  1.00  0.00           N  
ATOM    299  N   THR A  39     -11.414  -0.776  -1.521  1.00  0.00           N  
ATOM    300  CA  THR A  39     -10.516  -1.577  -2.341  1.00  0.00           C  
ATOM    301  C   THR A  39     -10.040  -2.745  -1.517  1.00  0.00           C  
ATOM    302  O   THR A  39      -9.538  -2.537  -0.410  1.00  0.00           O  
ATOM    303  CB  THR A  39      -9.297  -0.736  -2.745  1.00  0.00           C  
ATOM    304  OG1 THR A  39      -9.725   0.452  -3.355  1.00  0.00           O  
ATOM    305  CG2 THR A  39      -8.358  -1.493  -3.665  1.00  0.00           C  
ATOM    306  N   HIS A  40     -10.142  -3.938  -2.066  1.00  0.00           N  
ATOM    307  CA  HIS A  40      -9.574  -5.124  -1.461  1.00  0.00           C  
ATOM    308  C   HIS A  40      -8.064  -5.135  -1.686  1.00  0.00           C  
ATOM    309  O   HIS A  40      -7.544  -5.828  -2.550  1.00  0.00           O  
ATOM    310  CB  HIS A  40     -10.261  -6.373  -2.003  1.00  0.00           C  
ATOM    311  CG  HIS A  40     -10.128  -7.523  -1.058  1.00  0.00           C  
ATOM    312  ND1 HIS A  40     -11.066  -7.849  -0.094  1.00  0.00           N  
ATOM    313  CD2 HIS A  40      -9.118  -8.425  -0.964  1.00  0.00           C  
ATOM    314  CE1 HIS A  40     -10.620  -8.933   0.553  1.00  0.00           C  
ATOM    315  NE2 HIS A  40      -9.444  -9.303   0.047  1.00  0.00           N  
ATOM    316  N   TYR A  41      -7.354  -4.318  -0.909  1.00  0.00           N  
ATOM    317  CA  TYR A  41      -5.909  -4.459  -0.837  1.00  0.00           C  
ATOM    318  C   TYR A  41      -5.604  -5.843  -0.251  1.00  0.00           C  
ATOM    319  O   TYR A  41      -6.372  -6.320   0.592  1.00  0.00           O  
ATOM    320  CB  TYR A  41      -5.283  -3.373   0.036  1.00  0.00           C  
ATOM    321  CG  TYR A  41      -5.450  -1.996  -0.547  1.00  0.00           C  
ATOM    322  CD1 TYR A  41      -4.705  -1.597  -1.672  1.00  0.00           C  
ATOM    323  CD2 TYR A  41      -6.396  -1.111   0.003  1.00  0.00           C  
ATOM    324  CE1 TYR A  41      -4.915  -0.348  -2.253  1.00  0.00           C  
ATOM    325  CE2 TYR A  41      -6.619   0.138  -0.576  1.00  0.00           C  
ATOM    326  CZ  TYR A  41      -5.882   0.517  -1.712  1.00  0.00           C  
ATOM    327  OH  TYR A  41      -6.131   1.725  -2.303  1.00  0.00           O  
ATOM    328  N   PRO A  42      -4.459  -6.413  -0.606  1.00  0.00           N  
ATOM    329  CA  PRO A  42      -4.019  -7.665  -0.006  1.00  0.00           C  
ATOM    330  C   PRO A  42      -4.094  -7.656   1.532  1.00  0.00           C  
ATOM    331  O   PRO A  42      -4.530  -8.616   2.157  1.00  0.00           O  
ATOM    332  CB  PRO A  42      -2.607  -7.848  -0.564  1.00  0.00           C  
ATOM    333  CG  PRO A  42      -2.601  -7.131  -1.894  1.00  0.00           C  
ATOM    334  CD  PRO A  42      -3.516  -5.966  -1.620  1.00  0.00           C  
ATOM    335  N   ALA A  43      -3.799  -6.496   2.141  1.00  0.00           N  
ATOM    336  CA  ALA A  43      -3.953  -6.273   3.575  1.00  0.00           C  
ATOM    337  C   ALA A  43      -5.334  -6.659   4.158  1.00  0.00           C  
ATOM    338  O   ALA A  43      -5.415  -6.999   5.335  1.00  0.00           O  
ATOM    339  CB  ALA A  43      -3.642  -4.800   3.836  1.00  0.00           C  
ATOM    340  N   ILE A  44      -6.399  -6.641   3.369  1.00  0.00           N  
ATOM    341  CA  ILE A  44      -7.733  -7.041   3.811  1.00  0.00           C  
ATOM    342  C   ILE A  44      -7.824  -8.559   4.032  1.00  0.00           C  
ATOM    343  O   ILE A  44      -8.406  -8.970   5.028  1.00  0.00           O  
ATOM    344  CB  ILE A  44      -8.818  -6.559   2.824  1.00  0.00           C  
ATOM    345  CG1 ILE A  44      -8.872  -5.025   2.721  1.00  0.00           C  
ATOM    346  CG2 ILE A  44     -10.202  -7.120   3.174  1.00  0.00           C  
ATOM    347  CD1 ILE A  44      -9.303  -4.295   3.989  1.00  0.00           C  
ATOM    348  N   ASP A  45      -7.207  -9.371   3.181  1.00  0.00           N  
ATOM    349  CA  ASP A  45      -7.158 -10.827   3.390  1.00  0.00           C  
ATOM    350  C   ASP A  45      -6.486 -11.154   4.709  1.00  0.00           C  
ATOM    351  O   ASP A  45      -6.909 -12.035   5.448  1.00  0.00           O  
ATOM    352  CB  ASP A  45      -6.397 -11.512   2.248  1.00  0.00           C  
ATOM    353  CG  ASP A  45      -7.126 -11.380   0.920  1.00  0.00           C  
ATOM    354  OD1 ASP A  45      -8.358 -11.620   0.921  1.00  0.00           O  
ATOM    355  OD2 ASP A  45      -6.459 -11.039  -0.075  1.00  0.00           O  
ATOM    356  N   GLY A  46      -5.474 -10.365   5.025  1.00  0.00           N  
ATOM    357  CA  GLY A  46      -4.842 -10.368   6.308  1.00  0.00           C  
ATOM    358  C   GLY A  46      -5.806 -10.139   7.461  1.00  0.00           C  
ATOM    359  O   GLY A  46      -5.953 -11.010   8.323  1.00  0.00           O  
ATOM    360  N   LEU A  47      -6.507  -9.030   7.451  1.00  0.00           N  
ATOM    361  CA  LEU A  47      -7.468  -8.693   8.498  1.00  0.00           C  
ATOM    362  C   LEU A  47      -8.521  -9.790   8.669  1.00  0.00           C  
ATOM    363  O   LEU A  47      -8.838 -10.168   9.791  1.00  0.00           O  
ATOM    364  CB  LEU A  47      -8.121  -7.351   8.160  1.00  0.00           C  
ATOM    365  CG  LEU A  47      -7.202  -6.121   8.221  1.00  0.00           C  
ATOM    366  CD1 LEU A  47      -7.940  -4.900   7.700  1.00  0.00           C  
ATOM    367  CD2 LEU A  47      -6.748  -5.816   9.637  1.00  0.00           C  
ATOM    368  N   ILE A  48      -9.020 -10.350   7.575  1.00  0.00           N  
ATOM    369  CA  ILE A  48     -10.031 -11.409   7.591  1.00  0.00           C  
ATOM    370  C   ILE A  48      -9.491 -12.673   8.251  1.00  0.00           C  
ATOM    371  O   ILE A  48     -10.134 -13.234   9.135  1.00  0.00           O  
ATOM    372  CB  ILE A  48     -10.511 -11.692   6.165  1.00  0.00           C  
ATOM    373  CG1 ILE A  48     -11.320 -10.481   5.662  1.00  0.00           C  
ATOM    374  CG2 ILE A  48     -11.381 -12.972   6.094  1.00  0.00           C  
ATOM    375  CD1 ILE A  48     -11.457 -10.455   4.155  1.00  0.00           C  
ATOM    376  N   ASN A  49      -8.298 -13.111   7.866  1.00  0.00           N  
ATOM    377  CA  ASN A  49      -7.699 -14.300   8.448  1.00  0.00           C  
ATOM    378  C   ASN A  49      -7.327 -14.102   9.933  1.00  0.00           C  
ATOM    379  O   ASN A  49      -7.250 -15.077  10.674  1.00  0.00           O  
ATOM    380  CB  ASN A  49      -6.476 -14.678   7.630  1.00  0.00           C  
ATOM    381  CG  ASN A  49      -6.745 -15.162   6.222  1.00  0.00           C  
ATOM    382  OD1 ASN A  49      -7.798 -15.615   5.882  1.00  0.00           O  
ATOM    383  ND2 ASN A  49      -5.734 -15.114   5.369  1.00  0.00           N  
ATOM    384  N   ALA A  50      -7.139 -12.863  10.365  1.00  0.00           N  
ATOM    385  CA  ALA A  50      -6.967 -12.515  11.769  1.00  0.00           C  
ATOM    386  C   ALA A  50      -8.279 -12.441  12.568  1.00  0.00           C  
ATOM    387  O   ALA A  50      -8.261 -12.189  13.771  1.00  0.00           O  
ATOM    388  CB  ALA A  50      -6.237 -11.197  11.830  1.00  0.00           C  
ATOM    389  N   GLY A  51      -9.408 -12.647  11.905  1.00  0.00           N  
ATOM    390  CA  GLY A  51     -10.733 -12.634  12.512  1.00  0.00           C  
ATOM    391  C   GLY A  51     -11.463 -11.290  12.447  1.00  0.00           C  
ATOM    392  O   GLY A  51     -12.537 -11.166  13.032  1.00  0.00           O  
ATOM    393  N   ALA A  52     -10.927 -10.301  11.746  1.00  0.00           N  
ATOM    394  CA  ALA A  52     -11.654  -9.075  11.482  1.00  0.00           C  
ATOM    395  C   ALA A  52     -12.804  -9.332  10.503  1.00  0.00           C  
ATOM    396  O   ALA A  52     -12.644  -9.987   9.472  1.00  0.00           O  
ATOM    397  CB  ALA A  52     -10.713  -8.001  10.939  1.00  0.00           C  
ATOM    398  N   GLN A  53     -13.965  -8.756  10.780  1.00  0.00           N  
ATOM    399  CA  GLN A  53     -15.035  -8.709   9.801  1.00  0.00           C  
ATOM    400  C   GLN A  53     -14.772  -7.554   8.841  1.00  0.00           C  
ATOM    401  O   GLN A  53     -14.911  -6.390   9.200  1.00  0.00           O  
ATOM    402  CB  GLN A  53     -16.377  -8.618  10.520  1.00  0.00           C  
ATOM    403  CG  GLN A  53     -17.516  -8.721   9.498  1.00  0.00           C  
ATOM    404  CD  GLN A  53     -18.893  -8.773  10.151  1.00  0.00           C  
ATOM    405  OE1 GLN A  53     -19.048  -8.612  11.348  1.00  0.00           O  
ATOM    406  NE2 GLN A  53     -19.916  -9.009   9.374  1.00  0.00           N  
ATOM    407  N   CYS A  54     -14.402  -7.872   7.618  1.00  0.00           N  
ATOM    408  CA  CYS A  54     -14.165  -6.866   6.588  1.00  0.00           C  
ATOM    409  C   CYS A  54     -15.365  -6.786   5.641  1.00  0.00           C  
ATOM    410  O   CYS A  54     -15.717  -7.776   5.009  1.00  0.00           O  
ATOM    411  CB  CYS A  54     -12.862  -7.182   5.853  1.00  0.00           C  
ATOM    412  SG  CYS A  54     -11.458  -7.083   7.001  1.00  0.00           S  
ATOM    413  N   ILE A  55     -15.961  -5.611   5.544  1.00  0.00           N  
ATOM    414  CA  ILE A  55     -17.118  -5.330   4.699  1.00  0.00           C  
ATOM    415  C   ILE A  55     -16.683  -4.340   3.623  1.00  0.00           C  
ATOM    416  O   ILE A  55     -16.198  -3.248   3.937  1.00  0.00           O  
ATOM    417  CB  ILE A  55     -18.303  -4.800   5.534  1.00  0.00           C  
ATOM    418  CG1 ILE A  55     -18.674  -5.774   6.679  1.00  0.00           C  
ATOM    419  CG2 ILE A  55     -19.517  -4.554   4.623  1.00  0.00           C  
ATOM    420  CD1 ILE A  55     -19.751  -5.238   7.639  1.00  0.00           C  
ATOM    421  N   GLN A  56     -16.845  -4.700   2.372  1.00  0.00           N  
ATOM    422  CA  GLN A  56     -16.628  -3.723   1.320  1.00  0.00           C  
ATOM    423  C   GLN A  56     -17.762  -2.719   1.308  1.00  0.00           C  
ATOM    424  O   GLN A  56     -18.923  -3.081   1.462  1.00  0.00           O  
ATOM    425  CB  GLN A  56     -16.449  -4.375  -0.041  1.00  0.00           C  
ATOM    426  CG  GLN A  56     -15.721  -3.399  -0.975  1.00  0.00           C  
ATOM    427  CD  GLN A  56     -15.630  -3.932  -2.387  1.00  0.00           C  
ATOM    428  OE1 GLN A  56     -16.530  -4.567  -2.866  1.00  0.00           O  
ATOM    429  NE2 GLN A  56     -14.576  -3.693  -3.099  1.00  0.00           N  
ATOM    430  N   ALA A  57     -17.426  -1.441   1.108  1.00  0.00           N  
ATOM    431  CA  ALA A  57     -18.398  -0.379   1.035  1.00  0.00           C  
ATOM    432  C   ALA A  57     -17.955   0.682   0.033  1.00  0.00           C  
ATOM    433  O   ALA A  57     -16.803   1.129   0.044  1.00  0.00           O  
ATOM    434  CB  ALA A  57     -18.572   0.204   2.433  1.00  0.00           C  
ATOM    435  N   ASP A  58     -18.896   1.124  -0.787  1.00  0.00           N  
ATOM    436  CA  ASP A  58     -18.719   2.310  -1.602  1.00  0.00           C  
ATOM    437  C   ASP A  58     -19.484   3.486  -0.995  1.00  0.00           C  
ATOM    438  O   ASP A  58     -20.707   3.598  -1.101  1.00  0.00           O  
ATOM    439  CB  ASP A  58     -19.101   2.063  -3.066  1.00  0.00           C  
ATOM    440  CG  ASP A  58     -18.752   3.284  -3.932  1.00  0.00           C  
ATOM    441  OD1 ASP A  58     -18.119   4.236  -3.408  1.00  0.00           O  
ATOM    442  OD2 ASP A  58     -19.101   3.305  -5.121  1.00  0.00           O  
ATOM    443  N   PHE A  59     -18.752   4.387  -0.377  1.00  0.00           N  
ATOM    444  CA  PHE A  59     -19.314   5.590   0.228  1.00  0.00           C  
ATOM    445  C   PHE A  59     -19.497   6.751  -0.764  1.00  0.00           C  
ATOM    446  O   PHE A  59     -19.816   7.859  -0.338  1.00  0.00           O  
ATOM    447  CB  PHE A  59     -18.468   5.993   1.439  1.00  0.00           C  
ATOM    448  CG  PHE A  59     -18.329   4.941   2.522  1.00  0.00           C  
ATOM    449  CD1 PHE A  59     -19.391   4.079   2.850  1.00  0.00           C  
ATOM    450  CD2 PHE A  59     -17.124   4.842   3.241  1.00  0.00           C  
ATOM    451  CE1 PHE A  59     -19.263   3.136   3.878  1.00  0.00           C  
ATOM    452  CE2 PHE A  59     -16.991   3.907   4.273  1.00  0.00           C  
ATOM    453  CZ  PHE A  59     -18.052   3.053   4.593  1.00  0.00           C  
ATOM    454  N   SER A  60     -19.310   6.530  -2.055  1.00  0.00           N  
ATOM    455  CA  SER A  60     -19.487   7.569  -3.068  1.00  0.00           C  
ATOM    456  C   SER A  60     -20.950   7.987  -3.260  1.00  0.00           C  
ATOM    457  O   SER A  60     -21.210   9.087  -3.741  1.00  0.00           O  
ATOM    458  CB  SER A  60     -18.881   7.138  -4.400  1.00  0.00           C  
ATOM    459  OG  SER A  60     -19.599   6.078  -4.992  1.00  0.00           O  
ATOM    460  N   THR A  61     -21.890   7.152  -2.825  1.00  0.00           N  
ATOM    461  CA  THR A  61     -23.329   7.426  -2.870  1.00  0.00           C  
ATOM    462  C   THR A  61     -23.976   7.239  -1.501  1.00  0.00           C  
ATOM    463  O   THR A  61     -23.478   6.491  -0.658  1.00  0.00           O  
ATOM    464  CB  THR A  61     -24.048   6.559  -3.912  1.00  0.00           C  
ATOM    465  OG1 THR A  61     -24.068   5.217  -3.504  1.00  0.00           O  
ATOM    466  CG2 THR A  61     -23.401   6.624  -5.294  1.00  0.00           C  
ATOM    467  N   ASN A  62     -25.093   7.917  -1.265  1.00  0.00           N  
ATOM    468  CA  ASN A  62     -25.846   7.742  -0.023  1.00  0.00           C  
ATOM    469  C   ASN A  62     -26.398   6.322   0.106  1.00  0.00           C  
ATOM    470  O   ASN A  62     -26.372   5.767   1.202  1.00  0.00           O  
ATOM    471  CB  ASN A  62     -26.977   8.777   0.058  1.00  0.00           C  
ATOM    472  CG  ASN A  62     -26.482  10.203   0.217  1.00  0.00           C  
ATOM    473  OD1 ASN A  62     -25.380  10.494   0.658  1.00  0.00           O  
ATOM    474  ND2 ASN A  62     -27.304  11.161  -0.135  1.00  0.00           N  
ATOM    475  N   ASP A  63     -26.821   5.712  -1.000  1.00  0.00           N  
ATOM    476  CA  ASP A  63     -27.309   4.335  -1.014  1.00  0.00           C  
ATOM    477  C   ASP A  63     -26.207   3.348  -0.606  1.00  0.00           C  
ATOM    478  O   ASP A  63     -26.440   2.497   0.249  1.00  0.00           O  
ATOM    479  CB  ASP A  63     -27.882   3.986  -2.394  1.00  0.00           C  
ATOM    480  CG  ASP A  63     -29.096   4.844  -2.776  1.00  0.00           C  
ATOM    481  OD1 ASP A  63     -29.770   5.359  -1.855  1.00  0.00           O  
ATOM    482  OD2 ASP A  63     -29.299   5.019  -3.989  1.00  0.00           O  
ATOM    483  N   GLY A  64     -24.983   3.524  -1.095  1.00  0.00           N  
ATOM    484  CA  GLY A  64     -23.835   2.714  -0.687  1.00  0.00           C  
ATOM    485  C   GLY A  64     -23.468   2.884   0.794  1.00  0.00           C  
ATOM    486  O   GLY A  64     -23.084   1.927   1.463  1.00  0.00           O  
ATOM    487  N   VAL A  65     -23.630   4.092   1.344  1.00  0.00           N  
ATOM    488  CA  VAL A  65     -23.452   4.329   2.787  1.00  0.00           C  
ATOM    489  C   VAL A  65     -24.522   3.600   3.594  1.00  0.00           C  
ATOM    490  O   VAL A  65     -24.207   2.993   4.619  1.00  0.00           O  
ATOM    491  CB  VAL A  65     -23.473   5.838   3.112  1.00  0.00           C  
ATOM    492  CG1 VAL A  65     -23.386   6.109   4.619  1.00  0.00           C  
ATOM    493  CG2 VAL A  65     -22.302   6.577   2.466  1.00  0.00           C  
ATOM    494  N   MET A  66     -25.768   3.649   3.153  1.00  0.00           N  
ATOM    495  CA  MET A  66     -26.880   3.008   3.857  1.00  0.00           C  
ATOM    496  C   MET A  66     -26.832   1.485   3.748  1.00  0.00           C  
ATOM    497  O   MET A  66     -27.060   0.813   4.749  1.00  0.00           O  
ATOM    498  CB  MET A  66     -28.211   3.570   3.352  1.00  0.00           C  
ATOM    499  CG  MET A  66     -28.425   5.047   3.728  1.00  0.00           C  
ATOM    500  SD  MET A  66     -28.286   5.478   5.500  1.00  0.00           S  
ATOM    501  CE  MET A  66     -29.524   4.368   6.209  1.00  0.00           C  
ATOM    502  N   ALA A  67     -26.447   0.951   2.593  1.00  0.00           N  
ATOM    503  CA  ALA A  67     -26.234  -0.479   2.406  1.00  0.00           C  
ATOM    504  C   ALA A  67     -25.140  -1.013   3.346  1.00  0.00           C  
ATOM    505  O   ALA A  67     -25.308  -2.039   4.015  1.00  0.00           O  
ATOM    506  CB  ALA A  67     -25.895  -0.716   0.927  1.00  0.00           C  
ATOM    507  N   PHE A  68     -24.046  -0.256   3.505  1.00  0.00           N  
ATOM    508  CA  PHE A  68     -23.026  -0.577   4.501  1.00  0.00           C  
ATOM    509  C   PHE A  68     -23.563  -0.519   5.936  1.00  0.00           C  
ATOM    510  O   PHE A  68     -23.257  -1.398   6.745  1.00  0.00           O  
ATOM    511  CB  PHE A  68     -21.846   0.377   4.336  1.00  0.00           C  
ATOM    512  CG  PHE A  68     -20.801   0.194   5.416  1.00  0.00           C  
ATOM    513  CD1 PHE A  68     -20.667   1.142   6.447  1.00  0.00           C  
ATOM    514  CD2 PHE A  68     -19.996  -0.962   5.433  1.00  0.00           C  
ATOM    515  CE1 PHE A  68     -19.729   0.942   7.474  1.00  0.00           C  
ATOM    516  CE2 PHE A  68     -19.060  -1.162   6.452  1.00  0.00           C  
ATOM    517  CZ  PHE A  68     -18.926  -0.214   7.475  1.00  0.00           C  
ATOM    518  N   ALA A  69     -24.370   0.477   6.263  1.00  0.00           N  
ATOM    519  CA  ALA A  69     -24.988   0.556   7.582  1.00  0.00           C  
ATOM    520  C   ALA A  69     -25.866  -0.670   7.865  1.00  0.00           C  
ATOM    521  O   ALA A  69     -25.786  -1.237   8.954  1.00  0.00           O  
ATOM    522  CB  ALA A  69     -25.771   1.867   7.699  1.00  0.00           C  
ATOM    523  N   ASP A  70     -26.643  -1.127   6.890  1.00  0.00           N  
ATOM    524  CA  ASP A  70     -27.476  -2.314   7.011  1.00  0.00           C  
ATOM    525  C   ASP A  70     -26.658  -3.595   7.201  1.00  0.00           C  
ATOM    526  O   ASP A  70     -27.030  -4.439   8.018  1.00  0.00           O  
ATOM    527  CB  ASP A  70     -28.390  -2.440   5.779  1.00  0.00           C  
ATOM    528  CG  ASP A  70     -29.642  -1.563   5.840  1.00  0.00           C  
ATOM    529  OD1 ASP A  70     -29.978  -1.080   6.946  1.00  0.00           O  
ATOM    530  OD2 ASP A  70     -30.323  -1.489   4.797  1.00  0.00           O  
ATOM    531  N   GLU A  71     -25.533  -3.737   6.520  1.00  0.00           N  
ATOM    532  CA  GLU A  71     -24.582  -4.835   6.739  1.00  0.00           C  
ATOM    533  C   GLU A  71     -24.023  -4.833   8.171  1.00  0.00           C  
ATOM    534  O   GLU A  71     -24.020  -5.862   8.854  1.00  0.00           O  
ATOM    535  CB  GLU A  71     -23.436  -4.747   5.717  1.00  0.00           C  
ATOM    536  CG  GLU A  71     -23.724  -5.490   4.411  1.00  0.00           C  
ATOM    537  CD  GLU A  71     -23.676  -7.018   4.589  1.00  0.00           C  
ATOM    538  OE1 GLU A  71     -24.611  -7.689   4.108  1.00  0.00           O  
ATOM    539  OE2 GLU A  71     -22.736  -7.513   5.241  1.00  0.00           O  
ATOM    540  N   VAL A  72     -23.624  -3.671   8.678  1.00  0.00           N  
ATOM    541  CA  VAL A  72     -23.146  -3.547  10.069  1.00  0.00           C  
ATOM    542  C   VAL A  72     -24.250  -3.892  11.065  1.00  0.00           C  
ATOM    543  O   VAL A  72     -24.011  -4.616  12.032  1.00  0.00           O  
ATOM    544  CB  VAL A  72     -22.570  -2.147  10.339  1.00  0.00           C  
ATOM    545  CG1 VAL A  72     -22.155  -1.963  11.806  1.00  0.00           C  
ATOM    546  CG2 VAL A  72     -21.320  -1.895   9.498  1.00  0.00           C  
ATOM    547  N   LEU A  73     -25.478  -3.434  10.817  1.00  0.00           N  
ATOM    548  CA  LEU A  73     -26.639  -3.700  11.669  1.00  0.00           C  
ATOM    549  C   LEU A  73     -27.014  -5.189  11.713  1.00  0.00           C  
ATOM    550  O   LEU A  73     -27.530  -5.649  12.733  1.00  0.00           O  
ATOM    551  CB  LEU A  73     -27.833  -2.869  11.167  1.00  0.00           C  
ATOM    552  CG  LEU A  73     -27.725  -1.369  11.503  1.00  0.00           C  
ATOM    553  CD1 LEU A  73     -28.738  -0.571  10.680  1.00  0.00           C  
ATOM    554  CD2 LEU A  73     -27.995  -1.106  12.972  1.00  0.00           C  
ATOM    555  N   LYS A  74     -26.766  -5.937  10.638  1.00  0.00           N  
ATOM    556  CA  LYS A  74     -26.935  -7.395  10.594  1.00  0.00           C  
ATOM    557  C   LYS A  74     -25.778  -8.136  11.267  1.00  0.00           C  
ATOM    558  O   LYS A  74     -25.972  -9.236  11.775  1.00  0.00           O  
ATOM    559  CB  LYS A  74     -27.046  -7.854   9.136  1.00  0.00           C  
ATOM    560  CG  LYS A  74     -28.349  -7.408   8.456  1.00  0.00           C  
ATOM    561  CD  LYS A  74     -28.220  -7.648   6.948  1.00  0.00           C  
ATOM    562  CE  LYS A  74     -29.342  -6.986   6.158  1.00  0.00           C  
ATOM    563  NZ  LYS A  74     -28.987  -6.934   4.723  1.00  0.00           N  
ATOM    564  N   SER A  75     -24.606  -7.525  11.284  1.00  0.00           N  
ATOM    565  CA  SER A  75     -23.362  -8.151  11.730  1.00  0.00           C  
ATOM    566  C   SER A  75     -23.148  -8.111  13.242  1.00  0.00           C  
ATOM    567  O   SER A  75     -22.395  -8.926  13.776  1.00  0.00           O  
ATOM    568  CB  SER A  75     -22.189  -7.449  11.060  1.00  0.00           C  
ATOM    569  OG  SER A  75     -22.238  -7.650   9.669  1.00  0.00           O  
ATOM    570  N   THR A  76     -23.759  -7.155  13.932  1.00  0.00           N  
ATOM    571  CA  THR A  76     -23.558  -6.976  15.369  1.00  0.00           C  
ATOM    572  C   THR A  76     -24.798  -6.404  16.058  1.00  0.00           C  
ATOM    573  O   THR A  76     -25.602  -5.695  15.464  1.00  0.00           O  
ATOM    574  CB  THR A  76     -22.317  -6.108  15.648  1.00  0.00           C  
ATOM    575  OG1 THR A  76     -22.084  -6.066  17.038  1.00  0.00           O  
ATOM    576  CG2 THR A  76     -22.436  -4.669  15.147  1.00  0.00           C  
ATOM    577  N   HIS A  77     -24.915  -6.701  17.339  1.00  0.00           N  
ATOM    578  CA  HIS A  77     -25.961  -6.157  18.202  1.00  0.00           C  
ATOM    579  C   HIS A  77     -25.555  -4.859  18.907  1.00  0.00           C  
ATOM    580  O   HIS A  77     -26.382  -4.217  19.553  1.00  0.00           O  
ATOM    581  CB  HIS A  77     -26.384  -7.234  19.211  1.00  0.00           C  
ATOM    582  CG  HIS A  77     -26.779  -8.525  18.551  1.00  0.00           C  
ATOM    583  ND1 HIS A  77     -27.666  -8.689  17.509  1.00  0.00           N  
ATOM    584  CD2 HIS A  77     -26.289  -9.777  18.843  1.00  0.00           C  
ATOM    585  CE1 HIS A  77     -27.711  -9.986  17.184  1.00  0.00           C  
ATOM    586  NE2 HIS A  77     -26.890 -10.677  17.978  1.00  0.00           N  
ATOM    587  N   GLY A  78     -24.296  -4.474  18.803  1.00  0.00           N  
ATOM    588  CA  GLY A  78     -23.753  -3.277  19.415  1.00  0.00           C  
ATOM    589  C   GLY A  78     -22.375  -2.932  18.867  1.00  0.00           C  
ATOM    590  O   GLY A  78     -21.702  -3.770  18.269  1.00  0.00           O  
ATOM    591  N   LEU A  79     -21.957  -1.691  19.101  1.00  0.00           N  
ATOM    592  CA  LEU A  79     -20.627  -1.198  18.757  1.00  0.00           C  
ATOM    593  C   LEU A  79     -19.974  -0.549  19.974  1.00  0.00           C  
ATOM    594  O   LEU A  79     -20.593   0.239  20.684  1.00  0.00           O  
ATOM    595  CB  LEU A  79     -20.714  -0.205  17.589  1.00  0.00           C  
ATOM    596  CG  LEU A  79     -21.016  -0.831  16.216  1.00  0.00           C  
ATOM    597  CD1 LEU A  79     -21.204   0.271  15.182  1.00  0.00           C  
ATOM    598  CD2 LEU A  79     -19.882  -1.736  15.726  1.00  0.00           C  
ATOM    599  N   ARG A  80     -18.688  -0.842  20.175  1.00  0.00           N  
ATOM    600  CA  ARG A  80     -17.850  -0.132  21.143  1.00  0.00           C  
ATOM    601  C   ARG A  80     -17.491   1.265  20.649  1.00  0.00           C  
ATOM    602  O   ARG A  80     -17.473   2.201  21.438  1.00  0.00           O  
ATOM    603  CB  ARG A  80     -16.599  -0.980  21.447  1.00  0.00           C  
ATOM    604  CG  ARG A  80     -15.537  -0.259  22.305  1.00  0.00           C  
ATOM    605  CD  ARG A  80     -16.045   0.134  23.697  1.00  0.00           C  
ATOM    606  NE  ARG A  80     -15.080   0.992  24.403  1.00  0.00           N  
ATOM    607  CZ  ARG A  80     -14.996   2.316  24.321  1.00  0.00           C  
ATOM    608  NH1 ARG A  80     -15.804   3.022  23.594  1.00  0.00           N  
ATOM    609  NH2 ARG A  80     -14.101   2.964  24.984  1.00  0.00           N  
ATOM    610  N   ALA A  81     -17.182   1.386  19.364  1.00  0.00           N  
ATOM    611  CA  ALA A  81     -16.795   2.662  18.773  1.00  0.00           C  
ATOM    612  C   ALA A  81     -16.981   2.661  17.251  1.00  0.00           C  
ATOM    613  O   ALA A  81     -17.015   1.603  16.618  1.00  0.00           O  
ATOM    614  CB  ALA A  81     -15.344   2.970  19.149  1.00  0.00           C  
ATOM    615  N   ILE A  82     -17.040   3.853  16.682  1.00  0.00           N  
ATOM    616  CA  ILE A  82     -16.909   4.084  15.242  1.00  0.00           C  
ATOM    617  C   ILE A  82     -15.735   5.036  14.998  1.00  0.00           C  
ATOM    618  O   ILE A  82     -15.737   6.169  15.481  1.00  0.00           O  
ATOM    619  CB  ILE A  82     -18.212   4.640  14.619  1.00  0.00           C  
ATOM    620  CG1 ILE A  82     -19.417   3.727  14.918  1.00  0.00           C  
ATOM    621  CG2 ILE A  82     -18.016   4.804  13.092  1.00  0.00           C  
ATOM    622  CD1 ILE A  82     -20.754   4.275  14.411  1.00  0.00           C  
ATOM    623  N   LEU A  83     -14.772   4.602  14.226  1.00  0.00           N  
ATOM    624  CA  LEU A  83     -13.635   5.402  13.791  1.00  0.00           C  
ATOM    625  C   LEU A  83     -13.822   5.762  12.314  1.00  0.00           C  
ATOM    626  O   LEU A  83     -13.601   4.945  11.420  1.00  0.00           O  
ATOM    627  CB  LEU A  83     -12.320   4.645  14.050  1.00  0.00           C  
ATOM    628  CG  LEU A  83     -11.840   4.653  15.519  1.00  0.00           C  
ATOM    629  CD1 LEU A  83     -12.719   3.861  16.465  1.00  0.00           C  
ATOM    630  CD2 LEU A  83     -10.443   4.027  15.586  1.00  0.00           C  
ATOM    631  N   HIS A  84     -14.218   6.991  12.043  1.00  0.00           N  
ATOM    632  CA  HIS A  84     -14.419   7.519  10.699  1.00  0.00           C  
ATOM    633  C   HIS A  84     -13.089   7.934  10.059  1.00  0.00           C  
ATOM    634  O   HIS A  84     -12.772   9.117   9.957  1.00  0.00           O  
ATOM    635  CB  HIS A  84     -15.425   8.673  10.719  1.00  0.00           C  
ATOM    636  CG  HIS A  84     -16.821   8.242  11.027  1.00  0.00           C  
ATOM    637  ND1 HIS A  84     -17.693   7.637  10.134  1.00  0.00           N  
ATOM    638  CD2 HIS A  84     -17.474   8.408  12.217  1.00  0.00           C  
ATOM    639  CE1 HIS A  84     -18.852   7.454  10.789  1.00  0.00           C  
ATOM    640  NE2 HIS A  84     -18.751   7.910  12.043  1.00  0.00           N  
ATOM    641  N   ASN A  85     -12.334   6.950   9.610  1.00  0.00           N  
ATOM    642  CA  ASN A  85     -11.033   7.137   8.955  1.00  0.00           C  
ATOM    643  C   ASN A  85     -11.137   7.185   7.416  1.00  0.00           C  
ATOM    644  O   ASN A  85     -10.222   7.664   6.750  1.00  0.00           O  
ATOM    645  CB  ASN A  85     -10.102   6.027   9.463  1.00  0.00           C  
ATOM    646  CG  ASN A  85      -8.810   5.942   8.686  1.00  0.00           C  
ATOM    647  OD1 ASN A  85      -7.890   6.721   8.821  1.00  0.00           O  
ATOM    648  ND2 ASN A  85      -8.719   4.995   7.789  1.00  0.00           N  
ATOM    649  N   ALA A  86     -12.232   6.702   6.818  1.00  0.00           N  
ATOM    650  CA  ALA A  86     -12.407   6.767   5.376  1.00  0.00           C  
ATOM    651  C   ALA A  86     -12.327   8.226   4.883  1.00  0.00           C  
ATOM    652  O   ALA A  86     -12.999   9.112   5.395  1.00  0.00           O  
ATOM    653  CB  ALA A  86     -13.729   6.111   4.964  1.00  0.00           C  
ATOM    654  N   SER A  87     -11.488   8.450   3.877  1.00  0.00           N  
ATOM    655  CA  SER A  87     -11.253   9.779   3.336  1.00  0.00           C  
ATOM    656  C   SER A  87     -10.905   9.692   1.855  1.00  0.00           C  
ATOM    657  O   SER A  87     -10.342   8.704   1.382  1.00  0.00           O  
ATOM    658  CB  SER A  87     -10.127  10.460   4.126  1.00  0.00           C  
ATOM    659  OG  SER A  87      -9.894  11.789   3.695  1.00  0.00           O  
ATOM    660  N   ALA A  88     -11.209  10.761   1.137  1.00  0.00           N  
ATOM    661  CA  ALA A  88     -10.680  11.014  -0.186  1.00  0.00           C  
ATOM    662  C   ALA A  88      -9.975  12.367  -0.204  1.00  0.00           C  
ATOM    663  O   ALA A  88     -10.158  13.210   0.673  1.00  0.00           O  
ATOM    664  CB  ALA A  88     -11.812  10.909  -1.217  1.00  0.00           C  
ATOM    665  N   TRP A  89      -9.124  12.559  -1.187  1.00  0.00           N  
ATOM    666  CA  TRP A  89      -8.414  13.816  -1.373  1.00  0.00           C  
ATOM    667  C   TRP A  89      -8.467  14.214  -2.840  1.00  0.00           C  
ATOM    668  O   TRP A  89      -7.916  13.530  -3.703  1.00  0.00           O  
ATOM    669  CB  TRP A  89      -6.991  13.685  -0.843  1.00  0.00           C  
ATOM    670  CG  TRP A  89      -6.201  14.948  -0.921  1.00  0.00           C  
ATOM    671  CD1 TRP A  89      -6.175  15.904   0.018  1.00  0.00           C  
ATOM    672  CD2 TRP A  89      -5.276  15.370  -1.974  1.00  0.00           C  
ATOM    673  NE1 TRP A  89      -5.257  16.892  -0.361  1.00  0.00           N  
ATOM    674  CE2 TRP A  89      -4.672  16.580  -1.557  1.00  0.00           C  
ATOM    675  CE3 TRP A  89      -4.853  14.819  -3.195  1.00  0.00           C  
ATOM    676  CZ2 TRP A  89      -3.638  17.202  -2.307  1.00  0.00           C  
ATOM    677  CZ3 TRP A  89      -3.849  15.447  -3.944  1.00  0.00           C  
ATOM    678  CH2 TRP A  89      -3.240  16.617  -3.502  1.00  0.00           C  
ATOM    679  N   MET A  90      -9.133  15.325  -3.112  1.00  0.00           N  
ATOM    680  CA  MET A  90      -9.194  15.960  -4.422  1.00  0.00           C  
ATOM    681  C   MET A  90      -8.817  17.431  -4.283  1.00  0.00           C  
ATOM    682  O   MET A  90      -9.177  18.081  -3.308  1.00  0.00           O  
ATOM    683  CB  MET A  90     -10.581  15.800  -5.055  1.00  0.00           C  
ATOM    684  CG  MET A  90     -10.870  14.357  -5.444  1.00  0.00           C  
ATOM    685  SD  MET A  90     -12.516  14.056  -6.144  1.00  0.00           S  
ATOM    686  CE  MET A  90     -12.400  14.933  -7.722  1.00  0.00           C  
ATOM    687  N   ALA A  91      -8.064  17.923  -5.263  1.00  0.00           N  
ATOM    688  CA  ALA A  91      -7.671  19.309  -5.362  1.00  0.00           C  
ATOM    689  C   ALA A  91      -8.480  20.001  -6.462  1.00  0.00           C  
ATOM    690  O   ALA A  91      -8.819  19.375  -7.468  1.00  0.00           O  
ATOM    691  CB  ALA A  91      -6.173  19.380  -5.663  1.00  0.00           C  
ATOM    692  N   GLU A  92      -8.695  21.299  -6.326  1.00  0.00           N  
ATOM    693  CA  GLU A  92      -9.181  22.149  -7.396  1.00  0.00           C  
ATOM    694  C   GLU A  92      -8.097  22.231  -8.476  1.00  0.00           C  
ATOM    695  O   GLU A  92      -7.094  22.938  -8.348  1.00  0.00           O  
ATOM    696  CB  GLU A  92      -9.557  23.547  -6.877  1.00  0.00           C  
ATOM    697  CG  GLU A  92     -10.728  23.561  -5.884  1.00  0.00           C  
ATOM    698  CD  GLU A  92     -10.397  23.015  -4.486  1.00  0.00           C  
ATOM    699  OE1 GLU A  92     -11.324  22.538  -3.808  1.00  0.00           O  
ATOM    700  OE2 GLU A  92      -9.216  23.059  -4.076  1.00  0.00           O  
ATOM    701  N   LYS A  93      -8.270  21.468  -9.549  1.00  0.00           N  
ATOM    702  CA  LYS A  93      -7.348  21.484 -10.686  1.00  0.00           C  
ATOM    703  C   LYS A  93      -8.104  21.736 -11.987  1.00  0.00           C  
ATOM    704  O   LYS A  93      -9.233  21.258 -12.142  1.00  0.00           O  
ATOM    705  CB  LYS A  93      -6.522  20.193 -10.763  1.00  0.00           C  
ATOM    706  CG  LYS A  93      -5.505  20.102  -9.613  1.00  0.00           C  
ATOM    707  CD  LYS A  93      -4.443  19.054  -9.910  1.00  0.00           C  
ATOM    708  CE  LYS A  93      -3.443  18.959  -8.766  1.00  0.00           C  
ATOM    709  NZ  LYS A  93      -2.370  17.968  -9.054  1.00  0.00           N  
ATOM    710  N   PRO A  94      -7.470  22.404 -12.954  1.00  0.00           N  
ATOM    711  CA  PRO A  94      -8.072  22.615 -14.255  1.00  0.00           C  
ATOM    712  C   PRO A  94      -8.520  21.297 -14.887  1.00  0.00           C  
ATOM    713  O   PRO A  94      -7.726  20.368 -15.048  1.00  0.00           O  
ATOM    714  CB  PRO A  94      -6.997  23.313 -15.099  1.00  0.00           C  
ATOM    715  CG  PRO A  94      -6.107  23.990 -14.059  1.00  0.00           C  
ATOM    716  CD  PRO A  94      -6.162  23.032 -12.878  1.00  0.00           C  
ATOM    717  N   GLY A  95      -9.794  21.227 -15.267  1.00  0.00           N  
ATOM    718  CA  GLY A  95     -10.403  20.089 -15.952  1.00  0.00           C  
ATOM    719  C   GLY A  95     -11.151  19.095 -15.064  1.00  0.00           C  
ATOM    720  O   GLY A  95     -11.815  18.235 -15.619  1.00  0.00           O  
ATOM    721  N   ALA A  96     -11.097  19.229 -13.753  1.00  0.00           N  
ATOM    722  CA  ALA A  96     -12.073  18.606 -12.880  1.00  0.00           C  
ATOM    723  C   ALA A  96     -13.218  19.611 -12.639  1.00  0.00           C  
ATOM    724  O   ALA A  96     -12.925  20.734 -12.234  1.00  0.00           O  
ATOM    725  CB  ALA A  96     -11.387  18.172 -11.582  1.00  0.00           C  
ATOM    726  N   PRO A  97     -14.477  19.246 -12.886  1.00  0.00           N  
ATOM    727  CA  PRO A  97     -15.596  20.115 -12.554  1.00  0.00           C  
ATOM    728  C   PRO A  97     -15.580  20.437 -11.055  1.00  0.00           C  
ATOM    729  O   PRO A  97     -15.529  19.538 -10.219  1.00  0.00           O  
ATOM    730  CB  PRO A  97     -16.857  19.357 -12.980  1.00  0.00           C  
ATOM    731  CG  PRO A  97     -16.355  18.345 -14.000  1.00  0.00           C  
ATOM    732  CD  PRO A  97     -14.951  18.019 -13.506  1.00  0.00           C  
ATOM    733  N   LEU A  98     -15.609  21.720 -10.704  1.00  0.00           N  
ATOM    734  CA  LEU A  98     -15.559  22.146  -9.306  1.00  0.00           C  
ATOM    735  C   LEU A  98     -16.723  21.582  -8.486  1.00  0.00           C  
ATOM    736  O   LEU A  98     -16.555  21.235  -7.318  1.00  0.00           O  
ATOM    737  CB  LEU A  98     -15.554  23.681  -9.229  1.00  0.00           C  
ATOM    738  CG  LEU A  98     -14.287  24.365  -9.773  1.00  0.00           C  
ATOM    739  CD1 LEU A  98     -14.477  25.879  -9.727  1.00  0.00           C  
ATOM    740  CD2 LEU A  98     -13.041  24.004  -8.958  1.00  0.00           C  
ATOM    741  N   ALA A  99     -17.895  21.456  -9.111  1.00  0.00           N  
ATOM    742  CA  ALA A  99     -19.067  20.847  -8.495  1.00  0.00           C  
ATOM    743  C   ALA A  99     -18.814  19.382  -8.099  1.00  0.00           C  
ATOM    744  O   ALA A  99     -19.154  18.992  -6.987  1.00  0.00           O  
ATOM    745  CB  ALA A  99     -20.240  20.980  -9.472  1.00  0.00           C  
ATOM    746  N   ASP A 100     -18.132  18.613  -8.947  1.00  0.00           N  
ATOM    747  CA  ASP A 100     -17.823  17.209  -8.689  1.00  0.00           C  
ATOM    748  C   ASP A 100     -16.772  17.062  -7.586  1.00  0.00           C  
ATOM    749  O   ASP A 100     -16.883  16.199  -6.720  1.00  0.00           O  
ATOM    750  CB  ASP A 100     -17.316  16.518  -9.964  1.00  0.00           C  
ATOM    751  CG  ASP A 100     -18.315  16.507 -11.118  1.00  0.00           C  
ATOM    752  OD1 ASP A 100     -19.486  16.878 -10.908  1.00  0.00           O  
ATOM    753  OD2 ASP A 100     -17.862  16.161 -12.235  1.00  0.00           O  
ATOM    754  N   VAL A 101     -15.761  17.943  -7.585  1.00  0.00           N  
ATOM    755  CA  VAL A 101     -14.747  17.981  -6.515  1.00  0.00           C  
ATOM    756  C   VAL A 101     -15.422  18.243  -5.172  1.00  0.00           C  
ATOM    757  O   VAL A 101     -15.185  17.496  -4.222  1.00  0.00           O  
ATOM    758  CB  VAL A 101     -13.655  19.032  -6.792  1.00  0.00           C  
ATOM    759  CG1 VAL A 101     -12.619  19.088  -5.666  1.00  0.00           C  
ATOM    760  CG2 VAL A 101     -12.894  18.715  -8.083  1.00  0.00           C  
ATOM    761  N   LEU A 102     -16.275  19.265  -5.105  1.00  0.00           N  
ATOM    762  CA  LEU A 102     -16.992  19.604  -3.882  1.00  0.00           C  
ATOM    763  C   LEU A 102     -17.930  18.482  -3.449  1.00  0.00           C  
ATOM    764  O   LEU A 102     -17.876  18.064  -2.293  1.00  0.00           O  
ATOM    765  CB  LEU A 102     -17.746  20.931  -4.096  1.00  0.00           C  
ATOM    766  CG  LEU A 102     -18.515  21.413  -2.854  1.00  0.00           C  
ATOM    767  CD1 LEU A 102     -17.593  21.698  -1.669  1.00  0.00           C  
ATOM    768  CD2 LEU A 102     -19.270  22.697  -3.193  1.00  0.00           C  
ATOM    769  N   ALA A 103     -18.738  17.941  -4.365  1.00  0.00           N  
ATOM    770  CA  ALA A 103     -19.672  16.857  -4.077  1.00  0.00           C  
ATOM    771  C   ALA A 103     -18.945  15.615  -3.537  1.00  0.00           C  
ATOM    772  O   ALA A 103     -19.344  15.069  -2.513  1.00  0.00           O  
ATOM    773  CB  ALA A 103     -20.467  16.545  -5.344  1.00  0.00           C  
ATOM    774  N   CYS A 104     -17.838  15.224  -4.156  1.00  0.00           N  
ATOM    775  CA  CYS A 104     -17.047  14.076  -3.731  1.00  0.00           C  
ATOM    776  C   CYS A 104     -16.432  14.270  -2.333  1.00  0.00           C  
ATOM    777  O   CYS A 104     -16.462  13.359  -1.510  1.00  0.00           O  
ATOM    778  CB  CYS A 104     -15.983  13.805  -4.805  1.00  0.00           C  
ATOM    779  SG  CYS A 104     -15.060  12.292  -4.430  1.00  0.00           S  
ATOM    780  N   MET A 105     -15.911  15.463  -2.033  1.00  0.00           N  
ATOM    781  CA  MET A 105     -15.347  15.752  -0.713  1.00  0.00           C  
ATOM    782  C   MET A 105     -16.436  15.791   0.365  1.00  0.00           C  
ATOM    783  O   MET A 105     -16.259  15.213   1.442  1.00  0.00           O  
ATOM    784  CB  MET A 105     -14.557  17.069  -0.734  1.00  0.00           C  
ATOM    785  CG  MET A 105     -13.281  17.034  -1.600  1.00  0.00           C  
ATOM    786  SD  MET A 105     -12.084  15.735  -1.203  1.00  0.00           S  
ATOM    787  CE  MET A 105     -12.693  14.388  -2.230  1.00  0.00           C  
ATOM    788  N   MET A 106     -17.577  16.421   0.070  1.00  0.00           N  
ATOM    789  CA  MET A 106     -18.717  16.461   0.974  1.00  0.00           C  
ATOM    790  C   MET A 106     -19.301  15.066   1.208  1.00  0.00           C  
ATOM    791  O   MET A 106     -19.586  14.709   2.350  1.00  0.00           O  
ATOM    792  CB  MET A 106     -19.784  17.414   0.428  1.00  0.00           C  
ATOM    793  CG  MET A 106     -19.341  18.886   0.461  1.00  0.00           C  
ATOM    794  SD  MET A 106     -19.007  19.570   2.118  1.00  0.00           S  
ATOM    795  CE  MET A 106     -20.683  19.628   2.794  1.00  0.00           C  
ATOM    796  N   GLN A 107     -19.406  14.246   0.165  1.00  0.00           N  
ATOM    797  CA  GLN A 107     -19.907  12.876   0.271  1.00  0.00           C  
ATOM    798  C   GLN A 107     -19.083  12.045   1.258  1.00  0.00           C  
ATOM    799  O   GLN A 107     -19.628  11.442   2.183  1.00  0.00           O  
ATOM    800  CB  GLN A 107     -19.924  12.243  -1.124  1.00  0.00           C  
ATOM    801  CG  GLN A 107     -20.561  10.839  -1.129  1.00  0.00           C  
ATOM    802  CD  GLN A 107     -22.022  10.851  -0.691  1.00  0.00           C  
ATOM    803  OE1 GLN A 107     -22.722  11.841  -0.798  1.00  0.00           O  
ATOM    804  NE2 GLN A 107     -22.520   9.759  -0.163  1.00  0.00           N  
ATOM    805  N   ILE A 108     -17.764  12.054   1.112  1.00  0.00           N  
ATOM    806  CA  ILE A 108     -16.889  11.201   1.921  1.00  0.00           C  
ATOM    807  C   ILE A 108     -16.688  11.735   3.342  1.00  0.00           C  
ATOM    808  O   ILE A 108     -16.626  10.951   4.285  1.00  0.00           O  
ATOM    809  CB  ILE A 108     -15.553  10.982   1.193  1.00  0.00           C  
ATOM    810  CG1 ILE A 108     -15.734  10.190  -0.122  1.00  0.00           C  
ATOM    811  CG2 ILE A 108     -14.511  10.295   2.086  1.00  0.00           C  
ATOM    812  CD1 ILE A 108     -16.246   8.744   0.042  1.00  0.00           C  
ATOM    813  N   HIS A 109     -16.560  13.051   3.506  1.00  0.00           N  
ATOM    814  CA  HIS A 109     -16.222  13.632   4.807  1.00  0.00           C  
ATOM    815  C   HIS A 109     -17.437  14.119   5.601  1.00  0.00           C  
ATOM    816  O   HIS A 109     -17.305  14.320   6.804  1.00  0.00           O  
ATOM    817  CB  HIS A 109     -15.201  14.762   4.632  1.00  0.00           C  
ATOM    818  CG  HIS A 109     -13.947  14.360   3.915  1.00  0.00           C  
ATOM    819  ND1 HIS A 109     -13.308  15.088   2.938  1.00  0.00           N  
ATOM    820  CD2 HIS A 109     -13.214  13.224   4.095  1.00  0.00           C  
ATOM    821  CE1 HIS A 109     -12.241  14.401   2.538  1.00  0.00           C  
ATOM    822  NE2 HIS A 109     -12.144  13.261   3.220  1.00  0.00           N  
ATOM    823  N   VAL A 110     -18.585  14.295   4.960  1.00  0.00           N  
ATOM    824  CA  VAL A 110     -19.782  14.830   5.607  1.00  0.00           C  
ATOM    825  C   VAL A 110     -20.939  13.842   5.513  1.00  0.00           C  
ATOM    826  O   VAL A 110     -21.366  13.348   6.553  1.00  0.00           O  
ATOM    827  CB  VAL A 110     -20.181  16.225   5.085  1.00  0.00           C  
ATOM    828  CG1 VAL A 110     -21.309  16.835   5.917  1.00  0.00           C  
ATOM    829  CG2 VAL A 110     -18.984  17.186   5.111  1.00  0.00           C  
ATOM    830  N   ASN A 111     -21.405  13.505   4.314  1.00  0.00           N  
ATOM    831  CA  ASN A 111     -22.570  12.637   4.160  1.00  0.00           C  
ATOM    832  C   ASN A 111     -22.336  11.266   4.816  1.00  0.00           C  
ATOM    833  O   ASN A 111     -23.155  10.828   5.611  1.00  0.00           O  
ATOM    834  CB  ASN A 111     -22.941  12.445   2.688  1.00  0.00           C  
ATOM    835  CG  ASN A 111     -23.416  13.697   1.980  1.00  0.00           C  
ATOM    836  OD1 ASN A 111     -23.016  14.809   2.259  1.00  0.00           O  
ATOM    837  ND2 ASN A 111     -24.281  13.540   1.016  1.00  0.00           N  
ATOM    838  N   THR A 112     -21.192  10.646   4.543  1.00  0.00           N  
ATOM    839  CA  THR A 112     -20.859   9.321   5.085  1.00  0.00           C  
ATOM    840  C   THR A 112     -20.877   9.285   6.615  1.00  0.00           C  
ATOM    841  O   THR A 112     -21.685   8.543   7.158  1.00  0.00           O  
ATOM    842  CB  THR A 112     -19.522   8.810   4.511  1.00  0.00           C  
ATOM    843  OG1 THR A 112     -19.597   8.727   3.117  1.00  0.00           O  
ATOM    844  CG2 THR A 112     -19.157   7.428   5.039  1.00  0.00           C  
ATOM    845  N   PRO A 113     -20.081  10.087   7.349  1.00  0.00           N  
ATOM    846  CA  PRO A 113     -20.130  10.053   8.814  1.00  0.00           C  
ATOM    847  C   PRO A 113     -21.465  10.550   9.377  1.00  0.00           C  
ATOM    848  O   PRO A 113     -21.927  10.006  10.378  1.00  0.00           O  
ATOM    849  CB  PRO A 113     -18.939  10.900   9.285  1.00  0.00           C  
ATOM    850  CG  PRO A 113     -18.667  11.830   8.101  1.00  0.00           C  
ATOM    851  CD  PRO A 113     -19.035  10.975   6.893  1.00  0.00           C  
ATOM    852  N   TYR A 114     -22.121  11.527   8.738  1.00  0.00           N  
ATOM    853  CA  TYR A 114     -23.441  11.997   9.157  1.00  0.00           C  
ATOM    854  C   TYR A 114     -24.491  10.888   9.102  1.00  0.00           C  
ATOM    855  O   TYR A 114     -25.208  10.661  10.086  1.00  0.00           O  
ATOM    856  CB  TYR A 114     -23.855  13.184   8.278  1.00  0.00           C  
ATOM    857  CG  TYR A 114     -25.265  13.694   8.539  1.00  0.00           C  
ATOM    858  CD1 TYR A 114     -26.337  13.264   7.727  1.00  0.00           C  
ATOM    859  CD2 TYR A 114     -25.501  14.588   9.590  1.00  0.00           C  
ATOM    860  CE1 TYR A 114     -27.638  13.734   7.970  1.00  0.00           C  
ATOM    861  CE2 TYR A 114     -26.798  15.062   9.840  1.00  0.00           C  
ATOM    862  CZ  TYR A 114     -27.870  14.633   9.032  1.00  0.00           C  
ATOM    863  OH  TYR A 114     -29.139  15.093   9.277  1.00  0.00           O  
ATOM    864  N   LEU A 115     -24.575  10.169   7.988  1.00  0.00           N  
ATOM    865  CA  LEU A 115     -25.525   9.083   7.803  1.00  0.00           C  
ATOM    866  C   LEU A 115     -25.203   7.891   8.712  1.00  0.00           C  
ATOM    867  O   LEU A 115     -26.092   7.404   9.399  1.00  0.00           O  
ATOM    868  CB  LEU A 115     -25.556   8.658   6.330  1.00  0.00           C  
ATOM    869  CG  LEU A 115     -26.162   9.711   5.371  1.00  0.00           C  
ATOM    870  CD1 LEU A 115     -25.963   9.258   3.926  1.00  0.00           C  
ATOM    871  CD2 LEU A 115     -27.658   9.916   5.607  1.00  0.00           C  
ATOM    872  N   LEU A 116     -23.940   7.475   8.786  1.00  0.00           N  
ATOM    873  CA  LEU A 116     -23.525   6.344   9.613  1.00  0.00           C  
ATOM    874  C   LEU A 116     -23.753   6.602  11.101  1.00  0.00           C  
ATOM    875  O   LEU A 116     -24.275   5.722  11.788  1.00  0.00           O  
ATOM    876  CB  LEU A 116     -22.051   5.989   9.349  1.00  0.00           C  
ATOM    877  CG  LEU A 116     -21.770   5.379   7.967  1.00  0.00           C  
ATOM    878  CD1 LEU A 116     -20.278   5.076   7.829  1.00  0.00           C  
ATOM    879  CD2 LEU A 116     -22.541   4.073   7.732  1.00  0.00           C  
ATOM    880  N   ASN A 117     -23.442   7.798  11.600  1.00  0.00           N  
ATOM    881  CA  ASN A 117     -23.685   8.121  13.005  1.00  0.00           C  
ATOM    882  C   ASN A 117     -25.178   8.049  13.364  1.00  0.00           C  
ATOM    883  O   ASN A 117     -25.512   7.626  14.465  1.00  0.00           O  
ATOM    884  CB  ASN A 117     -23.134   9.519  13.337  1.00  0.00           C  
ATOM    885  CG  ASN A 117     -21.620   9.587  13.393  1.00  0.00           C  
ATOM    886  OD1 ASN A 117     -20.897   8.614  13.341  1.00  0.00           O  
ATOM    887  ND2 ASN A 117     -21.089  10.787  13.542  1.00  0.00           N  
ATOM    888  N   HIS A 118     -26.070   8.437  12.450  1.00  0.00           N  
ATOM    889  CA  HIS A 118     -27.511   8.302  12.668  1.00  0.00           C  
ATOM    890  C   HIS A 118     -27.977   6.851  12.534  1.00  0.00           C  
ATOM    891  O   HIS A 118     -28.665   6.344  13.422  1.00  0.00           O  
ATOM    892  CB  HIS A 118     -28.279   9.216  11.707  1.00  0.00           C  
ATOM    893  CG  HIS A 118     -28.233  10.661  12.091  1.00  0.00           C  
ATOM    894  ND1 HIS A 118     -27.379  11.610  11.579  1.00  0.00           N  
ATOM    895  CD2 HIS A 118     -29.046  11.320  12.981  1.00  0.00           C  
ATOM    896  CE1 HIS A 118     -27.668  12.796  12.141  1.00  0.00           C  
ATOM    897  NE2 HIS A 118     -28.669  12.658  13.001  1.00  0.00           N  
ATOM    898  N   ALA A 119     -27.601   6.173  11.475  1.00  0.00           N  
ATOM    899  CA  ALA A 119     -28.038   4.807  11.197  1.00  0.00           C  
ATOM    900  C   ALA A 119     -27.557   3.808  12.259  1.00  0.00           C  
ATOM    901  O   ALA A 119     -28.286   2.873  12.622  1.00  0.00           O  
ATOM    902  CB  ALA A 119     -27.537   4.425   9.802  1.00  0.00           C  
ATOM    903  N   LEU A 120     -26.358   4.013  12.793  1.00  0.00           N  
ATOM    904  CA  LEU A 120     -25.715   3.123  13.763  1.00  0.00           C  
ATOM    905  C   LEU A 120     -25.834   3.608  15.213  1.00  0.00           C  
ATOM    906  O   LEU A 120     -25.347   2.941  16.117  1.00  0.00           O  
ATOM    907  CB  LEU A 120     -24.246   2.888  13.348  1.00  0.00           C  
ATOM    908  CG  LEU A 120     -24.038   2.386  11.906  1.00  0.00           C  
ATOM    909  CD1 LEU A 120     -22.551   2.186  11.635  1.00  0.00           C  
ATOM    910  CD2 LEU A 120     -24.757   1.059  11.641  1.00  0.00           C  
ATOM    911  N   GLU A 121     -26.513   4.735  15.472  1.00  0.00           N  
ATOM    912  CA  GLU A 121     -26.673   5.296  16.820  1.00  0.00           C  
ATOM    913  C   GLU A 121     -27.180   4.256  17.826  1.00  0.00           C  
ATOM    914  O   GLU A 121     -26.657   4.151  18.936  1.00  0.00           O  
ATOM    915  CB  GLU A 121     -27.624   6.512  16.768  1.00  0.00           C  
ATOM    916  CG  GLU A 121     -27.942   7.090  18.155  1.00  0.00           C  
ATOM    917  CD  GLU A 121     -28.718   8.421  18.161  1.00  0.00           C  
ATOM    918  OE1 GLU A 121     -29.214   8.811  19.239  1.00  0.00           O  
ATOM    919  OE2 GLU A 121     -28.781   9.129  17.142  1.00  0.00           O  
ATOM    920  N   ARG A 122     -28.160   3.431  17.434  1.00  0.00           N  
ATOM    921  CA  ARG A 122     -28.728   2.387  18.295  1.00  0.00           C  
ATOM    922  C   ARG A 122     -27.727   1.323  18.735  1.00  0.00           C  
ATOM    923  O   ARG A 122     -27.918   0.729  19.787  1.00  0.00           O  
ATOM    924  CB  ARG A 122     -29.948   1.754  17.611  1.00  0.00           C  
ATOM    925  CG  ARG A 122     -29.588   0.875  16.388  1.00  0.00           C  
ATOM    926  CD  ARG A 122     -30.872   0.319  15.749  1.00  0.00           C  
ATOM    927  NE  ARG A 122     -30.581  -0.589  14.629  1.00  0.00           N  
ATOM    928  CZ  ARG A 122     -31.466  -1.066  13.760  1.00  0.00           C  
ATOM    929  NH1 ARG A 122     -32.720  -0.748  13.825  1.00  0.00           N  
ATOM    930  NH2 ARG A 122     -31.088  -1.864  12.819  1.00  0.00           N  
ATOM    931  N   LEU A 123     -26.668   1.094  17.955  1.00  0.00           N  
ATOM    932  CA  LEU A 123     -25.610   0.143  18.304  1.00  0.00           C  
ATOM    933  C   LEU A 123     -24.620   0.720  19.323  1.00  0.00           C  
ATOM    934  O   LEU A 123     -23.956  -0.033  20.026  1.00  0.00           O  
ATOM    935  CB  LEU A 123     -24.856  -0.299  17.038  1.00  0.00           C  
ATOM    936  CG  LEU A 123     -25.697  -1.007  15.952  1.00  0.00           C  
ATOM    937  CD1 LEU A 123     -24.783  -1.408  14.808  1.00  0.00           C  
ATOM    938  CD2 LEU A 123     -26.386  -2.260  16.486  1.00  0.00           C  
ATOM    939  N   LEU A 124     -24.526   2.048  19.425  1.00  0.00           N  
ATOM    940  CA  LEU A 124     -23.644   2.749  20.357  1.00  0.00           C  
ATOM    941  C   LEU A 124     -24.313   3.022  21.712  1.00  0.00           C  
ATOM    942  O   LEU A 124     -23.621   3.231  22.701  1.00  0.00           O  
ATOM    943  CB  LEU A 124     -23.200   4.072  19.711  1.00  0.00           C  
ATOM    944  CG  LEU A 124     -22.308   3.914  18.467  1.00  0.00           C  
ATOM    945  CD1 LEU A 124     -22.217   5.265  17.752  1.00  0.00           C  
ATOM    946  CD2 LEU A 124     -20.894   3.477  18.843  1.00  0.00           C  
ATOM    947  N   ARG A 125     -25.636   3.034  21.746  1.00  0.00           N  
ATOM    948  CA  ARG A 125     -26.423   3.298  22.952  1.00  0.00           C  
ATOM    949  C   ARG A 125     -26.733   2.029  23.745  1.00  0.00           C  
ATOM    950  O   ARG A 125     -26.663   0.921  23.224  1.00  0.00           O  
ATOM    951  CB  ARG A 125     -27.718   4.042  22.589  1.00  0.00           C  
ATOM    952  CG  ARG A 125     -27.454   5.477  22.129  1.00  0.00           C  
ATOM    953  CD  ARG A 125     -28.794   6.215  22.027  1.00  0.00           C  
ATOM    954  NE  ARG A 125     -28.660   7.585  21.530  1.00  0.00           N  
ATOM    955  CZ  ARG A 125     -28.346   8.668  22.225  1.00  0.00           C  
ATOM    956  NH1 ARG A 125     -28.033   8.638  23.483  1.00  0.00           N  
ATOM    957  NH2 ARG A 125     -28.357   9.814  21.615  1.00  0.00           N  
ATOM    958  N   GLY A 126     -27.106   2.223  25.004  1.00  0.00           N  
ATOM    959  CA  GLY A 126     -27.547   1.141  25.887  1.00  0.00           C  
ATOM    960  C   GLY A 126     -26.414   0.370  26.565  1.00  0.00           C  
ATOM    961  O   GLY A 126     -26.685  -0.614  27.254  1.00  0.00           O  
ATOM    962  N   HIS A 127     -25.168   0.824  26.428  1.00  0.00           N  
ATOM    963  CA  HIS A 127     -23.988   0.177  27.015  1.00  0.00           C  
ATOM    964  C   HIS A 127     -23.484   0.860  28.290  1.00  0.00           C  
ATOM    965  O   HIS A 127     -22.550   0.381  28.927  1.00  0.00           O  
ATOM    966  CB  HIS A 127     -22.901   0.031  25.943  1.00  0.00           C  
ATOM    967  CG  HIS A 127     -23.395  -0.650  24.701  1.00  0.00           C  
ATOM    968  ND1 HIS A 127     -24.131  -1.824  24.657  1.00  0.00           N  
ATOM    969  CD2 HIS A 127     -23.297  -0.187  23.411  1.00  0.00           C  
ATOM    970  CE1 HIS A 127     -24.465  -2.049  23.379  1.00  0.00           C  
ATOM    971  NE2 HIS A 127     -23.972  -1.075  22.596  1.00  0.00           N  
ATOM    972  N   GLY A 128     -24.101   1.958  28.680  1.00  0.00           N  
ATOM    973  CA  GLY A 128     -23.768   2.710  29.888  1.00  0.00           C  
ATOM    974  C   GLY A 128     -23.154   4.080  29.619  1.00  0.00           C  
ATOM    975  O   GLY A 128     -22.998   4.529  28.482  1.00  0.00           O  
ATOM    976  N   HIS A 129     -22.803   4.761  30.702  1.00  0.00           N  
ATOM    977  CA  HIS A 129     -22.227   6.103  30.668  1.00  0.00           C  
ATOM    978  C   HIS A 129     -20.798   6.071  30.101  1.00  0.00           C  
ATOM    979  O   HIS A 129     -19.957   5.324  30.594  1.00  0.00           O  
ATOM    980  CB  HIS A 129     -22.251   6.677  32.085  1.00  0.00           C  
ATOM    981  CG  HIS A 129     -21.787   8.105  32.162  1.00  0.00           C  
ATOM    982  ND1 HIS A 129     -20.514   8.564  31.967  1.00  0.00           N  
ATOM    983  CD2 HIS A 129     -22.563   9.211  32.446  1.00  0.00           C  
ATOM    984  CE1 HIS A 129     -20.512   9.901  32.122  1.00  0.00           C  
ATOM    985  NE2 HIS A 129     -21.734  10.322  32.421  1.00  0.00           N  
ATOM    986  N   ALA A 130     -20.529   6.904  29.110  1.00  0.00           N  
ATOM    987  CA  ALA A 130     -19.236   6.982  28.420  1.00  0.00           C  
ATOM    988  C   ALA A 130     -18.725   5.621  27.900  1.00  0.00           C  
ATOM    989  O   ALA A 130     -17.520   5.408  27.793  1.00  0.00           O  
ATOM    990  CB  ALA A 130     -18.231   7.735  29.300  1.00  0.00           C  
ATOM    991  N   ALA A 131     -19.638   4.703  27.599  1.00  0.00           N  
ATOM    992  CA  ALA A 131     -19.281   3.341  27.213  1.00  0.00           C  
ATOM    993  C   ALA A 131     -18.909   3.201  25.733  1.00  0.00           C  
ATOM    994  O   ALA A 131     -18.242   2.225  25.361  1.00  0.00           O  
ATOM    995  CB  ALA A 131     -20.442   2.424  27.588  1.00  0.00           C  
ATOM    996  N   SER A 132     -19.324   4.150  24.904  1.00  0.00           N  
ATOM    997  CA  SER A 132     -19.106   4.126  23.459  1.00  0.00           C  
ATOM    998  C   SER A 132     -18.454   5.416  22.956  1.00  0.00           C  
ATOM    999  O   SER A 132     -18.560   6.471  23.576  1.00  0.00           O  
ATOM   1000  CB  SER A 132     -20.416   3.864  22.714  1.00  0.00           C  
ATOM   1001  OG  SER A 132     -21.020   2.679  23.173  1.00  0.00           O  
ATOM   1002  N   ASP A 133     -17.778   5.322  21.821  1.00  0.00           N  
ATOM   1003  CA  ASP A 133     -17.029   6.429  21.230  1.00  0.00           C  
ATOM   1004  C   ASP A 133     -17.302   6.561  19.731  1.00  0.00           C  
ATOM   1005  O   ASP A 133     -17.435   5.579  19.011  1.00  0.00           O  
ATOM   1006  CB  ASP A 133     -15.528   6.224  21.494  1.00  0.00           C  
ATOM   1007  CG  ASP A 133     -15.139   6.570  22.925  1.00  0.00           C  
ATOM   1008  OD1 ASP A 133     -14.763   7.742  23.160  1.00  0.00           O  
ATOM   1009  OD2 ASP A 133     -15.184   5.725  23.839  1.00  0.00           O  
ATOM   1010  N   ILE A 134     -17.311   7.799  19.257  1.00  0.00           N  
ATOM   1011  CA  ILE A 134     -17.147   8.123  17.845  1.00  0.00           C  
ATOM   1012  C   ILE A 134     -15.889   8.973  17.707  1.00  0.00           C  
ATOM   1013  O   ILE A 134     -15.724   9.960  18.418  1.00  0.00           O  
ATOM   1014  CB  ILE A 134     -18.395   8.828  17.261  1.00  0.00           C  
ATOM   1015  CG1 ILE A 134     -19.634   7.901  17.342  1.00  0.00           C  
ATOM   1016  CG2 ILE A 134     -18.129   9.268  15.811  1.00  0.00           C  
ATOM   1017  CD1 ILE A 134     -20.944   8.587  16.934  1.00  0.00           C  
ATOM   1018  N   ILE A 135     -15.012   8.612  16.787  1.00  0.00           N  
ATOM   1019  CA  ILE A 135     -13.832   9.413  16.449  1.00  0.00           C  
ATOM   1020  C   ILE A 135     -13.901   9.789  14.971  1.00  0.00           C  
ATOM   1021  O   ILE A 135     -13.910   8.926  14.090  1.00  0.00           O  
ATOM   1022  CB  ILE A 135     -12.524   8.702  16.834  1.00  0.00           C  
ATOM   1023  CG1 ILE A 135     -12.497   8.394  18.355  1.00  0.00           C  
ATOM   1024  CG2 ILE A 135     -11.324   9.589  16.437  1.00  0.00           C  
ATOM   1025  CD1 ILE A 135     -11.243   7.653  18.839  1.00  0.00           C  
ATOM   1026  N   HIS A 136     -13.934  11.083  14.703  1.00  0.00           N  
ATOM   1027  CA  HIS A 136     -13.825  11.615  13.351  1.00  0.00           C  
ATOM   1028  C   HIS A 136     -12.367  11.921  13.027  1.00  0.00           C  
ATOM   1029  O   HIS A 136     -11.733  12.720  13.717  1.00  0.00           O  
ATOM   1030  CB  HIS A 136     -14.689  12.880  13.222  1.00  0.00           C  
ATOM   1031  CG  HIS A 136     -16.169  12.661  13.418  1.00  0.00           C  
ATOM   1032  ND1 HIS A 136     -17.051  13.585  13.944  1.00  0.00           N  
ATOM   1033  CD2 HIS A 136     -16.900  11.564  13.091  1.00  0.00           C  
ATOM   1034  CE1 HIS A 136     -18.275  13.039  13.923  1.00  0.00           C  
ATOM   1035  NE2 HIS A 136     -18.224  11.814  13.412  1.00  0.00           N  
ATOM   1036  N   PHE A 137     -11.842  11.378  11.956  1.00  0.00           N  
ATOM   1037  CA  PHE A 137     -10.541  11.787  11.429  1.00  0.00           C  
ATOM   1038  C   PHE A 137     -10.718  12.993  10.511  1.00  0.00           C  
ATOM   1039  O   PHE A 137     -11.151  12.871   9.362  1.00  0.00           O  
ATOM   1040  CB  PHE A 137      -9.832  10.617  10.749  1.00  0.00           C  
ATOM   1041  CG  PHE A 137      -9.240   9.653  11.748  1.00  0.00           C  
ATOM   1042  CD1 PHE A 137      -7.910   9.805  12.167  1.00  0.00           C  
ATOM   1043  CD2 PHE A 137     -10.028   8.630  12.307  1.00  0.00           C  
ATOM   1044  CE1 PHE A 137      -7.363   8.941  13.118  1.00  0.00           C  
ATOM   1045  CE2 PHE A 137      -9.483   7.764  13.266  1.00  0.00           C  
ATOM   1046  CZ  PHE A 137      -8.153   7.923  13.666  1.00  0.00           C  
ATOM   1047  N   THR A 138     -10.386  14.169  11.037  1.00  0.00           N  
ATOM   1048  CA  THR A 138     -10.427  15.425  10.291  1.00  0.00           C  
ATOM   1049  C   THR A 138      -9.086  15.664   9.595  1.00  0.00           C  
ATOM   1050  O   THR A 138      -8.608  14.768   8.883  1.00  0.00           O  
ATOM   1051  CB  THR A 138     -10.898  16.600  11.177  1.00  0.00           C  
ATOM   1052  OG1 THR A 138     -10.028  16.776  12.268  1.00  0.00           O  
ATOM   1053  CG2 THR A 138     -12.298  16.371  11.730  1.00  0.00           C  
ATOM   1054  N   ASP A 139      -8.509  16.827   9.715  1.00  0.00           N  
ATOM   1055  CA  ASP A 139      -7.207  17.181   9.151  1.00  0.00           C  
ATOM   1056  C   ASP A 139      -6.726  18.480   9.799  1.00  0.00           C  
ATOM   1057  O   ASP A 139      -7.525  19.329  10.182  1.00  0.00           O  
ATOM   1058  CB  ASP A 139      -7.354  17.355   7.629  1.00  0.00           C  
ATOM   1059  CG  ASP A 139      -6.033  17.363   6.865  1.00  0.00           C  
ATOM   1060  OD1 ASP A 139      -5.236  18.287   7.092  1.00  0.00           O  
ATOM   1061  OD2 ASP A 139      -5.849  16.491   5.985  1.00  0.00           O  
ATOM   1062  N   TYR A 140      -5.422  18.671   9.842  1.00  0.00           N  
ATOM   1063  CA  TYR A 140      -4.781  19.934  10.193  1.00  0.00           C  
ATOM   1064  C   TYR A 140      -5.342  21.144   9.419  1.00  0.00           C  
ATOM   1065  O   TYR A 140      -5.429  22.252   9.939  1.00  0.00           O  
ATOM   1066  CB  TYR A 140      -3.284  19.765   9.900  1.00  0.00           C  
ATOM   1067  CG  TYR A 140      -2.522  21.060   9.836  1.00  0.00           C  
ATOM   1068  CD1 TYR A 140      -2.233  21.673   8.601  1.00  0.00           C  
ATOM   1069  CD2 TYR A 140      -2.148  21.702  11.034  1.00  0.00           C  
ATOM   1070  CE1 TYR A 140      -1.564  22.911   8.566  1.00  0.00           C  
ATOM   1071  CE2 TYR A 140      -1.483  22.932  11.007  1.00  0.00           C  
ATOM   1072  CZ  TYR A 140      -1.188  23.529   9.775  1.00  0.00           C  
ATOM   1073  OH  TYR A 140      -0.534  24.738   9.759  1.00  0.00           O  
ATOM   1074  N   VAL A 141      -5.760  20.955   8.167  1.00  0.00           N  
ATOM   1075  CA  VAL A 141      -6.282  22.038   7.325  1.00  0.00           C  
ATOM   1076  C   VAL A 141      -7.617  22.600   7.803  1.00  0.00           C  
ATOM   1077  O   VAL A 141      -8.019  23.653   7.319  1.00  0.00           O  
ATOM   1078  CB  VAL A 141      -6.386  21.659   5.839  1.00  0.00           C  
ATOM   1079  CG1 VAL A 141      -5.031  21.219   5.281  1.00  0.00           C  
ATOM   1080  CG2 VAL A 141      -7.451  20.593   5.569  1.00  0.00           C  
ATOM   1081  N   VAL A 142      -8.296  21.949   8.745  1.00  0.00           N  
ATOM   1082  CA  VAL A 142      -9.552  22.434   9.323  1.00  0.00           C  
ATOM   1083  C   VAL A 142      -9.410  23.842   9.892  1.00  0.00           C  
ATOM   1084  O   VAL A 142     -10.264  24.682   9.642  1.00  0.00           O  
ATOM   1085  CB  VAL A 142     -10.039  21.467  10.416  1.00  0.00           C  
ATOM   1086  CG1 VAL A 142     -11.174  22.036  11.265  1.00  0.00           C  
ATOM   1087  CG2 VAL A 142     -10.548  20.171   9.770  1.00  0.00           C  
ATOM   1088  N   GLU A 143      -8.316  24.126  10.605  1.00  0.00           N  
ATOM   1089  CA  GLU A 143      -8.060  25.444  11.184  1.00  0.00           C  
ATOM   1090  C   GLU A 143      -7.349  26.389  10.206  1.00  0.00           C  
ATOM   1091  O   GLU A 143      -7.652  27.576  10.143  1.00  0.00           O  
ATOM   1092  CB  GLU A 143      -7.226  25.318  12.458  1.00  0.00           C  
ATOM   1093  CG  GLU A 143      -7.997  24.633  13.590  1.00  0.00           C  
ATOM   1094  CD  GLU A 143      -7.259  24.700  14.946  1.00  0.00           C  
ATOM   1095  OE1 GLU A 143      -7.903  24.370  15.961  1.00  0.00           O  
ATOM   1096  OE2 GLU A 143      -6.065  25.093  14.950  1.00  0.00           O  
ATOM   1097  N   ARG A 144      -6.404  25.869   9.424  1.00  0.00           N  
ATOM   1098  CA  ARG A 144      -5.559  26.717   8.564  1.00  0.00           C  
ATOM   1099  C   ARG A 144      -6.169  27.032   7.198  1.00  0.00           C  
ATOM   1100  O   ARG A 144      -5.778  28.011   6.564  1.00  0.00           O  
ATOM   1101  CB  ARG A 144      -4.176  26.057   8.441  1.00  0.00           C  
ATOM   1102  CG  ARG A 144      -3.156  27.039   7.832  1.00  0.00           C  
ATOM   1103  CD  ARG A 144      -1.761  26.419   7.750  1.00  0.00           C  
ATOM   1104  NE  ARG A 144      -0.781  27.377   7.212  1.00  0.00           N  
ATOM   1105  CZ  ARG A 144       0.517  27.153   7.055  1.00  0.00           C  
ATOM   1106  NH1 ARG A 144       1.054  26.004   7.321  1.00  0.00           N  
ATOM   1107  NH2 ARG A 144       1.300  28.101   6.630  1.00  0.00           N  
ATOM   1108  N   GLY A 145      -7.067  26.202   6.706  1.00  0.00           N  
ATOM   1109  CA  GLY A 145      -7.499  26.209   5.318  1.00  0.00           C  
ATOM   1110  C   GLY A 145      -6.433  25.671   4.349  1.00  0.00           C  
ATOM   1111  O   GLY A 145      -5.353  25.221   4.734  1.00  0.00           O  
ATOM   1112  N   SER A 146      -6.779  25.702   3.069  1.00  0.00           N  
ATOM   1113  CA  SER A 146      -5.866  25.339   1.981  1.00  0.00           C  
ATOM   1114  C   SER A 146      -6.285  26.065   0.704  1.00  0.00           C  
ATOM   1115  O   SER A 146      -7.454  26.024   0.333  1.00  0.00           O  
ATOM   1116  CB  SER A 146      -5.903  23.826   1.760  1.00  0.00           C  
ATOM   1117  OG  SER A 146      -5.035  23.447   0.699  1.00  0.00           O  
ATOM   1118  N   ASP A 147      -5.331  26.666   0.015  1.00  0.00           N  
ATOM   1119  CA  ASP A 147      -5.562  27.366  -1.256  1.00  0.00           C  
ATOM   1120  C   ASP A 147      -5.807  26.406  -2.429  1.00  0.00           C  
ATOM   1121  O   ASP A 147      -6.529  26.739  -3.367  1.00  0.00           O  
ATOM   1122  CB  ASP A 147      -4.353  28.278  -1.540  1.00  0.00           C  
ATOM   1123  CG  ASP A 147      -3.030  27.517  -1.753  1.00  0.00           C  
ATOM   1124  OD1 ASP A 147      -2.831  26.466  -1.107  1.00  0.00           O  
ATOM   1125  OD2 ASP A 147      -2.214  27.950  -2.601  1.00  0.00           O  
ATOM   1126  N   LYS A 148      -5.246  25.208  -2.373  1.00  0.00           N  
ATOM   1127  CA  LYS A 148      -5.322  24.198  -3.444  1.00  0.00           C  
ATOM   1128  C   LYS A 148      -6.325  23.075  -3.178  1.00  0.00           C  
ATOM   1129  O   LYS A 148      -6.517  22.219  -4.041  1.00  0.00           O  
ATOM   1130  CB  LYS A 148      -3.926  23.614  -3.692  1.00  0.00           C  
ATOM   1131  CG  LYS A 148      -2.958  24.680  -4.204  1.00  0.00           C  
ATOM   1132  CD  LYS A 148      -1.595  24.079  -4.531  1.00  0.00           C  
ATOM   1133  CE  LYS A 148      -0.670  25.222  -4.941  1.00  0.00           C  
ATOM   1134  NZ  LYS A 148       0.706  24.751  -5.215  1.00  0.00           N  
ATOM   1135  N   HIS A 149      -6.889  23.037  -1.986  1.00  0.00           N  
ATOM   1136  CA  HIS A 149      -7.762  21.962  -1.522  1.00  0.00           C  
ATOM   1137  C   HIS A 149      -8.946  22.547  -0.751  1.00  0.00           C  
ATOM   1138  O   HIS A 149      -9.232  22.118   0.373  1.00  0.00           O  
ATOM   1139  CB  HIS A 149      -6.960  20.944  -0.684  1.00  0.00           C  
ATOM   1140  CG  HIS A 149      -5.713  20.418  -1.347  1.00  0.00           C  
ATOM   1141  ND1 HIS A 149      -5.584  20.073  -2.660  1.00  0.00           N  
ATOM   1142  CD2 HIS A 149      -4.462  20.299  -0.797  1.00  0.00           C  
ATOM   1143  CE1 HIS A 149      -4.296  19.791  -2.902  1.00  0.00           C  
ATOM   1144  NE2 HIS A 149      -3.575  19.905  -1.788  1.00  0.00           N  
ATOM   1145  N   ILE A 150      -9.603  23.540  -1.327  1.00  0.00           N  
ATOM   1146  CA  ILE A 150     -10.649  24.324  -0.661  1.00  0.00           C  
ATOM   1147  C   ILE A 150     -11.839  23.436  -0.305  1.00  0.00           C  
ATOM   1148  O   ILE A 150     -12.270  23.407   0.842  1.00  0.00           O  
ATOM   1149  CB  ILE A 150     -11.078  25.533  -1.520  1.00  0.00           C  
ATOM   1150  CG1 ILE A 150      -9.864  26.439  -1.841  1.00  0.00           C  
ATOM   1151  CG2 ILE A 150     -12.183  26.339  -0.799  1.00  0.00           C  
ATOM   1152  CD1 ILE A 150     -10.164  27.620  -2.761  1.00  0.00           C  
ATOM   1153  N   ALA A 151     -12.333  22.652  -1.268  1.00  0.00           N  
ATOM   1154  CA  ALA A 151     -13.425  21.708  -1.040  1.00  0.00           C  
ATOM   1155  C   ALA A 151     -13.066  20.648   0.021  1.00  0.00           C  
ATOM   1156  O   ALA A 151     -13.855  20.364   0.916  1.00  0.00           O  
ATOM   1157  CB  ALA A 151     -13.783  21.049  -2.379  1.00  0.00           C  
ATOM   1158  N   TYR A 152     -11.840  20.119  -0.034  1.00  0.00           N  
ATOM   1159  CA  TYR A 152     -11.339  19.182   0.964  1.00  0.00           C  
ATOM   1160  C   TYR A 152     -11.312  19.808   2.357  1.00  0.00           C  
ATOM   1161  O   TYR A 152     -11.887  19.241   3.293  1.00  0.00           O  
ATOM   1162  CB  TYR A 152      -9.945  18.684   0.552  1.00  0.00           C  
ATOM   1163  CG  TYR A 152      -9.279  17.821   1.602  1.00  0.00           C  
ATOM   1164  CD1 TYR A 152      -8.375  18.379   2.538  1.00  0.00           C  
ATOM   1165  CD2 TYR A 152      -9.574  16.444   1.674  1.00  0.00           C  
ATOM   1166  CE1 TYR A 152      -7.768  17.580   3.514  1.00  0.00           C  
ATOM   1167  CE2 TYR A 152      -8.969  15.631   2.650  1.00  0.00           C  
ATOM   1168  CZ  TYR A 152      -8.070  16.199   3.567  1.00  0.00           C  
ATOM   1169  OH  TYR A 152      -7.472  15.398   4.520  1.00  0.00           O  
ATOM   1170  N   ALA A 153     -10.693  20.981   2.499  1.00  0.00           N  
ATOM   1171  CA  ALA A 153     -10.589  21.681   3.776  1.00  0.00           C  
ATOM   1172  C   ALA A 153     -11.977  22.029   4.340  1.00  0.00           C  
ATOM   1173  O   ALA A 153     -12.250  21.747   5.506  1.00  0.00           O  
ATOM   1174  CB  ALA A 153      -9.709  22.923   3.587  1.00  0.00           C  
ATOM   1175  N   ALA A 154     -12.872  22.541   3.505  1.00  0.00           N  
ATOM   1176  CA  ALA A 154     -14.243  22.853   3.897  1.00  0.00           C  
ATOM   1177  C   ALA A 154     -15.016  21.605   4.355  1.00  0.00           C  
ATOM   1178  O   ALA A 154     -15.687  21.636   5.383  1.00  0.00           O  
ATOM   1179  CB  ALA A 154     -14.942  23.545   2.722  1.00  0.00           C  
ATOM   1180  N   SER A 155     -14.877  20.495   3.641  1.00  0.00           N  
ATOM   1181  CA  SER A 155     -15.530  19.237   4.022  1.00  0.00           C  
ATOM   1182  C   SER A 155     -15.003  18.675   5.348  1.00  0.00           C  
ATOM   1183  O   SER A 155     -15.783  18.235   6.191  1.00  0.00           O  
ATOM   1184  CB  SER A 155     -15.409  18.202   2.897  1.00  0.00           C  
ATOM   1185  OG  SER A 155     -14.093  17.708   2.751  1.00  0.00           O  
ATOM   1186  N   LYS A 156     -13.702  18.773   5.598  1.00  0.00           N  
ATOM   1187  CA  LYS A 156     -13.096  18.378   6.874  1.00  0.00           C  
ATOM   1188  C   LYS A 156     -13.498  19.322   8.018  1.00  0.00           C  
ATOM   1189  O   LYS A 156     -13.747  18.846   9.122  1.00  0.00           O  
ATOM   1190  CB  LYS A 156     -11.575  18.281   6.721  1.00  0.00           C  
ATOM   1191  CG  LYS A 156     -11.095  17.064   5.911  1.00  0.00           C  
ATOM   1192  CD  LYS A 156     -11.369  15.740   6.635  1.00  0.00           C  
ATOM   1193  CE  LYS A 156     -10.528  14.602   6.051  1.00  0.00           C  
ATOM   1194  NZ  LYS A 156     -10.653  13.363   6.845  1.00  0.00           N  
ATOM   1195  N   ALA A 157     -13.647  20.616   7.744  1.00  0.00           N  
ATOM   1196  CA  ALA A 157     -14.159  21.575   8.718  1.00  0.00           C  
ATOM   1197  C   ALA A 157     -15.628  21.324   9.076  1.00  0.00           C  
ATOM   1198  O   ALA A 157     -16.020  21.440  10.245  1.00  0.00           O  
ATOM   1199  CB  ALA A 157     -13.945  22.993   8.169  1.00  0.00           C  
ATOM   1200  N   ALA A 158     -16.456  20.908   8.107  1.00  0.00           N  
ATOM   1201  CA  ALA A 158     -17.817  20.472   8.376  1.00  0.00           C  
ATOM   1202  C   ALA A 158     -17.848  19.225   9.269  1.00  0.00           C  
ATOM   1203  O   ALA A 158     -18.622  19.172  10.230  1.00  0.00           O  
ATOM   1204  CB  ALA A 158     -18.536  20.240   7.039  1.00  0.00           C  
ATOM   1205  N   LEU A 159     -16.953  18.258   9.035  1.00  0.00           N  
ATOM   1206  CA  LEU A 159     -16.804  17.075   9.887  1.00  0.00           C  
ATOM   1207  C   LEU A 159     -16.371  17.445  11.313  1.00  0.00           C  
ATOM   1208  O   LEU A 159     -16.910  16.901  12.276  1.00  0.00           O  
ATOM   1209  CB  LEU A 159     -15.827  16.094   9.219  1.00  0.00           C  
ATOM   1210  CG  LEU A 159     -15.606  14.790   9.999  1.00  0.00           C  
ATOM   1211  CD1 LEU A 159     -16.900  14.015  10.221  1.00  0.00           C  
ATOM   1212  CD2 LEU A 159     -14.642  13.883   9.227  1.00  0.00           C  
ATOM   1213  N   ASP A 160     -15.453  18.394  11.462  1.00  0.00           N  
ATOM   1214  CA  ASP A 160     -15.048  18.915  12.765  1.00  0.00           C  
ATOM   1215  C   ASP A 160     -16.219  19.578  13.508  1.00  0.00           C  
ATOM   1216  O   ASP A 160     -16.447  19.327  14.696  1.00  0.00           O  
ATOM   1217  CB  ASP A 160     -13.881  19.904  12.586  1.00  0.00           C  
ATOM   1218  CG  ASP A 160     -13.551  20.580  13.918  1.00  0.00           C  
ATOM   1219  OD1 ASP A 160     -12.987  19.907  14.797  1.00  0.00           O  
ATOM   1220  OD2 ASP A 160     -13.980  21.741  14.101  1.00  0.00           O  
ATOM   1221  N   ASN A 161     -17.048  20.348  12.813  1.00  0.00           N  
ATOM   1222  CA  ASN A 161     -18.249  20.920  13.413  1.00  0.00           C  
ATOM   1223  C   ASN A 161     -19.218  19.825  13.878  1.00  0.00           C  
ATOM   1224  O   ASN A 161     -19.709  19.871  15.014  1.00  0.00           O  
ATOM   1225  CB  ASN A 161     -18.917  21.890  12.430  1.00  0.00           C  
ATOM   1226  CG  ASN A 161     -20.008  22.675  13.125  1.00  0.00           C  
ATOM   1227  OD1 ASN A 161     -21.069  22.188  13.443  1.00  0.00           O  
ATOM   1228  ND2 ASN A 161     -19.761  23.929  13.444  1.00  0.00           N  
ATOM   1229  N   MET A 162     -19.424  18.798  13.058  1.00  0.00           N  
ATOM   1230  CA  MET A 162     -20.265  17.658  13.415  1.00  0.00           C  
ATOM   1231  C   MET A 162     -19.773  16.924  14.668  1.00  0.00           C  
ATOM   1232  O   MET A 162     -20.605  16.408  15.403  1.00  0.00           O  
ATOM   1233  CB  MET A 162     -20.398  16.679  12.254  1.00  0.00           C  
ATOM   1234  CG  MET A 162     -21.308  17.221  11.146  1.00  0.00           C  
ATOM   1235  SD  MET A 162     -21.834  15.959   9.939  1.00  0.00           S  
ATOM   1236  CE  MET A 162     -20.250  15.433   9.285  1.00  0.00           C  
ATOM   1237  N   THR A 163     -18.481  16.953  14.969  1.00  0.00           N  
ATOM   1238  CA  THR A 163     -17.948  16.388  16.224  1.00  0.00           C  
ATOM   1239  C   THR A 163     -18.623  17.016  17.438  1.00  0.00           C  
ATOM   1240  O   THR A 163     -19.090  16.308  18.320  1.00  0.00           O  
ATOM   1241  CB  THR A 163     -16.432  16.586  16.322  1.00  0.00           C  
ATOM   1242  OG1 THR A 163     -15.796  15.979  15.227  1.00  0.00           O  
ATOM   1243  CG2 THR A 163     -15.831  15.967  17.583  1.00  0.00           C  
ATOM   1244  N   ARG A 164     -18.748  18.339  17.456  1.00  0.00           N  
ATOM   1245  CA  ARG A 164     -19.404  19.062  18.550  1.00  0.00           C  
ATOM   1246  C   ARG A 164     -20.910  18.803  18.598  1.00  0.00           C  
ATOM   1247  O   ARG A 164     -21.472  18.616  19.673  1.00  0.00           O  
ATOM   1248  CB  ARG A 164     -19.107  20.564  18.426  1.00  0.00           C  
ATOM   1249  CG  ARG A 164     -17.619  20.866  18.661  1.00  0.00           C  
ATOM   1250  CD  ARG A 164     -17.305  22.365  18.526  1.00  0.00           C  
ATOM   1251  NE  ARG A 164     -17.266  22.822  17.124  1.00  0.00           N  
ATOM   1252  CZ  ARG A 164     -16.249  22.660  16.277  1.00  0.00           C  
ATOM   1253  NH1 ARG A 164     -15.174  22.022  16.595  1.00  0.00           N  
ATOM   1254  NH2 ARG A 164     -16.291  23.149  15.081  1.00  0.00           N  
ATOM   1255  N   SER A 165     -21.560  18.753  17.445  1.00  0.00           N  
ATOM   1256  CA  SER A 165     -22.996  18.499  17.335  1.00  0.00           C  
ATOM   1257  C   SER A 165     -23.383  17.090  17.798  1.00  0.00           C  
ATOM   1258  O   SER A 165     -24.272  16.942  18.632  1.00  0.00           O  
ATOM   1259  CB  SER A 165     -23.465  18.742  15.899  1.00  0.00           C  
ATOM   1260  OG  SER A 165     -23.237  20.089  15.538  1.00  0.00           O  
ATOM   1261  N   PHE A 166     -22.674  16.075  17.324  1.00  0.00           N  
ATOM   1262  CA  PHE A 166     -22.899  14.700  17.750  1.00  0.00           C  
ATOM   1263  C   PHE A 166     -22.506  14.471  19.209  1.00  0.00           C  
ATOM   1264  O   PHE A 166     -23.242  13.789  19.916  1.00  0.00           O  
ATOM   1265  CB  PHE A 166     -22.183  13.710  16.821  1.00  0.00           C  
ATOM   1266  CG  PHE A 166     -22.924  13.452  15.525  1.00  0.00           C  
ATOM   1267  CD1 PHE A 166     -24.135  12.747  15.535  1.00  0.00           C  
ATOM   1268  CD2 PHE A 166     -22.397  13.898  14.300  1.00  0.00           C  
ATOM   1269  CE1 PHE A 166     -24.828  12.488  14.344  1.00  0.00           C  
ATOM   1270  CE2 PHE A 166     -23.083  13.644  13.102  1.00  0.00           C  
ATOM   1271  CZ  PHE A 166     -24.297  12.946  13.121  1.00  0.00           C  
ATOM   1272  N   ALA A 167     -21.441  15.114  19.708  1.00  0.00           N  
ATOM   1273  CA  ALA A 167     -21.085  15.050  21.123  1.00  0.00           C  
ATOM   1274  C   ALA A 167     -22.227  15.552  22.017  1.00  0.00           C  
ATOM   1275  O   ALA A 167     -22.574  14.890  22.997  1.00  0.00           O  
ATOM   1276  CB  ALA A 167     -19.804  15.850  21.358  1.00  0.00           C  
ATOM   1277  N   ARG A 168     -22.871  16.664  21.646  1.00  0.00           N  
ATOM   1278  CA  ARG A 168     -24.065  17.161  22.351  1.00  0.00           C  
ATOM   1279  C   ARG A 168     -25.253  16.215  22.242  1.00  0.00           C  
ATOM   1280  O   ARG A 168     -25.943  16.017  23.232  1.00  0.00           O  
ATOM   1281  CB  ARG A 168     -24.470  18.546  21.819  1.00  0.00           C  
ATOM   1282  CG  ARG A 168     -23.766  19.670  22.578  1.00  0.00           C  
ATOM   1283  CD  ARG A 168     -24.277  21.028  22.072  1.00  0.00           C  
ATOM   1284  NE  ARG A 168     -23.773  22.129  22.898  1.00  0.00           N  
ATOM   1285  CZ  ARG A 168     -23.914  23.419  22.640  1.00  0.00           C  
ATOM   1286  NH1 ARG A 168     -24.525  23.837  21.572  1.00  0.00           N  
ATOM   1287  NH2 ARG A 168     -23.444  24.308  23.454  1.00  0.00           N  
ATOM   1288  N   LYS A 169     -25.505  15.668  21.066  1.00  0.00           N  
ATOM   1289  CA  LYS A 169     -26.655  14.798  20.807  1.00  0.00           C  
ATOM   1290  C   LYS A 169     -26.560  13.458  21.548  1.00  0.00           C  
ATOM   1291  O   LYS A 169     -27.576  12.930  21.986  1.00  0.00           O  
ATOM   1292  CB  LYS A 169     -26.789  14.581  19.295  1.00  0.00           C  
ATOM   1293  CG  LYS A 169     -28.006  13.712  18.916  1.00  0.00           C  
ATOM   1294  CD  LYS A 169     -28.147  13.557  17.389  1.00  0.00           C  
ATOM   1295  CE  LYS A 169     -29.391  12.739  17.023  1.00  0.00           C  
ATOM   1296  NZ  LYS A 169     -29.229  11.280  17.232  1.00  0.00           N  
ATOM   1297  N   LEU A 170     -25.358  12.910  21.636  1.00  0.00           N  
ATOM   1298  CA  LEU A 170     -25.127  11.527  22.055  1.00  0.00           C  
ATOM   1299  C   LEU A 170     -24.623  11.386  23.493  1.00  0.00           C  
ATOM   1300  O   LEU A 170     -24.621  10.274  24.024  1.00  0.00           O  
ATOM   1301  CB  LEU A 170     -24.182  10.848  21.045  1.00  0.00           C  
ATOM   1302  CG  LEU A 170     -24.667  10.834  19.580  1.00  0.00           C  
ATOM   1303  CD1 LEU A 170     -23.646  10.117  18.705  1.00  0.00           C  
ATOM   1304  CD2 LEU A 170     -26.010  10.120  19.411  1.00  0.00           C  
ATOM   1305  N   ALA A 171     -24.224  12.476  24.137  1.00  0.00           N  
ATOM   1306  CA  ALA A 171     -23.887  12.462  25.554  1.00  0.00           C  
ATOM   1307  C   ALA A 171     -25.099  12.045  26.407  1.00  0.00           C  
ATOM   1308  O   ALA A 171     -26.242  12.345  26.057  1.00  0.00           O  
ATOM   1309  CB  ALA A 171     -23.379  13.853  25.948  1.00  0.00           C  
ATOM   1310  N   PRO A 172     -24.886  11.371  27.578  1.00  0.00           N  
ATOM   1311  CA  PRO A 172     -23.577  10.995  28.123  1.00  0.00           C  
ATOM   1312  C   PRO A 172     -23.089   9.595  27.714  1.00  0.00           C  
ATOM   1313  O   PRO A 172     -22.000   9.194  28.088  1.00  0.00           O  
ATOM   1314  CB  PRO A 172     -23.786  11.086  29.637  1.00  0.00           C  
ATOM   1315  CG  PRO A 172     -25.230  10.592  29.797  1.00  0.00           C  
ATOM   1316  CD  PRO A 172     -25.931  11.158  28.554  1.00  0.00           C  
ATOM   1317  N   GLU A 173     -23.894   8.841  26.959  1.00  0.00           N  
ATOM   1318  CA  GLU A 173     -23.591   7.442  26.636  1.00  0.00           C  
ATOM   1319  C   GLU A 173     -22.436   7.293  25.640  1.00  0.00           C  
ATOM   1320  O   GLU A 173     -21.632   6.366  25.736  1.00  0.00           O  
ATOM   1321  CB  GLU A 173     -24.835   6.762  26.054  1.00  0.00           C  
ATOM   1322  CG  GLU A 173     -26.000   6.639  27.039  1.00  0.00           C  
ATOM   1323  CD  GLU A 173     -27.201   5.996  26.338  1.00  0.00           C  
ATOM   1324  OE1 GLU A 173     -28.137   6.729  25.993  1.00  0.00           O  
ATOM   1325  OE2 GLU A 173     -27.149   4.776  26.071  1.00  0.00           O  
ATOM   1326  N   VAL A 174     -22.372   8.222  24.695  1.00  0.00           N  
ATOM   1327  CA  VAL A 174     -21.413   8.187  23.596  1.00  0.00           C  
ATOM   1328  C   VAL A 174     -20.567   9.457  23.621  1.00  0.00           C  
ATOM   1329  O   VAL A 174     -21.091  10.566  23.562  1.00  0.00           O  
ATOM   1330  CB  VAL A 174     -22.112   8.039  22.232  1.00  0.00           C  
ATOM   1331  CG1 VAL A 174     -21.102   7.727  21.129  1.00  0.00           C  
ATOM   1332  CG2 VAL A 174     -23.182   6.943  22.228  1.00  0.00           C  
ATOM   1333  N   LYS A 175     -19.246   9.298  23.664  1.00  0.00           N  
ATOM   1334  CA  LYS A 175     -18.301  10.387  23.489  1.00  0.00           C  
ATOM   1335  C   LYS A 175     -18.009  10.578  22.003  1.00  0.00           C  
ATOM   1336  O   LYS A 175     -17.893   9.611  21.263  1.00  0.00           O  
ATOM   1337  CB  LYS A 175     -17.006  10.129  24.266  1.00  0.00           C  
ATOM   1338  CG  LYS A 175     -17.248   9.998  25.778  1.00  0.00           C  
ATOM   1339  CD  LYS A 175     -15.938   9.815  26.553  1.00  0.00           C  
ATOM   1340  CE  LYS A 175     -15.305   8.416  26.352  1.00  0.00           C  
ATOM   1341  NZ  LYS A 175     -14.171   8.401  25.404  1.00  0.00           N  
ATOM   1342  N   VAL A 176     -17.862  11.823  21.563  1.00  0.00           N  
ATOM   1343  CA  VAL A 176     -17.554  12.128  20.168  1.00  0.00           C  
ATOM   1344  C   VAL A 176     -16.399  13.111  20.117  1.00  0.00           C  
ATOM   1345  O   VAL A 176     -16.527  14.247  20.580  1.00  0.00           O  
ATOM   1346  CB  VAL A 176     -18.767  12.656  19.389  1.00  0.00           C  
ATOM   1347  CG1 VAL A 176     -18.454  12.732  17.888  1.00  0.00           C  
ATOM   1348  CG2 VAL A 176     -20.005  11.769  19.570  1.00  0.00           C  
ATOM   1349  N   ASN A 177     -15.274  12.690  19.558  1.00  0.00           N  
ATOM   1350  CA  ASN A 177     -14.073  13.506  19.420  1.00  0.00           C  
ATOM   1351  C   ASN A 177     -13.557  13.460  17.984  1.00  0.00           C  
ATOM   1352  O   ASN A 177     -13.957  12.608  17.196  1.00  0.00           O  
ATOM   1353  CB  ASN A 177     -13.019  13.042  20.442  1.00  0.00           C  
ATOM   1354  CG  ASN A 177     -13.459  13.301  21.867  1.00  0.00           C  
ATOM   1355  OD1 ASN A 177     -13.564  14.431  22.317  1.00  0.00           O  
ATOM   1356  ND2 ASN A 177     -13.736  12.261  22.617  1.00  0.00           N  
ATOM   1357  N   SER A 178     -12.659  14.368  17.654  1.00  0.00           N  
ATOM   1358  CA  SER A 178     -11.943  14.317  16.383  1.00  0.00           C  
ATOM   1359  C   SER A 178     -10.434  14.325  16.578  1.00  0.00           C  
ATOM   1360  O   SER A 178      -9.913  14.872  17.548  1.00  0.00           O  
ATOM   1361  CB  SER A 178     -12.406  15.396  15.404  1.00  0.00           C  
ATOM   1362  OG  SER A 178     -12.349  16.696  15.945  1.00  0.00           O  
ATOM   1363  N   ILE A 179      -9.740  13.714  15.645  1.00  0.00           N  
ATOM   1364  CA  ILE A 179      -8.283  13.757  15.522  1.00  0.00           C  
ATOM   1365  C   ILE A 179      -7.972  14.497  14.223  1.00  0.00           C  
ATOM   1366  O   ILE A 179      -8.505  14.140  13.172  1.00  0.00           O  
ATOM   1367  CB  ILE A 179      -7.686  12.339  15.571  1.00  0.00           C  
ATOM   1368  CG1 ILE A 179      -7.987  11.678  16.933  1.00  0.00           C  
ATOM   1369  CG2 ILE A 179      -6.171  12.394  15.309  1.00  0.00           C  
ATOM   1370  CD1 ILE A 179      -7.524  10.217  17.060  1.00  0.00           C  
ATOM   1371  N   ALA A 180      -7.142  15.525  14.307  1.00  0.00           N  
ATOM   1372  CA  ALA A 180      -6.761  16.393  13.199  1.00  0.00           C  
ATOM   1373  C   ALA A 180      -5.274  16.201  12.845  1.00  0.00           C  
ATOM   1374  O   ALA A 180      -4.432  17.008  13.247  1.00  0.00           O  
ATOM   1375  CB  ALA A 180      -7.126  17.832  13.564  1.00  0.00           C  
ATOM   1376  N   PRO A 181      -4.916  15.135  12.129  1.00  0.00           N  
ATOM   1377  CA  PRO A 181      -3.535  14.873  11.784  1.00  0.00           C  
ATOM   1378  C   PRO A 181      -3.046  15.793  10.661  1.00  0.00           C  
ATOM   1379  O   PRO A 181      -3.805  16.228   9.790  1.00  0.00           O  
ATOM   1380  CB  PRO A 181      -3.494  13.392  11.394  1.00  0.00           C  
ATOM   1381  CG  PRO A 181      -4.871  13.153  10.795  1.00  0.00           C  
ATOM   1382  CD  PRO A 181      -5.779  14.087  11.605  1.00  0.00           C  
ATOM   1383  N   SER A 182      -1.750  16.059  10.658  1.00  0.00           N  
ATOM   1384  CA  SER A 182      -1.031  16.534   9.478  1.00  0.00           C  
ATOM   1385  C   SER A 182      -0.433  15.350   8.712  1.00  0.00           C  
ATOM   1386  O   SER A 182      -1.095  14.330   8.491  1.00  0.00           O  
ATOM   1387  CB  SER A 182      -0.027  17.631   9.870  1.00  0.00           C  
ATOM   1388  OG  SER A 182       1.106  17.114  10.528  1.00  0.00           O  
ATOM   1389  N   LEU A 183       0.810  15.466   8.288  1.00  0.00           N  
ATOM   1390  CA  LEU A 183       1.550  14.346   7.716  1.00  0.00           C  
ATOM   1391  C   LEU A 183       1.976  13.392   8.835  1.00  0.00           C  
ATOM   1392  O   LEU A 183       2.881  13.706   9.597  1.00  0.00           O  
ATOM   1393  CB  LEU A 183       2.751  14.910   6.951  1.00  0.00           C  
ATOM   1394  CG  LEU A 183       3.565  13.817   6.245  1.00  0.00           C  
ATOM   1395  CD1 LEU A 183       2.834  13.265   5.020  1.00  0.00           C  
ATOM   1396  CD2 LEU A 183       4.888  14.413   5.789  1.00  0.00           C  
ATOM   1397  N   ILE A 184       1.332  12.222   8.889  1.00  0.00           N  
ATOM   1398  CA  ILE A 184       1.660  11.157   9.835  1.00  0.00           C  
ATOM   1399  C   ILE A 184       2.675  10.183   9.257  1.00  0.00           C  
ATOM   1400  O   ILE A 184       3.621   9.796   9.932  1.00  0.00           O  
ATOM   1401  CB  ILE A 184       0.361  10.451  10.279  1.00  0.00           C  
ATOM   1402  CG1 ILE A 184      -0.603  11.411  11.013  1.00  0.00           C  
ATOM   1403  CG2 ILE A 184       0.640   9.222  11.147  1.00  0.00           C  
ATOM   1404  CD1 ILE A 184      -0.035  12.046  12.299  1.00  0.00           C  
ATOM   1405  N   LEU A 185       2.501   9.806   8.008  1.00  0.00           N  
ATOM   1406  CA  LEU A 185       3.410   8.935   7.278  1.00  0.00           C  
ATOM   1407  C   LEU A 185       3.485   9.366   5.812  1.00  0.00           C  
ATOM   1408  O   LEU A 185       2.485   9.772   5.218  1.00  0.00           O  
ATOM   1409  CB  LEU A 185       3.002   7.447   7.403  1.00  0.00           C  
ATOM   1410  CG  LEU A 185       1.602   7.102   6.866  1.00  0.00           C  
ATOM   1411  CD1 LEU A 185       1.564   5.656   6.382  1.00  0.00           C  
ATOM   1412  CD2 LEU A 185       0.531   7.245   7.935  1.00  0.00           C  
ATOM   1413  N   PHE A 186       4.669   9.244   5.248  1.00  0.00           N  
ATOM   1414  CA  PHE A 186       4.862   9.402   3.814  1.00  0.00           C  
ATOM   1415  C   PHE A 186       4.183   8.265   3.048  1.00  0.00           C  
ATOM   1416  O   PHE A 186       3.896   7.194   3.591  1.00  0.00           O  
ATOM   1417  CB  PHE A 186       6.358   9.503   3.509  1.00  0.00           C  
ATOM   1418  CG  PHE A 186       6.966  10.774   4.039  1.00  0.00           C  
ATOM   1419  CD1 PHE A 186       6.655  12.004   3.436  1.00  0.00           C  
ATOM   1420  CD2 PHE A 186       7.817  10.749   5.159  1.00  0.00           C  
ATOM   1421  CE1 PHE A 186       7.183  13.193   3.937  1.00  0.00           C  
ATOM   1422  CE2 PHE A 186       8.355  11.946   5.668  1.00  0.00           C  
ATOM   1423  CZ  PHE A 186       8.040  13.170   5.058  1.00  0.00           C  
ATOM   1424  N   ASN A 187       3.918   8.498   1.782  1.00  0.00           N  
ATOM   1425  CA  ASN A 187       3.715   7.373   0.894  1.00  0.00           C  
ATOM   1426  C   ASN A 187       5.099   6.821   0.544  1.00  0.00           C  
ATOM   1427  O   ASN A 187       6.054   7.583   0.461  1.00  0.00           O  
ATOM   1428  CB  ASN A 187       2.902   7.790  -0.340  1.00  0.00           C  
ATOM   1429  CG  ASN A 187       1.616   8.487   0.026  1.00  0.00           C  
ATOM   1430  OD1 ASN A 187       0.670   7.921   0.545  1.00  0.00           O  
ATOM   1431  ND2 ASN A 187       1.550   9.787  -0.207  1.00  0.00           N  
ATOM   1432  N   GLU A 188       5.206   5.526   0.306  1.00  0.00           N  
ATOM   1433  CA  GLU A 188       6.470   4.871  -0.098  1.00  0.00           C  
ATOM   1434  C   GLU A 188       7.210   5.585  -1.244  1.00  0.00           C  
ATOM   1435  O   GLU A 188       8.394   5.381  -1.478  1.00  0.00           O  
ATOM   1436  CB  GLU A 188       6.152   3.447  -0.576  1.00  0.00           C  
ATOM   1437  CG  GLU A 188       6.129   2.431   0.548  1.00  0.00           C  
ATOM   1438  CD  GLU A 188       5.787   1.031   0.023  1.00  0.00           C  
ATOM   1439  OE1 GLU A 188       6.335   0.065   0.574  1.00  0.00           O  
ATOM   1440  OE2 GLU A 188       4.954   0.939  -0.899  1.00  0.00           O  
ATOM   1441  N   HIS A 189       6.496   6.410  -1.956  1.00  0.00           N  
ATOM   1442  CA  HIS A 189       6.855   6.937  -3.252  1.00  0.00           C  
ATOM   1443  C   HIS A 189       7.039   8.445  -3.274  1.00  0.00           C  
ATOM   1444  O   HIS A 189       7.208   9.019  -4.345  1.00  0.00           O  
ATOM   1445  CB  HIS A 189       5.696   6.570  -4.138  1.00  0.00           C  
ATOM   1446  CG  HIS A 189       5.283   5.156  -3.975  1.00  0.00           C  
ATOM   1447  ND1 HIS A 189       6.111   4.041  -3.979  1.00  0.00           N  
ATOM   1448  CD2 HIS A 189       3.988   4.739  -3.879  1.00  0.00           C  
ATOM   1449  CE1 HIS A 189       5.304   2.980  -3.994  1.00  0.00           C  
ATOM   1450  NE2 HIS A 189       4.017   3.360  -3.909  1.00  0.00           N  
ATOM   1451  N   ASP A 190       6.928   9.060  -2.117  1.00  0.00           N  
ATOM   1452  CA  ASP A 190       7.269  10.446  -1.976  1.00  0.00           C  
ATOM   1453  C   ASP A 190       8.798  10.552  -2.102  1.00  0.00           C  
ATOM   1454  O   ASP A 190       9.522   9.831  -1.414  1.00  0.00           O  
ATOM   1455  CB  ASP A 190       6.719  10.992  -0.656  1.00  0.00           C  
ATOM   1456  CG  ASP A 190       5.179  11.003  -0.582  1.00  0.00           C  
ATOM   1457  OD1 ASP A 190       4.513  11.124  -1.631  1.00  0.00           O  
ATOM   1458  OD2 ASP A 190       4.636  10.902   0.537  1.00  0.00           O  
ATOM   1459  N   ASP A 191       9.289  11.380  -2.999  1.00  0.00           N  
ATOM   1460  CA  ASP A 191      10.725  11.544  -3.191  1.00  0.00           C  
ATOM   1461  C   ASP A 191      11.386  12.223  -1.984  1.00  0.00           C  
ATOM   1462  O   ASP A 191      10.725  12.831  -1.131  1.00  0.00           O  
ATOM   1463  CB  ASP A 191      11.014  12.256  -4.527  1.00  0.00           C  
ATOM   1464  CG  ASP A 191      10.406  13.655  -4.588  1.00  0.00           C  
ATOM   1465  OD1 ASP A 191      10.710  14.457  -3.692  1.00  0.00           O  
ATOM   1466  OD2 ASP A 191       9.585  13.898  -5.501  1.00  0.00           O  
ATOM   1467  N   ALA A 192      12.711  12.108  -1.888  1.00  0.00           N  
ATOM   1468  CA  ALA A 192      13.468  12.648  -0.769  1.00  0.00           C  
ATOM   1469  C   ALA A 192      13.299  14.167  -0.617  1.00  0.00           C  
ATOM   1470  O   ALA A 192      13.228  14.680   0.502  1.00  0.00           O  
ATOM   1471  CB  ALA A 192      14.939  12.268  -0.966  1.00  0.00           C  
ATOM   1472  N   GLU A 193      13.187  14.892  -1.732  1.00  0.00           N  
ATOM   1473  CA  GLU A 193      13.030  16.345  -1.710  1.00  0.00           C  
ATOM   1474  C   GLU A 193      11.645  16.741  -1.180  1.00  0.00           C  
ATOM   1475  O   GLU A 193      11.526  17.575  -0.279  1.00  0.00           O  
ATOM   1476  CB  GLU A 193      13.291  16.911  -3.113  1.00  0.00           C  
ATOM   1477  CG  GLU A 193      13.456  18.433  -3.069  1.00  0.00           C  
ATOM   1478  CD  GLU A 193      13.703  19.084  -4.434  1.00  0.00           C  
ATOM   1479  OE1 GLU A 193      13.891  20.322  -4.427  1.00  0.00           O  
ATOM   1480  OE2 GLU A 193      13.659  18.381  -5.458  1.00  0.00           O  
ATOM   1481  N   TYR A 194      10.603  16.073  -1.668  1.00  0.00           N  
ATOM   1482  CA  TYR A 194       9.250  16.249  -1.155  1.00  0.00           C  
ATOM   1483  C   TYR A 194       9.159  15.887   0.327  1.00  0.00           C  
ATOM   1484  O   TYR A 194       8.563  16.637   1.110  1.00  0.00           O  
ATOM   1485  CB  TYR A 194       8.272  15.401  -1.969  1.00  0.00           C  
ATOM   1486  CG  TYR A 194       6.868  15.441  -1.409  1.00  0.00           C  
ATOM   1487  CD1 TYR A 194       6.419  14.436  -0.528  1.00  0.00           C  
ATOM   1488  CD2 TYR A 194       6.007  16.509  -1.732  1.00  0.00           C  
ATOM   1489  CE1 TYR A 194       5.134  14.490   0.019  1.00  0.00           C  
ATOM   1490  CE2 TYR A 194       4.711  16.570  -1.189  1.00  0.00           C  
ATOM   1491  CZ  TYR A 194       4.282  15.560  -0.316  1.00  0.00           C  
ATOM   1492  OH  TYR A 194       3.016  15.607   0.221  1.00  0.00           O  
ATOM   1493  N   ARG A 195       9.768  14.780   0.742  1.00  0.00           N  
ATOM   1494  CA  ARG A 195       9.822  14.367   2.141  1.00  0.00           C  
ATOM   1495  C   ARG A 195      10.478  15.434   3.001  1.00  0.00           C  
ATOM   1496  O   ARG A 195       9.872  15.877   3.980  1.00  0.00           O  
ATOM   1497  CB  ARG A 195      10.572  13.038   2.287  1.00  0.00           C  
ATOM   1498  CG  ARG A 195       9.716  11.859   1.814  1.00  0.00           C  
ATOM   1499  CD  ARG A 195      10.501  10.570   2.007  1.00  0.00           C  
ATOM   1500  NE  ARG A 195       9.731   9.389   1.589  1.00  0.00           N  
ATOM   1501  CZ  ARG A 195      10.235   8.336   0.972  1.00  0.00           C  
ATOM   1502  NH1 ARG A 195      11.486   8.267   0.621  1.00  0.00           N  
ATOM   1503  NH2 ARG A 195       9.495   7.307   0.701  1.00  0.00           N  
ATOM   1504  N   GLN A 196      11.639  15.910   2.602  1.00  0.00           N  
ATOM   1505  CA  GLN A 196      12.348  16.927   3.368  1.00  0.00           C  
ATOM   1506  C   GLN A 196      11.554  18.236   3.460  1.00  0.00           C  
ATOM   1507  O   GLN A 196      11.453  18.838   4.531  1.00  0.00           O  
ATOM   1508  CB  GLN A 196      13.740  17.143   2.746  1.00  0.00           C  
ATOM   1509  CG  GLN A 196      14.673  17.881   3.715  1.00  0.00           C  
ATOM   1510  CD  GLN A 196      14.907  17.088   5.023  1.00  0.00           C  
ATOM   1511  OE1 GLN A 196      14.966  15.879   5.032  1.00  0.00           O  
ATOM   1512  NE2 GLN A 196      15.025  17.743   6.149  1.00  0.00           N  
ATOM   1513  N   GLN A 197      10.917  18.670   2.369  1.00  0.00           N  
ATOM   1514  CA  GLN A 197      10.022  19.830   2.384  1.00  0.00           C  
ATOM   1515  C   GLN A 197       8.794  19.620   3.278  1.00  0.00           C  
ATOM   1516  O   GLN A 197       8.339  20.554   3.928  1.00  0.00           O  
ATOM   1517  CB  GLN A 197       9.535  20.151   0.969  1.00  0.00           C  
ATOM   1518  CG  GLN A 197      10.601  20.814   0.083  1.00  0.00           C  
ATOM   1519  CD  GLN A 197      10.017  21.242  -1.270  1.00  0.00           C  
ATOM   1520  OE1 GLN A 197       8.815  21.287  -1.466  1.00  0.00           O  
ATOM   1521  NE2 GLN A 197      10.839  21.610  -2.221  1.00  0.00           N  
ATOM   1522  N   ALA A 198       8.243  18.418   3.292  1.00  0.00           N  
ATOM   1523  CA  ALA A 198       7.093  18.091   4.117  1.00  0.00           C  
ATOM   1524  C   ALA A 198       7.448  18.039   5.608  1.00  0.00           C  
ATOM   1525  O   ALA A 198       6.738  18.647   6.413  1.00  0.00           O  
ATOM   1526  CB  ALA A 198       6.479  16.789   3.602  1.00  0.00           C  
ATOM   1527  N   LEU A 199       8.574  17.423   5.963  1.00  0.00           N  
ATOM   1528  CA  LEU A 199       9.116  17.407   7.333  1.00  0.00           C  
ATOM   1529  C   LEU A 199       9.413  18.827   7.828  1.00  0.00           C  
ATOM   1530  O   LEU A 199       9.028  19.204   8.933  1.00  0.00           O  
ATOM   1531  CB  LEU A 199      10.402  16.562   7.361  1.00  0.00           C  
ATOM   1532  CG  LEU A 199      10.203  15.051   7.138  1.00  0.00           C  
ATOM   1533  CD1 LEU A 199      11.559  14.367   7.093  1.00  0.00           C  
ATOM   1534  CD2 LEU A 199       9.360  14.406   8.241  1.00  0.00           C  
ATOM   1535  N   ASN A 200       9.994  19.669   6.973  1.00  0.00           N  
ATOM   1536  CA  ASN A 200      10.300  21.055   7.308  1.00  0.00           C  
ATOM   1537  C   ASN A 200       9.062  21.907   7.611  1.00  0.00           C  
ATOM   1538  O   ASN A 200       9.222  22.985   8.194  1.00  0.00           O  
ATOM   1539  CB  ASN A 200      11.145  21.668   6.186  1.00  0.00           C  
ATOM   1540  CG  ASN A 200      12.600  21.224   6.228  1.00  0.00           C  
ATOM   1541  OD1 ASN A 200      13.132  20.859   7.256  1.00  0.00           O  
ATOM   1542  ND2 ASN A 200      13.293  21.309   5.112  1.00  0.00           N  
ATOM   1543  N   LYS A 201       7.847  21.466   7.276  1.00  0.00           N  
ATOM   1544  CA  LYS A 201       6.615  22.195   7.605  1.00  0.00           C  
ATOM   1545  C   LYS A 201       6.231  22.112   9.087  1.00  0.00           C  
ATOM   1546  O   LYS A 201       5.488  22.977   9.539  1.00  0.00           O  
ATOM   1547  CB  LYS A 201       5.459  21.709   6.727  1.00  0.00           C  
ATOM   1548  CG  LYS A 201       5.640  22.112   5.255  1.00  0.00           C  
ATOM   1549  CD  LYS A 201       4.605  21.432   4.359  1.00  0.00           C  
ATOM   1550  CE  LYS A 201       4.923  21.780   2.906  1.00  0.00           C  
ATOM   1551  NZ  LYS A 201       4.090  21.038   1.920  1.00  0.00           N  
ATOM   1552  N   SER A 202       6.722  21.124   9.823  1.00  0.00           N  
ATOM   1553  CA  SER A 202       6.484  21.000  11.263  1.00  0.00           C  
ATOM   1554  C   SER A 202       7.695  21.452  12.084  1.00  0.00           C  
ATOM   1555  O   SER A 202       8.806  21.585  11.567  1.00  0.00           O  
ATOM   1556  CB  SER A 202       6.045  19.574  11.618  1.00  0.00           C  
ATOM   1557  OG  SER A 202       7.124  18.669  11.490  1.00  0.00           O  
ATOM   1558  N   LEU A 203       7.492  21.730  13.376  1.00  0.00           N  
ATOM   1559  CA  LEU A 203       8.591  22.027  14.300  1.00  0.00           C  
ATOM   1560  C   LEU A 203       9.395  20.762  14.622  1.00  0.00           C  
ATOM   1561  O   LEU A 203      10.618  20.810  14.651  1.00  0.00           O  
ATOM   1562  CB  LEU A 203       8.045  22.650  15.594  1.00  0.00           C  
ATOM   1563  CG  LEU A 203       7.416  24.044  15.444  1.00  0.00           C  
ATOM   1564  CD1 LEU A 203       6.908  24.520  16.799  1.00  0.00           C  
ATOM   1565  CD2 LEU A 203       8.405  25.089  14.917  1.00  0.00           C  
ATOM   1566  N   MET A 204       8.699  19.643  14.810  1.00  0.00           N  
ATOM   1567  CA  MET A 204       9.303  18.355  15.163  1.00  0.00           C  
ATOM   1568  C   MET A 204      10.086  17.730  14.005  1.00  0.00           C  
ATOM   1569  O   MET A 204      10.998  16.943  14.238  1.00  0.00           O  
ATOM   1570  CB  MET A 204       8.224  17.395  15.679  1.00  0.00           C  
ATOM   1571  CG  MET A 204       7.484  17.930  16.914  1.00  0.00           C  
ATOM   1572  SD  MET A 204       8.556  18.427  18.294  1.00  0.00           S  
ATOM   1573  CE  MET A 204       9.103  16.812  18.882  1.00  0.00           C  
ATOM   1574  N   LYS A 205       9.787  18.122  12.761  1.00  0.00           N  
ATOM   1575  CA  LYS A 205      10.474  17.657  11.540  1.00  0.00           C  
ATOM   1576  C   LYS A 205      10.528  16.131  11.392  1.00  0.00           C  
ATOM   1577  O   LYS A 205      11.472  15.608  10.808  1.00  0.00           O  
ATOM   1578  CB  LYS A 205      11.863  18.289  11.406  1.00  0.00           C  
ATOM   1579  CG  LYS A 205      11.852  19.820  11.353  1.00  0.00           C  
ATOM   1580  CD  LYS A 205      13.272  20.295  11.075  1.00  0.00           C  
ATOM   1581  CE  LYS A 205      13.312  21.804  10.958  1.00  0.00           C  
ATOM   1582  NZ  LYS A 205      14.669  22.267  10.570  1.00  0.00           N  
ATOM   1583  N   THR A 206       9.522  15.467  11.910  1.00  0.00           N  
ATOM   1584  CA  THR A 206       9.375  14.018  11.804  1.00  0.00           C  
ATOM   1585  C   THR A 206       8.036  13.683  11.151  1.00  0.00           C  
ATOM   1586  O   THR A 206       7.093  14.481  11.162  1.00  0.00           O  
ATOM   1587  CB  THR A 206       9.505  13.335  13.179  1.00  0.00           C  
ATOM   1588  OG1 THR A 206       8.588  13.905  14.090  1.00  0.00           O  
ATOM   1589  CG2 THR A 206      10.895  13.509  13.767  1.00  0.00           C  
ATOM   1590  N   ALA A 207       7.959  12.505  10.557  1.00  0.00           N  
ATOM   1591  CA  ALA A 207       6.706  11.831  10.279  1.00  0.00           C  
ATOM   1592  C   ALA A 207       6.536  10.790  11.394  1.00  0.00           C  
ATOM   1593  O   ALA A 207       7.278   9.811  11.397  1.00  0.00           O  
ATOM   1594  CB  ALA A 207       6.759  11.219   8.878  1.00  0.00           C  
ATOM   1595  N   PRO A 208       5.651  11.016  12.360  1.00  0.00           N  
ATOM   1596  CA  PRO A 208       5.619  10.200  13.575  1.00  0.00           C  
ATOM   1597  C   PRO A 208       5.152   8.770  13.321  1.00  0.00           C  
ATOM   1598  O   PRO A 208       5.391   7.901  14.149  1.00  0.00           O  
ATOM   1599  CB  PRO A 208       4.670  10.950  14.519  1.00  0.00           C  
ATOM   1600  CG  PRO A 208       3.719  11.659  13.562  1.00  0.00           C  
ATOM   1601  CD  PRO A 208       4.631  12.047  12.398  1.00  0.00           C  
ATOM   1602  N   GLY A 209       4.509   8.536  12.178  1.00  0.00           N  
ATOM   1603  CA  GLY A 209       3.884   7.273  11.846  1.00  0.00           C  
ATOM   1604  C   GLY A 209       2.556   7.039  12.584  1.00  0.00           C  
ATOM   1605  O   GLY A 209       2.009   7.926  13.250  1.00  0.00           O  
ATOM   1606  N   GLU A 210       2.001   5.849  12.428  1.00  0.00           N  
ATOM   1607  CA  GLU A 210       0.648   5.542  12.899  1.00  0.00           C  
ATOM   1608  C   GLU A 210       0.534   5.401  14.423  1.00  0.00           C  
ATOM   1609  O   GLU A 210      -0.559   5.588  14.942  1.00  0.00           O  
ATOM   1610  CB  GLU A 210       0.117   4.282  12.215  1.00  0.00           C  
ATOM   1611  CG  GLU A 210       0.030   4.382  10.686  1.00  0.00           C  
ATOM   1612  CD  GLU A 210       1.256   3.850   9.932  1.00  0.00           C  
ATOM   1613  OE1 GLU A 210       1.034   3.359   8.793  1.00  0.00           O  
ATOM   1614  OE2 GLU A 210       2.381   3.940  10.444  1.00  0.00           O  
ATOM   1615  N   LYS A 211       1.630   5.117  15.142  1.00  0.00           N  
ATOM   1616  CA  LYS A 211       1.606   4.953  16.604  1.00  0.00           C  
ATOM   1617  C   LYS A 211       1.102   6.197  17.315  1.00  0.00           C  
ATOM   1618  O   LYS A 211       0.303   6.075  18.237  1.00  0.00           O  
ATOM   1619  CB  LYS A 211       2.989   4.532  17.121  1.00  0.00           C  
ATOM   1620  CG  LYS A 211       3.015   4.455  18.656  1.00  0.00           C  
ATOM   1621  CD  LYS A 211       4.265   3.733  19.192  1.00  0.00           C  
ATOM   1622  CE  LYS A 211       4.420   3.962  20.696  1.00  0.00           C  
ATOM   1623  NZ  LYS A 211       3.146   3.775  21.461  1.00  0.00           N  
ATOM   1624  N   GLU A 212       1.482   7.380  16.845  1.00  0.00           N  
ATOM   1625  CA  GLU A 212       1.006   8.647  17.410  1.00  0.00           C  
ATOM   1626  C   GLU A 212      -0.530   8.761  17.345  1.00  0.00           C  
ATOM   1627  O   GLU A 212      -1.176   9.299  18.241  1.00  0.00           O  
ATOM   1628  CB  GLU A 212       1.652   9.785  16.616  1.00  0.00           C  
ATOM   1629  CG  GLU A 212       1.722  11.097  17.409  1.00  0.00           C  
ATOM   1630  CD  GLU A 212       2.778  11.063  18.530  1.00  0.00           C  
ATOM   1631  OE1 GLU A 212       2.636  11.868  19.471  1.00  0.00           O  
ATOM   1632  OE2 GLU A 212       3.734  10.275  18.429  1.00  0.00           O  
ATOM   1633  N   VAL A 213      -1.122   8.231  16.283  1.00  0.00           N  
ATOM   1634  CA  VAL A 213      -2.579   8.177  16.124  1.00  0.00           C  
ATOM   1635  C   VAL A 213      -3.183   7.096  17.007  1.00  0.00           C  
ATOM   1636  O   VAL A 213      -4.205   7.345  17.641  1.00  0.00           O  
ATOM   1637  CB  VAL A 213      -2.974   7.947  14.654  1.00  0.00           C  
ATOM   1638  CG1 VAL A 213      -4.489   7.935  14.471  1.00  0.00           C  
ATOM   1639  CG2 VAL A 213      -2.397   9.035  13.747  1.00  0.00           C  
ATOM   1640  N   ILE A 214      -2.564   5.922  17.080  1.00  0.00           N  
ATOM   1641  CA  ILE A 214      -3.006   4.801  17.908  1.00  0.00           C  
ATOM   1642  C   ILE A 214      -3.031   5.211  19.379  1.00  0.00           C  
ATOM   1643  O   ILE A 214      -4.068   5.071  20.025  1.00  0.00           O  
ATOM   1644  CB  ILE A 214      -2.116   3.567  17.665  1.00  0.00           C  
ATOM   1645  CG1 ILE A 214      -2.361   2.996  16.249  1.00  0.00           C  
ATOM   1646  CG2 ILE A 214      -2.376   2.477  18.717  1.00  0.00           C  
ATOM   1647  CD1 ILE A 214      -1.287   1.999  15.788  1.00  0.00           C  
ATOM   1648  N   ASP A 215      -1.953   5.808  19.878  1.00  0.00           N  
ATOM   1649  CA  ASP A 215      -1.828   6.235  21.274  1.00  0.00           C  
ATOM   1650  C   ASP A 215      -2.910   7.263  21.645  1.00  0.00           C  
ATOM   1651  O   ASP A 215      -3.520   7.196  22.718  1.00  0.00           O  
ATOM   1652  CB  ASP A 215      -0.416   6.830  21.499  1.00  0.00           C  
ATOM   1653  CG  ASP A 215       0.756   5.838  21.421  1.00  0.00           C  
ATOM   1654  OD1 ASP A 215       0.575   4.605  21.448  1.00  0.00           O  
ATOM   1655  OD2 ASP A 215       1.928   6.292  21.375  1.00  0.00           O  
ATOM   1656  N   LEU A 216      -3.223   8.198  20.738  1.00  0.00           N  
ATOM   1657  CA  LEU A 216      -4.305   9.156  20.954  1.00  0.00           C  
ATOM   1658  C   LEU A 216      -5.695   8.503  20.889  1.00  0.00           C  
ATOM   1659  O   LEU A 216      -6.579   8.873  21.660  1.00  0.00           O  
ATOM   1660  CB  LEU A 216      -4.167  10.318  19.951  1.00  0.00           C  
ATOM   1661  CG  LEU A 216      -5.265  11.391  20.103  1.00  0.00           C  
ATOM   1662  CD1 LEU A 216      -5.294  12.030  21.492  1.00  0.00           C  
ATOM   1663  CD2 LEU A 216      -5.027  12.511  19.099  1.00  0.00           C  
ATOM   1664  N   VAL A 217      -5.902   7.552  19.994  1.00  0.00           N  
ATOM   1665  CA  VAL A 217      -7.143   6.789  19.928  1.00  0.00           C  
ATOM   1666  C   VAL A 217      -7.357   6.015  21.224  1.00  0.00           C  
ATOM   1667  O   VAL A 217      -8.436   6.131  21.808  1.00  0.00           O  
ATOM   1668  CB  VAL A 217      -7.180   5.864  18.698  1.00  0.00           C  
ATOM   1669  CG1 VAL A 217      -8.310   4.833  18.768  1.00  0.00           C  
ATOM   1670  CG2 VAL A 217      -7.407   6.687  17.427  1.00  0.00           C  
ATOM   1671  N   ASP A 218      -6.341   5.344  21.736  1.00  0.00           N  
ATOM   1672  CA  ASP A 218      -6.415   4.618  23.000  1.00  0.00           C  
ATOM   1673  C   ASP A 218      -6.724   5.541  24.180  1.00  0.00           C  
ATOM   1674  O   ASP A 218      -7.591   5.237  25.005  1.00  0.00           O  
ATOM   1675  CB  ASP A 218      -5.100   3.865  23.255  1.00  0.00           C  
ATOM   1676  CG  ASP A 218      -5.030   2.519  22.529  1.00  0.00           C  
ATOM   1677  OD1 ASP A 218      -6.071   2.066  22.001  1.00  0.00           O  
ATOM   1678  OD2 ASP A 218      -3.945   1.908  22.578  1.00  0.00           O  
ATOM   1679  N   TYR A 219      -6.087   6.722  24.227  1.00  0.00           N  
ATOM   1680  CA  TYR A 219      -6.418   7.740  25.220  1.00  0.00           C  
ATOM   1681  C   TYR A 219      -7.892   8.155  25.150  1.00  0.00           C  
ATOM   1682  O   TYR A 219      -8.586   8.204  26.178  1.00  0.00           O  
ATOM   1683  CB  TYR A 219      -5.498   8.953  25.036  1.00  0.00           C  
ATOM   1684  CG  TYR A 219      -5.946  10.159  25.839  1.00  0.00           C  
ATOM   1685  CD1 TYR A 219      -6.653  11.217  25.223  1.00  0.00           C  
ATOM   1686  CD2 TYR A 219      -5.720  10.199  27.228  1.00  0.00           C  
ATOM   1687  CE1 TYR A 219      -7.115  12.303  25.978  1.00  0.00           C  
ATOM   1688  CE2 TYR A 219      -6.181  11.279  27.994  1.00  0.00           C  
ATOM   1689  CZ  TYR A 219      -6.876  12.330  27.363  1.00  0.00           C  
ATOM   1690  OH  TYR A 219      -7.331  13.396  28.114  1.00  0.00           O  
ATOM   1691  N   LEU A 220      -8.411   8.441  23.952  1.00  0.00           N  
ATOM   1692  CA  LEU A 220      -9.799   8.866  23.768  1.00  0.00           C  
ATOM   1693  C   LEU A 220     -10.798   7.750  24.127  1.00  0.00           C  
ATOM   1694  O   LEU A 220     -11.806   8.039  24.776  1.00  0.00           O  
ATOM   1695  CB  LEU A 220     -10.018   9.341  22.323  1.00  0.00           C  
ATOM   1696  CG  LEU A 220      -9.348  10.688  21.994  1.00  0.00           C  
ATOM   1697  CD1 LEU A 220      -9.567  11.009  20.513  1.00  0.00           C  
ATOM   1698  CD2 LEU A 220      -9.928  11.840  22.825  1.00  0.00           C  
ATOM   1699  N   LEU A 221     -10.504   6.511  23.763  1.00  0.00           N  
ATOM   1700  CA  LEU A 221     -11.334   5.349  24.089  1.00  0.00           C  
ATOM   1701  C   LEU A 221     -11.321   5.030  25.595  1.00  0.00           C  
ATOM   1702  O   LEU A 221     -12.337   4.623  26.146  1.00  0.00           O  
ATOM   1703  CB  LEU A 221     -10.850   4.132  23.287  1.00  0.00           C  
ATOM   1704  CG  LEU A 221     -11.085   4.209  21.760  1.00  0.00           C  
ATOM   1705  CD1 LEU A 221     -10.538   2.942  21.113  1.00  0.00           C  
ATOM   1706  CD2 LEU A 221     -12.562   4.330  21.395  1.00  0.00           C  
ATOM   1707  N   THR A 222     -10.196   5.262  26.266  1.00  0.00           N  
ATOM   1708  CA  THR A 222     -10.053   5.026  27.706  1.00  0.00           C  
ATOM   1709  C   THR A 222     -10.670   6.151  28.539  1.00  0.00           C  
ATOM   1710  O   THR A 222     -11.207   5.908  29.623  1.00  0.00           O  
ATOM   1711  CB  THR A 222      -8.566   4.851  28.076  1.00  0.00           C  
ATOM   1712  OG1 THR A 222      -8.003   3.828  27.292  1.00  0.00           O  
ATOM   1713  CG2 THR A 222      -8.366   4.426  29.526  1.00  0.00           C  
ATOM   1714  N   SER A 223     -10.651   7.380  28.040  1.00  0.00           N  
ATOM   1715  CA  SER A 223     -11.239   8.522  28.731  1.00  0.00           C  
ATOM   1716  C   SER A 223     -12.749   8.337  28.932  1.00  0.00           C  
ATOM   1717  O   SER A 223     -13.486   8.056  27.995  1.00  0.00           O  
ATOM   1718  CB  SER A 223     -10.974   9.810  27.951  1.00  0.00           C  
ATOM   1719  OG  SER A 223     -11.562  10.906  28.644  1.00  0.00           O  
ATOM   1720  N   CYS A 224     -13.226   8.590  30.144  1.00  0.00           N  
ATOM   1721  CA  CYS A 224     -14.656   8.647  30.460  1.00  0.00           C  
ATOM   1722  C   CYS A 224     -15.209  10.077  30.523  1.00  0.00           C  
ATOM   1723  O   CYS A 224     -16.347  10.275  30.937  1.00  0.00           O  
ATOM   1724  CB  CYS A 224     -14.912   7.880  31.767  1.00  0.00           C  
ATOM   1725  SG  CYS A 224     -14.547   6.107  31.525  1.00  0.00           S  
ATOM   1726  N   PHE A 225     -14.408  11.077  30.159  1.00  0.00           N  
ATOM   1727  CA  PHE A 225     -14.720  12.492  30.382  1.00  0.00           C  
ATOM   1728  C   PHE A 225     -14.588  13.372  29.134  1.00  0.00           C  
ATOM   1729  O   PHE A 225     -15.363  14.306  28.938  1.00  0.00           O  
ATOM   1730  CB  PHE A 225     -13.818  12.997  31.520  1.00  0.00           C  
ATOM   1731  CG  PHE A 225     -14.254  14.328  32.086  1.00  0.00           C  
ATOM   1732  CD1 PHE A 225     -13.493  15.493  31.852  1.00  0.00           C  
ATOM   1733  CD2 PHE A 225     -15.425  14.410  32.856  1.00  0.00           C  
ATOM   1734  CE1 PHE A 225     -13.904  16.722  32.380  1.00  0.00           C  
ATOM   1735  CE2 PHE A 225     -15.846  15.639  33.390  1.00  0.00           C  
ATOM   1736  CZ  PHE A 225     -15.085  16.796  33.153  1.00  0.00           C  
ATOM   1737  N   VAL A 226     -13.615  13.096  28.281  1.00  0.00           N  
ATOM   1738  CA  VAL A 226     -13.324  13.926  27.112  1.00  0.00           C  
ATOM   1739  C   VAL A 226     -14.333  13.657  26.000  1.00  0.00           C  
ATOM   1740  O   VAL A 226     -14.396  12.554  25.450  1.00  0.00           O  
ATOM   1741  CB  VAL A 226     -11.878  13.724  26.633  1.00  0.00           C  
ATOM   1742  CG1 VAL A 226     -11.589  14.540  25.378  1.00  0.00           C  
ATOM   1743  CG2 VAL A 226     -10.887  14.175  27.714  1.00  0.00           C  
ATOM   1744  N   THR A 227     -15.098  14.696  25.632  1.00  0.00           N  
ATOM   1745  CA  THR A 227     -16.012  14.651  24.488  1.00  0.00           C  
ATOM   1746  C   THR A 227     -16.113  16.017  23.811  1.00  0.00           C  
ATOM   1747  O   THR A 227     -15.857  17.048  24.429  1.00  0.00           O  
ATOM   1748  CB  THR A 227     -17.388  14.108  24.909  1.00  0.00           C  
ATOM   1749  OG1 THR A 227     -18.160  13.816  23.764  1.00  0.00           O  
ATOM   1750  CG2 THR A 227     -18.188  15.071  25.783  1.00  0.00           C  
ATOM   1751  N   GLY A 228     -16.463  16.034  22.521  1.00  0.00           N  
ATOM   1752  CA  GLY A 228     -16.665  17.253  21.743  1.00  0.00           C  
ATOM   1753  C   GLY A 228     -15.378  18.038  21.434  1.00  0.00           C  
ATOM   1754  O   GLY A 228     -15.457  19.229  21.134  1.00  0.00           O  
ATOM   1755  N   ARG A 229     -14.213  17.411  21.529  1.00  0.00           N  
ATOM   1756  CA  ARG A 229     -12.903  18.031  21.319  1.00  0.00           C  
ATOM   1757  C   ARG A 229     -12.229  17.541  20.035  1.00  0.00           C  
ATOM   1758  O   ARG A 229     -12.408  16.402  19.627  1.00  0.00           O  
ATOM   1759  CB  ARG A 229     -12.008  17.827  22.543  1.00  0.00           C  
ATOM   1760  CG  ARG A 229     -12.438  18.661  23.763  1.00  0.00           C  
ATOM   1761  CD  ARG A 229     -12.268  20.155  23.520  1.00  0.00           C  
ATOM   1762  NE  ARG A 229     -12.552  20.948  24.731  1.00  0.00           N  
ATOM   1763  CZ  ARG A 229     -12.325  22.246  24.883  1.00  0.00           C  
ATOM   1764  NH1 ARG A 229     -11.813  22.971  23.917  1.00  0.00           N  
ATOM   1765  NH2 ARG A 229     -12.611  22.838  26.004  1.00  0.00           N  
ATOM   1766  N   SER A 230     -11.447  18.427  19.458  1.00  0.00           N  
ATOM   1767  CA  SER A 230     -10.520  18.121  18.377  1.00  0.00           C  
ATOM   1768  C   SER A 230      -9.091  18.077  18.912  1.00  0.00           C  
ATOM   1769  O   SER A 230      -8.710  18.942  19.705  1.00  0.00           O  
ATOM   1770  CB  SER A 230     -10.642  19.149  17.247  1.00  0.00           C  
ATOM   1771  OG  SER A 230      -9.912  18.723  16.123  1.00  0.00           O  
ATOM   1772  N   PHE A 231      -8.329  17.084  18.512  1.00  0.00           N  
ATOM   1773  CA  PHE A 231      -6.958  16.849  18.938  1.00  0.00           C  
ATOM   1774  C   PHE A 231      -6.024  16.943  17.732  1.00  0.00           C  
ATOM   1775  O   PHE A 231      -6.030  16.047  16.883  1.00  0.00           O  
ATOM   1776  CB  PHE A 231      -6.857  15.487  19.630  1.00  0.00           C  
ATOM   1777  CG  PHE A 231      -7.587  15.427  20.943  1.00  0.00           C  
ATOM   1778  CD1 PHE A 231      -6.902  15.672  22.152  1.00  0.00           C  
ATOM   1779  CD2 PHE A 231      -8.972  15.179  20.979  1.00  0.00           C  
ATOM   1780  CE1 PHE A 231      -7.588  15.667  23.372  1.00  0.00           C  
ATOM   1781  CE2 PHE A 231      -9.661  15.178  22.201  1.00  0.00           C  
ATOM   1782  CZ  PHE A 231      -8.967  15.421  23.392  1.00  0.00           C  
ATOM   1783  N   PRO A 232      -5.231  18.022  17.616  1.00  0.00           N  
ATOM   1784  CA  PRO A 232      -4.263  18.155  16.539  1.00  0.00           C  
ATOM   1785  C   PRO A 232      -3.073  17.210  16.744  1.00  0.00           C  
ATOM   1786  O   PRO A 232      -2.495  17.154  17.824  1.00  0.00           O  
ATOM   1787  CB  PRO A 232      -3.853  19.631  16.546  1.00  0.00           C  
ATOM   1788  CG  PRO A 232      -4.040  20.050  18.007  1.00  0.00           C  
ATOM   1789  CD  PRO A 232      -5.222  19.200  18.473  1.00  0.00           C  
ATOM   1790  N   LEU A 233      -2.692  16.511  15.684  1.00  0.00           N  
ATOM   1791  CA  LEU A 233      -1.453  15.732  15.579  1.00  0.00           C  
ATOM   1792  C   LEU A 233      -0.625  16.279  14.422  1.00  0.00           C  
ATOM   1793  O   LEU A 233      -0.647  15.749  13.303  1.00  0.00           O  
ATOM   1794  CB  LEU A 233      -1.770  14.236  15.403  1.00  0.00           C  
ATOM   1795  CG  LEU A 233      -2.331  13.528  16.632  1.00  0.00           C  
ATOM   1796  CD1 LEU A 233      -2.538  12.048  16.281  1.00  0.00           C  
ATOM   1797  CD2 LEU A 233      -1.384  13.582  17.832  1.00  0.00           C  
ATOM   1798  N   ASP A 234       0.064  17.393  14.660  1.00  0.00           N  
ATOM   1799  CA  ASP A 234       0.663  18.187  13.581  1.00  0.00           C  
ATOM   1800  C   ASP A 234       2.156  18.492  13.743  1.00  0.00           C  
ATOM   1801  O   ASP A 234       2.749  19.161  12.895  1.00  0.00           O  
ATOM   1802  CB  ASP A 234      -0.177  19.454  13.375  1.00  0.00           C  
ATOM   1803  CG  ASP A 234      -0.039  20.507  14.481  1.00  0.00           C  
ATOM   1804  OD1 ASP A 234       0.765  20.315  15.419  1.00  0.00           O  
ATOM   1805  OD2 ASP A 234      -0.697  21.554  14.340  1.00  0.00           O  
ATOM   1806  N   GLY A 235       2.782  18.017  14.814  1.00  0.00           N  
ATOM   1807  CA  GLY A 235       4.198  18.262  15.112  1.00  0.00           C  
ATOM   1808  C   GLY A 235       4.533  19.746  15.270  1.00  0.00           C  
ATOM   1809  O   GLY A 235       5.640  20.175  14.939  1.00  0.00           O  
ATOM   1810  N   GLY A 236       3.566  20.556  15.696  1.00  0.00           N  
ATOM   1811  CA  GLY A 236       3.714  22.008  15.811  1.00  0.00           C  
ATOM   1812  C   GLY A 236       3.681  22.750  14.468  1.00  0.00           C  
ATOM   1813  O   GLY A 236       4.136  23.888  14.374  1.00  0.00           O  
ATOM   1814  N   ARG A 237       3.139  22.135  13.431  1.00  0.00           N  
ATOM   1815  CA  ARG A 237       3.056  22.737  12.090  1.00  0.00           C  
ATOM   1816  C   ARG A 237       2.268  24.050  12.065  1.00  0.00           C  
ATOM   1817  O   ARG A 237       2.566  24.912  11.241  1.00  0.00           O  
ATOM   1818  CB  ARG A 237       2.456  21.706  11.130  1.00  0.00           C  
ATOM   1819  CG  ARG A 237       2.343  22.237   9.698  1.00  0.00           C  
ATOM   1820  CD  ARG A 237       1.865  21.136   8.764  1.00  0.00           C  
ATOM   1821  NE  ARG A 237       1.505  21.698   7.439  1.00  0.00           N  
ATOM   1822  CZ  ARG A 237       0.996  21.027   6.440  1.00  0.00           C  
ATOM   1823  NH1 ARG A 237       0.830  19.736   6.496  1.00  0.00           N  
ATOM   1824  NH2 ARG A 237       0.631  21.643   5.352  1.00  0.00           N  
ATOM   1825  N   HIS A 238       1.299  24.218  12.944  1.00  0.00           N  
ATOM   1826  CA  HIS A 238       0.512  25.444  13.055  1.00  0.00           C  
ATOM   1827  C   HIS A 238       1.338  26.670  13.486  1.00  0.00           C  
ATOM   1828  O   HIS A 238       0.931  27.797  13.216  1.00  0.00           O  
ATOM   1829  CB  HIS A 238      -0.656  25.202  14.026  1.00  0.00           C  
ATOM   1830  CG  HIS A 238      -0.234  24.992  15.442  1.00  0.00           C  
ATOM   1831  ND1 HIS A 238       0.295  23.838  15.995  1.00  0.00           N  
ATOM   1832  CD2 HIS A 238      -0.309  25.910  16.465  1.00  0.00           C  
ATOM   1833  CE1 HIS A 238       0.523  24.059  17.296  1.00  0.00           C  
ATOM   1834  NE2 HIS A 238       0.170  25.308  17.626  1.00  0.00           N  
ATOM   1835  N   LEU A 239       2.505  26.453  14.095  1.00  0.00           N  
ATOM   1836  CA  LEU A 239       3.431  27.495  14.564  1.00  0.00           C  
ATOM   1837  C   LEU A 239       4.504  27.875  13.527  1.00  0.00           C  
ATOM   1838  O   LEU A 239       5.409  28.655  13.841  1.00  0.00           O  
ATOM   1839  CB  LEU A 239       4.081  27.030  15.874  1.00  0.00           C  
ATOM   1840  CG  LEU A 239       3.097  26.729  17.020  1.00  0.00           C  
ATOM   1841  CD1 LEU A 239       3.872  26.162  18.213  1.00  0.00           C  
ATOM   1842  CD2 LEU A 239       2.355  27.983  17.484  1.00  0.00           C  
ATOM   1843  N   ARG A 240       4.452  27.298  12.316  1.00  0.00           N  
ATOM   1844  CA  ARG A 240       5.429  27.538  11.249  1.00  0.00           C  
ATOM   1845  C   ARG A 240       4.882  28.328  10.057  1.00  0.00           C  
ATOM   1846  O   ARG A 240       3.690  28.181   9.733  1.00  0.00           O  
ATOM   1847  CB  ARG A 240       6.067  26.243  10.760  1.00  0.00           C  
ATOM   1848  CG  ARG A 240       7.341  25.917  11.549  1.00  0.00           C  
ATOM   1849  CD  ARG A 240       8.275  25.086  10.680  1.00  0.00           C  
ATOM   1850  NE  ARG A 240       9.595  24.934  11.324  1.00  0.00           N  
ATOM   1851  CZ  ARG A 240      10.712  24.592  10.711  1.00  0.00           C  
ATOM   1852  NH1 ARG A 240      10.739  24.300   9.437  1.00  0.00           N  
ATOM   1853  NH2 ARG A 240      11.821  24.548  11.380  1.00  0.00           N  
ATOM   1854  OXT ARG A 240       5.724  29.036   9.442  1.00  0.00           O  
ATOM   1855  N   MET B   1     -15.861 -11.178 -30.041  1.00  0.00           N  
ATOM   1856  CA  MET B   1     -15.451 -12.502 -29.506  1.00  0.00           C  
ATOM   1857  C   MET B   1     -15.377 -12.373 -28.000  1.00  0.00           C  
ATOM   1858  O   MET B   1     -15.119 -11.281 -27.537  1.00  0.00           O  
ATOM   1859  CB  MET B   1     -14.101 -12.956 -30.067  1.00  0.00           C  
ATOM   1860  CG  MET B   1     -14.196 -13.392 -31.526  1.00  0.00           C  
ATOM   1861  SD  MET B   1     -12.623 -14.022 -32.171  1.00  0.00           S  
ATOM   1862  CE  MET B   1     -13.011 -14.159 -33.917  1.00  0.00           C  
ATOM   1863  N   ALA B   2     -15.626 -13.460 -27.250  1.00  0.00           N  
ATOM   1864  CA  ALA B   2     -15.396 -13.421 -25.814  1.00  0.00           C  
ATOM   1865  C   ALA B   2     -13.890 -13.331 -25.547  1.00  0.00           C  
ATOM   1866  O   ALA B   2     -13.111 -14.034 -26.205  1.00  0.00           O  
ATOM   1867  CB  ALA B   2     -16.029 -14.648 -25.165  1.00  0.00           C  
ATOM   1868  N   ALA B   3     -13.486 -12.506 -24.608  1.00  0.00           N  
ATOM   1869  CA  ALA B   3     -12.094 -12.358 -24.215  1.00  0.00           C  
ATOM   1870  C   ALA B   3     -11.515 -13.688 -23.740  1.00  0.00           C  
ATOM   1871  O   ALA B   3     -12.164 -14.444 -23.011  1.00  0.00           O  
ATOM   1872  CB  ALA B   3     -11.990 -11.290 -23.125  1.00  0.00           C  
ATOM   1873  N   LYS B   4     -10.258 -13.966 -24.111  1.00  0.00           N  
ATOM   1874  CA  LYS B   4      -9.497 -15.054 -23.504  1.00  0.00           C  
ATOM   1875  C   LYS B   4      -9.096 -14.652 -22.090  1.00  0.00           C  
ATOM   1876  O   LYS B   4      -8.705 -13.515 -21.850  1.00  0.00           O  
ATOM   1877  CB  LYS B   4      -8.266 -15.397 -24.343  1.00  0.00           C  
ATOM   1878  CG  LYS B   4      -8.630 -16.041 -25.691  1.00  0.00           C  
ATOM   1879  CD  LYS B   4      -7.337 -16.347 -26.450  1.00  0.00           C  
ATOM   1880  CE  LYS B   4      -7.604 -16.956 -27.820  1.00  0.00           C  
ATOM   1881  NZ  LYS B   4      -6.330 -17.131 -28.567  1.00  0.00           N  
ATOM   1882  N   ILE B   5      -9.158 -15.601 -21.177  1.00  0.00           N  
ATOM   1883  CA  ILE B   5      -8.763 -15.362 -19.795  1.00  0.00           C  
ATOM   1884  C   ILE B   5      -7.239 -15.470 -19.675  1.00  0.00           C  
ATOM   1885  O   ILE B   5      -6.659 -16.467 -20.095  1.00  0.00           O  
ATOM   1886  CB  ILE B   5      -9.499 -16.330 -18.850  1.00  0.00           C  
ATOM   1887  CG1 ILE B   5     -11.040 -16.180 -18.941  1.00  0.00           C  
ATOM   1888  CG2 ILE B   5      -9.036 -16.165 -17.401  1.00  0.00           C  
ATOM   1889  CD1 ILE B   5     -11.583 -14.770 -18.626  1.00  0.00           C  
ATOM   1890  N   ILE B   6      -6.615 -14.477 -19.074  1.00  0.00           N  
ATOM   1891  CA  ILE B   6      -5.227 -14.535 -18.620  1.00  0.00           C  
ATOM   1892  C   ILE B   6      -5.216 -15.190 -17.235  1.00  0.00           C  
ATOM   1893  O   ILE B   6      -5.485 -14.532 -16.231  1.00  0.00           O  
ATOM   1894  CB  ILE B   6      -4.570 -13.136 -18.652  1.00  0.00           C  
ATOM   1895  CG1 ILE B   6      -4.513 -12.606 -20.097  1.00  0.00           C  
ATOM   1896  CG2 ILE B   6      -3.157 -13.191 -18.040  1.00  0.00           C  
ATOM   1897  CD1 ILE B   6      -3.989 -11.158 -20.230  1.00  0.00           C  
ATOM   1898  N   ASP B   7      -4.935 -16.487 -17.190  1.00  0.00           N  
ATOM   1899  CA  ASP B   7      -4.961 -17.276 -15.958  1.00  0.00           C  
ATOM   1900  C   ASP B   7      -3.676 -17.088 -15.147  1.00  0.00           C  
ATOM   1901  O   ASP B   7      -2.743 -17.899 -15.164  1.00  0.00           O  
ATOM   1902  CB  ASP B   7      -5.274 -18.745 -16.255  1.00  0.00           C  
ATOM   1903  CG  ASP B   7      -5.414 -19.585 -14.978  1.00  0.00           C  
ATOM   1904  OD1 ASP B   7      -5.310 -19.027 -13.857  1.00  0.00           O  
ATOM   1905  OD2 ASP B   7      -5.594 -20.806 -15.101  1.00  0.00           O  
ATOM   1906  N   GLY B   8      -3.633 -15.999 -14.381  1.00  0.00           N  
ATOM   1907  CA  GLY B   8      -2.508 -15.680 -13.516  1.00  0.00           C  
ATOM   1908  C   GLY B   8      -2.262 -16.705 -12.410  1.00  0.00           C  
ATOM   1909  O   GLY B   8      -1.130 -16.837 -11.963  1.00  0.00           O  
ATOM   1910  N   LYS B   9      -3.271 -17.472 -12.004  1.00  0.00           N  
ATOM   1911  CA  LYS B   9      -3.091 -18.531 -11.000  1.00  0.00           C  
ATOM   1912  C   LYS B   9      -2.239 -19.669 -11.559  1.00  0.00           C  
ATOM   1913  O   LYS B   9      -1.303 -20.107 -10.903  1.00  0.00           O  
ATOM   1914  CB  LYS B   9      -4.462 -19.012 -10.516  1.00  0.00           C  
ATOM   1915  CG  LYS B   9      -4.336 -19.974  -9.325  1.00  0.00           C  
ATOM   1916  CD  LYS B   9      -5.718 -20.475  -8.897  1.00  0.00           C  
ATOM   1917  CE  LYS B   9      -5.563 -21.458  -7.737  1.00  0.00           C  
ATOM   1918  NZ  LYS B   9      -6.860 -22.061  -7.358  1.00  0.00           N  
ATOM   1919  N   THR B  10      -2.541 -20.108 -12.771  1.00  0.00           N  
ATOM   1920  CA  THR B  10      -1.773 -21.155 -13.456  1.00  0.00           C  
ATOM   1921  C   THR B  10      -0.360 -20.682 -13.792  1.00  0.00           C  
ATOM   1922  O   THR B  10       0.596 -21.394 -13.504  1.00  0.00           O  
ATOM   1923  CB  THR B  10      -2.526 -21.635 -14.705  1.00  0.00           C  
ATOM   1924  OG1 THR B  10      -3.726 -22.249 -14.278  1.00  0.00           O  
ATOM   1925  CG2 THR B  10      -1.756 -22.686 -15.493  1.00  0.00           C  
ATOM   1926  N   ILE B  11      -0.201 -19.460 -14.313  1.00  0.00           N  
ATOM   1927  CA  ILE B  11       1.122 -18.900 -14.624  1.00  0.00           C  
ATOM   1928  C   ILE B  11       1.968 -18.732 -13.353  1.00  0.00           C  
ATOM   1929  O   ILE B  11       3.134 -19.114 -13.345  1.00  0.00           O  
ATOM   1930  CB  ILE B  11       0.993 -17.577 -15.398  1.00  0.00           C  
ATOM   1931  CG1 ILE B  11       0.257 -17.730 -16.754  1.00  0.00           C  
ATOM   1932  CG2 ILE B  11       2.376 -16.942 -15.634  1.00  0.00           C  
ATOM   1933  CD1 ILE B  11       0.902 -18.667 -17.760  1.00  0.00           C  
ATOM   1934  N   ALA B  12       1.401 -18.238 -12.256  1.00  0.00           N  
ATOM   1935  CA  ALA B  12       2.109 -18.115 -10.988  1.00  0.00           C  
ATOM   1936  C   ALA B  12       2.614 -19.474 -10.484  1.00  0.00           C  
ATOM   1937  O   ALA B  12       3.732 -19.571  -9.980  1.00  0.00           O  
ATOM   1938  CB  ALA B  12       1.182 -17.463  -9.957  1.00  0.00           C  
ATOM   1939  N   GLN B  13       1.822 -20.537 -10.662  1.00  0.00           N  
ATOM   1940  CA  GLN B  13       2.236 -21.890 -10.288  1.00  0.00           C  
ATOM   1941  C   GLN B  13       3.351 -22.423 -11.194  1.00  0.00           C  
ATOM   1942  O   GLN B  13       4.252 -23.101 -10.708  1.00  0.00           O  
ATOM   1943  CB  GLN B  13       1.013 -22.824 -10.267  1.00  0.00           C  
ATOM   1944  CG  GLN B  13       1.286 -24.079  -9.423  1.00  0.00           C  
ATOM   1945  CD  GLN B  13       1.515 -23.765  -7.935  1.00  0.00           C  
ATOM   1946  OE1 GLN B  13       1.050 -22.765  -7.420  1.00  0.00           O  
ATOM   1947  NE2 GLN B  13       2.251 -24.574  -7.215  1.00  0.00           N  
ATOM   1948  N   GLN B  14       3.337 -22.093 -12.475  1.00  0.00           N  
ATOM   1949  CA  GLN B  14       4.434 -22.414 -13.389  1.00  0.00           C  
ATOM   1950  C   GLN B  14       5.730 -21.717 -12.973  1.00  0.00           C  
ATOM   1951  O   GLN B  14       6.743 -22.398 -12.798  1.00  0.00           O  
ATOM   1952  CB  GLN B  14       4.068 -22.030 -14.833  1.00  0.00           C  
ATOM   1953  CG  GLN B  14       3.059 -23.002 -15.454  1.00  0.00           C  
ATOM   1954  CD  GLN B  14       2.623 -22.570 -16.868  1.00  0.00           C  
ATOM   1955  OE1 GLN B  14       2.856 -21.459 -17.316  1.00  0.00           O  
ATOM   1956  NE2 GLN B  14       1.988 -23.439 -17.614  1.00  0.00           N  
ATOM   1957  N   VAL B  15       5.691 -20.423 -12.706  1.00  0.00           N  
ATOM   1958  CA  VAL B  15       6.861 -19.647 -12.252  1.00  0.00           C  
ATOM   1959  C   VAL B  15       7.430 -20.229 -10.961  1.00  0.00           C  
ATOM   1960  O   VAL B  15       8.632 -20.487 -10.881  1.00  0.00           O  
ATOM   1961  CB  VAL B  15       6.501 -18.159 -12.080  1.00  0.00           C  
ATOM   1962  CG1 VAL B  15       7.635 -17.345 -11.436  1.00  0.00           C  
ATOM   1963  CG2 VAL B  15       6.186 -17.507 -13.431  1.00  0.00           C  
ATOM   1964  N   ARG B  16       6.598 -20.533  -9.969  1.00  0.00           N  
ATOM   1965  CA  ARG B  16       7.040 -21.184  -8.727  1.00  0.00           C  
ATOM   1966  C   ARG B  16       7.693 -22.542  -8.990  1.00  0.00           C  
ATOM   1967  O   ARG B  16       8.717 -22.851  -8.397  1.00  0.00           O  
ATOM   1968  CB  ARG B  16       5.870 -21.362  -7.762  1.00  0.00           C  
ATOM   1969  CG  ARG B  16       5.427 -20.034  -7.137  1.00  0.00           C  
ATOM   1970  CD  ARG B  16       4.245 -20.312  -6.198  1.00  0.00           C  
ATOM   1971  NE  ARG B  16       3.726 -19.093  -5.587  1.00  0.00           N  
ATOM   1972  CZ  ARG B  16       3.020 -19.030  -4.476  1.00  0.00           C  
ATOM   1973  NH1 ARG B  16       2.698 -20.112  -3.801  1.00  0.00           N  
ATOM   1974  NH2 ARG B  16       2.624 -17.878  -4.026  1.00  0.00           N  
ATOM   1975  N   SER B  17       7.121 -23.346  -9.872  1.00  0.00           N  
ATOM   1976  CA  SER B  17       7.649 -24.670 -10.208  1.00  0.00           C  
ATOM   1977  C   SER B  17       9.004 -24.585 -10.928  1.00  0.00           C  
ATOM   1978  O   SER B  17       9.904 -25.376 -10.649  1.00  0.00           O  
ATOM   1979  CB  SER B  17       6.662 -25.446 -11.076  1.00  0.00           C  
ATOM   1980  OG  SER B  17       5.398 -25.543 -10.441  1.00  0.00           O  
ATOM   1981  N   GLU B  18       9.190 -23.591 -11.798  1.00  0.00           N  
ATOM   1982  CA  GLU B  18      10.459 -23.326 -12.476  1.00  0.00           C  
ATOM   1983  C   GLU B  18      11.545 -22.876 -11.492  1.00  0.00           C  
ATOM   1984  O   GLU B  18      12.681 -23.345 -11.562  1.00  0.00           O  
ATOM   1985  CB  GLU B  18      10.257 -22.252 -13.540  1.00  0.00           C  
ATOM   1986  CG  GLU B  18       9.472 -22.766 -14.756  1.00  0.00           C  
ATOM   1987  CD  GLU B  18       8.987 -21.629 -15.668  1.00  0.00           C  
ATOM   1988  OE1 GLU B  18       8.037 -21.849 -16.444  1.00  0.00           O  
ATOM   1989  OE2 GLU B  18       9.508 -20.495 -15.599  1.00  0.00           O  
ATOM   1990  N   VAL B  19      11.190 -22.005 -10.539  1.00  0.00           N  
ATOM   1991  CA  VAL B  19      12.104 -21.613  -9.463  1.00  0.00           C  
ATOM   1992  C   VAL B  19      12.481 -22.829  -8.614  1.00  0.00           C  
ATOM   1993  O   VAL B  19      13.671 -23.051  -8.400  1.00  0.00           O  
ATOM   1994  CB  VAL B  19      11.509 -20.482  -8.603  1.00  0.00           C  
ATOM   1995  CG1 VAL B  19      12.379 -20.190  -7.379  1.00  0.00           C  
ATOM   1996  CG2 VAL B  19      11.404 -19.182  -9.408  1.00  0.00           C  
ATOM   1997  N   ALA B  20      11.528 -23.659  -8.215  1.00  0.00           N  
ATOM   1998  CA  ALA B  20      11.783 -24.864  -7.428  1.00  0.00           C  
ATOM   1999  C   ALA B  20      12.745 -25.831  -8.132  1.00  0.00           C  
ATOM   2000  O   ALA B  20      13.674 -26.352  -7.511  1.00  0.00           O  
ATOM   2001  CB  ALA B  20      10.446 -25.543  -7.112  1.00  0.00           C  
ATOM   2002  N   GLN B  21      12.593 -26.022  -9.446  1.00  0.00           N  
ATOM   2003  CA  GLN B  21      13.521 -26.835 -10.235  1.00  0.00           C  
ATOM   2004  C   GLN B  21      14.935 -26.246 -10.261  1.00  0.00           C  
ATOM   2005  O   GLN B  21      15.909 -26.990 -10.096  1.00  0.00           O  
ATOM   2006  CB  GLN B  21      13.010 -26.985 -11.678  1.00  0.00           C  
ATOM   2007  CG  GLN B  21      11.961 -28.089 -11.795  1.00  0.00           C  
ATOM   2008  CD  GLN B  21      11.517 -28.318 -13.251  1.00  0.00           C  
ATOM   2009  OE1 GLN B  21      11.793 -27.552 -14.157  1.00  0.00           O  
ATOM   2010  NE2 GLN B  21      10.814 -29.388 -13.528  1.00  0.00           N  
ATOM   2011  N   LYS B  22      15.075 -24.930 -10.425  1.00  0.00           N  
ATOM   2012  CA  LYS B  22      16.384 -24.266 -10.392  1.00  0.00           C  
ATOM   2013  C   LYS B  22      17.043 -24.376  -9.013  1.00  0.00           C  
ATOM   2014  O   LYS B  22      18.248 -24.594  -8.934  1.00  0.00           O  
ATOM   2015  CB  LYS B  22      16.245 -22.798 -10.812  1.00  0.00           C  
ATOM   2016  CG  LYS B  22      15.958 -22.638 -12.316  1.00  0.00           C  
ATOM   2017  CD  LYS B  22      15.764 -21.154 -12.654  1.00  0.00           C  
ATOM   2018  CE  LYS B  22      15.457 -20.966 -14.137  1.00  0.00           C  
ATOM   2019  NZ  LYS B  22      15.278 -19.527 -14.485  1.00  0.00           N  
ATOM   2020  N   VAL B  23      16.274 -24.285  -7.933  1.00  0.00           N  
ATOM   2021  CA  VAL B  23      16.765 -24.499  -6.564  1.00  0.00           C  
ATOM   2022  C   VAL B  23      17.240 -25.938  -6.374  1.00  0.00           C  
ATOM   2023  O   VAL B  23      18.347 -26.142  -5.876  1.00  0.00           O  
ATOM   2024  CB  VAL B  23      15.697 -24.124  -5.523  1.00  0.00           C  
ATOM   2025  CG1 VAL B  23      16.137 -24.467  -4.098  1.00  0.00           C  
ATOM   2026  CG2 VAL B  23      15.414 -22.621  -5.560  1.00  0.00           C  
ATOM   2027  N   GLN B  24      16.481 -26.928  -6.826  1.00  0.00           N  
ATOM   2028  CA  GLN B  24      16.922 -28.329  -6.776  1.00  0.00           C  
ATOM   2029  C   GLN B  24      18.214 -28.561  -7.569  1.00  0.00           C  
ATOM   2030  O   GLN B  24      19.096 -29.261  -7.080  1.00  0.00           O  
ATOM   2031  CB  GLN B  24      15.832 -29.279  -7.299  1.00  0.00           C  
ATOM   2032  CG  GLN B  24      14.816 -29.643  -6.212  1.00  0.00           C  
ATOM   2033  CD  GLN B  24      14.007 -30.891  -6.563  1.00  0.00           C  
ATOM   2034  OE1 GLN B  24      14.032 -31.418  -7.662  1.00  0.00           O  
ATOM   2035  NE2 GLN B  24      13.267 -31.436  -5.620  1.00  0.00           N  
ATOM   2036  N   ALA B  25      18.347 -27.961  -8.742  1.00  0.00           N  
ATOM   2037  CA  ALA B  25      19.565 -28.051  -9.540  1.00  0.00           C  
ATOM   2038  C   ALA B  25      20.777 -27.443  -8.809  1.00  0.00           C  
ATOM   2039  O   ALA B  25      21.844 -28.052  -8.795  1.00  0.00           O  
ATOM   2040  CB  ALA B  25      19.313 -27.386 -10.897  1.00  0.00           C  
ATOM   2041  N   ARG B  26      20.616 -26.298  -8.138  1.00  0.00           N  
ATOM   2042  CA  ARG B  26      21.663 -25.691  -7.301  1.00  0.00           C  
ATOM   2043  C   ARG B  26      22.071 -26.614  -6.155  1.00  0.00           C  
ATOM   2044  O   ARG B  26      23.258 -26.864  -5.973  1.00  0.00           O  
ATOM   2045  CB  ARG B  26      21.204 -24.334  -6.747  1.00  0.00           C  
ATOM   2046  CG  ARG B  26      21.328 -23.210  -7.789  1.00  0.00           C  
ATOM   2047  CD  ARG B  26      20.941 -21.840  -7.211  1.00  0.00           C  
ATOM   2048  NE  ARG B  26      21.815 -21.426  -6.108  1.00  0.00           N  
ATOM   2049  CZ  ARG B  26      22.958 -20.757  -6.166  1.00  0.00           C  
ATOM   2050  NH1 ARG B  26      23.464 -20.282  -7.267  1.00  0.00           N  
ATOM   2051  NH2 ARG B  26      23.628 -20.531  -5.084  1.00  0.00           N  
ATOM   2052  N   ILE B  27      21.105 -27.174  -5.414  1.00  0.00           N  
ATOM   2053  CA  ILE B  27      21.379 -28.101  -4.306  1.00  0.00           C  
ATOM   2054  C   ILE B  27      22.097 -29.356  -4.816  1.00  0.00           C  
ATOM   2055  O   ILE B  27      23.063 -29.804  -4.198  1.00  0.00           O  
ATOM   2056  CB  ILE B  27      20.075 -28.449  -3.554  1.00  0.00           C  
ATOM   2057  CG1 ILE B  27      19.505 -27.188  -2.859  1.00  0.00           C  
ATOM   2058  CG2 ILE B  27      20.305 -29.560  -2.517  1.00  0.00           C  
ATOM   2059  CD1 ILE B  27      18.082 -27.367  -2.315  1.00  0.00           C  
ATOM   2060  N   ALA B  28      21.684 -29.909  -5.948  1.00  0.00           N  
ATOM   2061  CA  ALA B  28      22.336 -31.063  -6.562  1.00  0.00           C  
ATOM   2062  C   ALA B  28      23.784 -30.772  -6.990  1.00  0.00           C  
ATOM   2063  O   ALA B  28      24.628 -31.665  -6.948  1.00  0.00           O  
ATOM   2064  CB  ALA B  28      21.485 -31.521  -7.754  1.00  0.00           C  
ATOM   2065  N   ALA B  29      24.088 -29.520  -7.335  1.00  0.00           N  
ATOM   2066  CA  ALA B  29      25.439 -29.047  -7.634  1.00  0.00           C  
ATOM   2067  C   ALA B  29      26.264 -28.702  -6.373  1.00  0.00           C  
ATOM   2068  O   ALA B  29      27.403 -28.240  -6.493  1.00  0.00           O  
ATOM   2069  CB  ALA B  29      25.332 -27.868  -8.609  1.00  0.00           C  
ATOM   2070  N   GLY B  30      25.725 -28.907  -5.172  1.00  0.00           N  
ATOM   2071  CA  GLY B  30      26.387 -28.583  -3.907  1.00  0.00           C  
ATOM   2072  C   GLY B  30      26.333 -27.102  -3.518  1.00  0.00           C  
ATOM   2073  O   GLY B  30      27.030 -26.688  -2.589  1.00  0.00           O  
ATOM   2074  N   LEU B  31      25.524 -26.314  -4.210  1.00  0.00           N  
ATOM   2075  CA  LEU B  31      25.333 -24.896  -3.920  1.00  0.00           C  
ATOM   2076  C   LEU B  31      24.252 -24.701  -2.854  1.00  0.00           C  
ATOM   2077  O   LEU B  31      23.345 -25.514  -2.689  1.00  0.00           O  
ATOM   2078  CB  LEU B  31      24.984 -24.143  -5.210  1.00  0.00           C  
ATOM   2079  CG  LEU B  31      26.016 -24.288  -6.335  1.00  0.00           C  
ATOM   2080  CD1 LEU B  31      25.487 -23.586  -7.593  1.00  0.00           C  
ATOM   2081  CD2 LEU B  31      27.371 -23.686  -5.949  1.00  0.00           C  
ATOM   2082  N   ARG B  32      24.324 -23.569  -2.158  1.00  0.00           N  
ATOM   2083  CA  ARG B  32      23.287 -23.209  -1.192  1.00  0.00           C  
ATOM   2084  C   ARG B  32      21.961 -22.886  -1.880  1.00  0.00           C  
ATOM   2085  O   ARG B  32      21.928 -22.372  -3.004  1.00  0.00           O  
ATOM   2086  CB  ARG B  32      23.761 -22.080  -0.256  1.00  0.00           C  
ATOM   2087  CG  ARG B  32      23.932 -20.735  -0.973  1.00  0.00           C  
ATOM   2088  CD  ARG B  32      24.336 -19.633   0.024  1.00  0.00           C  
ATOM   2089  NE  ARG B  32      24.455 -18.339  -0.650  1.00  0.00           N  
ATOM   2090  CZ  ARG B  32      23.463 -17.505  -0.952  1.00  0.00           C  
ATOM   2091  NH1 ARG B  32      22.225 -17.737  -0.643  1.00  0.00           N  
ATOM   2092  NH2 ARG B  32      23.711 -16.402  -1.591  1.00  0.00           N  
ATOM   2093  N   ALA B  33      20.873 -23.131  -1.170  1.00  0.00           N  
ATOM   2094  CA  ALA B  33      19.571 -22.608  -1.553  1.00  0.00           C  
ATOM   2095  C   ALA B  33      19.530 -21.081  -1.358  1.00  0.00           C  
ATOM   2096  O   ALA B  33      20.201 -20.574  -0.454  1.00  0.00           O  
ATOM   2097  CB  ALA B  33      18.488 -23.321  -0.735  1.00  0.00           C  
ATOM   2098  N   PRO B  34      18.734 -20.352  -2.144  1.00  0.00           N  
ATOM   2099  CA  PRO B  34      18.474 -18.944  -1.890  1.00  0.00           C  
ATOM   2100  C   PRO B  34      17.813 -18.735  -0.526  1.00  0.00           C  
ATOM   2101  O   PRO B  34      17.008 -19.561  -0.080  1.00  0.00           O  
ATOM   2102  CB  PRO B  34      17.578 -18.460  -3.030  1.00  0.00           C  
ATOM   2103  CG  PRO B  34      17.811 -19.489  -4.134  1.00  0.00           C  
ATOM   2104  CD  PRO B  34      18.087 -20.778  -3.362  1.00  0.00           C  
ATOM   2105  N   GLY B  35      18.156 -17.630   0.131  1.00  0.00           N  
ATOM   2106  CA  GLY B  35      17.653 -17.266   1.441  1.00  0.00           C  
ATOM   2107  C   GLY B  35      16.816 -15.985   1.405  1.00  0.00           C  
ATOM   2108  O   GLY B  35      17.284 -14.943   0.963  1.00  0.00           O  
ATOM   2109  N   LEU B  36      15.609 -16.064   1.923  1.00  0.00           N  
ATOM   2110  CA  LEU B  36      14.745 -14.902   2.114  1.00  0.00           C  
ATOM   2111  C   LEU B  36      14.564 -14.612   3.604  1.00  0.00           C  
ATOM   2112  O   LEU B  36      14.006 -15.427   4.344  1.00  0.00           O  
ATOM   2113  CB  LEU B  36      13.405 -15.130   1.396  1.00  0.00           C  
ATOM   2114  CG  LEU B  36      12.435 -13.929   1.498  1.00  0.00           C  
ATOM   2115  CD1 LEU B  36      12.932 -12.702   0.748  1.00  0.00           C  
ATOM   2116  CD2 LEU B  36      11.074 -14.287   0.902  1.00  0.00           C  
ATOM   2117  N   ALA B  37      14.982 -13.424   4.044  1.00  0.00           N  
ATOM   2118  CA  ALA B  37      14.646 -12.903   5.356  1.00  0.00           C  
ATOM   2119  C   ALA B  37      13.359 -12.084   5.267  1.00  0.00           C  
ATOM   2120  O   ALA B  37      13.263 -11.132   4.505  1.00  0.00           O  
ATOM   2121  CB  ALA B  37      15.816 -12.086   5.905  1.00  0.00           C  
ATOM   2122  N   VAL B  38      12.378 -12.463   6.062  1.00  0.00           N  
ATOM   2123  CA  VAL B  38      11.121 -11.721   6.165  1.00  0.00           C  
ATOM   2124  C   VAL B  38      11.032 -11.109   7.550  1.00  0.00           C  
ATOM   2125  O   VAL B  38      10.908 -11.828   8.547  1.00  0.00           O  
ATOM   2126  CB  VAL B  38       9.895 -12.596   5.848  1.00  0.00           C  
ATOM   2127  CG1 VAL B  38       8.659 -11.701   5.769  1.00  0.00           C  
ATOM   2128  CG2 VAL B  38      10.029 -13.321   4.505  1.00  0.00           C  
ATOM   2129  N   VAL B  39      11.092  -9.793   7.596  1.00  0.00           N  
ATOM   2130  CA  VAL B  39      11.032  -9.002   8.822  1.00  0.00           C  
ATOM   2131  C   VAL B  39       9.616  -8.487   9.004  1.00  0.00           C  
ATOM   2132  O   VAL B  39       9.080  -7.772   8.154  1.00  0.00           O  
ATOM   2133  CB  VAL B  39      12.063  -7.860   8.818  1.00  0.00           C  
ATOM   2134  CG1 VAL B  39      12.081  -7.152  10.177  1.00  0.00           C  
ATOM   2135  CG2 VAL B  39      13.477  -8.364   8.518  1.00  0.00           C  
ATOM   2136  N   LEU B  40       9.045  -8.853  10.128  1.00  0.00           N  
ATOM   2137  CA  LEU B  40       7.751  -8.367  10.575  1.00  0.00           C  
ATOM   2138  C   LEU B  40       7.965  -7.599  11.874  1.00  0.00           C  
ATOM   2139  O   LEU B  40       8.573  -8.125  12.798  1.00  0.00           O  
ATOM   2140  CB  LEU B  40       6.826  -9.576  10.770  1.00  0.00           C  
ATOM   2141  CG  LEU B  40       5.429  -9.212  11.306  1.00  0.00           C  
ATOM   2142  CD1 LEU B  40       4.664  -8.371  10.299  1.00  0.00           C  
ATOM   2143  CD2 LEU B  40       4.633 -10.484  11.574  1.00  0.00           C  
ATOM   2144  N   VAL B  41       7.447  -6.384  11.956  1.00  0.00           N  
ATOM   2145  CA  VAL B  41       7.482  -5.594  13.187  1.00  0.00           C  
ATOM   2146  C   VAL B  41       6.061  -5.427  13.701  1.00  0.00           C  
ATOM   2147  O   VAL B  41       5.183  -4.954  12.984  1.00  0.00           O  
ATOM   2148  CB  VAL B  41       8.194  -4.244  13.014  1.00  0.00           C  
ATOM   2149  CG1 VAL B  41       8.485  -3.646  14.387  1.00  0.00           C  
ATOM   2150  CG2 VAL B  41       9.531  -4.381  12.276  1.00  0.00           C  
ATOM   2151  N   GLY B  42       5.853  -5.832  14.937  1.00  0.00           N  
ATOM   2152  CA  GLY B  42       4.535  -5.918  15.532  1.00  0.00           C  
ATOM   2153  C   GLY B  42       3.779  -7.188  15.148  1.00  0.00           C  
ATOM   2154  O   GLY B  42       4.113  -7.899  14.200  1.00  0.00           O  
ATOM   2155  N   SER B  43       2.728  -7.476  15.897  1.00  0.00           N  
ATOM   2156  CA  SER B  43       1.919  -8.691  15.738  1.00  0.00           C  
ATOM   2157  C   SER B  43       0.795  -8.518  14.712  1.00  0.00           C  
ATOM   2158  O   SER B  43      -0.230  -9.188  14.799  1.00  0.00           O  
ATOM   2159  CB  SER B  43       1.424  -9.181  17.099  1.00  0.00           C  
ATOM   2160  OG  SER B  43       1.044  -8.115  17.935  1.00  0.00           O  
ATOM   2161  N   ASN B  44       0.961  -7.631  13.754  1.00  0.00           N  
ATOM   2162  CA  ASN B  44      -0.005  -7.314  12.721  1.00  0.00           C  
ATOM   2163  C   ASN B  44      -0.398  -8.584  11.947  1.00  0.00           C  
ATOM   2164  O   ASN B  44       0.415  -9.109  11.194  1.00  0.00           O  
ATOM   2165  CB  ASN B  44       0.629  -6.215  11.848  1.00  0.00           C  
ATOM   2166  CG  ASN B  44      -0.160  -5.879  10.611  1.00  0.00           C  
ATOM   2167  OD1 ASN B  44      -0.764  -6.707   9.975  1.00  0.00           O  
ATOM   2168  ND2 ASN B  44      -0.162  -4.627  10.192  1.00  0.00           N  
ATOM   2169  N   PRO B  45      -1.624  -9.121  12.109  1.00  0.00           N  
ATOM   2170  CA  PRO B  45      -1.919 -10.399  11.476  1.00  0.00           C  
ATOM   2171  C   PRO B  45      -2.125 -10.339   9.953  1.00  0.00           C  
ATOM   2172  O   PRO B  45      -1.978 -11.369   9.326  1.00  0.00           O  
ATOM   2173  CB  PRO B  45      -3.052 -11.035  12.286  1.00  0.00           C  
ATOM   2174  CG  PRO B  45      -3.172 -10.207  13.568  1.00  0.00           C  
ATOM   2175  CD  PRO B  45      -2.537  -8.865  13.201  1.00  0.00           C  
ATOM   2176  N   ALA B  46      -2.374  -9.181   9.326  1.00  0.00           N  
ATOM   2177  CA  ALA B  46      -2.320  -9.062   7.852  1.00  0.00           C  
ATOM   2178  C   ALA B  46      -0.924  -9.308   7.364  1.00  0.00           C  
ATOM   2179  O   ALA B  46      -0.675 -10.132   6.496  1.00  0.00           O  
ATOM   2180  CB  ALA B  46      -2.700  -7.667   7.292  1.00  0.00           C  
ATOM   2181  N   SER B  47      -0.009  -8.589   7.996  1.00  0.00           N  
ATOM   2182  CA  SER B  47       1.403  -8.761   7.813  1.00  0.00           C  
ATOM   2183  C   SER B  47       1.791 -10.195   8.134  1.00  0.00           C  
ATOM   2184  O   SER B  47       2.465 -10.815   7.327  1.00  0.00           O  
ATOM   2185  CB  SER B  47       2.144  -7.742   8.662  1.00  0.00           C  
ATOM   2186  OG  SER B  47       1.854  -6.437   8.202  1.00  0.00           O  
ATOM   2187  N   GLN B  48       1.277 -10.806   9.205  1.00  0.00           N  
ATOM   2188  CA  GLN B  48       1.488 -12.223   9.498  1.00  0.00           C  
ATOM   2189  C   GLN B  48       0.967 -13.128   8.377  1.00  0.00           C  
ATOM   2190  O   GLN B  48       1.613 -14.127   8.079  1.00  0.00           O  
ATOM   2191  CB  GLN B  48       0.824 -12.636  10.815  1.00  0.00           C  
ATOM   2192  CG  GLN B  48       1.607 -12.136  12.038  1.00  0.00           C  
ATOM   2193  CD  GLN B  48       0.921 -12.477  13.362  1.00  0.00           C  
ATOM   2194  OE1 GLN B  48      -0.168 -13.021  13.413  1.00  0.00           O  
ATOM   2195  NE2 GLN B  48       1.538 -12.179  14.473  1.00  0.00           N  
ATOM   2196  N   ILE B  49      -0.137 -12.802   7.720  1.00  0.00           N  
ATOM   2197  CA  ILE B  49      -0.661 -13.622   6.620  1.00  0.00           C  
ATOM   2198  C   ILE B  49       0.089 -13.384   5.320  1.00  0.00           C  
ATOM   2199  O   ILE B  49       0.383 -14.342   4.611  1.00  0.00           O  
ATOM   2200  CB  ILE B  49      -2.160 -13.401   6.450  1.00  0.00           C  
ATOM   2201  CG1 ILE B  49      -2.837 -14.032   7.672  1.00  0.00           C  
ATOM   2202  CG2 ILE B  49      -2.722 -14.010   5.142  1.00  0.00           C  
ATOM   2203  CD1 ILE B  49      -3.895 -13.131   8.183  1.00  0.00           C  
ATOM   2204  N   TYR B  50       0.476 -12.154   5.056  1.00  0.00           N  
ATOM   2205  CA  TYR B  50       1.400 -11.872   3.964  1.00  0.00           C  
ATOM   2206  C   TYR B  50       2.700 -12.615   4.155  1.00  0.00           C  
ATOM   2207  O   TYR B  50       3.159 -13.324   3.262  1.00  0.00           O  
ATOM   2208  CB  TYR B  50       1.675 -10.360   3.840  1.00  0.00           C  
ATOM   2209  CG  TYR B  50       0.642  -9.707   2.990  1.00  0.00           C  
ATOM   2210  CD1 TYR B  50       0.670  -9.970   1.621  1.00  0.00           C  
ATOM   2211  CD2 TYR B  50      -0.475  -9.109   3.574  1.00  0.00           C  
ATOM   2212  CE1 TYR B  50      -0.478  -9.850   0.881  1.00  0.00           C  
ATOM   2213  CE2 TYR B  50      -1.643  -8.999   2.842  1.00  0.00           C  
ATOM   2214  CZ  TYR B  50      -1.652  -9.468   1.525  1.00  0.00           C  
ATOM   2215  OH  TYR B  50      -2.828  -9.700   0.925  1.00  0.00           O  
ATOM   2216  N   VAL B  51       3.260 -12.502   5.366  1.00  0.00           N  
ATOM   2217  CA  VAL B  51       4.465 -13.196   5.781  1.00  0.00           C  
ATOM   2218  C   VAL B  51       4.259 -14.709   5.717  1.00  0.00           C  
ATOM   2219  O   VAL B  51       5.090 -15.386   5.136  1.00  0.00           O  
ATOM   2220  CB  VAL B  51       4.882 -12.703   7.174  1.00  0.00           C  
ATOM   2221  CG1 VAL B  51       5.934 -13.587   7.828  1.00  0.00           C  
ATOM   2222  CG2 VAL B  51       5.443 -11.289   7.074  1.00  0.00           C  
ATOM   2223  N   ALA B  52       3.153 -15.235   6.207  1.00  0.00           N  
ATOM   2224  CA  ALA B  52       2.862 -16.664   6.135  1.00  0.00           C  
ATOM   2225  C   ALA B  52       2.718 -17.140   4.678  1.00  0.00           C  
ATOM   2226  O   ALA B  52       3.260 -18.181   4.324  1.00  0.00           O  
ATOM   2227  CB  ALA B  52       1.611 -16.981   6.955  1.00  0.00           C  
ATOM   2228  N   SER B  53       2.068 -16.360   3.820  1.00  0.00           N  
ATOM   2229  CA  SER B  53       1.969 -16.656   2.388  1.00  0.00           C  
ATOM   2230  C   SER B  53       3.344 -16.630   1.706  1.00  0.00           C  
ATOM   2231  O   SER B  53       3.653 -17.521   0.915  1.00  0.00           O  
ATOM   2232  CB  SER B  53       1.033 -15.652   1.712  1.00  0.00           C  
ATOM   2233  OG  SER B  53       0.897 -15.949   0.335  1.00  0.00           O  
ATOM   2234  N   LYS B  54       4.203 -15.665   2.057  1.00  0.00           N  
ATOM   2235  CA  LYS B  54       5.571 -15.549   1.546  1.00  0.00           C  
ATOM   2236  C   LYS B  54       6.453 -16.687   2.089  1.00  0.00           C  
ATOM   2237  O   LYS B  54       7.128 -17.337   1.296  1.00  0.00           O  
ATOM   2238  CB  LYS B  54       6.129 -14.144   1.873  1.00  0.00           C  
ATOM   2239  CG  LYS B  54       5.452 -13.021   1.046  1.00  0.00           C  
ATOM   2240  CD  LYS B  54       5.782 -11.602   1.560  1.00  0.00           C  
ATOM   2241  CE  LYS B  54       5.177 -10.501   0.661  1.00  0.00           C  
ATOM   2242  NZ  LYS B  54       5.620  -9.110   0.993  1.00  0.00           N  
ATOM   2243  N   ARG B  55       6.370 -17.013   3.389  1.00  0.00           N  
ATOM   2244  CA  ARG B  55       7.061 -18.161   4.010  1.00  0.00           C  
ATOM   2245  C   ARG B  55       6.648 -19.477   3.351  1.00  0.00           C  
ATOM   2246  O   ARG B  55       7.510 -20.252   2.956  1.00  0.00           O  
ATOM   2247  CB  ARG B  55       6.764 -18.238   5.521  1.00  0.00           C  
ATOM   2248  CG  ARG B  55       7.488 -17.168   6.355  1.00  0.00           C  
ATOM   2249  CD  ARG B  55       7.068 -17.238   7.836  1.00  0.00           C  
ATOM   2250  NE  ARG B  55       7.530 -16.059   8.587  1.00  0.00           N  
ATOM   2251  CZ  ARG B  55       7.262 -15.694   9.838  1.00  0.00           C  
ATOM   2252  NH1 ARG B  55       6.593 -16.426  10.679  1.00  0.00           N  
ATOM   2253  NH2 ARG B  55       7.646 -14.546  10.270  1.00  0.00           N  
ATOM   2254  N   LYS B  56       5.350 -19.684   3.165  1.00  0.00           N  
ATOM   2255  CA  LYS B  56       4.830 -20.879   2.499  1.00  0.00           C  
ATOM   2256  C   LYS B  56       5.303 -20.971   1.045  1.00  0.00           C  
ATOM   2257  O   LYS B  56       5.643 -22.052   0.580  1.00  0.00           O  
ATOM   2258  CB  LYS B  56       3.307 -20.878   2.608  1.00  0.00           C  
ATOM   2259  CG  LYS B  56       2.726 -22.202   2.104  1.00  0.00           C  
ATOM   2260  CD  LYS B  56       1.210 -22.240   2.303  1.00  0.00           C  
ATOM   2261  CE  LYS B  56       0.714 -23.597   1.837  1.00  0.00           C  
ATOM   2262  NZ  LYS B  56      -0.753 -23.733   1.983  1.00  0.00           N  
ATOM   2263  N   ALA B  57       5.373 -19.843   0.345  1.00  0.00           N  
ATOM   2264  CA  ALA B  57       5.930 -19.809  -0.998  1.00  0.00           C  
ATOM   2265  C   ALA B  57       7.430 -20.165  -1.006  1.00  0.00           C  
ATOM   2266  O   ALA B  57       7.860 -20.890  -1.895  1.00  0.00           O  
ATOM   2267  CB  ALA B  57       5.657 -18.445  -1.628  1.00  0.00           C  
ATOM   2268  N   CYS B  58       8.210 -19.716  -0.008  1.00  0.00           N  
ATOM   2269  CA  CYS B  58       9.610 -20.108   0.153  1.00  0.00           C  
ATOM   2270  C   CYS B  58       9.761 -21.614   0.410  1.00  0.00           C  
ATOM   2271  O   CYS B  58      10.572 -22.250  -0.256  1.00  0.00           O  
ATOM   2272  CB  CYS B  58      10.265 -19.327   1.297  1.00  0.00           C  
ATOM   2273  SG  CYS B  58      10.334 -17.558   0.910  1.00  0.00           S  
ATOM   2274  N   GLU B  59       8.966 -22.183   1.307  1.00  0.00           N  
ATOM   2275  CA  GLU B  59       8.962 -23.634   1.552  1.00  0.00           C  
ATOM   2276  C   GLU B  59       8.607 -24.425   0.290  1.00  0.00           C  
ATOM   2277  O   GLU B  59       9.272 -25.410  -0.006  1.00  0.00           O  
ATOM   2278  CB  GLU B  59       7.959 -23.991   2.660  1.00  0.00           C  
ATOM   2279  CG  GLU B  59       8.501 -23.765   4.069  1.00  0.00           C  
ATOM   2280  CD  GLU B  59       7.501 -24.162   5.163  1.00  0.00           C  
ATOM   2281  OE1 GLU B  59       7.952 -24.421   6.297  1.00  0.00           O  
ATOM   2282  OE2 GLU B  59       6.275 -24.189   4.889  1.00  0.00           O  
ATOM   2283  N   GLU B  60       7.609 -23.990  -0.478  1.00  0.00           N  
ATOM   2284  CA  GLU B  60       7.205 -24.646  -1.719  1.00  0.00           C  
ATOM   2285  C   GLU B  60       8.333 -24.735  -2.757  1.00  0.00           C  
ATOM   2286  O   GLU B  60       8.389 -25.704  -3.514  1.00  0.00           O  
ATOM   2287  CB  GLU B  60       6.011 -23.913  -2.356  1.00  0.00           C  
ATOM   2288  CG  GLU B  60       4.653 -24.322  -1.780  1.00  0.00           C  
ATOM   2289  CD  GLU B  60       3.456 -23.555  -2.398  1.00  0.00           C  
ATOM   2290  OE1 GLU B  60       2.311 -23.834  -1.980  1.00  0.00           O  
ATOM   2291  OE2 GLU B  60       3.641 -22.667  -3.263  1.00  0.00           O  
ATOM   2292  N   VAL B  61       9.236 -23.747  -2.795  1.00  0.00           N  
ATOM   2293  CA  VAL B  61      10.331 -23.701  -3.773  1.00  0.00           C  
ATOM   2294  C   VAL B  61      11.686 -24.132  -3.199  1.00  0.00           C  
ATOM   2295  O   VAL B  61      12.677 -24.156  -3.921  1.00  0.00           O  
ATOM   2296  CB  VAL B  61      10.410 -22.352  -4.489  1.00  0.00           C  
ATOM   2297  CG1 VAL B  61       9.082 -22.002  -5.171  1.00  0.00           C  
ATOM   2298  CG2 VAL B  61      10.818 -21.213  -3.558  1.00  0.00           C  
ATOM   2299  N   GLY B  62      11.748 -24.486  -1.908  1.00  0.00           N  
ATOM   2300  CA  GLY B  62      12.959 -24.951  -1.241  1.00  0.00           C  
ATOM   2301  C   GLY B  62      13.931 -23.845  -0.831  1.00  0.00           C  
ATOM   2302  O   GLY B  62      15.116 -24.119  -0.649  1.00  0.00           O  
ATOM   2303  N   PHE B  63      13.471 -22.610  -0.679  1.00  0.00           N  
ATOM   2304  CA  PHE B  63      14.287 -21.535  -0.129  1.00  0.00           C  
ATOM   2305  C   PHE B  63      14.490 -21.694   1.374  1.00  0.00           C  
ATOM   2306  O   PHE B  63      13.620 -22.170   2.092  1.00  0.00           O  
ATOM   2307  CB  PHE B  63      13.673 -20.160  -0.413  1.00  0.00           C  
ATOM   2308  CG  PHE B  63      13.681 -19.670  -1.840  1.00  0.00           C  
ATOM   2309  CD1 PHE B  63      14.300 -20.375  -2.881  1.00  0.00           C  
ATOM   2310  CD2 PHE B  63      13.089 -18.423  -2.125  1.00  0.00           C  
ATOM   2311  CE1 PHE B  63      14.328 -19.851  -4.188  1.00  0.00           C  
ATOM   2312  CE2 PHE B  63      13.112 -17.896  -3.421  1.00  0.00           C  
ATOM   2313  CZ  PHE B  63      13.730 -18.607  -4.457  1.00  0.00           C  
ATOM   2314  N   VAL B  64      15.613 -21.173   1.875  1.00  0.00           N  
ATOM   2315  CA  VAL B  64      15.761 -20.910   3.298  1.00  0.00           C  
ATOM   2316  C   VAL B  64      14.940 -19.666   3.627  1.00  0.00           C  
ATOM   2317  O   VAL B  64      15.234 -18.576   3.147  1.00  0.00           O  
ATOM   2318  CB  VAL B  64      17.235 -20.752   3.690  1.00  0.00           C  
ATOM   2319  CG1 VAL B  64      17.379 -20.441   5.179  1.00  0.00           C  
ATOM   2320  CG2 VAL B  64      18.011 -22.046   3.397  1.00  0.00           C  
ATOM   2321  N   SER B  65      13.934 -19.822   4.462  1.00  0.00           N  
ATOM   2322  CA  SER B  65      13.165 -18.683   4.960  1.00  0.00           C  
ATOM   2323  C   SER B  65      13.564 -18.375   6.396  1.00  0.00           C  
ATOM   2324  O   SER B  65      13.367 -19.205   7.284  1.00  0.00           O  
ATOM   2325  CB  SER B  65      11.672 -18.955   4.825  1.00  0.00           C  
ATOM   2326  OG  SER B  65      10.914 -17.850   5.299  1.00  0.00           O  
ATOM   2327  N   ARG B  66      14.088 -17.177   6.646  1.00  0.00           N  
ATOM   2328  CA  ARG B  66      14.293 -16.657   7.999  1.00  0.00           C  
ATOM   2329  C   ARG B  66      13.216 -15.644   8.332  1.00  0.00           C  
ATOM   2330  O   ARG B  66      12.989 -14.680   7.619  1.00  0.00           O  
ATOM   2331  CB  ARG B  66      15.684 -16.059   8.188  1.00  0.00           C  
ATOM   2332  CG  ARG B  66      16.725 -17.124   8.566  1.00  0.00           C  
ATOM   2333  CD  ARG B  66      18.002 -16.413   9.003  1.00  0.00           C  
ATOM   2334  NE  ARG B  66      19.105 -17.341   9.273  1.00  0.00           N  
ATOM   2335  CZ  ARG B  66      20.392 -17.000   9.308  1.00  0.00           C  
ATOM   2336  NH1 ARG B  66      20.765 -15.752   9.238  1.00  0.00           N  
ATOM   2337  NH2 ARG B  66      21.314 -17.889   9.371  1.00  0.00           N  
ATOM   2338  N   SER B  67      12.592 -15.883   9.457  1.00  0.00           N  
ATOM   2339  CA  SER B  67      11.497 -15.080   9.949  1.00  0.00           C  
ATOM   2340  C   SER B  67      11.954 -14.294  11.160  1.00  0.00           C  
ATOM   2341  O   SER B  67      12.421 -14.881  12.124  1.00  0.00           O  
ATOM   2342  CB  SER B  67      10.367 -16.010  10.326  1.00  0.00           C  
ATOM   2343  OG  SER B  67       9.878 -16.633   9.149  1.00  0.00           O  
ATOM   2344  N   TYR B  68      11.801 -12.984  11.103  1.00  0.00           N  
ATOM   2345  CA  TYR B  68      12.082 -12.079  12.201  1.00  0.00           C  
ATOM   2346  C   TYR B  68      10.775 -11.416  12.617  1.00  0.00           C  
ATOM   2347  O   TYR B  68      10.335 -10.458  11.985  1.00  0.00           O  
ATOM   2348  CB  TYR B  68      13.149 -11.072  11.780  1.00  0.00           C  
ATOM   2349  CG  TYR B  68      14.474 -11.700  11.432  1.00  0.00           C  
ATOM   2350  CD1 TYR B  68      15.466 -11.849  12.416  1.00  0.00           C  
ATOM   2351  CD2 TYR B  68      14.722 -12.158  10.126  1.00  0.00           C  
ATOM   2352  CE1 TYR B  68      16.700 -12.433  12.095  1.00  0.00           C  
ATOM   2353  CE2 TYR B  68      15.945 -12.751   9.795  1.00  0.00           C  
ATOM   2354  CZ  TYR B  68      16.937 -12.885  10.786  1.00  0.00           C  
ATOM   2355  OH  TYR B  68      18.141 -13.465  10.471  1.00  0.00           O  
ATOM   2356  N   ASP B  69      10.165 -11.957  13.659  1.00  0.00           N  
ATOM   2357  CA  ASP B  69       8.943 -11.414  14.237  1.00  0.00           C  
ATOM   2358  C   ASP B  69       9.331 -10.507  15.410  1.00  0.00           C  
ATOM   2359  O   ASP B  69       9.490 -10.950  16.545  1.00  0.00           O  
ATOM   2360  CB  ASP B  69       7.984 -12.562  14.616  1.00  0.00           C  
ATOM   2361  CG  ASP B  69       7.500 -13.377  13.396  1.00  0.00           C  
ATOM   2362  OD1 ASP B  69       7.111 -12.780  12.374  1.00  0.00           O  
ATOM   2363  OD2 ASP B  69       7.496 -14.622  13.426  1.00  0.00           O  
ATOM   2364  N   LEU B  70       9.547  -9.233  15.113  1.00  0.00           N  
ATOM   2365  CA  LEU B  70       9.990  -8.240  16.080  1.00  0.00           C  
ATOM   2366  C   LEU B  70       8.788  -7.651  16.829  1.00  0.00           C  
ATOM   2367  O   LEU B  70       7.724  -7.462  16.237  1.00  0.00           O  
ATOM   2368  CB  LEU B  70      10.804  -7.141  15.381  1.00  0.00           C  
ATOM   2369  CG  LEU B  70      12.048  -7.615  14.618  1.00  0.00           C  
ATOM   2370  CD1 LEU B  70      12.735  -6.411  13.984  1.00  0.00           C  
ATOM   2371  CD2 LEU B  70      13.060  -8.321  15.520  1.00  0.00           C  
ATOM   2372  N   PRO B  71       8.957  -7.322  18.127  1.00  0.00           N  
ATOM   2373  CA  PRO B  71       7.893  -6.683  18.889  1.00  0.00           C  
ATOM   2374  C   PRO B  71       7.585  -5.287  18.334  1.00  0.00           C  
ATOM   2375  O   PRO B  71       8.441  -4.606  17.785  1.00  0.00           O  
ATOM   2376  CB  PRO B  71       8.393  -6.656  20.334  1.00  0.00           C  
ATOM   2377  CG  PRO B  71       9.914  -6.633  20.185  1.00  0.00           C  
ATOM   2378  CD  PRO B  71      10.149  -7.475  18.931  1.00  0.00           C  
ATOM   2379  N   GLU B  72       6.367  -4.838  18.566  1.00  0.00           N  
ATOM   2380  CA  GLU B  72       5.907  -3.512  18.132  1.00  0.00           C  
ATOM   2381  C   GLU B  72       6.686  -2.352  18.784  1.00  0.00           C  
ATOM   2382  O   GLU B  72       6.708  -1.239  18.283  1.00  0.00           O  
ATOM   2383  CB  GLU B  72       4.406  -3.430  18.440  1.00  0.00           C  
ATOM   2384  CG  GLU B  72       3.667  -2.287  17.733  1.00  0.00           C  
ATOM   2385  CD  GLU B  72       2.136  -2.433  17.851  1.00  0.00           C  
ATOM   2386  OE1 GLU B  72       1.441  -1.871  16.986  1.00  0.00           O  
ATOM   2387  OE2 GLU B  72       1.672  -3.158  18.762  1.00  0.00           O  
ATOM   2388  N   THR B  73       7.376  -2.637  19.905  1.00  0.00           N  
ATOM   2389  CA  THR B  73       8.268  -1.707  20.609  1.00  0.00           C  
ATOM   2390  C   THR B  73       9.643  -1.566  19.958  1.00  0.00           C  
ATOM   2391  O   THR B  73      10.449  -0.783  20.458  1.00  0.00           O  
ATOM   2392  CB  THR B  73       8.454  -2.150  22.067  1.00  0.00           C  
ATOM   2393  OG1 THR B  73       8.934  -3.475  22.120  1.00  0.00           O  
ATOM   2394  CG2 THR B  73       7.137  -2.110  22.847  1.00  0.00           C  
ATOM   2395  N   THR B  74       9.938  -2.319  18.912  1.00  0.00           N  
ATOM   2396  CA  THR B  74      11.218  -2.237  18.195  1.00  0.00           C  
ATOM   2397  C   THR B  74      11.435  -0.820  17.688  1.00  0.00           C  
ATOM   2398  O   THR B  74      10.585  -0.253  16.999  1.00  0.00           O  
ATOM   2399  CB  THR B  74      11.263  -3.232  17.033  1.00  0.00           C  
ATOM   2400  OG1 THR B  74      11.097  -4.536  17.538  1.00  0.00           O  
ATOM   2401  CG2 THR B  74      12.591  -3.232  16.280  1.00  0.00           C  
ATOM   2402  N   SER B  75      12.584  -0.250  18.021  1.00  0.00           N  
ATOM   2403  CA  SER B  75      12.969   1.079  17.575  1.00  0.00           C  
ATOM   2404  C   SER B  75      13.427   1.078  16.112  1.00  0.00           C  
ATOM   2405  O   SER B  75      13.839   0.053  15.566  1.00  0.00           O  
ATOM   2406  CB  SER B  75      14.052   1.635  18.505  1.00  0.00           C  
ATOM   2407  OG  SER B  75      15.232   0.875  18.403  1.00  0.00           O  
ATOM   2408  N   GLU B  76      13.424   2.242  15.481  1.00  0.00           N  
ATOM   2409  CA  GLU B  76      14.021   2.417  14.154  1.00  0.00           C  
ATOM   2410  C   GLU B  76      15.489   1.955  14.144  1.00  0.00           C  
ATOM   2411  O   GLU B  76      15.917   1.283  13.211  1.00  0.00           O  
ATOM   2412  CB  GLU B  76      13.906   3.894  13.704  1.00  0.00           C  
ATOM   2413  CG  GLU B  76      14.449   4.161  12.291  1.00  0.00           C  
ATOM   2414  CD  GLU B  76      14.314   5.636  11.848  1.00  0.00           C  
ATOM   2415  OE1 GLU B  76      15.344   6.353  11.762  1.00  0.00           O  
ATOM   2416  OE2 GLU B  76      13.192   6.080  11.553  1.00  0.00           O  
ATOM   2417  N   ALA B  77      16.243   2.276  15.206  1.00  0.00           N  
ATOM   2418  CA  ALA B  77      17.652   1.913  15.308  1.00  0.00           C  
ATOM   2419  C   ALA B  77      17.859   0.387  15.338  1.00  0.00           C  
ATOM   2420  O   ALA B  77      18.660  -0.120  14.561  1.00  0.00           O  
ATOM   2421  CB  ALA B  77      18.247   2.593  16.553  1.00  0.00           C  
ATOM   2422  N   GLU B  78      17.085  -0.337  16.146  1.00  0.00           N  
ATOM   2423  CA  GLU B  78      17.159  -1.807  16.221  1.00  0.00           C  
ATOM   2424  C   GLU B  78      16.761  -2.458  14.892  1.00  0.00           C  
ATOM   2425  O   GLU B  78      17.380  -3.435  14.457  1.00  0.00           O  
ATOM   2426  CB  GLU B  78      16.224  -2.312  17.329  1.00  0.00           C  
ATOM   2427  CG  GLU B  78      16.726  -1.998  18.747  1.00  0.00           C  
ATOM   2428  CD  GLU B  78      15.612  -2.130  19.798  1.00  0.00           C  
ATOM   2429  OE1 GLU B  78      15.877  -2.681  20.886  1.00  0.00           O  
ATOM   2430  OE2 GLU B  78      14.494  -1.630  19.520  1.00  0.00           O  
ATOM   2431  N   LEU B  79      15.756  -1.917  14.220  1.00  0.00           N  
ATOM   2432  CA  LEU B  79      15.345  -2.427  12.919  1.00  0.00           C  
ATOM   2433  C   LEU B  79      16.416  -2.188  11.852  1.00  0.00           C  
ATOM   2434  O   LEU B  79      16.686  -3.077  11.046  1.00  0.00           O  
ATOM   2435  CB  LEU B  79      13.993  -1.808  12.544  1.00  0.00           C  
ATOM   2436  CG  LEU B  79      13.448  -2.297  11.186  1.00  0.00           C  
ATOM   2437  CD1 LEU B  79      13.257  -3.811  11.129  1.00  0.00           C  
ATOM   2438  CD2 LEU B  79      12.084  -1.650  10.941  1.00  0.00           C  
ATOM   2439  N   LEU B  80      17.037  -1.013  11.850  1.00  0.00           N  
ATOM   2440  CA  LEU B  80      18.138  -0.697  10.939  1.00  0.00           C  
ATOM   2441  C   LEU B  80      19.354  -1.583  11.200  1.00  0.00           C  
ATOM   2442  O   LEU B  80      19.970  -2.058  10.250  1.00  0.00           O  
ATOM   2443  CB  LEU B  80      18.500   0.789  11.057  1.00  0.00           C  
ATOM   2444  CG  LEU B  80      17.449   1.772  10.487  1.00  0.00           C  
ATOM   2445  CD1 LEU B  80      17.863   3.207  10.837  1.00  0.00           C  
ATOM   2446  CD2 LEU B  80      17.302   1.668   8.977  1.00  0.00           C  
ATOM   2447  N   GLU B  81      19.662  -1.873  12.472  1.00  0.00           N  
ATOM   2448  CA  GLU B  81      20.770  -2.764  12.857  1.00  0.00           C  
ATOM   2449  C   GLU B  81      20.512  -4.214  12.404  1.00  0.00           C  
ATOM   2450  O   GLU B  81      21.414  -4.884  11.894  1.00  0.00           O  
ATOM   2451  CB  GLU B  81      20.971  -2.647  14.373  1.00  0.00           C  
ATOM   2452  CG  GLU B  81      22.311  -3.227  14.838  1.00  0.00           C  
ATOM   2453  CD  GLU B  81      22.582  -2.946  16.332  1.00  0.00           C  
ATOM   2454  OE1 GLU B  81      23.783  -2.869  16.691  1.00  0.00           O  
ATOM   2455  OE2 GLU B  81      21.620  -2.807  17.105  1.00  0.00           O  
ATOM   2456  N   LEU B  82      19.257  -4.670  12.488  1.00  0.00           N  
ATOM   2457  CA  LEU B  82      18.870  -5.951  11.906  1.00  0.00           C  
ATOM   2458  C   LEU B  82      19.048  -5.958  10.386  1.00  0.00           C  
ATOM   2459  O   LEU B  82      19.591  -6.921   9.839  1.00  0.00           O  
ATOM   2460  CB  LEU B  82      17.426  -6.290  12.308  1.00  0.00           C  
ATOM   2461  CG  LEU B  82      16.906  -7.598  11.673  1.00  0.00           C  
ATOM   2462  CD1 LEU B  82      17.713  -8.822  12.114  1.00  0.00           C  
ATOM   2463  CD2 LEU B  82      15.457  -7.823  12.067  1.00  0.00           C  
ATOM   2464  N   ILE B  83      18.643  -4.894   9.704  1.00  0.00           N  
ATOM   2465  CA  ILE B  83      18.822  -4.787   8.247  1.00  0.00           C  
ATOM   2466  C   ILE B  83      20.301  -4.784   7.879  1.00  0.00           C  
ATOM   2467  O   ILE B  83      20.678  -5.490   6.949  1.00  0.00           O  
ATOM   2468  CB  ILE B  83      18.082  -3.556   7.689  1.00  0.00           C  
ATOM   2469  CG1 ILE B  83      16.562  -3.810   7.772  1.00  0.00           C  
ATOM   2470  CG2 ILE B  83      18.485  -3.273   6.221  1.00  0.00           C  
ATOM   2471  CD1 ILE B  83      15.744  -2.547   7.552  1.00  0.00           C  
ATOM   2472  N   ASP B  84      21.142  -4.067   8.626  1.00  0.00           N  
ATOM   2473  CA  ASP B  84      22.591  -4.064   8.413  1.00  0.00           C  
ATOM   2474  C   ASP B  84      23.185  -5.471   8.592  1.00  0.00           C  
ATOM   2475  O   ASP B  84      23.995  -5.926   7.772  1.00  0.00           O  
ATOM   2476  CB  ASP B  84      23.265  -3.040   9.352  1.00  0.00           C  
ATOM   2477  CG  ASP B  84      22.947  -1.570   9.004  1.00  0.00           C  
ATOM   2478  OD1 ASP B  84      22.588  -1.287   7.838  1.00  0.00           O  
ATOM   2479  OD2 ASP B  84      23.102  -0.690   9.869  1.00  0.00           O  
ATOM   2480  N   THR B  85      22.706  -6.207   9.596  1.00  0.00           N  
ATOM   2481  CA  THR B  85      23.092  -7.609   9.817  1.00  0.00           C  
ATOM   2482  C   THR B  85      22.668  -8.499   8.643  1.00  0.00           C  
ATOM   2483  O   THR B  85      23.465  -9.290   8.142  1.00  0.00           O  
ATOM   2484  CB  THR B  85      22.485  -8.144  11.127  1.00  0.00           C  
ATOM   2485  OG1 THR B  85      22.876  -7.340  12.216  1.00  0.00           O  
ATOM   2486  CG2 THR B  85      22.956  -9.561  11.450  1.00  0.00           C  
ATOM   2487  N   LEU B  86      21.445  -8.340   8.159  1.00  0.00           N  
ATOM   2488  CA  LEU B  86      20.923  -9.111   7.030  1.00  0.00           C  
ATOM   2489  C   LEU B  86      21.592  -8.726   5.701  1.00  0.00           C  
ATOM   2490  O   LEU B  86      21.800  -9.596   4.848  1.00  0.00           O  
ATOM   2491  CB  LEU B  86      19.400  -8.916   6.940  1.00  0.00           C  
ATOM   2492  CG  LEU B  86      18.607  -9.550   8.089  1.00  0.00           C  
ATOM   2493  CD1 LEU B  86      17.125  -9.137   7.967  1.00  0.00           C  
ATOM   2494  CD2 LEU B  86      18.683 -11.077   8.065  1.00  0.00           C  
ATOM   2495  N   ASN B  87      21.963  -7.458   5.525  1.00  0.00           N  
ATOM   2496  CA  ASN B  87      22.754  -7.013   4.378  1.00  0.00           C  
ATOM   2497  C   ASN B  87      24.118  -7.718   4.334  1.00  0.00           C  
ATOM   2498  O   ASN B  87      24.561  -8.117   3.263  1.00  0.00           O  
ATOM   2499  CB  ASN B  87      22.944  -5.487   4.438  1.00  0.00           C  
ATOM   2500  CG  ASN B  87      21.749  -4.682   3.948  1.00  0.00           C  
ATOM   2501  OD1 ASN B  87      20.966  -5.104   3.119  1.00  0.00           O  
ATOM   2502  ND2 ASN B  87      21.623  -3.456   4.405  1.00  0.00           N  
ATOM   2503  N   ALA B  88      24.747  -7.910   5.498  1.00  0.00           N  
ATOM   2504  CA  ALA B  88      26.044  -8.568   5.617  1.00  0.00           C  
ATOM   2505  C   ALA B  88      25.969 -10.108   5.623  1.00  0.00           C  
ATOM   2506  O   ALA B  88      26.995 -10.764   5.434  1.00  0.00           O  
ATOM   2507  CB  ALA B  88      26.723  -8.023   6.879  1.00  0.00           C  
ATOM   2508  N   ASP B  89      24.792 -10.702   5.815  1.00  0.00           N  
ATOM   2509  CA  ASP B  89      24.628 -12.165   5.854  1.00  0.00           C  
ATOM   2510  C   ASP B  89      24.642 -12.757   4.437  1.00  0.00           C  
ATOM   2511  O   ASP B  89      23.683 -12.645   3.679  1.00  0.00           O  
ATOM   2512  CB  ASP B  89      23.369 -12.544   6.652  1.00  0.00           C  
ATOM   2513  CG  ASP B  89      23.245 -14.052   6.936  1.00  0.00           C  
ATOM   2514  OD1 ASP B  89      23.828 -14.867   6.191  1.00  0.00           O  
ATOM   2515  OD2 ASP B  89      22.547 -14.424   7.907  1.00  0.00           O  
ATOM   2516  N   ASN B  90      25.728 -13.453   4.101  1.00  0.00           N  
ATOM   2517  CA  ASN B  90      25.924 -14.072   2.792  1.00  0.00           C  
ATOM   2518  C   ASN B  90      24.947 -15.225   2.501  1.00  0.00           C  
ATOM   2519  O   ASN B  90      24.893 -15.705   1.373  1.00  0.00           O  
ATOM   2520  CB  ASN B  90      27.369 -14.571   2.683  1.00  0.00           C  
ATOM   2521  CG  ASN B  90      28.400 -13.452   2.721  1.00  0.00           C  
ATOM   2522  OD1 ASN B  90      28.131 -12.293   2.476  1.00  0.00           O  
ATOM   2523  ND2 ASN B  90      29.631 -13.778   3.042  1.00  0.00           N  
ATOM   2524  N   THR B  91      24.181 -15.690   3.493  1.00  0.00           N  
ATOM   2525  CA  THR B  91      23.140 -16.715   3.304  1.00  0.00           C  
ATOM   2526  C   THR B  91      21.775 -16.129   2.957  1.00  0.00           C  
ATOM   2527  O   THR B  91      20.854 -16.871   2.628  1.00  0.00           O  
ATOM   2528  CB  THR B  91      23.027 -17.647   4.513  1.00  0.00           C  
ATOM   2529  OG1 THR B  91      22.470 -17.015   5.642  1.00  0.00           O  
ATOM   2530  CG2 THR B  91      24.378 -18.236   4.930  1.00  0.00           C  
ATOM   2531  N   ILE B  92      21.648 -14.810   3.017  1.00  0.00           N  
ATOM   2532  CA  ILE B  92      20.423 -14.083   2.724  1.00  0.00           C  
ATOM   2533  C   ILE B  92      20.565 -13.354   1.392  1.00  0.00           C  
ATOM   2534  O   ILE B  92      21.430 -12.489   1.229  1.00  0.00           O  
ATOM   2535  CB  ILE B  92      20.069 -13.134   3.888  1.00  0.00           C  
ATOM   2536  CG1 ILE B  92      19.844 -13.885   5.219  1.00  0.00           C  
ATOM   2537  CG2 ILE B  92      18.856 -12.259   3.543  1.00  0.00           C  
ATOM   2538  CD1 ILE B  92      18.716 -14.929   5.198  1.00  0.00           C  
ATOM   2539  N   ASP B  93      19.682 -13.665   0.467  1.00  0.00           N  
ATOM   2540  CA  ASP B  93      19.619 -13.068  -0.866  1.00  0.00           C  
ATOM   2541  C   ASP B  93      18.544 -11.994  -0.969  1.00  0.00           C  
ATOM   2542  O   ASP B  93      18.718 -10.999  -1.675  1.00  0.00           O  
ATOM   2543  CB  ASP B  93      19.351 -14.173  -1.893  1.00  0.00           C  
ATOM   2544  CG  ASP B  93      20.434 -15.237  -1.829  1.00  0.00           C  
ATOM   2545  OD1 ASP B  93      21.604 -14.904  -2.126  1.00  0.00           O  
ATOM   2546  OD2 ASP B  93      20.146 -16.379  -1.427  1.00  0.00           O  
ATOM   2547  N   GLY B  94      17.455 -12.176  -0.240  1.00  0.00           N  
ATOM   2548  CA  GLY B  94      16.360 -11.238  -0.182  1.00  0.00           C  
ATOM   2549  C   GLY B  94      16.060 -10.787   1.239  1.00  0.00           C  
ATOM   2550  O   GLY B  94      16.025 -11.598   2.157  1.00  0.00           O  
ATOM   2551  N   ILE B  95      15.811  -9.516   1.399  1.00  0.00           N  
ATOM   2552  CA  ILE B  95      15.295  -8.924   2.633  1.00  0.00           C  
ATOM   2553  C   ILE B  95      13.957  -8.291   2.301  1.00  0.00           C  
ATOM   2554  O   ILE B  95      13.860  -7.398   1.462  1.00  0.00           O  
ATOM   2555  CB  ILE B  95      16.271  -7.904   3.242  1.00  0.00           C  
ATOM   2556  CG1 ILE B  95      17.657  -8.527   3.505  1.00  0.00           C  
ATOM   2557  CG2 ILE B  95      15.678  -7.340   4.553  1.00  0.00           C  
ATOM   2558  CD1 ILE B  95      18.744  -7.489   3.820  1.00  0.00           C  
ATOM   2559  N   LEU B  96      12.945  -8.767   2.980  1.00  0.00           N  
ATOM   2560  CA  LEU B  96      11.608  -8.235   2.871  1.00  0.00           C  
ATOM   2561  C   LEU B  96      11.197  -7.669   4.222  1.00  0.00           C  
ATOM   2562  O   LEU B  96      11.057  -8.412   5.192  1.00  0.00           O  
ATOM   2563  CB  LEU B  96      10.692  -9.365   2.414  1.00  0.00           C  
ATOM   2564  CG  LEU B  96       9.260  -8.868   2.193  1.00  0.00           C  
ATOM   2565  CD1 LEU B  96       9.071  -8.385   0.767  1.00  0.00           C  
ATOM   2566  CD2 LEU B  96       8.301 -10.013   2.498  1.00  0.00           C  
ATOM   2567  N   VAL B  97      10.973  -6.377   4.275  1.00  0.00           N  
ATOM   2568  CA  VAL B  97      10.373  -5.732   5.438  1.00  0.00           C  
ATOM   2569  C   VAL B  97       8.888  -5.565   5.163  1.00  0.00           C  
ATOM   2570  O   VAL B  97       8.483  -4.838   4.258  1.00  0.00           O  
ATOM   2571  CB  VAL B  97      11.067  -4.404   5.787  1.00  0.00           C  
ATOM   2572  CG1 VAL B  97      10.434  -3.787   7.026  1.00  0.00           C  
ATOM   2573  CG2 VAL B  97      12.553  -4.632   6.079  1.00  0.00           C  
ATOM   2574  N   GLN B  98       8.079  -6.274   5.933  1.00  0.00           N  
ATOM   2575  CA  GLN B  98       6.640  -6.222   5.739  1.00  0.00           C  
ATOM   2576  C   GLN B  98       6.075  -4.898   6.252  1.00  0.00           C  
ATOM   2577  O   GLN B  98       6.121  -4.591   7.435  1.00  0.00           O  
ATOM   2578  CB  GLN B  98       5.997  -7.461   6.395  1.00  0.00           C  
ATOM   2579  CG  GLN B  98       4.489  -7.538   6.151  1.00  0.00           C  
ATOM   2580  CD  GLN B  98       4.099  -7.632   4.678  1.00  0.00           C  
ATOM   2581  OE1 GLN B  98       4.613  -8.426   3.908  1.00  0.00           O  
ATOM   2582  NE2 GLN B  98       3.171  -6.819   4.236  1.00  0.00           N  
ATOM   2583  N   LEU B  99       5.479  -4.150   5.344  1.00  0.00           N  
ATOM   2584  CA  LEU B  99       4.772  -2.912   5.653  1.00  0.00           C  
ATOM   2585  C   LEU B  99       3.327  -3.187   6.116  1.00  0.00           C  
ATOM   2586  O   LEU B  99       2.748  -4.205   5.733  1.00  0.00           O  
ATOM   2587  CB  LEU B  99       4.828  -1.981   4.436  1.00  0.00           C  
ATOM   2588  CG  LEU B  99       6.242  -1.542   4.043  1.00  0.00           C  
ATOM   2589  CD1 LEU B  99       6.158  -0.675   2.802  1.00  0.00           C  
ATOM   2590  CD2 LEU B  99       6.952  -0.729   5.129  1.00  0.00           C  
ATOM   2591  N   PRO B 100       2.714  -2.281   6.891  1.00  0.00           N  
ATOM   2592  CA  PRO B 100       3.304  -1.069   7.431  1.00  0.00           C  
ATOM   2593  C   PRO B 100       4.206  -1.355   8.635  1.00  0.00           C  
ATOM   2594  O   PRO B 100       3.979  -2.298   9.386  1.00  0.00           O  
ATOM   2595  CB  PRO B 100       2.116  -0.188   7.824  1.00  0.00           C  
ATOM   2596  CG  PRO B 100       1.080  -1.215   8.261  1.00  0.00           C  
ATOM   2597  CD  PRO B 100       1.324  -2.386   7.314  1.00  0.00           C  
ATOM   2598  N   LEU B 101       5.196  -0.506   8.822  1.00  0.00           N  
ATOM   2599  CA  LEU B 101       5.999  -0.479  10.035  1.00  0.00           C  
ATOM   2600  C   LEU B 101       5.264   0.273  11.153  1.00  0.00           C  
ATOM   2601  O   LEU B 101       4.398   1.106  10.863  1.00  0.00           O  
ATOM   2602  CB  LEU B 101       7.373   0.135   9.732  1.00  0.00           C  
ATOM   2603  CG  LEU B 101       8.244  -0.744   8.820  1.00  0.00           C  
ATOM   2604  CD1 LEU B 101       9.506   0.013   8.428  1.00  0.00           C  
ATOM   2605  CD2 LEU B 101       8.655  -2.049   9.498  1.00  0.00           C  
ATOM   2606  N   PRO B 102       5.618   0.000  12.428  1.00  0.00           N  
ATOM   2607  CA  PRO B 102       5.133   0.777  13.548  1.00  0.00           C  
ATOM   2608  C   PRO B 102       5.440   2.259  13.371  1.00  0.00           C  
ATOM   2609  O   PRO B 102       6.407   2.667  12.721  1.00  0.00           O  
ATOM   2610  CB  PRO B 102       5.834   0.228  14.798  1.00  0.00           C  
ATOM   2611  CG  PRO B 102       6.185  -1.186  14.397  1.00  0.00           C  
ATOM   2612  CD  PRO B 102       6.477  -1.061  12.906  1.00  0.00           C  
ATOM   2613  N   ALA B 103       4.620   3.074  13.981  1.00  0.00           N  
ATOM   2614  CA  ALA B 103       4.820   4.494  13.941  1.00  0.00           C  
ATOM   2615  C   ALA B 103       6.071   4.919  14.723  1.00  0.00           C  
ATOM   2616  O   ALA B 103       6.471   4.291  15.688  1.00  0.00           O  
ATOM   2617  CB  ALA B 103       3.553   5.123  14.480  1.00  0.00           C  
ATOM   2618  N   GLY B 104       6.696   6.000  14.281  1.00  0.00           N  
ATOM   2619  CA  GLY B 104       8.018   6.417  14.734  1.00  0.00           C  
ATOM   2620  C   GLY B 104       9.164   5.804  13.931  1.00  0.00           C  
ATOM   2621  O   GLY B 104      10.260   6.352  13.955  1.00  0.00           O  
ATOM   2622  N   ILE B 105       8.911   4.744  13.181  1.00  0.00           N  
ATOM   2623  CA  ILE B 105       9.876   4.184  12.240  1.00  0.00           C  
ATOM   2624  C   ILE B 105       9.674   4.854  10.877  1.00  0.00           C  
ATOM   2625  O   ILE B 105       8.577   4.833  10.313  1.00  0.00           O  
ATOM   2626  CB  ILE B 105       9.789   2.650  12.181  1.00  0.00           C  
ATOM   2627  CG1 ILE B 105       9.980   2.058  13.596  1.00  0.00           C  
ATOM   2628  CG2 ILE B 105      10.839   2.120  11.198  1.00  0.00           C  
ATOM   2629  CD1 ILE B 105      10.000   0.517  13.665  1.00  0.00           C  
ATOM   2630  N   ASP B 106      10.747   5.422  10.336  1.00  0.00           N  
ATOM   2631  CA  ASP B 106      10.748   5.950   8.978  1.00  0.00           C  
ATOM   2632  C   ASP B 106      10.855   4.798   7.974  1.00  0.00           C  
ATOM   2633  O   ASP B 106      11.929   4.268   7.697  1.00  0.00           O  
ATOM   2634  CB  ASP B 106      11.860   7.001   8.808  1.00  0.00           C  
ATOM   2635  CG  ASP B 106      11.823   7.724   7.449  1.00  0.00           C  
ATOM   2636  OD1 ASP B 106      11.151   7.219   6.518  1.00  0.00           O  
ATOM   2637  OD2 ASP B 106      12.473   8.787   7.322  1.00  0.00           O  
ATOM   2638  N   ASN B 107       9.703   4.437   7.405  1.00  0.00           N  
ATOM   2639  CA  ASN B 107       9.589   3.397   6.385  1.00  0.00           C  
ATOM   2640  C   ASN B 107      10.630   3.559   5.279  1.00  0.00           C  
ATOM   2641  O   ASN B 107      11.172   2.588   4.767  1.00  0.00           O  
ATOM   2642  CB  ASN B 107       8.175   3.458   5.764  1.00  0.00           C  
ATOM   2643  CG  ASN B 107       7.054   3.058   6.709  1.00  0.00           C  
ATOM   2644  OD1 ASN B 107       7.268   2.524   7.772  1.00  0.00           O  
ATOM   2645  ND2 ASN B 107       5.813   3.277   6.348  1.00  0.00           N  
ATOM   2646  N   VAL B 108      10.917   4.796   4.905  1.00  0.00           N  
ATOM   2647  CA  VAL B 108      11.821   5.103   3.809  1.00  0.00           C  
ATOM   2648  C   VAL B 108      13.253   4.783   4.166  1.00  0.00           C  
ATOM   2649  O   VAL B 108      13.921   4.084   3.413  1.00  0.00           O  
ATOM   2650  CB  VAL B 108      11.732   6.570   3.450  1.00  0.00           C  
ATOM   2651  CG1 VAL B 108      12.765   6.936   2.378  1.00  0.00           C  
ATOM   2652  CG2 VAL B 108      10.290   6.870   3.019  1.00  0.00           C  
ATOM   2653  N   LYS B 109      13.712   5.251   5.332  1.00  0.00           N  
ATOM   2654  CA  LYS B 109      15.048   4.927   5.829  1.00  0.00           C  
ATOM   2655  C   LYS B 109      15.247   3.430   5.937  1.00  0.00           C  
ATOM   2656  O   LYS B 109      16.314   2.933   5.614  1.00  0.00           O  
ATOM   2657  CB  LYS B 109      15.238   5.514   7.209  1.00  0.00           C  
ATOM   2658  CG  LYS B 109      15.973   6.855   7.242  1.00  0.00           C  
ATOM   2659  CD  LYS B 109      16.039   7.196   8.717  1.00  0.00           C  
ATOM   2660  CE  LYS B 109      16.829   8.423   9.101  1.00  0.00           C  
ATOM   2661  NZ  LYS B 109      16.672   8.533  10.573  1.00  0.00           N  
ATOM   2662  N   VAL B 110      14.231   2.721   6.416  1.00  0.00           N  
ATOM   2663  CA  VAL B 110      14.281   1.266   6.562  1.00  0.00           C  
ATOM   2664  C   VAL B 110      14.383   0.585   5.200  1.00  0.00           C  
ATOM   2665  O   VAL B 110      15.294  -0.207   4.989  1.00  0.00           O  
ATOM   2666  CB  VAL B 110      13.076   0.777   7.376  1.00  0.00           C  
ATOM   2667  CG1 VAL B 110      12.951  -0.736   7.370  1.00  0.00           C  
ATOM   2668  CG2 VAL B 110      13.216   1.237   8.836  1.00  0.00           C  
ATOM   2669  N   LEU B 111      13.516   0.926   4.262  1.00  0.00           N  
ATOM   2670  CA  LEU B 111      13.532   0.339   2.922  1.00  0.00           C  
ATOM   2671  C   LEU B 111      14.813   0.694   2.149  1.00  0.00           C  
ATOM   2672  O   LEU B 111      15.385  -0.171   1.505  1.00  0.00           O  
ATOM   2673  CB  LEU B 111      12.286   0.798   2.148  1.00  0.00           C  
ATOM   2674  CG  LEU B 111      10.956   0.219   2.669  1.00  0.00           C  
ATOM   2675  CD1 LEU B 111       9.792   0.904   1.957  1.00  0.00           C  
ATOM   2676  CD2 LEU B 111      10.844  -1.286   2.440  1.00  0.00           C  
ATOM   2677  N   GLU B 112      15.301   1.929   2.278  1.00  0.00           N  
ATOM   2678  CA  GLU B 112      16.533   2.370   1.617  1.00  0.00           C  
ATOM   2679  C   GLU B 112      17.808   1.830   2.294  1.00  0.00           C  
ATOM   2680  O   GLU B 112      18.876   1.865   1.683  1.00  0.00           O  
ATOM   2681  CB  GLU B 112      16.572   3.904   1.535  1.00  0.00           C  
ATOM   2682  CG  GLU B 112      15.529   4.459   0.547  1.00  0.00           C  
ATOM   2683  CD  GLU B 112      15.486   6.000   0.453  1.00  0.00           C  
ATOM   2684  OE1 GLU B 112      14.481   6.522  -0.095  1.00  0.00           O  
ATOM   2685  OE2 GLU B 112      16.432   6.676   0.921  1.00  0.00           O  
ATOM   2686  N   ARG B 113      17.704   1.314   3.520  1.00  0.00           N  
ATOM   2687  CA  ARG B 113      18.824   0.632   4.182  1.00  0.00           C  
ATOM   2688  C   ARG B 113      19.046  -0.774   3.630  1.00  0.00           C  
ATOM   2689  O   ARG B 113      20.175  -1.262   3.702  1.00  0.00           O  
ATOM   2690  CB  ARG B 113      18.594   0.608   5.704  1.00  0.00           C  
ATOM   2691  CG  ARG B 113      19.786   0.067   6.508  1.00  0.00           C  
ATOM   2692  CD  ARG B 113      21.045   0.938   6.424  1.00  0.00           C  
ATOM   2693  NE  ARG B 113      20.878   2.211   7.139  1.00  0.00           N  
ATOM   2694  CZ  ARG B 113      21.271   2.479   8.383  1.00  0.00           C  
ATOM   2695  NH1 ARG B 113      21.924   1.607   9.100  1.00  0.00           N  
ATOM   2696  NH2 ARG B 113      21.013   3.633   8.917  1.00  0.00           N  
ATOM   2697  N   ILE B 114      18.028  -1.404   3.074  1.00  0.00           N  
ATOM   2698  CA  ILE B 114      18.167  -2.696   2.400  1.00  0.00           C  
ATOM   2699  C   ILE B 114      19.088  -2.507   1.196  1.00  0.00           C  
ATOM   2700  O   ILE B 114      18.896  -1.606   0.385  1.00  0.00           O  
ATOM   2701  CB  ILE B 114      16.791  -3.262   1.985  1.00  0.00           C  
ATOM   2702  CG1 ILE B 114      15.866  -3.433   3.210  1.00  0.00           C  
ATOM   2703  CG2 ILE B 114      16.963  -4.608   1.254  1.00  0.00           C  
ATOM   2704  CD1 ILE B 114      14.412  -3.800   2.869  1.00  0.00           C  
ATOM   2705  N   HIS B 115      20.100  -3.366   1.078  1.00  0.00           N  
ATOM   2706  CA  HIS B 115      20.972  -3.319  -0.085  1.00  0.00           C  
ATOM   2707  C   HIS B 115      20.142  -3.552  -1.358  1.00  0.00           C  
ATOM   2708  O   HIS B 115      19.350  -4.501  -1.378  1.00  0.00           O  
ATOM   2709  CB  HIS B 115      22.097  -4.351   0.064  1.00  0.00           C  
ATOM   2710  CG  HIS B 115      23.195  -4.127  -0.939  1.00  0.00           C  
ATOM   2711  ND1 HIS B 115      23.247  -4.611  -2.217  1.00  0.00           N  
ATOM   2712  CD2 HIS B 115      24.300  -3.331  -0.775  1.00  0.00           C  
ATOM   2713  CE1 HIS B 115      24.360  -4.120  -2.812  1.00  0.00           C  
ATOM   2714  NE2 HIS B 115      25.021  -3.344  -1.964  1.00  0.00           N  
ATOM   2715  N   PRO B 116      20.313  -2.760  -2.415  1.00  0.00           N  
ATOM   2716  CA  PRO B 116      19.484  -2.892  -3.615  1.00  0.00           C  
ATOM   2717  C   PRO B 116      19.462  -4.296  -4.219  1.00  0.00           C  
ATOM   2718  O   PRO B 116      18.427  -4.734  -4.711  1.00  0.00           O  
ATOM   2719  CB  PRO B 116      20.070  -1.876  -4.602  1.00  0.00           C  
ATOM   2720  CG  PRO B 116      20.613  -0.792  -3.687  1.00  0.00           C  
ATOM   2721  CD  PRO B 116      21.130  -1.574  -2.486  1.00  0.00           C  
ATOM   2722  N   ASP B 117      20.564  -5.028  -4.119  1.00  0.00           N  
ATOM   2723  CA  ASP B 117      20.676  -6.405  -4.614  1.00  0.00           C  
ATOM   2724  C   ASP B 117      19.988  -7.439  -3.698  1.00  0.00           C  
ATOM   2725  O   ASP B 117      19.886  -8.610  -4.069  1.00  0.00           O  
ATOM   2726  CB  ASP B 117      22.156  -6.760  -4.828  1.00  0.00           C  
ATOM   2727  CG  ASP B 117      22.862  -5.901  -5.886  1.00  0.00           C  
ATOM   2728  OD1 ASP B 117      22.185  -5.274  -6.745  1.00  0.00           O  
ATOM   2729  OD2 ASP B 117      24.108  -5.860  -5.892  1.00  0.00           O  
ATOM   2730  N   LYS B 118      19.502  -7.019  -2.526  1.00  0.00           N  
ATOM   2731  CA  LYS B 118      18.667  -7.813  -1.617  1.00  0.00           C  
ATOM   2732  C   LYS B 118      17.227  -7.298  -1.524  1.00  0.00           C  
ATOM   2733  O   LYS B 118      16.400  -7.914  -0.857  1.00  0.00           O  
ATOM   2734  CB  LYS B 118      19.315  -7.898  -0.223  1.00  0.00           C  
ATOM   2735  CG  LYS B 118      20.680  -8.581  -0.260  1.00  0.00           C  
ATOM   2736  CD  LYS B 118      21.170  -8.948   1.151  1.00  0.00           C  
ATOM   2737  CE  LYS B 118      22.501  -9.679   1.046  1.00  0.00           C  
ATOM   2738  NZ  LYS B 118      22.931 -10.242   2.334  1.00  0.00           N  
ATOM   2739  N   ASP B 119      16.919  -6.191  -2.195  1.00  0.00           N  
ATOM   2740  CA  ASP B 119      15.578  -5.615  -2.269  1.00  0.00           C  
ATOM   2741  C   ASP B 119      14.711  -6.389  -3.270  1.00  0.00           C  
ATOM   2742  O   ASP B 119      14.453  -5.977  -4.403  1.00  0.00           O  
ATOM   2743  CB  ASP B 119      15.669  -4.124  -2.601  1.00  0.00           C  
ATOM   2744  CG  ASP B 119      14.301  -3.507  -2.906  1.00  0.00           C  
ATOM   2745  OD1 ASP B 119      13.313  -3.850  -2.223  1.00  0.00           O  
ATOM   2746  OD2 ASP B 119      14.225  -2.723  -3.882  1.00  0.00           O  
ATOM   2747  N   VAL B 120      14.264  -7.564  -2.849  1.00  0.00           N  
ATOM   2748  CA  VAL B 120      13.456  -8.461  -3.680  1.00  0.00           C  
ATOM   2749  C   VAL B 120      12.017  -7.988  -3.897  1.00  0.00           C  
ATOM   2750  O   VAL B 120      11.353  -8.487  -4.807  1.00  0.00           O  
ATOM   2751  CB  VAL B 120      13.472  -9.900  -3.140  1.00  0.00           C  
ATOM   2752  CG1 VAL B 120      14.889 -10.487  -3.244  1.00  0.00           C  
ATOM   2753  CG2 VAL B 120      13.001  -9.980  -1.677  1.00  0.00           C  
ATOM   2754  N   ASP B 121      11.534  -7.007  -3.126  1.00  0.00           N  
ATOM   2755  CA  ASP B 121      10.276  -6.309  -3.413  1.00  0.00           C  
ATOM   2756  C   ASP B 121      10.439  -5.336  -4.598  1.00  0.00           C  
ATOM   2757  O   ASP B 121       9.471  -5.037  -5.296  1.00  0.00           O  
ATOM   2758  CB  ASP B 121       9.732  -5.615  -2.143  1.00  0.00           C  
ATOM   2759  CG  ASP B 121       8.400  -6.172  -1.588  1.00  0.00           C  
ATOM   2760  OD1 ASP B 121       7.813  -7.121  -2.165  1.00  0.00           O  
ATOM   2761  OD2 ASP B 121       7.932  -5.665  -0.541  1.00  0.00           O  
ATOM   2762  N   GLY B 122      11.660  -4.884  -4.847  1.00  0.00           N  
ATOM   2763  CA  GLY B 122      12.051  -4.092  -6.016  1.00  0.00           C  
ATOM   2764  C   GLY B 122      11.713  -2.605  -5.944  1.00  0.00           C  
ATOM   2765  O   GLY B 122      11.794  -1.912  -6.966  1.00  0.00           O  
ATOM   2766  N   PHE B 123      11.316  -2.103  -4.773  1.00  0.00           N  
ATOM   2767  CA  PHE B 123      10.884  -0.712  -4.608  1.00  0.00           C  
ATOM   2768  C   PHE B 123      12.000   0.255  -4.198  1.00  0.00           C  
ATOM   2769  O   PHE B 123      11.762   1.470  -4.200  1.00  0.00           O  
ATOM   2770  CB  PHE B 123       9.720  -0.629  -3.620  1.00  0.00           C  
ATOM   2771  CG  PHE B 123       8.458  -1.281  -4.127  1.00  0.00           C  
ATOM   2772  CD1 PHE B 123       7.845  -0.812  -5.297  1.00  0.00           C  
ATOM   2773  CD2 PHE B 123       7.910  -2.380  -3.441  1.00  0.00           C  
ATOM   2774  CE1 PHE B 123       6.707  -1.453  -5.811  1.00  0.00           C  
ATOM   2775  CE2 PHE B 123       6.770  -3.027  -3.945  1.00  0.00           C  
ATOM   2776  CZ  PHE B 123       6.175  -2.575  -5.140  1.00  0.00           C  
ATOM   2777  N   HIS B 124      13.193  -0.241  -3.889  1.00  0.00           N  
ATOM   2778  CA  HIS B 124      14.317   0.630  -3.569  1.00  0.00           C  
ATOM   2779  C   HIS B 124      14.555   1.629  -4.718  1.00  0.00           C  
ATOM   2780  O   HIS B 124      14.599   1.216  -5.886  1.00  0.00           O  
ATOM   2781  CB  HIS B 124      15.569  -0.211  -3.282  1.00  0.00           C  
ATOM   2782  CG  HIS B 124      16.708   0.596  -2.733  1.00  0.00           C  
ATOM   2783  ND1 HIS B 124      17.458   1.525  -3.415  1.00  0.00           N  
ATOM   2784  CD2 HIS B 124      17.180   0.584  -1.442  1.00  0.00           C  
ATOM   2785  CE1 HIS B 124      18.338   2.072  -2.565  1.00  0.00           C  
ATOM   2786  NE2 HIS B 124      18.208   1.517  -1.358  1.00  0.00           N  
ATOM   2787  N   PRO B 125      14.733   2.929  -4.442  1.00  0.00           N  
ATOM   2788  CA  PRO B 125      14.896   3.940  -5.487  1.00  0.00           C  
ATOM   2789  C   PRO B 125      15.977   3.620  -6.520  1.00  0.00           C  
ATOM   2790  O   PRO B 125      15.821   3.943  -7.698  1.00  0.00           O  
ATOM   2791  CB  PRO B 125      15.230   5.238  -4.738  1.00  0.00           C  
ATOM   2792  CG  PRO B 125      14.519   5.054  -3.405  1.00  0.00           C  
ATOM   2793  CD  PRO B 125      14.651   3.553  -3.131  1.00  0.00           C  
ATOM   2794  N   TYR B 126      17.048   2.945  -6.101  1.00  0.00           N  
ATOM   2795  CA  TYR B 126      18.077   2.449  -7.011  1.00  0.00           C  
ATOM   2796  C   TYR B 126      17.502   1.462  -8.028  1.00  0.00           C  
ATOM   2797  O   TYR B 126      17.704   1.635  -9.224  1.00  0.00           O  
ATOM   2798  CB  TYR B 126      19.216   1.813  -6.202  1.00  0.00           C  
ATOM   2799  CG  TYR B 126      20.316   1.249  -7.071  1.00  0.00           C  
ATOM   2800  CD1 TYR B 126      20.306  -0.108  -7.450  1.00  0.00           C  
ATOM   2801  CD2 TYR B 126      21.344   2.085  -7.544  1.00  0.00           C  
ATOM   2802  CE1 TYR B 126      21.309  -0.627  -8.273  1.00  0.00           C  
ATOM   2803  CE2 TYR B 126      22.355   1.581  -8.370  1.00  0.00           C  
ATOM   2804  CZ  TYR B 126      22.336   0.218  -8.738  1.00  0.00           C  
ATOM   2805  OH  TYR B 126      23.325  -0.279  -9.547  1.00  0.00           O  
ATOM   2806  N   ASN B 127      16.734   0.469  -7.594  1.00  0.00           N  
ATOM   2807  CA  ASN B 127      16.145  -0.544  -8.471  1.00  0.00           C  
ATOM   2808  C   ASN B 127      15.102   0.059  -9.423  1.00  0.00           C  
ATOM   2809  O   ASN B 127      15.119  -0.217 -10.626  1.00  0.00           O  
ATOM   2810  CB  ASN B 127      15.559  -1.678  -7.611  1.00  0.00           C  
ATOM   2811  CG  ASN B 127      16.637  -2.574  -7.032  1.00  0.00           C  
ATOM   2812  OD1 ASN B 127      17.685  -2.778  -7.619  1.00  0.00           O  
ATOM   2813  ND2 ASN B 127      16.403  -3.158  -5.867  1.00  0.00           N  
ATOM   2814  N   VAL B 128      14.266   0.966  -8.915  1.00  0.00           N  
ATOM   2815  CA  VAL B 128      13.306   1.714  -9.739  1.00  0.00           C  
ATOM   2816  C   VAL B 128      14.029   2.608 -10.757  1.00  0.00           C  
ATOM   2817  O   VAL B 128      13.645   2.649 -11.923  1.00  0.00           O  
ATOM   2818  CB  VAL B 128      12.353   2.546  -8.847  1.00  0.00           C  
ATOM   2819  CG1 VAL B 128      11.346   3.355  -9.678  1.00  0.00           C  
ATOM   2820  CG2 VAL B 128      11.539   1.637  -7.909  1.00  0.00           C  
ATOM   2821  N   GLY B 129      15.107   3.278 -10.337  1.00  0.00           N  
ATOM   2822  CA  GLY B 129      15.937   4.093 -11.213  1.00  0.00           C  
ATOM   2823  C   GLY B 129      16.625   3.271 -12.307  1.00  0.00           C  
ATOM   2824  O   GLY B 129      16.629   3.671 -13.471  1.00  0.00           O  
ATOM   2825  N   ARG B 130      17.135   2.089 -11.960  1.00  0.00           N  
ATOM   2826  CA  ARG B 130      17.727   1.140 -12.918  1.00  0.00           C  
ATOM   2827  C   ARG B 130      16.711   0.676 -13.962  1.00  0.00           C  
ATOM   2828  O   ARG B 130      17.030   0.680 -15.155  1.00  0.00           O  
ATOM   2829  CB  ARG B 130      18.333  -0.053 -12.157  1.00  0.00           C  
ATOM   2830  CG  ARG B 130      19.634   0.302 -11.404  1.00  0.00           C  
ATOM   2831  CD  ARG B 130      20.852   0.401 -12.333  1.00  0.00           C  
ATOM   2832  NE  ARG B 130      21.243  -0.936 -12.824  1.00  0.00           N  
ATOM   2833  CZ  ARG B 130      22.228  -1.214 -13.655  1.00  0.00           C  
ATOM   2834  NH1 ARG B 130      22.966  -0.270 -14.185  1.00  0.00           N  
ATOM   2835  NH2 ARG B 130      22.489  -2.445 -13.969  1.00  0.00           N  
ATOM   2836  N   LEU B 131      15.487   0.363 -13.537  1.00  0.00           N  
ATOM   2837  CA  LEU B 131      14.380   0.043 -14.444  1.00  0.00           C  
ATOM   2838  C   LEU B 131      14.062   1.216 -15.377  1.00  0.00           C  
ATOM   2839  O   LEU B 131      13.981   1.033 -16.591  1.00  0.00           O  
ATOM   2840  CB  LEU B 131      13.165  -0.387 -13.602  1.00  0.00           C  
ATOM   2841  CG  LEU B 131      11.876  -0.626 -14.418  1.00  0.00           C  
ATOM   2842  CD1 LEU B 131      12.039  -1.770 -15.419  1.00  0.00           C  
ATOM   2843  CD2 LEU B 131      10.723  -0.964 -13.475  1.00  0.00           C  
ATOM   2844  N   CYS B 132      13.965   2.420 -14.838  1.00  0.00           N  
ATOM   2845  CA  CYS B 132      13.718   3.635 -15.615  1.00  0.00           C  
ATOM   2846  C   CYS B 132      14.800   3.865 -16.691  1.00  0.00           C  
ATOM   2847  O   CYS B 132      14.505   4.281 -17.813  1.00  0.00           O  
ATOM   2848  CB  CYS B 132      13.637   4.819 -14.633  1.00  0.00           C  
ATOM   2849  SG  CYS B 132      13.160   6.341 -15.505  1.00  0.00           S  
ATOM   2850  N   GLN B 133      16.050   3.535 -16.368  1.00  0.00           N  
ATOM   2851  CA  GLN B 133      17.204   3.681 -17.263  1.00  0.00           C  
ATOM   2852  C   GLN B 133      17.431   2.490 -18.209  1.00  0.00           C  
ATOM   2853  O   GLN B 133      18.486   2.400 -18.830  1.00  0.00           O  
ATOM   2854  CB  GLN B 133      18.447   4.003 -16.428  1.00  0.00           C  
ATOM   2855  CG  GLN B 133      18.367   5.408 -15.824  1.00  0.00           C  
ATOM   2856  CD  GLN B 133      19.642   5.796 -15.064  1.00  0.00           C  
ATOM   2857  OE1 GLN B 133      20.481   4.981 -14.713  1.00  0.00           O  
ATOM   2858  NE2 GLN B 133      19.837   7.068 -14.792  1.00  0.00           N  
ATOM   2859  N   ARG B 134      16.448   1.589 -18.353  1.00  0.00           N  
ATOM   2860  CA  ARG B 134      16.529   0.408 -19.234  1.00  0.00           C  
ATOM   2861  C   ARG B 134      17.637  -0.584 -18.856  1.00  0.00           C  
ATOM   2862  O   ARG B 134      18.093  -1.353 -19.693  1.00  0.00           O  
ATOM   2863  CB  ARG B 134      16.639   0.815 -20.715  1.00  0.00           C  
ATOM   2864  CG  ARG B 134      15.576   1.824 -21.178  1.00  0.00           C  
ATOM   2865  CD  ARG B 134      15.812   2.221 -22.633  1.00  0.00           C  
ATOM   2866  NE  ARG B 134      17.066   2.990 -22.779  1.00  0.00           N  
ATOM   2867  CZ  ARG B 134      17.622   3.378 -23.922  1.00  0.00           C  
ATOM   2868  NH1 ARG B 134      17.065   3.105 -25.068  1.00  0.00           N  
ATOM   2869  NH2 ARG B 134      18.742   4.039 -23.901  1.00  0.00           N  
ATOM   2870  N   ALA B 135      18.072  -0.553 -17.615  1.00  0.00           N  
ATOM   2871  CA  ALA B 135      19.075  -1.451 -17.068  1.00  0.00           C  
ATOM   2872  C   ALA B 135      18.558  -2.073 -15.768  1.00  0.00           C  
ATOM   2873  O   ALA B 135      19.176  -1.894 -14.708  1.00  0.00           O  
ATOM   2874  CB  ALA B 135      20.391  -0.668 -16.936  1.00  0.00           C  
ATOM   2875  N   PRO B 136      17.396  -2.756 -15.812  1.00  0.00           N  
ATOM   2876  CA  PRO B 136      16.743  -3.261 -14.614  1.00  0.00           C  
ATOM   2877  C   PRO B 136      17.638  -4.259 -13.877  1.00  0.00           C  
ATOM   2878  O   PRO B 136      18.428  -4.983 -14.484  1.00  0.00           O  
ATOM   2879  CB  PRO B 136      15.429  -3.893 -15.087  1.00  0.00           C  
ATOM   2880  CG  PRO B 136      15.730  -4.300 -16.525  1.00  0.00           C  
ATOM   2881  CD  PRO B 136      16.666  -3.189 -16.998  1.00  0.00           C  
ATOM   2882  N   ARG B 137      17.482  -4.271 -12.568  1.00  0.00           N  
ATOM   2883  CA  ARG B 137      17.988  -5.318 -11.670  1.00  0.00           C  
ATOM   2884  C   ARG B 137      16.799  -6.050 -11.070  1.00  0.00           C  
ATOM   2885  O   ARG B 137      15.992  -6.602 -11.839  1.00  0.00           O  
ATOM   2886  CB  ARG B 137      18.948  -4.714 -10.631  1.00  0.00           C  
ATOM   2887  CG  ARG B 137      20.303  -4.342 -11.254  1.00  0.00           C  
ATOM   2888  CD  ARG B 137      21.337  -4.152 -10.150  1.00  0.00           C  
ATOM   2889  NE  ARG B 137      22.710  -4.167 -10.697  1.00  0.00           N  
ATOM   2890  CZ  ARG B 137      23.760  -4.706 -10.109  1.00  0.00           C  
ATOM   2891  NH1 ARG B 137      23.703  -5.203  -8.906  1.00  0.00           N  
ATOM   2892  NH2 ARG B 137      24.904  -4.771 -10.722  1.00  0.00           N  
ATOM   2893  N   LEU B 138      16.672  -6.049  -9.749  1.00  0.00           N  
ATOM   2894  CA  LEU B 138      15.446  -6.492  -9.101  1.00  0.00           C  
ATOM   2895  C   LEU B 138      14.336  -5.487  -9.389  1.00  0.00           C  
ATOM   2896  O   LEU B 138      14.536  -4.277  -9.297  1.00  0.00           O  
ATOM   2897  CB  LEU B 138      15.684  -6.687  -7.594  1.00  0.00           C  
ATOM   2898  CG  LEU B 138      16.801  -7.696  -7.262  1.00  0.00           C  
ATOM   2899  CD1 LEU B 138      16.999  -7.774  -5.755  1.00  0.00           C  
ATOM   2900  CD2 LEU B 138      16.489  -9.099  -7.786  1.00  0.00           C  
ATOM   2901  N   ARG B 139      13.180  -5.981  -9.795  1.00  0.00           N  
ATOM   2902  CA  ARG B 139      12.080  -5.151 -10.280  1.00  0.00           C  
ATOM   2903  C   ARG B 139      10.865  -5.269  -9.370  1.00  0.00           C  
ATOM   2904  O   ARG B 139      10.632  -6.354  -8.836  1.00  0.00           O  
ATOM   2905  CB  ARG B 139      11.724  -5.558 -11.713  1.00  0.00           C  
ATOM   2906  CG  ARG B 139      12.839  -5.199 -12.692  1.00  0.00           C  
ATOM   2907  CD  ARG B 139      12.439  -5.562 -14.114  1.00  0.00           C  
ATOM   2908  NE  ARG B 139      12.647  -6.976 -14.394  1.00  0.00           N  
ATOM   2909  CZ  ARG B 139      12.391  -7.559 -15.561  1.00  0.00           C  
ATOM   2910  NH1 ARG B 139      11.767  -6.931 -16.511  1.00  0.00           N  
ATOM   2911  NH2 ARG B 139      12.779  -8.780 -15.774  1.00  0.00           N  
ATOM   2912  N   PRO B 140      10.048  -4.216  -9.261  1.00  0.00           N  
ATOM   2913  CA  PRO B 140       8.814  -4.270  -8.498  1.00  0.00           C  
ATOM   2914  C   PRO B 140       7.932  -5.456  -8.893  1.00  0.00           C  
ATOM   2915  O   PRO B 140       7.588  -5.625 -10.066  1.00  0.00           O  
ATOM   2916  CB  PRO B 140       8.123  -2.927  -8.742  1.00  0.00           C  
ATOM   2917  CG  PRO B 140       9.296  -1.985  -8.992  1.00  0.00           C  
ATOM   2918  CD  PRO B 140      10.282  -2.870  -9.748  1.00  0.00           C  
ATOM   2919  N   CYS B 141       7.559  -6.275  -7.908  1.00  0.00           N  
ATOM   2920  CA  CYS B 141       6.953  -7.585  -8.134  1.00  0.00           C  
ATOM   2921  C   CYS B 141       5.673  -7.538  -8.983  1.00  0.00           C  
ATOM   2922  O   CYS B 141       5.526  -8.328  -9.910  1.00  0.00           O  
ATOM   2923  CB  CYS B 141       6.659  -8.229  -6.778  1.00  0.00           C  
ATOM   2924  SG  CYS B 141       8.203  -8.635  -5.925  1.00  0.00           S  
ATOM   2925  N   THR B 142       4.741  -6.635  -8.689  1.00  0.00           N  
ATOM   2926  CA  THR B 142       3.464  -6.588  -9.407  1.00  0.00           C  
ATOM   2927  C   THR B 142       3.624  -6.165 -10.874  1.00  0.00           C  
ATOM   2928  O   THR B 142       3.153  -6.903 -11.738  1.00  0.00           O  
ATOM   2929  CB  THR B 142       2.417  -5.734  -8.669  1.00  0.00           C  
ATOM   2930  OG1 THR B 142       2.231  -6.220  -7.370  1.00  0.00           O  
ATOM   2931  CG2 THR B 142       1.049  -5.773  -9.353  1.00  0.00           C  
ATOM   2932  N   PRO B 143       4.323  -5.068 -11.216  1.00  0.00           N  
ATOM   2933  CA  PRO B 143       4.592  -4.709 -12.604  1.00  0.00           C  
ATOM   2934  C   PRO B 143       5.352  -5.790 -13.364  1.00  0.00           C  
ATOM   2935  O   PRO B 143       4.968  -6.143 -14.484  1.00  0.00           O  
ATOM   2936  CB  PRO B 143       5.394  -3.406 -12.544  1.00  0.00           C  
ATOM   2937  CG  PRO B 143       4.938  -2.781 -11.233  1.00  0.00           C  
ATOM   2938  CD  PRO B 143       4.739  -3.994 -10.335  1.00  0.00           C  
ATOM   2939  N   ARG B 144       6.395  -6.383 -12.774  1.00  0.00           N  
ATOM   2940  CA  ARG B 144       7.138  -7.471 -13.423  1.00  0.00           C  
ATOM   2941  C   ARG B 144       6.253  -8.693 -13.644  1.00  0.00           C  
ATOM   2942  O   ARG B 144       6.288  -9.259 -14.729  1.00  0.00           O  
ATOM   2943  CB  ARG B 144       8.405  -7.817 -12.626  1.00  0.00           C  
ATOM   2944  CG  ARG B 144       9.196  -8.998 -13.229  1.00  0.00           C  
ATOM   2945  CD  ARG B 144       9.627  -8.780 -14.693  1.00  0.00           C  
ATOM   2946  NE  ARG B 144      10.218  -9.981 -15.311  1.00  0.00           N  
ATOM   2947  CZ  ARG B 144      10.263 -10.236 -16.616  1.00  0.00           C  
ATOM   2948  NH1 ARG B 144       9.884  -9.375 -17.512  1.00  0.00           N  
ATOM   2949  NH2 ARG B 144      10.675 -11.376 -17.054  1.00  0.00           N  
ATOM   2950  N   GLY B 145       5.425  -9.045 -12.665  1.00  0.00           N  
ATOM   2951  CA  GLY B 145       4.474 -10.141 -12.797  1.00  0.00           C  
ATOM   2952  C   GLY B 145       3.463  -9.936 -13.923  1.00  0.00           C  
ATOM   2953  O   GLY B 145       3.126 -10.885 -14.626  1.00  0.00           O  
ATOM   2954  N   ILE B 146       3.028  -8.705 -14.163  1.00  0.00           N  
ATOM   2955  CA  ILE B 146       2.166  -8.364 -15.297  1.00  0.00           C  
ATOM   2956  C   ILE B 146       2.905  -8.572 -16.623  1.00  0.00           C  
ATOM   2957  O   ILE B 146       2.343  -9.169 -17.539  1.00  0.00           O  
ATOM   2958  CB  ILE B 146       1.611  -6.928 -15.168  1.00  0.00           C  
ATOM   2959  CG1 ILE B 146       0.620  -6.843 -13.990  1.00  0.00           C  
ATOM   2960  CG2 ILE B 146       0.911  -6.478 -16.470  1.00  0.00           C  
ATOM   2961  CD1 ILE B 146       0.334  -5.408 -13.530  1.00  0.00           C  
ATOM   2962  N   VAL B 147       4.158  -8.132 -16.718  1.00  0.00           N  
ATOM   2963  CA  VAL B 147       4.976  -8.371 -17.919  1.00  0.00           C  
ATOM   2964  C   VAL B 147       5.147  -9.872 -18.151  1.00  0.00           C  
ATOM   2965  O   VAL B 147       4.943 -10.335 -19.267  1.00  0.00           O  
ATOM   2966  CB  VAL B 147       6.332  -7.659 -17.831  1.00  0.00           C  
ATOM   2967  CG1 VAL B 147       7.222  -7.963 -19.034  1.00  0.00           C  
ATOM   2968  CG2 VAL B 147       6.140  -6.138 -17.795  1.00  0.00           C  
ATOM   2969  N   THR B 148       5.399 -10.652 -17.108  1.00  0.00           N  
ATOM   2970  CA  THR B 148       5.475 -12.114 -17.209  1.00  0.00           C  
ATOM   2971  C   THR B 148       4.167 -12.718 -17.726  1.00  0.00           C  
ATOM   2972  O   THR B 148       4.213 -13.611 -18.564  1.00  0.00           O  
ATOM   2973  CB  THR B 148       5.847 -12.747 -15.860  1.00  0.00           C  
ATOM   2974  OG1 THR B 148       7.052 -12.207 -15.385  1.00  0.00           O  
ATOM   2975  CG2 THR B 148       6.043 -14.256 -15.944  1.00  0.00           C  
ATOM   2976  N   LEU B 149       3.002 -12.227 -17.293  1.00  0.00           N  
ATOM   2977  CA  LEU B 149       1.722 -12.683 -17.850  1.00  0.00           C  
ATOM   2978  C   LEU B 149       1.634 -12.425 -19.360  1.00  0.00           C  
ATOM   2979  O   LEU B 149       1.267 -13.333 -20.100  1.00  0.00           O  
ATOM   2980  CB  LEU B 149       0.535 -12.011 -17.135  1.00  0.00           C  
ATOM   2981  CG  LEU B 149       0.279 -12.477 -15.696  1.00  0.00           C  
ATOM   2982  CD1 LEU B 149      -0.853 -11.641 -15.077  1.00  0.00           C  
ATOM   2983  CD2 LEU B 149      -0.123 -13.947 -15.634  1.00  0.00           C  
ATOM   2984  N   LEU B 150       2.011 -11.231 -19.809  1.00  0.00           N  
ATOM   2985  CA  LEU B 150       1.998 -10.877 -21.229  1.00  0.00           C  
ATOM   2986  C   LEU B 150       2.965 -11.751 -22.037  1.00  0.00           C  
ATOM   2987  O   LEU B 150       2.576 -12.304 -23.067  1.00  0.00           O  
ATOM   2988  CB  LEU B 150       2.326  -9.378 -21.395  1.00  0.00           C  
ATOM   2989  CG  LEU B 150       1.323  -8.416 -20.733  1.00  0.00           C  
ATOM   2990  CD1 LEU B 150       1.848  -6.988 -20.785  1.00  0.00           C  
ATOM   2991  CD2 LEU B 150      -0.049  -8.444 -21.398  1.00  0.00           C  
ATOM   2992  N   GLU B 151       4.181 -11.974 -21.526  1.00  0.00           N  
ATOM   2993  CA  GLU B 151       5.195 -12.854 -22.121  1.00  0.00           C  
ATOM   2994  C   GLU B 151       4.673 -14.297 -22.246  1.00  0.00           C  
ATOM   2995  O   GLU B 151       4.748 -14.900 -23.316  1.00  0.00           O  
ATOM   2996  CB  GLU B 151       6.477 -12.837 -21.253  1.00  0.00           C  
ATOM   2997  CG  GLU B 151       7.285 -11.522 -21.316  1.00  0.00           C  
ATOM   2998  CD  GLU B 151       8.397 -11.405 -20.238  1.00  0.00           C  
ATOM   2999  OE1 GLU B 151       9.167 -10.419 -20.252  1.00  0.00           O  
ATOM   3000  OE2 GLU B 151       8.485 -12.258 -19.324  1.00  0.00           O  
ATOM   3001  N   ARG B 152       4.072 -14.849 -21.196  1.00  0.00           N  
ATOM   3002  CA  ARG B 152       3.573 -16.240 -21.165  1.00  0.00           C  
ATOM   3003  C   ARG B 152       2.371 -16.485 -22.079  1.00  0.00           C  
ATOM   3004  O   ARG B 152       2.148 -17.619 -22.491  1.00  0.00           O  
ATOM   3005  CB  ARG B 152       3.216 -16.634 -19.725  1.00  0.00           C  
ATOM   3006  CG  ARG B 152       4.437 -16.739 -18.797  1.00  0.00           C  
ATOM   3007  CD  ARG B 152       5.252 -18.008 -19.005  1.00  0.00           C  
ATOM   3008  NE  ARG B 152       6.402 -17.973 -18.108  1.00  0.00           N  
ATOM   3009  CZ  ARG B 152       6.861 -18.922 -17.306  1.00  0.00           C  
ATOM   3010  NH1 ARG B 152       6.354 -20.124 -17.226  1.00  0.00           N  
ATOM   3011  NH2 ARG B 152       7.887 -18.667 -16.562  1.00  0.00           N  
ATOM   3012  N   TYR B 153       1.624 -15.452 -22.391  1.00  0.00           N  
ATOM   3013  CA  TYR B 153       0.536 -15.501 -23.366  1.00  0.00           C  
ATOM   3014  C   TYR B 153       0.979 -15.144 -24.790  1.00  0.00           C  
ATOM   3015  O   TYR B 153       0.128 -15.069 -25.677  1.00  0.00           O  
ATOM   3016  CB  TYR B 153      -0.652 -14.674 -22.857  1.00  0.00           C  
ATOM   3017  CG  TYR B 153      -1.528 -15.451 -21.896  1.00  0.00           C  
ATOM   3018  CD1 TYR B 153      -2.652 -16.158 -22.374  1.00  0.00           C  
ATOM   3019  CD2 TYR B 153      -1.202 -15.525 -20.527  1.00  0.00           C  
ATOM   3020  CE1 TYR B 153      -3.436 -16.921 -21.493  1.00  0.00           C  
ATOM   3021  CE2 TYR B 153      -1.977 -16.287 -19.644  1.00  0.00           C  
ATOM   3022  CZ  TYR B 153      -3.089 -16.985 -20.137  1.00  0.00           C  
ATOM   3023  OH  TYR B 153      -3.848 -17.755 -19.270  1.00  0.00           O  
ATOM   3024  N   ASN B 154       2.279 -14.964 -25.019  1.00  0.00           N  
ATOM   3025  CA  ASN B 154       2.863 -14.552 -26.298  1.00  0.00           C  
ATOM   3026  C   ASN B 154       2.213 -13.280 -26.870  1.00  0.00           C  
ATOM   3027  O   ASN B 154       1.978 -13.175 -28.074  1.00  0.00           O  
ATOM   3028  CB  ASN B 154       2.870 -15.721 -27.295  1.00  0.00           C  
ATOM   3029  CG  ASN B 154       3.726 -16.883 -26.838  1.00  0.00           C  
ATOM   3030  OD1 ASN B 154       4.842 -16.745 -26.377  1.00  0.00           O  
ATOM   3031  ND2 ASN B 154       3.238 -18.101 -26.992  1.00  0.00           N  
ATOM   3032  N   ILE B 155       1.887 -12.339 -25.996  1.00  0.00           N  
ATOM   3033  CA  ILE B 155       1.363 -11.040 -26.406  1.00  0.00           C  
ATOM   3034  C   ILE B 155       2.546 -10.164 -26.791  1.00  0.00           C  
ATOM   3035  O   ILE B 155       3.348  -9.793 -25.932  1.00  0.00           O  
ATOM   3036  CB  ILE B 155       0.484 -10.426 -25.297  1.00  0.00           C  
ATOM   3037  CG1 ILE B 155      -0.776 -11.306 -25.087  1.00  0.00           C  
ATOM   3038  CG2 ILE B 155       0.084  -8.989 -25.662  1.00  0.00           C  
ATOM   3039  CD1 ILE B 155      -1.616 -10.939 -23.850  1.00  0.00           C  
ATOM   3040  N   ASP B 156       2.635  -9.819 -28.074  1.00  0.00           N  
ATOM   3041  CA  ASP B 156       3.627  -8.866 -28.546  1.00  0.00           C  
ATOM   3042  C   ASP B 156       3.277  -7.463 -28.038  1.00  0.00           C  
ATOM   3043  O   ASP B 156       2.230  -6.903 -28.358  1.00  0.00           O  
ATOM   3044  CB  ASP B 156       3.745  -8.907 -30.076  1.00  0.00           C  
ATOM   3045  CG  ASP B 156       4.884  -8.022 -30.604  1.00  0.00           C  
ATOM   3046  OD1 ASP B 156       5.656  -7.476 -29.776  1.00  0.00           O  
ATOM   3047  OD2 ASP B 156       4.989  -7.899 -31.847  1.00  0.00           O  
ATOM   3048  N   THR B 157       4.156  -6.920 -27.208  1.00  0.00           N  
ATOM   3049  CA  THR B 157       3.980  -5.614 -26.566  1.00  0.00           C  
ATOM   3050  C   THR B 157       4.553  -4.475 -27.400  1.00  0.00           C  
ATOM   3051  O   THR B 157       4.240  -3.309 -27.141  1.00  0.00           O  
ATOM   3052  CB  THR B 157       4.604  -5.605 -25.169  1.00  0.00           C  
ATOM   3053  OG1 THR B 157       5.952  -6.001 -25.228  1.00  0.00           O  
ATOM   3054  CG2 THR B 157       3.888  -6.553 -24.209  1.00  0.00           C  
ATOM   3055  N   PHE B 158       5.388  -4.786 -28.394  1.00  0.00           N  
ATOM   3056  CA  PHE B 158       6.077  -3.766 -29.163  1.00  0.00           C  
ATOM   3057  C   PHE B 158       5.100  -2.954 -30.013  1.00  0.00           C  
ATOM   3058  O   PHE B 158       4.383  -3.479 -30.861  1.00  0.00           O  
ATOM   3059  CB  PHE B 158       7.199  -4.406 -29.992  1.00  0.00           C  
ATOM   3060  CG  PHE B 158       8.527  -3.709 -29.802  1.00  0.00           C  
ATOM   3061  CD1 PHE B 158       8.911  -2.655 -30.650  1.00  0.00           C  
ATOM   3062  CD2 PHE B 158       9.380  -4.105 -28.755  1.00  0.00           C  
ATOM   3063  CE1 PHE B 158      10.139  -2.002 -30.461  1.00  0.00           C  
ATOM   3064  CE2 PHE B 158      10.611  -3.455 -28.559  1.00  0.00           C  
ATOM   3065  CZ  PHE B 158      10.990  -2.403 -29.410  1.00  0.00           C  
ATOM   3066  N   GLY B 159       5.070  -1.640 -29.781  1.00  0.00           N  
ATOM   3067  CA  GLY B 159       4.198  -0.722 -30.510  1.00  0.00           C  
ATOM   3068  C   GLY B 159       2.756  -0.623 -29.999  1.00  0.00           C  
ATOM   3069  O   GLY B 159       2.012   0.218 -30.500  1.00  0.00           O  
ATOM   3070  N   LEU B 160       2.364  -1.412 -29.006  1.00  0.00           N  
ATOM   3071  CA  LEU B 160       1.033  -1.271 -28.413  1.00  0.00           C  
ATOM   3072  C   LEU B 160       0.861   0.110 -27.777  1.00  0.00           C  
ATOM   3073  O   LEU B 160       1.743   0.603 -27.074  1.00  0.00           O  
ATOM   3074  CB  LEU B 160       0.771  -2.361 -27.360  1.00  0.00           C  
ATOM   3075  CG  LEU B 160       0.681  -3.803 -27.896  1.00  0.00           C  
ATOM   3076  CD1 LEU B 160       0.377  -4.746 -26.724  1.00  0.00           C  
ATOM   3077  CD2 LEU B 160      -0.412  -3.986 -28.938  1.00  0.00           C  
ATOM   3078  N   ASN B 161      -0.316   0.701 -27.961  1.00  0.00           N  
ATOM   3079  CA  ASN B 161      -0.715   1.865 -27.188  1.00  0.00           C  
ATOM   3080  C   ASN B 161      -1.210   1.403 -25.811  1.00  0.00           C  
ATOM   3081  O   ASN B 161      -2.356   0.964 -25.655  1.00  0.00           O  
ATOM   3082  CB  ASN B 161      -1.748   2.682 -27.965  1.00  0.00           C  
ATOM   3083  CG  ASN B 161      -2.074   3.980 -27.235  1.00  0.00           C  
ATOM   3084  OD1 ASN B 161      -1.224   4.624 -26.629  1.00  0.00           O  
ATOM   3085  ND2 ASN B 161      -3.307   4.407 -27.277  1.00  0.00           N  
ATOM   3086  N   ALA B 162      -0.336   1.484 -24.815  1.00  0.00           N  
ATOM   3087  CA  ALA B 162      -0.615   1.060 -23.458  1.00  0.00           C  
ATOM   3088  C   ALA B 162      -1.059   2.232 -22.580  1.00  0.00           C  
ATOM   3089  O   ALA B 162      -0.413   3.278 -22.512  1.00  0.00           O  
ATOM   3090  CB  ALA B 162       0.611   0.343 -22.885  1.00  0.00           C  
ATOM   3091  N   VAL B 163      -2.145   2.048 -21.862  1.00  0.00           N  
ATOM   3092  CA  VAL B 163      -2.676   3.037 -20.916  1.00  0.00           C  
ATOM   3093  C   VAL B 163      -2.697   2.442 -19.521  1.00  0.00           C  
ATOM   3094  O   VAL B 163      -3.366   1.455 -19.255  1.00  0.00           O  
ATOM   3095  CB  VAL B 163      -4.058   3.554 -21.347  1.00  0.00           C  
ATOM   3096  CG1 VAL B 163      -4.600   4.593 -20.354  1.00  0.00           C  
ATOM   3097  CG2 VAL B 163      -3.992   4.231 -22.722  1.00  0.00           C  
ATOM   3098  N   VAL B 164      -1.976   3.084 -18.616  1.00  0.00           N  
ATOM   3099  CA  VAL B 164      -2.011   2.764 -17.190  1.00  0.00           C  
ATOM   3100  C   VAL B 164      -2.992   3.702 -16.500  1.00  0.00           C  
ATOM   3101  O   VAL B 164      -2.875   4.924 -16.608  1.00  0.00           O  
ATOM   3102  CB  VAL B 164      -0.618   2.846 -16.535  1.00  0.00           C  
ATOM   3103  CG1 VAL B 164      -0.664   2.390 -15.078  1.00  0.00           C  
ATOM   3104  CG2 VAL B 164       0.398   1.963 -17.261  1.00  0.00           C  
ATOM   3105  N   ILE B 165      -3.935   3.147 -15.763  1.00  0.00           N  
ATOM   3106  CA  ILE B 165      -4.889   3.909 -14.963  1.00  0.00           C  
ATOM   3107  C   ILE B 165      -4.509   3.811 -13.492  1.00  0.00           C  
ATOM   3108  O   ILE B 165      -4.578   2.756 -12.877  1.00  0.00           O  
ATOM   3109  CB  ILE B 165      -6.339   3.483 -15.225  1.00  0.00           C  
ATOM   3110  CG1 ILE B 165      -6.623   3.472 -16.742  1.00  0.00           C  
ATOM   3111  CG2 ILE B 165      -7.286   4.464 -14.496  1.00  0.00           C  
ATOM   3112  CD1 ILE B 165      -8.083   3.197 -17.099  1.00  0.00           C  
ATOM   3113  N   GLY B 166      -4.099   4.940 -12.941  1.00  0.00           N  
ATOM   3114  CA  GLY B 166      -3.520   5.051 -11.615  1.00  0.00           C  
ATOM   3115  C   GLY B 166      -1.996   5.204 -11.681  1.00  0.00           C  
ATOM   3116  O   GLY B 166      -1.292   4.446 -12.335  1.00  0.00           O  
ATOM   3117  N   ALA B 167      -1.491   6.200 -10.962  1.00  0.00           N  
ATOM   3118  CA  ALA B 167      -0.072   6.542 -10.920  1.00  0.00           C  
ATOM   3119  C   ALA B 167       0.528   6.305  -9.526  1.00  0.00           C  
ATOM   3120  O   ALA B 167       1.312   7.122  -9.032  1.00  0.00           O  
ATOM   3121  CB  ALA B 167       0.107   7.969 -11.446  1.00  0.00           C  
ATOM   3122  N   SER B 168       0.123   5.218  -8.867  1.00  0.00           N  
ATOM   3123  CA  SER B 168       0.748   4.787  -7.618  1.00  0.00           C  
ATOM   3124  C   SER B 168       2.194   4.387  -7.893  1.00  0.00           C  
ATOM   3125  O   SER B 168       2.530   3.954  -8.992  1.00  0.00           O  
ATOM   3126  CB  SER B 168      -0.014   3.630  -6.974  1.00  0.00           C  
ATOM   3127  OG  SER B 168       0.112   2.455  -7.752  1.00  0.00           O  
ATOM   3128  N   ASN B 169       3.064   4.510  -6.925  1.00  0.00           N  
ATOM   3129  CA  ASN B 169       4.453   4.109  -7.124  1.00  0.00           C  
ATOM   3130  C   ASN B 169       4.661   2.609  -6.938  1.00  0.00           C  
ATOM   3131  O   ASN B 169       5.622   2.076  -7.448  1.00  0.00           O  
ATOM   3132  CB  ASN B 169       5.419   4.976  -6.315  1.00  0.00           C  
ATOM   3133  CG  ASN B 169       5.227   6.479  -6.228  1.00  0.00           C  
ATOM   3134  OD1 ASN B 169       4.281   7.078  -6.666  1.00  0.00           O  
ATOM   3135  ND2 ASN B 169       6.134   7.153  -5.565  1.00  0.00           N  
ATOM   3136  N   ILE B 170       3.699   1.923  -6.271  1.00  0.00           N  
ATOM   3137  CA  ILE B 170       3.712   0.463  -6.122  1.00  0.00           C  
ATOM   3138  C   ILE B 170       3.431  -0.233  -7.452  1.00  0.00           C  
ATOM   3139  O   ILE B 170       4.011  -1.265  -7.762  1.00  0.00           O  
ATOM   3140  CB  ILE B 170       2.688  -0.040  -5.056  1.00  0.00           C  
ATOM   3141  CG1 ILE B 170       2.383   0.987  -3.941  1.00  0.00           C  
ATOM   3142  CG2 ILE B 170       3.170  -1.355  -4.457  1.00  0.00           C  
ATOM   3143  CD1 ILE B 170       1.507   0.467  -2.798  1.00  0.00           C  
ATOM   3144  N   VAL B 171       2.519   0.337  -8.244  1.00  0.00           N  
ATOM   3145  CA  VAL B 171       2.081  -0.288  -9.495  1.00  0.00           C  
ATOM   3146  C   VAL B 171       2.195   0.673 -10.666  1.00  0.00           C  
ATOM   3147  O   VAL B 171       3.021   0.453 -11.538  1.00  0.00           O  
ATOM   3148  CB  VAL B 171       0.668  -0.897  -9.376  1.00  0.00           C  
ATOM   3149  CG1 VAL B 171       0.286  -1.624 -10.672  1.00  0.00           C  
ATOM   3150  CG2 VAL B 171       0.578  -1.899  -8.226  1.00  0.00           C  
ATOM   3151  N   GLY B 172       1.411   1.739 -10.694  1.00  0.00           N  
ATOM   3152  CA  GLY B 172       1.241   2.534 -11.904  1.00  0.00           C  
ATOM   3153  C   GLY B 172       2.531   3.141 -12.465  1.00  0.00           C  
ATOM   3154  O   GLY B 172       2.766   3.070 -13.671  1.00  0.00           O  
ATOM   3155  N   ARG B 173       3.397   3.706 -11.610  1.00  0.00           N  
ATOM   3156  CA  ARG B 173       4.661   4.310 -12.063  1.00  0.00           C  
ATOM   3157  C   ARG B 173       5.679   3.268 -12.536  1.00  0.00           C  
ATOM   3158  O   ARG B 173       6.103   3.382 -13.681  1.00  0.00           O  
ATOM   3159  CB  ARG B 173       5.270   5.234 -11.003  1.00  0.00           C  
ATOM   3160  CG  ARG B 173       4.427   6.494 -10.759  1.00  0.00           C  
ATOM   3161  CD  ARG B 173       5.067   7.312  -9.650  1.00  0.00           C  
ATOM   3162  NE  ARG B 173       4.322   8.542  -9.366  1.00  0.00           N  
ATOM   3163  CZ  ARG B 173       4.784   9.789  -9.399  1.00  0.00           C  
ATOM   3164  NH1 ARG B 173       6.018  10.056  -9.726  1.00  0.00           N  
ATOM   3165  NH2 ARG B 173       4.007  10.782  -9.101  1.00  0.00           N  
ATOM   3166  N   PRO B 174       6.044   2.253 -11.734  1.00  0.00           N  
ATOM   3167  CA  PRO B 174       6.958   1.220 -12.215  1.00  0.00           C  
ATOM   3168  C   PRO B 174       6.372   0.437 -13.392  1.00  0.00           C  
ATOM   3169  O   PRO B 174       7.110   0.122 -14.317  1.00  0.00           O  
ATOM   3170  CB  PRO B 174       7.267   0.342 -10.999  1.00  0.00           C  
ATOM   3171  CG  PRO B 174       6.079   0.558 -10.074  1.00  0.00           C  
ATOM   3172  CD  PRO B 174       5.693   2.002 -10.348  1.00  0.00           C  
ATOM   3173  N   MET B 175       5.062   0.228 -13.434  1.00  0.00           N  
ATOM   3174  CA  MET B 175       4.399  -0.379 -14.592  1.00  0.00           C  
ATOM   3175  C   MET B 175       4.650   0.408 -15.866  1.00  0.00           C  
ATOM   3176  O   MET B 175       4.936  -0.187 -16.899  1.00  0.00           O  
ATOM   3177  CB  MET B 175       2.889  -0.468 -14.327  1.00  0.00           C  
ATOM   3178  CG  MET B 175       2.149  -1.295 -15.381  1.00  0.00           C  
ATOM   3179  SD  MET B 175       2.429  -3.081 -15.199  1.00  0.00           S  
ATOM   3180  CE  MET B 175       3.596  -3.415 -16.517  1.00  0.00           C  
ATOM   3181  N   SER B 176       4.615   1.739 -15.802  1.00  0.00           N  
ATOM   3182  CA  SER B 176       4.893   2.551 -16.987  1.00  0.00           C  
ATOM   3183  C   SER B 176       6.318   2.364 -17.510  1.00  0.00           C  
ATOM   3184  O   SER B 176       6.518   2.350 -18.719  1.00  0.00           O  
ATOM   3185  CB  SER B 176       4.594   4.029 -16.724  1.00  0.00           C  
ATOM   3186  OG  SER B 176       5.528   4.682 -15.898  1.00  0.00           O  
ATOM   3187  N   MET B 177       7.282   2.148 -16.618  1.00  0.00           N  
ATOM   3188  CA  MET B 177       8.669   1.901 -17.005  1.00  0.00           C  
ATOM   3189  C   MET B 177       8.871   0.479 -17.541  1.00  0.00           C  
ATOM   3190  O   MET B 177       9.634   0.298 -18.488  1.00  0.00           O  
ATOM   3191  CB  MET B 177       9.606   2.171 -15.822  1.00  0.00           C  
ATOM   3192  CG  MET B 177       9.570   3.622 -15.323  1.00  0.00           C  
ATOM   3193  SD  MET B 177      10.086   4.882 -16.526  1.00  0.00           S  
ATOM   3194  CE  MET B 177       8.502   5.467 -17.142  1.00  0.00           C  
ATOM   3195  N   GLU B 178       8.157  -0.510 -17.004  1.00  0.00           N  
ATOM   3196  CA  GLU B 178       8.131  -1.863 -17.571  1.00  0.00           C  
ATOM   3197  C   GLU B 178       7.507  -1.872 -18.978  1.00  0.00           C  
ATOM   3198  O   GLU B 178       8.053  -2.471 -19.895  1.00  0.00           O  
ATOM   3199  CB  GLU B 178       7.354  -2.811 -16.644  1.00  0.00           C  
ATOM   3200  CG  GLU B 178       8.121  -3.220 -15.379  1.00  0.00           C  
ATOM   3201  CD  GLU B 178       9.262  -4.230 -15.620  1.00  0.00           C  
ATOM   3202  OE1 GLU B 178       9.903  -4.648 -14.627  1.00  0.00           O  
ATOM   3203  OE2 GLU B 178       9.540  -4.638 -16.764  1.00  0.00           O  
ATOM   3204  N   LEU B 179       6.412  -1.145 -19.183  1.00  0.00           N  
ATOM   3205  CA  LEU B 179       5.769  -1.030 -20.494  1.00  0.00           C  
ATOM   3206  C   LEU B 179       6.660  -0.308 -21.509  1.00  0.00           C  
ATOM   3207  O   LEU B 179       6.733  -0.718 -22.662  1.00  0.00           O  
ATOM   3208  CB  LEU B 179       4.443  -0.288 -20.358  1.00  0.00           C  
ATOM   3209  CG  LEU B 179       3.351  -1.059 -19.601  1.00  0.00           C  
ATOM   3210  CD1 LEU B 179       2.174  -0.116 -19.354  1.00  0.00           C  
ATOM   3211  CD2 LEU B 179       2.873  -2.281 -20.366  1.00  0.00           C  
ATOM   3212  N   LEU B 180       7.370   0.735 -21.073  1.00  0.00           N  
ATOM   3213  CA  LEU B 180       8.326   1.433 -21.922  1.00  0.00           C  
ATOM   3214  C   LEU B 180       9.502   0.519 -22.311  1.00  0.00           C  
ATOM   3215  O   LEU B 180       9.954   0.542 -23.447  1.00  0.00           O  
ATOM   3216  CB  LEU B 180       8.828   2.691 -21.181  1.00  0.00           C  
ATOM   3217  CG  LEU B 180       9.065   3.874 -22.135  1.00  0.00           C  
ATOM   3218  CD1 LEU B 180       7.778   4.655 -22.347  1.00  0.00           C  
ATOM   3219  CD2 LEU B 180      10.108   4.832 -21.563  1.00  0.00           C  
ATOM   3220  N   LEU B 181       9.976  -0.305 -21.367  1.00  0.00           N  
ATOM   3221  CA  LEU B 181      11.006  -1.310 -21.607  1.00  0.00           C  
ATOM   3222  C   LEU B 181      10.523  -2.396 -22.582  1.00  0.00           C  
ATOM   3223  O   LEU B 181      11.289  -2.839 -23.429  1.00  0.00           O  
ATOM   3224  CB  LEU B 181      11.429  -1.902 -20.248  1.00  0.00           C  
ATOM   3225  CG  LEU B 181      12.642  -2.852 -20.324  1.00  0.00           C  
ATOM   3226  CD1 LEU B 181      13.925  -2.099 -20.678  1.00  0.00           C  
ATOM   3227  CD2 LEU B 181      12.841  -3.516 -18.966  1.00  0.00           C  
ATOM   3228  N   ALA B 182       9.244  -2.749 -22.492  1.00  0.00           N  
ATOM   3229  CA  ALA B 182       8.571  -3.682 -23.386  1.00  0.00           C  
ATOM   3230  C   ALA B 182       8.151  -3.065 -24.741  1.00  0.00           C  
ATOM   3231  O   ALA B 182       7.428  -3.700 -25.509  1.00  0.00           O  
ATOM   3232  CB  ALA B 182       7.384  -4.281 -22.617  1.00  0.00           C  
ATOM   3233  N   GLY B 183       8.571  -1.840 -25.039  1.00  0.00           N  
ATOM   3234  CA  GLY B 183       8.343  -1.175 -26.329  1.00  0.00           C  
ATOM   3235  C   GLY B 183       6.935  -0.616 -26.546  1.00  0.00           C  
ATOM   3236  O   GLY B 183       6.595  -0.252 -27.674  1.00  0.00           O  
ATOM   3237  N   CYS B 184       6.131  -0.515 -25.508  1.00  0.00           N  
ATOM   3238  CA  CYS B 184       4.821   0.123 -25.618  1.00  0.00           C  
ATOM   3239  C   CYS B 184       4.941   1.648 -25.731  1.00  0.00           C  
ATOM   3240  O   CYS B 184       5.742   2.288 -25.042  1.00  0.00           O  
ATOM   3241  CB  CYS B 184       3.940  -0.233 -24.417  1.00  0.00           C  
ATOM   3242  SG  CYS B 184       3.611  -2.014 -24.292  1.00  0.00           S  
ATOM   3243  N   THR B 185       4.040   2.251 -26.509  1.00  0.00           N  
ATOM   3244  CA  THR B 185       3.712   3.665 -26.341  1.00  0.00           C  
ATOM   3245  C   THR B 185       2.899   3.806 -25.059  1.00  0.00           C  
ATOM   3246  O   THR B 185       1.774   3.315 -24.981  1.00  0.00           O  
ATOM   3247  CB  THR B 185       2.919   4.198 -27.542  1.00  0.00           C  
ATOM   3248  OG1 THR B 185       3.722   4.077 -28.694  1.00  0.00           O  
ATOM   3249  CG2 THR B 185       2.574   5.681 -27.402  1.00  0.00           C  
ATOM   3250  N   THR B 186       3.472   4.434 -24.040  1.00  0.00           N  
ATOM   3251  CA  THR B 186       2.942   4.339 -22.676  1.00  0.00           C  
ATOM   3252  C   THR B 186       2.308   5.640 -22.209  1.00  0.00           C  
ATOM   3253  O   THR B 186       2.975   6.663 -22.077  1.00  0.00           O  
ATOM   3254  CB  THR B 186       4.034   3.874 -21.706  1.00  0.00           C  
ATOM   3255  OG1 THR B 186       4.564   2.644 -22.143  1.00  0.00           O  
ATOM   3256  CG2 THR B 186       3.485   3.643 -20.300  1.00  0.00           C  
ATOM   3257  N   THR B 187       1.033   5.596 -21.908  1.00  0.00           N  
ATOM   3258  CA  THR B 187       0.288   6.707 -21.304  1.00  0.00           C  
ATOM   3259  C   THR B 187      -0.039   6.394 -19.847  1.00  0.00           C  
ATOM   3260  O   THR B 187      -0.652   5.367 -19.547  1.00  0.00           O  
ATOM   3261  CB  THR B 187      -0.988   7.009 -22.092  1.00  0.00           C  
ATOM   3262  OG1 THR B 187      -0.653   7.379 -23.411  1.00  0.00           O  
ATOM   3263  CG2 THR B 187      -1.788   8.181 -21.509  1.00  0.00           C  
ATOM   3264  N   VAL B 188       0.315   7.281 -18.933  1.00  0.00           N  
ATOM   3265  CA  VAL B 188      -0.047   7.152 -17.519  1.00  0.00           C  
ATOM   3266  C   VAL B 188      -1.175   8.115 -17.190  1.00  0.00           C  
ATOM   3267  O   VAL B 188      -1.005   9.336 -17.239  1.00  0.00           O  
ATOM   3268  CB  VAL B 188       1.156   7.349 -16.578  1.00  0.00           C  
ATOM   3269  CG1 VAL B 188       0.756   7.082 -15.124  1.00  0.00           C  
ATOM   3270  CG2 VAL B 188       2.291   6.388 -16.930  1.00  0.00           C  
ATOM   3271  N   THR B 189      -2.316   7.570 -16.834  1.00  0.00           N  
ATOM   3272  CA  THR B 189      -3.477   8.339 -16.395  1.00  0.00           C  
ATOM   3273  C   THR B 189      -3.652   8.244 -14.883  1.00  0.00           C  
ATOM   3274  O   THR B 189      -3.160   7.332 -14.219  1.00  0.00           O  
ATOM   3275  CB  THR B 189      -4.760   7.941 -17.133  1.00  0.00           C  
ATOM   3276  OG1 THR B 189      -5.176   6.663 -16.743  1.00  0.00           O  
ATOM   3277  CG2 THR B 189      -4.610   7.955 -18.648  1.00  0.00           C  
ATOM   3278  N   HIS B 190      -4.329   9.211 -14.322  1.00  0.00           N  
ATOM   3279  CA  HIS B 190      -4.566   9.316 -12.892  1.00  0.00           C  
ATOM   3280  C   HIS B 190      -5.778  10.208 -12.626  1.00  0.00           C  
ATOM   3281  O   HIS B 190      -6.382  10.747 -13.552  1.00  0.00           O  
ATOM   3282  CB  HIS B 190      -3.285   9.847 -12.209  1.00  0.00           C  
ATOM   3283  CG  HIS B 190      -2.725  11.100 -12.832  1.00  0.00           C  
ATOM   3284  ND1 HIS B 190      -3.335  12.318 -12.938  1.00  0.00           N  
ATOM   3285  CD2 HIS B 190      -1.501  11.230 -13.437  1.00  0.00           C  
ATOM   3286  CE1 HIS B 190      -2.515  13.159 -13.595  1.00  0.00           C  
ATOM   3287  NE2 HIS B 190      -1.374  12.528 -13.914  1.00  0.00           N  
ATOM   3288  N   ARG B 191      -6.104  10.441 -11.361  1.00  0.00           N  
ATOM   3289  CA  ARG B 191      -7.269  11.250 -10.944  1.00  0.00           C  
ATOM   3290  C   ARG B 191      -7.385  12.661 -11.553  1.00  0.00           C  
ATOM   3291  O   ARG B 191      -8.436  13.263 -11.445  1.00  0.00           O  
ATOM   3292  CB  ARG B 191      -7.281  11.346  -9.412  1.00  0.00           C  
ATOM   3293  CG  ARG B 191      -6.112  12.200  -8.877  1.00  0.00           C  
ATOM   3294  CD  ARG B 191      -6.207  12.358  -7.362  1.00  0.00           C  
ATOM   3295  NE  ARG B 191      -5.076  13.173  -6.885  1.00  0.00           N  
ATOM   3296  CZ  ARG B 191      -4.696  13.311  -5.637  1.00  0.00           C  
ATOM   3297  NH1 ARG B 191      -5.388  12.821  -4.657  1.00  0.00           N  
ATOM   3298  NH2 ARG B 191      -3.600  13.943  -5.365  1.00  0.00           N  
ATOM   3299  N   PHE B 192      -6.313  13.196 -12.114  1.00  0.00           N  
ATOM   3300  CA  PHE B 192      -6.310  14.516 -12.753  1.00  0.00           C  
ATOM   3301  C   PHE B 192      -6.400  14.444 -14.280  1.00  0.00           C  
ATOM   3302  O   PHE B 192      -6.390  15.484 -14.937  1.00  0.00           O  
ATOM   3303  CB  PHE B 192      -5.055  15.281 -12.320  1.00  0.00           C  
ATOM   3304  CG  PHE B 192      -4.860  15.387 -10.830  1.00  0.00           C  
ATOM   3305  CD1 PHE B 192      -5.797  16.078 -10.035  1.00  0.00           C  
ATOM   3306  CD2 PHE B 192      -3.714  14.837 -10.224  1.00  0.00           C  
ATOM   3307  CE1 PHE B 192      -5.568  16.251  -8.657  1.00  0.00           C  
ATOM   3308  CE2 PHE B 192      -3.485  15.010  -8.848  1.00  0.00           C  
ATOM   3309  CZ  PHE B 192      -4.408  15.730  -8.077  1.00  0.00           C  
ATOM   3310  N   THR B 193      -6.450  13.253 -14.840  1.00  0.00           N  
ATOM   3311  CA  THR B 193      -6.590  13.050 -16.278  1.00  0.00           C  
ATOM   3312  C   THR B 193      -7.960  13.548 -16.729  1.00  0.00           C  
ATOM   3313  O   THR B 193      -8.988  13.160 -16.177  1.00  0.00           O  
ATOM   3314  CB  THR B 193      -6.385  11.579 -16.647  1.00  0.00           C  
ATOM   3315  OG1 THR B 193      -5.061  11.229 -16.306  1.00  0.00           O  
ATOM   3316  CG2 THR B 193      -6.542  11.312 -18.140  1.00  0.00           C  
ATOM   3317  N   LYS B 194      -7.953  14.411 -17.720  1.00  0.00           N  
ATOM   3318  CA  LYS B 194      -9.170  14.885 -18.367  1.00  0.00           C  
ATOM   3319  C   LYS B 194      -9.635  13.843 -19.369  1.00  0.00           C  
ATOM   3320  O   LYS B 194      -8.808  13.279 -20.081  1.00  0.00           O  
ATOM   3321  CB  LYS B 194      -8.927  16.225 -19.086  1.00  0.00           C  
ATOM   3322  CG  LYS B 194      -8.473  17.333 -18.129  1.00  0.00           C  
ATOM   3323  CD  LYS B 194      -8.374  18.651 -18.897  1.00  0.00           C  
ATOM   3324  CE  LYS B 194      -7.805  19.736 -17.999  1.00  0.00           C  
ATOM   3325  NZ  LYS B 194      -7.899  21.080 -18.619  1.00  0.00           N  
ATOM   3326  N   ASN B 195     -10.941  13.643 -19.458  1.00  0.00           N  
ATOM   3327  CA  ASN B 195     -11.559  12.748 -20.428  1.00  0.00           C  
ATOM   3328  C   ASN B 195     -10.910  11.346 -20.454  1.00  0.00           C  
ATOM   3329  O   ASN B 195     -10.425  10.884 -21.480  1.00  0.00           O  
ATOM   3330  CB  ASN B 195     -11.629  13.447 -21.800  1.00  0.00           C  
ATOM   3331  CG  ASN B 195     -12.599  12.747 -22.733  1.00  0.00           C  
ATOM   3332  OD1 ASN B 195     -13.404  11.933 -22.323  1.00  0.00           O  
ATOM   3333  ND2 ASN B 195     -12.578  13.075 -23.999  1.00  0.00           N  
ATOM   3334  N   LEU B 196     -10.888  10.689 -19.304  1.00  0.00           N  
ATOM   3335  CA  LEU B 196     -10.278   9.369 -19.140  1.00  0.00           C  
ATOM   3336  C   LEU B 196     -10.791   8.367 -20.179  1.00  0.00           C  
ATOM   3337  O   LEU B 196     -10.002   7.601 -20.725  1.00  0.00           O  
ATOM   3338  CB  LEU B 196     -10.533   8.875 -17.708  1.00  0.00           C  
ATOM   3339  CG  LEU B 196      -9.914   7.501 -17.398  1.00  0.00           C  
ATOM   3340  CD1 LEU B 196      -8.390   7.531 -17.486  1.00  0.00           C  
ATOM   3341  CD2 LEU B 196     -10.296   7.077 -15.979  1.00  0.00           C  
ATOM   3342  N   ARG B 197     -12.085   8.423 -20.489  1.00  0.00           N  
ATOM   3343  CA  ARG B 197     -12.730   7.568 -21.496  1.00  0.00           C  
ATOM   3344  C   ARG B 197     -11.996   7.593 -22.832  1.00  0.00           C  
ATOM   3345  O   ARG B 197     -11.759   6.536 -23.391  1.00  0.00           O  
ATOM   3346  CB  ARG B 197     -14.195   7.988 -21.637  1.00  0.00           C  
ATOM   3347  CG  ARG B 197     -14.918   7.129 -22.675  1.00  0.00           C  
ATOM   3348  CD  ARG B 197     -16.419   7.394 -22.692  1.00  0.00           C  
ATOM   3349  NE  ARG B 197     -17.045   6.555 -23.698  1.00  0.00           N  
ATOM   3350  CZ  ARG B 197     -18.329   6.272 -23.865  1.00  0.00           C  
ATOM   3351  NH1 ARG B 197     -19.261   6.831 -23.141  1.00  0.00           N  
ATOM   3352  NH2 ARG B 197     -18.664   5.411 -24.769  1.00  0.00           N  
ATOM   3353  N   HIS B 198     -11.569   8.766 -23.308  1.00  0.00           N  
ATOM   3354  CA  HIS B 198     -10.833   8.881 -24.558  1.00  0.00           C  
ATOM   3355  C   HIS B 198      -9.511   8.099 -24.530  1.00  0.00           C  
ATOM   3356  O   HIS B 198      -9.147   7.455 -25.508  1.00  0.00           O  
ATOM   3357  CB  HIS B 198     -10.565  10.362 -24.844  1.00  0.00           C  
ATOM   3358  CG  HIS B 198      -9.763  10.580 -26.087  1.00  0.00           C  
ATOM   3359  ND1 HIS B 198     -10.175  10.328 -27.379  1.00  0.00           N  
ATOM   3360  CD2 HIS B 198      -8.461  11.007 -26.167  1.00  0.00           C  
ATOM   3361  CE1 HIS B 198      -9.156  10.591 -28.204  1.00  0.00           C  
ATOM   3362  NE2 HIS B 198      -8.100  11.017 -27.503  1.00  0.00           N  
ATOM   3363  N   HIS B 199      -8.801   8.122 -23.410  1.00  0.00           N  
ATOM   3364  CA  HIS B 199      -7.576   7.337 -23.253  1.00  0.00           C  
ATOM   3365  C   HIS B 199      -7.871   5.831 -23.240  1.00  0.00           C  
ATOM   3366  O   HIS B 199      -7.177   5.078 -23.903  1.00  0.00           O  
ATOM   3367  CB  HIS B 199      -6.832   7.776 -21.989  1.00  0.00           C  
ATOM   3368  CG  HIS B 199      -6.312   9.180 -22.063  1.00  0.00           C  
ATOM   3369  ND1 HIS B 199      -5.169   9.579 -22.716  1.00  0.00           N  
ATOM   3370  CD2 HIS B 199      -6.865  10.310 -21.510  1.00  0.00           C  
ATOM   3371  CE1 HIS B 199      -5.037  10.911 -22.553  1.00  0.00           C  
ATOM   3372  NE2 HIS B 199      -6.053  11.388 -21.825  1.00  0.00           N  
ATOM   3373  N   VAL B 200      -8.925   5.423 -22.540  1.00  0.00           N  
ATOM   3374  CA  VAL B 200      -9.332   4.011 -22.452  1.00  0.00           C  
ATOM   3375  C   VAL B 200      -9.773   3.472 -23.812  1.00  0.00           C  
ATOM   3376  O   VAL B 200      -9.325   2.403 -24.211  1.00  0.00           O  
ATOM   3377  CB  VAL B 200     -10.449   3.821 -21.407  1.00  0.00           C  
ATOM   3378  CG1 VAL B 200     -10.889   2.366 -21.304  1.00  0.00           C  
ATOM   3379  CG2 VAL B 200      -9.989   4.263 -20.014  1.00  0.00           C  
ATOM   3380  N   GLU B 201     -10.571   4.226 -24.555  1.00  0.00           N  
ATOM   3381  CA  GLU B 201     -11.072   3.836 -25.886  1.00  0.00           C  
ATOM   3382  C   GLU B 201      -9.962   3.654 -26.928  1.00  0.00           C  
ATOM   3383  O   GLU B 201     -10.159   2.959 -27.916  1.00  0.00           O  
ATOM   3384  CB  GLU B 201     -12.085   4.891 -26.374  1.00  0.00           C  
ATOM   3385  CG  GLU B 201     -13.438   4.781 -25.661  1.00  0.00           C  
ATOM   3386  CD  GLU B 201     -14.439   5.897 -26.017  1.00  0.00           C  
ATOM   3387  OE1 GLU B 201     -15.653   5.690 -25.766  1.00  0.00           O  
ATOM   3388  OE2 GLU B 201     -14.020   6.976 -26.478  1.00  0.00           O  
ATOM   3389  N   ASN B 202      -8.790   4.253 -26.702  1.00  0.00           N  
ATOM   3390  CA  ASN B 202      -7.630   4.133 -27.584  1.00  0.00           C  
ATOM   3391  C   ASN B 202      -6.578   3.119 -27.093  1.00  0.00           C  
ATOM   3392  O   ASN B 202      -5.585   2.911 -27.788  1.00  0.00           O  
ATOM   3393  CB  ASN B 202      -7.034   5.532 -27.812  1.00  0.00           C  
ATOM   3394  CG  ASN B 202      -7.931   6.382 -28.688  1.00  0.00           C  
ATOM   3395  OD1 ASN B 202      -8.067   6.163 -29.876  1.00  0.00           O  
ATOM   3396  ND2 ASN B 202      -8.565   7.386 -28.139  1.00  0.00           N  
ATOM   3397  N   ALA B 203      -6.764   2.494 -25.934  1.00  0.00           N  
ATOM   3398  CA  ALA B 203      -5.790   1.579 -25.364  1.00  0.00           C  
ATOM   3399  C   ALA B 203      -5.856   0.195 -26.030  1.00  0.00           C  
ATOM   3400  O   ALA B 203      -6.872  -0.495 -25.943  1.00  0.00           O  
ATOM   3401  CB  ALA B 203      -6.010   1.493 -23.850  1.00  0.00           C  
ATOM   3402  N   ASP B 204      -4.739  -0.237 -26.636  1.00  0.00           N  
ATOM   3403  CA  ASP B 204      -4.540  -1.635 -27.046  1.00  0.00           C  
ATOM   3404  C   ASP B 204      -4.269  -2.522 -25.828  1.00  0.00           C  
ATOM   3405  O   ASP B 204      -4.742  -3.661 -25.750  1.00  0.00           O  
ATOM   3406  CB  ASP B 204      -3.346  -1.728 -28.005  1.00  0.00           C  
ATOM   3407  CG  ASP B 204      -3.509  -0.861 -29.247  1.00  0.00           C  
ATOM   3408  OD1 ASP B 204      -4.576  -0.968 -29.894  1.00  0.00           O  
ATOM   3409  OD2 ASP B 204      -2.588  -0.071 -29.528  1.00  0.00           O  
ATOM   3410  N   LEU B 205      -3.532  -1.980 -24.870  1.00  0.00           N  
ATOM   3411  CA  LEU B 205      -3.252  -2.596 -23.576  1.00  0.00           C  
ATOM   3412  C   LEU B 205      -3.694  -1.637 -22.470  1.00  0.00           C  
ATOM   3413  O   LEU B 205      -3.198  -0.518 -22.354  1.00  0.00           O  
ATOM   3414  CB  LEU B 205      -1.760  -2.943 -23.514  1.00  0.00           C  
ATOM   3415  CG  LEU B 205      -1.270  -3.455 -22.148  1.00  0.00           C  
ATOM   3416  CD1 LEU B 205      -1.951  -4.740 -21.727  1.00  0.00           C  
ATOM   3417  CD2 LEU B 205       0.243  -3.727 -22.222  1.00  0.00           C  
ATOM   3418  N   LEU B 206      -4.609  -2.087 -21.636  1.00  0.00           N  
ATOM   3419  CA  LEU B 206      -5.117  -1.319 -20.515  1.00  0.00           C  
ATOM   3420  C   LEU B 206      -4.702  -1.979 -19.200  1.00  0.00           C  
ATOM   3421  O   LEU B 206      -5.023  -3.146 -18.966  1.00  0.00           O  
ATOM   3422  CB  LEU B 206      -6.647  -1.198 -20.642  1.00  0.00           C  
ATOM   3423  CG  LEU B 206      -7.256  -0.227 -19.622  1.00  0.00           C  
ATOM   3424  CD1 LEU B 206      -6.955   1.221 -19.979  1.00  0.00           C  
ATOM   3425  CD2 LEU B 206      -8.776  -0.394 -19.586  1.00  0.00           C  
ATOM   3426  N   ILE B 207      -4.026  -1.234 -18.328  1.00  0.00           N  
ATOM   3427  CA  ILE B 207      -3.641  -1.693 -16.990  1.00  0.00           C  
ATOM   3428  C   ILE B 207      -4.310  -0.792 -15.963  1.00  0.00           C  
ATOM   3429  O   ILE B 207      -3.994   0.392 -15.859  1.00  0.00           O  
ATOM   3430  CB  ILE B 207      -2.109  -1.749 -16.824  1.00  0.00           C  
ATOM   3431  CG1 ILE B 207      -1.510  -2.626 -17.949  1.00  0.00           C  
ATOM   3432  CG2 ILE B 207      -1.759  -2.285 -15.425  1.00  0.00           C  
ATOM   3433  CD1 ILE B 207      -0.009  -2.875 -17.841  1.00  0.00           C  
ATOM   3434  N   VAL B 208      -5.230  -1.355 -15.198  1.00  0.00           N  
ATOM   3435  CA  VAL B 208      -6.048  -0.600 -14.250  1.00  0.00           C  
ATOM   3436  C   VAL B 208      -5.626  -0.933 -12.831  1.00  0.00           C  
ATOM   3437  O   VAL B 208      -5.738  -2.076 -12.394  1.00  0.00           O  
ATOM   3438  CB  VAL B 208      -7.547  -0.817 -14.466  1.00  0.00           C  
ATOM   3439  CG1 VAL B 208      -8.339   0.260 -13.708  1.00  0.00           C  
ATOM   3440  CG2 VAL B 208      -7.932  -0.709 -15.948  1.00  0.00           C  
ATOM   3441  N   ALA B 209      -5.134   0.068 -12.105  1.00  0.00           N  
ATOM   3442  CA  ALA B 209      -4.611  -0.068 -10.752  1.00  0.00           C  
ATOM   3443  C   ALA B 209      -5.039   1.113  -9.862  1.00  0.00           C  
ATOM   3444  O   ALA B 209      -4.214   1.863  -9.328  1.00  0.00           O  
ATOM   3445  CB  ALA B 209      -3.092  -0.236 -10.837  1.00  0.00           C  
ATOM   3446  N   VAL B 210      -6.335   1.316  -9.752  1.00  0.00           N  
ATOM   3447  CA  VAL B 210      -6.937   2.419  -8.991  1.00  0.00           C  
ATOM   3448  C   VAL B 210      -7.517   1.946  -7.664  1.00  0.00           C  
ATOM   3449  O   VAL B 210      -7.648   2.748  -6.731  1.00  0.00           O  
ATOM   3450  CB  VAL B 210      -8.029   3.174  -9.776  1.00  0.00           C  
ATOM   3451  CG1 VAL B 210      -7.731   4.678  -9.732  1.00  0.00           C  
ATOM   3452  CG2 VAL B 210      -8.198   2.782 -11.237  1.00  0.00           C  
ATOM   3453  N   GLY B 211      -7.876   0.678  -7.574  1.00  0.00           N  
ATOM   3454  CA  GLY B 211      -8.554   0.100  -6.429  1.00  0.00           C  
ATOM   3455  C   GLY B 211      -9.955   0.682  -6.225  1.00  0.00           C  
ATOM   3456  O   GLY B 211     -10.282   1.167  -5.140  1.00  0.00           O  
ATOM   3457  N   LYS B 212     -10.749   0.695  -7.289  1.00  0.00           N  
ATOM   3458  CA  LYS B 212     -12.147   1.128  -7.255  1.00  0.00           C  
ATOM   3459  C   LYS B 212     -12.993   0.137  -8.056  1.00  0.00           C  
ATOM   3460  O   LYS B 212     -12.829   0.086  -9.270  1.00  0.00           O  
ATOM   3461  CB  LYS B 212     -12.312   2.532  -7.850  1.00  0.00           C  
ATOM   3462  CG  LYS B 212     -11.713   3.645  -6.998  1.00  0.00           C  
ATOM   3463  CD  LYS B 212     -12.094   4.998  -7.606  1.00  0.00           C  
ATOM   3464  CE  LYS B 212     -11.580   6.171  -6.796  1.00  0.00           C  
ATOM   3465  NZ  LYS B 212     -12.085   7.459  -7.353  1.00  0.00           N  
ATOM   3466  N   PRO B 213     -13.887  -0.617  -7.412  1.00  0.00           N  
ATOM   3467  CA  PRO B 213     -14.706  -1.596  -8.105  1.00  0.00           C  
ATOM   3468  C   PRO B 213     -15.521  -0.930  -9.214  1.00  0.00           C  
ATOM   3469  O   PRO B 213     -16.150   0.104  -8.983  1.00  0.00           O  
ATOM   3470  CB  PRO B 213     -15.602  -2.229  -7.028  1.00  0.00           C  
ATOM   3471  CG  PRO B 213     -15.622  -1.216  -5.894  1.00  0.00           C  
ATOM   3472  CD  PRO B 213     -14.262  -0.527  -6.015  1.00  0.00           C  
ATOM   3473  N   GLY B 214     -15.467  -1.498 -10.405  1.00  0.00           N  
ATOM   3474  CA  GLY B 214     -16.195  -0.999 -11.566  1.00  0.00           C  
ATOM   3475  C   GLY B 214     -15.843   0.431 -11.985  1.00  0.00           C  
ATOM   3476  O   GLY B 214     -16.674   1.106 -12.595  1.00  0.00           O  
ATOM   3477  N   PHE B 215     -14.632   0.904 -11.657  1.00  0.00           N  
ATOM   3478  CA  PHE B 215     -14.221   2.270 -11.997  1.00  0.00           C  
ATOM   3479  C   PHE B 215     -14.170   2.513 -13.508  1.00  0.00           C  
ATOM   3480  O   PHE B 215     -14.453   3.623 -13.961  1.00  0.00           O  
ATOM   3481  CB  PHE B 215     -12.850   2.555 -11.371  1.00  0.00           C  
ATOM   3482  CG  PHE B 215     -12.339   3.954 -11.643  1.00  0.00           C  
ATOM   3483  CD1 PHE B 215     -11.272   4.159 -12.538  1.00  0.00           C  
ATOM   3484  CD2 PHE B 215     -12.954   5.060 -11.038  1.00  0.00           C  
ATOM   3485  CE1 PHE B 215     -10.822   5.463 -12.814  1.00  0.00           C  
ATOM   3486  CE2 PHE B 215     -12.505   6.372 -11.314  1.00  0.00           C  
ATOM   3487  CZ  PHE B 215     -11.445   6.561 -12.196  1.00  0.00           C  
ATOM   3488  N   ILE B 216     -13.807   1.488 -14.270  1.00  0.00           N  
ATOM   3489  CA  ILE B 216     -13.814   1.522 -15.725  1.00  0.00           C  
ATOM   3490  C   ILE B 216     -15.018   0.721 -16.231  1.00  0.00           C  
ATOM   3491  O   ILE B 216     -15.033  -0.503 -16.089  1.00  0.00           O  
ATOM   3492  CB  ILE B 216     -12.480   1.022 -16.299  1.00  0.00           C  
ATOM   3493  CG1 ILE B 216     -11.291   1.862 -15.803  1.00  0.00           C  
ATOM   3494  CG2 ILE B 216     -12.511   1.007 -17.835  1.00  0.00           C  
ATOM   3495  CD1 ILE B 216     -11.377   3.370 -16.119  1.00  0.00           C  
ATOM   3496  N   PRO B 217     -16.020   1.400 -16.827  1.00  0.00           N  
ATOM   3497  CA  PRO B 217     -17.119   0.723 -17.494  1.00  0.00           C  
ATOM   3498  C   PRO B 217     -16.603  -0.139 -18.647  1.00  0.00           C  
ATOM   3499  O   PRO B 217     -15.706   0.272 -19.382  1.00  0.00           O  
ATOM   3500  CB  PRO B 217     -18.055   1.828 -17.990  1.00  0.00           C  
ATOM   3501  CG  PRO B 217     -17.687   3.042 -17.142  1.00  0.00           C  
ATOM   3502  CD  PRO B 217     -16.193   2.840 -16.894  1.00  0.00           C  
ATOM   3503  N   GLY B 218     -17.181  -1.329 -18.824  1.00  0.00           N  
ATOM   3504  CA  GLY B 218     -16.737  -2.257 -19.861  1.00  0.00           C  
ATOM   3505  C   GLY B 218     -16.959  -1.755 -21.285  1.00  0.00           C  
ATOM   3506  O   GLY B 218     -16.210  -2.124 -22.187  1.00  0.00           O  
ATOM   3507  N   ASP B 219     -17.932  -0.867 -21.496  1.00  0.00           N  
ATOM   3508  CA  ASP B 219     -18.210  -0.241 -22.794  1.00  0.00           C  
ATOM   3509  C   ASP B 219     -17.144   0.774 -23.229  1.00  0.00           C  
ATOM   3510  O   ASP B 219     -17.115   1.173 -24.397  1.00  0.00           O  
ATOM   3511  CB  ASP B 219     -19.613   0.396 -22.782  1.00  0.00           C  
ATOM   3512  CG  ASP B 219     -19.698   1.617 -21.849  1.00  0.00           C  
ATOM   3513  OD1 ASP B 219     -19.416   1.427 -20.646  1.00  0.00           O  
ATOM   3514  OD2 ASP B 219     -20.026   2.717 -22.339  1.00  0.00           O  
ATOM   3515  N   TRP B 220     -16.233   1.158 -22.315  1.00  0.00           N  
ATOM   3516  CA  TRP B 220     -15.092   2.015 -22.642  1.00  0.00           C  
ATOM   3517  C   TRP B 220     -13.930   1.237 -23.263  1.00  0.00           C  
ATOM   3518  O   TRP B 220     -13.076   1.836 -23.915  1.00  0.00           O  
ATOM   3519  CB  TRP B 220     -14.609   2.742 -21.380  1.00  0.00           C  
ATOM   3520  CG  TRP B 220     -15.522   3.774 -20.800  1.00  0.00           C  
ATOM   3521  CD1 TRP B 220     -16.842   3.933 -21.054  1.00  0.00           C  
ATOM   3522  CD2 TRP B 220     -15.179   4.820 -19.837  1.00  0.00           C  
ATOM   3523  NE1 TRP B 220     -17.341   4.987 -20.315  1.00  0.00           N  
ATOM   3524  CE2 TRP B 220     -16.357   5.560 -19.550  1.00  0.00           C  
ATOM   3525  CE3 TRP B 220     -13.980   5.192 -19.181  1.00  0.00           C  
ATOM   3526  CZ2 TRP B 220     -16.358   6.652 -18.646  1.00  0.00           C  
ATOM   3527  CZ3 TRP B 220     -13.986   6.277 -18.284  1.00  0.00           C  
ATOM   3528  CH2 TRP B 220     -15.163   6.986 -18.024  1.00  0.00           C  
ATOM   3529  N   ILE B 221     -13.879  -0.074 -23.069  1.00  0.00           N  
ATOM   3530  CA  ILE B 221     -12.796  -0.917 -23.547  1.00  0.00           C  
ATOM   3531  C   ILE B 221     -12.771  -0.914 -25.078  1.00  0.00           C  
ATOM   3532  O   ILE B 221     -13.793  -1.145 -25.729  1.00  0.00           O  
ATOM   3533  CB  ILE B 221     -12.918  -2.339 -22.964  1.00  0.00           C  
ATOM   3534  CG1 ILE B 221     -12.941  -2.351 -21.419  1.00  0.00           C  
ATOM   3535  CG2 ILE B 221     -11.805  -3.263 -23.480  1.00  0.00           C  
ATOM   3536  CD1 ILE B 221     -11.718  -1.711 -20.735  1.00  0.00           C  
ATOM   3537  N   LYS B 222     -11.590  -0.699 -25.640  1.00  0.00           N  
ATOM   3538  CA  LYS B 222     -11.373  -0.816 -27.081  1.00  0.00           C  
ATOM   3539  C   LYS B 222     -11.628  -2.252 -27.529  1.00  0.00           C  
ATOM   3540  O   LYS B 222     -11.222  -3.199 -26.867  1.00  0.00           O  
ATOM   3541  CB  LYS B 222      -9.947  -0.337 -27.415  1.00  0.00           C  
ATOM   3542  CG  LYS B 222      -9.643  -0.331 -28.919  1.00  0.00           C  
ATOM   3543  CD  LYS B 222      -8.214   0.174 -29.159  1.00  0.00           C  
ATOM   3544  CE  LYS B 222      -7.857   0.142 -30.651  1.00  0.00           C  
ATOM   3545  NZ  LYS B 222      -6.475   0.624 -30.876  1.00  0.00           N  
ATOM   3546  N   GLU B 223     -12.299  -2.420 -28.662  1.00  0.00           N  
ATOM   3547  CA  GLU B 223     -12.500  -3.735 -29.266  1.00  0.00           C  
ATOM   3548  C   GLU B 223     -11.143  -4.411 -29.521  1.00  0.00           C  
ATOM   3549  O   GLU B 223     -10.276  -3.856 -30.198  1.00  0.00           O  
ATOM   3550  CB  GLU B 223     -13.287  -3.566 -30.570  1.00  0.00           C  
ATOM   3551  CG  GLU B 223     -14.131  -4.795 -30.938  1.00  0.00           C  
ATOM   3552  CD  GLU B 223     -15.618  -4.695 -30.536  1.00  0.00           C  
ATOM   3553  OE1 GLU B 223     -16.255  -5.770 -30.430  1.00  0.00           O  
ATOM   3554  OE2 GLU B 223     -16.106  -3.556 -30.336  1.00  0.00           O  
ATOM   3555  N   GLY B 224     -10.936  -5.585 -28.956  1.00  0.00           N  
ATOM   3556  CA  GLY B 224      -9.691  -6.333 -29.070  1.00  0.00           C  
ATOM   3557  C   GLY B 224      -8.602  -5.980 -28.050  1.00  0.00           C  
ATOM   3558  O   GLY B 224      -7.546  -6.612 -28.083  1.00  0.00           O  
ATOM   3559  N   ALA B 225      -8.842  -5.038 -27.154  1.00  0.00           N  
ATOM   3560  CA  ALA B 225      -7.860  -4.644 -26.152  1.00  0.00           C  
ATOM   3561  C   ALA B 225      -7.470  -5.797 -25.207  1.00  0.00           C  
ATOM   3562  O   ALA B 225      -8.244  -6.717 -24.951  1.00  0.00           O  
ATOM   3563  CB  ALA B 225      -8.390  -3.450 -25.345  1.00  0.00           C  
ATOM   3564  N   ILE B 226      -6.265  -5.697 -24.644  1.00  0.00           N  
ATOM   3565  CA  ILE B 226      -5.802  -6.538 -23.543  1.00  0.00           C  
ATOM   3566  C   ILE B 226      -6.068  -5.779 -22.250  1.00  0.00           C  
ATOM   3567  O   ILE B 226      -5.577  -4.668 -22.068  1.00  0.00           O  
ATOM   3568  CB  ILE B 226      -4.313  -6.870 -23.706  1.00  0.00           C  
ATOM   3569  CG1 ILE B 226      -4.018  -7.597 -25.040  1.00  0.00           C  
ATOM   3570  CG2 ILE B 226      -3.825  -7.734 -22.534  1.00  0.00           C  
ATOM   3571  CD1 ILE B 226      -2.675  -7.150 -25.631  1.00  0.00           C  
ATOM   3572  N   VAL B 227      -6.839  -6.367 -21.356  1.00  0.00           N  
ATOM   3573  CA  VAL B 227      -7.238  -5.725 -20.097  1.00  0.00           C  
ATOM   3574  C   VAL B 227      -6.580  -6.425 -18.922  1.00  0.00           C  
ATOM   3575  O   VAL B 227      -6.870  -7.590 -18.626  1.00  0.00           O  
ATOM   3576  CB  VAL B 227      -8.773  -5.674 -19.946  1.00  0.00           C  
ATOM   3577  CG1 VAL B 227      -9.178  -4.962 -18.653  1.00  0.00           C  
ATOM   3578  CG2 VAL B 227      -9.408  -4.908 -21.115  1.00  0.00           C  
ATOM   3579  N   ILE B 228      -5.703  -5.714 -18.236  1.00  0.00           N  
ATOM   3580  CA  ILE B 228      -5.041  -6.150 -17.015  1.00  0.00           C  
ATOM   3581  C   ILE B 228      -5.662  -5.397 -15.840  1.00  0.00           C  
ATOM   3582  O   ILE B 228      -5.433  -4.203 -15.656  1.00  0.00           O  
ATOM   3583  CB  ILE B 228      -3.518  -5.933 -17.103  1.00  0.00           C  
ATOM   3584  CG1 ILE B 228      -2.872  -6.584 -18.351  1.00  0.00           C  
ATOM   3585  CG2 ILE B 228      -2.840  -6.437 -15.830  1.00  0.00           C  
ATOM   3586  CD1 ILE B 228      -3.017  -8.111 -18.447  1.00  0.00           C  
ATOM   3587  N   ASP B 229      -6.429  -6.111 -15.059  1.00  0.00           N  
ATOM   3588  CA  ASP B 229      -7.080  -5.569 -13.872  1.00  0.00           C  
ATOM   3589  C   ASP B 229      -6.255  -5.909 -12.627  1.00  0.00           C  
ATOM   3590  O   ASP B 229      -6.157  -7.063 -12.212  1.00  0.00           O  
ATOM   3591  CB  ASP B 229      -8.520  -6.081 -13.807  1.00  0.00           C  
ATOM   3592  CG  ASP B 229      -9.392  -5.250 -12.877  1.00  0.00           C  
ATOM   3593  OD1 ASP B 229      -8.849  -4.560 -11.977  1.00  0.00           O  
ATOM   3594  OD2 ASP B 229     -10.624  -5.285 -13.055  1.00  0.00           O  
ATOM   3595  N   VAL B 230      -5.614  -4.896 -12.056  1.00  0.00           N  
ATOM   3596  CA  VAL B 230      -4.794  -5.007 -10.844  1.00  0.00           C  
ATOM   3597  C   VAL B 230      -5.634  -4.781  -9.592  1.00  0.00           C  
ATOM   3598  O   VAL B 230      -5.201  -5.096  -8.480  1.00  0.00           O  
ATOM   3599  CB  VAL B 230      -3.605  -4.021 -10.884  1.00  0.00           C  
ATOM   3600  CG1 VAL B 230      -2.597  -4.310  -9.772  1.00  0.00           C  
ATOM   3601  CG2 VAL B 230      -2.852  -4.087 -12.212  1.00  0.00           C  
ATOM   3602  N   GLY B 231      -6.830  -4.231  -9.748  1.00  0.00           N  
ATOM   3603  CA  GLY B 231      -7.758  -4.021  -8.657  1.00  0.00           C  
ATOM   3604  C   GLY B 231      -8.162  -5.345  -8.025  1.00  0.00           C  
ATOM   3605  O   GLY B 231      -8.484  -6.314  -8.705  1.00  0.00           O  
ATOM   3606  N   ILE B 232      -8.150  -5.372  -6.707  1.00  0.00           N  
ATOM   3607  CA  ILE B 232      -8.700  -6.473  -5.920  1.00  0.00           C  
ATOM   3608  C   ILE B 232      -9.684  -5.826  -4.961  1.00  0.00           C  
ATOM   3609  O   ILE B 232      -9.295  -5.278  -3.931  1.00  0.00           O  
ATOM   3610  CB  ILE B 232      -7.595  -7.283  -5.212  1.00  0.00           C  
ATOM   3611  CG1 ILE B 232      -6.553  -7.822  -6.221  1.00  0.00           C  
ATOM   3612  CG2 ILE B 232      -8.238  -8.432  -4.433  1.00  0.00           C  
ATOM   3613  CD1 ILE B 232      -5.418  -8.620  -5.574  1.00  0.00           C  
ATOM   3614  N   ASN B 233     -10.943  -5.809  -5.331  1.00  0.00           N  
ATOM   3615  CA  ASN B 233     -12.005  -5.139  -4.598  1.00  0.00           C  
ATOM   3616  C   ASN B 233     -13.019  -6.171  -4.140  1.00  0.00           C  
ATOM   3617  O   ASN B 233     -13.663  -6.813  -4.963  1.00  0.00           O  
ATOM   3618  CB  ASN B 233     -12.656  -4.075  -5.490  1.00  0.00           C  
ATOM   3619  CG  ASN B 233     -11.668  -3.071  -6.055  1.00  0.00           C  
ATOM   3620  OD1 ASN B 233     -11.126  -2.231  -5.362  1.00  0.00           O  
ATOM   3621  ND2 ASN B 233     -11.428  -3.134  -7.345  1.00  0.00           N  
ATOM   3622  N   ARG B 234     -13.199  -6.325  -2.838  1.00  0.00           N  
ATOM   3623  CA  ARG B 234     -14.266  -7.166  -2.303  1.00  0.00           C  
ATOM   3624  C   ARG B 234     -15.571  -6.383  -2.314  1.00  0.00           C  
ATOM   3625  O   ARG B 234     -15.609  -5.280  -1.784  1.00  0.00           O  
ATOM   3626  CB  ARG B 234     -13.895  -7.684  -0.917  1.00  0.00           C  
ATOM   3627  CG  ARG B 234     -13.985  -9.204  -0.830  1.00  0.00           C  
ATOM   3628  CD  ARG B 234     -13.576  -9.714   0.538  1.00  0.00           C  
ATOM   3629  NE  ARG B 234     -12.813 -10.962   0.445  1.00  0.00           N  
ATOM   3630  CZ  ARG B 234     -12.612 -11.819   1.433  1.00  0.00           C  
ATOM   3631  NH1 ARG B 234     -13.146 -11.653   2.604  1.00  0.00           N  
ATOM   3632  NH2 ARG B 234     -11.846 -12.852   1.261  1.00  0.00           N  
ATOM   3633  N   LEU B 235     -16.618  -6.922  -2.898  1.00  0.00           N  
ATOM   3634  CA  LEU B 235     -17.950  -6.333  -2.834  1.00  0.00           C  
ATOM   3635  C   LEU B 235     -18.616  -6.648  -1.490  1.00  0.00           C  
ATOM   3636  O   LEU B 235     -18.209  -7.564  -0.789  1.00  0.00           O  
ATOM   3637  CB  LEU B 235     -18.804  -6.834  -4.004  1.00  0.00           C  
ATOM   3638  CG  LEU B 235     -18.313  -6.410  -5.403  1.00  0.00           C  
ATOM   3639  CD1 LEU B 235     -19.263  -6.985  -6.448  1.00  0.00           C  
ATOM   3640  CD2 LEU B 235     -18.273  -4.896  -5.576  1.00  0.00           C  
ATOM   3641  N   GLU B 236     -19.681  -5.935  -1.174  1.00  0.00           N  
ATOM   3642  CA  GLU B 236     -20.506  -6.169   0.015  1.00  0.00           C  
ATOM   3643  C   GLU B 236     -20.976  -7.617   0.153  1.00  0.00           C  
ATOM   3644  O   GLU B 236     -21.017  -8.172   1.245  1.00  0.00           O  
ATOM   3645  CB  GLU B 236     -21.754  -5.279  -0.054  1.00  0.00           C  
ATOM   3646  CG  GLU B 236     -21.435  -3.809   0.193  1.00  0.00           C  
ATOM   3647  CD  GLU B 236     -22.685  -2.917   0.121  1.00  0.00           C  
ATOM   3648  OE1 GLU B 236     -22.587  -1.774   0.614  1.00  0.00           O  
ATOM   3649  OE2 GLU B 236     -23.701  -3.374  -0.445  1.00  0.00           O  
ATOM   3650  N   ASN B 237     -21.274  -8.272  -0.951  1.00  0.00           N  
ATOM   3651  CA  ASN B 237     -21.663  -9.680  -0.980  1.00  0.00           C  
ATOM   3652  C   ASN B 237     -20.477 -10.660  -0.826  1.00  0.00           C  
ATOM   3653  O   ASN B 237     -20.628 -11.856  -1.071  1.00  0.00           O  
ATOM   3654  CB  ASN B 237     -22.500  -9.926  -2.244  1.00  0.00           C  
ATOM   3655  CG  ASN B 237     -21.710  -9.765  -3.529  1.00  0.00           C  
ATOM   3656  OD1 ASN B 237     -20.511  -9.599  -3.569  1.00  0.00           O  
ATOM   3657  ND2 ASN B 237     -22.383  -9.822  -4.664  1.00  0.00           N  
ATOM   3658  N   GLY B 238     -19.292 -10.165  -0.486  1.00  0.00           N  
ATOM   3659  CA  GLY B 238     -18.064 -10.943  -0.352  1.00  0.00           C  
ATOM   3660  C   GLY B 238     -17.393 -11.322  -1.678  1.00  0.00           C  
ATOM   3661  O   GLY B 238     -16.273 -11.845  -1.667  1.00  0.00           O  
ATOM   3662  N   LYS B 239     -18.032 -11.050  -2.813  1.00  0.00           N  
ATOM   3663  CA  LYS B 239     -17.453 -11.321  -4.133  1.00  0.00           C  
ATOM   3664  C   LYS B 239     -16.264 -10.397  -4.367  1.00  0.00           C  
ATOM   3665  O   LYS B 239     -16.353  -9.198  -4.127  1.00  0.00           O  
ATOM   3666  CB  LYS B 239     -18.541 -11.163  -5.209  1.00  0.00           C  
ATOM   3667  CG  LYS B 239     -18.101 -11.718  -6.581  1.00  0.00           C  
ATOM   3668  CD  LYS B 239     -19.216 -11.530  -7.619  1.00  0.00           C  
ATOM   3669  CE  LYS B 239     -18.791 -12.085  -8.976  1.00  0.00           C  
ATOM   3670  NZ  LYS B 239     -19.798 -11.838 -10.044  1.00  0.00           N  
ATOM   3671  N   VAL B 240     -15.169 -10.943  -4.854  1.00  0.00           N  
ATOM   3672  CA  VAL B 240     -14.002 -10.139  -5.241  1.00  0.00           C  
ATOM   3673  C   VAL B 240     -14.136  -9.753  -6.708  1.00  0.00           C  
ATOM   3674  O   VAL B 240     -14.366 -10.613  -7.551  1.00  0.00           O  
ATOM   3675  CB  VAL B 240     -12.683 -10.864  -4.944  1.00  0.00           C  
ATOM   3676  CG1 VAL B 240     -11.483  -9.977  -5.259  1.00  0.00           C  
ATOM   3677  CG2 VAL B 240     -12.589 -11.248  -3.462  1.00  0.00           C  
ATOM   3678  N   VAL B 241     -13.999  -8.471  -6.993  1.00  0.00           N  
ATOM   3679  CA  VAL B 241     -14.058  -7.893  -8.342  1.00  0.00           C  
ATOM   3680  C   VAL B 241     -12.881  -6.947  -8.572  1.00  0.00           C  
ATOM   3681  O   VAL B 241     -12.277  -6.451  -7.623  1.00  0.00           O  
ATOM   3682  CB  VAL B 241     -15.386  -7.169  -8.605  1.00  0.00           C  
ATOM   3683  CG1 VAL B 241     -16.571  -8.115  -8.465  1.00  0.00           C  
ATOM   3684  CG2 VAL B 241     -15.592  -5.942  -7.706  1.00  0.00           C  
ATOM   3685  N   GLY B 242     -12.566  -6.707  -9.829  1.00  0.00           N  
ATOM   3686  CA  GLY B 242     -11.535  -5.762 -10.207  1.00  0.00           C  
ATOM   3687  C   GLY B 242     -12.006  -4.306 -10.295  1.00  0.00           C  
ATOM   3688  O   GLY B 242     -13.125  -3.955  -9.898  1.00  0.00           O  
ATOM   3689  N   ASP B 243     -11.144  -3.475 -10.842  1.00  0.00           N  
ATOM   3690  CA  ASP B 243     -11.422  -2.071 -11.126  1.00  0.00           C  
ATOM   3691  C   ASP B 243     -12.214  -1.878 -12.434  1.00  0.00           C  
ATOM   3692  O   ASP B 243     -12.698  -0.783 -12.712  1.00  0.00           O  
ATOM   3693  CB  ASP B 243     -10.090  -1.294 -11.197  1.00  0.00           C  
ATOM   3694  CG  ASP B 243      -9.352  -1.113  -9.868  1.00  0.00           C  
ATOM   3695  OD1 ASP B 243      -9.961  -1.240  -8.787  1.00  0.00           O  
ATOM   3696  OD2 ASP B 243      -8.166  -0.710  -9.898  1.00  0.00           O  
ATOM   3697  N   VAL B 244     -12.337  -2.933 -13.229  1.00  0.00           N  
ATOM   3698  CA  VAL B 244     -13.047  -2.947 -14.509  1.00  0.00           C  
ATOM   3699  C   VAL B 244     -14.318  -3.779 -14.374  1.00  0.00           C  
ATOM   3700  O   VAL B 244     -14.317  -4.836 -13.744  1.00  0.00           O  
ATOM   3701  CB  VAL B 244     -12.146  -3.499 -15.637  1.00  0.00           C  
ATOM   3702  CG1 VAL B 244     -12.838  -3.400 -17.002  1.00  0.00           C  
ATOM   3703  CG2 VAL B 244     -10.831  -2.726 -15.742  1.00  0.00           C  
ATOM   3704  N   VAL B 245     -15.403  -3.334 -15.000  1.00  0.00           N  
ATOM   3705  CA  VAL B 245     -16.638  -4.124 -15.079  1.00  0.00           C  
ATOM   3706  C   VAL B 245     -16.407  -5.336 -16.001  1.00  0.00           C  
ATOM   3707  O   VAL B 245     -16.529  -5.234 -17.217  1.00  0.00           O  
ATOM   3708  CB  VAL B 245     -17.840  -3.283 -15.529  1.00  0.00           C  
ATOM   3709  CG1 VAL B 245     -19.125  -4.118 -15.508  1.00  0.00           C  
ATOM   3710  CG2 VAL B 245     -18.058  -2.088 -14.591  1.00  0.00           C  
ATOM   3711  N   PHE B 246     -16.066  -6.477 -15.393  1.00  0.00           N  
ATOM   3712  CA  PHE B 246     -15.572  -7.660 -16.103  1.00  0.00           C  
ATOM   3713  C   PHE B 246     -16.516  -8.166 -17.192  1.00  0.00           C  
ATOM   3714  O   PHE B 246     -16.077  -8.418 -18.307  1.00  0.00           O  
ATOM   3715  CB  PHE B 246     -15.295  -8.768 -15.078  1.00  0.00           C  
ATOM   3716  CG  PHE B 246     -14.727 -10.037 -15.690  1.00  0.00           C  
ATOM   3717  CD1 PHE B 246     -15.584 -11.049 -16.145  1.00  0.00           C  
ATOM   3718  CD2 PHE B 246     -13.338 -10.177 -15.835  1.00  0.00           C  
ATOM   3719  CE1 PHE B 246     -15.051 -12.205 -16.755  1.00  0.00           C  
ATOM   3720  CE2 PHE B 246     -12.804 -11.328 -16.433  1.00  0.00           C  
ATOM   3721  CZ  PHE B 246     -13.660 -12.338 -16.898  1.00  0.00           C  
ATOM   3722  N   GLU B 247     -17.803  -8.325 -16.906  1.00  0.00           N  
ATOM   3723  CA  GLU B 247     -18.760  -8.929 -17.845  1.00  0.00           C  
ATOM   3724  C   GLU B 247     -18.883  -8.149 -19.160  1.00  0.00           C  
ATOM   3725  O   GLU B 247     -19.007  -8.755 -20.226  1.00  0.00           O  
ATOM   3726  CB  GLU B 247     -20.144  -9.038 -17.208  1.00  0.00           C  
ATOM   3727  CG  GLU B 247     -20.203 -10.110 -16.106  1.00  0.00           C  
ATOM   3728  CD  GLU B 247     -21.623 -10.346 -15.581  1.00  0.00           C  
ATOM   3729  OE1 GLU B 247     -21.785 -11.336 -14.824  1.00  0.00           O  
ATOM   3730  OE2 GLU B 247     -22.520  -9.553 -15.915  1.00  0.00           O  
ATOM   3731  N   ASP B 248     -18.838  -6.830 -19.102  1.00  0.00           N  
ATOM   3732  CA  ASP B 248     -18.947  -5.990 -20.286  1.00  0.00           C  
ATOM   3733  C   ASP B 248     -17.593  -5.808 -20.972  1.00  0.00           C  
ATOM   3734  O   ASP B 248     -17.514  -5.869 -22.201  1.00  0.00           O  
ATOM   3735  CB  ASP B 248     -19.601  -4.653 -19.916  1.00  0.00           C  
ATOM   3736  CG  ASP B 248     -21.051  -4.833 -19.468  1.00  0.00           C  
ATOM   3737  OD1 ASP B 248     -21.744  -5.707 -20.053  1.00  0.00           O  
ATOM   3738  OD2 ASP B 248     -21.460  -4.098 -18.545  1.00  0.00           O  
ATOM   3739  N   ALA B 249     -16.503  -5.708 -20.187  1.00  0.00           N  
ATOM   3740  CA  ALA B 249     -15.147  -5.674 -20.730  1.00  0.00           C  
ATOM   3741  C   ALA B 249     -14.796  -6.965 -21.483  1.00  0.00           C  
ATOM   3742  O   ALA B 249     -14.229  -6.916 -22.579  1.00  0.00           O  
ATOM   3743  CB  ALA B 249     -14.175  -5.413 -19.584  1.00  0.00           C  
ATOM   3744  N   ALA B 250     -15.200  -8.134 -20.969  1.00  0.00           N  
ATOM   3745  CA  ALA B 250     -14.944  -9.431 -21.574  1.00  0.00           C  
ATOM   3746  C   ALA B 250     -15.674  -9.656 -22.910  1.00  0.00           C  
ATOM   3747  O   ALA B 250     -15.293 -10.540 -23.680  1.00  0.00           O  
ATOM   3748  CB  ALA B 250     -15.307 -10.518 -20.560  1.00  0.00           C  
ATOM   3749  N   LYS B 251     -16.683  -8.856 -23.223  1.00  0.00           N  
ATOM   3750  CA  LYS B 251     -17.350  -8.878 -24.540  1.00  0.00           C  
ATOM   3751  C   LYS B 251     -16.538  -8.163 -25.619  1.00  0.00           C  
ATOM   3752  O   LYS B 251     -16.722  -8.455 -26.801  1.00  0.00           O  
ATOM   3753  CB  LYS B 251     -18.748  -8.247 -24.429  1.00  0.00           C  
ATOM   3754  CG  LYS B 251     -19.716  -9.056 -23.547  1.00  0.00           C  
ATOM   3755  CD  LYS B 251     -20.970  -8.227 -23.227  1.00  0.00           C  
ATOM   3756  CE  LYS B 251     -21.797  -8.891 -22.110  1.00  0.00           C  
ATOM   3757  NZ  LYS B 251     -22.712  -7.928 -21.446  1.00  0.00           N  
ATOM   3758  N   ARG B 252     -15.648  -7.244 -25.213  1.00  0.00           N  
ATOM   3759  CA  ARG B 252     -14.887  -6.364 -26.108  1.00  0.00           C  
ATOM   3760  C   ARG B 252     -13.391  -6.707 -26.161  1.00  0.00           C  
ATOM   3761  O   ARG B 252     -12.792  -6.669 -27.231  1.00  0.00           O  
ATOM   3762  CB  ARG B 252     -15.080  -4.901 -25.679  1.00  0.00           C  
ATOM   3763  CG  ARG B 252     -16.558  -4.462 -25.717  1.00  0.00           C  
ATOM   3764  CD  ARG B 252     -16.705  -2.987 -25.328  1.00  0.00           C  
ATOM   3765  NE  ARG B 252     -16.150  -2.102 -26.369  1.00  0.00           N  
ATOM   3766  CZ  ARG B 252     -16.813  -1.388 -27.259  1.00  0.00           C  
ATOM   3767  NH1 ARG B 252     -18.112  -1.340 -27.271  1.00  0.00           N  
ATOM   3768  NH2 ARG B 252     -16.180  -0.718 -28.173  1.00  0.00           N  
ATOM   3769  N   ALA B 253     -12.811  -7.060 -25.039  1.00  0.00           N  
ATOM   3770  CA  ALA B 253     -11.391  -7.368 -24.951  1.00  0.00           C  
ATOM   3771  C   ALA B 253     -11.020  -8.648 -25.725  1.00  0.00           C  
ATOM   3772  O   ALA B 253     -11.825  -9.577 -25.855  1.00  0.00           O  
ATOM   3773  CB  ALA B 253     -11.013  -7.456 -23.466  1.00  0.00           C  
ATOM   3774  N   SER B 254      -9.773  -8.729 -26.195  1.00  0.00           N  
ATOM   3775  CA  SER B 254      -9.187  -9.969 -26.713  1.00  0.00           C  
ATOM   3776  C   SER B 254      -8.663 -10.861 -25.586  1.00  0.00           C  
ATOM   3777  O   SER B 254      -8.817 -12.081 -25.631  1.00  0.00           O  
ATOM   3778  CB  SER B 254      -8.064  -9.659 -27.708  1.00  0.00           C  
ATOM   3779  OG  SER B 254      -7.050  -8.873 -27.113  1.00  0.00           O  
ATOM   3780  N   TYR B 255      -8.082 -10.238 -24.566  1.00  0.00           N  
ATOM   3781  CA  TYR B 255      -7.600 -10.873 -23.345  1.00  0.00           C  
ATOM   3782  C   TYR B 255      -8.027 -10.055 -22.128  1.00  0.00           C  
ATOM   3783  O   TYR B 255      -8.006  -8.831 -22.152  1.00  0.00           O  
ATOM   3784  CB  TYR B 255      -6.078 -11.016 -23.377  1.00  0.00           C  
ATOM   3785  CG  TYR B 255      -5.550 -12.025 -24.368  1.00  0.00           C  
ATOM   3786  CD1 TYR B 255      -5.319 -13.348 -23.973  1.00  0.00           C  
ATOM   3787  CD2 TYR B 255      -5.257 -11.636 -25.696  1.00  0.00           C  
ATOM   3788  CE1 TYR B 255      -4.810 -14.290 -24.880  1.00  0.00           C  
ATOM   3789  CE2 TYR B 255      -4.748 -12.569 -26.612  1.00  0.00           C  
ATOM   3790  CZ  TYR B 255      -4.521 -13.896 -26.199  1.00  0.00           C  
ATOM   3791  OH  TYR B 255      -4.024 -14.807 -27.093  1.00  0.00           O  
ATOM   3792  N   ILE B 256      -8.346 -10.746 -21.047  1.00  0.00           N  
ATOM   3793  CA  ILE B 256      -8.677 -10.106 -19.784  1.00  0.00           C  
ATOM   3794  C   ILE B 256      -8.193 -10.951 -18.600  1.00  0.00           C  
ATOM   3795  O   ILE B 256      -8.302 -12.181 -18.613  1.00  0.00           O  
ATOM   3796  CB  ILE B 256     -10.187  -9.770 -19.710  1.00  0.00           C  
ATOM   3797  CG1 ILE B 256     -10.492  -8.833 -18.529  1.00  0.00           C  
ATOM   3798  CG2 ILE B 256     -11.059 -11.041 -19.671  1.00  0.00           C  
ATOM   3799  CD1 ILE B 256     -11.887  -8.190 -18.598  1.00  0.00           C  
ATOM   3800  N   THR B 257      -7.655 -10.297 -17.576  1.00  0.00           N  
ATOM   3801  CA  THR B 257      -7.358 -10.956 -16.298  1.00  0.00           C  
ATOM   3802  C   THR B 257      -8.635 -11.094 -15.466  1.00  0.00           C  
ATOM   3803  O   THR B 257      -9.336 -10.105 -15.268  1.00  0.00           O  
ATOM   3804  CB  THR B 257      -6.311 -10.196 -15.475  1.00  0.00           C  
ATOM   3805  OG1 THR B 257      -6.659  -8.831 -15.359  1.00  0.00           O  
ATOM   3806  CG2 THR B 257      -4.926 -10.283 -16.110  1.00  0.00           C  
ATOM   3807  N   PRO B 258      -8.923 -12.284 -14.923  1.00  0.00           N  
ATOM   3808  CA  PRO B 258      -9.977 -12.425 -13.934  1.00  0.00           C  
ATOM   3809  C   PRO B 258      -9.557 -11.784 -12.606  1.00  0.00           C  
ATOM   3810  O   PRO B 258      -8.364 -11.660 -12.304  1.00  0.00           O  
ATOM   3811  CB  PRO B 258     -10.203 -13.928 -13.806  1.00  0.00           C  
ATOM   3812  CG  PRO B 258      -8.802 -14.497 -14.046  1.00  0.00           C  
ATOM   3813  CD  PRO B 258      -8.206 -13.536 -15.079  1.00  0.00           C  
ATOM   3814  N   VAL B 259     -10.535 -11.426 -11.796  1.00  0.00           N  
ATOM   3815  CA  VAL B 259     -10.322 -11.013 -10.409  1.00  0.00           C  
ATOM   3816  C   VAL B 259     -11.304 -11.784  -9.517  1.00  0.00           C  
ATOM   3817  O   VAL B 259     -12.513 -11.633  -9.693  1.00  0.00           O  
ATOM   3818  CB  VAL B 259     -10.460  -9.495 -10.219  1.00  0.00           C  
ATOM   3819  CG1 VAL B 259     -10.135  -9.099  -8.782  1.00  0.00           C  
ATOM   3820  CG2 VAL B 259      -9.525  -8.715 -11.146  1.00  0.00           C  
ATOM   3821  N   PRO B 260     -10.824 -12.628  -8.573  1.00  0.00           N  
ATOM   3822  CA  PRO B 260      -9.426 -12.959  -8.297  1.00  0.00           C  
ATOM   3823  C   PRO B 260      -8.807 -13.905  -9.330  1.00  0.00           C  
ATOM   3824  O   PRO B 260      -9.492 -14.427 -10.212  1.00  0.00           O  
ATOM   3825  CB  PRO B 260      -9.469 -13.587  -6.901  1.00  0.00           C  
ATOM   3826  CG  PRO B 260     -10.819 -14.316  -6.905  1.00  0.00           C  
ATOM   3827  CD  PRO B 260     -11.707 -13.387  -7.709  1.00  0.00           C  
ATOM   3828  N   GLY B 261      -7.505 -14.175  -9.200  1.00  0.00           N  
ATOM   3829  CA  GLY B 261      -6.805 -15.207  -9.975  1.00  0.00           C  
ATOM   3830  C   GLY B 261      -6.082 -14.714 -11.235  1.00  0.00           C  
ATOM   3831  O   GLY B 261      -5.528 -15.532 -11.967  1.00  0.00           O  
ATOM   3832  N   GLY B 262      -6.060 -13.400 -11.460  1.00  0.00           N  
ATOM   3833  CA  GLY B 262      -5.287 -12.775 -12.529  1.00  0.00           C  
ATOM   3834  C   GLY B 262      -3.918 -12.286 -12.048  1.00  0.00           C  
ATOM   3835  O   GLY B 262      -2.966 -13.041 -11.986  1.00  0.00           O  
ATOM   3836  N   VAL B 263      -3.837 -11.007 -11.683  1.00  0.00           N  
ATOM   3837  CA  VAL B 263      -2.567 -10.365 -11.294  1.00  0.00           C  
ATOM   3838  C   VAL B 263      -2.096 -10.777  -9.898  1.00  0.00           C  
ATOM   3839  O   VAL B 263      -0.905 -11.003  -9.695  1.00  0.00           O  
ATOM   3840  CB  VAL B 263      -2.696  -8.838 -11.401  1.00  0.00           C  
ATOM   3841  CG1 VAL B 263      -1.399  -8.126 -11.014  1.00  0.00           C  
ATOM   3842  CG2 VAL B 263      -3.056  -8.419 -12.833  1.00  0.00           C  
ATOM   3843  N   GLY B 264      -2.997 -10.920  -8.946  1.00  0.00           N  
ATOM   3844  CA  GLY B 264      -2.664 -11.137  -7.532  1.00  0.00           C  
ATOM   3845  C   GLY B 264      -1.660 -12.280  -7.260  1.00  0.00           C  
ATOM   3846  O   GLY B 264      -0.662 -12.046  -6.583  1.00  0.00           O  
ATOM   3847  N   PRO B 265      -1.856 -13.494  -7.809  1.00  0.00           N  
ATOM   3848  CA  PRO B 265      -0.919 -14.608  -7.610  1.00  0.00           C  
ATOM   3849  C   PRO B 265       0.492 -14.337  -8.146  1.00  0.00           C  
ATOM   3850  O   PRO B 265       1.465 -14.870  -7.619  1.00  0.00           O  
ATOM   3851  CB  PRO B 265      -1.563 -15.803  -8.320  1.00  0.00           C  
ATOM   3852  CG  PRO B 265      -3.041 -15.469  -8.341  1.00  0.00           C  
ATOM   3853  CD  PRO B 265      -3.045 -13.948  -8.506  1.00  0.00           C  
ATOM   3854  N   MET B 266       0.616 -13.494  -9.168  1.00  0.00           N  
ATOM   3855  CA  MET B 266       1.899 -13.179  -9.794  1.00  0.00           C  
ATOM   3856  C   MET B 266       2.814 -12.349  -8.896  1.00  0.00           C  
ATOM   3857  O   MET B 266       4.022 -12.504  -8.986  1.00  0.00           O  
ATOM   3858  CB  MET B 266       1.684 -12.445 -11.125  1.00  0.00           C  
ATOM   3859  CG  MET B 266       1.035 -13.330 -12.183  1.00  0.00           C  
ATOM   3860  SD  MET B 266       1.952 -14.860 -12.563  1.00  0.00           S  
ATOM   3861  CE  MET B 266       3.520 -14.187 -13.159  1.00  0.00           C  
ATOM   3862  N   THR B 267       2.272 -11.549  -7.992  1.00  0.00           N  
ATOM   3863  CA  THR B 267       3.081 -10.722  -7.088  1.00  0.00           C  
ATOM   3864  C   THR B 267       4.002 -11.578  -6.214  1.00  0.00           C  
ATOM   3865  O   THR B 267       5.191 -11.321  -6.137  1.00  0.00           O  
ATOM   3866  CB  THR B 267       2.179  -9.847  -6.202  1.00  0.00           C  
ATOM   3867  OG1 THR B 267       1.288  -9.104  -7.003  1.00  0.00           O  
ATOM   3868  CG2 THR B 267       2.966  -8.851  -5.364  1.00  0.00           C  
ATOM   3869  N   VAL B 268       3.473 -12.624  -5.592  1.00  0.00           N  
ATOM   3870  CA  VAL B 268       4.275 -13.522  -4.746  1.00  0.00           C  
ATOM   3871  C   VAL B 268       5.170 -14.428  -5.595  1.00  0.00           C  
ATOM   3872  O   VAL B 268       6.305 -14.686  -5.211  1.00  0.00           O  
ATOM   3873  CB  VAL B 268       3.394 -14.353  -3.799  1.00  0.00           C  
ATOM   3874  CG1 VAL B 268       4.226 -15.268  -2.897  1.00  0.00           C  
ATOM   3875  CG2 VAL B 268       2.565 -13.453  -2.886  1.00  0.00           C  
ATOM   3876  N   ALA B 269       4.711 -14.883  -6.757  1.00  0.00           N  
ATOM   3877  CA  ALA B 269       5.554 -15.665  -7.664  1.00  0.00           C  
ATOM   3878  C   ALA B 269       6.786 -14.862  -8.127  1.00  0.00           C  
ATOM   3879  O   ALA B 269       7.894 -15.378  -8.098  1.00  0.00           O  
ATOM   3880  CB  ALA B 269       4.699 -16.129  -8.846  1.00  0.00           C  
ATOM   3881  N   THR B 270       6.611 -13.585  -8.443  1.00  0.00           N  
ATOM   3882  CA  THR B 270       7.701 -12.691  -8.846  1.00  0.00           C  
ATOM   3883  C   THR B 270       8.640 -12.371  -7.689  1.00  0.00           C  
ATOM   3884  O   THR B 270       9.837 -12.253  -7.907  1.00  0.00           O  
ATOM   3885  CB  THR B 270       7.143 -11.398  -9.437  1.00  0.00           C  
ATOM   3886  OG1 THR B 270       6.216 -11.672 -10.459  1.00  0.00           O  
ATOM   3887  CG2 THR B 270       8.242 -10.536 -10.065  1.00  0.00           C  
ATOM   3888  N   LEU B 271       8.157 -12.286  -6.447  1.00  0.00           N  
ATOM   3889  CA  LEU B 271       9.025 -12.147  -5.272  1.00  0.00           C  
ATOM   3890  C   LEU B 271       9.990 -13.342  -5.147  1.00  0.00           C  
ATOM   3891  O   LEU B 271      11.172 -13.170  -4.870  1.00  0.00           O  
ATOM   3892  CB  LEU B 271       8.137 -12.029  -4.028  1.00  0.00           C  
ATOM   3893  CG  LEU B 271       8.923 -11.908  -2.708  1.00  0.00           C  
ATOM   3894  CD1 LEU B 271       9.552 -10.528  -2.561  1.00  0.00           C  
ATOM   3895  CD2 LEU B 271       7.979 -12.145  -1.528  1.00  0.00           C  
ATOM   3896  N   ILE B 272       9.477 -14.546  -5.365  1.00  0.00           N  
ATOM   3897  CA  ILE B 272      10.275 -15.770  -5.363  1.00  0.00           C  
ATOM   3898  C   ILE B 272      11.279 -15.771  -6.520  1.00  0.00           C  
ATOM   3899  O   ILE B 272      12.452 -16.101  -6.320  1.00  0.00           O  
ATOM   3900  CB  ILE B 272       9.315 -16.986  -5.408  1.00  0.00           C  
ATOM   3901  CG1 ILE B 272       8.414 -17.082  -4.154  1.00  0.00           C  
ATOM   3902  CG2 ILE B 272      10.048 -18.305  -5.607  1.00  0.00           C  
ATOM   3903  CD1 ILE B 272       9.149 -17.171  -2.805  1.00  0.00           C  
ATOM   3904  N   GLU B 273      10.869 -15.337  -7.695  1.00  0.00           N  
ATOM   3905  CA  GLU B 273      11.734 -15.215  -8.863  1.00  0.00           C  
ATOM   3906  C   GLU B 273      12.859 -14.187  -8.636  1.00  0.00           C  
ATOM   3907  O   GLU B 273      14.022 -14.498  -8.864  1.00  0.00           O  
ATOM   3908  CB  GLU B 273      10.854 -14.861 -10.072  1.00  0.00           C  
ATOM   3909  CG  GLU B 273      11.530 -15.157 -11.417  1.00  0.00           C  
ATOM   3910  CD  GLU B 273      10.580 -14.904 -12.602  1.00  0.00           C  
ATOM   3911  OE1 GLU B 273      10.662 -15.666 -13.595  1.00  0.00           O  
ATOM   3912  OE2 GLU B 273       9.752 -13.968 -12.525  1.00  0.00           O  
ATOM   3913  N   ASN B 274      12.538 -13.017  -8.068  1.00  0.00           N  
ATOM   3914  CA  ASN B 274      13.517 -12.000  -7.689  1.00  0.00           C  
ATOM   3915  C   ASN B 274      14.526 -12.532  -6.660  1.00  0.00           C  
ATOM   3916  O   ASN B 274      15.718 -12.248  -6.768  1.00  0.00           O  
ATOM   3917  CB  ASN B 274      12.793 -10.778  -7.095  1.00  0.00           C  
ATOM   3918  CG  ASN B 274      12.179  -9.819  -8.109  1.00  0.00           C  
ATOM   3919  OD1 ASN B 274      12.341  -9.903  -9.304  1.00  0.00           O  
ATOM   3920  ND2 ASN B 274      11.480  -8.821  -7.606  1.00  0.00           N  
ATOM   3921  N   THR B 275      14.081 -13.316  -5.690  1.00  0.00           N  
ATOM   3922  CA  THR B 275      14.974 -13.886  -4.662  1.00  0.00           C  
ATOM   3923  C   THR B 275      15.961 -14.883  -5.279  1.00  0.00           C  
ATOM   3924  O   THR B 275      17.134 -14.889  -4.924  1.00  0.00           O  
ATOM   3925  CB  THR B 275      14.174 -14.565  -3.544  1.00  0.00           C  
ATOM   3926  OG1 THR B 275      13.220 -13.677  -2.999  1.00  0.00           O  
ATOM   3927  CG2 THR B 275      15.064 -15.010  -2.392  1.00  0.00           C  
ATOM   3928  N   LEU B 276      15.502 -15.702  -6.221  1.00  0.00           N  
ATOM   3929  CA  LEU B 276      16.391 -16.578  -6.974  1.00  0.00           C  
ATOM   3930  C   LEU B 276      17.376 -15.771  -7.820  1.00  0.00           C  
ATOM   3931  O   LEU B 276      18.564 -16.081  -7.812  1.00  0.00           O  
ATOM   3932  CB  LEU B 276      15.562 -17.539  -7.833  1.00  0.00           C  
ATOM   3933  CG  LEU B 276      16.415 -18.471  -8.709  1.00  0.00           C  
ATOM   3934  CD1 LEU B 276      17.252 -19.446  -7.892  1.00  0.00           C  
ATOM   3935  CD2 LEU B 276      15.510 -19.282  -9.624  1.00  0.00           C  
ATOM   3936  N   GLN B 277      16.914 -14.743  -8.517  1.00  0.00           N  
ATOM   3937  CA  GLN B 277      17.760 -13.869  -9.324  1.00  0.00           C  
ATOM   3938  C   GLN B 277      18.857 -13.223  -8.476  1.00  0.00           C  
ATOM   3939  O   GLN B 277      20.026 -13.279  -8.850  1.00  0.00           O  
ATOM   3940  CB  GLN B 277      16.886 -12.811 -10.009  1.00  0.00           C  
ATOM   3941  CG  GLN B 277      17.729 -11.939 -10.950  1.00  0.00           C  
ATOM   3942  CD  GLN B 277      16.955 -10.820 -11.638  1.00  0.00           C  
ATOM   3943  OE1 GLN B 277      15.790 -10.555 -11.409  1.00  0.00           O  
ATOM   3944  NE2 GLN B 277      17.628 -10.100 -12.512  1.00  0.00           N  
ATOM   3945  N   ALA B 278      18.513 -12.682  -7.307  1.00  0.00           N  
ATOM   3946  CA  ALA B 278      19.480 -12.084  -6.394  1.00  0.00           C  
ATOM   3947  C   ALA B 278      20.578 -13.080  -5.999  1.00  0.00           C  
ATOM   3948  O   ALA B 278      21.763 -12.746  -6.049  1.00  0.00           O  
ATOM   3949  CB  ALA B 278      18.724 -11.551  -5.172  1.00  0.00           C  
ATOM   3950  N   CYS B 279      20.205 -14.323  -5.680  1.00  0.00           N  
ATOM   3951  CA  CYS B 279      21.158 -15.384  -5.369  1.00  0.00           C  
ATOM   3952  C   CYS B 279      22.065 -15.709  -6.558  1.00  0.00           C  
ATOM   3953  O   CYS B 279      23.285 -15.717  -6.432  1.00  0.00           O  
ATOM   3954  CB  CYS B 279      20.371 -16.616  -4.906  1.00  0.00           C  
ATOM   3955  SG  CYS B 279      21.481 -17.944  -4.372  1.00  0.00           S  
ATOM   3956  N   VAL B 280      21.476 -15.980  -7.712  1.00  0.00           N  
ATOM   3957  CA  VAL B 280      22.181 -16.529  -8.877  1.00  0.00           C  
ATOM   3958  C   VAL B 280      23.018 -15.483  -9.602  1.00  0.00           C  
ATOM   3959  O   VAL B 280      24.098 -15.807 -10.090  1.00  0.00           O  
ATOM   3960  CB  VAL B 280      21.179 -17.200  -9.835  1.00  0.00           C  
ATOM   3961  CG1 VAL B 280      21.823 -17.689 -11.138  1.00  0.00           C  
ATOM   3962  CG2 VAL B 280      20.524 -18.419  -9.181  1.00  0.00           C  
ATOM   3963  N   GLU B 281      22.534 -14.241  -9.684  1.00  0.00           N  
ATOM   3964  CA  GLU B 281      23.189 -13.192 -10.473  1.00  0.00           C  
ATOM   3965  C   GLU B 281      24.060 -12.250  -9.638  1.00  0.00           C  
ATOM   3966  O   GLU B 281      25.035 -11.710 -10.159  1.00  0.00           O  
ATOM   3967  CB  GLU B 281      22.149 -12.367 -11.252  1.00  0.00           C  
ATOM   3968  CG  GLU B 281      21.373 -13.175 -12.304  1.00  0.00           C  
ATOM   3969  CD  GLU B 281      20.342 -12.330 -13.088  1.00  0.00           C  
ATOM   3970  OE1 GLU B 281      19.510 -12.933 -13.789  1.00  0.00           O  
ATOM   3971  OE2 GLU B 281      20.319 -11.086 -12.953  1.00  0.00           O  
ATOM   3972  N   TYR B 282      23.741 -12.030  -8.360  1.00  0.00           N  
ATOM   3973  CA  TYR B 282      24.373 -10.968  -7.580  1.00  0.00           C  
ATOM   3974  C   TYR B 282      25.176 -11.450  -6.373  1.00  0.00           C  
ATOM   3975  O   TYR B 282      26.150 -10.787  -6.021  1.00  0.00           O  
ATOM   3976  CB  TYR B 282      23.323  -9.923  -7.146  1.00  0.00           C  
ATOM   3977  CG  TYR B 282      22.434  -9.379  -8.249  1.00  0.00           C  
ATOM   3978  CD1 TYR B 282      22.949  -9.117  -9.532  1.00  0.00           C  
ATOM   3979  CD2 TYR B 282      21.061  -9.154  -7.998  1.00  0.00           C  
ATOM   3980  CE1 TYR B 282      22.109  -8.675 -10.563  1.00  0.00           C  
ATOM   3981  CE2 TYR B 282      20.211  -8.701  -9.029  1.00  0.00           C  
ATOM   3982  CZ  TYR B 282      20.738  -8.479 -10.315  1.00  0.00           C  
ATOM   3983  OH  TYR B 282      19.912  -8.088 -11.332  1.00  0.00           O  
ATOM   3984  N   HIS B 283      24.786 -12.544  -5.731  1.00  0.00           N  
ATOM   3985  CA  HIS B 283      25.405 -12.959  -4.465  1.00  0.00           C  
ATOM   3986  C   HIS B 283      26.239 -14.228  -4.574  1.00  0.00           C  
ATOM   3987  O   HIS B 283      27.282 -14.327  -3.927  1.00  0.00           O  
ATOM   3988  CB  HIS B 283      24.324 -13.132  -3.387  1.00  0.00           C  
ATOM   3989  CG  HIS B 283      23.400 -11.972  -3.214  1.00  0.00           C  
ATOM   3990  ND1 HIS B 283      22.071 -12.077  -2.867  1.00  0.00           N  
ATOM   3991  CD2 HIS B 283      23.658 -10.631  -3.371  1.00  0.00           C  
ATOM   3992  CE1 HIS B 283      21.551 -10.844  -2.837  1.00  0.00           C  
ATOM   3993  NE2 HIS B 283      22.480  -9.934  -3.133  1.00  0.00           N  
ATOM   3994  N   ASP B 284      25.776 -15.200  -5.342  1.00  0.00           N  
ATOM   3995  CA  ASP B 284      26.455 -16.491  -5.521  1.00  0.00           C  
ATOM   3996  C   ASP B 284      26.487 -16.893  -7.006  1.00  0.00           C  
ATOM   3997  O   ASP B 284      25.994 -17.965  -7.384  1.00  0.00           O  
ATOM   3998  CB  ASP B 284      25.794 -17.526  -4.600  1.00  0.00           C  
ATOM   3999  CG  ASP B 284      26.571 -18.826  -4.484  1.00  0.00           C  
ATOM   4000  OD1 ASP B 284      27.801 -18.791  -4.326  1.00  0.00           O  
ATOM   4001  OD2 ASP B 284      25.896 -19.890  -4.479  1.00  0.00           O  
ATOM   4002  N   PRO B 285      27.014 -15.980  -7.883  1.00  0.00           N  
ATOM   4003  CA  PRO B 285      27.206 -16.302  -9.279  1.00  0.00           C  
ATOM   4004  C   PRO B 285      28.221 -17.434  -9.405  1.00  0.00           C  
ATOM   4005  O   PRO B 285      29.217 -17.480  -8.674  1.00  0.00           O  
ATOM   4006  CB  PRO B 285      27.681 -15.008  -9.945  1.00  0.00           C  
ATOM   4007  CG  PRO B 285      28.417 -14.283  -8.815  1.00  0.00           C  
ATOM   4008  CD  PRO B 285      27.615 -14.689  -7.576  1.00  0.00           C  
ATOM   4009  N   GLN B 286      27.964 -18.348 -10.303  1.00  0.00           N  
ATOM   4010  CA  GLN B 286      28.928 -19.369 -10.672  1.00  0.00           C  
ATOM   4011  C   GLN B 286      29.772 -18.821 -11.821  1.00  0.00           C  
ATOM   4012  O   GLN B 286      29.230 -18.220 -12.743  1.00  0.00           O  
ATOM   4013  CB  GLN B 286      28.222 -20.676 -11.039  1.00  0.00           C  
ATOM   4014  CG  GLN B 286      27.323 -21.202  -9.904  1.00  0.00           C  
ATOM   4015  CD  GLN B 286      28.097 -21.420  -8.601  1.00  0.00           C  
ATOM   4016  OE1 GLN B 286      28.956 -22.277  -8.499  1.00  0.00           O  
ATOM   4017  NE2 GLN B 286      27.826 -20.634  -7.573  1.00  0.00           N  
ATOM   4018  N   ASP B 287      31.084 -19.020 -11.735  1.00  0.00           N  
ATOM   4019  CA  ASP B 287      31.942 -18.748 -12.883  1.00  0.00           C  
ATOM   4020  C   ASP B 287      31.519 -19.668 -14.038  1.00  0.00           C  
ATOM   4021  O   ASP B 287      31.306 -20.869 -13.836  1.00  0.00           O  
ATOM   4022  CB  ASP B 287      33.424 -18.939 -12.514  1.00  0.00           C  
ATOM   4023  CG  ASP B 287      33.979 -17.867 -11.552  1.00  0.00           C  
ATOM   4024  OD1 ASP B 287      33.546 -16.697 -11.630  1.00  0.00           O  
ATOM   4025  OD2 ASP B 287      34.876 -18.221 -10.749  1.00  0.00           O  
ATOM   4026  N   GLU B 288      31.335 -19.098 -15.233  1.00  0.00           N  
ATOM   4027  CA  GLU B 288      31.146 -19.877 -16.469  1.00  0.00           C  
ATOM   4028  C   GLU B 288      32.420 -20.616 -16.890  1.00  0.00           C  
ATOM   4029  O   GLU B 288      33.527 -20.047 -16.752  1.00  0.00           O  
ATOM   4030  CB  GLU B 288      30.630 -18.994 -17.622  1.00  0.00           C  
ATOM   4031  CG  GLU B 288      29.141 -18.616 -17.515  1.00  0.00           C  
ATOM   4032  CD  GLU B 288      28.569 -17.949 -18.798  1.00  0.00           C  
ATOM   4033  OE1 GLU B 288      27.322 -17.941 -18.947  1.00  0.00           O  
ATOM   4034  OE2 GLU B 288      29.352 -17.459 -19.645  1.00  0.00           O  
ATOM   4035  OXT GLU B 288      32.268 -21.760 -17.376  1.00  0.00           O  
CONECT    1    2                                                      
CONECT    2    3    5    1                                            
CONECT    3    9    4    4    2                                       
CONECT    4    3    3                                                 
CONECT    5    2    6                                                 
CONECT    6    5    7                                                 
CONECT    7    6    8                                                 
CONECT    8    7                                                      
CONECT    9   10    3                                                 
CONECT   10   11    9                                                 
CONECT   11   13   12   12   10                                       
CONECT   12   11   11                                                 
CONECT   13   14   11                                                 
CONECT   14   15   17   13                                            
CONECT   15   16   16   22   14                                       
CONECT   16   15   15                                                 
CONECT   17   14   18                                                 
CONECT   18   17   19                                                 
CONECT   19   18   20                                                 
CONECT   20   19   21                                                 
CONECT   21   20                                                      
CONECT   22   23   15                                                 
CONECT   23   24   26   22                                            
CONECT   24   29   25   25   23                                       
CONECT   25   24   24                                                 
CONECT   26   23   28   27                                            
CONECT   27   26                                                      
CONECT   28   26                                                      
CONECT   29   30   24                                                 
CONECT   30   33   31   29                                            
CONECT   31   32   32   38   30                                       
CONECT   32   31   31                                                 
CONECT   33   34   30                                                 
CONECT   34   35   33                                                 
CONECT   35   37   36   36   34                                       
CONECT   36   35   35                                                 
CONECT   37   35                                                      
CONECT   38   39   44   31                                            
CONECT   39   40   42   38                                            
CONECT   40   41   41   45   39                                       
CONECT   41   40   40                                                 
CONECT   42   43   39                                                 
CONECT   43   42   44                                                 
CONECT   44   43   38                                                 
CONECT   45   46   40                                                 
CONECT   46   47   49   45                                            
CONECT   47   53   48   48   46                                       
CONECT   48   47   47                                                 
CONECT   49   46   50                                                 
CONECT   50   49   52   51                                            
CONECT   51   50                                                      
CONECT   52   50                                                      
CONECT   53   54   59   47                                            
CONECT   54   57   55   53                                            
CONECT   55   60   56   56   54                                       
CONECT   56   55   55                                                 
CONECT   57   58   54                                                 
CONECT   58   57   59                                                 
CONECT   59   58   53                                                 
CONECT   60   61   55                                                 
CONECT   61   62   60   64                                            
CONECT   62   63   63   68   61                                       
CONECT   63   62   62                                                 
CONECT   64   66   61   65                                            
CONECT   65   64   67                                                 
CONECT   66   64                                                      
CONECT   67   65                                                      
CONECT   68   69   62                                                 
CONECT   69   70   72   68                                            
CONECT   70   76   71   71   69                                       
CONECT   71   70   70                                                 
CONECT   72   73   69                                                 
CONECT   73   74   75   72                                            
CONECT   74   73                                                      
CONECT   75   73                                                      
CONECT   76   77   70                                                 
CONECT   77   78   80   76                                            
CONECT   78   79   79   84   77                                       
CONECT   79   78   78                                                 
CONECT   80   82   77   81                                            
CONECT   81   80   83                                                 
CONECT   82   80                                                      
CONECT   83   81                                                      
CONECT   84   85   78                                                 
CONECT   85   86   88   84                                            
CONECT   86   91   87   87   85                                       
CONECT   87   86   86                                                 
CONECT   88   85   89   90                                            
CONECT   89   88                                                      
CONECT   90   88                                                      
CONECT   91   92   86                                                 
CONECT   92   93   91                                                 
CONECT   93   92   94   94   95                                       
CONECT   94   93   93                                                 
CONECT   95   93   96                                                 
CONECT   96   97   95                                                 
CONECT   97   99   98   98   96                                       
CONECT   98   97   97                                                 
CONECT   99  100   97                                                 
CONECT  100  101   99                                                 
CONECT  101  102  102  100  103                                       
CONECT  102  101  101                                                 
CONECT  103  101  104                                                 
CONECT  104  107  103  105                                            
CONECT  105  104  114  106  106                                       
CONECT  106  105  105                                                 
CONECT  107  108  104                                                 
CONECT  108  109  107                                                 
CONECT  109  110  108                                                 
CONECT  110  111  111  109                                            
CONECT  111  112  113  110  110                                       
CONECT  112  111                                                      
CONECT  113  111                                                      
CONECT  114  105  115                                                 
CONECT  115  114  118  116                                            
CONECT  116  115  125  117  117                                       
CONECT  117  116  116                                                 
CONECT  118  119  115                                                 
CONECT  119  120  118                                                 
CONECT  120  121  119                                                 
CONECT  121  120  122  122                                            
CONECT  122  123  124  121  121                                       
CONECT  123  122                                                      
CONECT  124  122                                                      
CONECT  125  116  126                                                 
CONECT  126  125  129  127                                            
CONECT  127  133  126  128  128                                       
CONECT  128  127  127                                                 
CONECT  129  126  130  131                                            
CONECT  130  132  129                                                 
CONECT  131  129                                                      
CONECT  132  130                                                      
CONECT  133  134  127                                                 
CONECT  134  133  135                                                 
CONECT  135  137  134  136  136                                       
CONECT  136  135  135                                                 
CONECT  137  138  135                                                 
CONECT  138  141  137  139                                            
CONECT  139  138  145  140  140                                       
CONECT  140  139  139                                                 
CONECT  141  142  138                                                 
CONECT  142  144  143  141                                            
CONECT  143  142                                                      
CONECT  144  142                                                      
CONECT  145  139  146                                                 
CONECT  146  145  149  147                                            
CONECT  147  146  150  148  148                                       
CONECT  148  147  147                                                 
CONECT  149  146                                                      
CONECT  150  147  151                                                 
CONECT  151  150  154  152                                            
CONECT  152  158  151  153  153                                       
CONECT  153  152  152                                                 
CONECT  154  151  155                                                 
CONECT  155  156  154  157                                            
CONECT  156  155                                                      
CONECT  157  155                                                      
CONECT  158  159  152                                                 
CONECT  159  162  158  160                                            
CONECT  160  159  163  161  161                                       
CONECT  161  160  160                                                 
CONECT  162  159                                                      
CONECT  163  160  164                                                 
CONECT  164  167  163  165                                            
CONECT  165  164  177  166  166                                       
CONECT  166  165  165                                                 
CONECT  167  168  164                                                 
CONECT  168  169  169  170  167                                       
CONECT  169  171  168  168                                            
CONECT  170  172  168  173  173                                       
CONECT  171  172  172  169                                            
CONECT  172  171  171  174  170                                       
CONECT  173  170  170  175                                            
CONECT  174  172  176                                                 
CONECT  175  176  176  173                                            
CONECT  176  174  175  175                                            
CONECT  177  165  178                                                 
CONECT  178  177  181  179                                            
CONECT  179  178  187  180  180                                       
CONECT  180  179  179                                                 
CONECT  181  178  182                                                 
CONECT  182  181  184  184  183                                       
CONECT  183  182  185                                                 
CONECT  184  182  182  186                                            
CONECT  185  183  186  186                                            
CONECT  186  184  185  185                                            
CONECT  187  179  188                                                 
CONECT  188  187  191  189                                            
CONECT  189  198  188  190  190                                       
CONECT  190  189  189                                                 
CONECT  191  192  188                                                 
CONECT  192  194  194  191  193                                       
CONECT  193  192  195  195                                            
CONECT  194  196  192  192                                            
CONECT  195  197  193  193                                            
CONECT  196  194  197  197                                            
CONECT  197  196  196  195                                            
CONECT  198  199  189                                                 
CONECT  199  202  198  200                                            
CONECT  200  199  206  201  201                                       
CONECT  201  200  200                                                 
CONECT  202  203  204  199                                            
CONECT  203  205  202                                                 
CONECT  204  202                                                      
CONECT  205  203                                                      
CONECT  206  200  207                                                 
CONECT  207  206  210  208                                            
CONECT  208  207  214  209  209                                       
CONECT  209  208  208                                                 
CONECT  210  211  207                                                 
CONECT  211  212  212  213  210                                       
CONECT  212  211  211                                                 
CONECT  213  211                                                      
CONECT  214  208  215                                                 
CONECT  215  214  218  216                                            
CONECT  216  223  215  217  217                                       
CONECT  217  216  216                                                 
CONECT  218  215  219                                                 
CONECT  219  218  220                                                 
CONECT  220  219  222  221  221                                       
CONECT  221  220  220                                                 
CONECT  222  220                                                      
CONECT  223  224  216                                                 
CONECT  224  225  223  227                                            
CONECT  225  232  224  226  226                                       
CONECT  226  225  225                                                 
CONECT  227  224  228                                                 
CONECT  228  229  227                                                 
CONECT  229  230  228                                                 
CONECT  230  231  229                                                 
CONECT  231  230                                                      
CONECT  232  233  225                                                 
CONECT  233  234  236  232                                            
CONECT  234  235  235  241  233                                       
CONECT  235  234  234                                                 
CONECT  236  237  233                                                 
CONECT  237  236  238                                                 
CONECT  238  237  240  239  239                                       
CONECT  239  238  238                                                 
CONECT  240  238                                                      
CONECT  241  242  234  247                                            
CONECT  242  243  245  241                                            
CONECT  243  248  244  244  242                                       
CONECT  244  243  243                                                 
CONECT  245  242  246                                                 
CONECT  246  245  247                                                 
CONECT  247  241  246                                                 
CONECT  248  249  243                                                 
CONECT  249  250  252  248                                            
CONECT  250  251  251  255  249                                       
CONECT  251  250  250                                                 
CONECT  252  254  249  253                                            
CONECT  253  252                                                      
CONECT  254  252                                                      
CONECT  255  256  250                                                 
CONECT  256  257  259  255                                            
CONECT  257  263  258  258  256                                       
CONECT  258  257  257                                                 
CONECT  259  261  256  260                                            
CONECT  260  259  262                                                 
CONECT  261  259                                                      
CONECT  262  260                                                      
CONECT  263  264  257                                                 
CONECT  264  265  267  263                                            
CONECT  265  266  266  270  264                                       
CONECT  266  265  265                                                 
CONECT  267  268  264  269                                            
CONECT  268  267                                                      
CONECT  269  267                                                      
CONECT  270  271  265                                                 
CONECT  271  272  274  270                                            
CONECT  272  276  273  273  271                                       
CONECT  273  272  272                                                 
CONECT  274  275  271                                                 
CONECT  275  274                                                      
CONECT  276  277  272                                                 
CONECT  277  278  280  276                                            
CONECT  278  288  279  279  277                                       
CONECT  279  278  278                                                 
CONECT  280  281  277                                                 
CONECT  281  283  283  280  282                                       
CONECT  282  281  284  284                                            
CONECT  283  285  281  281                                            
CONECT  284  286  282  282                                            
CONECT  285  283  286  286                                            
CONECT  286  285  285  287  284                                       
CONECT  287  286                                                      
CONECT  288  289  278                                                 
CONECT  289  290  292  288                                            
CONECT  290  291  291  299  289                                       
CONECT  291  290  290                                                 
CONECT  292  293  289                                                 
CONECT  293  294  292                                                 
CONECT  294  295  293                                                 
CONECT  295  296  296  294                                            
CONECT  296  298  297  295  295                                       
CONECT  297  296                                                      
CONECT  298  296                                                      
CONECT  299  300  290                                                 
CONECT  300  303  299  301                                            
CONECT  301  300  306  302  302                                       
CONECT  302  301  301                                                 
CONECT  303  305  304  300                                            
CONECT  304  303                                                      
CONECT  305  303                                                      
CONECT  306  301  307                                                 
CONECT  307  306  310  308                                            
CONECT  308  309  309  307  316                                       
CONECT  309  308  308                                                 
CONECT  310  307  311                                                 
CONECT  311  310  313  313  312                                       
CONECT  312  311  314                                                 
CONECT  313  311  311  315                                            
CONECT  314  312  315  315                                            
CONECT  315  313  314  314                                            
CONECT  316  308  317                                                 
CONECT  317  316  318  320                                            
CONECT  318  317  328  319  319                                       
CONECT  319  318  318                                                 
CONECT  320  317  321                                                 
CONECT  321  322  322  323  320                                       
CONECT  322  324  321  321                                            
CONECT  323  325  325  321                                            
CONECT  324  326  326  322                                            
CONECT  325  326  323  323                                            
CONECT  326  327  324  324  325                                       
CONECT  327  326                                                      
CONECT  328  334  318  329                                            
CONECT  329  328  332  330                                            
CONECT  330  329  335  331  331                                       
CONECT  331  330  330                                                 
CONECT  332  333  329                                                 
CONECT  333  334  332                                                 
CONECT  334  333  328                                                 
CONECT  335  330  336                                                 
CONECT  336  335  339  337                                            
CONECT  337  340  336  338  338                                       
CONECT  338  337  337                                                 
CONECT  339  336                                                      
CONECT  340  341  337                                                 
CONECT  341  344  340  342                                            
CONECT  342  348  341  343  343                                       
CONECT  343  342  342                                                 
CONECT  344  345  346  341                                            
CONECT  345  344  347                                                 
CONECT  346  344                                                      
CONECT  347  345                                                      
CONECT  348  349  342                                                 
CONECT  349  352  348  350                                            
CONECT  350  349  356  351  351                                       
CONECT  351  350  350                                                 
CONECT  352  353  349                                                 
CONECT  353  355  355  354  352                                       
CONECT  354  353                                                      
CONECT  355  353  353                                                 
CONECT  356  350  357                                                 
CONECT  357  356  358                                                 
CONECT  358  357  360  359  359                                       
CONECT  359  358  358                                                 
CONECT  360  358  361                                                 
CONECT  361  360  364  362                                            
CONECT  362  368  361  363  363                                       
CONECT  363  362  362                                                 
CONECT  364  365  361                                                 
CONECT  365  366  364  367                                            
CONECT  366  365                                                      
CONECT  367  365                                                      
CONECT  368  369  362                                                 
CONECT  369  372  368  370                                            
CONECT  370  369  376  371  371                                       
CONECT  371  370  370                                                 
CONECT  372  373  374  369                                            
CONECT  373  375  372                                                 
CONECT  374  372                                                      
CONECT  375  373                                                      
CONECT  376  370  377                                                 
CONECT  377  380  376  378                                            
CONECT  378  377  384  379  379                                       
CONECT  379  378  378                                                 
CONECT  380  381  377                                                 
CONECT  381  383  382  382  380                                       
CONECT  382  381  381                                                 
CONECT  383  381                                                      
CONECT  384  378  385                                                 
CONECT  385  384  388  386                                            
CONECT  386  385  389  387  387                                       
CONECT  387  386  386                                                 
CONECT  388  385                                                      
CONECT  389  390  386                                                 
CONECT  390  389  391                                                 
CONECT  391  393  390  392  392                                       
CONECT  392  391  391                                                 
CONECT  393  394  391                                                 
CONECT  394  395  397  393                                            
CONECT  395  396  396  398  394                                       
CONECT  396  395  395                                                 
CONECT  397  394                                                      
CONECT  398  399  395                                                 
CONECT  399  400  402  398                                            
CONECT  400  407  401  401  399                                       
CONECT  401  400  400                                                 
CONECT  402  403  399                                                 
CONECT  403  404  402                                                 
CONECT  404  406  403  405  405                                       
CONECT  405  404  404                                                 
CONECT  406  404                                                      
CONECT  407  408  400                                                 
CONECT  408  409  411  407                                            
CONECT  409  410  410  413  408                                       
CONECT  410  409  409                                                 
CONECT  411  408  412                                                 
CONECT  412  411                                                      
CONECT  413  414  409                                                 
CONECT  414  415  417  413                                            
CONECT  415  421  416  416  414                                       
CONECT  416  415  415                                                 
CONECT  417  419  414  418                                            
CONECT  418  417  420                                                 
CONECT  419  417                                                      
CONECT  420  418                                                      
CONECT  421  422  415                                                 
CONECT  422  425  423  421                                            
CONECT  423  430  422  424  424                                       
CONECT  424  423  423                                                 
CONECT  425  426  422                                                 
CONECT  426  427  425                                                 
CONECT  427  429  428 3625  426                                       
CONECT  428  427                                                      
CONECT  429  427                                                      
CONECT  430  431  423                                                 
CONECT  431  432  430  434                                            
CONECT  432  435  433  433  431                                       
CONECT  433  432  432                                                 
CONECT  434  431                                                      
CONECT  435  436  432                                                 
CONECT  436  439  437  435                                            
CONECT  437  436  438  438  443                                       
CONECT  438  437  437                                                 
CONECT  439  440  436                                                 
CONECT  440  442  442  441  439                                       
CONECT  441  440                                                      
CONECT  442  440  440                                                 
CONECT  443  437  444                                                 
CONECT  444  445  443  447                                            
CONECT  445  454  446  446  444                                       
CONECT  446  445  445                                                 
CONECT  447  444  448                                                 
CONECT  448  447  449  449  450                                       
CONECT  449  448  448  451                                            
CONECT  450  448  452  452                                            
CONECT  451  449  453  453                                            
CONECT  452  450  450  453                                            
CONECT  453  451  451  452                                            
CONECT  454  455  445                                                 
CONECT  455  458  456  454                                            
CONECT  456  457  457  455  460                                       
CONECT  457  456  456                                                 
CONECT  458  459  455                                                 
CONECT  459  458                                                      
CONECT  460  456  461                                                 
CONECT  461  464  460  462                                            
CONECT  462  461  467  463  463                                       
CONECT  463  462  462                                                 
CONECT  464  466  465  461                                            
CONECT  465  464                                                      
CONECT  466  464                                                      
CONECT  467  462  468                                                 
CONECT  468  467  471  469                                            
CONECT  469  475  468  470  470                                       
CONECT  470  469  469                                                 
CONECT  471  468  472                                                 
CONECT  472  474  471  473  473                                       
CONECT  473  472  472                                                 
CONECT  474  472                                                      
CONECT  475  476  469                                                 
CONECT  476  479  475  477                                            
CONECT  477  483  476  478  478                                       
CONECT  478  477  477                                                 
CONECT  479  480  476                                                 
CONECT  480  482  482  479  481                                       
CONECT  481  480                                                      
CONECT  482  480  480                                                 
CONECT  483  484  477                                                 
CONECT  484  483  485                                                 
CONECT  485  484  487  486  486                                       
CONECT  486  485  485                                                 
CONECT  487  485  488                                                 
CONECT  488  487  491  489                                            
CONECT  489  488  494  490  490                                       
CONECT  490  489  489                                                 
CONECT  491  493  488  492                                            
CONECT  492  491                                                      
CONECT  493  491                                                      
CONECT  494  489  495                                                 
CONECT  495  494  498  496                                            
CONECT  496  502  495  497  497                                       
CONECT  497  496  496                                                 
CONECT  498  499  495                                                 
CONECT  499  498  500                                                 
CONECT  500  499  501                                                 
CONECT  501  500                                                      
CONECT  502  503  496                                                 
CONECT  503  506  502  504                                            
CONECT  504  503  507  505  505                                       
CONECT  505  504  504                                                 
CONECT  506  503                                                      
CONECT  507  504  508                                                 
CONECT  508  507  511  509                                            
CONECT  509  508  518  510  510                                       
CONECT  510  509  509                                                 
CONECT  511  508  512                                                 
CONECT  512  511  514  514  513                                       
CONECT  513  512  515  515                                            
CONECT  514  512  512  516                                            
CONECT  515  513  513  517                                            
CONECT  516  514  517  517                                            
CONECT  517  516  516  515                                            
CONECT  518  509  519                                                 
CONECT  519  518  522  520                                            
CONECT  520  523  519  521  521                                       
CONECT  521  520  520                                                 
CONECT  522  519                                                      
CONECT  523  524  520                                                 
CONECT  524  527  523  525                                            
CONECT  525  531  524  526  526                                       
CONECT  526  525  525                                                 
CONECT  527  528  524                                                 
CONECT  528  530  530  527  529                                       
CONECT  529  528                                                      
CONECT  530  528  528                                                 
CONECT  531  532  525                                                 
CONECT  532  535  531  533                                            
CONECT  533  532  540  534  534                                       
CONECT  534  533  533                                                 
CONECT  535  536  532                                                 
CONECT  536  537  535                                                 
CONECT  537  538  538  536  539                                       
CONECT  538  537  537                                                 
CONECT  539  537                                                      
CONECT  540  533  541                                                 
CONECT  541  540  544  542                                            
CONECT  542  541  547  543  543                                       
CONECT  543  542  542                                                 
CONECT  544  546  541  545                                            
CONECT  545  544                                                      
CONECT  546  544                                                      
CONECT  547  542  548                                                 
CONECT  548  547  551  549                                            
CONECT  549  555  548  550  550                                       
CONECT  550  549  549                                                 
CONECT  551  552  548                                                 
CONECT  552  553  551  554                                            
CONECT  553  552                                                      
CONECT  554  552                                                      
CONECT  555  556  549                                                 
CONECT  556  559  555  557                                            
CONECT  557  556  564  558  558                                       
CONECT  558  557  557                                                 
CONECT  559  560  556                                                 
CONECT  560  561  559                                                 
CONECT  561  562  560                                                 
CONECT  562  563  561                                                 
CONECT  563  562                                                      
CONECT  564  557  565                                                 
CONECT  565  568  564  566                                            
CONECT  566  565  567  567  570                                       
CONECT  567  566  566                                                 
CONECT  568  569  565                                                 
CONECT  569  568                                                      
CONECT  570  566  571                                                 
CONECT  571  570  574  572                                            
CONECT  572  571  573  573  577                                       
CONECT  573  572  572                                                 
CONECT  574  576  571  575                                            
CONECT  575  574                                                      
CONECT  576  574                                                      
CONECT  577  572  578                                                 
CONECT  578  577  579  581                                            
CONECT  579  578  587  580  580                                       
CONECT  580  579  579                                                 
CONECT  581  578  582                                                 
CONECT  582  583  583  584  581                                       
CONECT  583  585  582  582                                            
CONECT  584  586  582                                                 
CONECT  585  583  586  586                                            
CONECT  586  585  585  584                                            
CONECT  587  579  588                                                 
CONECT  588  587  589                                                 
CONECT  589  590  590  591  588                                       
CONECT  590  589  589                                                 
CONECT  591  592  589                                                 
CONECT  592  595  591  593                                            
CONECT  593  592  599  594  594                                       
CONECT  594  593  593                                                 
CONECT  595  596  592                                                 
CONECT  596  597  598  595                                            
CONECT  597  596                                                      
CONECT  598  596                                                      
CONECT  599  593  600                                                 
CONECT  600  599  601  603                                            
CONECT  601  610  600  602  602                                       
CONECT  602  601  601                                                 
CONECT  603  600  604                                                 
CONECT  604  603  605                                                 
CONECT  605  604  606                                                 
CONECT  606  605  607  607                                            
CONECT  607  608  606  606  609                                       
CONECT  608  607                                                      
CONECT  609  607                                                      
CONECT  610  611  601                                                 
CONECT  611  612  614  610                                            
CONECT  612  613  613  615  611                                       
CONECT  613  612  612                                                 
CONECT  614  611                                                      
CONECT  615  616  612                                                 
CONECT  616  619  617  615                                            
CONECT  617  623  616  618  618                                       
CONECT  618  617  617                                                 
CONECT  619  621  620  616                                            
CONECT  620  622  619                                                 
CONECT  621  619                                                      
CONECT  622  620                                                      
CONECT  623  624  617                                                 
CONECT  624  625  627  623                                            
CONECT  625  626  626  631  624                                       
CONECT  626  625  625                                                 
CONECT  627  624  628                                                 
CONECT  628  627  630  629                                            
CONECT  629  628                                                      
CONECT  630  628                                                      
CONECT  631  632  625                                                 
CONECT  632  633  635  631                                            
CONECT  633  641  634  634  632                                       
CONECT  634  633  633                                                 
CONECT  635  632  636                                                 
CONECT  636  637  637  635  638                                       
CONECT  637  639  636  636                                            
CONECT  638  636  640                                                 
CONECT  639  637  640  640                                            
CONECT  640  639  639  638                                            
CONECT  641  642  633                                                 
CONECT  642  643  645  641                                            
CONECT  643  644  644  649  642                                       
CONECT  644  643  643                                                 
CONECT  645  646  642                                                 
CONECT  646  648  647  647  645                                       
CONECT  647  646  646                                                 
CONECT  648  646                                                      
CONECT  649  650  643                                                 
CONECT  650  651  653  649                                            
CONECT  651  654  650  652  652                                       
CONECT  652  651  651                                                 
CONECT  653  650                                                      
CONECT  654  655  651                                                 
CONECT  655  656  654  658                                            
CONECT  656  660  657  657  655                                       
CONECT  657  656  656                                                 
CONECT  658  655  659                                                 
CONECT  659  658                                                      
CONECT  660  661  656                                                 
CONECT  661  664  662  660                                            
CONECT  662  665  661  663  663                                       
CONECT  663  662  662                                                 
CONECT  664  661                                                      
CONECT  665  666  662                                                 
CONECT  666  667  665  669                                            
CONECT  667  668  668  679  666                                       
CONECT  668  667  667                                                 
CONECT  669  666  670                                                 
CONECT  670  672  672  669  671                                       
CONECT  671  670  673                                                 
CONECT  672  675  674  670  670                                       
CONECT  673  674  674  671                                            
CONECT  674  676  672  673  673                                       
CONECT  675  677  677  672                                            
CONECT  676  678  678  674                                            
CONECT  677  678  675  675                                            
CONECT  678  677  676  676                                            
CONECT  679  680  667                                                 
CONECT  680  683  681  679                                            
CONECT  681  687  680  682  682                                       
CONECT  682  681  681                                                 
CONECT  683  684  680                                                 
CONECT  684  685  683                                                 
CONECT  685  686  684                                                 
CONECT  686  685                                                      
CONECT  687  688  681                                                 
CONECT  688  689  691  687                                            
CONECT  689  690  690  692  688                                       
CONECT  690  689  689                                                 
CONECT  691  688                                                      
CONECT  692  693  689                                                 
CONECT  693  694  696  692                                            
CONECT  694  701  695  695  693                                       
CONECT  695  694  694                                                 
CONECT  696  693  697                                                 
CONECT  697  696  698                                                 
CONECT  698  697  700  700  699                                       
CONECT  699  698                                                      
CONECT  700  698  698                                                 
CONECT  701  702  694                                                 
CONECT  702  703  705  701                                            
CONECT  703  710  704  704  702                                       
CONECT  704  703  703                                                 
CONECT  705  702  706                                                 
CONECT  706  705  707                                                 
CONECT  707  706  708                                                 
CONECT  708  707  709                                                 
CONECT  709  708                                                      
CONECT  710  711  716  703                                            
CONECT  711  714  712  710                                            
CONECT  712  717  713  713  711                                       
CONECT  713  712  712                                                 
CONECT  714  711  715                                                 
CONECT  715  714  716                                                 
CONECT  716  715  710                                                 
CONECT  717  718  712                                                 
CONECT  718  717  719                                                 
CONECT  719  718  720  720  721                                       
CONECT  720  719  719                                                 
CONECT  721  719  722                                                 
CONECT  722  721  723  725                                            
CONECT  723  726  722  724  724                                       
CONECT  724  723  723                                                 
CONECT  725  722                                                      
CONECT  726  732  723  727                                            
CONECT  727  730  726  728                                            
CONECT  728  727  733  729  729                                       
CONECT  729  728  728                                                 
CONECT  730  731  727                                                 
CONECT  731  732  730                                                 
CONECT  732  731  726                                                 
CONECT  733  728  734                                                 
CONECT  734  733  737  735                                            
CONECT  735  734  741  736  736                                       
CONECT  736  735  735                                                 
CONECT  737  738  734                                                 
CONECT  738  739  737  740                                            
CONECT  739  738                                                      
CONECT  740  738                                                      
CONECT  741  742  735                                                 
CONECT  742  745  741  743                                            
CONECT  743  746  742  744  744                                       
CONECT  744  743  743                                                 
CONECT  745  742                                                      
CONECT  746  747  743                                                 
CONECT  747  750  746  748                                            
CONECT  748  747  754  749  749                                       
CONECT  749  748  748                                                 
CONECT  750  751  747                                                 
CONECT  751  753  753  752  750                                       
CONECT  752  751                                                      
CONECT  753  751  751                                                 
CONECT  754  748  755                                                 
CONECT  755  754  758  756                                            
CONECT  756  755  761  757  757                                       
CONECT  757  756  756                                                 
CONECT  758  760  755  759                                            
CONECT  759  758                                                      
CONECT  760  758                                                      
CONECT  761  756  762                                                 
CONECT  762  761  765  763                                            
CONECT  763  769  762  764  764                                       
CONECT  764  763  763                                                 
CONECT  765  762  766                                                 
CONECT  766  765  768  767                                            
CONECT  767  766                                                      
CONECT  768  766                                                      
CONECT  769  770  763                                                 
CONECT  770  773  769  771                                            
CONECT  771  774  770  772  772                                       
CONECT  772  771  771                                                 
CONECT  773  770                                                      
CONECT  774  775  771                                                 
CONECT  775  778  774  776                                            
CONECT  776  775  780  777  777                                       
CONECT  777  776  776                                                 
CONECT  778  779  775                                                 
CONECT  779  778                                                      
CONECT  780  776  781                                                 
CONECT  781  780  784  782                                            
CONECT  782  781  788  783  783                                       
CONECT  783  782  782                                                 
CONECT  784  785  781                                                 
CONECT  785  786  784                                                 
CONECT  786  787  785                                                 
CONECT  787  786                                                      
CONECT  788  782  789                                                 
CONECT  789  788  792  790                                            
CONECT  790  796  789  791  791                                       
CONECT  791  790  790                                                 
CONECT  792  793  789                                                 
CONECT  793  792  794                                                 
CONECT  794  793  795                                                 
CONECT  795  794                                                      
CONECT  796  797  790                                                 
CONECT  797  800  796  798                                            
CONECT  798  797  805  799  799                                       
CONECT  799  798  798                                                 
CONECT  800  801  797                                                 
CONECT  801  800  802                                                 
CONECT  802  801  803  803  804                                       
CONECT  803  802  802                                                 
CONECT  804  802                                                      
CONECT  805  798  806                                                 
CONECT  806  805  809  807                                            
CONECT  807  806  813  808  808                                       
CONECT  808  807  807                                                 
CONECT  809  810  806  811                                            
CONECT  810  812  809                                                 
CONECT  811  809                                                      
CONECT  812  810                                                      
CONECT  813  807  814                                                 
CONECT  814  813  817  815                                            
CONECT  815  814  823  816  816                                       
CONECT  816  815  815                                                 
CONECT  817  818  814                                                 
CONECT  818  819  819  820  817                                       
CONECT  819  821  818  818                                            
CONECT  820  822  818                                                 
CONECT  821  819  822  822                                            
CONECT  822  821  821  820                                            
CONECT  823  815  824                                                 
CONECT  824  823  827  825                                            
CONECT  825  830  824  826  826                                       
CONECT  826  825  825                                                 
CONECT  827  829  824  828                                            
CONECT  828  827                                                      
CONECT  829  827                                                      
CONECT  830  831  825                                                 
CONECT  831  834  830  832                                            
CONECT  832  831  838  833  833                                       
CONECT  833  832  832                                                 
CONECT  834  835  831                                                 
CONECT  835  837  836  836  834                                       
CONECT  836  835  835                                                 
CONECT  837  835                                                      
CONECT  838  832  839                                                 
CONECT  839  842  838  840                                            
CONECT  840  839  841  841  845                                       
CONECT  841  840  840                                                 
CONECT  842  843  844  839                                            
CONECT  843  842                                                      
CONECT  844  842                                                      
CONECT  845  840  851  846                                            
CONECT  846  845  849  847                                            
CONECT  847  852  846  848  848                                       
CONECT  848  847  847                                                 
CONECT  849  850  846                                                 
CONECT  850  851  849                                                 
CONECT  851  845  850                                                 
CONECT  852  853  847                                                 
CONECT  853  856  852  854                                            
CONECT  854  864  853  855  855                                       
CONECT  855  854  854                                                 
CONECT  856  857  853                                                 
CONECT  857  858  858  856  859                                       
CONECT  858  860  857  857                                            
CONECT  859  857  861  861                                            
CONECT  860  858  862  862                                            
CONECT  861  862  859  859                                            
CONECT  862  860  860  863  861                                       
CONECT  863  862                                                      
CONECT  864  865  854                                                 
CONECT  865  868  864  866                                            
CONECT  866  865  872  867  867                                       
CONECT  867  866  866                                                 
CONECT  868  869  865                                                 
CONECT  869  870  871  868                                            
CONECT  870  869                                                      
CONECT  871  869                                                      
CONECT  872  866  873                                                 
CONECT  873  872  876  874                                            
CONECT  874  873  880  875  875                                       
CONECT  875  874  874                                                 
CONECT  876  877  873                                                 
CONECT  877  879  878  876                                            
CONECT  878  877                                                      
CONECT  879  877                                                      
CONECT  880  874  881                                                 
CONECT  881  880  884  882                                            
CONECT  882  888  881  883  883                                       
CONECT  883  882  882                                                 
CONECT  884  881  885                                                 
CONECT  885  884  886  886  887                                       
CONECT  886  885  885                                                 
CONECT  887  885                                                      
CONECT  888  889  882                                                 
CONECT  889  892  888  890                                            
CONECT  890  898  889  891  891                                       
CONECT  891  890  890                                                 
CONECT  892  893  889                                                 
CONECT  893  894  894  892  895                                       
CONECT  894  893  893  896                                            
CONECT  895  893  897                                                 
CONECT  896  894  897  897                                            
CONECT  897  896  896  895                                            
CONECT  898  899  890                                                 
CONECT  899  902  898  900                                            
CONECT  900  899  901  901  903                                       
CONECT  901  900  900                                                 
CONECT  902  899                                                      
CONECT  903  900  904                                                 
CONECT  904  903  907  905                                            
CONECT  905  904  911  906  906                                       
CONECT  906  905  905                                                 
CONECT  907  908  904                                                 
CONECT  908  909  910  907                                            
CONECT  909  908                                                      
CONECT  910  908                                                      
CONECT  911  905  912                                                 
CONECT  912  911  915  913                                            
CONECT  913  912  920  914  914                                       
CONECT  914  913  913                                                 
CONECT  915  912  916                                                 
CONECT  916  915  917                                                 
CONECT  917  919  919  916  918                                       
CONECT  918  917                                                      
CONECT  919  917  917                                                 
CONECT  920  913  921                                                 
CONECT  921  920  924  922                                            
CONECT  922  931  921  923  923                                       
CONECT  923  922  922                                                 
CONECT  924  925  921                                                 
CONECT  925  926  924                                                 
CONECT  926  927  925                                                 
CONECT  927  928  928  926                                            
CONECT  928  930  929  927  927                                       
CONECT  929  928                                                      
CONECT  930  928                                                      
CONECT  931  932  922                                                 
CONECT  932  935  931  933                                            
CONECT  933  932  939  934  934                                       
CONECT  934  933  933                                                 
CONECT  935  936  932                                                 
CONECT  936  937  938  935                                            
CONECT  937  936                                                      
CONECT  938  936                                                      
CONECT  939  933  940                                                 
CONECT  940  939  943  941                                            
CONECT  941  940  947  942  942                                       
CONECT  942  941  941                                                 
CONECT  943  944  940                                                 
CONECT  944  945  946  943                                            
CONECT  945  944                                                      
CONECT  946  944                                                      
CONECT  947  941  948                                                 
CONECT  948  947  951  949                                            
CONECT  949  948  950  950  958                                       
CONECT  950  949  949                                                 
CONECT  951  952  948                                                 
CONECT  952  953  951                                                 
CONECT  953  954  952                                                 
CONECT  954  953  955  955                                            
CONECT  955  954  954  957  956                                       
CONECT  956  955                                                      
CONECT  957  955                                                      
CONECT  958  949  959                                                 
CONECT  959  958  960                                                 
CONECT  960  959  962  961  961                                       
CONECT  961  960  960                                                 
CONECT  962  960  963                                                 
CONECT  963  966  962  964                                            
CONECT  964  963  972  965  965                                       
CONECT  965  964  964                                                 
CONECT  966  967  963                                                 
CONECT  967  969  969  968  966                                       
CONECT  968  970  967                                                 
CONECT  969  971  967  967                                            
CONECT  970  971  971  968                                            
CONECT  971  970  970  969                                            
CONECT  972  964  973                                                 
CONECT  973  972  974                                                 
CONECT  974  975  975  973  976                                       
CONECT  975  974  974                                                 
CONECT  976  974  977                                                 
CONECT  977  978  976  980                                            
CONECT  978  986  979  979  977                                       
CONECT  979  978  978                                                 
CONECT  980  977  981                                                 
CONECT  981  982  982  980  983                                       
CONECT  982  984  981  981                                            
CONECT  983  981  985                                                 
CONECT  984  982  985  985                                            
CONECT  985  984  984  983                                            
CONECT  986  987  978                                                 
CONECT  987  988  986  990                                            
CONECT  988  991  989  989  987                                       
CONECT  989  988  988                                                 
CONECT  990  987                                                      
CONECT  991  992  988                                                 
CONECT  992  993  995  991                                            
CONECT  993  996  994  994  992                                       
CONECT  994  993  993                                                 
CONECT  995  992                                                      
CONECT  996  997  993                                                 
CONECT  997 1000  998  996                                            
CONECT  998 1002  997  999  999                                       
CONECT  999  998  998                                                 
CONECT 1000 1001  997                                                 
CONECT 1001 1000                                                      
CONECT 1002 1003  998                                                 
CONECT 1003 1004 1006 1002                                            
CONECT 1004 1005 1005 1010 1003                                       
CONECT 1005 1004 1004                                                 
CONECT 1006 1003 1007                                                 
CONECT 1007 1006 1008 1008 1009                                       
CONECT 1008 1007 1007                                                 
CONECT 1009 1007                                                      
CONECT 1010 1011 1004                                                 
CONECT 1011 1014 1012 1010                                            
CONECT 1012 1018 1011 1013 1013                                       
CONECT 1013 1012 1012                                                 
CONECT 1014 1016 1015 1011                                            
CONECT 1015 1017 1014                                                 
CONECT 1016 1014                                                      
CONECT 1017 1015                                                      
CONECT 1018 1019 1012                                                 
CONECT 1019 1020 1018 1022                                            
CONECT 1020 1021 1021 1026 1019                                       
CONECT 1021 1020 1020                                                 
CONECT 1022 1024 1019 1023                                            
CONECT 1023 1022 1025                                                 
CONECT 1024 1022                                                      
CONECT 1025 1023                                                      
CONECT 1026 1027 1020                                                 
CONECT 1027 1028 1030 1026                                            
CONECT 1028 1036 1027 1029 1029                                       
CONECT 1029 1028 1028
[truncated: 213,502 more chars]
