# Supplementary material for: Conserved interfaces mediate multiple protein–protein interactions in a prokaryotic metabolon
Source: Mol Syst Biol. 2025 Sep 3;21(11):1490–521. doi: 10.1038/s44320-025-00139-9 (PMC12583656; doi:10.1038/s44320-025-00139-9)
Supplement: Supplementary file 12 — Source data Fig. 7 [file 44320_2025_139_MOESM12_ESM.zip › Figure7_data/Fig7A/3_3.pdb]

COMPND    6957e8268d0db3b7 
AUTHOR    GENERATED BY OPEN BABEL 3.1.1
ATOM      1  N   MET A   1      11.269  17.232 -13.750  1.00  0.00           N  
ATOM      2  CA  MET A   1      10.231  18.235 -13.448  1.00  0.00           C  
ATOM      3  C   MET A   1       8.856  17.568 -13.316  1.00  0.00           C  
ATOM      4  O   MET A   1       8.485  16.740 -14.143  1.00  0.00           O  
ATOM      5  CB  MET A   1      10.177  19.296 -14.547  1.00  0.00           C  
ATOM      6  CG  MET A   1       9.117  20.379 -14.339  1.00  0.00           C  
ATOM      7  SD  MET A   1       9.292  21.291 -12.786  1.00  0.00           S  
ATOM      8  CE  MET A   1      10.908  22.017 -12.968  1.00  0.00           C  
ATOM      9  N   PHE A   2       8.132  17.930 -12.267  1.00  0.00           N  
ATOM     10  CA  PHE A   2       6.791  17.394 -12.047  1.00  0.00           C  
ATOM     11  C   PHE A   2       5.744  18.459 -12.358  1.00  0.00           C  
ATOM     12  O   PHE A   2       5.996  19.658 -12.206  1.00  0.00           O  
ATOM     13  CB  PHE A   2       6.615  16.941 -10.590  1.00  0.00           C  
ATOM     14  CG  PHE A   2       7.486  15.780 -10.183  1.00  0.00           C  
ATOM     15  CD1 PHE A   2       8.793  15.994  -9.749  1.00  0.00           C  
ATOM     16  CD2 PHE A   2       6.992  14.491 -10.218  1.00  0.00           C  
ATOM     17  CE1 PHE A   2       9.601  14.931  -9.364  1.00  0.00           C  
ATOM     18  CE2 PHE A   2       7.784  13.420  -9.833  1.00  0.00           C  
ATOM     19  CZ  PHE A   2       9.095  13.635  -9.407  1.00  0.00           C  
ATOM     20  N   LEU A   3       4.567  18.004 -12.774  1.00  0.00           N  
ATOM     21  CA  LEU A   3       3.445  18.901 -13.019  1.00  0.00           C  
ATOM     22  C   LEU A   3       2.432  18.525 -11.936  1.00  0.00           C  
ATOM     23  O   LEU A   3       1.839  17.444 -11.975  1.00  0.00           O  
ATOM     24  CB  LEU A   3       2.858  18.673 -14.420  1.00  0.00           C  
ATOM     25  CG  LEU A   3       1.809  19.682 -14.894  1.00  0.00           C  
ATOM     26  CD1 LEU A   3       2.452  21.058 -15.034  1.00  0.00           C  
ATOM     27  CD2 LEU A   3       1.210  19.234 -16.226  1.00  0.00           C  
ATOM     28  N   ILE A   4       2.274  19.402 -10.945  1.00  0.00           N  
ATOM     29  CA  ILE A   4       1.377  19.135  -9.830  1.00  0.00           C  
ATOM     30  C   ILE A   4       0.182  20.084  -9.856  1.00  0.00           C  
ATOM     31  O   ILE A   4       0.345  21.299  -9.765  1.00  0.00           O  
ATOM     32  CB  ILE A   4       2.115  19.262  -8.483  1.00  0.00           C  
ATOM     33  CG1 ILE A   4       3.318  18.310  -8.476  1.00  0.00           C  
ATOM     34  CG2 ILE A   4       1.168  18.953  -7.325  1.00  0.00           C  
ATOM     35  CD1 ILE A   4       4.140  18.352  -7.202  1.00  0.00           C  
ATOM     36  N   ASN A   5      -1.007  19.511 -10.000  1.00  0.00           N  
ATOM     37  CA  ASN A   5      -2.237  20.283 -10.079  1.00  0.00           C  
ATOM     38  C   ASN A   5      -2.164  21.353 -11.163  1.00  0.00           C  
ATOM     39  O   ASN A   5      -2.684  22.459 -11.010  1.00  0.00           O  
ATOM     40  CB  ASN A   5      -2.575  20.913  -8.719  1.00  0.00           C  
ATOM     41  CG  ASN A   5      -2.916  19.862  -7.673  1.00  0.00           C  
ATOM     42  OD1 ASN A   5      -3.483  18.816  -7.993  1.00  0.00           O  
ATOM     43  ND2 ASN A   5      -2.574  20.144  -6.426  1.00  0.00           N  
ATOM     44  N   GLY A   6      -1.490  21.002 -12.262  1.00  0.00           N  
ATOM     45  CA  GLY A   6      -1.404  21.903 -13.399  1.00  0.00           C  
ATOM     46  C   GLY A   6      -0.216  22.851 -13.477  1.00  0.00           C  
ATOM     47  O   GLY A   6      -0.064  23.555 -14.469  1.00  0.00           O  
ATOM     48  N   HIS A   7       0.627  22.882 -12.446  1.00  0.00           N  
ATOM     49  CA  HIS A   7       1.791  23.765 -12.499  1.00  0.00           C  
ATOM     50  C   HIS A   7       3.092  23.055 -12.148  1.00  0.00           C  
ATOM     51  O   HIS A   7       3.111  22.100 -11.374  1.00  0.00           O  
ATOM     52  CB  HIS A   7       1.576  25.004 -11.619  1.00  0.00           C  
ATOM     53  CG  HIS A   7       1.327  24.706 -10.171  1.00  0.00           C  
ATOM     54  ND1 HIS A   7       2.316  24.768  -9.222  1.00  0.00           N  
ATOM     55  CD2 HIS A   7       0.200  24.360  -9.516  1.00  0.00           C  
ATOM     56  CE1 HIS A   7       1.808  24.472  -8.035  1.00  0.00           C  
ATOM     57  NE2 HIS A   7       0.524  24.222  -8.191  1.00  0.00           N  
ATOM     58  N   LYS A   8       4.192  23.525 -12.751  1.00  0.00           N  
ATOM     59  CA  LYS A   8       5.505  22.932 -12.543  1.00  0.00           C  
ATOM     60  C   LYS A   8       6.051  23.190 -11.137  1.00  0.00           C  
ATOM     61  O   LYS A   8       6.103  24.334 -10.695  1.00  0.00           O  
ATOM     62  CB  LYS A   8       6.498  23.487 -13.575  1.00  0.00           C  
ATOM     63  CG  LYS A   8       6.123  23.214 -15.024  1.00  0.00           C  
ATOM     64  CD  LYS A   8       7.092  23.900 -15.979  1.00  0.00           C  
ATOM     65  CE  LYS A   8       6.713  23.661 -17.438  1.00  0.00           C  
ATOM     66  NZ  LYS A   8       7.623  24.392 -18.369  1.00  0.00           N  
ATOM     67  N   GLN A   9       6.462  22.133 -10.462  1.00  0.00           N  
ATOM     68  CA  GLN A   9       7.062  22.252  -9.136  1.00  0.00           C  
ATOM     69  C   GLN A   9       7.706  20.925  -8.748  1.00  0.00           C  
ATOM     70  O   GLN A   9       7.320  19.868  -9.248  1.00  0.00           O  
ATOM     71  CB  GLN A   9       6.009  22.672  -8.095  1.00  0.00           C  
ATOM     72  CG  GLN A   9       4.923  21.658  -7.814  1.00  0.00           C  
ATOM     73  CD  GLN A   9       3.895  22.195  -6.827  1.00  0.00           C  
ATOM     74  OE1 GLN A   9       3.079  23.047  -7.176  1.00  0.00           O  
ATOM     75  NE2 GLN A   9       3.966  21.735  -5.593  1.00  0.00           N  
ATOM     76  N   GLU A  10       8.716  21.001  -7.885  1.00  0.00           N  
ATOM     77  CA  GLU A  10       9.445  19.806  -7.466  1.00  0.00           C  
ATOM     78  C   GLU A  10       9.093  19.349  -6.057  1.00  0.00           C  
ATOM     79  O   GLU A  10       9.581  18.309  -5.600  1.00  0.00           O  
ATOM     80  CB  GLU A  10      10.957  20.062  -7.546  1.00  0.00           C  
ATOM     81  CG  GLU A  10      11.499  20.233  -8.956  1.00  0.00           C  
ATOM     82  CD  GLU A  10      11.460  18.940  -9.757  1.00  0.00           C  
ATOM     83  OE1 GLU A  10      11.673  17.863  -9.162  1.00  0.00           O  
ATOM     84  OE2 GLU A  10      11.217  18.998 -10.975  1.00  0.00           O  
ATOM     85  N   SER A  11       8.265  20.116  -5.357  1.00  0.00           N  
ATOM     86  CA  SER A  11       7.891  19.760  -3.995  1.00  0.00           C  
ATOM     87  C   SER A  11       6.386  19.711  -3.786  1.00  0.00           C  
ATOM     88  O   SER A  11       5.617  20.340  -4.513  1.00  0.00           O  
ATOM     89  CB  SER A  11       8.516  20.753  -3.007  1.00  0.00           C  
ATOM     90  OG  SER A  11       8.033  22.061  -3.223  1.00  0.00           O  
ATOM     91  N   LEU A  12       5.979  18.933  -2.779  1.00  0.00           N  
ATOM     92  CA  LEU A  12       4.574  18.739  -2.452  1.00  0.00           C  
ATOM     93  C   LEU A  12       4.390  19.009  -0.961  1.00  0.00           C  
ATOM     94  O   LEU A  12       5.297  18.764  -0.171  1.00  0.00           O  
ATOM     95  CB  LEU A  12       4.169  17.297  -2.768  1.00  0.00           C  
ATOM     96  CG  LEU A  12       2.732  16.858  -2.473  1.00  0.00           C  
ATOM     97  CD1 LEU A  12       1.784  17.540  -3.449  1.00  0.00           C  
ATOM     98  CD2 LEU A  12       2.634  15.344  -2.602  1.00  0.00           C  
ATOM     99  N   ALA A  13       3.219  19.525  -0.576  1.00  0.00           N  
ATOM    100  CA  ALA A  13       2.943  19.786   0.833  1.00  0.00           C  
ATOM    101  C   ALA A  13       3.145  18.483   1.605  1.00  0.00           C  
ATOM    102  O   ALA A  13       2.635  17.432   1.207  1.00  0.00           O  
ATOM    103  CB  ALA A  13       1.510  20.286   1.007  1.00  0.00           C  
ATOM    104  N   VAL A  14       3.904  18.546   2.699  1.00  0.00           N  
ATOM    105  CA  VAL A  14       4.173  17.356   3.508  1.00  0.00           C  
ATOM    106  C   VAL A  14       2.882  16.742   4.038  1.00  0.00           C  
ATOM    107  O   VAL A  14       2.807  15.536   4.275  1.00  0.00           O  
ATOM    108  CB  VAL A  14       5.107  17.699   4.692  1.00  0.00           C  
ATOM    109  CG1 VAL A  14       5.415  16.448   5.496  1.00  0.00           C  
ATOM    110  CG2 VAL A  14       6.390  18.323   4.185  1.00  0.00           C  
ATOM    111  N   SER A  15       1.861  17.576   4.227  1.00  0.00           N  
ATOM    112  CA  SER A  15       0.579  17.121   4.741  1.00  0.00           C  
ATOM    113  C   SER A  15      -0.210  16.255   3.759  1.00  0.00           C  
ATOM    114  O   SER A  15      -1.218  15.654   4.133  1.00  0.00           O  
ATOM    115  CB  SER A  15      -0.275  18.332   5.144  1.00  0.00           C  
ATOM    116  OG  SER A  15      -0.509  19.177   4.033  1.00  0.00           O  
ATOM    117  N   ASP A  16       0.235  16.185   2.497  1.00  0.00           N  
ATOM    118  CA  ASP A  16      -0.481  15.389   1.508  1.00  0.00           C  
ATOM    119  C   ASP A  16      -0.564  13.938   1.986  1.00  0.00           C  
ATOM    120  O   ASP A  16       0.423  13.354   2.429  1.00  0.00           O  
ATOM    121  CB  ASP A  16       0.207  15.454   0.139  1.00  0.00           C  
ATOM    122  CG  ASP A  16      -0.687  14.950  -0.978  1.00  0.00           C  
ATOM    123  OD1 ASP A  16      -0.880  13.720  -1.071  1.00  0.00           O  
ATOM    124  OD2 ASP A  16      -1.210  15.781  -1.749  1.00  0.00           O  
ATOM    125  N   ARG A  17      -1.752  13.367   1.898  1.00  0.00           N  
ATOM    126  CA  ARG A  17      -1.989  12.022   2.391  1.00  0.00           C  
ATOM    127  C   ARG A  17      -1.268  10.918   1.614  1.00  0.00           C  
ATOM    128  O   ARG A  17      -1.231   9.774   2.068  1.00  0.00           O  
ATOM    129  CB  ARG A  17      -3.503  11.758   2.452  1.00  0.00           C  
ATOM    130  CG  ARG A  17      -4.222  12.670   3.453  1.00  0.00           C  
ATOM    131  CD  ARG A  17      -5.735  12.534   3.393  1.00  0.00           C  
ATOM    132  NE  ARG A  17      -6.183  11.188   3.753  1.00  0.00           N  
ATOM    133  CZ  ARG A  17      -6.574  10.819   4.968  1.00  0.00           C  
ATOM    134  NH1 ARG A  17      -6.601  11.693   5.964  1.00  0.00           N  
ATOM    135  NH2 ARG A  17      -6.955   9.569   5.195  1.00  0.00           N  
ATOM    136  N   ALA A  18      -0.685  11.255   0.463  1.00  0.00           N  
ATOM    137  CA  ALA A  18       0.116  10.278  -0.270  1.00  0.00           C  
ATOM    138  C   ALA A  18       1.351  10.020   0.585  1.00  0.00           C  
ATOM    139  O   ALA A  18       1.760   8.879   0.787  1.00  0.00           O  
ATOM    140  CB  ALA A  18       0.542  10.831  -1.635  1.00  0.00           C  
ATOM    141  N   THR A  19       1.931  11.100   1.117  1.00  0.00           N  
ATOM    142  CA  THR A  19       3.115  11.023   1.966  1.00  0.00           C  
ATOM    143  C   THR A  19       2.795  10.434   3.338  1.00  0.00           C  
ATOM    144  O   THR A  19       3.559   9.629   3.881  1.00  0.00           O  
ATOM    145  CB  THR A  19       3.728  12.423   2.162  1.00  0.00           C  
ATOM    146  OG1 THR A  19       4.072  12.981   0.891  1.00  0.00           O  
ATOM    147  CG2 THR A  19       4.976  12.358   3.041  1.00  0.00           C  
ATOM    148  N   GLN A  20       1.664  10.833   3.903  1.00  0.00           N  
ATOM    149  CA  GLN A  20       1.273  10.392   5.232  1.00  0.00           C  
ATOM    150  C   GLN A  20       0.813   8.936   5.330  1.00  0.00           C  
ATOM    151  O   GLN A  20       1.180   8.241   6.279  1.00  0.00           O  
ATOM    152  CB  GLN A  20       0.165  11.296   5.778  1.00  0.00           C  
ATOM    153  CG  GLN A  20       0.570  12.765   5.938  1.00  0.00           C  
ATOM    154  CD  GLN A  20       1.650  12.952   6.986  1.00  0.00           C  
ATOM    155  OE1 GLN A  20       1.620  12.327   8.048  1.00  0.00           O  
ATOM    156  NE2 GLN A  20       2.617  13.816   6.707  1.00  0.00           N  
ATOM    157  N   PHE A  21      -0.004   8.486   4.355  1.00  0.00           N  
ATOM    158  CA  PHE A  21      -0.570   7.141   4.421  1.00  0.00           C  
ATOM    159  C   PHE A  21      -0.555   6.350   3.114  1.00  0.00           C  
ATOM    160  O   PHE A  21      -1.124   5.256   3.043  1.00  0.00           O  
ATOM    161  CB  PHE A  21      -2.030   7.221   4.891  1.00  0.00           C  
ATOM    162  CG  PHE A  21      -2.250   8.074   6.110  1.00  0.00           C  
ATOM    163  CD1 PHE A  21      -1.663   7.744   7.328  1.00  0.00           C  
ATOM    164  CD2 PHE A  21      -3.054   9.209   6.045  1.00  0.00           C  
ATOM    165  CE1 PHE A  21      -1.860   8.532   8.459  1.00  0.00           C  
ATOM    166  CE2 PHE A  21      -3.258  10.002   7.170  1.00  0.00           C  
ATOM    167  CZ  PHE A  21      -2.659   9.662   8.379  1.00  0.00           C  
ATOM    168  N   GLY A  22       0.071   6.889   2.071  1.00  0.00           N  
ATOM    169  CA  GLY A  22       0.056   6.227   0.775  1.00  0.00           C  
ATOM    170  C   GLY A  22      -1.390   6.224   0.288  1.00  0.00           C  
ATOM    171  O   GLY A  22      -1.834   5.284  -0.371  1.00  0.00           O  
ATOM    172  N   ASP A  23      -2.122   7.282   0.633  1.00  0.00           N  
ATOM    173  CA  ASP A  23      -3.542   7.402   0.305  1.00  0.00           C  
ATOM    174  C   ASP A  23      -3.753   7.917  -1.117  1.00  0.00           C  
ATOM    175  O   ASP A  23      -4.010   9.104  -1.347  1.00  0.00           O  
ATOM    176  CB  ASP A  23      -4.210   8.334   1.326  1.00  0.00           C  
ATOM    177  CG  ASP A  23      -5.728   8.277   1.293  1.00  0.00           C  
ATOM    178  OD1 ASP A  23      -6.294   7.496   0.497  1.00  0.00           O  
ATOM    179  OD2 ASP A  23      -6.361   9.018   2.084  1.00  0.00           O  
ATOM    180  N   GLY A  24      -3.655   7.004  -2.080  1.00  0.00           N  
ATOM    181  CA  GLY A  24      -3.817   7.366  -3.468  1.00  0.00           C  
ATOM    182  C   GLY A  24      -3.528   6.211  -4.410  1.00  0.00           C  
ATOM    183  O   GLY A  24      -3.383   5.070  -3.982  1.00  0.00           O  
ATOM    184  N   CYS A  25      -3.432   6.522  -5.702  1.00  0.00           N  
ATOM    185  CA  CYS A  25      -3.178   5.509  -6.715  1.00  0.00           C  
ATOM    186  C   CYS A  25      -2.289   6.093  -7.807  1.00  0.00           C  
ATOM    187  O   CYS A  25      -1.991   7.285  -7.812  1.00  0.00           O  
ATOM    188  CB  CYS A  25      -4.505   5.038  -7.326  1.00  0.00           C  
ATOM    189  SG  CYS A  25      -5.477   6.361  -8.086  1.00  0.00           S  
ATOM    190  N   PHE A  26      -1.849   5.246  -8.733  1.00  0.00           N  
ATOM    191  CA  PHE A  26      -1.002   5.722  -9.817  1.00  0.00           C  
ATOM    192  C   PHE A  26      -1.065   4.815 -11.038  1.00  0.00           C  
ATOM    193  O   PHE A  26      -1.644   3.729 -10.995  1.00  0.00           O  
ATOM    194  CB  PHE A  26       0.459   5.900  -9.359  1.00  0.00           C  
ATOM    195  CG  PHE A  26       1.222   4.610  -9.114  1.00  0.00           C  
ATOM    196  CD1 PHE A  26       0.970   3.832  -7.993  1.00  0.00           C  
ATOM    197  CD2 PHE A  26       2.241   4.222  -9.982  1.00  0.00           C  
ATOM    198  CE1 PHE A  26       1.716   2.674  -7.733  1.00  0.00           C  
ATOM    199  CE2 PHE A  26       2.992   3.075  -9.741  1.00  0.00           C  
ATOM    200  CZ  PHE A  26       2.730   2.294  -8.610  1.00  0.00           C  
ATOM    201  N   THR A  27      -0.472   5.289 -12.128  1.00  0.00           N  
ATOM    202  CA  THR A  27      -0.382   4.497 -13.343  1.00  0.00           C  
ATOM    203  C   THR A  27       0.915   4.910 -14.031  1.00  0.00           C  
ATOM    204  O   THR A  27       1.393   6.034 -13.860  1.00  0.00           O  
ATOM    205  CB  THR A  27      -1.598   4.713 -14.282  1.00  0.00           C  
ATOM    206  OG1 THR A  27      -1.633   3.654 -15.252  1.00  0.00           O  
ATOM    207  CG2 THR A  27      -1.537   6.055 -14.997  1.00  0.00           C  
ATOM    208  N   THR A  28       1.504   3.968 -14.778  1.00  0.00           N  
ATOM    209  CA  THR A  28       2.756   4.212 -15.485  1.00  0.00           C  
ATOM    210  C   THR A  28       2.526   3.819 -16.942  1.00  0.00           C  
ATOM    211  O   THR A  28       2.279   2.655 -17.239  1.00  0.00           O  
ATOM    212  CB  THR A  28       3.895   3.373 -14.878  1.00  0.00           C  
ATOM    213  OG1 THR A  28       4.027   3.701 -13.484  1.00  0.00           O  
ATOM    214  CG2 THR A  28       5.214   3.672 -15.575  1.00  0.00           C  
ATOM    215  N   ALA A  29       2.592   4.807 -17.842  1.00  0.00           N  
ATOM    216  CA  ALA A  29       2.306   4.577 -19.251  1.00  0.00           C  
ATOM    217  C   ALA A  29       3.513   4.738 -20.167  1.00  0.00           C  
ATOM    218  O   ALA A  29       4.432   5.507 -19.886  1.00  0.00           O  
ATOM    219  CB  ALA A  29       1.193   5.524 -19.702  1.00  0.00           C  
ATOM    220  N   ARG A  30       3.492   4.004 -21.277  1.00  0.00           N  
ATOM    221  CA  ARG A  30       4.539   4.088 -22.282  1.00  0.00           C  
ATOM    222  C   ARG A  30       4.233   5.265 -23.201  1.00  0.00           C  
ATOM    223  O   ARG A  30       3.078   5.503 -23.558  1.00  0.00           O  
ATOM    224  CB  ARG A  30       4.581   2.791 -23.097  1.00  0.00           C  
ATOM    225  CG  ARG A  30       5.587   2.765 -24.245  1.00  0.00           C  
ATOM    226  CD  ARG A  30       7.015   2.560 -23.750  1.00  0.00           C  
ATOM    227  NE  ARG A  30       7.987   2.512 -24.842  1.00  0.00           N  
ATOM    228  CZ  ARG A  30       8.223   1.441 -25.604  1.00  0.00           C  
ATOM    229  NH1 ARG A  30       7.555   0.299 -25.413  1.00  0.00           N  
ATOM    230  NH2 ARG A  30       9.129   1.507 -26.568  1.00  0.00           N  
ATOM    231  N   VAL A  31       5.276   6.008 -23.584  1.00  0.00           N  
ATOM    232  CA  VAL A  31       5.125   7.117 -24.518  1.00  0.00           C  
ATOM    233  C   VAL A  31       5.909   6.742 -25.773  1.00  0.00           C  
ATOM    234  O   VAL A  31       7.100   6.437 -25.694  1.00  0.00           O  
ATOM    235  CB  VAL A  31       5.686   8.443 -23.943  1.00  0.00           C  
ATOM    236  CG1 VAL A  31       5.595   9.547 -24.990  1.00  0.00           C  
ATOM    237  CG2 VAL A  31       4.900   8.838 -22.696  1.00  0.00           C  
ATOM    238  N   ILE A  32       5.228   6.755 -26.918  1.00  0.00           N  
ATOM    239  CA  ILE A  32       5.851   6.420 -28.187  1.00  0.00           C  
ATOM    240  C   ILE A  32       5.542   7.511 -29.208  1.00  0.00           C  
ATOM    241  O   ILE A  32       4.375   7.803 -29.471  1.00  0.00           O  
ATOM    242  CB  ILE A  32       5.345   5.060 -28.727  1.00  0.00           C  
ATOM    243  CG1 ILE A  32       5.616   3.954 -27.708  1.00  0.00           C  
ATOM    244  CG2 ILE A  32       6.024   4.741 -30.063  1.00  0.00           C  
ATOM    245  CD1 ILE A  32       5.040   2.597 -28.100  1.00  0.00           C  
ATOM    246  N   ASP A  33       6.587   8.117 -29.769  1.00  0.00           N  
ATOM    247  CA  ASP A  33       6.446   9.190 -30.748  1.00  0.00           C  
ATOM    248  C   ASP A  33       5.522  10.302 -30.259  1.00  0.00           C  
ATOM    249  O   ASP A  33       4.657  10.786 -30.997  1.00  0.00           O  
ATOM    250  CB  ASP A  33       5.945   8.626 -32.088  1.00  0.00           C  
ATOM    251  CG  ASP A  33       6.933   7.645 -32.707  1.00  0.00           C  
ATOM    252  OD1 ASP A  33       8.162   7.882 -32.599  1.00  0.00           O  
ATOM    253  OD2 ASP A  33       6.487   6.648 -33.313  1.00  0.00           O  
ATOM    254  N   GLY A  34       5.711  10.703 -28.984  1.00  0.00           N  
ATOM    255  CA  GLY A  34       4.934  11.790 -28.419  1.00  0.00           C  
ATOM    256  C   GLY A  34       3.515  11.465 -28.001  1.00  0.00           C  
ATOM    257  O   GLY A  34       2.770  12.363 -27.596  1.00  0.00           O  
ATOM    258  N   LYS A  35       3.125  10.193 -28.100  1.00  0.00           N  
ATOM    259  CA  LYS A  35       1.771   9.800 -27.732  1.00  0.00           C  
ATOM    260  C   LYS A  35       1.759   8.780 -26.603  1.00  0.00           C  
ATOM    261  O   LYS A  35       2.635   7.915 -26.522  1.00  0.00           O  
ATOM    262  CB  LYS A  35       1.041   9.218 -28.949  1.00  0.00           C  
ATOM    263  CG  LYS A  35       0.815  10.220 -30.072  1.00  0.00           C  
ATOM    264  CD  LYS A  35       0.039   9.591 -31.226  1.00  0.00           C  
ATOM    265  CE  LYS A  35      -0.227  10.606 -32.327  1.00  0.00           C  
ATOM    266  NZ  LYS A  35      -1.006  10.018 -33.449  1.00  0.00           N  
ATOM    267  N   VAL A  36       0.764   8.893 -25.725  1.00  0.00           N  
ATOM    268  CA  VAL A  36       0.621   7.976 -24.601  1.00  0.00           C  
ATOM    269  C   VAL A  36      -0.105   6.724 -25.080  1.00  0.00           C  
ATOM    270  O   VAL A  36      -1.255   6.796 -25.527  1.00  0.00           O  
ATOM    271  CB  VAL A  36      -0.200   8.613 -23.460  1.00  0.00           C  
ATOM    272  CG1 VAL A  36      -0.304   7.657 -22.284  1.00  0.00           C  
ATOM    273  CG2 VAL A  36       0.444   9.925 -23.020  1.00  0.00           C  
ATOM    274  N   SER A  37       0.563   5.563 -24.999  1.00  0.00           N  
ATOM    275  CA  SER A  37      -0.049   4.308 -25.421  1.00  0.00           C  
ATOM    276  C   SER A  37      -1.178   3.934 -24.463  1.00  0.00           C  
ATOM    277  O   SER A  37      -1.015   4.010 -23.246  1.00  0.00           O  
ATOM    278  CB  SER A  37       1.000   3.189 -25.443  1.00  0.00           C  
ATOM    279  OG  SER A  37       2.012   3.456 -26.399  1.00  0.00           O  
ATOM    280  N   LEU A  38      -2.317   3.542 -25.023  1.00  0.00           N  
ATOM    281  CA  LEU A  38      -3.480   3.140 -24.239  1.00  0.00           C  
ATOM    282  C   LEU A  38      -3.907   4.226 -23.242  1.00  0.00           C  
ATOM    283  O   LEU A  38      -4.268   3.928 -22.100  1.00  0.00           O  
ATOM    284  CB  LEU A  38      -3.199   1.815 -23.511  1.00  0.00           C  
ATOM    285  CG  LEU A  38      -2.955   0.609 -24.434  1.00  0.00           C  
ATOM    286  CD1 LEU A  38      -2.536  -0.606 -23.616  1.00  0.00           C  
ATOM    287  CD2 LEU A  38      -4.210   0.304 -25.239  1.00  0.00           C  
ATOM    288  N   LEU A  39      -3.864   5.488 -23.687  1.00  0.00           N  
ATOM    289  CA  LEU A  39      -4.233   6.628 -22.846  1.00  0.00           C  
ATOM    290  C   LEU A  39      -5.584   6.465 -22.153  1.00  0.00           C  
ATOM    291  O   LEU A  39      -5.693   6.667 -20.945  1.00  0.00           O  
ATOM    292  CB  LEU A  39      -4.230   7.912 -23.679  1.00  0.00           C  
ATOM    293  CG  LEU A  39      -4.693   9.199 -22.972  1.00  0.00           C  
ATOM    294  CD1 LEU A  39      -3.794   9.489 -21.778  1.00  0.00           C  
ATOM    295  CD2 LEU A  39      -4.655  10.361 -23.952  1.00  0.00           C  
ATOM    296  N   SER A  40      -6.618   6.105 -22.916  1.00  0.00           N  
ATOM    297  CA  SER A  40      -7.956   5.958 -22.342  1.00  0.00           C  
ATOM    298  C   SER A  40      -8.007   4.895 -21.243  1.00  0.00           C  
ATOM    299  O   SER A  40      -8.696   5.068 -20.240  1.00  0.00           O  
ATOM    300  CB  SER A  40      -8.972   5.623 -23.434  1.00  0.00           C  
ATOM    301  OG  SER A  40      -9.101   6.697 -24.347  1.00  0.00           O  
ATOM    302  N   ALA A  41      -7.273   3.801 -21.429  1.00  0.00           N  
ATOM    303  CA  ALA A  41      -7.243   2.734 -20.432  1.00  0.00           C  
ATOM    304  C   ALA A  41      -6.548   3.199 -19.155  1.00  0.00           C  
ATOM    305  O   ALA A  41      -6.953   2.840 -18.050  1.00  0.00           O  
ATOM    306  CB  ALA A  41      -6.541   1.501 -21.002  1.00  0.00           C  
ATOM    307  N   HIS A  42      -5.496   4.003 -19.306  1.00  0.00           N  
ATOM    308  CA  HIS A  42      -4.780   4.519 -18.143  1.00  0.00           C  
ATOM    309  C   HIS A  42      -5.663   5.482 -17.347  1.00  0.00           C  
ATOM    310  O   HIS A  42      -5.652   5.465 -16.119  1.00  0.00           O  
ATOM    311  CB  HIS A  42      -3.484   5.214 -18.574  1.00  0.00           C  
ATOM    312  CG  HIS A  42      -2.375   4.257 -18.905  1.00  0.00           C  
ATOM    313  ND1 HIS A  42      -1.650   3.598 -17.937  1.00  0.00           N  
ATOM    314  CD2 HIS A  42      -1.902   3.814 -20.090  1.00  0.00           C  
ATOM    315  CE1 HIS A  42      -0.773   2.792 -18.509  1.00  0.00           C  
ATOM    316  NE2 HIS A  42      -0.898   2.898 -19.821  1.00  0.00           N  
ATOM    317  N   ILE A  43      -6.425   6.309 -18.049  1.00  0.00           N  
ATOM    318  CA  ILE A  43      -7.331   7.242 -17.383  1.00  0.00           C  
ATOM    319  C   ILE A  43      -8.441   6.449 -16.692  1.00  0.00           C  
ATOM    320  O   ILE A  43      -8.802   6.744 -15.551  1.00  0.00           O  
ATOM    321  CB  ILE A  43      -7.939   8.246 -18.389  1.00  0.00           C  
ATOM    322  CG1 ILE A  43      -6.834   9.196 -18.889  1.00  0.00           C  
ATOM    323  CG2 ILE A  43      -9.079   9.037 -17.745  1.00  0.00           C  
ATOM    324  CD1 ILE A  43      -7.269  10.124 -20.003  1.00  0.00           C  
ATOM    325  N   GLN A  44      -8.958   5.425 -17.370  1.00  0.00           N  
ATOM    326  CA  GLN A  44     -10.020   4.601 -16.801  1.00  0.00           C  
ATOM    327  C   GLN A  44      -9.572   3.875 -15.536  1.00  0.00           C  
ATOM    328  O   GLN A  44     -10.327   3.790 -14.569  1.00  0.00           O  
ATOM    329  CB  GLN A  44     -10.512   3.572 -17.831  1.00  0.00           C  
ATOM    330  CG  GLN A  44     -11.747   2.785 -17.376  1.00  0.00           C  
ATOM    331  CD  GLN A  44     -12.957   3.685 -17.176  1.00  0.00           C  
ATOM    332  OE1 GLN A  44     -13.398   4.344 -18.115  1.00  0.00           O  
ATOM    333  NE2 GLN A  44     -13.484   3.716 -15.963  1.00  0.00           N  
ATOM    334  N   ARG A  45      -8.347   3.352 -15.523  1.00  0.00           N  
ATOM    335  CA  ARG A  45      -7.880   2.630 -14.336  1.00  0.00           C  
ATOM    336  C   ARG A  45      -7.702   3.596 -13.153  1.00  0.00           C  
ATOM    337  O   ARG A  45      -7.898   3.203 -12.009  1.00  0.00           O  
ATOM    338  CB  ARG A  45      -6.593   1.837 -14.635  1.00  0.00           C  
ATOM    339  CG  ARG A  45      -5.297   2.600 -14.681  1.00  0.00           C  
ATOM    340  CD  ARG A  45      -4.422   2.269 -13.454  1.00  0.00           C  
ATOM    341  NE  ARG A  45      -4.097   0.845 -13.341  1.00  0.00           N  
ATOM    342  CZ  ARG A  45      -2.991   0.269 -13.824  1.00  0.00           C  
ATOM    343  NH1 ARG A  45      -2.086   0.996 -14.470  1.00  0.00           N  
ATOM    344  NH2 ARG A  45      -2.789  -1.032 -13.664  1.00  0.00           N  
ATOM    345  N   LEU A  46      -7.352   4.856 -13.440  1.00  0.00           N  
ATOM    346  CA  LEU A  46      -7.218   5.847 -12.377  1.00  0.00           C  
ATOM    347  C   LEU A  46      -8.610   6.197 -11.848  1.00  0.00           C  
ATOM    348  O   LEU A  46      -8.800   6.364 -10.645  1.00  0.00           O  
ATOM    349  CB  LEU A  46      -6.516   7.112 -12.889  1.00  0.00           C  
ATOM    350  CG  LEU A  46      -5.016   6.985 -13.180  1.00  0.00           C  
ATOM    351  CD1 LEU A  46      -4.516   8.254 -13.856  1.00  0.00           C  
ATOM    352  CD2 LEU A  46      -4.251   6.733 -11.882  1.00  0.00           C  
ATOM    353  N   GLN A  47      -9.592   6.297 -12.744  1.00  0.00           N  
ATOM    354  CA  GLN A  47     -10.966   6.612 -12.350  1.00  0.00           C  
ATOM    355  C   GLN A  47     -11.534   5.466 -11.512  1.00  0.00           C  
ATOM    356  O   GLN A  47     -12.177   5.699 -10.489  1.00  0.00           O  
ATOM    357  CB  GLN A  47     -11.840   6.855 -13.584  1.00  0.00           C  
ATOM    358  CG  GLN A  47     -11.444   8.100 -14.371  1.00  0.00           C  
ATOM    359  CD  GLN A  47     -12.293   8.315 -15.611  1.00  0.00           C  
ATOM    360  OE1 GLN A  47     -12.751   7.357 -16.238  1.00  0.00           O  
ATOM    361  NE2 GLN A  47     -12.499   9.569 -15.985  1.00  0.00           N  
ATOM    362  N   ASP A  48     -11.285   4.221 -11.939  1.00  0.00           N  
ATOM    363  CA  ASP A  48     -11.774   3.061 -11.208  1.00  0.00           C  
ATOM    364  C   ASP A  48     -11.131   2.994  -9.824  1.00  0.00           C  
ATOM    365  O   ASP A  48     -11.791   2.682  -8.834  1.00  0.00           O  
ATOM    366  CB  ASP A  48     -11.455   1.763 -11.965  1.00  0.00           C  
ATOM    367  CG  ASP A  48     -12.222   1.641 -13.281  1.00  0.00           C  
ATOM    368  OD1 ASP A  48     -13.225   2.352 -13.466  1.00  0.00           O  
ATOM    369  OD2 ASP A  48     -11.810   0.812 -14.123  1.00  0.00           O  
ATOM    370  N   ALA A  49      -9.835   3.295  -9.760  1.00  0.00           N  
ATOM    371  CA  ALA A  49      -9.111   3.279  -8.489  1.00  0.00           C  
ATOM    372  C   ALA A  49      -9.680   4.334  -7.537  1.00  0.00           C  
ATOM    373  O   ALA A  49      -9.926   4.056  -6.365  1.00  0.00           O  
ATOM    374  CB  ALA A  49      -7.623   3.525  -8.721  1.00  0.00           C  
ATOM    375  N   CYS A  50      -9.886   5.552  -8.048  1.00  0.00           N  
ATOM    376  CA  CYS A  50     -10.430   6.624  -7.222  1.00  0.00           C  
ATOM    377  C   CYS A  50     -11.823   6.282  -6.704  1.00  0.00           C  
ATOM    378  O   CYS A  50     -12.165   6.590  -5.561  1.00  0.00           O  
ATOM    379  CB  CYS A  50     -10.460   7.943  -8.010  1.00  0.00           C  
ATOM    380  SG  CYS A  50      -8.825   8.670  -8.242  1.00  0.00           S  
ATOM    381  N   GLN A  51     -12.633   5.635  -7.539  1.00  0.00           N  
ATOM    382  CA  GLN A  51     -13.973   5.249  -7.123  1.00  0.00           C  
ATOM    383  C   GLN A  51     -13.905   4.230  -5.988  1.00  0.00           C  
ATOM    384  O   GLN A  51     -14.588   4.369  -4.975  1.00  0.00           O  
ATOM    385  CB  GLN A  51     -14.752   4.657  -8.299  1.00  0.00           C  
ATOM    386  CG  GLN A  51     -16.207   4.332  -7.975  1.00  0.00           C  
ATOM    387  CD  GLN A  51     -16.975   3.778  -9.164  1.00  0.00           C  
ATOM    388  OE1 GLN A  51     -16.715   4.158 -10.307  1.00  0.00           O  
ATOM    389  NE2 GLN A  51     -17.919   2.888  -8.904  1.00  0.00           N  
ATOM    390  N   ARG A  52     -13.062   3.208  -6.153  1.00  0.00           N  
ATOM    391  CA  ARG A  52     -12.926   2.174  -5.131  1.00  0.00           C  
ATOM    392  C   ARG A  52     -12.289   2.690  -3.836  1.00  0.00           C  
ATOM    393  O   ARG A  52     -12.611   2.216  -2.748  1.00  0.00           O  
ATOM    394  CB  ARG A  52     -12.132   0.988  -5.668  1.00  0.00           C  
ATOM    395  CG  ARG A  52     -12.882   0.201  -6.752  1.00  0.00           C  
ATOM    396  CD  ARG A  52     -12.109  -1.027  -7.198  1.00  0.00           C  
ATOM    397  NE  ARG A  52     -11.867  -1.953  -6.102  1.00  0.00           N  
ATOM    398  CZ  ARG A  52     -11.035  -2.989  -6.168  1.00  0.00           C  
ATOM    399  NH1 ARG A  52     -10.361  -3.236  -7.285  1.00  0.00           N  
ATOM    400  NH2 ARG A  52     -10.869  -3.777  -5.116  1.00  0.00           N  
ATOM    401  N   LEU A  53     -11.396   3.676  -3.951  1.00  0.00           N  
ATOM    402  CA  LEU A  53     -10.743   4.249  -2.776  1.00  0.00           C  
ATOM    403  C   LEU A  53     -11.543   5.426  -2.212  1.00  0.00           C  
ATOM    404  O   LEU A  53     -11.150   6.021  -1.210  1.00  0.00           O  
ATOM    405  CB  LEU A  53      -9.322   4.712  -3.132  1.00  0.00           C  
ATOM    406  CG  LEU A  53      -8.342   3.603  -3.554  1.00  0.00           C  
ATOM    407  CD1 LEU A  53      -7.005   4.217  -3.940  1.00  0.00           C  
ATOM    408  CD2 LEU A  53      -8.165   2.610  -2.409  1.00  0.00           C  
ATOM    409  N   MET A  54     -12.652   5.766  -2.867  1.00  0.00           N  
ATOM    410  CA  MET A  54     -13.521   6.865  -2.443  1.00  0.00           C  
ATOM    411  C   MET A  54     -12.781   8.204  -2.433  1.00  0.00           C  
ATOM    412  O   MET A  54     -12.906   9.006  -1.503  1.00  0.00           O  
ATOM    413  CB  MET A  54     -14.137   6.571  -1.071  1.00  0.00           C  
ATOM    414  CG  MET A  54     -15.040   5.339  -1.078  1.00  0.00           C  
ATOM    415  SD  MET A  54     -15.652   4.861   0.562  1.00  0.00           S  
ATOM    416  CE  MET A  54     -14.213   4.011   1.196  1.00  0.00           C  
ATOM    417  N   ILE A  55     -12.013   8.445  -3.498  1.00  0.00           N  
ATOM    418  CA  ILE A  55     -11.288   9.706  -3.662  1.00  0.00           C  
ATOM    419  C   ILE A  55     -12.082  10.521  -4.681  1.00  0.00           C  
ATOM    420  O   ILE A  55     -12.259  10.094  -5.823  1.00  0.00           O  
ATOM    421  CB  ILE A  55      -9.858   9.475  -4.193  1.00  0.00           C  
ATOM    422  CG1 ILE A  55      -9.038   8.703  -3.154  1.00  0.00           C  
ATOM    423  CG2 ILE A  55      -9.193  10.816  -4.513  1.00  0.00           C  
ATOM    424  CD1 ILE A  55      -7.632   8.324  -3.625  1.00  0.00           C  
ATOM    425  N   SER A  56     -12.566  11.691  -4.260  1.00  0.00           N  
ATOM    426  CA  SER A  56     -13.351  12.545  -5.144  1.00  0.00           C  
ATOM    427  C   SER A  56     -12.451  13.352  -6.083  1.00  0.00           C  
ATOM    428  O   SER A  56     -11.604  14.122  -5.634  1.00  0.00           O  
ATOM    429  CB  SER A  56     -14.217  13.500  -4.319  1.00  0.00           C  
ATOM    430  OG  SER A  56     -15.117  12.775  -3.496  1.00  0.00           O  
ATOM    431  N   CYS A  57     -12.644  13.163  -7.396  1.00  0.00           N  
ATOM    432  CA  CYS A  57     -11.861  13.863  -8.405  1.00  0.00           C  
ATOM    433  C   CYS A  57     -12.774  14.388  -9.510  1.00  0.00           C  
ATOM    434  O   CYS A  57     -13.698  13.697  -9.934  1.00  0.00           O  
ATOM    435  CB  CYS A  57     -10.830  12.922  -9.045  1.00  0.00           C  
ATOM    436  SG  CYS A  57      -9.639  12.209  -7.906  1.00  0.00           S  
ATOM    437  N   ASP A  58     -12.510  15.615  -9.967  1.00  0.00           N  
ATOM    438  CA  ASP A  58     -13.298  16.198 -11.039  1.00  0.00           C  
ATOM    439  C   ASP A  58     -12.402  16.803 -12.120  1.00  0.00           C  
ATOM    440  O   ASP A  58     -12.861  17.561 -12.970  1.00  0.00           O  
ATOM    441  CB  ASP A  58     -14.254  17.268 -10.489  1.00  0.00           C  
ATOM    442  CG  ASP A  58     -13.532  18.443  -9.847  1.00  0.00           C  
ATOM    443  OD1 ASP A  58     -12.282  18.458  -9.832  1.00  0.00           O  
ATOM    444  OD2 ASP A  58     -14.229  19.354  -9.355  1.00  0.00           O  
ATOM    445  N   PHE A  59     -11.112  16.459 -12.072  1.00  0.00           N  
ATOM    446  CA  PHE A  59     -10.150  17.023 -13.016  1.00  0.00           C  
ATOM    447  C   PHE A  59      -9.786  16.112 -14.187  1.00  0.00           C  
ATOM    448  O   PHE A  59      -8.726  16.285 -14.799  1.00  0.00           O  
ATOM    449  CB  PHE A  59      -8.877  17.452 -12.275  1.00  0.00           C  
ATOM    450  CG  PHE A  59      -8.299  16.393 -11.358  1.00  0.00           C  
ATOM    451  CD1 PHE A  59      -8.047  15.105 -11.807  1.00  0.00           C  
ATOM    452  CD2 PHE A  59      -7.963  16.710 -10.044  1.00  0.00           C  
ATOM    453  CE1 PHE A  59      -7.489  14.139 -10.970  1.00  0.00           C  
ATOM    454  CE2 PHE A  59      -7.398  15.761  -9.190  1.00  0.00           C  
ATOM    455  CZ  PHE A  59      -7.162  14.465  -9.654  1.00  0.00           C  
ATOM    456  N   TRP A  60     -10.632  15.163 -14.518  1.00  0.00           N  
ATOM    457  CA  TRP A  60     -10.340  14.226 -15.600  1.00  0.00           C  
ATOM    458  C   TRP A  60     -10.045  14.857 -16.964  1.00  0.00           C  
ATOM    459  O   TRP A  60      -9.097  14.445 -17.632  1.00  0.00           O  
ATOM    460  CB  TRP A  60     -11.451  13.173 -15.708  1.00  0.00           C  
ATOM    461  CG  TRP A  60     -11.657  12.443 -14.406  1.00  0.00           C  
ATOM    462  CD1 TRP A  60     -12.734  12.508 -13.580  1.00  0.00           C  
ATOM    463  CD2 TRP A  60     -10.707  11.595 -13.741  1.00  0.00           C  
ATOM    464  NE1 TRP A  60     -12.524  11.758 -12.454  1.00  0.00           N  
ATOM    465  CE2 TRP A  60     -11.286  11.180 -12.516  1.00  0.00           C  
ATOM    466  CE3 TRP A  60      -9.418  11.144 -14.053  1.00  0.00           C  
ATOM    467  CZ2 TRP A  60     -10.620  10.351 -11.617  1.00  0.00           C  
ATOM    468  CZ3 TRP A  60      -8.756  10.308 -13.149  1.00  0.00           C  
ATOM    469  CH2 TRP A  60      -9.364   9.926 -11.948  1.00  0.00           C  
ATOM    470  N   PRO A  61     -10.824  15.866 -17.402  1.00  0.00           N  
ATOM    471  CA  PRO A  61     -10.515  16.494 -18.693  1.00  0.00           C  
ATOM    472  C   PRO A  61      -9.149  17.179 -18.669  1.00  0.00           C  
ATOM    473  O   PRO A  61      -8.369  17.066 -19.615  1.00  0.00           O  
ATOM    474  CB  PRO A  61     -11.652  17.510 -18.872  1.00  0.00           C  
ATOM    475  CG  PRO A  61     -12.784  16.885 -18.112  1.00  0.00           C  
ATOM    476  CD  PRO A  61     -12.099  16.362 -16.869  1.00  0.00           C  
ATOM    477  N   GLN A  62      -8.846  17.891 -17.565  1.00  0.00           N  
ATOM    478  CA  GLN A  62      -7.574  18.577 -17.421  1.00  0.00           C  
ATOM    479  C   GLN A  62      -6.425  17.569 -17.381  1.00  0.00           C  
ATOM    480  O   GLN A  62      -5.389  17.775 -18.001  1.00  0.00           O  
ATOM    481  CB  GLN A  62      -7.544  19.426 -16.147  1.00  0.00           C  
ATOM    482  CG  GLN A  62      -8.570  20.562 -16.103  1.00  0.00           C  
ATOM    483  CD  GLN A  62      -9.844  20.161 -15.397  1.00  0.00           C  
ATOM    484  OE1 GLN A  62     -10.522  19.212 -15.787  1.00  0.00           O  
ATOM    485  NE2 GLN A  62     -10.188  20.898 -14.339  1.00  0.00           N  
ATOM    486  N   LEU A  63      -6.618  16.482 -16.634  1.00  0.00           N  
ATOM    487  CA  LEU A  63      -5.587  15.453 -16.521  1.00  0.00           C  
ATOM    488  C   LEU A  63      -5.234  14.860 -17.877  1.00  0.00           C  
ATOM    489  O   LEU A  63      -4.062  14.717 -18.213  1.00  0.00           O  
ATOM    490  CB  LEU A  63      -6.040  14.336 -15.569  1.00  0.00           C  
ATOM    491  CG  LEU A  63      -5.092  13.138 -15.444  1.00  0.00           C  
ATOM    492  CD1 LEU A  63      -3.733  13.596 -14.928  1.00  0.00           C  
ATOM    493  CD2 LEU A  63      -5.692  12.104 -14.501  1.00  0.00           C  
ATOM    494  N   GLU A  64      -6.257  14.519 -18.683  1.00  0.00           N  
ATOM    495  CA  GLU A  64      -6.020  13.946 -20.001  1.00  0.00           C  
ATOM    496  C   GLU A  64      -5.197  14.897 -20.866  1.00  0.00           C  
ATOM    497  O   GLU A  64      -4.254  14.483 -21.546  1.00  0.00           O  
ATOM    498  CB  GLU A  64      -7.336  13.612 -20.704  1.00  0.00           C  
ATOM    499  CG  GLU A  64      -7.137  12.969 -22.079  1.00  0.00           C  
ATOM    500  CD  GLU A  64      -8.433  12.497 -22.716  1.00  0.00           C  
ATOM    501  OE1 GLU A  64      -9.450  12.390 -22.008  1.00  0.00           O  
ATOM    502  OE2 GLU A  64      -8.421  12.215 -23.927  1.00  0.00           O  
ATOM    503  N   GLN A  65      -5.558  16.185 -20.844  1.00  0.00           N  
ATOM    504  CA  GLN A  65      -4.834  17.179 -21.635  1.00  0.00           C  
ATOM    505  C   GLN A  65      -3.395  17.326 -21.149  1.00  0.00           C  
ATOM    506  O   GLN A  65      -2.474  17.451 -21.960  1.00  0.00           O  
ATOM    507  CB  GLN A  65      -5.544  18.535 -21.563  1.00  0.00           C  
ATOM    508  CG  GLN A  65      -4.920  19.600 -22.472  1.00  0.00           C  
ATOM    509  CD  GLN A  65      -4.899  19.163 -23.922  1.00  0.00           C  
ATOM    510  OE1 GLN A  65      -5.939  18.865 -24.511  1.00  0.00           O  
ATOM    511  NE2 GLN A  65      -3.710  19.120 -24.516  1.00  0.00           N  
ATOM    512  N   GLU A  66      -3.194  17.303 -19.830  1.00  0.00           N  
ATOM    513  CA  GLU A  66      -1.854  17.420 -19.268  1.00  0.00           C  
ATOM    514  C   GLU A  66      -0.994  16.211 -19.635  1.00  0.00           C  
ATOM    515  O   GLU A  66       0.196  16.348 -19.898  1.00  0.00           O  
ATOM    516  CB  GLU A  66      -1.936  17.584 -17.743  1.00  0.00           C  
ATOM    517  CG  GLU A  66      -2.462  18.951 -17.328  1.00  0.00           C  
ATOM    518  CD  GLU A  66      -2.899  19.022 -15.876  1.00  0.00           C  
ATOM    519  OE1 GLU A  66      -2.814  18.001 -15.160  1.00  0.00           O  
ATOM    520  OE2 GLU A  66      -3.359  20.108 -15.443  1.00  0.00           O  
ATOM    521  N   MET A  67      -1.602  15.024 -19.671  1.00  0.00           N  
ATOM    522  CA  MET A  67      -0.884  13.813 -20.039  1.00  0.00           C  
ATOM    523  C   MET A  67      -0.421  13.910 -21.495  1.00  0.00           C  
ATOM    524  O   MET A  67       0.719  13.593 -21.814  1.00  0.00           O  
ATOM    525  CB  MET A  67      -1.785  12.584 -19.852  1.00  0.00           C  
ATOM    526  CG  MET A  67      -2.055  12.248 -18.389  1.00  0.00           C  
ATOM    527  SD  MET A  67      -3.264  10.912 -18.169  1.00  0.00           S  
ATOM    528  CE  MET A  67      -2.287   9.485 -18.637  1.00  0.00           C  
ATOM    529  N   LYS A  68      -1.314  14.366 -22.374  1.00  0.00           N  
ATOM    530  CA  LYS A  68      -0.995  14.508 -23.788  1.00  0.00           C  
ATOM    531  C   LYS A  68       0.108  15.547 -24.007  1.00  0.00           C  
ATOM    532  O   LYS A  68       1.049  15.315 -24.762  1.00  0.00           O  
ATOM    533  CB  LYS A  68      -2.239  14.924 -24.578  1.00  0.00           C  
ATOM    534  CG  LYS A  68      -3.316  13.854 -24.683  1.00  0.00           C  
ATOM    535  CD  LYS A  68      -4.522  14.364 -25.468  1.00  0.00           C  
ATOM    536  CE  LYS A  68      -5.581  13.293 -25.625  1.00  0.00           C  
ATOM    537  NZ  LYS A  68      -6.777  13.798 -26.347  1.00  0.00           N  
ATOM    538  N   THR A  69      -0.022  16.692 -23.334  1.00  0.00           N  
ATOM    539  CA  THR A  69       0.944  17.773 -23.468  1.00  0.00           C  
ATOM    540  C   THR A  69       2.335  17.383 -22.964  1.00  0.00           C  
ATOM    541  O   THR A  69       3.336  17.663 -23.618  1.00  0.00           O  
ATOM    542  CB  THR A  69       0.458  19.030 -22.721  1.00  0.00           C  
ATOM    543  OG1 THR A  69      -0.777  19.473 -23.295  1.00  0.00           O  
ATOM    544  CG2 THR A  69       1.485  20.152 -22.823  1.00  0.00           C  
ATOM    545  N   LEU A  70       2.392  16.744 -21.813  1.00  0.00           N  
ATOM    546  CA  LEU A  70       3.661  16.349 -21.232  1.00  0.00           C  
ATOM    547  C   LEU A  70       4.379  15.290 -22.071  1.00  0.00           C  
ATOM    548  O   LEU A  70       5.609  15.247 -22.103  1.00  0.00           O  
ATOM    549  CB  LEU A  70       3.446  15.840 -19.803  1.00  0.00           C  
ATOM    550  CG  LEU A  70       4.660  15.841 -18.872  1.00  0.00           C  
ATOM    551  CD1 LEU A  70       5.204  17.261 -18.730  1.00  0.00           C  
ATOM    552  CD2 LEU A  70       4.259  15.297 -17.509  1.00  0.00           C  
ATOM    553  N   ALA A  71       3.615  14.448 -22.750  1.00  0.00           N  
ATOM    554  CA  ALA A  71       4.193  13.384 -23.572  1.00  0.00           C  
ATOM    555  C   ALA A  71       4.554  13.827 -24.989  1.00  0.00           C  
ATOM    556  O   ALA A  71       5.382  13.198 -25.645  1.00  0.00           O  
ATOM    557  CB  ALA A  71       3.222  12.207 -23.647  1.00  0.00           C  
ATOM    558  N   ALA A  72       3.941  14.913 -25.454  1.00  0.00           N  
ATOM    559  CA  ALA A  72       4.117  15.403 -26.818  1.00  0.00           C  
ATOM    560  C   ALA A  72       5.547  15.469 -27.362  1.00  0.00           C  
ATOM    561  O   ALA A  72       5.790  15.108 -28.516  1.00  0.00           O  
ATOM    562  CB  ALA A  72       3.440  16.766 -26.969  1.00  0.00           C  
ATOM    563  N   GLU A  73       6.496  15.937 -26.538  1.00  0.00           N  
ATOM    564  CA  GLU A  73       7.871  16.078 -27.017  1.00  0.00           C  
ATOM    565  C   GLU A  73       8.794  14.931 -26.615  1.00  0.00           C  
ATOM    566  O   GLU A  73      10.016  15.028 -26.777  1.00  0.00           O  
ATOM    567  CB  GLU A  73       8.440  17.423 -26.558  1.00  0.00           C  
ATOM    568  CG  GLU A  73       7.720  18.616 -27.168  1.00  0.00           C  
ATOM    569  CD  GLU A  73       8.360  19.942 -26.806  1.00  0.00           C  
ATOM    570  OE1 GLU A  73       9.606  19.991 -26.682  1.00  0.00           O  
ATOM    571  OE2 GLU A  73       7.629  20.936 -26.652  1.00  0.00           O  
ATOM    572  N   GLN A  74       8.232  13.843 -26.123  1.00  0.00           N  
ATOM    573  CA  GLN A  74       9.019  12.685 -25.715  1.00  0.00           C  
ATOM    574  C   GLN A  74       8.852  11.571 -26.746  1.00  0.00           C  
ATOM    575  O   GLN A  74       7.769  11.007 -26.888  1.00  0.00           O  
ATOM    576  CB  GLN A  74       8.552  12.205 -24.334  1.00  0.00           C  
ATOM    577  CG  GLN A  74       9.422  11.124 -23.726  1.00  0.00           C  
ATOM    578  CD  GLN A  74      10.708  11.662 -23.138  1.00  0.00           C  
ATOM    579  OE1 GLN A  74      11.634  10.902 -22.879  1.00  0.00           O  
ATOM    580  NE2 GLN A  74      10.779  12.971 -22.915  1.00  0.00           N  
ATOM    581  N   GLN A  75       9.926  11.249 -27.473  1.00  0.00           N  
ATOM    582  CA  GLN A  75       9.853  10.212 -28.499  1.00  0.00           C  
ATOM    583  C   GLN A  75       9.712   8.802 -27.939  1.00  0.00           C  
ATOM    584  O   GLN A  75       8.937   7.996 -28.468  1.00  0.00           O  
ATOM    585  CB  GLN A  75      11.094  10.284 -29.400  1.00  0.00           C  
ATOM    586  CG  GLN A  75      11.062  11.447 -30.373  1.00  0.00           C  
ATOM    587  CD  GLN A  75       9.972  11.288 -31.421  1.00  0.00           C  
ATOM    588  OE1 GLN A  75      10.015  10.386 -32.254  1.00  0.00           O  
ATOM    589  NE2 GLN A  75       8.986  12.172 -31.385  1.00  0.00           N  
ATOM    590  N   ASN A  76      10.449   8.489 -26.877  1.00  0.00           N  
ATOM    591  CA  ASN A  76      10.400   7.178 -26.254  1.00  0.00           C  
ATOM    592  C   ASN A  76      10.580   7.379 -24.758  1.00  0.00           C  
ATOM    593  O   ASN A  76      11.687   7.636 -24.287  1.00  0.00           O  
ATOM    594  CB  ASN A  76      11.513   6.286 -26.813  1.00  0.00           C  
ATOM    595  CG  ASN A  76      11.356   4.831 -26.416  1.00  0.00           C  
ATOM    596  OD1 ASN A  76      10.333   4.427 -25.875  1.00  0.00           O  
ATOM    597  ND2 ASN A  76      12.378   4.034 -26.712  1.00  0.00           N  
ATOM    598  N   GLY A  77       9.478   7.295 -24.014  1.00  0.00           N  
ATOM    599  CA  GLY A  77       9.569   7.546 -22.590  1.00  0.00           C  
ATOM    600  C   GLY A  77       8.507   6.884 -21.745  1.00  0.00           C  
ATOM    601  O   GLY A  77       7.761   6.014 -22.197  1.00  0.00           O  
ATOM    602  N   VAL A  78       8.460   7.321 -20.498  1.00  0.00           N  
ATOM    603  CA  VAL A  78       7.538   6.776 -19.513  1.00  0.00           C  
ATOM    604  C   VAL A  78       6.818   7.937 -18.830  1.00  0.00           C  
ATOM    605  O   VAL A  78       7.455   8.866 -18.339  1.00  0.00           O  
ATOM    606  CB  VAL A  78       8.297   5.962 -18.444  1.00  0.00           C  
ATOM    607  CG1 VAL A  78       7.337   5.468 -17.377  1.00  0.00           C  
ATOM    608  CG2 VAL A  78       9.024   4.790 -19.099  1.00  0.00           C  
ATOM    609  N   LEU A  79       5.486   7.876 -18.806  1.00  0.00           N  
ATOM    610  CA  LEU A  79       4.683   8.910 -18.158  1.00  0.00           C  
ATOM    611  C   LEU A  79       4.069   8.305 -16.902  1.00  0.00           C  
ATOM    612  O   LEU A  79       3.372   7.292 -16.969  1.00  0.00           O  
ATOM    613  CB  LEU A  79       3.567   9.385 -19.095  1.00  0.00           C  
ATOM    614  CG  LEU A  79       2.538  10.361 -18.492  1.00  0.00           C  
ATOM    615  CD1 LEU A  79       3.211  11.691 -18.159  1.00  0.00           C  
ATOM    616  CD2 LEU A  79       1.405  10.588 -19.487  1.00  0.00           C  
ATOM    617  N   LYS A  80       4.329   8.925 -15.752  1.00  0.00           N  
ATOM    618  CA  LYS A  80       3.765   8.444 -14.496  1.00  0.00           C  
ATOM    619  C   LYS A  80       2.763   9.464 -13.979  1.00  0.00           C  
ATOM    620  O   LYS A  80       3.038  10.666 -13.973  1.00  0.00           O  
ATOM    621  CB  LYS A  80       4.862   8.211 -13.446  1.00  0.00           C  
ATOM    622  CG  LYS A  80       4.324   7.616 -12.138  1.00  0.00           C  
ATOM    623  CD  LYS A  80       5.439   7.276 -11.164  1.00  0.00           C  
ATOM    624  CE  LYS A  80       4.880   6.676  -9.884  1.00  0.00           C  
ATOM    625  NZ  LYS A  80       5.947   6.292  -8.917  1.00  0.00           N  
ATOM    626  N   VAL A  81       1.600   8.981 -13.555  1.00  0.00           N  
ATOM    627  CA  VAL A  81       0.558   9.840 -13.004  1.00  0.00           C  
ATOM    628  C   VAL A  81       0.178   9.307 -11.630  1.00  0.00           C  
ATOM    629  O   VAL A  81      -0.139   8.132 -11.483  1.00  0.00           O  
ATOM    630  CB  VAL A  81      -0.708   9.848 -13.893  1.00  0.00           C  
ATOM    631  CG1 VAL A  81      -1.785  10.732 -13.250  1.00  0.00           C  
ATOM    632  CG2 VAL A  81      -0.370  10.367 -15.286  1.00  0.00           C  
ATOM    633  N   VAL A  82       0.218  10.178 -10.628  1.00  0.00           N  
ATOM    634  CA  VAL A  82      -0.148   9.820  -9.261  1.00  0.00           C  
ATOM    635  C   VAL A  82      -1.324  10.699  -8.848  1.00  0.00           C  
ATOM    636  O   VAL A  82      -1.331  11.900  -9.109  1.00  0.00           O  
ATOM    637  CB  VAL A  82       1.019  10.067  -8.278  1.00  0.00           C  
ATOM    638  CG1 VAL A  82       0.577   9.770  -6.838  1.00  0.00           C  
ATOM    639  CG2 VAL A  82       2.223   9.213  -8.649  1.00  0.00           C  
ATOM    640  N   ILE A  83      -2.322  10.084  -8.213  1.00  0.00           N  
ATOM    641  CA  ILE A  83      -3.465  10.829  -7.700  1.00  0.00           C  
ATOM    642  C   ILE A  83      -3.590  10.483  -6.224  1.00  0.00           C  
ATOM    643  O   ILE A  83      -3.629   9.315  -5.858  1.00  0.00           O  
ATOM    644  CB  ILE A  83      -4.783  10.457  -8.420  1.00  0.00           C  
ATOM    645  CG1 ILE A  83      -4.714  10.903  -9.887  1.00  0.00           C  
ATOM    646  CG2 ILE A  83      -5.969  11.123  -7.715  1.00  0.00           C  
ATOM    647  CD1 ILE A  83      -5.956  10.548 -10.688  1.00  0.00           C  
ATOM    648  N   SER A  84      -3.635  11.514  -5.366  1.00  0.00           N  
ATOM    649  CA  SER A  84      -3.795  11.291  -3.938  1.00  0.00           C  
ATOM    650  C   SER A  84      -5.043  12.031  -3.467  1.00  0.00           C  
ATOM    651  O   SER A  84      -5.567  12.888  -4.169  1.00  0.00           O  
ATOM    652  CB  SER A  84      -2.579  11.797  -3.149  1.00  0.00           C  
ATOM    653  OG  SER A  84      -2.676  13.196  -2.907  1.00  0.00           O  
ATOM    654  N   ARG A  85      -5.507  11.689  -2.277  1.00  0.00           N  
ATOM    655  CA  ARG A  85      -6.689  12.324  -1.712  1.00  0.00           C  
ATOM    656  C   ARG A  85      -6.429  13.787  -1.340  1.00  0.00           C  
ATOM    657  O   ARG A  85      -7.363  14.538  -1.091  1.00  0.00           O  
ATOM    658  CB  ARG A  85      -7.160  11.545  -0.484  1.00  0.00           C  
ATOM    659  CG  ARG A  85      -8.618  11.793  -0.087  1.00  0.00           C  
ATOM    660  CD  ARG A  85      -9.003  10.996   1.148  1.00  0.00           C  
ATOM    661  NE  ARG A  85      -8.698   9.576   0.993  1.00  0.00           N  
ATOM    662  CZ  ARG A  85      -9.484   8.700   0.383  1.00  0.00           C  
ATOM    663  NH1 ARG A  85     -10.653   9.074  -0.127  1.00  0.00           N  
ATOM    664  NH2 ARG A  85      -9.108   7.431   0.283  1.00  0.00           N  
ATOM    665  N   GLY A  86      -5.155  14.188  -1.305  1.00  0.00           N  
ATOM    666  CA  GLY A  86      -4.816  15.547  -0.935  1.00  0.00           C  
ATOM    667  C   GLY A  86      -4.498  15.642   0.548  1.00  0.00           C  
ATOM    668  O   GLY A  86      -4.162  14.645   1.175  1.00  0.00           O  
ATOM    669  N   SER A  87      -4.614  16.848   1.112  1.00  0.00           N  
ATOM    670  CA  SER A  87      -4.328  17.060   2.529  1.00  0.00           C  
ATOM    671  C   SER A  87      -5.605  17.121   3.357  1.00  0.00           C  
ATOM    672  O   SER A  87      -6.703  17.228   2.816  1.00  0.00           O  
ATOM    673  CB  SER A  87      -3.550  18.366   2.720  1.00  0.00           C  
ATOM    674  OG  SER A  87      -2.309  18.329   2.038  1.00  0.00           O  
ATOM    675  N   GLY A  88      -5.448  17.056   4.674  1.00  0.00           N  
ATOM    676  CA  GLY A  88      -6.590  17.160   5.558  1.00  0.00           C  
ATOM    677  C   GLY A  88      -7.041  15.864   6.199  1.00  0.00           C  
ATOM    678  O   GLY A  88      -6.459  14.805   5.971  1.00  0.00           O  
ATOM    679  N   GLY A  89      -8.103  15.969   7.007  1.00  0.00           N  
ATOM    680  CA  GLY A  89      -8.613  14.818   7.721  1.00  0.00           C  
ATOM    681  C   GLY A  89      -7.864  14.680   9.035  1.00  0.00           C  
ATOM    682  O   GLY A  89      -6.717  15.104   9.152  1.00  0.00           O  
ATOM    683  N   ARG A  90      -8.519  14.075  10.046  1.00  0.00           N  
ATOM    684  CA  ARG A  90      -7.876  13.843  11.329  1.00  0.00           C  
ATOM    685  C   ARG A  90      -7.450  12.384  11.387  1.00  0.00           C  
ATOM    686  O   ARG A  90      -8.287  11.488  11.460  1.00  0.00           O  
ATOM    687  CB  ARG A  90      -8.831  14.152  12.485  1.00  0.00           C  
ATOM    688  CG  ARG A  90      -8.128  14.340  13.825  1.00  0.00           C  
ATOM    689  CD  ARG A  90      -9.139  14.367  14.966  1.00  0.00           C  
ATOM    690  NE  ARG A  90      -9.589  13.026  15.306  1.00  0.00           N  
ATOM    691  CZ  ARG A  90     -10.666  12.748  16.041  1.00  0.00           C  
ATOM    692  NH1 ARG A  90     -11.416  13.732  16.515  1.00  0.00           N  
ATOM    693  NH2 ARG A  90     -10.991  11.490  16.306  1.00  0.00           N  
ATOM    694  N   GLY A  91      -6.145  12.152  11.309  1.00  0.00           N  
ATOM    695  CA  GLY A  91      -5.645  10.792  11.305  1.00  0.00           C  
ATOM    696  C   GLY A  91      -6.072  10.082  10.027  1.00  0.00           C  
ATOM    697  O   GLY A  91      -5.956  10.642   8.940  1.00  0.00           O  
ATOM    698  N   TYR A  92      -6.579   8.861  10.169  1.00  0.00           N  
ATOM    699  CA  TYR A  92      -7.007   8.090   9.004  1.00  0.00           C  
ATOM    700  C   TYR A  92      -8.305   8.590   8.380  1.00  0.00           C  
ATOM    701  O   TYR A  92      -8.606   8.271   7.229  1.00  0.00           O  
ATOM    702  CB  TYR A  92      -7.163   6.612   9.384  1.00  0.00           C  
ATOM    703  CG  TYR A  92      -5.901   5.982   9.927  1.00  0.00           C  
ATOM    704  CD1 TYR A  92      -4.679   6.128   9.266  1.00  0.00           C  
ATOM    705  CD2 TYR A  92      -5.916   5.236  11.108  1.00  0.00           C  
ATOM    706  CE1 TYR A  92      -3.521   5.550   9.767  1.00  0.00           C  
ATOM    707  CE2 TYR A  92      -4.763   4.657  11.609  1.00  0.00           C  
ATOM    708  CZ  TYR A  92      -3.567   4.817  10.940  1.00  0.00           C  
ATOM    709  OH  TYR A  92      -2.415   4.246  11.434  1.00  0.00           O  
ATOM    710  N   SER A  93      -9.069   9.390   9.119  1.00  0.00           N  
ATOM    711  CA  SER A  93     -10.330   9.914   8.612  1.00  0.00           C  
ATOM    712  C   SER A  93     -10.114  10.798   7.387  1.00  0.00           C  
ATOM    713  O   SER A  93      -9.162  11.575   7.334  1.00  0.00           O  
ATOM    714  CB  SER A  93     -11.050  10.730   9.683  1.00  0.00           C  
ATOM    715  OG  SER A  93     -12.238  11.317   9.159  1.00  0.00           O  
ATOM    716  N   THR A  94     -11.016  10.679   6.408  1.00  0.00           N  
ATOM    717  CA  THR A  94     -10.925  11.475   5.195  1.00  0.00           C  
ATOM    718  C   THR A  94     -11.892  12.652   5.204  1.00  0.00           C  
ATOM    719  O   THR A  94     -11.957  13.413   4.234  1.00  0.00           O  
ATOM    720  CB  THR A  94     -11.216  10.614   3.945  1.00  0.00           C  
ATOM    721  OG1 THR A  94     -12.566  10.139   3.999  1.00  0.00           O  
ATOM    722  CG2 THR A  94     -10.264   9.428   3.889  1.00  0.00           C  
ATOM    723  N   LEU A  95     -12.644  12.810   6.294  1.00  0.00           N  
ATOM    724  CA  LEU A  95     -13.599  13.910   6.399  1.00  0.00           C  
ATOM    725  C   LEU A  95     -12.868  15.245   6.309  1.00  0.00           C  
ATOM    726  O   LEU A  95     -11.879  15.468   7.003  1.00  0.00           O  
ATOM    727  CB  LEU A  95     -14.375  13.825   7.712  1.00  0.00           C  
ATOM    728  CG  LEU A  95     -15.269  12.591   7.891  1.00  0.00           C  
ATOM    729  CD1 LEU A  95     -15.912  12.611   9.274  1.00  0.00           C  
ATOM    730  CD2 LEU A  95     -16.327  12.557   6.809  1.00  0.00           C  
ATOM    731  N   ASN A  96     -13.371  16.130   5.439  1.00  0.00           N  
ATOM    732  CA  ASN A  96     -12.791  17.454   5.228  1.00  0.00           C  
ATOM    733  C   ASN A  96     -11.393  17.417   4.618  1.00  0.00           C  
ATOM    734  O   ASN A  96     -10.612  18.354   4.775  1.00  0.00           O  
ATOM    735  CB  ASN A  96     -12.764  18.240   6.546  1.00  0.00           C  
ATOM    736  CG  ASN A  96     -14.147  18.402   7.143  1.00  0.00           C  
ATOM    737  OD1 ASN A  96     -14.405  17.974   8.275  1.00  0.00           O  
ATOM    738  ND2 ASN A  96     -15.046  19.011   6.396  1.00  0.00           N  
ATOM    739  N   SER A  97     -11.073  16.325   3.905  1.00  0.00           N  
ATOM    740  CA  SER A  97      -9.782  16.233   3.228  1.00  0.00           C  
ATOM    741  C   SER A  97      -9.945  16.675   1.778  1.00  0.00           C  
ATOM    742  O   SER A  97     -11.066  16.811   1.278  1.00  0.00           O  
ATOM    743  CB  SER A  97      -9.249  14.796   3.274  1.00  0.00           C  
ATOM    744  OG  SER A  97     -10.050  13.928   2.494  1.00  0.00           O  
ATOM    745  N   GLY A  98      -8.817  16.905   1.093  1.00  0.00           N  
ATOM    746  CA  GLY A  98      -8.858  17.304  -0.302  1.00  0.00           C  
ATOM    747  C   GLY A  98      -8.606  18.780  -0.483  1.00  0.00           C  
ATOM    748  O   GLY A  98      -8.310  19.493   0.475  1.00  0.00           O  
ATOM    749  N   PRO A  99      -8.707  19.285  -1.715  1.00  0.00           N  
ATOM    750  CA  PRO A  99      -9.054  18.539  -2.932  1.00  0.00           C  
ATOM    751  C   PRO A  99      -7.951  17.552  -3.323  1.00  0.00           C  
ATOM    752  O   PRO A  99      -6.823  17.658  -2.854  1.00  0.00           O  
ATOM    753  CB  PRO A  99      -9.242  19.627  -3.973  1.00  0.00           C  
ATOM    754  CG  PRO A  99      -8.273  20.678  -3.528  1.00  0.00           C  
ATOM    755  CD  PRO A  99      -8.455  20.696  -2.021  1.00  0.00           C  
ATOM    756  N   ALA A 100      -8.303  16.588  -4.182  1.00  0.00           N  
ATOM    757  CA  ALA A 100      -7.353  15.585  -4.623  1.00  0.00           C  
ATOM    758  C   ALA A 100      -6.177  16.217  -5.355  1.00  0.00           C  
ATOM    759  O   ALA A 100      -6.310  17.267  -5.984  1.00  0.00           O  
ATOM    760  CB  ALA A 100      -8.047  14.567  -5.529  1.00  0.00           C  
ATOM    761  N   THR A 101      -5.023  15.575  -5.264  1.00  0.00           N  
ATOM    762  CA  THR A 101      -3.801  16.047  -5.902  1.00  0.00           C  
ATOM    763  C   THR A 101      -3.473  15.177  -7.108  1.00  0.00           C  
ATOM    764  O   THR A 101      -3.607  13.958  -7.042  1.00  0.00           O  
ATOM    765  CB  THR A 101      -2.618  15.975  -4.912  1.00  0.00           C  
ATOM    766  OG1 THR A 101      -2.893  16.781  -3.763  1.00  0.00           O  
ATOM    767  CG2 THR A 101      -1.331  16.458  -5.571  1.00  0.00           C  
ATOM    768  N   ARG A 102      -3.040  15.786  -8.204  1.00  0.00           N  
ATOM    769  CA  ARG A 102      -2.605  15.032  -9.370  1.00  0.00           C  
ATOM    770  C   ARG A 102      -1.154  15.401  -9.641  1.00  0.00           C  
ATOM    771  O   ARG A 102      -0.787  16.580  -9.651  1.00  0.00           O  
ATOM    772  CB  ARG A 102      -3.484  15.297 -10.600  1.00  0.00           C  
ATOM    773  CG  ARG A 102      -3.496  16.721 -11.120  1.00  0.00           C  
ATOM    774  CD  ARG A 102      -4.430  16.829 -12.330  1.00  0.00           C  
ATOM    775  NE  ARG A 102      -4.387  18.142 -12.973  1.00  0.00           N  
ATOM    776  CZ  ARG A 102      -5.026  19.230 -12.521  1.00  0.00           C  
ATOM    777  NH1 ARG A 102      -5.760  19.158 -11.414  1.00  0.00           N  
ATOM    778  NH2 ARG A 102      -4.913  20.365 -13.170  1.00  0.00           N  
ATOM    779  N   ILE A 103      -0.310  14.383  -9.837  1.00  0.00           N  
ATOM    780  CA  ILE A 103       1.120  14.568 -10.050  1.00  0.00           C  
ATOM    781  C   ILE A 103       1.554  13.840 -11.313  1.00  0.00           C  
ATOM    782  O   ILE A 103       1.388  12.624 -11.412  1.00  0.00           O  
ATOM    783  CB  ILE A 103       1.923  14.011  -8.850  1.00  0.00           C  
ATOM    784  CG1 ILE A 103       1.408  14.620  -7.541  1.00  0.00           C  
ATOM    785  CG2 ILE A 103       3.406  14.271  -9.039  1.00  0.00           C  
ATOM    786  CD1 ILE A 103       1.983  13.960  -6.296  1.00  0.00           C  
ATOM    787  N   LEU A 104       2.113  14.576 -12.273  1.00  0.00           N  
ATOM    788  CA  LEU A 104       2.571  13.988 -13.525  1.00  0.00           C  
ATOM    789  C   LEU A 104       4.062  14.190 -13.718  1.00  0.00           C  
ATOM    790  O   LEU A 104       4.615  15.218 -13.328  1.00  0.00           O  
ATOM    791  CB  LEU A 104       1.839  14.604 -14.718  1.00  0.00           C  
ATOM    792  CG  LEU A 104       0.343  14.320 -14.889  1.00  0.00           C  
ATOM    793  CD1 LEU A 104      -0.471  15.142 -13.903  1.00  0.00           C  
ATOM    794  CD2 LEU A 104      -0.078  14.667 -16.318  1.00  0.00           C  
ATOM    795  N   SER A 105       4.718  13.211 -14.337  1.00  0.00           N  
ATOM    796  CA  SER A 105       6.143  13.310 -14.633  1.00  0.00           C  
ATOM    797  C   SER A 105       6.463  12.405 -15.809  1.00  0.00           C  
ATOM    798  O   SER A 105       5.792  11.393 -16.026  1.00  0.00           O  
ATOM    799  CB  SER A 105       6.990  12.905 -13.422  1.00  0.00           C  
ATOM    800  OG  SER A 105       6.763  11.561 -13.054  1.00  0.00           O  
ATOM    801  N   VAL A 106       7.482  12.774 -16.578  1.00  0.00           N  
ATOM    802  CA  VAL A 106       7.899  11.971 -17.710  1.00  0.00           C  
ATOM    803  C   VAL A 106       9.402  11.715 -17.615  1.00  0.00           C  
ATOM    804  O   VAL A 106      10.173  12.607 -17.254  1.00  0.00           O  
ATOM    805  CB  VAL A 106       7.547  12.663 -19.056  1.00  0.00           C  
ATOM    806  CG1 VAL A 106       8.344  13.950 -19.231  1.00  0.00           C  
ATOM    807  CG2 VAL A 106       7.803  11.712 -20.219  1.00  0.00           C  
ATOM    808  N   THR A 107       9.813  10.483 -17.912  1.00  0.00           N  
ATOM    809  CA  THR A 107      11.217  10.097 -17.863  1.00  0.00           C  
ATOM    810  C   THR A 107      11.553   9.279 -19.103  1.00  0.00           C  
ATOM    811  O   THR A 107      10.665   8.802 -19.800  1.00  0.00           O  
ATOM    812  CB  THR A 107      11.531   9.258 -16.609  1.00  0.00           C  
ATOM    813  OG1 THR A 107      10.667   8.119 -16.562  1.00  0.00           O  
ATOM    814  CG2 THR A 107      11.336  10.084 -15.345  1.00  0.00           C  
ATOM    815  N   ALA A 108      12.857   9.118 -19.374  1.00  0.00           N  
ATOM    816  CA  ALA A 108      13.304   8.357 -20.528  1.00  0.00           C  
ATOM    817  C   ALA A 108      12.958   6.876 -20.376  1.00  0.00           C  
ATOM    818  O   ALA A 108      12.908   6.346 -19.266  1.00  0.00           O  
ATOM    819  CB  ALA A 108      14.811   8.520 -20.708  1.00  0.00           C  
ATOM    820  N   TYR A 109      12.711   6.204 -21.507  1.00  0.00           N  
ATOM    821  CA  TYR A 109      12.386   4.787 -21.502  1.00  0.00           C  
ATOM    822  C   TYR A 109      13.656   3.986 -21.223  1.00  0.00           C  
ATOM    823  O   TYR A 109      14.676   4.202 -21.876  1.00  0.00           O  
ATOM    824  CB  TYR A 109      11.810   4.388 -22.862  1.00  0.00           C  
ATOM    825  CG  TYR A 109      11.366   2.948 -22.947  1.00  0.00           C  
ATOM    826  CD1 TYR A 109      10.162   2.533 -22.379  1.00  0.00           C  
ATOM    827  CD2 TYR A 109      12.144   1.999 -23.601  1.00  0.00           C  
ATOM    828  CE1 TYR A 109       9.739   1.212 -22.460  1.00  0.00           C  
ATOM    829  CE2 TYR A 109      11.737   0.675 -23.688  1.00  0.00           C  
ATOM    830  CZ  TYR A 109      10.539   0.282 -23.119  1.00  0.00           C  
ATOM    831  OH  TYR A 109      10.124  -1.023 -23.205  1.00  0.00           O  
ATOM    832  N   PRO A 110      13.623   3.050 -20.275  1.00  0.00           N  
ATOM    833  CA  PRO A 110      14.797   2.238 -19.951  1.00  0.00           C  
ATOM    834  C   PRO A 110      15.197   1.340 -21.121  1.00  0.00           C  
ATOM    835  O   PRO A 110      14.386   0.560 -21.614  1.00  0.00           O  
ATOM    836  CB  PRO A 110      14.338   1.415 -18.748  1.00  0.00           C  
ATOM    837  CG  PRO A 110      13.259   2.255 -18.131  1.00  0.00           C  
ATOM    838  CD  PRO A 110      12.523   2.771 -19.331  1.00  0.00           C  
ATOM    839  N   ALA A 111      16.450   1.448 -21.555  1.00  0.00           N  
ATOM    840  CA  ALA A 111      16.947   0.675 -22.690  1.00  0.00           C  
ATOM    841  C   ALA A 111      17.021  -0.832 -22.455  1.00  0.00           C  
ATOM    842  O   ALA A 111      16.981  -1.613 -23.406  1.00  0.00           O  
ATOM    843  CB  ALA A 111      18.317   1.204 -23.118  1.00  0.00           C  
ATOM    844  N   HIS A 112      17.127  -1.257 -21.198  1.00  0.00           N  
ATOM    845  CA  HIS A 112      17.262  -2.682 -20.889  1.00  0.00           C  
ATOM    846  C   HIS A 112      16.067  -3.536 -21.304  1.00  0.00           C  
ATOM    847  O   HIS A 112      16.205  -4.747 -21.468  1.00  0.00           O  
ATOM    848  CB  HIS A 112      17.549  -2.890 -19.399  1.00  0.00           C  
ATOM    849  CG  HIS A 112      16.351  -2.705 -18.514  1.00  0.00           C  
ATOM    850  ND1 HIS A 112      15.951  -1.480 -18.035  1.00  0.00           N  
ATOM    851  CD2 HIS A 112      15.477  -3.611 -18.022  1.00  0.00           C  
ATOM    852  CE1 HIS A 112      14.868  -1.629 -17.290  1.00  0.00           C  
ATOM    853  NE2 HIS A 112      14.563  -2.912 -17.266  1.00  0.00           N  
ATOM    854  N   TYR A 113      14.902  -2.927 -21.483  1.00  0.00           N  
ATOM    855  CA  TYR A 113      13.721  -3.683 -21.876  1.00  0.00           C  
ATOM    856  C   TYR A 113      13.887  -4.364 -23.233  1.00  0.00           C  
ATOM    857  O   TYR A 113      13.409  -5.483 -23.427  1.00  0.00           O  
ATOM    858  CB  TYR A 113      12.478  -2.782 -21.906  1.00  0.00           C  
ATOM    859  CG  TYR A 113      11.868  -2.529 -20.541  1.00  0.00           C  
ATOM    860  CD1 TYR A 113      11.364  -3.584 -19.777  1.00  0.00           C  
ATOM    861  CD2 TYR A 113      11.782  -1.244 -20.017  1.00  0.00           C  
ATOM    862  CE1 TYR A 113      10.796  -3.358 -18.522  1.00  0.00           C  
ATOM    863  CE2 TYR A 113      11.219  -1.008 -18.766  1.00  0.00           C  
ATOM    864  CZ  TYR A 113      10.726  -2.068 -18.029  1.00  0.00           C  
ATOM    865  OH  TYR A 113      10.168  -1.840 -16.788  1.00  0.00           O  
ATOM    866  N   ASP A 114      14.560  -3.702 -24.174  1.00  0.00           N  
ATOM    867  CA  ASP A 114      14.761  -4.290 -25.493  1.00  0.00           C  
ATOM    868  C   ASP A 114      15.635  -5.535 -25.405  1.00  0.00           C  
ATOM    869  O   ASP A 114      15.385  -6.530 -26.089  1.00  0.00           O  
ATOM    870  CB  ASP A 114      15.404  -3.279 -26.442  1.00  0.00           C  
ATOM    871  CG  ASP A 114      14.475  -2.120 -26.775  1.00  0.00           C  
ATOM    872  OD1 ASP A 114      13.257  -2.351 -26.899  1.00  0.00           O  
ATOM    873  OD2 ASP A 114      14.973  -0.985 -26.931  1.00  0.00           O  
ATOM    874  N   ARG A 115      16.673  -5.491 -24.557  1.00  0.00           N  
ATOM    875  CA  ARG A 115      17.560  -6.631 -24.362  1.00  0.00           C  
ATOM    876  C   ARG A 115      16.792  -7.803 -23.755  1.00  0.00           C  
ATOM    877  O   ARG A 115      16.879  -8.928 -24.243  1.00  0.00           O  
ATOM    878  CB  ARG A 115      18.727  -6.257 -23.441  1.00  0.00           C  
ATOM    879  CG  ARG A 115      19.646  -7.418 -23.086  1.00  0.00           C  
ATOM    880  CD  ARG A 115      20.801  -6.968 -22.188  1.00  0.00           C  
ATOM    881  NE  ARG A 115      20.357  -6.458 -20.894  1.00  0.00           N  
ATOM    882  CZ  ARG A 115      19.962  -7.220 -19.877  1.00  0.00           C  
ATOM    883  NH1 ARG A 115      19.955  -8.539 -19.989  1.00  0.00           N  
ATOM    884  NH2 ARG A 115      19.571  -6.660 -18.742  1.00  0.00           N  
ATOM    885  N   LEU A 116      16.030  -7.539 -22.701  1.00  0.00           N  
ATOM    886  CA  LEU A 116      15.269  -8.585 -22.026  1.00  0.00           C  
ATOM    887  C   LEU A 116      14.230  -9.221 -22.941  1.00  0.00           C  
ATOM    888  O   LEU A 116      13.988 -10.427 -22.867  1.00  0.00           O  
ATOM    889  CB  LEU A 116      14.578  -8.016 -20.783  1.00  0.00           C  
ATOM    890  CG  LEU A 116      15.502  -7.601 -19.636  1.00  0.00           C  
ATOM    891  CD1 LEU A 116      14.693  -6.942 -18.520  1.00  0.00           C  
ATOM    892  CD2 LEU A 116      16.239  -8.821 -19.100  1.00  0.00           C  
ATOM    893  N   ARG A 117      13.617  -8.408 -23.794  1.00  0.00           N  
ATOM    894  CA  ARG A 117      12.597  -8.907 -24.715  1.00  0.00           C  
ATOM    895  C   ARG A 117      13.187  -9.946 -25.677  1.00  0.00           C  
ATOM    896  O   ARG A 117      12.525 -10.922 -26.022  1.00  0.00           O  
ATOM    897  CB  ARG A 117      11.977  -7.749 -25.503  1.00  0.00           C  
ATOM    898  CG  ARG A 117      10.709  -8.124 -26.258  1.00  0.00           C  
ATOM    899  CD  ARG A 117      10.114  -6.909 -26.966  1.00  0.00           C  
ATOM    900  NE  ARG A 117       9.780  -5.824 -26.046  1.00  0.00           N  
ATOM    901  CZ  ARG A 117      10.402  -4.652 -25.999  1.00  0.00           C  
ATOM    902  NH1 ARG A 117      11.402  -4.388 -26.832  1.00  0.00           N  
ATOM    903  NH2 ARG A 117      10.030  -3.732 -25.113  1.00  0.00           N  
ATOM    904  N   ASN A 118      14.428  -9.739 -26.098  1.00  0.00           N  
ATOM    905  CA  ASN A 118      15.092 -10.657 -27.023  1.00  0.00           C  
ATOM    906  C   ASN A 118      15.687 -11.876 -26.326  1.00  0.00           C  
ATOM    907  O   ASN A 118      15.638 -12.984 -26.860  1.00  0.00           O  
ATOM    908  CB  ASN A 118      16.196  -9.933 -27.791  1.00  0.00           C  
ATOM    909  CG  ASN A 118      15.659  -8.908 -28.777  1.00  0.00           C  
ATOM    910  OD1 ASN A 118      14.556  -9.061 -29.306  1.00  0.00           O  
ATOM    911  ND2 ASN A 118      16.441  -7.871 -29.039  1.00  0.00           N  
ATOM    912  N   GLU A 119      16.259 -11.673 -25.130  1.00  0.00           N  
ATOM    913  CA  GLU A 119      16.889 -12.761 -24.380  1.00  0.00           C  
ATOM    914  C   GLU A 119      15.900 -13.639 -23.629  1.00  0.00           C  
ATOM    915  O   GLU A 119      16.154 -14.823 -23.406  1.00  0.00           O  
ATOM    916  CB  GLU A 119      17.900 -12.197 -23.380  1.00  0.00           C  
ATOM    917  CG  GLU A 119      19.043 -11.418 -24.004  1.00  0.00           C  
ATOM    918  CD  GLU A 119      20.011 -10.870 -22.955  1.00  0.00           C  
ATOM    919  OE1 GLU A 119      19.726 -11.014 -21.745  1.00  0.00           O  
ATOM    920  OE2 GLU A 119      21.048 -10.303 -23.348  1.00  0.00           O  
ATOM    921  N   GLY A 120      14.777 -13.062 -23.225  1.00  0.00           N  
ATOM    922  CA  GLY A 120      13.818 -13.804 -22.423  1.00  0.00           C  
ATOM    923  C   GLY A 120      14.089 -13.447 -20.974  1.00  0.00           C  
ATOM    924  O   GLY A 120      15.167 -12.968 -20.629  1.00  0.00           O  
ATOM    925  N   ILE A 121      13.113 -13.688 -20.111  1.00  0.00           N  
ATOM    926  CA  ILE A 121      13.232 -13.352 -18.700  1.00  0.00           C  
ATOM    927  C   ILE A 121      13.270 -14.597 -17.811  1.00  0.00           C  
ATOM    928  O   ILE A 121      12.610 -15.592 -18.102  1.00  0.00           O  
ATOM    929  CB  ILE A 121      12.055 -12.426 -18.284  1.00  0.00           C  
ATOM    930  CG1 ILE A 121      12.462 -10.964 -18.497  1.00  0.00           C  
ATOM    931  CG2 ILE A 121      11.611 -12.674 -16.856  1.00  0.00           C  
ATOM    932  CD1 ILE A 121      11.413  -9.964 -18.071  1.00  0.00           C  
ATOM    933  N   THR A 122      14.053 -14.528 -16.732  1.00  0.00           N  
ATOM    934  CA  THR A 122      14.117 -15.615 -15.767  1.00  0.00           C  
ATOM    935  C   THR A 122      13.390 -15.149 -14.505  1.00  0.00           C  
ATOM    936  O   THR A 122      13.484 -13.978 -14.122  1.00  0.00           O  
ATOM    937  CB  THR A 122      15.567 -15.992 -15.403  1.00  0.00           C  
ATOM    938  OG1 THR A 122      16.274 -14.833 -14.951  1.00  0.00           O  
ATOM    939  CG2 THR A 122      16.279 -16.576 -16.615  1.00  0.00           C  
ATOM    940  N   LEU A 123      12.668 -16.075 -13.870  1.00  0.00           N  
ATOM    941  CA  LEU A 123      11.919 -15.754 -12.660  1.00  0.00           C  
ATOM    942  C   LEU A 123      12.444 -16.514 -11.448  1.00  0.00           C  
ATOM    943  O   LEU A 123      12.913 -17.644 -11.571  1.00  0.00           O  
ATOM    944  CB  LEU A 123      10.436 -16.091 -12.834  1.00  0.00           C  
ATOM    945  CG  LEU A 123       9.663 -15.474 -14.001  1.00  0.00           C  
ATOM    946  CD1 LEU A 123       8.214 -15.953 -13.938  1.00  0.00           C  
ATOM    947  CD2 LEU A 123       9.730 -13.966 -13.931  1.00  0.00           C  
ATOM    948  N   ALA A 124      12.363 -15.883 -10.287  1.00  0.00           N  
ATOM    949  CA  ALA A 124      12.747 -16.510  -9.031  1.00  0.00           C  
ATOM    950  C   ALA A 124      11.546 -16.389  -8.097  1.00  0.00           C  
ATOM    951  O   ALA A 124      10.906 -15.338  -8.043  1.00  0.00           O  
ATOM    952  CB  ALA A 124      13.963 -15.814  -8.414  1.00  0.00           C  
ATOM    953  N   LEU A 125      11.233 -17.451  -7.370  1.00  0.00           N  
ATOM    954  CA  LEU A 125      10.113 -17.418  -6.437  1.00  0.00           C  
ATOM    955  C   LEU A 125      10.409 -16.428  -5.313  1.00  0.00           C  
ATOM    956  O   LEU A 125      11.476 -16.473  -4.702  1.00  0.00           O  
ATOM    957  CB  LEU A 125       9.863 -18.809  -5.841  1.00  0.00           C  
ATOM    958  CG  LEU A 125       8.704 -18.906  -4.843  1.00  0.00           C  
ATOM    959  CD1 LEU A 125       7.383 -18.619  -5.549  1.00  0.00           C  
ATOM    960  CD2 LEU A 125       8.678 -20.291  -4.213  1.00  0.00           C  
ATOM    961  N   SER A 126       9.462 -15.530  -5.050  1.00  0.00           N  
ATOM    962  CA  SER A 126       9.645 -14.530  -4.002  1.00  0.00           C  
ATOM    963  C   SER A 126       9.298 -15.093  -2.623  1.00  0.00           C  
ATOM    964  O   SER A 126       8.261 -15.727  -2.451  1.00  0.00           O  
ATOM    965  CB  SER A 126       8.750 -13.308  -4.256  1.00  0.00           C  
ATOM    966  OG  SER A 126       8.807 -12.410  -3.159  1.00  0.00           O  
ATOM    967  N   PRO A 127      10.165 -14.853  -1.627  1.00  0.00           N  
ATOM    968  CA  PRO A 127       9.850 -15.313  -0.266  1.00  0.00           C  
ATOM    969  C   PRO A 127       8.809 -14.388   0.359  1.00  0.00           C  
ATOM    970  O   PRO A 127       8.169 -14.732   1.348  1.00  0.00           O  
ATOM    971  CB  PRO A 127      11.201 -15.235   0.448  1.00  0.00           C  
ATOM    972  CG  PRO A 127      11.874 -14.086  -0.237  1.00  0.00           C  
ATOM    973  CD  PRO A 127      11.529 -14.296  -1.699  1.00  0.00           C  
ATOM    974  N   VAL A 128       8.635 -13.199  -0.238  1.00  0.00           N  
ATOM    975  CA  VAL A 128       7.650 -12.225   0.226  1.00  0.00           C  
ATOM    976  C   VAL A 128       6.362 -12.463  -0.555  1.00  0.00           C  
ATOM    977  O   VAL A 128       6.370 -12.498  -1.785  1.00  0.00           O  
ATOM    978  CB  VAL A 128       8.119 -10.776  -0.026  1.00  0.00           C  
ATOM    979  CG1 VAL A 128       7.072  -9.782   0.485  1.00  0.00           C  
ATOM    980  CG2 VAL A 128       9.457 -10.528   0.656  1.00  0.00           C  
ATOM    981  N   ARG A 129       5.257 -12.641   0.166  1.00  0.00           N  
ATOM    982  CA  ARG A 129       3.964 -12.881  -0.465  1.00  0.00           C  
ATOM    983  C   ARG A 129       3.058 -11.655  -0.334  1.00  0.00           C  
ATOM    984  O   ARG A 129       3.392 -10.701   0.368  1.00  0.00           O  
ATOM    985  CB  ARG A 129       3.300 -14.110   0.151  1.00  0.00           C  
ATOM    986  CG  ARG A 129       4.082 -15.394  -0.092  1.00  0.00           C  
ATOM    987  CD  ARG A 129       3.354 -16.614   0.442  1.00  0.00           C  
ATOM    988  NE  ARG A 129       4.073 -17.844   0.123  1.00  0.00           N  
ATOM    989  CZ  ARG A 129       3.617 -19.067   0.365  1.00  0.00           C  
ATOM    990  NH1 ARG A 129       2.433 -19.236   0.949  1.00  0.00           N  
ATOM    991  NH2 ARG A 129       4.343 -20.119   0.034  1.00  0.00           N  
ATOM    992  N   LEU A 130       1.915 -11.687  -1.019  1.00  0.00           N  
ATOM    993  CA  LEU A 130       0.983 -10.569  -1.004  1.00  0.00           C  
ATOM    994  C   LEU A 130      -0.189 -10.796  -0.060  1.00  0.00           C  
ATOM    995  O   LEU A 130      -0.805 -11.860  -0.063  1.00  0.00           O  
ATOM    996  CB  LEU A 130       0.433 -10.314  -2.417  1.00  0.00           C  
ATOM    997  CG  LEU A 130       1.470 -10.071  -3.508  1.00  0.00           C  
ATOM    998  CD1 LEU A 130       0.770  -9.926  -4.856  1.00  0.00           C  
ATOM    999  CD2 LEU A 130       2.279  -8.820  -3.188  1.00  0.00           C  
ATOM   1000  N   GLY A 131      -0.503  -9.769   0.748  1.00  0.00           N  
ATOM   1001  CA  GLY A 131      -1.639  -9.856   1.645  1.00  0.00           C  
ATOM   1002  C   GLY A 131      -2.912  -9.853   0.812  1.00  0.00           C  
ATOM   1003  O   GLY A 131      -2.974  -9.214  -0.236  1.00  0.00           O  
ATOM   1004  N   ARG A 132      -3.941 -10.578   1.268  1.00  0.00           N  
ATOM   1005  CA  ARG A 132      -5.209 -10.650   0.557  1.00  0.00           C  
ATOM   1006  C   ARG A 132      -6.215  -9.641   1.116  1.00  0.00           C  
ATOM   1007  O   ARG A 132      -6.454  -9.592   2.323  1.00  0.00           O  
ATOM   1008  CB  ARG A 132      -5.776 -12.070   0.654  1.00  0.00           C  
ATOM   1009  CG  ARG A 132      -4.977 -13.111  -0.111  1.00  0.00           C  
ATOM   1010  CD  ARG A 132      -5.316 -14.533   0.342  1.00  0.00           C  
ATOM   1011  NE  ARG A 132      -6.723 -14.869   0.183  1.00  0.00           N  
ATOM   1012  CZ  ARG A 132      -7.239 -15.483  -0.880  1.00  0.00           C  
ATOM   1013  NH1 ARG A 132      -6.470 -15.815  -1.913  1.00  0.00           N  
ATOM   1014  NH2 ARG A 132      -8.539 -15.766  -0.923  1.00  0.00           N  
ATOM   1015  N   ASN A 133      -6.788  -8.837   0.232  1.00  0.00           N  
ATOM   1016  CA  ASN A 133      -7.785  -7.844   0.629  1.00  0.00           C  
ATOM   1017  C   ASN A 133      -8.608  -7.452  -0.599  1.00  0.00           C  
ATOM   1018  O   ASN A 133      -8.127  -6.713  -1.456  1.00  0.00           O  
ATOM   1019  CB  ASN A 133      -7.122  -6.603   1.227  1.00  0.00           C  
ATOM   1020  CG  ASN A 133      -8.121  -5.668   1.872  1.00  0.00           C  
ATOM   1021  OD1 ASN A 133      -9.277  -5.572   1.448  1.00  0.00           O  
ATOM   1022  ND2 ASN A 133      -7.695  -4.962   2.919  1.00  0.00           N  
ATOM   1023  N   PRO A 134      -9.851  -7.926  -0.687  1.00  0.00           N  
ATOM   1024  CA  PRO A 134     -10.693  -7.606  -1.838  1.00  0.00           C  
ATOM   1025  C   PRO A 134     -11.006  -6.117  -2.015  1.00  0.00           C  
ATOM   1026  O   PRO A 134     -11.371  -5.691  -3.105  1.00  0.00           O  
ATOM   1027  CB  PRO A 134     -11.958  -8.446  -1.598  1.00  0.00           C  
ATOM   1028  CG  PRO A 134     -12.009  -8.570  -0.113  1.00  0.00           C  
ATOM   1029  CD  PRO A 134     -10.564  -8.796   0.266  1.00  0.00           C  
ATOM   1030  N   HIS A 135     -10.830  -5.333  -0.955  1.00  0.00           N  
ATOM   1031  CA  HIS A 135     -11.088  -3.896  -1.040  1.00  0.00           C  
ATOM   1032  C   HIS A 135      -9.960  -3.163  -1.763  1.00  0.00           C  
ATOM   1033  O   HIS A 135     -10.145  -2.033  -2.225  1.00  0.00           O  
ATOM   1034  CB  HIS A 135     -11.279  -3.304   0.358  1.00  0.00           C  
ATOM   1035  CG  HIS A 135     -12.546  -3.742   1.028  1.00  0.00           C  
ATOM   1036  ND1 HIS A 135     -13.751  -3.096   0.846  1.00  0.00           N  
ATOM   1037  CD2 HIS A 135     -12.800  -4.779   1.857  1.00  0.00           C  
ATOM   1038  CE1 HIS A 135     -14.692  -3.718   1.538  1.00  0.00           C  
ATOM   1039  NE2 HIS A 135     -14.141  -4.743   2.154  1.00  0.00           N  
ATOM   1040  N   LEU A 136      -8.790  -3.792  -1.862  1.00  0.00           N  
ATOM   1041  CA  LEU A 136      -7.642  -3.178  -2.521  1.00  0.00           C  
ATOM   1042  C   LEU A 136      -7.152  -3.971  -3.734  1.00  0.00           C  
ATOM   1043  O   LEU A 136      -6.396  -3.461  -4.550  1.00  0.00           O  
ATOM   1044  CB  LEU A 136      -6.484  -3.009  -1.524  1.00  0.00           C  
ATOM   1045  CG  LEU A 136      -6.725  -2.024  -0.371  1.00  0.00           C  
ATOM   1046  CD1 LEU A 136      -5.538  -2.035   0.590  1.00  0.00           C  
ATOM   1047  CD2 LEU A 136      -6.947  -0.615  -0.926  1.00  0.00           C  
ATOM   1048  N   ALA A 137      -7.590  -5.236  -3.841  1.00  0.00           N  
ATOM   1049  CA  ALA A 137      -7.175  -6.101  -4.936  1.00  0.00           C  
ATOM   1050  C   ALA A 137      -7.429  -5.496  -6.317  1.00  0.00           C  
ATOM   1051  O   ALA A 137      -8.490  -4.932  -6.573  1.00  0.00           O  
ATOM   1052  CB  ALA A 137      -7.883  -7.452  -4.828  1.00  0.00           C  
ATOM   1053  N   GLY A 138      -6.433  -5.616  -7.196  1.00  0.00           N  
ATOM   1054  CA  GLY A 138      -6.560  -5.117  -8.551  1.00  0.00           C  
ATOM   1055  C   GLY A 138      -6.172  -3.657  -8.750  1.00  0.00           C  
ATOM   1056  O   GLY A 138      -5.931  -3.233  -9.880  1.00  0.00           O  
ATOM   1057  N   ILE A 139      -6.123  -2.899  -7.659  1.00  0.00           N  
ATOM   1058  CA  ILE A 139      -5.809  -1.468  -7.737  1.00  0.00           C  
ATOM   1059  C   ILE A 139      -4.308  -1.190  -7.699  1.00  0.00           C  
ATOM   1060  O   ILE A 139      -3.580  -1.774  -6.898  1.00  0.00           O  
ATOM   1061  CB  ILE A 139      -6.458  -0.694  -6.561  1.00  0.00           C  
ATOM   1062  CG1 ILE A 139      -7.963  -0.990  -6.483  1.00  0.00           C  
ATOM   1063  CG2 ILE A 139      -6.212   0.807  -6.708  1.00  0.00           C  
ATOM   1064  CD1 ILE A 139      -8.638  -0.381  -5.249  1.00  0.00           C  
ATOM   1065  N   LYS A 140      -3.839  -0.286  -8.556  1.00  0.00           N  
ATOM   1066  CA  LYS A 140      -2.428   0.112  -8.538  1.00  0.00           C  
ATOM   1067  C   LYS A 140      -2.345   1.296  -7.574  1.00  0.00           C  
ATOM   1068  O   LYS A 140      -2.112   2.439  -7.976  1.00  0.00           O  
ATOM   1069  CB  LYS A 140      -1.950   0.507  -9.944  1.00  0.00           C  
ATOM   1070  CG  LYS A 140      -0.429   0.547 -10.087  1.00  0.00           C  
ATOM   1071  CD  LYS A 140      -0.017   0.779 -11.547  1.00  0.00           C  
ATOM   1072  CE  LYS A 140       1.490   0.877 -11.730  1.00  0.00           C  
ATOM   1073  NZ  LYS A 140       2.193  -0.398 -11.412  1.00  0.00           N  
ATOM   1074  N   HIS A 141      -2.551   0.990  -6.284  1.00  0.00           N  
ATOM   1075  CA  HIS A 141      -2.530   2.017  -5.248  1.00  0.00           C  
ATOM   1076  C   HIS A 141      -1.109   2.302  -4.758  1.00  0.00           C  
ATOM   1077  O   HIS A 141      -0.168   1.586  -5.106  1.00  0.00           O  
ATOM   1078  CB  HIS A 141      -3.428   1.583  -4.081  1.00  0.00           C  
ATOM   1079  CG  HIS A 141      -3.111   0.226  -3.536  1.00  0.00           C  
ATOM   1080  ND1 HIS A 141      -1.982  -0.035  -2.789  1.00  0.00           N  
ATOM   1081  CD2 HIS A 141      -3.770  -0.950  -3.646  1.00  0.00           C  
ATOM   1082  CE1 HIS A 141      -1.954  -1.306  -2.461  1.00  0.00           C  
ATOM   1083  NE2 HIS A 141      -3.033  -1.895  -2.977  1.00  0.00           N  
ATOM   1084  N   LEU A 142      -0.961   3.353  -3.953  1.00  0.00           N  
ATOM   1085  CA  LEU A 142       0.353   3.774  -3.469  1.00  0.00           C  
ATOM   1086  C   LEU A 142       0.938   2.959  -2.317  1.00  0.00           C  
ATOM   1087  O   LEU A 142       2.066   3.223  -1.893  1.00  0.00           O  
ATOM   1088  CB  LEU A 142       0.316   5.261  -3.081  1.00  0.00           C  
ATOM   1089  CG  LEU A 142      -0.041   6.238  -4.213  1.00  0.00           C  
ATOM   1090  CD1 LEU A 142      -0.150   7.663  -3.663  1.00  0.00           C  
ATOM   1091  CD2 LEU A 142       1.018   6.167  -5.303  1.00  0.00           C  
ATOM   1092  N   ASN A 143       0.196   1.971  -1.806  1.00  0.00           N  
ATOM   1093  CA  ASN A 143       0.732   1.138  -0.725  1.00  0.00           C  
ATOM   1094  C   ASN A 143       1.537   0.026  -1.409  1.00  0.00           C  
ATOM   1095  O   ASN A 143       1.033  -1.068  -1.651  1.00  0.00           O  
ATOM   1096  CB  ASN A 143      -0.410   0.540   0.117  1.00  0.00           C  
ATOM   1097  CG  ASN A 143      -0.971   1.523   1.137  1.00  0.00           C  
ATOM   1098  OD1 ASN A 143      -1.594   1.121   2.125  1.00  0.00           O  
ATOM   1099  ND2 ASN A 143      -0.743   2.807   0.930  1.00  0.00           N  
ATOM   1100  N   ARG A 144       2.780   0.320  -1.726  1.00  0.00           N  
ATOM   1101  CA  ARG A 144       3.631  -0.588  -2.492  1.00  0.00           C  
ATOM   1102  C   ARG A 144       4.823  -1.175  -1.726  1.00  0.00           C  
ATOM   1103  O   ARG A 144       5.777  -1.663  -2.345  1.00  0.00           O  
ATOM   1104  CB  ARG A 144       4.152   0.134  -3.744  1.00  0.00           C  
ATOM   1105  CG  ARG A 144       3.087   0.596  -4.731  1.00  0.00           C  
ATOM   1106  CD  ARG A 144       2.484  -0.571  -5.514  1.00  0.00           C  
ATOM   1107  NE  ARG A 144       1.273  -1.094  -4.917  1.00  0.00           N  
ATOM   1108  CZ  ARG A 144       0.632  -2.209  -5.320  1.00  0.00           C  
ATOM   1109  NH1 ARG A 144       1.117  -2.924  -6.330  1.00  0.00           N  
ATOM   1110  NH2 ARG A 144      -0.473  -2.591  -4.709  1.00  0.00           N  
ATOM   1111  N   LEU A 145       4.782  -1.156  -0.385  1.00  0.00           N  
ATOM   1112  CA  LEU A 145       5.880  -1.722   0.401  1.00  0.00           C  
ATOM   1113  C   LEU A 145       6.150  -3.190   0.085  1.00  0.00           C  
ATOM   1114  O   LEU A 145       7.298  -3.623   0.103  1.00  0.00           O  
ATOM   1115  CB  LEU A 145       5.622  -1.561   1.906  1.00  0.00           C  
ATOM   1116  CG  LEU A 145       6.249  -0.323   2.564  1.00  0.00           C  
ATOM   1117  CD1 LEU A 145       5.826  -0.249   4.028  1.00  0.00           C  
ATOM   1118  CD2 LEU A 145       7.769  -0.383   2.448  1.00  0.00           C  
ATOM   1119  N   GLU A 146       5.090  -3.955  -0.204  1.00  0.00           N  
ATOM   1120  CA  GLU A 146       5.289  -5.368  -0.539  1.00  0.00           C  
ATOM   1121  C   GLU A 146       6.175  -5.488  -1.781  1.00  0.00           C  
ATOM   1122  O   GLU A 146       7.096  -6.305  -1.816  1.00  0.00           O  
ATOM   1123  CB  GLU A 146       3.943  -6.068  -0.776  1.00  0.00           C  
ATOM   1124  CG  GLU A 146       3.129  -6.234   0.510  1.00  0.00           C  
ATOM   1125  CD  GLU A 146       1.772  -6.875   0.274  1.00  0.00           C  
ATOM   1126  OE1 GLU A 146       1.143  -6.585  -0.762  1.00  0.00           O  
ATOM   1127  OE2 GLU A 146       1.324  -7.661   1.140  1.00  0.00           O  
ATOM   1128  N   GLN A 147       5.921  -4.658  -2.795  1.00  0.00           N  
ATOM   1129  CA  GLN A 147       6.717  -4.686  -4.021  1.00  0.00           C  
ATOM   1130  C   GLN A 147       8.152  -4.223  -3.781  1.00  0.00           C  
ATOM   1131  O   GLN A 147       9.085  -4.726  -4.404  1.00  0.00           O  
ATOM   1132  CB  GLN A 147       6.066  -3.819  -5.112  1.00  0.00           C  
ATOM   1133  CG  GLN A 147       4.801  -4.434  -5.740  1.00  0.00           C  
ATOM   1134  CD  GLN A 147       3.664  -4.589  -4.757  1.00  0.00           C  
ATOM   1135  OE1 GLN A 147       3.393  -3.703  -3.936  1.00  0.00           O  
ATOM   1136  NE2 GLN A 147       2.981  -5.725  -4.810  1.00  0.00           N  
ATOM   1137  N   VAL A 148       8.329  -3.264  -2.864  1.00  0.00           N  
ATOM   1138  CA  VAL A 148       9.668  -2.782  -2.539  1.00  0.00           C  
ATOM   1139  C   VAL A 148      10.470  -3.934  -1.916  1.00  0.00           C  
ATOM   1140  O   VAL A 148      11.627  -4.153  -2.277  1.00  0.00           O  
ATOM   1141  CB  VAL A 148       9.608  -1.582  -1.558  1.00  0.00           C  
ATOM   1142  CG1 VAL A 148      11.008  -1.220  -1.063  1.00  0.00           C  
ATOM   1143  CG2 VAL A 148       8.981  -0.379  -2.257  1.00  0.00           C  
ATOM   1144  N   LEU A 149       9.850  -4.668  -0.994  1.00  0.00           N  
ATOM   1145  CA  LEU A 149      10.525  -5.790  -0.350  1.00  0.00           C  
ATOM   1146  C   LEU A 149      10.757  -6.938  -1.329  1.00  0.00           C  
ATOM   1147  O   LEU A 149      11.811  -7.581  -1.301  1.00  0.00           O  
ATOM   1148  CB  LEU A 149       9.710  -6.282   0.854  1.00  0.00           C  
ATOM   1149  CG  LEU A 149       9.567  -5.280   2.014  1.00  0.00           C  
ATOM   1150  CD1 LEU A 149       8.768  -5.919   3.147  1.00  0.00           C  
ATOM   1151  CD2 LEU A 149      10.939  -4.848   2.511  1.00  0.00           C  
ATOM   1152  N   ILE A 150       9.783  -7.205  -2.200  1.00  0.00           N  
ATOM   1153  CA  ILE A 150       9.921  -8.264  -3.206  1.00  0.00           C  
ATOM   1154  C   ILE A 150      11.119  -7.951  -4.099  1.00  0.00           C  
ATOM   1155  O   ILE A 150      11.935  -8.833  -4.383  1.00  0.00           O  
ATOM   1156  CB  ILE A 150       8.634  -8.381  -4.064  1.00  0.00           C  
ATOM   1157  CG1 ILE A 150       7.505  -8.978  -3.215  1.00  0.00           C  
ATOM   1158  CG2 ILE A 150       8.890  -9.231  -5.309  1.00  0.00           C  
ATOM   1159  CD1 ILE A 150       6.119  -8.838  -3.840  1.00  0.00           C  
ATOM   1160  N   ARG A 151      11.229  -6.699  -4.540  1.00  0.00           N  
ATOM   1161  CA  ARG A 151      12.332  -6.298  -5.414  1.00  0.00           C  
ATOM   1162  C   ARG A 151      13.674  -6.419  -4.691  1.00  0.00           C  
ATOM   1163  O   ARG A 151      14.662  -6.851  -5.288  1.00  0.00           O  
ATOM   1164  CB  ARG A 151      12.130  -4.855  -5.890  1.00  0.00           C  
ATOM   1165  CG  ARG A 151      13.203  -4.358  -6.864  1.00  0.00           C  
ATOM   1166  CD  ARG A 151      13.131  -5.086  -8.195  1.00  0.00           C  
ATOM   1167  NE  ARG A 151      14.389  -5.002  -8.934  1.00  0.00           N  
ATOM   1168  CZ  ARG A 151      14.586  -5.484 -10.156  1.00  0.00           C  
ATOM   1169  NH1 ARG A 151      13.592  -6.083 -10.806  1.00  0.00           N  
ATOM   1170  NH2 ARG A 151      15.779  -5.386 -10.731  1.00  0.00           N  
ATOM   1171  N   SER A 152      13.706  -6.058  -3.409  1.00  0.00           N  
ATOM   1172  CA  SER A 152      14.933  -6.150  -2.631  1.00  0.00           C  
ATOM   1173  C   SER A 152      15.427  -7.595  -2.545  1.00  0.00           C  
ATOM   1174  O   SER A 152      16.613  -7.866  -2.726  1.00  0.00           O  
ATOM   1175  CB  SER A 152      14.706  -5.602  -1.216  1.00  0.00           C  
ATOM   1176  OG  SER A 152      15.909  -5.648  -0.459  1.00  0.00           O  
ATOM   1177  N   HIS A 153      14.511  -8.527  -2.288  1.00  0.00           N  
ATOM   1178  CA  HIS A 153      14.877  -9.944  -2.215  1.00  0.00           C  
ATOM   1179  C   HIS A 153      15.272 -10.471  -3.591  1.00  0.00           C  
ATOM   1180  O   HIS A 153      16.188 -11.280  -3.718  1.00  0.00           O  
ATOM   1181  CB  HIS A 153      13.718 -10.756  -1.643  1.00  0.00           C  
ATOM   1182  CG  HIS A 153      13.579 -10.634  -0.153  1.00  0.00           C  
ATOM   1183  ND1 HIS A 153      14.074 -11.575   0.728  1.00  0.00           N  
ATOM   1184  CD2 HIS A 153      13.018  -9.668   0.618  1.00  0.00           C  
ATOM   1185  CE1 HIS A 153      13.833 -11.199   1.974  1.00  0.00           C  
ATOM   1186  NE2 HIS A 153      13.194 -10.043   1.934  1.00  0.00           N  
ATOM   1187  N   LEU A 154      14.577 -10.019  -4.632  1.00  0.00           N  
ATOM   1188  CA  LEU A 154      14.877 -10.435  -6.000  1.00  0.00           C  
ATOM   1189  C   LEU A 154      16.306 -10.054  -6.384  1.00  0.00           C  
ATOM   1190  O   LEU A 154      17.008 -10.822  -7.045  1.00  0.00           O  
ATOM   1191  CB  LEU A 154      13.898  -9.780  -6.985  1.00  0.00           C  
ATOM   1192  CG  LEU A 154      14.194  -9.966  -8.479  1.00  0.00           C  
ATOM   1193  CD1 LEU A 154      14.122 -11.446  -8.856  1.00  0.00           C  
ATOM   1194  CD2 LEU A 154      13.189  -9.154  -9.303  1.00  0.00           C  
ATOM   1195  N   GLU A 155      16.749  -8.869  -5.962  1.00  0.00           N  
ATOM   1196  CA  GLU A 155      18.091  -8.388  -6.295  1.00  0.00           C  
ATOM   1197  C   GLU A 155      19.215  -9.174  -5.620  1.00  0.00           C  
ATOM   1198  O   GLU A 155      20.389  -8.942  -5.890  1.00  0.00           O  
ATOM   1199  CB  GLU A 155      18.188  -6.891  -6.006  1.00  0.00           C  
ATOM   1200  CG  GLU A 155      17.351  -6.088  -6.995  1.00  0.00           C  
ATOM   1201  CD  GLU A 155      17.197  -4.613  -6.646  1.00  0.00           C  
ATOM   1202  OE1 GLU A 155      17.468  -4.238  -5.497  1.00  0.00           O  
ATOM   1203  OE2 GLU A 155      16.779  -3.843  -7.542  1.00  0.00           O  
ATOM   1204  N   GLN A 156      18.848 -10.121  -4.753  1.00  0.00           N  
ATOM   1205  CA  GLN A 156      19.835 -10.978  -4.115  1.00  0.00           C  
ATOM   1206  C   GLN A 156      19.974 -12.265  -4.938  1.00  0.00           C  
ATOM   1207  O   GLN A 156      20.762 -13.149  -4.600  1.00  0.00           O  
ATOM   1208  CB  GLN A 156      19.405 -11.329  -2.688  1.00  0.00           C  
ATOM   1209  CG  GLN A 156      19.314 -10.130  -1.748  1.00  0.00           C  
ATOM   1210  CD  GLN A 156      18.894 -10.523  -0.350  1.00  0.00           C  
ATOM   1211  OE1 GLN A 156      19.564 -11.326   0.314  1.00  0.00           O  
ATOM   1212  NE2 GLN A 156      17.784  -9.969   0.121  1.00  0.00           N  
ATOM   1213  N   THR A 157      19.201 -12.364  -6.036  1.00  0.00           N  
ATOM   1214  CA  THR A 157      19.246 -13.525  -6.918  1.00  0.00           C  
ATOM   1215  C   THR A 157      19.760 -13.097  -8.291  1.00  0.00           C  
ATOM   1216  O   THR A 157      20.028 -11.919  -8.519  1.00  0.00           O  
ATOM   1217  CB  THR A 157      17.846 -14.157  -7.107  1.00  0.00           C  
ATOM   1218  OG1 THR A 157      17.069 -13.334  -7.988  1.00  0.00           O  
ATOM   1219  CG2 THR A 157      17.119 -14.286  -5.767  1.00  0.00           C  
ATOM   1220  N   ASN A 158      19.889 -14.063  -9.209  1.00  0.00           N  
ATOM   1221  CA  ASN A 158      20.333 -13.768 -10.565  1.00  0.00           C  
ATOM   1222  C   ASN A 158      19.153 -13.665 -11.533  1.00  0.00           C  
ATOM   1223  O   ASN A 158      19.348 -13.499 -12.741  1.00  0.00           O  
ATOM   1224  CB  ASN A 158      21.296 -14.853 -11.063  1.00  0.00           C  
ATOM   1225  CG  ASN A 158      22.600 -14.860 -10.302  1.00  0.00           C  
ATOM   1226  OD1 ASN A 158      23.190 -13.809 -10.029  1.00  0.00           O  
ATOM   1227  ND2 ASN A 158      23.078 -16.045  -9.958  1.00  0.00           N  
ATOM   1228  N   ALA A 159      17.926 -13.750 -11.013  1.00  0.00           N  
ATOM   1229  CA  ALA A 159      16.727 -13.675 -11.848  1.00  0.00           C  
ATOM   1230  C   ALA A 159      16.358 -12.237 -12.206  1.00  0.00           C  
ATOM   1231  O   ALA A 159      16.731 -11.295 -11.512  1.00  0.00           O  
ATOM   1232  CB  ALA A 159      15.555 -14.361 -11.143  1.00  0.00           C  
ATOM   1233  N   ASP A 160      15.617 -12.090 -13.306  1.00  0.00           N  
ATOM   1234  CA  ASP A 160      15.190 -10.784 -13.784  1.00  0.00           C  
ATOM   1235  C   ASP A 160      13.918 -10.279 -13.118  1.00  0.00           C  
ATOM   1236  O   ASP A 160      13.723  -9.075 -12.954  1.00  0.00           O  
ATOM   1237  CB  ASP A 160      14.967 -10.833 -15.299  1.00  0.00           C  
ATOM   1238  CG  ASP A 160      16.199 -11.275 -16.056  1.00  0.00           C  
ATOM   1239  OD1 ASP A 160      17.241 -10.587 -15.952  1.00  0.00           O  
ATOM   1240  OD2 ASP A 160      16.123 -12.312 -16.751  1.00  0.00           O  
ATOM   1241  N   GLU A 161      13.035 -11.212 -12.751  1.00  0.00           N  
ATOM   1242  CA  GLU A 161      11.767 -10.850 -12.109  1.00  0.00           C  
ATOM   1243  C   GLU A 161      11.405 -11.902 -11.079  1.00  0.00           C  
ATOM   1244  O   GLU A 161      12.020 -12.963 -11.008  1.00  0.00           O  
ATOM   1245  CB  GLU A 161      10.641 -10.715 -13.142  1.00  0.00           C  
ATOM   1246  CG  GLU A 161      10.114  -9.286 -13.334  1.00  0.00           C  
ATOM   1247  CD  GLU A 161       9.260  -8.774 -12.173  1.00  0.00           C  
ATOM   1248  OE1 GLU A 161       9.247  -9.401 -11.089  1.00  0.00           O  
ATOM   1249  OE2 GLU A 161       8.593  -7.741 -12.357  1.00  0.00           O  
ATOM   1250  N   ALA A 162      10.396 -11.602 -10.279  1.00  0.00           N  
ATOM   1251  CA  ALA A 162       9.968 -12.500  -9.225  1.00  0.00           C  
ATOM   1252  C   ALA A 162       8.594 -13.089  -9.522  1.00  0.00           C  
ATOM   1253  O   ALA A 162       7.743 -12.437 -10.118  1.00  0.00           O  
ATOM   1254  CB  ALA A 162       9.912 -11.758  -7.897  1.00  0.00           C  
ATOM   1255  N   LEU A 163       8.396 -14.355  -9.109  1.00  0.00           N  
ATOM   1256  CA  LEU A 163       7.094 -14.985  -9.206  1.00  0.00           C  
ATOM   1257  C   LEU A 163       6.535 -14.822  -7.796  1.00  0.00           C  
ATOM   1258  O   LEU A 163       7.153 -15.260  -6.821  1.00  0.00           O  
ATOM   1259  CB  LEU A 163       7.194 -16.470  -9.570  1.00  0.00           C  
ATOM   1260  CG  LEU A 163       5.839 -17.185  -9.695  1.00  0.00           C  
ATOM   1261  CD1 LEU A 163       5.001 -16.529 -10.788  1.00  0.00           C  
ATOM   1262  CD2 LEU A 163       6.055 -18.664 -10.020  1.00  0.00           C  
ATOM   1263  N   VAL A 164       5.378 -14.162  -7.684  1.00  0.00           N  
ATOM   1264  CA  VAL A 164       4.801 -13.843  -6.376  1.00  0.00           C  
ATOM   1265  C   VAL A 164       3.483 -14.548  -6.078  1.00  0.00           C  
ATOM   1266  O   VAL A 164       2.557 -14.538  -6.886  1.00  0.00           O  
ATOM   1267  CB  VAL A 164       4.593 -12.313  -6.259  1.00  0.00           C  
ATOM   1268  CG1 VAL A 164       4.165 -11.941  -4.845  1.00  0.00           C  
ATOM   1269  CG2 VAL A 164       5.878 -11.572  -6.635  1.00  0.00           C  
ATOM   1270  N   LEU A 165       3.415 -15.156  -4.896  1.00  0.00           N  
ATOM   1271  CA  LEU A 165       2.213 -15.847  -4.439  1.00  0.00           C  
ATOM   1272  C   LEU A 165       1.502 -14.946  -3.433  1.00  0.00           C  
ATOM   1273  O   LEU A 165       2.097 -14.010  -2.902  1.00  0.00           O  
ATOM   1274  CB  LEU A 165       2.573 -17.168  -3.745  1.00  0.00           C  
ATOM   1275  CG  LEU A 165       3.596 -18.075  -4.428  1.00  0.00           C  
ATOM   1276  CD1 LEU A 165       3.829 -19.317  -3.568  1.00  0.00           C  
ATOM   1277  CD2 LEU A 165       3.101 -18.464  -5.811  1.00  0.00           C  
ATOM   1278  N   ASP A 166       0.212 -15.227  -3.170  1.00  0.00           N  
ATOM   1279  CA  ASP A 166      -0.475 -14.460  -2.140  1.00  0.00           C  
ATOM   1280  C   ASP A 166      -0.283 -15.207  -0.816  1.00  0.00           C  
ATOM   1281  O   ASP A 166       0.358 -16.263  -0.779  1.00  0.00           O  
ATOM   1282  CB  ASP A 166      -1.962 -14.229  -2.480  1.00  0.00           C  
ATOM   1283  CG  ASP A 166      -2.811 -15.488  -2.456  1.00  0.00           C  
ATOM   1284  OD1 ASP A 166      -2.374 -16.535  -1.954  1.00  0.00           O  
ATOM   1285  OD2 ASP A 166      -3.966 -15.404  -2.933  1.00  0.00           O  
ATOM   1286  N   SER A 167      -0.829 -14.666   0.269  1.00  0.00           N  
ATOM   1287  CA  SER A 167      -0.653 -15.259   1.592  1.00  0.00           C  
ATOM   1288  C   SER A 167      -1.172 -16.689   1.743  1.00  0.00           C  
ATOM   1289  O   SER A 167      -0.774 -17.388   2.677  1.00  0.00           O  
ATOM   1290  CB  SER A 167      -1.290 -14.363   2.663  1.00  0.00           C  
ATOM   1291  OG  SER A 167      -2.679 -14.221   2.447  1.00  0.00           O  
ATOM   1292  N   GLU A 168      -2.035 -17.125   0.833  1.00  0.00           N  
ATOM   1293  CA  GLU A 168      -2.559 -18.486   0.893  1.00  0.00           C  
ATOM   1294  C   GLU A 168      -1.839 -19.411  -0.090  1.00  0.00           C  
ATOM   1295  O   GLU A 168      -2.224 -20.572  -0.258  1.00  0.00           O  
ATOM   1296  CB  GLU A 168      -4.071 -18.490   0.642  1.00  0.00           C  
ATOM   1297  CG  GLU A 168      -4.842 -17.871   1.800  1.00  0.00           C  
ATOM   1298  CD  GLU A 168      -6.359 -17.922   1.617  1.00  0.00           C  
ATOM   1299  OE1 GLU A 168      -6.829 -18.626   0.696  1.00  0.00           O  
ATOM   1300  OE2 GLU A 168      -7.070 -17.257   2.395  1.00  0.00           O  
ATOM   1301  N   GLY A 169      -0.778 -18.901  -0.727  1.00  0.00           N  
ATOM   1302  CA  GLY A 169       0.020 -19.717  -1.634  1.00  0.00           C  
ATOM   1303  C   GLY A 169      -0.402 -19.777  -3.091  1.00  0.00           C  
ATOM   1304  O   GLY A 169       0.145 -20.573  -3.852  1.00  0.00           O  
ATOM   1305  N   TRP A 170      -1.370 -18.947  -3.493  1.00  0.00           N  
ATOM   1306  CA  TRP A 170      -1.827 -18.946  -4.875  1.00  0.00           C  
ATOM   1307  C   TRP A 170      -0.992 -18.015  -5.752  1.00  0.00           C  
ATOM   1308  O   TRP A 170      -0.690 -16.887  -5.352  1.00  0.00           O  
ATOM   1309  CB  TRP A 170      -3.294 -18.526  -4.950  1.00  0.00           C  
ATOM   1310  CG  TRP A 170      -4.200 -19.365  -4.104  1.00  0.00           C  
ATOM   1311  CD1 TRP A 170      -4.919 -18.957  -3.018  1.00  0.00           C  
ATOM   1312  CD2 TRP A 170      -4.465 -20.767  -4.255  1.00  0.00           C  
ATOM   1313  NE1 TRP A 170      -5.629 -20.013  -2.488  1.00  0.00           N  
ATOM   1314  CE2 TRP A 170      -5.368 -21.134  -3.226  1.00  0.00           C  
ATOM   1315  CE3 TRP A 170      -4.037 -21.744  -5.168  1.00  0.00           C  
ATOM   1316  CZ2 TRP A 170      -5.832 -22.446  -3.088  1.00  0.00           C  
ATOM   1317  CZ3 TRP A 170      -4.509 -23.058  -5.020  1.00  0.00           C  
ATOM   1318  CH2 TRP A 170      -5.399 -23.388  -3.989  1.00  0.00           C  
ATOM   1319  N   VAL A 171      -0.627 -18.484  -6.949  1.00  0.00           N  
ATOM   1320  CA  VAL A 171       0.145 -17.675  -7.879  1.00  0.00           C  
ATOM   1321  C   VAL A 171      -0.674 -16.425  -8.185  1.00  0.00           C  
ATOM   1322  O   VAL A 171      -1.859 -16.517  -8.511  1.00  0.00           O  
ATOM   1323  CB  VAL A 171       0.424 -18.441  -9.185  1.00  0.00           C  
ATOM   1324  CG1 VAL A 171       1.136 -17.535 -10.182  1.00  0.00           C  
ATOM   1325  CG2 VAL A 171       1.283 -19.667  -8.890  1.00  0.00           C  
ATOM   1326  N   THR A 172      -0.039 -15.250  -8.070  1.00  0.00           N  
ATOM   1327  CA  THR A 172      -0.760 -13.998  -8.266  1.00  0.00           C  
ATOM   1328  C   THR A 172      -0.179 -13.096  -9.361  1.00  0.00           C  
ATOM   1329  O   THR A 172      -0.890 -12.699 -10.278  1.00  0.00           O  
ATOM   1330  CB  THR A 172      -0.851 -13.225  -6.939  1.00  0.00           C  
ATOM   1331  OG1 THR A 172      -1.486 -14.056  -5.954  1.00  0.00           O  
ATOM   1332  CG2 THR A 172      -1.668 -11.948  -7.115  1.00  0.00           C  
ATOM   1333  N   GLU A 173       1.094 -12.764  -9.271  1.00  0.00           N  
ATOM   1334  CA  GLU A 173       1.725 -11.903 -10.270  1.00  0.00           C  
ATOM   1335  C   GLU A 173       3.241 -11.893 -10.072  1.00  0.00           C  
ATOM   1336  O   GLU A 173       3.786 -12.756  -9.376  1.00  0.00           O  
ATOM   1337  CB  GLU A 173       1.175 -10.469 -10.162  1.00  0.00           C  
ATOM   1338  CG  GLU A 173       1.447  -9.794  -8.818  1.00  0.00           C  
ATOM   1339  CD  GLU A 173       0.893  -8.370  -8.745  1.00  0.00           C  
ATOM   1340  OE1 GLU A 173       0.087  -7.985  -9.611  1.00  0.00           O  
ATOM   1341  OE2 GLU A 173       1.269  -7.638  -7.802  1.00  0.00           O  
ATOM   1342  N   CYS A 174       3.916 -10.926 -10.698  1.00  0.00           N  
ATOM   1343  CA  CYS A 174       5.351 -10.745 -10.543  1.00  0.00           C  
ATOM   1344  C   CYS A 174       5.534  -9.476  -9.705  1.00  0.00           C  
ATOM   1345  O   CYS A 174       4.563  -8.894  -9.231  1.00  0.00           O  
ATOM   1346  CB  CYS A 174       6.016 -10.582 -11.907  1.00  0.00           C  
ATOM   1347  SG  CYS A 174       5.949 -12.062 -12.940  1.00  0.00           S  
ATOM   1348  N   CYS A 175       6.768  -9.033  -9.529  1.00  0.00           N  
ATOM   1349  CA  CYS A 175       7.017  -7.829  -8.739  1.00  0.00           C  
ATOM   1350  C   CYS A 175       6.379  -6.604  -9.389  1.00  0.00           C  
ATOM   1351  O   CYS A 175       5.711  -5.807  -8.720  1.00  0.00           O  
ATOM   1352  CB  CYS A 175       8.522  -7.606  -8.579  1.00  0.00           C  
ATOM   1353  SG  CYS A 175       8.929  -6.129  -7.615  1.00  0.00           S  
ATOM   1354  N   ALA A 176       6.588  -6.455 -10.710  1.00  0.00           N  
ATOM   1355  CA  ALA A 176       6.064  -5.293 -11.418  1.00  0.00           C  
ATOM   1356  C   ALA A 176       5.375  -5.660 -12.735  1.00  0.00           C  
ATOM   1357  O   ALA A 176       5.318  -4.853 -13.662  1.00  0.00           O  
ATOM   1358  CB  ALA A 176       7.200  -4.300 -11.677  1.00  0.00           C  
ATOM   1359  N   ALA A 177       4.845  -6.876 -12.818  1.00  0.00           N  
ATOM   1360  CA  ALA A 177       4.187  -7.340 -14.033  1.00  0.00           C  
ATOM   1361  C   ALA A 177       3.169  -8.434 -13.743  1.00  0.00           C  
ATOM   1362  O   ALA A 177       3.190  -9.045 -12.675  1.00  0.00           O  
ATOM   1363  CB  ALA A 177       5.230  -7.863 -15.019  1.00  0.00           C  
ATOM   1364  N   ASN A 178       2.266  -8.661 -14.697  1.00  0.00           N  
ATOM   1365  CA  ASN A 178       1.290  -9.735 -14.578  1.00  0.00           C  
ATOM   1366  C   ASN A 178       1.851 -10.909 -15.382  1.00  0.00           C  
ATOM   1367  O   ASN A 178       2.793 -10.745 -16.160  1.00  0.00           O  
ATOM   1368  CB  ASN A 178      -0.068  -9.320 -15.144  1.00  0.00           C  
ATOM   1369  CG  ASN A 178      -0.734  -8.249 -14.315  1.00  0.00           C  
ATOM   1370  OD1 ASN A 178      -0.913  -7.116 -14.771  1.00  0.00           O  
ATOM   1371  ND2 ASN A 178      -1.116  -8.601 -13.097  1.00  0.00           N  
ATOM   1372  N   LEU A 179       1.277 -12.094 -15.210  1.00  0.00           N  
ATOM   1373  CA  LEU A 179       1.766 -13.243 -15.963  1.00  0.00           C  
ATOM   1374  C   LEU A 179       0.645 -14.100 -16.525  1.00  0.00           C  
ATOM   1375  O   LEU A 179      -0.471 -14.118 -16.012  1.00  0.00           O  
ATOM   1376  CB  LEU A 179       2.684 -14.118 -15.101  1.00  0.00           C  
ATOM   1377  CG  LEU A 179       2.057 -15.014 -14.025  1.00  0.00           C  
ATOM   1378  CD1 LEU A 179       3.008 -16.153 -13.686  1.00  0.00           C  
ATOM   1379  CD2 LEU A 179       1.731 -14.203 -12.785  1.00  0.00           C  
ATOM   1380  N   PHE A 180       0.984 -14.814 -17.602  1.00  0.00           N  
ATOM   1381  CA  PHE A 180       0.085 -15.741 -18.275  1.00  0.00           C  
ATOM   1382  C   PHE A 180       0.925 -16.985 -18.542  1.00  0.00           C  
ATOM   1383  O   PHE A 180       2.140 -16.894 -18.724  1.00  0.00           O  
ATOM   1384  CB  PHE A 180      -0.382 -15.211 -19.639  1.00  0.00           C  
ATOM   1385  CG  PHE A 180      -1.289 -14.019 -19.576  1.00  0.00           C  
ATOM   1386  CD1 PHE A 180      -0.772 -12.746 -19.399  1.00  0.00           C  
ATOM   1387  CD2 PHE A 180      -2.655 -14.171 -19.752  1.00  0.00           C  
ATOM   1388  CE1 PHE A 180      -1.613 -11.628 -19.387  1.00  0.00           C  
ATOM   1389  CE2 PHE A 180      -3.501 -13.064 -19.746  1.00  0.00           C  
ATOM   1390  CZ  PHE A 180      -2.988 -11.783 -19.562  1.00  0.00           C  
ATOM   1391  N   TRP A 181       0.287 -18.146 -18.573  1.00  0.00           N  
ATOM   1392  CA  TRP A 181       0.997 -19.361 -18.958  1.00  0.00           C  
ATOM   1393  C   TRP A 181       0.063 -20.192 -19.822  1.00  0.00           C  
ATOM   1394  O   TRP A 181      -1.162 -20.112 -19.707  1.00  0.00           O  
ATOM   1395  CB  TRP A 181       1.515 -20.155 -17.754  1.00  0.00           C  
ATOM   1396  CG  TRP A 181       0.483 -20.710 -16.809  1.00  0.00           C  
ATOM   1397  CD1 TRP A 181      -0.111 -21.937 -16.869  1.00  0.00           C  
ATOM   1398  CD2 TRP A 181      -0.032 -20.069 -15.629  1.00  0.00           C  
ATOM   1399  NE1 TRP A 181      -0.964 -22.101 -15.806  1.00  0.00           N  
ATOM   1400  CE2 TRP A 181      -0.936 -20.975 -15.033  1.00  0.00           C  
ATOM   1401  CE3 TRP A 181       0.192 -18.826 -15.025  1.00  0.00           C  
ATOM   1402  CZ2 TRP A 181      -1.623 -20.663 -13.850  1.00  0.00           C  
ATOM   1403  CZ3 TRP A 181      -0.498 -18.517 -13.856  1.00  0.00           C  
ATOM   1404  CH2 TRP A 181      -1.392 -19.430 -13.286  1.00  0.00           C  
ATOM   1405  N   ARG A 182       0.662 -20.985 -20.713  1.00  0.00           N  
ATOM   1406  CA  ARG A 182      -0.098 -21.786 -21.657  1.00  0.00           C  
ATOM   1407  C   ARG A 182       0.185 -23.265 -21.500  1.00  0.00           C  
ATOM   1408  O   ARG A 182       1.327 -23.674 -21.307  1.00  0.00           O  
ATOM   1409  CB  ARG A 182       0.235 -21.364 -23.091  1.00  0.00           C  
ATOM   1410  CG  ARG A 182      -0.454 -22.193 -24.171  1.00  0.00           C  
ATOM   1411  CD  ARG A 182       0.019 -21.805 -25.570  1.00  0.00           C  
ATOM   1412  NE  ARG A 182       1.431 -22.073 -25.782  1.00  0.00           N  
ATOM   1413  CZ  ARG A 182       1.943 -23.275 -26.014  1.00  0.00           C  
ATOM   1414  NH1 ARG A 182       1.157 -24.346 -26.067  1.00  0.00           N  
ATOM   1415  NH2 ARG A 182       3.248 -23.416 -26.186  1.00  0.00           N  
ATOM   1416  N   LYS A 183      -0.867 -24.079 -21.590  1.00  0.00           N  
ATOM   1417  CA  LYS A 183      -0.737 -25.525 -21.578  1.00  0.00           C  
ATOM   1418  C   LYS A 183      -1.625 -25.991 -22.717  1.00  0.00           C  
ATOM   1419  O   LYS A 183      -2.855 -25.913 -22.633  1.00  0.00           O  
ATOM   1420  CB  LYS A 183      -1.188 -26.126 -20.246  1.00  0.00           C  
ATOM   1421  CG  LYS A 183      -0.867 -27.607 -20.139  1.00  0.00           C  
ATOM   1422  CD  LYS A 183      -1.063 -28.148 -18.730  1.00  0.00           C  
ATOM   1423  CE  LYS A 183      -0.633 -29.594 -18.626  1.00  0.00           C  
ATOM   1424  NZ  LYS A 183      -0.797 -30.125 -17.250  1.00  0.00           N  
ATOM   1425  N   GLY A 184      -0.996 -26.428 -23.801  1.00  0.00           N  
ATOM   1426  CA  GLY A 184      -1.746 -26.821 -24.972  1.00  0.00           C  
ATOM   1427  C   GLY A 184      -2.384 -25.581 -25.588  1.00  0.00           C  
ATOM   1428  O   GLY A 184      -1.693 -24.597 -25.851  1.00  0.00           O  
ATOM   1429  N   ASN A 185      -3.695 -25.622 -25.798  1.00  0.00           N  
ATOM   1430  CA  ASN A 185      -4.404 -24.490 -26.391  1.00  0.00           C  
ATOM   1431  C   ASN A 185      -5.119 -23.622 -25.348  1.00  0.00           C  
ATOM   1432  O   ASN A 185      -5.897 -22.732 -25.693  1.00  0.00           O  
ATOM   1433  CB  ASN A 185      -5.415 -24.983 -27.427  1.00  0.00           C  
ATOM   1434  CG  ASN A 185      -5.849 -23.885 -28.377  1.00  0.00           C  
ATOM   1435  OD1 ASN A 185      -5.020 -23.259 -29.045  1.00  0.00           O  
ATOM   1436  ND2 ASN A 185      -7.153 -23.639 -28.446  1.00  0.00           N  
ATOM   1437  N   VAL A 186      -4.851 -23.876 -24.065  1.00  0.00           N  
ATOM   1438  CA  VAL A 186      -5.481 -23.107 -22.995  1.00  0.00           C  
ATOM   1439  C   VAL A 186      -4.468 -22.165 -22.349  1.00  0.00           C  
ATOM   1440  O   VAL A 186      -3.354 -22.569 -22.014  1.00  0.00           O  
ATOM   1441  CB  VAL A 186      -6.070 -24.033 -21.910  1.00  0.00           C  
ATOM   1442  CG1 VAL A 186      -6.847 -23.201 -20.880  1.00  0.00           C  
ATOM   1443  CG2 VAL A 186      -6.994 -25.071 -22.542  1.00  0.00           C  
ATOM   1444  N   VAL A 187      -4.861 -20.900 -22.201  1.00  0.00           N  
ATOM   1445  CA  VAL A 187      -4.003 -19.892 -21.581  1.00  0.00           C  
ATOM   1446  C   VAL A 187      -4.609 -19.530 -20.226  1.00  0.00           C  
ATOM   1447  O   VAL A 187      -5.810 -19.287 -20.116  1.00  0.00           O  
ATOM   1448  CB  VAL A 187      -3.897 -18.625 -22.455  1.00  0.00           C  
ATOM   1449  CG1 VAL A 187      -3.072 -17.552 -21.743  1.00  0.00           C  
ATOM   1450  CG2 VAL A 187      -3.247 -18.972 -23.793  1.00  0.00           C  
ATOM   1451  N   TYR A 188      -3.767 -19.508 -19.212  1.00  0.00           N  
ATOM   1452  CA  TYR A 188      -4.208 -19.203 -17.860  1.00  0.00           C  
ATOM   1453  C   TYR A 188      -3.578 -17.922 -17.322  1.00  0.00           C  
ATOM   1454  O   TYR A 188      -2.456 -17.573 -17.684  1.00  0.00           O  
ATOM   1455  CB  TYR A 188      -3.847 -20.349 -16.901  1.00  0.00           C  
ATOM   1456  CG  TYR A 188      -4.364 -21.705 -17.305  1.00  0.00           C  
ATOM   1457  CD1 TYR A 188      -3.646 -22.518 -18.188  1.00  0.00           C  
ATOM   1458  CD2 TYR A 188      -5.572 -22.189 -16.803  1.00  0.00           C  
ATOM   1459  CE1 TYR A 188      -4.124 -23.769 -18.557  1.00  0.00           C  
ATOM   1460  CE2 TYR A 188      -6.058 -23.435 -17.171  1.00  0.00           C  
ATOM   1461  CZ  TYR A 188      -5.336 -24.224 -18.046  1.00  0.00           C  
ATOM   1462  OH  TYR A 188      -5.812 -25.454 -18.409  1.00  0.00           O  
ATOM   1463  N   THR A 189      -4.299 -17.240 -16.447  1.00  0.00           N  
ATOM   1464  CA  THR A 189      -3.774 -16.057 -15.773  1.00  0.00           C  
ATOM   1465  C   THR A 189      -4.480 -16.012 -14.418  1.00  0.00           C  
ATOM   1466  O   THR A 189      -5.659 -16.369 -14.311  1.00  0.00           O  
ATOM   1467  CB  THR A 189      -4.011 -14.750 -16.574  1.00  0.00           C  
ATOM   1468  OG1 THR A 189      -3.199 -13.716 -15.996  1.00  0.00           O  
ATOM   1469  CG2 THR A 189      -5.475 -14.321 -16.559  1.00  0.00           C  
ATOM   1470  N   PRO A 190      -3.774 -15.629 -13.359  1.00  0.00           N  
ATOM   1471  CA  PRO A 190      -4.381 -15.599 -12.028  1.00  0.00           C  
ATOM   1472  C   PRO A 190      -5.557 -14.633 -11.894  1.00  0.00           C  
ATOM   1473  O   PRO A 190      -5.529 -13.541 -12.448  1.00  0.00           O  
ATOM   1474  CB  PRO A 190      -3.224 -15.174 -11.120  1.00  0.00           C  
ATOM   1475  CG  PRO A 190      -1.996 -15.601 -11.870  1.00  0.00           C  
ATOM   1476  CD  PRO A 190      -2.337 -15.275 -13.298  1.00  0.00           C  
ATOM   1477  N   ARG A 191      -6.588 -15.054 -11.143  1.00  0.00           N  
ATOM   1478  CA  ARG A 191      -7.685 -14.148 -10.825  1.00  0.00           C  
ATOM   1479  C   ARG A 191      -7.054 -13.144  -9.868  1.00  0.00           C  
ATOM   1480  O   ARG A 191      -6.180 -13.505  -9.067  1.00  0.00           O  
ATOM   1481  CB  ARG A 191      -8.820 -14.867 -10.094  1.00  0.00           C  
ATOM   1482  CG  ARG A 191      -9.591 -15.894 -10.901  1.00  0.00           C  
ATOM   1483  CD  ARG A 191     -10.999 -16.051 -10.344  1.00  0.00           C  
ATOM   1484  NE  ARG A 191     -11.050 -16.138  -8.890  1.00  0.00           N  
ATOM   1485  CZ  ARG A 191     -11.031 -17.276  -8.202  1.00  0.00           C  
ATOM   1486  NH1 ARG A 191     -10.979 -18.443  -8.836  1.00  0.00           N  
ATOM   1487  NH2 ARG A 191     -11.063 -17.243  -6.882  1.00  0.00           N  
ATOM   1488  N   LEU A 192      -7.470 -11.883  -9.933  1.00  0.00           N  
ATOM   1489  CA  LEU A 192      -6.905 -10.855  -9.068  1.00  0.00           C  
ATOM   1490  C   LEU A 192      -7.952 -10.218  -8.165  1.00  0.00           C  
ATOM   1491  O   LEU A 192      -7.940  -9.005  -7.932  1.00  0.00           O  
ATOM   1492  CB  LEU A 192      -6.201  -9.796  -9.917  1.00  0.00           C  
ATOM   1493  CG  LEU A 192      -5.090 -10.336 -10.833  1.00  0.00           C  
ATOM   1494  CD1 LEU A 192      -4.470  -9.195 -11.628  1.00  0.00           C  
ATOM   1495  CD2 LEU A 192      -4.017 -11.040 -10.001  1.00  0.00           C  
ATOM   1496  N   ASP A 193      -8.858 -11.045  -7.638  1.00  0.00           N  
ATOM   1497  CA  ASP A 193      -9.919 -10.556  -6.765  1.00  0.00           C  
ATOM   1498  C   ASP A 193      -9.519 -10.460  -5.291  1.00  0.00           C  
ATOM   1499  O   ASP A 193     -10.261  -9.912  -4.485  1.00  0.00           O  
ATOM   1500  CB  ASP A 193     -11.175 -11.426  -6.920  1.00  0.00           C  
ATOM   1501  CG  ASP A 193     -10.911 -12.905  -6.661  1.00  0.00           C  
ATOM   1502  OD1 ASP A 193      -9.759 -13.365  -6.781  1.00  0.00           O  
ATOM   1503  OD2 ASP A 193     -11.892 -13.622  -6.353  1.00  0.00           O  
ATOM   1504  N   GLN A 194      -8.335 -10.972  -4.946  1.00  0.00           N  
ATOM   1505  CA  GLN A 194      -7.872 -10.930  -3.567  1.00  0.00           C  
ATOM   1506  C   GLN A 194      -6.546 -10.187  -3.392  1.00  0.00           C  
ATOM   1507  O   GLN A 194      -6.244  -9.693  -2.305  1.00  0.00           O  
ATOM   1508  CB  GLN A 194      -7.721 -12.351  -3.008  1.00  0.00           C  
ATOM   1509  CG  GLN A 194      -9.032 -13.138  -2.922  1.00  0.00           C  
ATOM   1510  CD  GLN A 194     -10.041 -12.490  -1.987  1.00  0.00           C  
ATOM   1511  OE1 GLN A 194      -9.683 -12.015  -0.905  1.00  0.00           O  
ATOM   1512  NE2 GLN A 194     -11.294 -12.473  -2.391  1.00  0.00           N  
ATOM   1513  N   ALA A 195      -5.746 -10.112  -4.452  1.00  0.00           N  
ATOM   1514  CA  ALA A 195      -4.452  -9.433  -4.404  1.00  0.00           C  
ATOM   1515  C   ALA A 195      -3.950  -9.193  -5.817  1.00  0.00           C  
ATOM   1516  O   ALA A 195      -4.508  -9.721  -6.779  1.00  0.00           O  
ATOM   1517  CB  ALA A 195      -3.440 -10.266  -3.614  1.00  0.00           C  
ATOM   1518  N   GLY A 196      -2.885  -8.391  -5.932  1.00  0.00           N  
ATOM   1519  CA  GLY A 196      -2.300  -8.110  -7.230  1.00  0.00           C  
ATOM   1520  C   GLY A 196      -2.855  -6.862  -7.893  1.00  0.00           C  
ATOM   1521  O   GLY A 196      -3.824  -6.260  -7.421  1.00  0.00           O  
ATOM   1522  N   VAL A 197      -2.230  -6.477  -9.010  1.00  0.00           N  
ATOM   1523  CA  VAL A 197      -2.649  -5.303  -9.780  1.00  0.00           C  
ATOM   1524  C   VAL A 197      -3.195  -5.771 -11.125  1.00  0.00           C  
ATOM   1525  O   VAL A 197      -2.529  -6.504 -11.849  1.00  0.00           O  
ATOM   1526  CB  VAL A 197      -1.459  -4.347 -10.018  1.00  0.00           C  
ATOM   1527  CG1 VAL A 197      -1.864  -3.210 -10.959  1.00  0.00           C  
ATOM   1528  CG2 VAL A 197      -0.965  -3.780  -8.689  1.00  0.00           C  
ATOM   1529  N   ASN A 198      -4.414  -5.338 -11.452  1.00  0.00           N  
ATOM   1530  CA  ASN A 198      -5.022  -5.700 -12.727  1.00  0.00           C  
ATOM   1531  C   ASN A 198      -4.453  -4.752 -13.779  1.00  0.00           C  
ATOM   1532  O   ASN A 198      -5.045  -3.723 -14.108  1.00  0.00           O  
ATOM   1533  CB  ASN A 198      -6.551  -5.561 -12.651  1.00  0.00           C  
ATOM   1534  CG  ASN A 198      -7.242  -5.999 -13.926  1.00  0.00           C  
ATOM   1535  OD1 ASN A 198      -6.638  -6.644 -14.787  1.00  0.00           O  
ATOM   1536  ND2 ASN A 198      -8.519  -5.659 -14.051  1.00  0.00           N  
ATOM   1537  N   GLY A 199      -3.266  -5.100 -14.291  1.00  0.00           N  
ATOM   1538  CA  GLY A 199      -2.549  -4.260 -15.222  1.00  0.00           C  
ATOM   1539  C   GLY A 199      -3.240  -3.893 -16.523  1.00  0.00           C  
ATOM   1540  O   GLY A 199      -4.058  -4.640 -17.046  1.00  0.00           O  
ATOM   1541  N   ILE A 200      -2.880  -2.720 -17.042  1.00  0.00           N  
ATOM   1542  CA  ILE A 200      -3.422  -2.247 -18.309  1.00  0.00           C  
ATOM   1543  C   ILE A 200      -3.094  -3.254 -19.408  1.00  0.00           C  
ATOM   1544  O   ILE A 200      -3.952  -3.603 -20.222  1.00  0.00           O  
ATOM   1545  CB  ILE A 200      -2.815  -0.865 -18.676  1.00  0.00           C  
ATOM   1546  CG1 ILE A 200      -3.296   0.202 -17.692  1.00  0.00           C  
ATOM   1547  CG2 ILE A 200      -3.184  -0.482 -20.109  1.00  0.00           C  
ATOM   1548  CD1 ILE A 200      -4.794   0.368 -17.626  1.00  0.00           C  
ATOM   1549  N   MET A 201      -1.846  -3.739 -19.445  1.00  0.00           N  
ATOM   1550  CA  MET A 201      -1.447  -4.704 -20.468  1.00  0.00           C  
ATOM   1551  C   MET A 201      -2.077  -6.075 -20.224  1.00  0.00           C  
ATOM   1552  O   MET A 201      -2.326  -6.817 -21.170  1.00  0.00           O  
ATOM   1553  CB  MET A 201       0.078  -4.811 -20.545  1.00  0.00           C  
ATOM   1554  CG  MET A 201       0.588  -5.479 -21.823  1.00  0.00           C  
ATOM   1555  SD  MET A 201      -0.050  -4.731 -23.349  1.00  0.00           S  
ATOM   1556  CE  MET A 201       0.573  -3.057 -23.224  1.00  0.00           C  
ATOM   1557  N   ARG A 202      -2.346  -6.423 -18.965  1.00  0.00           N  
ATOM   1558  CA  ARG A 202      -3.021  -7.682 -18.655  1.00  0.00           C  
ATOM   1559  C   ARG A 202      -4.417  -7.629 -19.280  1.00  0.00           C  
ATOM   1560  O   ARG A 202      -4.847  -8.571 -19.934  1.00  0.00           O  
ATOM   1561  CB  ARG A 202      -3.147  -7.880 -17.138  1.00  0.00           C  
ATOM   1562  CG  ARG A 202      -4.008  -9.078 -16.731  1.00  0.00           C  
ATOM   1563  CD  ARG A 202      -4.092  -9.209 -15.205  1.00  0.00           C  
ATOM   1564  NE  ARG A 202      -4.832 -10.384 -14.777  1.00  0.00           N  
ATOM   1565  CZ  ARG A 202      -6.161 -10.444 -14.628  1.00  0.00           C  
ATOM   1566  NH1 ARG A 202      -6.908  -9.383 -14.893  1.00  0.00           N  
ATOM   1567  NH2 ARG A 202      -6.742 -11.566 -14.218  1.00  0.00           N  
ATOM   1568  N   GLN A 203      -5.119  -6.513 -19.067  1.00  0.00           N  
ATOM   1569  CA  GLN A 203      -6.454  -6.336 -19.620  1.00  0.00           C  
ATOM   1570  C   GLN A 203      -6.425  -6.362 -21.145  1.00  0.00           C  
ATOM   1571  O   GLN A 203      -7.311  -6.931 -21.786  1.00  0.00           O  
ATOM   1572  CB  GLN A 203      -7.058  -5.021 -19.130  1.00  0.00           C  
ATOM   1573  CG  GLN A 203      -7.291  -4.960 -17.623  1.00  0.00           C  
ATOM   1574  CD  GLN A 203      -7.831  -3.618 -17.177  1.00  0.00           C  
ATOM   1575  OE1 GLN A 203      -8.840  -3.145 -17.700  1.00  0.00           O  
ATOM   1576  NE2 GLN A 203      -7.161  -2.990 -16.220  1.00  0.00           N  
ATOM   1577  N   PHE A 204      -5.405  -5.745 -21.740  1.00  0.00           N  
ATOM   1578  CA  PHE A 204      -5.270  -5.707 -23.192  1.00  0.00           C  
ATOM   1579  C   PHE A 204      -5.032  -7.118 -23.736  1.00  0.00           C  
ATOM   1580  O   PHE A 204      -5.649  -7.519 -24.726  1.00  0.00           O  
ATOM   1581  CB  PHE A 204      -4.113  -4.786 -23.588  1.00  0.00           C  
ATOM   1582  CG  PHE A 204      -4.037  -4.496 -25.075  1.00  0.00           C  
ATOM   1583  CD1 PHE A 204      -5.030  -3.756 -25.694  1.00  0.00           C  
ATOM   1584  CD2 PHE A 204      -2.978  -4.971 -25.831  1.00  0.00           C  
ATOM   1585  CE1 PHE A 204      -4.965  -3.487 -27.059  1.00  0.00           C  
ATOM   1586  CE2 PHE A 204      -2.901  -4.705 -27.199  1.00  0.00           C  
ATOM   1587  CZ  PHE A 204      -3.899  -3.963 -27.811  1.00  0.00           C  
ATOM   1588  N   CYS A 205      -4.144  -7.881 -23.089  1.00  0.00           N  
ATOM   1589  CA  CYS A 205      -3.863  -9.247 -23.514  1.00  0.00           C  
ATOM   1590  C   CYS A 205      -5.098 -10.137 -23.396  1.00  0.00           C  
ATOM   1591  O   CYS A 205      -5.324 -11.014 -24.234  1.00  0.00           O  
ATOM   1592  CB  CYS A 205      -2.714  -9.844 -22.698  1.00  0.00           C  
ATOM   1593  SG  CYS A 205      -1.086  -9.184 -23.133  1.00  0.00           S  
ATOM   1594  N   ILE A 206      -5.899  -9.918 -22.357  1.00  0.00           N  
ATOM   1595  CA  ILE A 206      -7.120 -10.691 -22.174  1.00  0.00           C  
ATOM   1596  C   ILE A 206      -8.054 -10.449 -23.358  1.00  0.00           C  
ATOM   1597  O   ILE A 206      -8.662 -11.383 -23.890  1.00  0.00           O  
ATOM   1598  CB  ILE A 206      -7.819 -10.320 -20.840  1.00  0.00           C  
ATOM   1599  CG1 ILE A 206      -7.039 -10.936 -19.666  1.00  0.00           C  
ATOM   1600  CG2 ILE A 206      -9.274 -10.793 -20.833  1.00  0.00           C  
ATOM   1601  CD1 ILE A 206      -7.534 -10.531 -18.293  1.00  0.00           C  
ATOM   1602  N   ARG A 207      -8.168  -9.193 -23.792  1.00  0.00           N  
ATOM   1603  CA  ARG A 207      -9.016  -8.849 -24.939  1.00  0.00           C  
ATOM   1604  C   ARG A 207      -8.476  -9.483 -26.224  1.00  0.00           C  
ATOM   1605  O   ARG A 207      -9.251  -9.967 -27.050  1.00  0.00           O  
ATOM   1606  CB  ARG A 207      -9.111  -7.328 -25.101  1.00  0.00           C  
ATOM   1607  CG  ARG A 207      -9.927  -6.631 -24.012  1.00  0.00           C  
ATOM   1608  CD  ARG A 207      -9.862  -5.110 -24.154  1.00  0.00           C  
ATOM   1609  NE  ARG A 207     -10.406  -4.633 -25.417  1.00  0.00           N  
ATOM   1610  CZ  ARG A 207     -11.704  -4.431 -25.662  1.00  0.00           C  
ATOM   1611  NH1 ARG A 207     -12.606  -4.658 -24.714  1.00  0.00           N  
ATOM   1612  NH2 ARG A 207     -12.100  -4.003 -26.849  1.00  0.00           N  
ATOM   1613  N   LEU A 208      -7.153  -9.474 -26.382  1.00  0.00           N  
ATOM   1614  CA  LEU A 208      -6.541 -10.057 -27.572  1.00  0.00           C  
ATOM   1615  C   LEU A 208      -6.766 -11.571 -27.614  1.00  0.00           C  
ATOM   1616  O   LEU A 208      -7.057 -12.139 -28.661  1.00  0.00           O  
ATOM   1617  CB  LEU A 208      -5.033  -9.772 -27.603  1.00  0.00           C  
ATOM   1618  CG  LEU A 208      -4.607  -8.317 -27.798  1.00  0.00           C  
ATOM   1619  CD1 LEU A 208      -3.083  -8.237 -27.776  1.00  0.00           C  
ATOM   1620  CD2 LEU A 208      -5.147  -7.789 -29.125  1.00  0.00           C  
ATOM   1621  N   LEU A 209      -6.637 -12.235 -26.462  1.00  0.00           N  
ATOM   1622  CA  LEU A 209      -6.821 -13.675 -26.386  1.00  0.00           C  
ATOM   1623  C   LEU A 209      -8.267 -14.083 -26.677  1.00  0.00           C  
ATOM   1624  O   LEU A 209      -8.512 -15.175 -27.188  1.00  0.00           O  
ATOM   1625  CB  LEU A 209      -6.377 -14.191 -25.015  1.00  0.00           C  
ATOM   1626  CG  LEU A 209      -4.852 -14.134 -24.812  1.00  0.00           C  
ATOM   1627  CD1 LEU A 209      -4.493 -14.358 -23.350  1.00  0.00           C  
ATOM   1628  CD2 LEU A 209      -4.186 -15.185 -25.696  1.00  0.00           C  
ATOM   1629  N   ALA A 210      -9.215 -13.197 -26.363  1.00  0.00           N  
ATOM   1630  CA  ALA A 210     -10.621 -13.485 -26.621  1.00  0.00           C  
ATOM   1631  C   ALA A 210     -10.894 -13.498 -28.130  1.00  0.00           C  
ATOM   1632  O   ALA A 210     -11.891 -14.049 -28.583  1.00  0.00           O  
ATOM   1633  CB  ALA A 210     -11.511 -12.437 -25.940  1.00  0.00           C  
ATOM   1634  N   GLN A 211      -9.990 -12.885 -28.889  1.00  0.00           N  
ATOM   1635  CA  GLN A 211     -10.116 -12.819 -30.347  1.00  0.00           C  
ATOM   1636  C   GLN A 211      -9.287 -13.905 -31.030  1.00  0.00           C  
ATOM   1637  O   GLN A 211      -9.263 -14.001 -32.258  1.00  0.00           O  
ATOM   1638  CB  GLN A 211      -9.644 -11.446 -30.846  1.00  0.00           C  
ATOM   1639  CG  GLN A 211     -10.397 -10.263 -30.274  1.00  0.00           C  
ATOM   1640  CD  GLN A 211      -9.693  -8.946 -30.539  1.00  0.00           C  
ATOM   1641  OE1 GLN A 211      -8.818  -8.843 -31.398  1.00  0.00           O  
ATOM   1642  NE2 GLN A 211     -10.062  -7.909 -29.784  1.00  0.00           N  
ATOM   1643  N   SER A 212      -8.602 -14.719 -30.237  1.00  0.00           N  
ATOM   1644  CA  SER A 212      -7.734 -15.763 -30.772  1.00  0.00           C  
ATOM   1645  C   SER A 212      -8.366 -17.148 -30.694  1.00  0.00           C  
ATOM   1646  O   SER A 212      -9.511 -17.296 -30.276  1.00  0.00           O  
ATOM   1647  CB  SER A 212      -6.415 -15.789 -29.993  1.00  0.00           C  
ATOM   1648  OG  SER A 212      -6.622 -16.336 -28.694  1.00  0.00           O  
ATOM   1649  N   SER A 213      -7.598 -18.165 -31.101  1.00  0.00           N  
ATOM   1650  CA  SER A 213      -8.061 -19.541 -31.047  1.00  0.00           C  
ATOM   1651  C   SER A 213      -7.793 -20.140 -29.661  1.00  0.00           C  
ATOM   1652  O   SER A 213      -8.229 -21.250 -29.365  1.00  0.00           O  
ATOM   1653  CB  SER A 213      -7.360 -20.385 -32.119  1.00  0.00           C  
ATOM   1654  OG  SER A 213      -5.960 -20.359 -31.949  1.00  0.00           O  
ATOM   1655  N   TYR A 214      -7.076 -19.404 -28.804  1.00  0.00           N  
ATOM   1656  CA  TYR A 214      -6.775 -19.871 -27.454  1.00  0.00           C  
ATOM   1657  C   TYR A 214      -7.994 -19.742 -26.548  1.00  0.00           C  
ATOM   1658  O   TYR A 214      -8.819 -18.842 -26.722  1.00  0.00           O  
ATOM   1659  CB  TYR A 214      -5.644 -19.051 -26.828  1.00  0.00           C  
ATOM   1660  CG  TYR A 214      -4.280 -19.245 -27.441  1.00  0.00           C  
ATOM   1661  CD1 TYR A 214      -3.582 -20.438 -27.263  1.00  0.00           C  
ATOM   1662  CD2 TYR A 214      -3.676 -18.227 -28.175  1.00  0.00           C  
ATOM   1663  CE1 TYR A 214      -2.314 -20.617 -27.806  1.00  0.00           C  
ATOM   1664  CE2 TYR A 214      -2.410 -18.392 -28.719  1.00  0.00           C  
ATOM   1665  CZ  TYR A 214      -1.733 -19.588 -28.538  1.00  0.00           C  
ATOM   1666  OH  TYR A 214      -0.476 -19.755 -29.077  1.00  0.00           O  
ATOM   1667  N   GLN A 215      -8.088 -20.645 -25.569  1.00  0.00           N  
ATOM   1668  CA  GLN A 215      -9.142 -20.557 -24.574  1.00  0.00           C  
ATOM   1669  C   GLN A 215      -8.473 -19.898 -23.380  1.00  0.00           C  
ATOM   1670  O   GLN A 215      -7.427 -20.351 -22.917  1.00  0.00           O  
ATOM   1671  CB  GLN A 215      -9.659 -21.947 -24.166  1.00  0.00           C  
ATOM   1672  CG  GLN A 215     -10.669 -21.890 -23.026  1.00  0.00           C  
ATOM   1673  CD  GLN A 215     -11.099 -23.267 -22.540  1.00  0.00           C  
ATOM   1674  OE1 GLN A 215     -10.579 -24.286 -22.970  1.00  0.00           O  
ATOM   1675  NE2 GLN A 215     -12.055 -23.284 -21.619  1.00  0.00           N  
ATOM   1676  N   LEU A 216      -9.054 -18.792 -22.889  1.00  0.00           N  
ATOM   1677  CA  LEU A 216      -8.493 -18.094 -21.743  1.00  0.00           C  
ATOM   1678  C   LEU A 216      -9.274 -18.395 -20.474  1.00  0.00           C  
ATOM   1679  O   LEU A 216     -10.501 -18.361 -20.468  1.00  0.00           O  
ATOM   1680  CB  LEU A 216      -8.499 -16.577 -21.988  1.00  0.00           C  
ATOM   1681  CG  LEU A 216      -8.051 -15.710 -20.802  1.00  0.00           C  
ATOM   1682  CD1 LEU A 216      -6.582 -15.972 -20.492  1.00  0.00           C  
ATOM   1683  CD2 LEU A 216      -8.287 -14.247 -21.123  1.00  0.00           C  
ATOM   1684  N   VAL A 217      -8.555 -18.711 -19.402  1.00  0.00           N  
ATOM   1685  CA  VAL A 217      -9.186 -19.016 -18.118  1.00  0.00           C  
ATOM   1686  C   VAL A 217      -8.476 -18.263 -16.994  1.00  0.00           C  
ATOM   1687  O   VAL A 217      -7.259 -18.353 -16.846  1.00  0.00           O  
ATOM   1688  CB  VAL A 217      -9.127 -20.521 -17.801  1.00  0.00           C  
ATOM   1689  CG1 VAL A 217      -9.905 -20.814 -16.519  1.00  0.00           C  
ATOM   1690  CG2 VAL A 217      -9.693 -21.337 -18.954  1.00  0.00           C  
ATOM   1691  N   GLU A 218      -9.243 -17.507 -16.194  1.00  0.00           N  
ATOM   1692  CA  GLU A 218      -8.682 -16.820 -15.038  1.00  0.00           C  
ATOM   1693  C   GLU A 218      -8.811 -17.831 -13.904  1.00  0.00           C  
ATOM   1694  O   GLU A 218      -9.910 -18.299 -13.599  1.00  0.00           O  
ATOM   1695  CB  GLU A 218      -9.465 -15.541 -14.724  1.00  0.00           C  
ATOM   1696  CG  GLU A 218      -9.166 -14.413 -15.699  1.00  0.00           C  
ATOM   1697  CD  GLU A 218      -9.860 -13.119 -15.317  1.00  0.00           C  
ATOM   1698  OE1 GLU A 218     -11.017 -12.939 -15.731  1.00  0.00           O  
ATOM   1699  OE2 GLU A 218      -9.253 -12.305 -14.598  1.00  0.00           O  
ATOM   1700  N   VAL A 219      -7.689 -18.189 -13.294  1.00  0.00           N  
ATOM   1701  CA  VAL A 219      -7.675 -19.252 -12.292  1.00  0.00           C  
ATOM   1702  C   VAL A 219      -7.048 -18.906 -10.953  1.00  0.00           C  
ATOM   1703  O   VAL A 219      -6.393 -17.872 -10.799  1.00  0.00           O  
ATOM   1704  CB  VAL A 219      -6.910 -20.480 -12.837  1.00  0.00           C  
ATOM   1705  CG1 VAL A 219      -7.605 -21.061 -14.049  1.00  0.00           C  
ATOM   1706  CG2 VAL A 219      -5.475 -20.070 -13.193  1.00  0.00           C  
ATOM   1707  N   GLN A 220      -7.275 -19.803  -9.991  1.00  0.00           N  
ATOM   1708  CA  GLN A 220      -6.641 -19.727  -8.686  1.00  0.00           C  
ATOM   1709  C   GLN A 220      -5.771 -20.984  -8.740  1.00  0.00           C  
ATOM   1710  O   GLN A 220      -6.261 -22.100  -8.561  1.00  0.00           O  
ATOM   1711  CB  GLN A 220      -7.664 -19.802  -7.551  1.00  0.00           C  
ATOM   1712  CG  GLN A 220      -7.031 -19.710  -6.171  1.00  0.00           C  
ATOM   1713  CD  GLN A 220      -8.051 -19.591  -5.061  1.00  0.00           C  
ATOM   1714  OE1 GLN A 220      -8.386 -18.489  -4.636  1.00  0.00           O  
ATOM   1715  NE2 GLN A 220      -8.546 -20.732  -4.597  1.00  0.00           N  
ATOM   1716  N   ALA A 221      -4.483 -20.788  -9.048  1.00  0.00           N  
ATOM   1717  CA  ALA A 221      -3.569 -21.910  -9.232  1.00  0.00           C  
ATOM   1718  C   ALA A 221      -2.387 -21.916  -8.268  1.00  0.00           C  
ATOM   1719  O   ALA A 221      -1.918 -20.866  -7.827  1.00  0.00           O  
ATOM   1720  CB  ALA A 221      -3.050 -21.922 -10.667  1.00  0.00           C  
ATOM   1721  N   SER A 222      -1.909 -23.123  -7.959  1.00  0.00           N  
ATOM   1722  CA  SER A 222      -0.759 -23.293  -7.090  1.00  0.00           C  
ATOM   1723  C   SER A 222       0.512 -23.121  -7.922  1.00  0.00           C  
ATOM   1724  O   SER A 222       0.472 -23.138  -9.153  1.00  0.00           O  
ATOM   1725  CB  SER A 222      -0.757 -24.688  -6.470  1.00  0.00           C  
ATOM   1726  OG  SER A 222      -0.560 -25.676  -7.460  1.00  0.00           O  
ATOM   1727  N   LEU A 223       1.640 -22.977  -7.243  1.00  0.00           N  
ATOM   1728  CA  LEU A 223       2.923 -22.844  -7.927  1.00  0.00           C  
ATOM   1729  C   LEU A 223       3.170 -24.078  -8.788  1.00  0.00           C  
ATOM   1730  O   LEU A 223       3.566 -23.967  -9.952  1.00  0.00           O  
ATOM   1731  CB  LEU A 223       4.048 -22.697  -6.899  1.00  0.00           C  
ATOM   1732  CG  LEU A 223       5.478 -22.714  -7.457  1.00  0.00           C  
ATOM   1733  CD1 LEU A 223       5.682 -21.531  -8.396  1.00  0.00           C  
ATOM   1734  CD2 LEU A 223       6.480 -22.663  -6.304  1.00  0.00           C  
ATOM   1735  N   GLU A 224       2.911 -25.270  -8.233  1.00  0.00           N  
ATOM   1736  CA  GLU A 224       3.119 -26.530  -8.938  1.00  0.00           C  
ATOM   1737  C   GLU A 224       2.346 -26.590 -10.250  1.00  0.00           C  
ATOM   1738  O   GLU A 224       2.879 -27.025 -11.273  1.00  0.00           O  
ATOM   1739  CB  GLU A 224       2.719 -27.713  -8.051  1.00  0.00           C  
ATOM   1740  CG  GLU A 224       3.594 -27.921  -6.810  1.00  0.00           C  
ATOM   1741  CD  GLU A 224       3.441 -26.841  -5.751  1.00  0.00           C  
ATOM   1742  OE1 GLU A 224       2.371 -26.192  -5.685  1.00  0.00           O  
ATOM   1743  OE2 GLU A 224       4.401 -26.634  -4.972  1.00  0.00           O  
ATOM   1744  N   GLU A 225       1.094 -26.152 -10.229  1.00  0.00           N  
ATOM   1745  CA  GLU A 225       0.263 -26.166 -11.427  1.00  0.00           C  
ATOM   1746  C   GLU A 225       0.822 -25.267 -12.530  1.00  0.00           C  
ATOM   1747  O   GLU A 225       0.910 -25.663 -13.691  1.00  0.00           O  
ATOM   1748  CB  GLU A 225      -1.163 -25.720 -11.094  1.00  0.00           C  
ATOM   1749  CG  GLU A 225      -1.976 -26.728 -10.296  1.00  0.00           C  
ATOM   1750  CD  GLU A 225      -3.379 -26.235  -9.997  1.00  0.00           C  
ATOM   1751  OE1 GLU A 225      -3.519 -25.277  -9.209  1.00  0.00           O  
ATOM   1752  OE2 GLU A 225      -4.335 -26.799 -10.564  1.00  0.00           O  
ATOM   1753  N   SER A 226       1.213 -24.038 -12.158  1.00  0.00           N  
ATOM   1754  CA  SER A 226       1.735 -23.087 -13.143  1.00  0.00           C  
ATOM   1755  C   SER A 226       3.039 -23.551 -13.781  1.00  0.00           C  
ATOM   1756  O   SER A 226       3.303 -23.275 -14.953  1.00  0.00           O  
ATOM   1757  CB  SER A 226       1.922 -21.701 -12.506  1.00  0.00           C  
ATOM   1758  OG  SER A 226       2.995 -21.703 -11.584  1.00  0.00           O  
ATOM   1759  N   LEU A 227       3.865 -24.272 -13.025  1.00  0.00           N  
ATOM   1760  CA  LEU A 227       5.156 -24.729 -13.535  1.00  0.00           C  
ATOM   1761  C   LEU A 227       5.052 -25.913 -14.498  1.00  0.00           C  
ATOM   1762  O   LEU A 227       6.051 -26.317 -15.096  1.00  0.00           O  
ATOM   1763  CB  LEU A 227       6.094 -25.072 -12.373  1.00  0.00           C  
ATOM   1764  CG  LEU A 227       6.513 -23.874 -11.517  1.00  0.00           C  
ATOM   1765  CD1 LEU A 227       7.449 -24.331 -10.398  1.00  0.00           C  
ATOM   1766  CD2 LEU A 227       7.192 -22.817 -12.382  1.00  0.00           C  
ATOM   1767  N   GLN A 228       3.844 -26.464 -14.667  1.00  0.00           N  
ATOM   1768  CA  GLN A 228       3.642 -27.569 -15.601  1.00  0.00           C  
ATOM   1769  C   GLN A 228       3.268 -27.023 -16.976  1.00  0.00           C  
ATOM   1770  O   GLN A 228       2.946 -27.782 -17.889  1.00  0.00           O  
ATOM   1771  CB  GLN A 228       2.537 -28.510 -15.103  1.00  0.00           C  
ATOM   1772  CG  GLN A 228       2.857 -29.212 -13.797  1.00  0.00           C  
ATOM   1773  CD  GLN A 228       1.769 -30.182 -13.367  1.00  0.00           C  
ATOM   1774  OE1 GLN A 228       0.579 -29.885 -13.483  1.00  0.00           O  
ATOM   1775  NE2 GLN A 228       2.173 -31.339 -12.887  1.00  0.00           N  
ATOM   1776  N   ALA A 229       3.309 -25.692 -17.130  1.00  0.00           N  
ATOM   1777  CA  ALA A 229       2.967 -25.036 -18.386  1.00  0.00           C  
ATOM   1778  C   ALA A 229       3.961 -25.339 -19.505  1.00  0.00           C  
ATOM   1779  O   ALA A 229       5.111 -25.709 -19.254  1.00  0.00           O  
ATOM   1780  CB  ALA A 229       2.889 -23.530 -18.175  1.00  0.00           C  
ATOM   1781  N   ASP A 230       3.506 -25.187 -20.756  1.00  0.00           N  
ATOM   1782  CA  ASP A 230       4.358 -25.364 -21.921  1.00  0.00           C  
ATOM   1783  C   ASP A 230       5.085 -24.049 -22.201  1.00  0.00           C  
ATOM   1784  O   ASP A 230       6.154 -24.035 -22.803  1.00  0.00           O  
ATOM   1785  CB  ASP A 230       3.534 -25.736 -23.159  1.00  0.00           C  
ATOM   1786  CG  ASP A 230       2.784 -27.042 -23.005  1.00  0.00           C  
ATOM   1787  OD1 ASP A 230       3.355 -27.991 -22.416  1.00  0.00           O  
ATOM   1788  OD2 ASP A 230       1.635 -27.129 -23.493  1.00  0.00           O  
ATOM   1789  N   GLU A 231       4.469 -22.938 -21.763  1.00  0.00           N  
ATOM   1790  CA  GLU A 231       4.993 -21.609 -22.042  1.00  0.00           C  
ATOM   1791  C   GLU A 231       4.509 -20.619 -20.988  1.00  0.00           C  
ATOM   1792  O   GLU A 231       3.440 -20.798 -20.411  1.00  0.00           O  
ATOM   1793  CB  GLU A 231       4.527 -21.177 -23.441  1.00  0.00           C  
ATOM   1794  CG  GLU A 231       4.995 -19.810 -23.896  1.00  0.00           C  
ATOM   1795  CD  GLU A 231       4.474 -19.451 -25.282  1.00  0.00           C  
ATOM   1796  OE1 GLU A 231       3.855 -20.328 -25.933  1.00  0.00           O  
ATOM   1797  OE2 GLU A 231       4.678 -18.305 -25.717  1.00  0.00           O  
ATOM   1798  N   MET A 232       5.293 -19.584 -20.756  1.00  0.00           N  
ATOM   1799  CA  MET A 232       4.926 -18.553 -19.791  1.00  0.00           C  
ATOM   1800  C   MET A 232       5.408 -17.198 -20.308  1.00  0.00           C  
ATOM   1801  O   MET A 232       6.480 -17.094 -20.893  1.00  0.00           O  
ATOM   1802  CB  MET A 232       5.551 -18.849 -18.425  1.00  0.00           C  
ATOM   1803  CG  MET A 232       5.115 -17.904 -17.312  1.00  0.00           C  
ATOM   1804  SD  MET A 232       5.830 -18.327 -15.684  1.00  0.00           S  
ATOM   1805  CE  MET A 232       4.855 -19.792 -15.260  1.00  0.00           C  
ATOM   1806  N   VAL A 233       4.593 -16.156 -20.087  1.00  0.00           N  
ATOM   1807  CA  VAL A 233       4.956 -14.793 -20.486  1.00  0.00           C  
ATOM   1808  C   VAL A 233       4.525 -13.841 -19.376  1.00  0.00           C  
ATOM   1809  O   VAL A 233       3.619 -14.140 -18.604  1.00  0.00           O  
ATOM   1810  CB  VAL A 233       4.266 -14.350 -21.808  1.00  0.00           C  
ATOM   1811  CG1 VAL A 233       4.632 -15.289 -22.942  1.00  0.00           C  
ATOM   1812  CG2 VAL A 233       2.747 -14.296 -21.633  1.00  0.00           C  
ATOM   1813  N   ILE A 234       5.198 -12.694 -19.287  1.00  0.00           N  
ATOM   1814  CA  ILE A 234       4.820 -11.688 -18.315  1.00  0.00           C  
ATOM   1815  C   ILE A 234       4.577 -10.396 -19.089  1.00  0.00           C  
ATOM   1816  O   ILE A 234       5.063 -10.235 -20.212  1.00  0.00           O  
ATOM   1817  CB  ILE A 234       5.891 -11.461 -17.219  1.00  0.00           C  
ATOM   1818  CG1 ILE A 234       7.197 -10.925 -17.815  1.00  0.00           C  
ATOM   1819  CG2 ILE A 234       6.122 -12.758 -16.454  1.00  0.00           C  
ATOM   1820  CD1 ILE A 234       8.215 -10.537 -16.750  1.00  0.00           C  
ATOM   1821  N   CYS A 235       3.830  -9.459 -18.490  1.00  0.00           N  
ATOM   1822  CA  CYS A 235       3.520  -8.221 -19.188  1.00  0.00           C  
ATOM   1823  C   CYS A 235       3.239  -7.039 -18.273  1.00  0.00           C  
ATOM   1824  O   CYS A 235       2.822  -7.208 -17.124  1.00  0.00           O  
ATOM   1825  CB  CYS A 235       2.304  -8.433 -20.086  1.00  0.00           C  
ATOM   1826  SG  CYS A 235       0.763  -8.770 -19.193  1.00  0.00           S  
ATOM   1827  N   ASN A 236       3.498  -5.846 -18.793  1.00  0.00           N  
ATOM   1828  CA  ASN A 236       3.117  -4.607 -18.141  1.00  0.00           C  
ATOM   1829  C   ASN A 236       3.120  -3.550 -19.240  1.00  0.00           C  
ATOM   1830  O   ASN A 236       3.527  -3.831 -20.371  1.00  0.00           O  
ATOM   1831  CB  ASN A 236       4.017  -4.235 -16.939  1.00  0.00           C  
ATOM   1832  CG  ASN A 236       5.443  -3.883 -17.312  1.00  0.00           C  
ATOM   1833  OD1 ASN A 236       5.717  -3.306 -18.365  1.00  0.00           O  
ATOM   1834  ND2 ASN A 236       6.358  -4.182 -16.399  1.00  0.00           N  
ATOM   1835  N   ALA A 237       2.666  -2.333 -18.932  1.00  0.00           N  
ATOM   1836  CA  ALA A 237       2.558  -1.275 -19.929  1.00  0.00           C  
ATOM   1837  C   ALA A 237       3.869  -0.895 -20.615  1.00  0.00           C  
ATOM   1838  O   ALA A 237       3.853  -0.376 -21.736  1.00  0.00           O  
ATOM   1839  CB  ALA A 237       1.924  -0.035 -19.297  1.00  0.00           C  
ATOM   1840  N   LEU A 238       4.997  -1.140 -19.960  1.00  0.00           N  
ATOM   1841  CA  LEU A 238       6.290  -0.755 -20.516  1.00  0.00           C  
ATOM   1842  C   LEU A 238       7.042  -1.837 -21.287  1.00  0.00           C  
ATOM   1843  O   LEU A 238       7.694  -1.535 -22.289  1.00  0.00           O  
ATOM   1844  CB  LEU A 238       7.197  -0.224 -19.401  1.00  0.00           C  
ATOM   1845  CG  LEU A 238       6.608   0.896 -18.528  1.00  0.00           C  
ATOM   1846  CD1 LEU A 238       7.656   1.370 -17.519  1.00  0.00           C  
ATOM   1847  CD2 LEU A 238       6.143   2.062 -19.394  1.00  0.00           C  
ATOM   1848  N   MET A 239       6.967  -3.087 -20.829  1.00  0.00           N  
ATOM   1849  CA  MET A 239       7.725  -4.178 -21.448  1.00  0.00           C  
ATOM   1850  C   MET A 239       7.538  -4.321 -22.947  1.00  0.00           C  
ATOM   1851  O   MET A 239       8.517  -4.339 -23.692  1.00  0.00           O  
ATOM   1852  CB  MET A 239       7.411  -5.500 -20.751  1.00  0.00           C  
ATOM   1853  CG  MET A 239       7.857  -5.523 -19.298  1.00  0.00           C  
ATOM   1854  SD  MET A 239       7.498  -7.111 -18.505  1.00  0.00           S  
ATOM   1855  CE  MET A 239       8.472  -6.935 -16.997  1.00  0.00           C  
ATOM   1856  N   PRO A 240       6.293  -4.377 -23.508  1.00  0.00           N  
ATOM   1857  CA  PRO A 240       4.979  -4.647 -22.920  1.00  0.00           C  
ATOM   1858  C   PRO A 240       4.705  -6.118 -22.608  1.00  0.00           C  
ATOM   1859  O   PRO A 240       3.901  -6.428 -21.733  1.00  0.00           O  
ATOM   1860  CB  PRO A 240       4.022  -4.112 -23.987  1.00  0.00           C  
ATOM   1861  CG  PRO A 240       4.747  -4.416 -25.255  1.00  0.00           C  
ATOM   1862  CD  PRO A 240       6.180  -4.070 -24.937  1.00  0.00           C  
ATOM   1863  N   VAL A 241       5.361  -7.019 -23.331  1.00  0.00           N  
ATOM   1864  CA  VAL A 241       5.214  -8.451 -23.084  1.00  0.00           C  
ATOM   1865  C   VAL A 241       6.584  -9.101 -23.237  1.00  0.00           C  
ATOM   1866  O   VAL A 241       7.364  -8.741 -24.124  1.00  0.00           O  
ATOM   1867  CB  VAL A 241       4.182  -9.105 -24.046  1.00  0.00           C  
ATOM   1868  CG1 VAL A 241       4.625  -8.973 -25.495  1.00  0.00           C  
ATOM   1869  CG2 VAL A 241       3.963 -10.565 -23.680  1.00  0.00           C  
ATOM   1870  N   MET A 242       6.905 -10.043 -22.351  1.00  0.00           N  
ATOM   1871  CA  MET A 242       8.207 -10.699 -22.363  1.00  0.00           C  
ATOM   1872  C   MET A 242       8.051 -12.214 -22.230  1.00  0.00           C  
ATOM   1873  O   MET A 242       7.221 -12.682 -21.455  1.00  0.00           O  
ATOM   1874  CB  MET A 242       9.068 -10.221 -21.187  1.00  0.00           C  
ATOM   1875  CG  MET A 242       9.321  -8.735 -21.122  1.00  0.00           C  
ATOM   1876  SD  MET A 242      10.893  -8.302 -21.856  1.00  0.00           S  
ATOM   1877  CE  MET A 242      11.008  -6.573 -21.371  1.00  0.00           C  
ATOM   1878  N   PRO A 243       8.862 -12.992 -22.952  1.00  0.00           N  
ATOM   1879  CA  PRO A 243       8.783 -14.453 -22.823  1.00  0.00           C  
ATOM   1880  C   PRO A 243       9.605 -14.868 -21.605  1.00  0.00           C  
ATOM   1881  O   PRO A 243      10.671 -14.313 -21.347  1.00  0.00           O  
ATOM   1882  CB  PRO A 243       9.405 -14.945 -24.124  1.00  0.00           C  
ATOM   1883  CG  PRO A 243      10.451 -13.907 -24.407  1.00  0.00           C  
ATOM   1884  CD  PRO A 243       9.779 -12.595 -24.034  1.00  0.00           C  
ATOM   1885  N   VAL A 244       9.104 -15.845 -20.851  1.00  0.00           N  
ATOM   1886  CA  VAL A 244       9.823 -16.351 -19.689  1.00  0.00           C  
ATOM   1887  C   VAL A 244      10.569 -17.605 -20.125  1.00  0.00           C  
ATOM   1888  O   VAL A 244       9.951 -18.576 -20.560  1.00  0.00           O  
ATOM   1889  CB  VAL A 244       8.856 -16.697 -18.535  1.00  0.00           C  
ATOM   1890  CG1 VAL A 244       9.614 -17.360 -17.387  1.00  0.00           C  
ATOM   1891  CG2 VAL A 244       8.161 -15.430 -18.044  1.00  0.00           C  
ATOM   1892  N   CYS A 245      11.894 -17.581 -20.014  1.00  0.00           N  
ATOM   1893  CA  CYS A 245      12.684 -18.739 -20.427  1.00  0.00           C  
ATOM   1894  C   CYS A 245      12.934 -19.716 -19.282  1.00  0.00           C  
ATOM   1895  O   CYS A 245      13.248 -20.882 -19.515  1.00  0.00           O  
ATOM   1896  CB  CYS A 245      14.008 -18.293 -21.042  1.00  0.00           C  
ATOM   1897  SG  CYS A 245      15.017 -17.235 -19.986  1.00  0.00           S  
ATOM   1898  N   ALA A 246      12.793 -19.253 -18.050  1.00  0.00           N  
ATOM   1899  CA  ALA A 246      12.993 -20.124 -16.896  1.00  0.00           C  
ATOM   1900  C   ALA A 246      12.366 -19.554 -15.632  1.00  0.00           C  
ATOM   1901  O   ALA A 246      12.292 -18.343 -15.448  1.00  0.00           O  
ATOM   1902  CB  ALA A 246      14.483 -20.367 -16.666  1.00  0.00           C  
ATOM   1903  N   CYS A 247      11.898 -20.468 -14.783  1.00  0.00           N  
ATOM   1904  CA  CYS A 247      11.342 -20.096 -13.493  1.00  0.00           C  
ATOM   1905  C   CYS A 247      11.934 -21.114 -12.528  1.00  0.00           C  
ATOM   1906  O   CYS A 247      11.497 -22.264 -12.478  1.00  0.00           O  
ATOM   1907  CB  CYS A 247       9.820 -20.183 -13.482  1.00  0.00           C  
ATOM   1908  SG  CYS A 247       9.110 -19.698 -11.889  1.00  0.00           S  
ATOM   1909  N   GLY A 248      12.959 -20.688 -11.786  1.00  0.00           N  
ATOM   1910  CA  GLY A 248      13.640 -21.600 -10.898  1.00  0.00           C  
ATOM   1911  C   GLY A 248      14.358 -22.641 -11.738  1.00  0.00           C  
ATOM   1912  O   GLY A 248      15.100 -22.294 -12.653  1.00  0.00           O  
ATOM   1913  N   ASP A 249      14.107 -23.923 -11.452  1.00  0.00           N  
ATOM   1914  CA  ASP A 249      14.743 -25.013 -12.201  1.00  0.00           C  
ATOM   1915  C   ASP A 249      13.956 -25.441 -13.436  1.00  0.00           C  
ATOM   1916  O   ASP A 249      14.394 -26.317 -14.179  1.00  0.00           O  
ATOM   1917  CB  ASP A 249      14.938 -26.233 -11.291  1.00  0.00           C  
ATOM   1918  CG  ASP A 249      15.868 -25.953 -10.129  1.00  0.00           C  
ATOM   1919  OD1 ASP A 249      16.871 -25.235 -10.318  1.00  0.00           O  
ATOM   1920  OD2 ASP A 249      15.599 -26.457  -9.023  1.00  0.00           O  
ATOM   1921  N   VAL A 250      12.802 -24.825 -13.666  1.00  0.00           N  
ATOM   1922  CA  VAL A 250      11.971 -25.169 -14.816  1.00  0.00           C  
ATOM   1923  C   VAL A 250      12.275 -24.237 -15.991  1.00  0.00           C  
ATOM   1924  O   VAL A 250      12.275 -23.013 -15.833  1.00  0.00           O  
ATOM   1925  CB  VAL A 250      10.472 -25.078 -14.463  1.00  0.00           C  
ATOM   1926  CG1 VAL A 250       9.623 -25.427 -15.679  1.00  0.00           C  
ATOM   1927  CG2 VAL A 250      10.158 -26.022 -13.305  1.00  0.00           C  
ATOM   1928  N   SER A 251      12.526 -24.823 -17.172  1.00  0.00           N  
ATOM   1929  CA  SER A 251      12.827 -24.048 -18.370  1.00  0.00           C  
ATOM   1930  C   SER A 251      11.678 -24.102 -19.371  1.00  0.00           C  
ATOM   1931  O   SER A 251      10.980 -25.108 -19.477  1.00  0.00           O  
ATOM   1932  CB  SER A 251      14.107 -24.563 -19.036  1.00  0.00           C  
ATOM   1933  OG  SER A 251      15.222 -24.409 -18.185  1.00  0.00           O  
ATOM   1934  N   PHE A 252      11.504 -23.014 -20.104  1.00  0.00           N  
ATOM   1935  CA  PHE A 252      10.467 -22.918 -21.126  1.00  0.00           C  
ATOM   1936  C   PHE A 252      11.119 -22.523 -22.443  1.00  0.00           C  
ATOM   1937  O   PHE A 252      11.905 -21.577 -22.485  1.00  0.00           O  
ATOM   1938  CB  PHE A 252       9.424 -21.855 -20.744  1.00  0.00           C  
ATOM   1939  CG  PHE A 252       8.739 -22.106 -19.429  1.00  0.00           C  
ATOM   1940  CD1 PHE A 252       7.795 -23.112 -19.296  1.00  0.00           C  
ATOM   1941  CD2 PHE A 252       9.055 -21.324 -18.313  1.00  0.00           C  
ATOM   1942  CE1 PHE A 252       7.160 -23.335 -18.082  1.00  0.00           C  
ATOM   1943  CE2 PHE A 252       8.416 -21.554 -17.094  1.00  0.00           C  
ATOM   1944  CZ  PHE A 252       7.473 -22.555 -16.979  1.00  0.00           C  
ATOM   1945  N   SER A 253      10.802 -23.259 -23.535  1.00  0.00           N  
ATOM   1946  CA  SER A 253      11.383 -22.961 -24.844  1.00  0.00           C  
ATOM   1947  C   SER A 253      10.336 -22.579 -25.888  1.00  0.00           C  
ATOM   1948  O   SER A 253      10.656 -21.932 -26.883  1.00  0.00           O  
ATOM   1949  CB  SER A 253      12.197 -24.157 -25.344  1.00  0.00           C  
ATOM   1950  OG  SER A 253      11.390 -25.312 -25.451  1.00  0.00           O  
ATOM   1951  N   SER A 254       9.078 -22.950 -25.655  1.00  0.00           N  
ATOM   1952  CA  SER A 254       8.008 -22.621 -26.582  1.00  0.00           C  
ATOM   1953  C   SER A 254       7.704 -21.121 -26.526  1.00  0.00           C  
ATOM   1954  O   SER A 254       7.791 -20.509 -25.467  1.00  0.00           O  
ATOM   1955  CB  SER A 254       6.743 -23.416 -26.248  1.00  0.00           C  
ATOM   1956  OG  SER A 254       5.705 -23.138 -27.170  1.00  0.00           O  
ATOM   1957  N   ALA A 255       7.343 -20.551 -27.673  1.00  0.00           N  
ATOM   1958  CA  ALA A 255       7.053 -19.121 -27.729  1.00  0.00           C  
ATOM   1959  C   ALA A 255       5.852 -18.765 -28.606  1.00  0.00           C  
ATOM   1960  O   ALA A 255       5.740 -17.631 -29.067  1.00  0.00           O  
ATOM   1961  CB  ALA A 255       8.294 -18.365 -28.213  1.00  0.00           C  
ATOM   1962  N   THR A 256       4.946 -19.714 -28.833  1.00  0.00           N  
ATOM   1963  CA  THR A 256       3.784 -19.455 -29.680  1.00  0.00           C  
ATOM   1964  C   THR A 256       2.846 -18.393 -29.105  1.00  0.00           C  
ATOM   1965  O   THR A 256       2.328 -17.554 -29.839  1.00  0.00           O  
ATOM   1966  CB  THR A 256       2.988 -20.745 -29.952  1.00  0.00           C  
ATOM   1967  OG1 THR A 256       2.534 -21.310 -28.723  1.00  0.00           O  
ATOM   1968  CG2 THR A 256       3.870 -21.766 -30.670  1.00  0.00           C  
ATOM   1969  N   LEU A 257       2.633 -18.420 -27.798  1.00  0.00           N  
ATOM   1970  CA  LEU A 257       1.774 -17.423 -27.158  1.00  0.00           C  
ATOM   1971  C   LEU A 257       2.445 -16.058 -27.230  1.00  0.00           C  
ATOM   1972  O   LEU A 257       1.809 -15.056 -27.559  1.00  0.00           O  
ATOM   1973  CB  LEU A 257       1.507 -17.791 -25.691  1.00  0.00           C  
ATOM   1974  CG  LEU A 257       0.737 -16.760 -24.859  1.00  0.00           C  
ATOM   1975  CD1 LEU A 257      -0.641 -16.519 -25.469  1.00  0.00           C  
ATOM   1976  CD2 LEU A 257       0.611 -17.250 -23.422  1.00  0.00           C  
ATOM   1977  N   TYR A 258       3.743 -16.013 -26.926  1.00  0.00           N  
ATOM   1978  CA  TYR A 258       4.502 -14.775 -26.991  1.00  0.00           C  
ATOM   1979  C   TYR A 258       4.464 -14.168 -28.392  1.00  0.00           C  
ATOM   1980  O   TYR A 258       4.249 -12.967 -28.549  1.00  0.00           O  
ATOM   1981  CB  TYR A 258       5.962 -15.021 -26.592  1.00  0.00           C  
ATOM   1982  CG  TYR A 258       6.865 -13.835 -26.858  1.00  0.00           C  
ATOM   1983  CD1 TYR A 258       6.750 -12.659 -26.116  1.00  0.00           C  
ATOM   1984  CD2 TYR A 258       7.803 -13.864 -27.895  1.00  0.00           C  
ATOM   1985  CE1 TYR A 258       7.545 -11.544 -26.382  1.00  0.00           C  
ATOM   1986  CE2 TYR A 258       8.606 -12.756 -28.173  1.00  0.00           C  
ATOM   1987  CZ  TYR A 258       8.468 -11.607 -27.416  1.00  0.00           C  
ATOM   1988  OH  TYR A 258       9.254 -10.506 -27.691  1.00  0.00           O  
ATOM   1989  N   GLU A 259       4.670 -15.009 -29.423  1.00  0.00           N  
ATOM   1990  CA  GLU A 259       4.681 -14.532 -30.801  1.00  0.00           C  
ATOM   1991  C   GLU A 259       3.326 -14.013 -31.261  1.00  0.00           C  
ATOM   1992  O   GLU A 259       3.251 -13.197 -32.177  1.00  0.00           O  
ATOM   1993  CB  GLU A 259       5.195 -15.641 -31.731  1.00  0.00           C  
ATOM   1994  CG  GLU A 259       6.663 -15.967 -31.496  1.00  0.00           C  
ATOM   1995  CD  GLU A 259       7.166 -17.165 -32.286  1.00  0.00           C  
ATOM   1996  OE1 GLU A 259       6.332 -17.905 -32.847  1.00  0.00           O  
ATOM   1997  OE2 GLU A 259       8.394 -17.360 -32.337  1.00  0.00           O  
ATOM   1998  N   TYR A 260       2.252 -14.481 -30.631  1.00  0.00           N  
ATOM   1999  CA  TYR A 260       0.920 -13.987 -30.968  1.00  0.00           C  
ATOM   2000  C   TYR A 260       0.678 -12.622 -30.312  1.00  0.00           C  
ATOM   2001  O   TYR A 260       0.192 -11.692 -30.954  1.00  0.00           O  
ATOM   2002  CB  TYR A 260      -0.168 -14.970 -30.495  1.00  0.00           C  
ATOM   2003  CG  TYR A 260      -1.563 -14.377 -30.568  1.00  0.00           C  
ATOM   2004  CD1 TYR A 260      -2.151 -14.089 -31.802  1.00  0.00           C  
ATOM   2005  CD2 TYR A 260      -2.267 -14.052 -29.413  1.00  0.00           C  
ATOM   2006  CE1 TYR A 260      -3.410 -13.491 -31.876  1.00  0.00           C  
ATOM   2007  CE2 TYR A 260      -3.526 -13.455 -29.474  1.00  0.00           C  
ATOM   2008  CZ  TYR A 260      -4.090 -13.170 -30.707  1.00  0.00           C  
ATOM   2009  OH  TYR A 260      -5.331 -12.568 -30.771  1.00  0.00           O  
ATOM   2010  N   LEU A 261       1.019 -12.513 -29.043  1.00  0.00           N  
ATOM   2011  CA  LEU A 261       0.786 -11.278 -28.289  1.00  0.00           C  
ATOM   2012  C   LEU A 261       1.761 -10.136 -28.598  1.00  0.00           C  
ATOM   2013  O   LEU A 261       1.348  -8.981 -28.732  1.00  0.00           O  
ATOM   2014  CB  LEU A 261       0.840 -11.569 -26.782  1.00  0.00           C  
ATOM   2015  CG  LEU A 261      -0.231 -12.510 -26.213  1.00  0.00           C  
ATOM   2016  CD1 LEU A 261       0.079 -12.802 -24.752  1.00  0.00           C  
ATOM   2017  CD2 LEU A 261      -1.605 -11.875 -26.353  1.00  0.00           C  
ATOM   2018  N   ALA A 262       3.044 -10.450 -28.724  1.00  0.00           N  
ATOM   2019  CA  ALA A 262       4.081  -9.440 -28.929  1.00  0.00           C  
ATOM   2020  C   ALA A 262       3.813  -8.371 -29.994  1.00  0.00           C  
ATOM   2021  O   ALA A 262       3.814  -7.181 -29.679  1.00  0.00           O  
ATOM   2022  CB  ALA A 262       5.424 -10.114 -29.178  1.00  0.00           C  
ATOM   2023  N   PRO A 263       3.583  -8.755 -31.257  1.00  0.00           N  
ATOM   2024  CA  PRO A 263       3.359  -7.732 -32.284  1.00  0.00           C  
ATOM   2025  C   PRO A 263       2.143  -6.849 -32.043  1.00  0.00           C  
ATOM   2026  O   PRO A 263       2.124  -5.684 -32.457  1.00  0.00           O  
ATOM   2027  CB  PRO A 263       3.247  -8.549 -33.578  1.00  0.00           C  
ATOM   2028  CG  PRO A 263       2.742  -9.880 -33.107  1.00  0.00           C  
ATOM   2029  CD  PRO A 263       3.512 -10.113 -31.833  1.00  0.00           C  
ATOM   2030  N   LEU A 264       1.134  -7.382 -31.369  1.00  0.00           N  
ATOM   2031  CA  LEU A 264      -0.078  -6.623 -31.090  1.00  0.00           C  
ATOM   2032  C   LEU A 264       0.082  -5.698 -29.885  1.00  0.00           C  
ATOM   2033  O   LEU A 264      -0.634  -4.699 -29.767  1.00  0.00           O  
ATOM   2034  CB  LEU A 264      -1.251  -7.587 -30.860  1.00  0.00           C  
ATOM   2035  CG  LEU A 264      -1.591  -8.502 -32.042  1.00  0.00           C  
ATOM   2036  CD1 LEU A 264      -2.639  -9.528 -31.626  1.00  0.00           C  
ATOM   2037  CD2 LEU A 264      -2.090  -7.665 -33.214  1.00  0.00           C  
ATOM   2038  N   CYS A 265       1.016  -6.027 -28.996  1.00  0.00           N  
ATOM   2039  CA  CYS A 265       1.234  -5.235 -27.788  1.00  0.00           C  
ATOM   2040  C   CYS A 265       2.318  -4.164 -27.920  1.00  0.00           C  
ATOM   2041  O   CYS A 265       2.368  -3.247 -27.103  1.00  0.00           O  
ATOM   2042  CB  CYS A 265       1.585  -6.154 -26.609  1.00  0.00           C  
ATOM   2043  SG  CYS A 265       0.244  -7.262 -26.105  1.00  0.00           S  
ATOM   2044  N   GLU A 266       3.182  -4.271 -28.928  1.00  0.00           N  
ATOM   2045  CA  GLU A 266       4.250  -3.292 -29.103  1.00  0.00           C  
ATOM   2046  C   GLU A 266       3.719  -1.879 -29.325  1.00  0.00           C  
ATOM   2047  O   GLU A 266       4.254  -0.910 -28.780  1.00  0.00           O  
ATOM   2048  CB  GLU A 266       5.162  -3.686 -30.268  1.00  0.00           C  
ATOM   2049  CG  GLU A 266       5.986  -4.939 -30.037  1.00  0.00           C  
ATOM   2050  CD  GLU A 266       7.071  -4.765 -28.984  1.00  0.00           C  
ATOM   2051  OE1 GLU A 266       7.304  -3.626 -28.536  1.00  0.00           O  
ATOM   2052  OE2 GLU A 266       7.696  -5.783 -28.599  1.00  0.00           O  
ATOM   2053  N   ARG A 267       2.654  -1.759 -30.130  1.00  0.00           N  
ATOM   2054  CA  ARG A 267       2.018  -0.467 -30.396  1.00  0.00           C  
ATOM   2055  C   ARG A 267       0.508  -0.707 -30.394  1.00  0.00           C  
ATOM   2056  O   ARG A 267      -0.106  -0.861 -31.448  1.00  0.00           O  
ATOM   2057  CB  ARG A 267       2.479   0.102 -31.740  1.00  0.00           C  
ATOM   2058  CG  ARG A 267       3.985   0.369 -31.816  1.00  0.00           C  
ATOM   2059  CD  ARG A 267       4.377   1.080 -33.104  1.00  0.00           C  
ATOM   2060  NE  ARG A 267       3.969   2.480 -33.100  1.00  0.00           N  
ATOM   2061  CZ  ARG A 267       4.795   3.513 -32.982  1.00  0.00           C  
ATOM   2062  NH1 ARG A 267       6.103   3.320 -32.854  1.00  0.00           N  
ATOM   2063  NH2 ARG A 267       4.329   4.756 -32.993  1.00  0.00           N  
ATOM   2064  N   PRO A 268      -0.080  -0.771 -29.207  1.00  0.00           N  
ATOM   2065  CA  PRO A 268      -1.504  -1.085 -29.014  1.00  0.00           C  
ATOM   2066  C   PRO A 268      -2.520   0.028 -29.261  1.00  0.00           C  
ATOM   2067  O   PRO A 268      -3.715  -0.179 -29.092  1.00  0.00           O  
ATOM   2068  CB  PRO A 268      -1.533  -1.560 -27.557  1.00  0.00           C  
ATOM   2069  CG  PRO A 268      -0.558  -0.624 -26.910  1.00  0.00           C  
ATOM   2070  CD  PRO A 268       0.591  -0.557 -27.907  1.00  0.00           C  
ATOM   2071  N   ASN A 269      -2.035   1.220 -29.663  1.00  0.00           N  
ATOM   2072  CA  ASN A 269      -2.916   2.368 -29.866  1.00  0.00           C  
ATOM   2073  C   ASN A 269      -3.968   2.134 -30.961  1.00  0.00           C  
ATOM   2074  O   ASN A 269      -3.664   1.463 -31.950  1.00  0.00           O  
ATOM   2075  CB  ASN A 269      -2.090   3.609 -30.195  1.00  0.00           C  
ATOM   2076  CG  ASN A 269      -0.998   3.875 -29.193  1.00  0.00           C  
ATOM   2077  OD1 ASN A 269      -1.249   4.366 -28.079  1.00  0.00           O  
ATOM   2078  ND2 ASN A 269       0.232   3.545 -29.559  1.00  0.00           N  
ATOM   2079  OXT ASN A 269      -5.085   2.668 -30.824  1.00  0.00           O  
ATOM   2080  N   MET B   1       3.720  23.565  11.295  1.00  0.00           N  
ATOM   2081  CA  MET B   1       5.127  23.613  10.849  1.00  0.00           C  
ATOM   2082  C   MET B   1       5.788  22.250  11.028  1.00  0.00           C  
ATOM   2083  O   MET B   1       5.646  21.620  12.070  1.00  0.00           O  
ATOM   2084  CB  MET B   1       5.909  24.667  11.646  1.00  0.00           C  
ATOM   2085  CG  MET B   1       7.383  24.779  11.285  1.00  0.00           C  
ATOM   2086  SD  MET B   1       7.676  25.164   9.538  1.00  0.00           S  
ATOM   2087  CE  MET B   1       6.861  26.742   9.366  1.00  0.00           C  
ATOM   2088  N   PHE B   2       6.493  21.802   9.992  1.00  0.00           N  
ATOM   2089  CA  PHE B   2       7.197  20.530  10.040  1.00  0.00           C  
ATOM   2090  C   PHE B   2       8.698  20.765  10.159  1.00  0.00           C  
ATOM   2091  O   PHE B   2       9.219  21.775   9.684  1.00  0.00           O  
ATOM   2092  CB  PHE B   2       6.930  19.705   8.772  1.00  0.00           C  
ATOM   2093  CG  PHE B   2       5.507  19.269   8.604  1.00  0.00           C  
ATOM   2094  CD1 PHE B   2       4.566  20.111   8.014  1.00  0.00           C  
ATOM   2095  CD2 PHE B   2       5.105  18.003   9.015  1.00  0.00           C  
ATOM   2096  CE1 PHE B   2       3.245  19.708   7.850  1.00  0.00           C  
ATOM   2097  CE2 PHE B   2       3.785  17.584   8.852  1.00  0.00           C  
ATOM   2098  CZ  PHE B   2       2.852  18.441   8.273  1.00  0.00           C  
ATOM   2099  N   LEU B   3       9.385  19.823  10.787  1.00  0.00           N  
ATOM   2100  CA  LEU B   3      10.835  19.865  10.898  1.00  0.00           C  
ATOM   2101  C   LEU B   3      11.299  18.686  10.041  1.00  0.00           C  
ATOM   2102  O   LEU B   3      11.115  17.526  10.412  1.00  0.00           O  
ATOM   2103  CB  LEU B   3      11.283  19.693  12.355  1.00  0.00           C  
ATOM   2104  CG  LEU B   3      12.775  19.932  12.637  1.00  0.00           C  
ATOM   2105  CD1 LEU B   3      13.126  21.392  12.355  1.00  0.00           C  
ATOM   2106  CD2 LEU B   3      13.084  19.583  14.086  1.00  0.00           C  
ATOM   2107  N   ILE B   4      11.877  18.998   8.876  1.00  0.00           N  
ATOM   2108  CA  ILE B   4      12.316  17.953   7.952  1.00  0.00           C  
ATOM   2109  C   ILE B   4      13.839  17.941   7.837  1.00  0.00           C  
ATOM   2110  O   ILE B   4      14.443  18.925   7.423  1.00  0.00           O  
ATOM   2111  CB  ILE B   4      11.690  18.154   6.554  1.00  0.00           C  
ATOM   2112  CG1 ILE B   4      10.162  18.172   6.679  1.00  0.00           C  
ATOM   2113  CG2 ILE B   4      12.149  17.042   5.611  1.00  0.00           C  
ATOM   2114  CD1 ILE B   4       9.430  18.379   5.369  1.00  0.00           C  
ATOM   2115  N   ASN B   5      14.432  16.818   8.231  1.00  0.00           N  
ATOM   2116  CA  ASN B   5      15.881  16.663   8.222  1.00  0.00           C  
ATOM   2117  C   ASN B   5      16.570  17.797   8.989  1.00  0.00           C  
ATOM   2118  O   ASN B   5      17.645  18.264   8.605  1.00  0.00           O  
ATOM   2119  CB  ASN B   5      16.413  16.577   6.785  1.00  0.00           C  
ATOM   2120  CG  ASN B   5      15.941  15.319   6.083  1.00  0.00           C  
ATOM   2121  OD1 ASN B   5      15.781  14.267   6.705  1.00  0.00           O  
ATOM   2122  ND2 ASN B   5      15.732  15.412   4.773  1.00  0.00           N  
ATOM   2123  N   GLY B   6      15.929  18.233  10.073  1.00  0.00           N  
ATOM   2124  CA  GLY B   6      16.513  19.254  10.921  1.00  0.00           C  
ATOM   2125  C   GLY B   6      16.160  20.708  10.643  1.00  0.00           C  
ATOM   2126  O   GLY B   6      16.558  21.586  11.406  1.00  0.00           O  
ATOM   2127  N   HIS B   7      15.424  20.978   9.571  1.00  0.00           N  
ATOM   2128  CA  HIS B   7      15.053  22.363   9.288  1.00  0.00           C  
ATOM   2129  C   HIS B   7      13.559  22.532   9.020  1.00  0.00           C  
ATOM   2130  O   HIS B   7      12.896  21.625   8.524  1.00  0.00           O  
ATOM   2131  CB  HIS B   7      15.895  22.928   8.137  1.00  0.00           C  
ATOM   2132  CG  HIS B   7      15.777  22.174   6.850  1.00  0.00           C  
ATOM   2133  ND1 HIS B   7      14.956  22.581   5.830  1.00  0.00           N  
ATOM   2134  CD2 HIS B   7      16.396  21.057   6.413  1.00  0.00           C  
ATOM   2135  CE1 HIS B   7      15.065  21.738   4.815  1.00  0.00           C  
ATOM   2136  NE2 HIS B   7      15.937  20.805   5.146  1.00  0.00           N  
ATOM   2137  N   LYS B   8      13.040  23.713   9.378  1.00  0.00           N  
ATOM   2138  CA  LYS B   8      11.620  24.016   9.217  1.00  0.00           C  
ATOM   2139  C   LYS B   8      11.228  24.186   7.754  1.00  0.00           C  
ATOM   2140  O   LYS B   8      11.837  24.958   7.023  1.00  0.00           O  
ATOM   2141  CB  LYS B   8      11.273  25.301   9.974  1.00  0.00           C  
ATOM   2142  CG  LYS B   8      11.538  25.242  11.470  1.00  0.00           C  
ATOM   2143  CD  LYS B   8      11.284  26.596  12.126  1.00  0.00           C  
ATOM   2144  CE  LYS B   8      11.570  26.557  13.618  1.00  0.00           C  
ATOM   2145  NZ  LYS B   8      11.382  27.900  14.249  1.00  0.00           N  
ATOM   2146  N   GLN B   9      10.197  23.458   7.334  1.00  0.00           N  
ATOM   2147  CA  GLN B   9       9.680  23.573   5.976  1.00  0.00           C  
ATOM   2148  C   GLN B   9       8.324  22.875   5.888  1.00  0.00           C  
ATOM   2149  O   GLN B   9       8.031  21.975   6.671  1.00  0.00           O  
ATOM   2150  CB  GLN B   9      10.662  22.984   4.959  1.00  0.00           C  
ATOM   2151  CG  GLN B   9      10.873  21.489   5.045  1.00  0.00           C  
ATOM   2152  CD  GLN B   9      11.927  21.014   4.045  1.00  0.00           C  
ATOM   2153  OE1 GLN B   9      13.117  21.236   4.241  1.00  0.00           O  
ATOM   2154  NE2 GLN B   9      11.477  20.393   2.974  1.00  0.00           N  
ATOM   2155  N   GLU B  10       7.493  23.321   4.942  1.00  0.00           N  
ATOM   2156  CA  GLU B  10       6.155  22.760   4.786  1.00  0.00           C  
ATOM   2157  C   GLU B  10       6.024  21.837   3.577  1.00  0.00           C  
ATOM   2158  O   GLU B  10       4.970  21.237   3.365  1.00  0.00           O  
ATOM   2159  CB  GLU B  10       5.129  23.895   4.656  1.00  0.00           C  
ATOM   2160  CG  GLU B  10       4.936  24.722   5.919  1.00  0.00           C  
ATOM   2161  CD  GLU B  10       4.254  23.930   7.032  1.00  0.00           C  
ATOM   2162  OE1 GLU B  10       3.379  23.093   6.723  1.00  0.00           O  
ATOM   2163  OE2 GLU B  10       4.594  24.140   8.213  1.00  0.00           O  
ATOM   2164  N   SER B  11       7.084  21.721   2.780  1.00  0.00           N  
ATOM   2165  CA  SER B  11       7.036  20.883   1.595  1.00  0.00           C  
ATOM   2166  C   SER B  11       8.172  19.865   1.538  1.00  0.00           C  
ATOM   2167  O   SER B  11       9.226  20.051   2.151  1.00  0.00           O  
ATOM   2168  CB  SER B  11       7.056  21.746   0.334  1.00  0.00           C  
ATOM   2169  OG  SER B  11       8.255  22.484   0.241  1.00  0.00           O  
ATOM   2170  N   LEU B  12       7.936  18.780   0.804  1.00  0.00           N  
ATOM   2171  CA  LEU B  12       8.898  17.695   0.662  1.00  0.00           C  
ATOM   2172  C   LEU B  12       9.074  17.402  -0.825  1.00  0.00           C  
ATOM   2173  O   LEU B  12       8.138  17.568  -1.603  1.00  0.00           O  
ATOM   2174  CB  LEU B  12       8.371  16.449   1.373  1.00  0.00           C  
ATOM   2175  CG  LEU B  12       9.201  15.168   1.330  1.00  0.00           C  
ATOM   2176  CD1 LEU B  12      10.458  15.344   2.175  1.00  0.00           C  
ATOM   2177  CD2 LEU B  12       8.369  14.001   1.854  1.00  0.00           C  
ATOM   2178  N   ALA B  13      10.272  16.968  -1.220  1.00  0.00           N  
ATOM   2179  CA  ALA B  13      10.519  16.639  -2.620  1.00  0.00           C  
ATOM   2180  C   ALA B  13       9.494  15.579  -3.046  1.00  0.00           C  
ATOM   2181  O   ALA B  13       9.295  14.588  -2.347  1.00  0.00           O  
ATOM   2182  CB  ALA B  13      11.940  16.094  -2.791  1.00  0.00           C  
ATOM   2183  N   VAL B  14       8.842  15.802  -4.183  1.00  0.00           N  
ATOM   2184  CA  VAL B  14       7.833  14.867  -4.677  1.00  0.00           C  
ATOM   2185  C   VAL B  14       8.427  13.483  -4.915  1.00  0.00           C  
ATOM   2186  O   VAL B  14       7.733  12.474  -4.822  1.00  0.00           O  
ATOM   2187  CB  VAL B  14       7.203  15.386  -5.986  1.00  0.00           C  
ATOM   2188  CG1 VAL B  14       6.123  14.422  -6.472  1.00  0.00           C  
ATOM   2189  CG2 VAL B  14       6.607  16.763  -5.774  1.00  0.00           C  
ATOM   2190  N   SER B  15       9.723  13.440  -5.218  1.00  0.00           N  
ATOM   2191  CA  SER B  15      10.413  12.182  -5.484  1.00  0.00           C  
ATOM   2192  C   SER B  15      10.595  11.304  -4.242  1.00  0.00           C  
ATOM   2193  O   SER B  15      10.986  10.151  -4.362  1.00  0.00           O  
ATOM   2194  CB  SER B  15      11.786  12.464  -6.109  1.00  0.00           C  
ATOM   2195  OG  SER B  15      12.589  13.245  -5.235  1.00  0.00           O  
ATOM   2196  N   ASP B  16      10.318  11.850  -3.054  1.00  0.00           N  
ATOM   2197  CA  ASP B  16      10.487  11.070  -1.831  1.00  0.00           C  
ATOM   2198  C   ASP B  16       9.625   9.810  -1.914  1.00  0.00           C  
ATOM   2199  O   ASP B  16       8.449   9.860  -2.279  1.00  0.00           O  
ATOM   2200  CB  ASP B  16      10.107  11.897  -0.596  1.00  0.00           C  
ATOM   2201  CG  ASP B  16      10.601  11.264   0.685  1.00  0.00           C  
ATOM   2202  OD1 ASP B  16      10.022  10.250   1.115  1.00  0.00           O  
ATOM   2203  OD2 ASP B  16      11.590  11.770   1.265  1.00  0.00           O  
ATOM   2204  N   ARG B  17      10.216   8.674  -1.582  1.00  0.00           N  
ATOM   2205  CA  ARG B  17       9.539   7.396  -1.685  1.00  0.00           C  
ATOM   2206  C   ARG B  17       8.370   7.209  -0.722  1.00  0.00           C  
ATOM   2207  O   ARG B  17       7.598   6.259  -0.864  1.00  0.00           O  
ATOM   2208  CB  ARG B  17      10.563   6.262  -1.541  1.00  0.00           C  
ATOM   2209  CG  ARG B  17      11.593   6.251  -2.675  1.00  0.00           C  
ATOM   2210  CD  ARG B  17      12.707   5.242  -2.446  1.00  0.00           C  
ATOM   2211  NE  ARG B  17      12.209   3.872  -2.397  1.00  0.00           N  
ATOM   2212  CZ  ARG B  17      12.179   3.033  -3.429  1.00  0.00           C  
ATOM   2213  NH1 ARG B  17      12.637   3.413  -4.610  1.00  0.00           N  
ATOM   2214  NH2 ARG B  17      11.699   1.804  -3.278  1.00  0.00           N  
ATOM   2215  N   ALA B  18       8.223   8.117   0.252  1.00  0.00           N  
ATOM   2216  CA  ALA B  18       7.062   8.063   1.140  1.00  0.00           C  
ATOM   2217  C   ALA B  18       5.853   8.402   0.268  1.00  0.00           C  
ATOM   2218  O   ALA B  18       4.821   7.740   0.338  1.00  0.00           O  
ATOM   2219  CB  ALA B  18       7.185   9.088   2.268  1.00  0.00           C  
ATOM   2220  N   THR B  19       6.002   9.425  -0.575  1.00  0.00           N  
ATOM   2221  CA  THR B  19       4.951   9.871  -1.479  1.00  0.00           C  
ATOM   2222  C   THR B  19       4.719   8.884  -2.620  1.00  0.00           C  
ATOM   2223  O   THR B  19       3.580   8.610  -2.999  1.00  0.00           O  
ATOM   2224  CB  THR B  19       5.300  11.245  -2.086  1.00  0.00           C  
ATOM   2225  OG1 THR B  19       5.492  12.205  -1.033  1.00  0.00           O  
ATOM   2226  CG2 THR B  19       4.206  11.730  -3.018  1.00  0.00           C  
ATOM   2227  N   GLN B  20       5.806   8.344  -3.154  1.00  0.00           N  
ATOM   2228  CA  GLN B  20       5.722   7.427  -4.286  1.00  0.00           C  
ATOM   2229  C   GLN B  20       5.188   6.032  -3.960  1.00  0.00           C  
ATOM   2230  O   GLN B  20       4.390   5.483  -4.729  1.00  0.00           O  
ATOM   2231  CB  GLN B  20       7.097   7.294  -4.945  1.00  0.00           C  
ATOM   2232  CG  GLN B  20       7.654   8.606  -5.520  1.00  0.00           C  
ATOM   2233  CD  GLN B  20       6.820   9.128  -6.672  1.00  0.00           C  
ATOM   2234  OE1 GLN B  20       6.373   8.369  -7.529  1.00  0.00           O  
ATOM   2235  NE2 GLN B  20       6.611  10.441  -6.705  1.00  0.00           N  
ATOM   2236  N   PHE B  21       5.642   5.450  -2.842  1.00  0.00           N  
ATOM   2237  CA  PHE B  21       5.267   4.071  -2.507  1.00  0.00           C  
ATOM   2238  C   PHE B  21       4.893   3.824  -1.050  1.00  0.00           C  
ATOM   2239  O   PHE B  21       4.680   2.685  -0.654  1.00  0.00           O  
ATOM   2240  CB  PHE B  21       6.425   3.123  -2.853  1.00  0.00           C  
ATOM   2241  CG  PHE B  21       7.004   3.311  -4.231  1.00  0.00           C  
ATOM   2242  CD1 PHE B  21       6.228   3.110  -5.369  1.00  0.00           C  
ATOM   2243  CD2 PHE B  21       8.335   3.688  -4.387  1.00  0.00           C  
ATOM   2244  CE1 PHE B  21       6.761   3.281  -6.637  1.00  0.00           C  
ATOM   2245  CE2 PHE B  21       8.879   3.862  -5.660  1.00  0.00           C  
ATOM   2246  CZ  PHE B  21       8.092   3.658  -6.788  1.00  0.00           C  
ATOM   2247  N   GLY B  22       4.823   4.888  -0.241  1.00  0.00           N  
ATOM   2248  CA  GLY B  22       4.537   4.719   1.176  1.00  0.00           C  
ATOM   2249  C   GLY B  22       5.720   3.961   1.779  1.00  0.00           C  
ATOM   2250  O   GLY B  22       5.554   3.152   2.696  1.00  0.00           O  
ATOM   2251  N   ASP B  23       6.914   4.216   1.239  1.00  0.00           N  
ATOM   2252  CA  ASP B  23       8.132   3.528   1.652  1.00  0.00           C  
ATOM   2253  C   ASP B  23       8.742   4.146   2.905  1.00  0.00           C  
ATOM   2254  O   ASP B  23       9.691   4.942   2.841  1.00  0.00           O  
ATOM   2255  CB  ASP B  23       9.138   3.548   0.489  1.00  0.00           C  
ATOM   2256  CG  ASP B  23      10.298   2.587   0.672  1.00  0.00           C  
ATOM   2257  OD1 ASP B  23      10.337   1.867   1.694  1.00  0.00           O  
ATOM   2258  OD2 ASP B  23      11.181   2.557  -0.219  1.00  0.00           O  
ATOM   2259  N   GLY B  24       8.190   3.778   4.065  1.00  0.00           N  
ATOM   2260  CA  GLY B  24       8.671   4.313   5.321  1.00  0.00           C  
ATOM   2261  C   GLY B  24       7.821   3.870   6.496  1.00  0.00           C  
ATOM   2262  O   GLY B  24       6.967   2.989   6.366  1.00  0.00           O  
ATOM   2263  N   CYS B  25       8.050   4.493   7.646  1.00  0.00           N  
ATOM   2264  CA  CYS B  25       7.323   4.156   8.860  1.00  0.00           C  
ATOM   2265  C   CYS B  25       7.073   5.415   9.680  1.00  0.00           C  
ATOM   2266  O   CYS B  25       7.569   6.495   9.350  1.00  0.00           O  
ATOM   2267  CB  CYS B  25       8.135   3.149   9.694  1.00  0.00           C  
ATOM   2268  SG  CYS B  25       9.777   3.742  10.163  1.00  0.00           S  
ATOM   2269  N   PHE B  26       6.289   5.288  10.753  1.00  0.00           N  
ATOM   2270  CA  PHE B  26       6.011   6.440  11.602  1.00  0.00           C  
ATOM   2271  C   PHE B  26       5.615   6.038  13.009  1.00  0.00           C  
ATOM   2272  O   PHE B  26       5.411   4.857  13.300  1.00  0.00           O  
ATOM   2273  CB  PHE B  26       4.935   7.347  10.979  1.00  0.00           C  
ATOM   2274  CG  PHE B  26       3.526   6.787  11.008  1.00  0.00           C  
ATOM   2275  CD1 PHE B  26       3.145   5.755  10.146  1.00  0.00           C  
ATOM   2276  CD2 PHE B  26       2.563   7.340  11.845  1.00  0.00           C  
ATOM   2277  CE1 PHE B  26       1.839   5.278  10.134  1.00  0.00           C  
ATOM   2278  CE2 PHE B  26       1.247   6.868  11.841  1.00  0.00           C  
ATOM   2279  CZ  PHE B  26       0.882   5.837  10.981  1.00  0.00           C  
ATOM   2280  N   THR B  27       5.533   7.034  13.883  1.00  0.00           N  
ATOM   2281  CA  THR B  27       5.094   6.811  15.250  1.00  0.00           C  
ATOM   2282  C   THR B  27       4.383   8.086  15.690  1.00  0.00           C  
ATOM   2283  O   THR B  27       4.673   9.180  15.193  1.00  0.00           O  
ATOM   2284  CB  THR B  27       6.271   6.480  16.204  1.00  0.00           C  
ATOM   2285  OG1 THR B  27       5.737   5.913  17.413  1.00  0.00           O  
ATOM   2286  CG2 THR B  27       7.099   7.712  16.549  1.00  0.00           C  
ATOM   2287  N   THR B  28       3.418   7.937  16.605  1.00  0.00           N  
ATOM   2288  CA  THR B  28       2.653   9.063  17.110  1.00  0.00           C  
ATOM   2289  C   THR B  28       2.718   9.006  18.635  1.00  0.00           C  
ATOM   2290  O   THR B  28       2.234   8.054  19.246  1.00  0.00           O  
ATOM   2291  CB  THR B  28       1.185   8.977  16.645  1.00  0.00           C  
ATOM   2292  OG1 THR B  28       1.148   8.942  15.205  1.00  0.00           O  
ATOM   2293  CG2 THR B  28       0.394  10.191  17.122  1.00  0.00           C  
ATOM   2294  N   ALA B  29       3.342  10.018  19.243  1.00  0.00           N  
ATOM   2295  CA  ALA B  29       3.552  10.032  20.684  1.00  0.00           C  
ATOM   2296  C   ALA B  29       2.788  11.125  21.417  1.00  0.00           C  
ATOM   2297  O   ALA B  29       2.504  12.187  20.870  1.00  0.00           O  
ATOM   2298  CB  ALA B  29       5.049  10.179  20.975  1.00  0.00           C  
ATOM   2299  N   ARG B  30       2.463  10.846  22.677  1.00  0.00           N  
ATOM   2300  CA  ARG B  30       1.775  11.806  23.533  1.00  0.00           C  
ATOM   2301  C   ARG B  30       2.817  12.744  24.141  1.00  0.00           C  
ATOM   2302  O   ARG B  30       3.895  12.311  24.526  1.00  0.00           O  
ATOM   2303  CB  ARG B  30       1.022  11.070  24.646  1.00  0.00           C  
ATOM   2304  CG  ARG B  30       0.315  11.969  25.673  1.00  0.00           C  
ATOM   2305  CD  ARG B  30      -0.972  12.565  25.111  1.00  0.00           C  
ATOM   2306  NE  ARG B  30      -1.673  13.417  26.080  1.00  0.00           N  
ATOM   2307  CZ  ARG B  30      -2.451  12.968  27.061  1.00  0.00           C  
ATOM   2308  NH1 ARG B  30      -2.649  11.657  27.225  1.00  0.00           N  
ATOM   2309  NH2 ARG B  30      -3.031  13.825  27.885  1.00  0.00           N  
ATOM   2310  N   VAL B  31       2.478  14.029  24.229  1.00  0.00           N  
ATOM   2311  CA  VAL B  31       3.361  15.010  24.850  1.00  0.00           C  
ATOM   2312  C   VAL B  31       2.625  15.535  26.080  1.00  0.00           C  
ATOM   2313  O   VAL B  31       1.491  16.011  25.977  1.00  0.00           O  
ATOM   2314  CB  VAL B  31       3.673  16.195  23.903  1.00  0.00           C  
ATOM   2315  CG1 VAL B  31       4.513  17.242  24.639  1.00  0.00           C  
ATOM   2316  CG2 VAL B  31       4.427  15.695  22.677  1.00  0.00           C  
ATOM   2317  N   ILE B  32       3.268  15.425  27.244  1.00  0.00           N  
ATOM   2318  CA  ILE B  32       2.686  15.882  28.502  1.00  0.00           C  
ATOM   2319  C   ILE B  32       3.686  16.772  29.224  1.00  0.00           C  
ATOM   2320  O   ILE B  32       4.806  16.348  29.510  1.00  0.00           O  
ATOM   2321  CB  ILE B  32       2.306  14.690  29.414  1.00  0.00           C  
ATOM   2322  CG1 ILE B  32       1.327  13.758  28.696  1.00  0.00           C  
ATOM   2323  CG2 ILE B  32       1.703  15.204  30.716  1.00  0.00           C  
ATOM   2324  CD1 ILE B  32       0.993  12.497  29.480  1.00  0.00           C  
ATOM   2325  N   ASP B  33       3.289  18.003  29.509  1.00  0.00           N  
ATOM   2326  CA  ASP B  33       4.139  18.974  30.191  1.00  0.00           C  
ATOM   2327  C   ASP B  33       5.507  19.121  29.516  1.00  0.00           C  
ATOM   2328  O   ASP B  33       6.545  19.138  30.177  1.00  0.00           O  
ATOM   2329  CB  ASP B  33       4.311  18.585  31.670  1.00  0.00           C  
ATOM   2330  CG  ASP B  33       2.997  18.614  32.429  1.00  0.00           C  
ATOM   2331  OD1 ASP B  33       2.159  19.514  32.155  1.00  0.00           O  
ATOM   2332  OD2 ASP B  33       2.789  17.748  33.307  1.00  0.00           O  
ATOM   2333  N   GLY B  34       5.485  19.218  28.182  1.00  0.00           N  
ATOM   2334  CA  GLY B  34       6.712  19.411  27.430  1.00  0.00           C  
ATOM   2335  C   GLY B  34       7.599  18.191  27.239  1.00  0.00           C  
ATOM   2336  O   GLY B  34       8.691  18.304  26.684  1.00  0.00           O  
ATOM   2337  N   LYS B  35       7.131  17.016  27.687  1.00  0.00           N  
ATOM   2338  CA  LYS B  35       7.927  15.802  27.558  1.00  0.00           C  
ATOM   2339  C   LYS B  35       7.208  14.739  26.725  1.00  0.00           C  
ATOM   2340  O   LYS B  35       5.989  14.607  26.786  1.00  0.00           O  
ATOM   2341  CB  LYS B  35       8.249  15.229  28.942  1.00  0.00           C  
ATOM   2342  CG  LYS B  35       9.139  16.129  29.788  1.00  0.00           C  
ATOM   2343  CD  LYS B  35       9.464  15.490  31.128  1.00  0.00           C  
ATOM   2344  CE  LYS B  35      10.391  16.370  31.956  1.00  0.00           C  
ATOM   2345  NZ  LYS B  35      10.741  15.740  33.267  1.00  0.00           N  
ATOM   2346  N   VAL B  36       7.983  13.986  25.944  1.00  0.00           N  
ATOM   2347  CA  VAL B  36       7.437  12.921  25.110  1.00  0.00           C  
ATOM   2348  C   VAL B  36       7.286  11.666  25.963  1.00  0.00           C  
ATOM   2349  O   VAL B  36       8.268  11.140  26.482  1.00  0.00           O  
ATOM   2350  CB  VAL B  36       8.372  12.611  23.922  1.00  0.00           C  
ATOM   2351  CG1 VAL B  36       7.761  11.513  23.051  1.00  0.00           C  
ATOM   2352  CG2 VAL B  36       8.616  13.864  23.096  1.00  0.00           C  
ATOM   2353  N   SER B  37       6.051  11.191  26.115  1.00  0.00           N  
ATOM   2354  CA  SER B  37       5.802   9.984  26.899  1.00  0.00           C  
ATOM   2355  C   SER B  37       6.363   8.767  26.171  1.00  0.00           C  
ATOM   2356  O   SER B  37       6.181   8.613  24.966  1.00  0.00           O  
ATOM   2357  CB  SER B  37       4.296   9.791  27.114  1.00  0.00           C  
ATOM   2358  OG  SER B  37       3.755  10.856  27.872  1.00  0.00           O  
ATOM   2359  N   LEU B  38       7.082   7.924  26.915  1.00  0.00           N  
ATOM   2360  CA  LEU B  38       7.689   6.711  26.369  1.00  0.00           C  
ATOM   2361  C   LEU B  38       8.594   7.007  25.164  1.00  0.00           C  
ATOM   2362  O   LEU B  38       8.602   6.270  24.177  1.00  0.00           O  
ATOM   2363  CB  LEU B  38       6.597   5.703  25.982  1.00  0.00           C  
ATOM   2364  CG  LEU B  38       5.740   5.187  27.153  1.00  0.00           C  
ATOM   2365  CD1 LEU B  38       4.599   4.317  26.634  1.00  0.00           C  
ATOM   2366  CD2 LEU B  38       6.614   4.405  28.122  1.00  0.00           C  
ATOM   2367  N   LEU B  39       9.371   8.096  25.275  1.00  0.00           N  
ATOM   2368  CA  LEU B  39      10.282   8.502  24.204  1.00  0.00           C  
ATOM   2369  C   LEU B  39      11.185   7.381  23.699  1.00  0.00           C  
ATOM   2370  O   LEU B  39      11.284   7.155  22.491  1.00  0.00           O  
ATOM   2371  CB  LEU B  39      11.145   9.688  24.671  1.00  0.00           C  
ATOM   2372  CG  LEU B  39      12.220  10.191  23.706  1.00  0.00           C  
ATOM   2373  CD1 LEU B  39      11.579  10.648  22.399  1.00  0.00           C  
ATOM   2374  CD2 LEU B  39      12.989  11.333  24.346  1.00  0.00           C  
ATOM   2375  N   SER B  40      11.847   6.674  24.616  1.00  0.00           N  
ATOM   2376  CA  SER B  40      12.754   5.599  24.226  1.00  0.00           C  
ATOM   2377  C   SER B  40      12.050   4.495  23.444  1.00  0.00           C  
ATOM   2378  O   SER B  40      12.615   3.943  22.499  1.00  0.00           O  
ATOM   2379  CB  SER B  40      13.441   5.004  25.452  1.00  0.00           C  
ATOM   2380  OG  SER B  40      14.286   5.962  26.069  1.00  0.00           O  
ATOM   2381  N   ALA B  41      10.815   4.170  23.828  1.00  0.00           N  
ATOM   2382  CA  ALA B  41      10.051   3.129  23.148  1.00  0.00           C  
ATOM   2383  C   ALA B  41       9.677   3.580  21.732  1.00  0.00           C  
ATOM   2384  O   ALA B  41       9.677   2.774  20.805  1.00  0.00           O  
ATOM   2385  CB  ALA B  41       8.800   2.781  23.947  1.00  0.00           C  
ATOM   2386  N   HIS B  42       9.357   4.858  21.576  1.00  0.00           N  
ATOM   2387  CA  HIS B  42       9.004   5.387  20.258  1.00  0.00           C  
ATOM   2388  C   HIS B  42      10.214   5.360  19.325  1.00  0.00           C  
ATOM   2389  O   HIS B  42      10.093   5.036  18.145  1.00  0.00           O  
ATOM   2390  CB  HIS B  42       8.446   6.806  20.377  1.00  0.00           C  
ATOM   2391  CG  HIS B  42       7.020   6.849  20.843  1.00  0.00           C  
ATOM   2392  ND1 HIS B  42       5.959   6.554  20.016  1.00  0.00           N  
ATOM   2393  CD2 HIS B  42       6.482   7.118  22.058  1.00  0.00           C  
ATOM   2394  CE1 HIS B  42       4.823   6.637  20.702  1.00  0.00           C  
ATOM   2395  NE2 HIS B  42       5.114   6.974  21.943  1.00  0.00           N  
ATOM   2396  N   ILE B  43      11.385   5.698  19.856  1.00  0.00           N  
ATOM   2397  CA  ILE B  43      12.603   5.671  19.057  1.00  0.00           C  
ATOM   2398  C   ILE B  43      12.932   4.224  18.697  1.00  0.00           C  
ATOM   2399  O   ILE B  43      13.295   3.927  17.560  1.00  0.00           O  
ATOM   2400  CB  ILE B  43      13.783   6.315  19.825  1.00  0.00           C  
ATOM   2401  CG1 ILE B  43      13.537   7.819  19.955  1.00  0.00           C  
ATOM   2402  CG2 ILE B  43      15.105   6.040  19.105  1.00  0.00           C  
ATOM   2403  CD1 ILE B  43      14.540   8.538  20.831  1.00  0.00           C  
ATOM   2404  N   GLN B  44      12.785   3.308  19.662  1.00  0.00           N  
ATOM   2405  CA  GLN B  44      13.062   1.901  19.423  1.00  0.00           C  
ATOM   2406  C   GLN B  44      12.156   1.303  18.350  1.00  0.00           C  
ATOM   2407  O   GLN B  44      12.617   0.528  17.502  1.00  0.00           O  
ATOM   2408  CB  GLN B  44      12.917   1.094  20.719  1.00  0.00           C  
ATOM   2409  CG  GLN B  44      13.366  -0.360  20.599  1.00  0.00           C  
ATOM   2410  CD  GLN B  44      14.842  -0.475  20.285  1.00  0.00           C  
ATOM   2411  OE1 GLN B  44      15.693  -0.005  21.052  1.00  0.00           O  
ATOM   2412  NE2 GLN B  44      15.171  -1.092  19.160  1.00  0.00           N  
ATOM   2413  N   ARG B  45      10.870   1.656  18.360  1.00  0.00           N  
ATOM   2414  CA  ARG B  45       9.959   1.100  17.354  1.00  0.00           C  
ATOM   2415  C   ARG B  45      10.298   1.618  15.955  1.00  0.00           C  
ATOM   2416  O   ARG B  45      10.116   0.911  14.969  1.00  0.00           O  
ATOM   2417  CB  ARG B  45       8.487   1.367  17.733  1.00  0.00           C  
ATOM   2418  CG  ARG B  45       7.936   2.733  17.461  1.00  0.00           C  
ATOM   2419  CD  ARG B  45       6.937   2.696  16.292  1.00  0.00           C  
ATOM   2420  NE  ARG B  45       5.802   1.789  16.514  1.00  0.00           N  
ATOM   2421  CZ  ARG B  45       4.626   2.158  17.036  1.00  0.00           C  
ATOM   2422  NH1 ARG B  45       4.424   3.425  17.387  1.00  0.00           N  
ATOM   2423  NH2 ARG B  45       3.665   1.267  17.205  1.00  0.00           N  
ATOM   2424  N   LEU B  46      10.811   2.856  15.876  1.00  0.00           N  
ATOM   2425  CA  LEU B  46      11.216   3.397  14.586  1.00  0.00           C  
ATOM   2426  C   LEU B  46      12.479   2.679  14.109  1.00  0.00           C  
ATOM   2427  O   LEU B  46      12.615   2.374  12.921  1.00  0.00           O  
ATOM   2428  CB  LEU B  46      11.486   4.909  14.693  1.00  0.00           C  
ATOM   2429  CG  LEU B  46      10.250   5.807  14.870  1.00  0.00           C  
ATOM   2430  CD1 LEU B  46      10.694   7.242  15.150  1.00  0.00           C  
ATOM   2431  CD2 LEU B  46       9.383   5.753  13.615  1.00  0.00           C  
ATOM   2432  N   GLN B  47      13.403   2.392  15.043  1.00  0.00           N  
ATOM   2433  CA  GLN B  47      14.632   1.689  14.696  1.00  0.00           C  
ATOM   2434  C   GLN B  47      14.310   0.266  14.234  1.00  0.00           C  
ATOM   2435  O   GLN B  47      14.870  -0.215  13.249  1.00  0.00           O  
ATOM   2436  CB  GLN B  47      15.584   1.648  15.904  1.00  0.00           C  
ATOM   2437  CG  GLN B  47      16.102   3.029  16.304  1.00  0.00           C  
ATOM   2438  CD  GLN B  47      17.009   2.992  17.516  1.00  0.00           C  
ATOM   2439  OE1 GLN B  47      16.840   2.154  18.405  1.00  0.00           O  
ATOM   2440  NE2 GLN B  47      17.973   3.900  17.569  1.00  0.00           N  
ATOM   2441  N   ASP B  48      13.397  -0.406  14.945  1.00  0.00           N  
ATOM   2442  CA  ASP B  48      13.001  -1.766  14.585  1.00  0.00           C  
ATOM   2443  C   ASP B  48      12.338  -1.776  13.212  1.00  0.00           C  
ATOM   2444  O   ASP B  48      12.580  -2.666  12.391  1.00  0.00           O  
ATOM   2445  CB  ASP B  48      12.029  -2.346  15.618  1.00  0.00           C  
ATOM   2446  CG  ASP B  48      12.669  -2.567  16.983  1.00  0.00           C  
ATOM   2447  OD1 ASP B  48      13.920  -2.609  17.070  1.00  0.00           O  
ATOM   2448  OD2 ASP B  48      11.920  -2.714  17.968  1.00  0.00           O  
ATOM   2449  N   ALA B  49      11.491  -0.777  12.955  1.00  0.00           N  
ATOM   2450  CA  ALA B  49      10.800  -0.682  11.672  1.00  0.00           C  
ATOM   2451  C   ALA B  49      11.803  -0.480  10.538  1.00  0.00           C  
ATOM   2452  O   ALA B  49      11.724  -1.142   9.502  1.00  0.00           O  
ATOM   2453  CB  ALA B  49       9.797   0.476  11.699  1.00  0.00           C  
ATOM   2454  N   CYS B  50      12.754   0.436  10.736  1.00  0.00           N  
ATOM   2455  CA  CYS B  50      13.763   0.694   9.716  1.00  0.00           C  
ATOM   2456  C   CYS B  50      14.605  -0.545   9.431  1.00  0.00           C  
ATOM   2457  O   CYS B  50      14.954  -0.814   8.284  1.00  0.00           O  
ATOM   2458  CB  CYS B  50      14.659   1.864  10.134  1.00  0.00           C  
ATOM   2459  SG  CYS B  50      13.833   3.472  10.021  1.00  0.00           S  
ATOM   2460  N   GLN B  51      14.920  -1.311  10.471  1.00  0.00           N  
ATOM   2461  CA  GLN B  51      15.706  -2.522  10.291  1.00  0.00           C  
ATOM   2462  C   GLN B  51      14.925  -3.537   9.452  1.00  0.00           C  
ATOM   2463  O   GLN B  51      15.462  -4.113   8.506  1.00  0.00           O  
ATOM   2464  CB  GLN B  51      16.061  -3.142  11.642  1.00  0.00           C  
ATOM   2465  CG  GLN B  51      16.976  -4.361  11.538  1.00  0.00           C  
ATOM   2466  CD  GLN B  51      17.349  -4.932  12.900  1.00  0.00           C  
ATOM   2467  OE1 GLN B  51      17.486  -4.191  13.879  1.00  0.00           O  
ATOM   2468  NE2 GLN B  51      17.520  -6.241  12.964  1.00  0.00           N  
ATOM   2469  N   ARG B  52      13.652  -3.749   9.798  1.00  0.00           N  
ATOM   2470  CA  ARG B  52      12.824  -4.702   9.065  1.00  0.00           C  
ATOM   2471  C   ARG B  52      12.524  -4.265   7.638  1.00  0.00           C  
ATOM   2472  O   ARG B  52      12.382  -5.103   6.742  1.00  0.00           O  
ATOM   2473  CB  ARG B  52      11.518  -4.969   9.824  1.00  0.00           C  
ATOM   2474  CG  ARG B  52      11.730  -5.736  11.131  1.00  0.00           C  
ATOM   2475  CD  ARG B  52      10.410  -6.067  11.810  1.00  0.00           C  
ATOM   2476  NE  ARG B  52       9.553  -6.893  10.972  1.00  0.00           N  
ATOM   2477  CZ  ARG B  52       8.267  -7.146  11.230  1.00  0.00           C  
ATOM   2478  NH1 ARG B  52       7.700  -6.633  12.312  1.00  0.00           N  
ATOM   2479  NH2 ARG B  52       7.561  -7.903  10.406  1.00  0.00           N  
ATOM   2480  N   LEU B  53      12.433  -2.952   7.410  1.00  0.00           N  
ATOM   2481  CA  LEU B  53      12.162  -2.425   6.078  1.00  0.00           C  
ATOM   2482  C   LEU B  53      13.456  -2.170   5.301  1.00  0.00           C  
ATOM   2483  O   LEU B  53      13.418  -1.743   4.147  1.00  0.00           O  
ATOM   2484  CB  LEU B  53      11.355  -1.121   6.173  1.00  0.00           C  
ATOM   2485  CG  LEU B  53       9.949  -1.247   6.773  1.00  0.00           C  
ATOM   2486  CD1 LEU B  53       9.300   0.134   6.870  1.00  0.00           C  
ATOM   2487  CD2 LEU B  53       9.096  -2.170   5.909  1.00  0.00           C  
ATOM   2488  N   MET B  54      14.595  -2.431   5.945  1.00  0.00           N  
ATOM   2489  CA  MET B  54      15.917  -2.237   5.337  1.00  0.00           C  
ATOM   2490  C   MET B  54      16.146  -0.787   4.913  1.00  0.00           C  
ATOM   2491  O   MET B  54      16.646  -0.504   3.821  1.00  0.00           O  
ATOM   2492  CB  MET B  54      16.095  -3.194   4.148  1.00  0.00           C  
ATOM   2493  CG  MET B  54      16.060  -4.661   4.552  1.00  0.00           C  
ATOM   2494  SD  MET B  54      16.102  -5.818   3.147  1.00  0.00           S  
ATOM   2495  CE  MET B  54      14.394  -5.729   2.624  1.00  0.00           C  
ATOM   2496  N   ILE B  55      15.776   0.137   5.807  1.00  0.00           N  
ATOM   2497  CA  ILE B  55      15.996   1.564   5.579  1.00  0.00           C  
ATOM   2498  C   ILE B  55      17.207   1.955   6.419  1.00  0.00           C  
ATOM   2499  O   ILE B  55      17.191   1.821   7.643  1.00  0.00           O  
ATOM   2500  CB  ILE B  55      14.772   2.407   6.019  1.00  0.00           C  
ATOM   2501  CG1 ILE B  55      13.560   2.054   5.145  1.00  0.00           C  
ATOM   2502  CG2 ILE B  55      15.093   3.897   5.917  1.00  0.00           C  
ATOM   2503  CD1 ILE B  55      12.273   2.745   5.571  1.00  0.00           C  
ATOM   2504  N   SER B  56      18.263   2.421   5.764  1.00  0.00           N  
ATOM   2505  CA  SER B  56      19.476   2.816   6.463  1.00  0.00           C  
ATOM   2506  C   SER B  56      19.348   4.207   7.080  1.00  0.00           C  
ATOM   2507  O   SER B  56      19.104   5.185   6.371  1.00  0.00           O  
ATOM   2508  CB  SER B  56      20.672   2.789   5.505  1.00  0.00           C  
ATOM   2509  OG  SER B  56      20.872   1.492   4.985  1.00  0.00           O  
ATOM   2510  N   CYS B  57      19.506   4.291   8.409  1.00  0.00           N  
ATOM   2511  CA  CYS B  57      19.408   5.553   9.131  1.00  0.00           C  
ATOM   2512  C   CYS B  57      20.546   5.679  10.137  1.00  0.00           C  
ATOM   2513  O   CYS B  57      20.887   4.704  10.806  1.00  0.00           O  
ATOM   2514  CB  CYS B  57      18.080   5.639   9.894  1.00  0.00           C  
ATOM   2515  SG  CYS B  57      16.604   5.539   8.873  1.00  0.00           S  
ATOM   2516  N   ASP B  58      21.119   6.876  10.240  1.00  0.00           N  
ATOM   2517  CA  ASP B  58      22.194   7.116  11.196  1.00  0.00           C  
ATOM   2518  C   ASP B  58      21.953   8.398  11.991  1.00  0.00           C  
ATOM   2519  O   ASP B  58      22.855   8.899  12.659  1.00  0.00           O  
ATOM   2520  CB  ASP B  58      23.549   7.192  10.474  1.00  0.00           C  
ATOM   2521  CG  ASP B  58      23.635   8.343   9.489  1.00  0.00           C  
ATOM   2522  OD1 ASP B  58      22.665   9.112   9.351  1.00  0.00           O  
ATOM   2523  OD2 ASP B  58      24.703   8.474   8.837  1.00  0.00           O  
ATOM   2524  N   PHE B  59      20.730   8.913  11.923  1.00  0.00           N  
ATOM   2525  CA  PHE B  59      20.400  10.166  12.595  1.00  0.00           C  
ATOM   2526  C   PHE B  59      19.659  10.012  13.926  1.00  0.00           C  
ATOM   2527  O   PHE B  59      18.992  10.946  14.376  1.00  0.00           O  
ATOM   2528  CB  PHE B  59      19.594  11.074  11.646  1.00  0.00           C  
ATOM   2529  CG  PHE B  59      18.410  10.393  10.995  1.00  0.00           C  
ATOM   2530  CD1 PHE B  59      17.463   9.696  11.738  1.00  0.00           C  
ATOM   2531  CD2 PHE B  59      18.212  10.494   9.615  1.00  0.00           C  
ATOM   2532  CE1 PHE B  59      16.362   9.098  11.135  1.00  0.00           C  
ATOM   2533  CE2 PHE B  59      17.118   9.906   8.997  1.00  0.00           C  
ATOM   2534  CZ  PHE B  59      16.188   9.205   9.754  1.00  0.00           C  
ATOM   2535  N   TRP B  60      19.783   8.861  14.565  1.00  0.00           N  
ATOM   2536  CA  TRP B  60      19.078   8.613  15.820  1.00  0.00           C  
ATOM   2537  C   TRP B  60      19.352   9.627  16.938  1.00  0.00           C  
ATOM   2538  O   TRP B  60      18.407  10.072  17.606  1.00  0.00           O  
ATOM   2539  CB  TRP B  60      19.327   7.175  16.294  1.00  0.00           C  
ATOM   2540  CG  TRP B  60      18.925   6.169  15.245  1.00  0.00           C  
ATOM   2541  CD1 TRP B  60      19.744   5.352  14.532  1.00  0.00           C  
ATOM   2542  CD2 TRP B  60      17.606   5.939  14.743  1.00  0.00           C  
ATOM   2543  NE1 TRP B  60      19.020   4.626  13.622  1.00  0.00           N  
ATOM   2544  CE2 TRP B  60      17.697   4.962  13.723  1.00  0.00           C  
ATOM   2545  CE3 TRP B  60      16.337   6.465  15.047  1.00  0.00           C  
ATOM   2546  CZ2 TRP B  60      16.588   4.507  13.010  1.00  0.00           C  
ATOM   2547  CZ3 TRP B  60      15.228   6.010  14.337  1.00  0.00           C  
ATOM   2548  CH2 TRP B  60      15.359   5.045  13.331  1.00  0.00           C  
ATOM   2549  N   PRO B  61      20.616  10.020  17.174  1.00  0.00           N  
ATOM   2550  CA  PRO B  61      20.873  11.014  18.223  1.00  0.00           C  
ATOM   2551  C   PRO B  61      20.205  12.354  17.903  1.00  0.00           C  
ATOM   2552  O   PRO B  61      19.607  12.982  18.776  1.00  0.00           O  
ATOM   2553  CB  PRO B  61      22.401  11.129  18.238  1.00  0.00           C  
ATOM   2554  CG  PRO B  61      22.847   9.779  17.771  1.00  0.00           C  
ATOM   2555  CD  PRO B  61      21.882   9.477  16.650  1.00  0.00           C  
ATOM   2556  N   GLN B  62      20.306  12.788  16.635  1.00  0.00           N  
ATOM   2557  CA  GLN B  62      19.706  14.040  16.203  1.00  0.00           C  
ATOM   2558  C   GLN B  62      18.186  13.972  16.320  1.00  0.00           C  
ATOM   2559  O   GLN B  62      17.547  14.921  16.772  1.00  0.00           O  
ATOM   2560  CB  GLN B  62      20.084  14.374  14.756  1.00  0.00           C  
ATOM   2561  CG  GLN B  62      21.575  14.585  14.511  1.00  0.00           C  
ATOM   2562  CD  GLN B  62      22.276  13.327  14.058  1.00  0.00           C  
ATOM   2563  OE1 GLN B  62      22.275  12.305  14.738  1.00  0.00           O  
ATOM   2564  NE2 GLN B  62      22.894  13.395  12.879  1.00  0.00           N  
ATOM   2565  N   LEU B  63      17.603  12.846  15.906  1.00  0.00           N  
ATOM   2566  CA  LEU B  63      16.160  12.672  15.967  1.00  0.00           C  
ATOM   2567  C   LEU B  63      15.644  12.788  17.396  1.00  0.00           C  
ATOM   2568  O   LEU B  63      14.658  13.479  17.650  1.00  0.00           O  
ATOM   2569  CB  LEU B  63      15.753  11.315  15.378  1.00  0.00           C  
ATOM   2570  CG  LEU B  63      14.260  10.959  15.475  1.00  0.00           C  
ATOM   2571  CD1 LEU B  63      13.427  12.000  14.741  1.00  0.00           C  
ATOM   2572  CD2 LEU B  63      14.030   9.576  14.892  1.00  0.00           C  
ATOM   2573  N   GLU B  64      16.311  12.121  18.336  1.00  0.00           N  
ATOM   2574  CA  GLU B  64      15.895  12.171  19.731  1.00  0.00           C  
ATOM   2575  C   GLU B  64      15.902  13.608  20.249  1.00  0.00           C  
ATOM   2576  O   GLU B  64      14.967  14.047  20.920  1.00  0.00           O  
ATOM   2577  CB  GLU B  64      16.785  11.298  20.615  1.00  0.00           C  
ATOM   2578  CG  GLU B  64      16.362  11.297  22.083  1.00  0.00           C  
ATOM   2579  CD  GLU B  64      17.144  10.306  22.939  1.00  0.00           C  
ATOM   2580  OE1 GLU B  64      17.815   9.421  22.374  1.00  0.00           O  
ATOM   2581  OE2 GLU B  64      17.069  10.416  24.181  1.00  0.00           O  
ATOM   2582  N   GLN B  65      16.968  14.356  19.933  1.00  0.00           N  
ATOM   2583  CA  GLN B  65      17.078  15.738  20.379  1.00  0.00           C  
ATOM   2584  C   GLN B  65      15.990  16.604  19.747  1.00  0.00           C  
ATOM   2585  O   GLN B  65      15.407  17.466  20.406  1.00  0.00           O  
ATOM   2586  CB  GLN B  65      18.460  16.308  20.029  1.00  0.00           C  
ATOM   2587  CG  GLN B  65      18.693  17.711  20.573  1.00  0.00           C  
ATOM   2588  CD  GLN B  65      18.533  17.783  22.084  1.00  0.00           C  
ATOM   2589  OE1 GLN B  65      19.226  17.074  22.821  1.00  0.00           O  
ATOM   2590  NE2 GLN B  65      17.630  18.629  22.553  1.00  0.00           N  
ATOM   2591  N   GLU B  66      15.699  16.370  18.467  1.00  0.00           N  
ATOM   2592  CA  GLU B  66      14.667  17.133  17.772  1.00  0.00           C  
ATOM   2593  C   GLU B  66      13.281  16.839  18.359  1.00  0.00           C  
ATOM   2594  O   GLU B  66      12.448  17.734  18.463  1.00  0.00           O  
ATOM   2595  CB  GLU B  66      14.696  16.809  16.275  1.00  0.00           C  
ATOM   2596  CG  GLU B  66      15.908  17.412  15.567  1.00  0.00           C  
ATOM   2597  CD  GLU B  66      16.172  16.820  14.192  1.00  0.00           C  
ATOM   2598  OE1 GLU B  66      15.417  15.928  13.765  1.00  0.00           O  
ATOM   2599  OE2 GLU B  66      17.155  17.242  13.553  1.00  0.00           O  
ATOM   2600  N   MET B  67      13.048  15.598  18.748  1.00  0.00           N  
ATOM   2601  CA  MET B  67      11.778  15.216  19.351  1.00  0.00           C  
ATOM   2602  C   MET B  67      11.596  15.944  20.683  1.00  0.00           C  
ATOM   2603  O   MET B  67      10.538  16.485  20.973  1.00  0.00           O  
ATOM   2604  CB  MET B  67      11.713  13.703  19.571  1.00  0.00           C  
ATOM   2605  CG  MET B  67      11.597  12.902  18.271  1.00  0.00           C  
ATOM   2606  SD  MET B  67      11.714  11.113  18.511  1.00  0.00           S  
ATOM   2607  CE  MET B  67      10.119  10.759  19.241  1.00  0.00           C  
ATOM   2608  N   LYS B  68      12.663  15.967  21.501  1.00  0.00           N  
ATOM   2609  CA  LYS B  68      12.623  16.634  22.801  1.00  0.00           C  
ATOM   2610  C   LYS B  68      12.411  18.134  22.647  1.00  0.00           C  
ATOM   2611  O   LYS B  68      11.595  18.724  23.357  1.00  0.00           O  
ATOM   2612  CB  LYS B  68      13.927  16.389  23.570  1.00  0.00           C  
ATOM   2613  CG  LYS B  68      14.126  14.959  24.037  1.00  0.00           C  
ATOM   2614  CD  LYS B  68      15.450  14.809  24.767  1.00  0.00           C  
ATOM   2615  CE  LYS B  68      15.645  13.402  25.286  1.00  0.00           C  
ATOM   2616  NZ  LYS B  68      16.970  13.233  25.960  1.00  0.00           N  
ATOM   2617  N   THR B  69      13.140  18.751  21.719  1.00  0.00           N  
ATOM   2618  CA  THR B  69      13.054  20.188  21.487  1.00  0.00           C  
ATOM   2619  C   THR B  69      11.672  20.616  20.973  1.00  0.00           C  
ATOM   2620  O   THR B  69      11.112  21.607  21.438  1.00  0.00           O  
ATOM   2621  CB  THR B  69      14.132  20.642  20.490  1.00  0.00           C  
ATOM   2622  OG1 THR B  69      15.433  20.370  21.039  1.00  0.00           O  
ATOM   2623  CG2 THR B  69      14.018  22.136  20.207  1.00  0.00           C  
ATOM   2624  N   LEU B  70      11.140  19.870  20.026  1.00  0.00           N  
ATOM   2625  CA  LEU B  70       9.843  20.200  19.452  1.00  0.00           C  
ATOM   2626  C   LEU B  70       8.704  20.057  20.467  1.00  0.00           C  
ATOM   2627  O   LEU B  70       7.714  20.780  20.400  1.00  0.00           O  
ATOM   2628  CB  LEU B  70       9.573  19.323  18.224  1.00  0.00           C  
ATOM   2629  CG  LEU B  70       8.537  19.831  17.215  1.00  0.00           C  
ATOM   2630  CD1 LEU B  70       8.959  21.189  16.678  1.00  0.00           C  
ATOM   2631  CD2 LEU B  70       8.407  18.827  16.075  1.00  0.00           C  
ATOM   2632  N   ALA B  71       8.859  19.132  21.404  1.00  0.00           N  
ATOM   2633  CA  ALA B  71       7.829  18.899  22.419  1.00  0.00           C  
ATOM   2634  C   ALA B  71       7.941  19.813  23.638  1.00  0.00           C  
ATOM   2635  O   ALA B  71       6.965  20.011  24.361  1.00  0.00           O  
ATOM   2636  CB  ALA B  71       7.884  17.444  22.874  1.00  0.00           C  
ATOM   2637  N   ALA B  72       9.132  20.376  23.863  1.00  0.00           N  
ATOM   2638  CA  ALA B  72       9.414  21.205  25.037  1.00  0.00           C  
ATOM   2639  C   ALA B  72       8.377  22.259  25.421  1.00  0.00           C  
ATOM   2640  O   ALA B  72       8.077  22.426  26.609  1.00  0.00           O  
ATOM   2641  CB  ALA B  72      10.784  21.859  24.887  1.00  0.00           C  
ATOM   2642  N   GLU B  73       7.832  22.987  24.435  1.00  0.00           N  
ATOM   2643  CA  GLU B  73       6.880  24.048  24.749  1.00  0.00           C  
ATOM   2644  C   GLU B  73       5.418  23.660  24.566  1.00  0.00           C  
ATOM   2645  O   GLU B  73       4.528  24.514  24.597  1.00  0.00           O  
ATOM   2646  CB  GLU B  73       7.213  25.294  23.923  1.00  0.00           C  
ATOM   2647  CG  GLU B  73       8.558  25.906  24.274  1.00  0.00           C  
ATOM   2648  CD  GLU B  73       8.830  27.213  23.545  1.00  0.00           C  
ATOM   2649  OE1 GLU B  73       7.865  27.975  23.317  1.00  0.00           O  
ATOM   2650  OE2 GLU B  73      10.003  27.472  23.219  1.00  0.00           O  
ATOM   2651  N   GLN B  74       5.156  22.356  24.405  1.00  0.00           N  
ATOM   2652  CA  GLN B  74       3.792  21.868  24.235  1.00  0.00           C  
ATOM   2653  C   GLN B  74       3.330  21.187  25.528  1.00  0.00           C  
ATOM   2654  O   GLN B  74       3.858  20.145  25.907  1.00  0.00           O  
ATOM   2655  CB  GLN B  74       3.748  20.866  23.074  1.00  0.00           C  
ATOM   2656  CG  GLN B  74       2.346  20.435  22.676  1.00  0.00           C  
ATOM   2657  CD  GLN B  74       1.613  21.484  21.855  1.00  0.00           C  
ATOM   2658  OE1 GLN B  74       0.399  21.406  21.706  1.00  0.00           O  
ATOM   2659  NE2 GLN B  74       2.342  22.448  21.315  1.00  0.00           N  
ATOM   2660  N   GLN B  75       2.358  21.785  26.215  1.00  0.00           N  
ATOM   2661  CA  GLN B  75       1.869  21.230  27.473  1.00  0.00           C  
ATOM   2662  C   GLN B  75       1.072  19.944  27.307  1.00  0.00           C  
ATOM   2663  O   GLN B  75       1.229  19.001  28.087  1.00  0.00           O  
ATOM   2664  CB  GLN B  75       1.012  22.272  28.211  1.00  0.00           C  
ATOM   2665  CG  GLN B  75       1.829  23.378  28.854  1.00  0.00           C  
ATOM   2666  CD  GLN B  75       2.681  22.862  29.995  1.00  0.00           C  
ATOM   2667  OE1 GLN B  75       2.168  22.424  31.028  1.00  0.00           O  
ATOM   2668  NE2 GLN B  75       3.996  22.907  29.830  1.00  0.00           N  
ATOM   2669  N   ASN B  76       0.209  19.892  26.286  1.00  0.00           N  
ATOM   2670  CA  ASN B  76      -0.607  18.716  26.025  1.00  0.00           C  
ATOM   2671  C   ASN B  76      -0.757  18.597  24.518  1.00  0.00           C  
ATOM   2672  O   ASN B  76      -1.519  19.338  23.901  1.00  0.00           O  
ATOM   2673  CB  ASN B  76      -1.973  18.871  26.695  1.00  0.00           C  
ATOM   2674  CG  ASN B  76      -2.774  17.588  26.699  1.00  0.00           C  
ATOM   2675  OD1 ASN B  76      -2.267  16.510  26.360  1.00  0.00           O  
ATOM   2676  ND2 ASN B  76      -4.035  17.683  27.099  1.00  0.00           N  
ATOM   2677  N   GLY B  77      -0.006  17.671  23.921  1.00  0.00           N  
ATOM   2678  CA  GLY B  77      -0.051  17.550  22.481  1.00  0.00           C  
ATOM   2679  C   GLY B  77       0.304  16.189  21.923  1.00  0.00           C  
ATOM   2680  O   GLY B  77       0.402  15.197  22.650  1.00  0.00           O  
ATOM   2681  N   VAL B  78       0.494  16.165  20.618  1.00  0.00           N  
ATOM   2682  CA  VAL B  78       0.801  14.942  19.888  1.00  0.00           C  
ATOM   2683  C   VAL B  78       2.015  15.198  19.002  1.00  0.00           C  
ATOM   2684  O   VAL B  78       2.039  16.164  18.237  1.00  0.00           O  
ATOM   2685  CB  VAL B  78      -0.386  14.524  18.994  1.00  0.00           C  
ATOM   2686  CG1 VAL B  78      -0.023  13.293  18.182  1.00  0.00           C  
ATOM   2687  CG2 VAL B  78      -1.612  14.256  19.859  1.00  0.00           C  
ATOM   2688  N   LEU B  79       3.030  14.331  19.108  1.00  0.00           N  
ATOM   2689  CA  LEU B  79       4.230  14.443  18.294  1.00  0.00           C  
ATOM   2690  C   LEU B  79       4.234  13.295  17.295  1.00  0.00           C  
ATOM   2691  O   LEU B  79       4.167  12.129  17.677  1.00  0.00           O  
ATOM   2692  CB  LEU B  79       5.486  14.368  19.174  1.00  0.00           C  
ATOM   2693  CG  LEU B  79       6.835  14.322  18.441  1.00  0.00           C  
ATOM   2694  CD1 LEU B  79       7.085  15.637  17.718  1.00  0.00           C  
ATOM   2695  CD2 LEU B  79       7.956  14.051  19.444  1.00  0.00           C  
ATOM   2696  N   LYS B  80       4.304  13.622  16.007  1.00  0.00           N  
ATOM   2697  CA  LYS B  80       4.343  12.597  14.974  1.00  0.00           C  
ATOM   2698  C   LYS B  80       5.710  12.618  14.303  1.00  0.00           C  
ATOM   2699  O   LYS B  80       6.227  13.680  13.969  1.00  0.00           O  
ATOM   2700  CB  LYS B  80       3.242  12.818  13.930  1.00  0.00           C  
ATOM   2701  CG  LYS B  80       3.191  11.716  12.868  1.00  0.00           C  
ATOM   2702  CD  LYS B  80       2.016  11.882  11.916  1.00  0.00           C  
ATOM   2703  CE  LYS B  80       1.977  10.762  10.892  1.00  0.00           C  
ATOM   2704  NZ  LYS B  80       0.809  10.879   9.961  1.00  0.00           N  
ATOM   2705  N   VAL B  81       6.285  11.436  14.122  1.00  0.00           N  
ATOM   2706  CA  VAL B  81       7.582  11.300  13.469  1.00  0.00           C  
ATOM   2707  C   VAL B  81       7.434  10.319  12.311  1.00  0.00           C  
ATOM   2708  O   VAL B  81       6.947   9.206  12.498  1.00  0.00           O  
ATOM   2709  CB  VAL B  81       8.664  10.768  14.429  1.00  0.00           C  
ATOM   2710  CG1 VAL B  81       9.994  10.604  13.684  1.00  0.00           C  
ATOM   2711  CG2 VAL B  81       8.834  11.713  15.613  1.00  0.00           C  
ATOM   2712  N   VAL B  82       7.846  10.740  11.125  1.00  0.00           N  
ATOM   2713  CA  VAL B  82       7.796   9.897   9.935  1.00  0.00           C  
ATOM   2714  C   VAL B  82       9.220   9.725   9.418  1.00  0.00           C  
ATOM   2715  O   VAL B  82       9.981  10.686   9.363  1.00  0.00           O  
ATOM   2716  CB  VAL B  82       6.940  10.541   8.820  1.00  0.00           C  
ATOM   2717  CG1 VAL B  82       6.974   9.675   7.551  1.00  0.00           C  
ATOM   2718  CG2 VAL B  82       5.504  10.724   9.294  1.00  0.00           C  
ATOM   2719  N   ILE B  83       9.573   8.497   9.050  1.00  0.00           N  
ATOM   2720  CA  ILE B  83      10.880   8.226   8.467  1.00  0.00           C  
ATOM   2721  C   ILE B  83      10.632   7.504   7.150  1.00  0.00           C  
ATOM   2722  O   ILE B  83       9.917   6.513   7.101  1.00  0.00           O  
ATOM   2723  CB  ILE B  83      11.753   7.330   9.379  1.00  0.00           C  
ATOM   2724  CG1 ILE B  83      12.106   8.078  10.667  1.00  0.00           C  
ATOM   2725  CG2 ILE B  83      13.032   6.915   8.636  1.00  0.00           C  
ATOM   2726  CD1 ILE B  83      12.938   7.263  11.645  1.00  0.00           C  
ATOM   2727  N   SER B  84      11.223   8.023   6.066  1.00  0.00           N  
ATOM   2728  CA  SER B  84      11.086   7.384   4.762  1.00  0.00           C  
ATOM   2729  C   SER B  84      12.476   7.057   4.231  1.00  0.00           C  
ATOM   2730  O   SER B  84      13.480   7.561   4.734  1.00  0.00           O  
ATOM   2731  CB  SER B  84      10.369   8.302   3.762  1.00  0.00           C  
ATOM   2732  OG  SER B  84      11.275   9.222   3.188  1.00  0.00           O  
ATOM   2733  N   ARG B  85      12.524   6.204   3.209  1.00  0.00           N  
ATOM   2734  CA  ARG B  85      13.794   5.826   2.606  1.00  0.00           C  
ATOM   2735  C   ARG B  85      14.450   6.981   1.849  1.00  0.00           C  
ATOM   2736  O   ARG B  85      15.622   6.909   1.497  1.00  0.00           O  
ATOM   2737  CB  ARG B  85      13.585   4.633   1.672  1.00  0.00           C  
ATOM   2738  CG  ARG B  85      14.845   3.829   1.363  1.00  0.00           C  
ATOM   2739  CD  ARG B  85      14.549   2.683   0.415  1.00  0.00           C  
ATOM   2740  NE  ARG B  85      13.460   1.838   0.900  1.00  0.00           N  
ATOM   2741  CZ  ARG B  85      13.593   0.863   1.782  1.00  0.00           C  
ATOM   2742  NH1 ARG B  85      14.789   0.561   2.277  1.00  0.00           N  
ATOM   2743  NH2 ARG B  85      12.530   0.163   2.179  1.00  0.00           N  
ATOM   2744  N   GLY B  86      13.686   8.051   1.604  1.00  0.00           N  
ATOM   2745  CA  GLY B  86      14.216   9.184   0.860  1.00  0.00           C  
ATOM   2746  C   GLY B  86      13.888   9.064  -0.617  1.00  0.00           C  
ATOM   2747  O   GLY B  86      12.953   8.364  -0.995  1.00  0.00           O  
ATOM   2748  N   SER B  87      14.662   9.743  -1.460  1.00  0.00           N  
ATOM   2749  CA  SER B  87      14.436   9.714  -2.903  1.00  0.00           C  
ATOM   2750  C   SER B  87      15.406   8.769  -3.598  1.00  0.00           C  
ATOM   2751  O   SER B  87      16.385   8.317  -3.011  1.00  0.00           O  
ATOM   2752  CB  SER B  87      14.605  11.122  -3.490  1.00  0.00           C  
ATOM   2753  OG  SER B  87      13.669  12.020  -2.928  1.00  0.00           O  
ATOM   2754  N   GLY B  88      15.129   8.475  -4.868  1.00  0.00           N  
ATOM   2755  CA  GLY B  88      16.009   7.628  -5.649  1.00  0.00           C  
ATOM   2756  C   GLY B  88      15.511   6.219  -5.886  1.00  0.00           C  
ATOM   2757  O   GLY B  88      14.423   5.845  -5.449  1.00  0.00           O  
ATOM   2758  N   GLY B  89      16.337   5.433  -6.594  1.00  0.00           N  
ATOM   2759  CA  GLY B  89      15.978   4.079  -6.931  1.00  0.00           C  
ATOM   2760  C   GLY B  89      15.185   4.085  -8.231  1.00  0.00           C  
ATOM   2761  O   GLY B  89      14.534   5.079  -8.555  1.00  0.00           O  
ATOM   2762  N   ARG B  90      15.242   2.976  -8.984  1.00  0.00           N  
ATOM   2763  CA  ARG B  90      14.473   2.863 -10.225  1.00  0.00           C  
ATOM   2764  C   ARG B  90      13.247   2.016  -9.937  1.00  0.00           C  
ATOM   2765  O   ARG B  90      13.349   0.809  -9.699  1.00  0.00           O  
ATOM   2766  CB  ARG B  90      15.312   2.214 -11.321  1.00  0.00           C  
ATOM   2767  CG  ARG B  90      14.754   2.428 -12.723  1.00  0.00           C  
ATOM   2768  CD  ARG B  90      15.457   1.535 -13.737  1.00  0.00           C  
ATOM   2769  NE  ARG B  90      14.969   0.163 -13.686  1.00  0.00           N  
ATOM   2770  CZ  ARG B  90      15.583  -0.882 -14.223  1.00  0.00           C  
ATOM   2771  NH1 ARG B  90      16.738  -0.725 -14.848  1.00  0.00           N  
ATOM   2772  NH2 ARG B  90      15.048  -2.090 -14.125  1.00  0.00           N  
ATOM   2773  N   GLY B  91      12.085   2.653  -9.928  1.00  0.00           N  
ATOM   2774  CA  GLY B  91      10.869   1.939  -9.620  1.00  0.00           C  
ATOM   2775  C   GLY B  91      10.877   1.479  -8.175  1.00  0.00           C  
ATOM   2776  O   GLY B  91      11.223   2.250  -7.277  1.00  0.00           O  
ATOM   2777  N   TYR B  92      10.523   0.209  -7.945  1.00  0.00           N  
ATOM   2778  CA  TYR B  92      10.494  -0.328  -6.590  1.00  0.00           C  
ATOM   2779  C   TYR B  92      11.884  -0.579  -5.998  1.00  0.00           C  
ATOM   2780  O   TYR B  92      12.024  -0.707  -4.783  1.00  0.00           O  
ATOM   2781  CB  TYR B  92       9.687  -1.628  -6.558  1.00  0.00           C  
ATOM   2782  CG  TYR B  92       8.253  -1.470  -7.038  1.00  0.00           C  
ATOM   2783  CD1 TYR B  92       7.447  -0.448  -6.550  1.00  0.00           C  
ATOM   2784  CD2 TYR B  92       7.714  -2.346  -7.975  1.00  0.00           C  
ATOM   2785  CE1 TYR B  92       6.139  -0.292  -6.993  1.00  0.00           C  
ATOM   2786  CE2 TYR B  92       6.410  -2.201  -8.419  1.00  0.00           C  
ATOM   2787  CZ  TYR B  92       5.621  -1.176  -7.923  1.00  0.00           C  
ATOM   2788  OH  TYR B  92       4.327  -1.033  -8.363  1.00  0.00           O  
ATOM   2789  N   SER B  93      12.897  -0.639  -6.843  1.00  0.00           N  
ATOM   2790  CA  SER B  93      14.256  -0.883  -6.379  1.00  0.00           C  
ATOM   2791  C   SER B  93      14.739   0.228  -5.445  1.00  0.00           C  
ATOM   2792  O   SER B  93      14.467   1.407  -5.680  1.00  0.00           O  
ATOM   2793  CB  SER B  93      15.223  -0.994  -7.554  1.00  0.00           C  
ATOM   2794  OG  SER B  93      16.563  -1.147  -7.094  1.00  0.00           O  
ATOM   2795  N   THR B  94      15.461  -0.161  -4.392  1.00  0.00           N  
ATOM   2796  CA  THR B  94      15.986   0.807  -3.440  1.00  0.00           C  
ATOM   2797  C   THR B  94      17.468   1.093  -3.664  1.00  0.00           C  
ATOM   2798  O   THR B  94      18.067   1.876  -2.924  1.00  0.00           O  
ATOM   2799  CB  THR B  94      15.800   0.308  -1.990  1.00  0.00           C  
ATOM   2800  OG1 THR B  94      16.566  -0.885  -1.799  1.00  0.00           O  
ATOM   2801  CG2 THR B  94      14.331   0.017  -1.716  1.00  0.00           C  
ATOM   2802  N   LEU B  95      18.058   0.478  -4.686  1.00  0.00           N  
ATOM   2803  CA  LEU B  95      19.468   0.688  -4.982  1.00  0.00           C  
ATOM   2804  C   LEU B  95      19.719   2.162  -5.305  1.00  0.00           C  
ATOM   2805  O   LEU B  95      19.021   2.751  -6.122  1.00  0.00           O  
ATOM   2806  CB  LEU B  95      19.910  -0.185  -6.154  1.00  0.00           C  
ATOM   2807  CG  LEU B  95      19.844  -1.699  -5.931  1.00  0.00           C  
ATOM   2808  CD1 LEU B  95      20.235  -2.433  -7.209  1.00  0.00           C  
ATOM   2809  CD2 LEU B  95      20.756  -2.097  -4.780  1.00  0.00           C  
ATOM   2810  N   ASN B  96      20.726   2.744  -4.647  1.00  0.00           N  
ATOM   2811  CA  ASN B  96      21.101   4.140  -4.837  1.00  0.00           C  
ATOM   2812  C   ASN B  96      20.028   5.123  -4.369  1.00  0.00           C  
ATOM   2813  O   ASN B  96      19.972   6.259  -4.837  1.00  0.00           O  
ATOM   2814  CB  ASN B  96      21.447   4.404  -6.305  1.00  0.00           C  
ATOM   2815  CG  ASN B  96      22.580   3.528  -6.792  1.00  0.00           C  
ATOM   2816  OD1 ASN B  96      22.423   2.757  -7.739  1.00  0.00           O  
ATOM   2817  ND2 ASN B  96      23.724   3.633  -6.142  1.00  0.00           N  
ATOM   2818  N   SER B  97      19.166   4.684  -3.431  1.00  0.00           N  
ATOM   2819  CA  SER B  97      18.160   5.584  -2.871  1.00  0.00           C  
ATOM   2820  C   SER B  97      18.686   6.186  -1.576  1.00  0.00           C  
ATOM   2821  O   SER B  97      19.697   5.738  -1.034  1.00  0.00           O  
ATOM   2822  CB  SER B  97      16.855   4.825  -2.598  1.00  0.00           C  
ATOM   2823  OG  SER B  97      17.025   3.880  -1.553  1.00  0.00           O  
ATOM   2824  N   GLY B  98      18.002   7.223  -1.082  1.00  0.00           N  
ATOM   2825  CA  GLY B  98      18.395   7.864   0.162  1.00  0.00           C  
ATOM   2826  C   GLY B  98      19.111   9.173  -0.062  1.00  0.00           C  
ATOM   2827  O   GLY B  98      19.215   9.649  -1.197  1.00  0.00           O  
ATOM   2828  N   PRO B  99      19.617   9.809   0.998  1.00  0.00           N  
ATOM   2829  CA  PRO B  99      19.536   9.353   2.391  1.00  0.00           C  
ATOM   2830  C   PRO B  99      18.102   9.387   2.927  1.00  0.00           C  
ATOM   2831  O   PRO B  99      17.236  10.038   2.347  1.00  0.00           O  
ATOM   2832  CB  PRO B  99      20.446  10.330   3.126  1.00  0.00           C  
ATOM   2833  CG  PRO B  99      20.272  11.594   2.342  1.00  0.00           C  
ATOM   2834  CD  PRO B  99      20.300  11.105   0.910  1.00  0.00           C  
ATOM   2835  N   ALA B 100      17.880   8.681   4.034  1.00  0.00           N  
ATOM   2836  CA  ALA B 100      16.558   8.615   4.640  1.00  0.00           C  
ATOM   2837  C   ALA B 100      16.086  10.002   5.072  1.00  0.00           C  
ATOM   2838  O   ALA B 100      16.881  10.870   5.414  1.00  0.00           O  
ATOM   2839  CB  ALA B 100      16.570   7.670   5.834  1.00  0.00           C  
ATOM   2840  N   THR B 101      14.769  10.199   5.049  1.00  0.00           N  
ATOM   2841  CA  THR B 101      14.156  11.466   5.430  1.00  0.00           C  
ATOM   2842  C   THR B 101      13.477  11.316   6.787  1.00  0.00           C  
ATOM   2843  O   THR B 101      12.832  10.305   7.052  1.00  0.00           O  
ATOM   2844  CB  THR B 101      13.090  11.874   4.393  1.00  0.00           C  
ATOM   2845  OG1 THR B 101      13.691  12.016   3.104  1.00  0.00           O  
ATOM   2846  CG2 THR B 101      12.424  13.188   4.788  1.00  0.00           C  
ATOM   2847  N   ARG B 102      13.617  12.325   7.646  1.00  0.00           N  
ATOM   2848  CA  ARG B 102      12.914  12.326   8.922  1.00  0.00           C  
ATOM   2849  C   ARG B 102      12.026  13.561   8.953  1.00  0.00           C  
ATOM   2850  O   ARG B 102      12.457  14.665   8.626  1.00  0.00           O  
ATOM   2851  CB  ARG B 102      13.882  12.304  10.112  1.00  0.00           C  
ATOM   2852  CG  ARG B 102      14.815  13.488  10.247  1.00  0.00           C  
ATOM   2853  CD  ARG B 102      15.724  13.314  11.476  1.00  0.00           C  
ATOM   2854  NE  ARG B 102      16.543  14.488  11.754  1.00  0.00           N  
ATOM   2855  CZ  ARG B 102      17.661  14.802  11.096  1.00  0.00           C  
ATOM   2856  NH1 ARG B 102      18.103  14.031  10.113  1.00  0.00           N  
ATOM   2857  NH2 ARG B 102      18.332  15.896  11.420  1.00  0.00           N  
ATOM   2858  N   ILE B 103      10.757  13.360   9.337  1.00  0.00           N  
ATOM   2859  CA  ILE B 103       9.764  14.425   9.366  1.00  0.00           C  
ATOM   2860  C   ILE B 103       9.087  14.472  10.731  1.00  0.00           C  
ATOM   2861  O   ILE B 103       8.488  13.489  11.157  1.00  0.00           O  
ATOM   2862  CB  ILE B 103       8.685  14.182   8.286  1.00  0.00           C  
ATOM   2863  CG1 ILE B 103       9.339  13.990   6.912  1.00  0.00           C  
ATOM   2864  CG2 ILE B 103       7.685  15.335   8.260  1.00  0.00           C  
ATOM   2865  CD1 ILE B 103       8.376  13.526   5.829  1.00  0.00           C  
ATOM   2866  N   LEU B 104       9.180  15.612  11.412  1.00  0.00           N  
ATOM   2867  CA  LEU B 104       8.580  15.770  12.730  1.00  0.00           C  
ATOM   2868  C   LEU B 104       7.545  16.883  12.729  1.00  0.00           C  
ATOM   2869  O   LEU B 104       7.706  17.891  12.031  1.00  0.00           O  
ATOM   2870  CB  LEU B 104       9.639  16.094  13.786  1.00  0.00           C  
ATOM   2871  CG  LEU B 104      10.662  15.014  14.157  1.00  0.00           C  
ATOM   2872  CD1 LEU B 104      11.708  14.871  13.067  1.00  0.00           C  
ATOM   2873  CD2 LEU B 104      11.331  15.396  15.473  1.00  0.00           C  
ATOM   2874  N   SER B 105       6.492  16.711  13.524  1.00  0.00           N  
ATOM   2875  CA  SER B 105       5.455  17.733  13.656  1.00  0.00           C  
ATOM   2876  C   SER B 105       4.758  17.556  14.992  1.00  0.00           C  
ATOM   2877  O   SER B 105       4.690  16.449  15.524  1.00  0.00           O  
ATOM   2878  CB  SER B 105       4.433  17.634  12.519  1.00  0.00           C  
ATOM   2879  OG  SER B 105       3.758  16.396  12.529  1.00  0.00           O  
ATOM   2880  N   VAL B 106       4.244  18.650  15.541  1.00  0.00           N  
ATOM   2881  CA  VAL B 106       3.528  18.598  16.802  1.00  0.00           C  
ATOM   2882  C   VAL B 106       2.186  19.293  16.636  1.00  0.00           C  
ATOM   2883  O   VAL B 106       2.081  20.334  15.984  1.00  0.00           O  
ATOM   2884  CB  VAL B 106       4.345  19.247  17.952  1.00  0.00           C  
ATOM   2885  CG1 VAL B 106       4.524  20.741  17.721  1.00  0.00           C  
ATOM   2886  CG2 VAL B 106       3.671  18.986  19.292  1.00  0.00           C  
ATOM   2887  N   THR B 107       1.130  18.697  17.209  1.00  0.00           N  
ATOM   2888  CA  THR B 107      -0.213  19.255  17.134  1.00  0.00           C  
ATOM   2889  C   THR B 107      -0.867  19.167  18.505  1.00  0.00           C  
ATOM   2890  O   THR B 107      -0.391  18.446  19.382  1.00  0.00           O  
ATOM   2891  CB  THR B 107      -1.087  18.497  16.116  1.00  0.00           C  
ATOM   2892  OG1 THR B 107      -1.113  17.098  16.442  1.00  0.00           O  
ATOM   2893  CG2 THR B 107      -0.542  18.668  14.703  1.00  0.00           C  
ATOM   2894  N   ALA B 108      -1.962  19.909  18.700  1.00  0.00           N  
ATOM   2895  CA  ALA B 108      -2.677  19.912  19.965  1.00  0.00           C  
ATOM   2896  C   ALA B 108      -3.320  18.547  20.227  1.00  0.00           C  
ATOM   2897  O   ALA B 108      -3.705  17.844  19.300  1.00  0.00           O  
ATOM   2898  CB  ALA B 108      -3.744  20.998  19.960  1.00  0.00           C  
ATOM   2899  N   TYR B 109      -3.432  18.184  21.505  1.00  0.00           N  
ATOM   2900  CA  TYR B 109      -4.042  16.922  21.891  1.00  0.00           C  
ATOM   2901  C   TYR B 109      -5.559  17.027  21.713  1.00  0.00           C  
ATOM   2902  O   TYR B 109      -6.167  17.982  22.198  1.00  0.00           O  
ATOM   2903  CB  TYR B 109      -3.710  16.611  23.347  1.00  0.00           C  
ATOM   2904  CG  TYR B 109      -4.239  15.285  23.839  1.00  0.00           C  
ATOM   2905  CD1 TYR B 109      -3.610  14.091  23.495  1.00  0.00           C  
ATOM   2906  CD2 TYR B 109      -5.371  15.222  24.651  1.00  0.00           C  
ATOM   2907  CE1 TYR B 109      -4.093  12.869  23.948  1.00  0.00           C  
ATOM   2908  CE2 TYR B 109      -5.862  14.014  25.104  1.00  0.00           C  
ATOM   2909  CZ  TYR B 109      -5.214  12.832  24.755  1.00  0.00           C  
ATOM   2910  OH  TYR B 109      -5.696  11.629  25.211  1.00  0.00           O  
ATOM   2911  N   PRO B 110      -6.187  16.071  21.043  1.00  0.00           N  
ATOM   2912  CA  PRO B 110      -7.641  16.099  20.834  1.00  0.00           C  
ATOM   2913  C   PRO B 110      -8.399  15.972  22.159  1.00  0.00           C  
ATOM   2914  O   PRO B 110      -8.189  15.019  22.904  1.00  0.00           O  
ATOM   2915  CB  PRO B 110      -7.891  14.898  19.922  1.00  0.00           C  
ATOM   2916  CG  PRO B 110      -6.584  14.713  19.215  1.00  0.00           C  
ATOM   2917  CD  PRO B 110      -5.578  14.953  20.302  1.00  0.00           C  
ATOM   2918  N   ALA B 111      -9.271  16.932  22.439  1.00  0.00           N  
ATOM   2919  CA  ALA B 111     -10.027  16.941  23.685  1.00  0.00           C  
ATOM   2920  C   ALA B 111     -11.036  15.804  23.835  1.00  0.00           C  
ATOM   2921  O   ALA B 111     -11.399  15.435  24.950  1.00  0.00           O  
ATOM   2922  CB  ALA B 111     -10.746  18.283  23.843  1.00  0.00           C  
ATOM   2923  N   HIS B 112     -11.492  15.226  22.721  1.00  0.00           N  
ATOM   2924  CA  HIS B 112     -12.489  14.164  22.775  1.00  0.00           C  
ATOM   2925  C   HIS B 112     -12.034  12.900  23.499  1.00  0.00           C  
ATOM   2926  O   HIS B 112     -12.870  12.119  23.945  1.00  0.00           O  
ATOM   2927  CB  HIS B 112     -12.968  13.802  21.362  1.00  0.00           C  
ATOM   2928  CG  HIS B 112     -11.993  12.979  20.578  1.00  0.00           C  
ATOM   2929  ND1 HIS B 112     -10.964  13.524  19.849  1.00  0.00           N  
ATOM   2930  CD2 HIS B 112     -11.901  11.635  20.412  1.00  0.00           C  
ATOM   2931  CE1 HIS B 112     -10.268  12.553  19.273  1.00  0.00           C  
ATOM   2932  NE2 HIS B 112     -10.819  11.411  19.600  1.00  0.00           N  
ATOM   2933  N   TYR B 113     -10.727  12.689  23.610  1.00  0.00           N  
ATOM   2934  CA  TYR B 113     -10.226  11.505  24.294  1.00  0.00           C  
ATOM   2935  C   TYR B 113     -10.659  11.442  25.760  1.00  0.00           C  
ATOM   2936  O   TYR B 113     -10.953  10.373  26.277  1.00  0.00           O  
ATOM   2937  CB  TYR B 113      -8.695  11.429  24.206  1.00  0.00           C  
ATOM   2938  CG  TYR B 113      -8.172  10.899  22.884  1.00  0.00           C  
ATOM   2939  CD1 TYR B 113      -8.488   9.598  22.476  1.00  0.00           C  
ATOM   2940  CD2 TYR B 113      -7.374  11.671  22.065  1.00  0.00           C  
ATOM   2941  CE1 TYR B 113      -8.013   9.097  21.263  1.00  0.00           C  
ATOM   2942  CE2 TYR B 113      -6.896  11.171  20.854  1.00  0.00           C  
ATOM   2943  CZ  TYR B 113      -7.213   9.891  20.458  1.00  0.00           C  
ATOM   2944  OH  TYR B 113      -6.744   9.402  19.263  1.00  0.00           O  
ATOM   2945  N   ASP B 114     -10.695  12.595  26.433  1.00  0.00           N  
ATOM   2946  CA  ASP B 114     -11.098  12.626  27.840  1.00  0.00           C  
ATOM   2947  C   ASP B 114     -12.555  12.204  27.991  1.00  0.00           C  
ATOM   2948  O   ASP B 114     -12.912  11.488  28.930  1.00  0.00           O  
ATOM   2949  CB  ASP B 114     -10.896  14.027  28.432  1.00  0.00           C  
ATOM   2950  CG  ASP B 114      -9.429  14.405  28.539  1.00  0.00           C  
ATOM   2951  OD1 ASP B 114      -8.599  13.515  28.820  1.00  0.00           O  
ATOM   2952  OD2 ASP B 114      -9.105  15.597  28.348  1.00  0.00           O  
ATOM   2953  N   ARG B 115     -13.407  12.649  27.064  1.00  0.00           N  
ATOM   2954  CA  ARG B 115     -14.822  12.290  27.087  1.00  0.00           C  
ATOM   2955  C   ARG B 115     -14.991  10.787  26.870  1.00  0.00           C  
ATOM   2956  O   ARG B 115     -15.710  10.125  27.624  1.00  0.00           O  
ATOM   2957  CB  ARG B 115     -15.588  13.050  26.000  1.00  0.00           C  
ATOM   2958  CG  ARG B 115     -17.057  12.651  25.873  1.00  0.00           C  
ATOM   2959  CD  ARG B 115     -17.768  13.468  24.797  1.00  0.00           C  
ATOM   2960  NE  ARG B 115     -17.222  13.242  23.461  1.00  0.00           N  
ATOM   2961  CZ  ARG B 115     -17.470  12.174  22.708  1.00  0.00           C  
ATOM   2962  NH1 ARG B 115     -18.269  11.219  23.153  1.00  0.00           N  
ATOM   2963  NH2 ARG B 115     -16.921  12.063  21.508  1.00  0.00           N  
ATOM   2964  N   LEU B 116     -14.323  10.250  25.859  1.00  0.00           N  
ATOM   2965  CA  LEU B 116     -14.427   8.823  25.545  1.00  0.00           C  
ATOM   2966  C   LEU B 116     -13.915   7.945  26.688  1.00  0.00           C  
ATOM   2967  O   LEU B 116     -14.469   6.883  26.945  1.00  0.00           O  
ATOM   2968  CB  LEU B 116     -13.649   8.507  24.264  1.00  0.00           C  
ATOM   2969  CG  LEU B 116     -14.222   9.085  22.974  1.00  0.00           C  
ATOM   2970  CD1 LEU B 116     -13.291   8.799  21.817  1.00  0.00           C  
ATOM   2971  CD2 LEU B 116     -15.603   8.495  22.705  1.00  0.00           C  
ATOM   2972  N   ARG B 117     -12.865   8.407  27.357  1.00  0.00           N  
ATOM   2973  CA  ARG B 117     -12.295   7.647  28.463  1.00  0.00           C  
ATOM   2974  C   ARG B 117     -13.305   7.485  29.600  1.00  0.00           C  
ATOM   2975  O   ARG B 117     -13.355   6.440  30.245  1.00  0.00           O  
ATOM   2976  CB  ARG B 117     -11.025   8.340  28.984  1.00  0.00           C  
ATOM   2977  CG  ARG B 117     -10.192   7.472  29.919  1.00  0.00           C  
ATOM   2978  CD  ARG B 117      -8.910   8.200  30.342  1.00  0.00           C  
ATOM   2979  NE  ARG B 117      -8.078   8.577  29.203  1.00  0.00           N  
ATOM   2980  CZ  ARG B 117      -7.850   9.825  28.798  1.00  0.00           C  
ATOM   2981  NH1 ARG B 117      -8.389  10.835  29.464  1.00  0.00           N  
ATOM   2982  NH2 ARG B 117      -7.094  10.051  27.741  1.00  0.00           N  
ATOM   2983  N   ASN B 118     -14.114   8.509  29.836  1.00  0.00           N  
ATOM   2984  CA  ASN B 118     -15.113   8.468  30.895  1.00  0.00           C  
ATOM   2985  C   ASN B 118     -16.392   7.743  30.482  1.00  0.00           C  
ATOM   2986  O   ASN B 118     -16.985   7.020  31.280  1.00  0.00           O  
ATOM   2987  CB  ASN B 118     -15.469   9.885  31.355  1.00  0.00           C  
ATOM   2988  CG  ASN B 118     -14.329  10.570  32.089  1.00  0.00           C  
ATOM   2989  OD1 ASN B 118     -13.510   9.918  32.733  1.00  0.00           O  
ATOM   2990  ND2 ASN B 118     -14.286  11.891  32.003  1.00  0.00           N  
ATOM   2991  N   GLU B 119     -16.821   7.931  29.226  1.00  0.00           N  
ATOM   2992  CA  GLU B 119     -18.044   7.319  28.722  1.00  0.00           C  
ATOM   2993  C   GLU B 119     -17.877   5.865  28.310  1.00  0.00           C  
ATOM   2994  O   GLU B 119     -18.824   5.074  28.370  1.00  0.00           O  
ATOM   2995  CB  GLU B 119     -18.581   8.103  27.520  1.00  0.00           C  
ATOM   2996  CG  GLU B 119     -18.953   9.543  27.818  1.00  0.00           C  
ATOM   2997  CD  GLU B 119     -19.462  10.273  26.585  1.00  0.00           C  
ATOM   2998  OE1 GLU B 119     -19.426   9.690  25.478  1.00  0.00           O  
ATOM   2999  OE2 GLU B 119     -19.897  11.434  26.719  1.00  0.00           O  
ATOM   3000  N   GLY B 120     -16.682   5.505  27.872  1.00  0.00           N  
ATOM   3001  CA  GLY B 120     -16.451   4.155  27.383  1.00  0.00           C  
ATOM   3002  C   GLY B 120     -16.573   4.211  25.869  1.00  0.00           C  
ATOM   3003  O   GLY B 120     -17.160   5.144  25.318  1.00  0.00           O  
ATOM   3004  N   ILE B 121     -16.034   3.217  25.191  1.00  0.00           N  
ATOM   3005  CA  ILE B 121     -16.044   3.178  23.740  1.00  0.00           C  
ATOM   3006  C   ILE B 121     -16.916   2.043  23.200  1.00  0.00           C  
ATOM   3007  O   ILE B 121     -16.985   0.965  23.792  1.00  0.00           O  
ATOM   3008  CB  ILE B 121     -14.590   3.042  23.216  1.00  0.00           C  
ATOM   3009  CG1 ILE B 121     -14.005   4.442  23.006  1.00  0.00           C  
ATOM   3010  CG2 ILE B 121     -14.517   2.220  21.938  1.00  0.00           C  
ATOM   3011  CD1 ILE B 121     -12.601   4.438  22.448  1.00  0.00           C  
ATOM   3012  N   THR B 122     -17.579   2.291  22.066  1.00  0.00           N  
ATOM   3013  CA  THR B 122     -18.382   1.267  21.410  1.00  0.00           C  
ATOM   3014  C   THR B 122     -17.636   0.845  20.145  1.00  0.00           C  
ATOM   3015  O   THR B 122     -17.026   1.681  19.469  1.00  0.00           O  
ATOM   3016  CB  THR B 122     -19.786   1.778  21.027  1.00  0.00           C  
ATOM   3017  OG1 THR B 122     -19.675   2.968  20.232  1.00  0.00           O  
ATOM   3018  CG2 THR B 122     -20.597   2.085  22.277  1.00  0.00           C  
ATOM   3019  N   LEU B 123     -17.696  -0.451  19.843  1.00  0.00           N  
ATOM   3020  CA  LEU B 123     -17.013  -0.979  18.664  1.00  0.00           C  
ATOM   3021  C   LEU B 123     -17.999  -1.541  17.645  1.00  0.00           C  
ATOM   3022  O   LEU B 123     -19.049  -2.070  18.007  1.00  0.00           O  
ATOM   3023  CB  LEU B 123     -16.042  -2.100  19.052  1.00  0.00           C  
ATOM   3024  CG  LEU B 123     -14.954  -1.816  20.091  1.00  0.00           C  
ATOM   3025  CD1 LEU B 123     -14.116  -3.077  20.285  1.00  0.00           C  
ATOM   3026  CD2 LEU B 123     -14.080  -0.661  19.634  1.00  0.00           C  
ATOM   3027  N   ALA B 124     -17.649  -1.425  16.378  1.00  0.00           N  
ATOM   3028  CA  ALA B 124     -18.451  -1.982  15.290  1.00  0.00           C  
ATOM   3029  C   ALA B 124     -17.514  -2.865  14.471  1.00  0.00           C  
ATOM   3030  O   ALA B 124     -16.375  -2.486  14.213  1.00  0.00           O  
ATOM   3031  CB  ALA B 124     -19.031  -0.878  14.413  1.00  0.00           C  
ATOM   3032  N   LEU B 125     -17.982  -4.046  14.074  1.00  0.00           N  
ATOM   3033  CA  LEU B 125     -17.163  -4.948  13.271  1.00  0.00           C  
ATOM   3034  C   LEU B 125     -16.891  -4.315  11.905  1.00  0.00           C  
ATOM   3035  O   LEU B 125     -17.807  -3.857  11.232  1.00  0.00           O  
ATOM   3036  CB  LEU B 125     -17.871  -6.291  13.081  1.00  0.00           C  
ATOM   3037  CG  LEU B 125     -17.109  -7.334  12.248  1.00  0.00           C  
ATOM   3038  CD1 LEU B 125     -15.832  -7.747  12.973  1.00  0.00           C  
ATOM   3039  CD2 LEU B 125     -17.999  -8.553  12.007  1.00  0.00           C  
ATOM   3040  N   SER B 126     -15.623  -4.289  11.514  1.00  0.00           N  
ATOM   3041  CA  SER B 126     -15.247  -3.706  10.230  1.00  0.00           C  
ATOM   3042  C   SER B 126     -15.447  -4.692   9.082  1.00  0.00           C  
ATOM   3043  O   SER B 126     -15.034  -5.845   9.181  1.00  0.00           O  
ATOM   3044  CB  SER B 126     -13.777  -3.278  10.247  1.00  0.00           C  
ATOM   3045  OG  SER B 126     -13.370  -2.858   8.951  1.00  0.00           O  
ATOM   3046  N   PRO B 127     -16.069  -4.243   7.975  1.00  0.00           N  
ATOM   3047  CA  PRO B 127     -16.224  -5.130   6.822  1.00  0.00           C  
ATOM   3048  C   PRO B 127     -14.890  -5.237   6.075  1.00  0.00           C  
ATOM   3049  O   PRO B 127     -14.688  -6.141   5.270  1.00  0.00           O  
ATOM   3050  CB  PRO B 127     -17.299  -4.431   5.990  1.00  0.00           C  
ATOM   3051  CG  PRO B 127     -17.069  -2.983   6.296  1.00  0.00           C  
ATOM   3052  CD  PRO B 127     -16.794  -2.977   7.779  1.00  0.00           C  
ATOM   3053  N   VAL B 128     -13.981  -4.302   6.366  1.00  0.00           N  
ATOM   3054  CA  VAL B 128     -12.651  -4.294   5.754  1.00  0.00           C  
ATOM   3055  C   VAL B 128     -11.714  -5.067   6.685  1.00  0.00           C  
ATOM   3056  O   VAL B 128     -11.634  -4.767   7.877  1.00  0.00           O  
ATOM   3057  CB  VAL B 128     -12.106  -2.858   5.578  1.00  0.00           C  
ATOM   3058  CG1 VAL B 128     -10.729  -2.892   4.922  1.00  0.00           C  
ATOM   3059  CG2 VAL B 128     -13.074  -2.030   4.742  1.00  0.00           C  
ATOM   3060  N   ARG B 129     -11.017  -6.057   6.131  1.00  0.00           N  
ATOM   3061  CA  ARG B 129     -10.091  -6.861   6.917  1.00  0.00           C  
ATOM   3062  C   ARG B 129      -8.643  -6.539   6.558  1.00  0.00           C  
ATOM   3063  O   ARG B 129      -8.381  -5.803   5.606  1.00  0.00           O  
ATOM   3064  CB  ARG B 129     -10.381  -8.355   6.698  1.00  0.00           C  
ATOM   3065  CG  ARG B 129     -11.755  -8.766   7.195  1.00  0.00           C  
ATOM   3066  CD  ARG B 129     -11.993 -10.266   7.066  1.00  0.00           C  
ATOM   3067  NE  ARG B 129     -13.271 -10.649   7.625  1.00  0.00           N  
ATOM   3068  CZ  ARG B 129     -13.691 -11.906   7.744  1.00  0.00           C  
ATOM   3069  NH1 ARG B 129     -12.928 -12.907   7.330  1.00  0.00           N  
ATOM   3070  NH2 ARG B 129     -14.877 -12.159   8.276  1.00  0.00           N  
ATOM   3071  N   LEU B 130      -7.701  -7.080   7.332  1.00  0.00           N  
ATOM   3072  CA  LEU B 130      -6.282  -6.820   7.114  1.00  0.00           C  
ATOM   3073  C   LEU B 130      -5.589  -7.949   6.370  1.00  0.00           C  
ATOM   3074  O   LEU B 130      -5.754  -9.125   6.699  1.00  0.00           O  
ATOM   3075  CB  LEU B 130      -5.573  -6.605   8.457  1.00  0.00           C  
ATOM   3076  CG  LEU B 130      -6.136  -5.501   9.350  1.00  0.00           C  
ATOM   3077  CD1 LEU B 130      -5.376  -5.468  10.669  1.00  0.00           C  
ATOM   3078  CD2 LEU B 130      -6.035  -4.158   8.644  1.00  0.00           C  
ATOM   3079  N   GLY B 131      -4.789  -7.581   5.363  1.00  0.00           N  
ATOM   3080  CA  GLY B 131      -4.030  -8.573   4.626  1.00  0.00           C  
ATOM   3081  C   GLY B 131      -2.948  -9.136   5.535  1.00  0.00           C  
ATOM   3082  O   GLY B 131      -2.411  -8.422   6.385  1.00  0.00           O  
ATOM   3083  N   ARG B 132      -2.628 -10.416   5.369  1.00  0.00           N  
ATOM   3084  CA  ARG B 132      -1.602 -11.065   6.183  1.00  0.00           C  
ATOM   3085  C   ARG B 132      -0.248 -11.072   5.478  1.00  0.00           C  
ATOM   3086  O   ARG B 132      -0.141 -11.492   4.331  1.00  0.00           O  
ATOM   3087  CB  ARG B 132      -2.036 -12.498   6.515  1.00  0.00           C  
ATOM   3088  CG  ARG B 132      -3.243 -12.592   7.446  1.00  0.00           C  
ATOM   3089  CD  ARG B 132      -3.882 -13.970   7.412  1.00  0.00           C  
ATOM   3090  NE  ARG B 132      -2.978 -15.061   7.779  1.00  0.00           N  
ATOM   3091  CZ  ARG B 132      -2.843 -15.551   9.005  1.00  0.00           C  
ATOM   3092  NH1 ARG B 132      -3.554 -15.063  10.016  1.00  0.00           N  
ATOM   3093  NH2 ARG B 132      -2.001 -16.553   9.238  1.00  0.00           N  
ATOM   3094  N   ASN B 133       0.771 -10.594   6.178  1.00  0.00           N  
ATOM   3095  CA  ASN B 133       2.123 -10.564   5.629  1.00  0.00           C  
ATOM   3096  C   ASN B 133       3.125 -10.457   6.784  1.00  0.00           C  
ATOM   3097  O   ASN B 133       3.273  -9.391   7.376  1.00  0.00           O  
ATOM   3098  CB  ASN B 133       2.307  -9.379   4.670  1.00  0.00           C  
ATOM   3099  CG  ASN B 133       3.612  -9.463   3.897  1.00  0.00           C  
ATOM   3100  OD1 ASN B 133       4.616  -9.991   4.388  1.00  0.00           O  
ATOM   3101  ND2 ASN B 133       3.610  -8.951   2.677  1.00  0.00           N  
ATOM   3102  N   PRO B 134       3.820 -11.554   7.105  1.00  0.00           N  
ATOM   3103  CA  PRO B 134       4.784 -11.530   8.211  1.00  0.00           C  
ATOM   3104  C   PRO B 134       5.951 -10.561   8.026  1.00  0.00           C  
ATOM   3105  O   PRO B 134       6.601 -10.185   8.998  1.00  0.00           O  
ATOM   3106  CB  PRO B 134       5.239 -12.988   8.308  1.00  0.00           C  
ATOM   3107  CG  PRO B 134       5.071 -13.503   6.910  1.00  0.00           C  
ATOM   3108  CD  PRO B 134       3.764 -12.881   6.478  1.00  0.00           C  
ATOM   3109  N   HIS B 135       6.202 -10.143   6.785  1.00  0.00           N  
ATOM   3110  CA  HIS B 135       7.293  -9.204   6.527  1.00  0.00           C  
ATOM   3111  C   HIS B 135       6.925  -7.775   6.932  1.00  0.00           C  
ATOM   3112  O   HIS B 135       7.795  -6.930   7.099  1.00  0.00           O  
ATOM   3113  CB  HIS B 135       7.680  -9.234   5.042  1.00  0.00           C  
ATOM   3114  CG  HIS B 135       8.340 -10.508   4.618  1.00  0.00           C  
ATOM   3115  ND1 HIS B 135       9.700 -10.723   4.743  1.00  0.00           N  
ATOM   3116  CD2 HIS B 135       7.826 -11.647   4.113  1.00  0.00           C  
ATOM   3117  CE1 HIS B 135       9.991 -11.940   4.326  1.00  0.00           C  
ATOM   3118  NE2 HIS B 135       8.874 -12.529   3.937  1.00  0.00           N  
ATOM   3119  N   LEU B 136       5.624  -7.504   7.082  1.00  0.00           N  
ATOM   3120  CA  LEU B 136       5.157  -6.173   7.461  1.00  0.00           C  
ATOM   3121  C   LEU B 136       4.397  -6.162   8.791  1.00  0.00           C  
ATOM   3122  O   LEU B 136       4.193  -5.097   9.383  1.00  0.00           O  
ATOM   3123  CB  LEU B 136       4.259  -5.591   6.356  1.00  0.00           C  
ATOM   3124  CG  LEU B 136       4.947  -5.300   5.010  1.00  0.00           C  
ATOM   3125  CD1 LEU B 136       3.913  -4.831   3.986  1.00  0.00           C  
ATOM   3126  CD2 LEU B 136       6.025  -4.237   5.201  1.00  0.00           C  
ATOM   3127  N   ALA B 137       3.976  -7.339   9.258  1.00  0.00           N  
ATOM   3128  CA  ALA B 137       3.220  -7.447  10.497  1.00  0.00           C  
ATOM   3129  C   ALA B 137       3.915  -6.797  11.689  1.00  0.00           C  
ATOM   3130  O   ALA B 137       5.118  -6.953  11.889  1.00  0.00           O  
ATOM   3131  CB  ALA B 137       2.943  -8.919  10.803  1.00  0.00           C  
ATOM   3132  N   GLY B 138       3.135  -6.052  12.475  1.00  0.00           N  
ATOM   3133  CA  GLY B 138       3.658  -5.403  13.665  1.00  0.00           C  
ATOM   3134  C   GLY B 138       4.266  -4.024  13.443  1.00  0.00           C  
ATOM   3135  O   GLY B 138       4.435  -3.269  14.398  1.00  0.00           O  
ATOM   3136  N   ILE B 139       4.591  -3.701  12.193  1.00  0.00           N  
ATOM   3137  CA  ILE B 139       5.229  -2.422  11.876  1.00  0.00           C  
ATOM   3138  C   ILE B 139       4.211  -1.305  11.630  1.00  0.00           C  
ATOM   3139  O   ILE B 139       3.212  -1.506  10.941  1.00  0.00           O  
ATOM   3140  CB  ILE B 139       6.103  -2.548  10.605  1.00  0.00           C  
ATOM   3141  CG1 ILE B 139       7.102  -3.703  10.744  1.00  0.00           C  
ATOM   3142  CG2 ILE B 139       6.842  -1.231  10.336  1.00  0.00           C  
ATOM   3143  CD1 ILE B 139       7.890  -3.977   9.468  1.00  0.00           C  
ATOM   3144  N   LYS B 140       4.472  -0.120  12.181  1.00  0.00           N  
ATOM   3145  CA  LYS B 140       3.605   1.034  11.936  1.00  0.00           C  
ATOM   3146  C   LYS B 140       4.175   1.730  10.695  1.00  0.00           C  
ATOM   3147  O   LYS B 140       4.728   2.826  10.762  1.00  0.00           O  
ATOM   3148  CB  LYS B 140       3.598   1.985  13.143  1.00  0.00           C  
ATOM   3149  CG  LYS B 140       2.441   2.984  13.131  1.00  0.00           C  
ATOM   3150  CD  LYS B 140       2.380   3.774  14.442  1.00  0.00           C  
ATOM   3151  CE  LYS B 140       1.273   4.820  14.454  1.00  0.00           C  
ATOM   3152  NZ  LYS B 140      -0.084   4.206  14.410  1.00  0.00           N  
ATOM   3153  N   HIS B 141       4.044   1.043   9.549  1.00  0.00           N  
ATOM   3154  CA  HIS B 141       4.553   1.550   8.283  1.00  0.00           C  
ATOM   3155  C   HIS B 141       3.568   2.506   7.611  1.00  0.00           C  
ATOM   3156  O   HIS B 141       2.419   2.630   8.048  1.00  0.00           O  
ATOM   3157  CB  HIS B 141       4.894   0.381   7.355  1.00  0.00           C  
ATOM   3158  CG  HIS B 141       3.768  -0.585   7.152  1.00  0.00           C  
ATOM   3159  ND1 HIS B 141       2.660  -0.293   6.393  1.00  0.00           N  
ATOM   3160  CD2 HIS B 141       3.583  -1.843   7.624  1.00  0.00           C  
ATOM   3161  CE1 HIS B 141       1.824  -1.318   6.405  1.00  0.00           C  
ATOM   3162  NE2 HIS B 141       2.368  -2.276   7.155  1.00  0.00           N  
ATOM   3163  N   LEU B 142       4.018   3.177   6.555  1.00  0.00           N  
ATOM   3164  CA  LEU B 142       3.196   4.172   5.865  1.00  0.00           C  
ATOM   3165  C   LEU B 142       2.136   3.612   4.910  1.00  0.00           C  
ATOM   3166  O   LEU B 142       1.374   4.385   4.328  1.00  0.00           O  
ATOM   3167  CB  LEU B 142       4.099   5.161   5.114  1.00  0.00           C  
ATOM   3168  CG  LEU B 142       5.069   5.961   5.980  1.00  0.00           C  
ATOM   3169  CD1 LEU B 142       5.982   6.821   5.100  1.00  0.00           C  
ATOM   3170  CD2 LEU B 142       4.292   6.845   6.955  1.00  0.00           C  
ATOM   3171  N   ASN B 143       2.073   2.290   4.739  1.00  0.00           N  
ATOM   3172  CA  ASN B 143       1.045   1.711   3.867  1.00  0.00           C  
ATOM   3173  C   ASN B 143      -0.202   1.546   4.731  1.00  0.00           C  
ATOM   3174  O   ASN B 143      -0.453   0.484   5.298  1.00  0.00           O  
ATOM   3175  CB  ASN B 143       1.502   0.350   3.311  1.00  0.00           C  
ATOM   3176  CG  ASN B 143       2.450   0.478   2.125  1.00  0.00           C  
ATOM   3177  OD1 ASN B 143       2.605  -0.455   1.333  1.00  0.00           O  
ATOM   3178  ND2 ASN B 143       3.069   1.637   1.968  1.00  0.00           N  
ATOM   3179  N   ARG B 144      -0.979   2.613   4.849  1.00  0.00           N  
ATOM   3180  CA  ARG B 144      -2.136   2.651   5.742  1.00  0.00           C  
ATOM   3181  C   ARG B 144      -3.499   2.741   5.046  1.00  0.00           C  
ATOM   3182  O   ARG B 144      -4.492   3.120   5.676  1.00  0.00           O  
ATOM   3183  CB  ARG B 144      -1.993   3.827   6.712  1.00  0.00           C  
ATOM   3184  CG  ARG B 144      -0.786   3.775   7.642  1.00  0.00           C  
ATOM   3185  CD  ARG B 144      -0.952   2.735   8.748  1.00  0.00           C  
ATOM   3186  NE  ARG B 144      -0.369   1.452   8.412  1.00  0.00           N  
ATOM   3187  CZ  ARG B 144      -0.513   0.326   9.134  1.00  0.00           C  
ATOM   3188  NH1 ARG B 144      -1.242   0.328  10.241  1.00  0.00           N  
ATOM   3189  NH2 ARG B 144       0.077  -0.796   8.738  1.00  0.00           N  
ATOM   3190  N   LEU B 145      -3.573   2.378   3.761  1.00  0.00           N  
ATOM   3191  CA  LEU B 145      -4.856   2.429   3.051  1.00  0.00           C  
ATOM   3192  C   LEU B 145      -5.929   1.570   3.710  1.00  0.00           C  
ATOM   3193  O   LEU B 145      -7.105   1.945   3.702  1.00  0.00           O  
ATOM   3194  CB  LEU B 145      -4.690   1.995   1.586  1.00  0.00           C  
ATOM   3195  CG  LEU B 145      -4.485   3.125   0.572  1.00  0.00           C  
ATOM   3196  CD1 LEU B 145      -4.244   2.542  -0.820  1.00  0.00           C  
ATOM   3197  CD2 LEU B 145      -5.705   4.044   0.566  1.00  0.00           C  
ATOM   3198  N   GLU B 146      -5.551   0.425   4.283  1.00  0.00           N  
ATOM   3199  CA  GLU B 146      -6.535  -0.423   4.948  1.00  0.00           C  
ATOM   3200  C   GLU B 146      -7.195   0.346   6.093  1.00  0.00           C  
ATOM   3201  O   GLU B 146      -8.408   0.309   6.256  1.00  0.00           O  
ATOM   3202  CB  GLU B 146      -5.882  -1.708   5.478  1.00  0.00           C  
ATOM   3203  CG  GLU B 146      -5.462  -2.653   4.354  1.00  0.00           C  
ATOM   3204  CD  GLU B 146      -4.765  -3.913   4.868  1.00  0.00           C  
ATOM   3205  OE1 GLU B 146      -4.000  -3.805   5.845  1.00  0.00           O  
ATOM   3206  OE2 GLU B 146      -4.977  -4.984   4.273  1.00  0.00           O  
ATOM   3207  N   GLN B 147      -6.393   1.078   6.878  1.00  0.00           N  
ATOM   3208  CA  GLN B 147      -6.926   1.853   7.995  1.00  0.00           C  
ATOM   3209  C   GLN B 147      -7.793   3.018   7.508  1.00  0.00           C  
ATOM   3210  O   GLN B 147      -8.780   3.374   8.153  1.00  0.00           O  
ATOM   3211  CB  GLN B 147      -5.792   2.392   8.880  1.00  0.00           C  
ATOM   3212  CG  GLN B 147      -5.113   1.323   9.754  1.00  0.00           C  
ATOM   3213  CD  GLN B 147      -4.397   0.258   8.942  1.00  0.00           C  
ATOM   3214  OE1 GLN B 147      -3.713   0.552   7.955  1.00  0.00           O  
ATOM   3215  NE2 GLN B 147      -4.549  -1.005   9.345  1.00  0.00           N  
ATOM   3216  N   VAL B 148      -7.428   3.611   6.371  1.00  0.00           N  
ATOM   3217  CA  VAL B 148      -8.219   4.707   5.811  1.00  0.00           C  
ATOM   3218  C   VAL B 148      -9.604   4.175   5.434  1.00  0.00           C  
ATOM   3219  O   VAL B 148     -10.616   4.807   5.728  1.00  0.00           O  
ATOM   3220  CB  VAL B 148      -7.521   5.316   4.568  1.00  0.00           C  
ATOM   3221  CG1 VAL B 148      -8.443   6.313   3.869  1.00  0.00           C  
ATOM   3222  CG2 VAL B 148      -6.227   6.013   4.985  1.00  0.00           C  
ATOM   3223  N   LEU B 149      -9.649   3.006   4.789  1.00  0.00           N  
ATOM   3224  CA  LEU B 149     -10.921   2.412   4.398  1.00  0.00           C  
ATOM   3225  C   LEU B 149     -11.725   1.946   5.609  1.00  0.00           C  
ATOM   3226  O   LEU B 149     -12.942   2.098   5.652  1.00  0.00           O  
ATOM   3227  CB  LEU B 149     -10.692   1.235   3.437  1.00  0.00           C  
ATOM   3228  CG  LEU B 149     -10.066   1.596   2.079  1.00  0.00           C  
ATOM   3229  CD1 LEU B 149      -9.933   0.334   1.221  1.00  0.00           C  
ATOM   3230  CD2 LEU B 149     -10.926   2.636   1.362  1.00  0.00           C  
ATOM   3231  N   ILE B 150     -11.035   1.380   6.605  1.00  0.00           N  
ATOM   3232  CA  ILE B 150     -11.699   0.930   7.827  1.00  0.00           C  
ATOM   3233  C   ILE B 150     -12.380   2.127   8.501  1.00  0.00           C  
ATOM   3234  O   ILE B 150     -13.532   2.039   8.922  1.00  0.00           O  
ATOM   3235  CB  ILE B 150     -10.686   0.281   8.799  1.00  0.00           C  
ATOM   3236  CG1 ILE B 150     -10.241  -1.084   8.246  1.00  0.00           C  
ATOM   3237  CG2 ILE B 150     -11.297   0.126  10.196  1.00  0.00           C  
ATOM   3238  CD1 ILE B 150      -9.014  -1.661   8.938  1.00  0.00           C  
ATOM   3239  N   ARG B 151     -11.656   3.245   8.602  1.00  0.00           N  
ATOM   3240  CA  ARG B 151     -12.197   4.447   9.233  1.00  0.00           C  
ATOM   3241  C   ARG B 151     -13.394   4.984   8.448  1.00  0.00           C  
ATOM   3242  O   ARG B 151     -14.384   5.427   9.042  1.00  0.00           O  
ATOM   3243  CB  ARG B 151     -11.114   5.526   9.341  1.00  0.00           C  
ATOM   3244  CG  ARG B 151     -11.569   6.806  10.045  1.00  0.00           C  
ATOM   3245  CD  ARG B 151     -11.849   6.567  11.526  1.00  0.00           C  
ATOM   3246  NE  ARG B 151     -12.717   7.588  12.092  1.00  0.00           N  
ATOM   3247  CZ  ARG B 151     -13.064   7.666  13.374  1.00  0.00           C  
ATOM   3248  NH1 ARG B 151     -12.594   6.789  14.245  1.00  0.00           N  
ATOM   3249  NH2 ARG B 151     -13.876   8.620  13.778  1.00  0.00           N  
ATOM   3250  N   SER B 152     -13.310   4.944   7.121  1.00  0.00           N  
ATOM   3251  CA  SER B 152     -14.399   5.426   6.278  1.00  0.00           C  
ATOM   3252  C   SER B 152     -15.679   4.621   6.521  1.00  0.00           C  
ATOM   3253  O   SER B 152     -16.765   5.190   6.649  1.00  0.00           O  
ATOM   3254  CB  SER B 152     -14.012   5.334   4.798  1.00  0.00           C  
ATOM   3255  OG  SER B 152     -15.050   5.844   3.976  1.00  0.00           O  
ATOM   3256  N   HIS B 153     -15.552   3.299   6.601  1.00  0.00           N  
ATOM   3257  CA  HIS B 153     -16.712   2.450   6.855  1.00  0.00           C  
ATOM   3258  C   HIS B 153     -17.220   2.645   8.283  1.00  0.00           C  
ATOM   3259  O   HIS B 153     -18.421   2.636   8.530  1.00  0.00           O  
ATOM   3260  CB  HIS B 153     -16.347   0.982   6.621  1.00  0.00           C  
ATOM   3261  CG  HIS B 153     -16.291   0.605   5.168  1.00  0.00           C  
ATOM   3262  ND1 HIS B 153     -17.343  -0.023   4.518  1.00  0.00           N  
ATOM   3263  CD2 HIS B 153     -15.335   0.784   4.234  1.00  0.00           C  
ATOM   3264  CE1 HIS B 153     -17.017  -0.208   3.249  1.00  0.00           C  
ATOM   3265  NE2 HIS B 153     -15.815   0.279   3.044  1.00  0.00           N  
ATOM   3266  N   LEU B 154     -16.302   2.831   9.227  1.00  0.00           N  
ATOM   3267  CA  LEU B 154     -16.669   3.063  10.627  1.00  0.00           C  
ATOM   3268  C   LEU B 154     -17.527   4.318  10.766  1.00  0.00           C  
ATOM   3269  O   LEU B 154     -18.495   4.338  11.537  1.00  0.00           O  
ATOM   3270  CB  LEU B 154     -15.418   3.206  11.497  1.00  0.00           C  
ATOM   3271  CG  LEU B 154     -15.631   3.642  12.953  1.00  0.00           C  
ATOM   3272  CD1 LEU B 154     -16.442   2.591  13.695  1.00  0.00           C  
ATOM   3273  CD2 LEU B 154     -14.270   3.846  13.625  1.00  0.00           C  
ATOM   3274  N   GLU B 155     -17.197   5.365  10.017  1.00  0.00           N  
ATOM   3275  CA  GLU B 155     -17.927   6.631  10.091  1.00  0.00           C  
ATOM   3276  C   GLU B 155     -19.354   6.554   9.535  1.00  0.00           C  
ATOM   3277  O   GLU B 155     -20.107   7.523   9.631  1.00  0.00           O  
ATOM   3278  CB  GLU B 155     -17.112   7.738   9.418  1.00  0.00           C  
ATOM   3279  CG  GLU B 155     -15.879   8.091  10.247  1.00  0.00           C  
ATOM   3280  CD  GLU B 155     -14.890   9.007   9.550  1.00  0.00           C  
ATOM   3281  OE1 GLU B 155     -14.969   9.161   8.320  1.00  0.00           O  
ATOM   3282  OE2 GLU B 155     -14.009   9.564  10.252  1.00  0.00           O  
ATOM   3283  N   GLN B 156     -19.724   5.396   8.980  1.00  0.00           N  
ATOM   3284  CA  GLN B 156     -21.082   5.191   8.495  1.00  0.00           C  
ATOM   3285  C   GLN B 156     -21.902   4.532   9.604  1.00  0.00           C  
ATOM   3286  O   GLN B 156     -23.093   4.257   9.428  1.00  0.00           O  
ATOM   3287  CB  GLN B 156     -21.084   4.292   7.248  1.00  0.00           C  
ATOM   3288  CG  GLN B 156     -20.362   4.891   6.042  1.00  0.00           C  
ATOM   3289  CD  GLN B 156     -20.397   3.975   4.834  1.00  0.00           C  
ATOM   3290  OE1 GLN B 156     -21.468   3.612   4.351  1.00  0.00           O  
ATOM   3291  NE2 GLN B 156     -19.226   3.591   4.350  1.00  0.00           N  
ATOM   3292  N   THR B 157     -21.255   4.283  10.751  1.00  0.00           N  
ATOM   3293  CA  THR B 157     -21.924   3.663  11.899  1.00  0.00           C  
ATOM   3294  C   THR B 157     -21.939   4.661  13.060  1.00  0.00           C  
ATOM   3295  O   THR B 157     -21.401   5.761  12.948  1.00  0.00           O  
ATOM   3296  CB  THR B 157     -21.194   2.385  12.373  1.00  0.00           C  
ATOM   3297  OG1 THR B 157     -19.999   2.756  13.073  1.00  0.00           O  
ATOM   3298  CG2 THR B 157     -20.828   1.498  11.183  1.00  0.00           C  
ATOM   3299  N   ASN B 158     -22.547   4.254  14.183  1.00  0.00           N  
ATOM   3300  CA  ASN B 158     -22.591   5.104  15.368  1.00  0.00           C  
ATOM   3301  C   ASN B 158     -21.512   4.714  16.380  1.00  0.00           C  
ATOM   3302  O   ASN B 158     -21.458   5.272  17.477  1.00  0.00           O  
ATOM   3303  CB  ASN B 158     -23.967   5.024  16.035  1.00  0.00           C  
ATOM   3304  CG  ASN B 158     -25.064   5.617  15.182  1.00  0.00           C  
ATOM   3305  OD1 ASN B 158     -24.906   6.682  14.597  1.00  0.00           O  
ATOM   3306  ND2 ASN B 158     -26.197   4.936  15.119  1.00  0.00           N  
ATOM   3307  N   ALA B 159     -20.646   3.761  16.017  1.00  0.00           N  
ATOM   3308  CA  ALA B 159     -19.589   3.303  16.906  1.00  0.00           C  
ATOM   3309  C   ALA B 159     -18.390   4.244  16.918  1.00  0.00           C  
ATOM   3310  O   ALA B 159     -18.160   4.998  15.973  1.00  0.00           O  
ATOM   3311  CB  ALA B 159     -19.149   1.891  16.513  1.00  0.00           C  
ATOM   3312  N   ASP B 160     -17.616   4.188  18.002  1.00  0.00           N  
ATOM   3313  CA  ASP B 160     -16.438   5.035  18.165  1.00  0.00           C  
ATOM   3314  C   ASP B 160     -15.186   4.453  17.514  1.00  0.00           C  
ATOM   3315  O   ASP B 160     -14.315   5.193  17.067  1.00  0.00           O  
ATOM   3316  CB  ASP B 160     -16.160   5.247  19.657  1.00  0.00           C  
ATOM   3317  CG  ASP B 160     -17.336   5.863  20.380  1.00  0.00           C  
ATOM   3318  OD1 ASP B 160     -17.736   6.992  20.014  1.00  0.00           O  
ATOM   3319  OD2 ASP B 160     -17.852   5.233  21.323  1.00  0.00           O  
ATOM   3320  N   GLU B 161     -15.097   3.115  17.481  1.00  0.00           N  
ATOM   3321  CA  GLU B 161     -13.939   2.448  16.890  1.00  0.00           C  
ATOM   3322  C   GLU B 161     -14.387   1.168  16.203  1.00  0.00           C  
ATOM   3323  O   GLU B 161     -15.531   0.738  16.351  1.00  0.00           O  
ATOM   3324  CB  GLU B 161     -12.882   2.119  17.954  1.00  0.00           C  
ATOM   3325  CG  GLU B 161     -11.577   2.919  17.819  1.00  0.00           C  
ATOM   3326  CD  GLU B 161     -10.694   2.471  16.653  1.00  0.00           C  
ATOM   3327  OE1 GLU B 161     -11.163   1.714  15.772  1.00  0.00           O  
ATOM   3328  OE2 GLU B 161      -9.517   2.872  16.632  1.00  0.00           O  
ATOM   3329  N   ALA B 162     -13.480   0.569  15.450  1.00  0.00           N  
ATOM   3330  CA  ALA B 162     -13.790  -0.641  14.709  1.00  0.00           C  
ATOM   3331  C   ALA B 162     -13.053  -1.850  15.271  1.00  0.00           C  
ATOM   3332  O   ALA B 162     -11.930  -1.725  15.756  1.00  0.00           O  
ATOM   3333  CB  ALA B 162     -13.411  -0.464  13.240  1.00  0.00           C  
ATOM   3334  N   LEU B 163     -13.706  -3.019  15.212  1.00  0.00           N  
ATOM   3335  CA  LEU B 163     -13.057  -4.268  15.585  1.00  0.00           C  
ATOM   3336  C   LEU B 163     -12.645  -4.849  14.240  1.00  0.00           C  
ATOM   3337  O   LEU B 163     -13.487  -5.052  13.360  1.00  0.00           O  
ATOM   3338  CB  LEU B 163     -14.018  -5.217  16.303  1.00  0.00           C  
ATOM   3339  CG  LEU B 163     -13.391  -6.550  16.726  1.00  0.00           C  
ATOM   3340  CD1 LEU B 163     -12.227  -6.303  17.683  1.00  0.00           C  
ATOM   3341  CD2 LEU B 163     -14.436  -7.434  17.397  1.00  0.00           C  
ATOM   3342  N   VAL B 164     -11.345  -5.088  14.062  1.00  0.00           N  
ATOM   3343  CA  VAL B 164     -10.809  -5.533  12.776  1.00  0.00           C  
ATOM   3344  C   VAL B 164     -10.235  -6.949  12.788  1.00  0.00           C  
ATOM   3345  O   VAL B 164      -9.429  -7.297  13.649  1.00  0.00           O  
ATOM   3346  CB  VAL B 164      -9.725  -4.551  12.291  1.00  0.00           C  
ATOM   3347  CG1 VAL B 164      -9.283  -4.895  10.872  1.00  0.00           C  
ATOM   3348  CG2 VAL B 164     -10.246  -3.114  12.344  1.00  0.00           C  
ATOM   3349  N   LEU B 165     -10.654  -7.753  11.807  1.00  0.00           N  
ATOM   3350  CA  LEU B 165     -10.172  -9.115  11.663  1.00  0.00           C  
ATOM   3351  C   LEU B 165      -9.153  -9.135  10.522  1.00  0.00           C  
ATOM   3352  O   LEU B 165      -9.098  -8.207   9.720  1.00  0.00           O  
ATOM   3353  CB  LEU B 165     -11.327 -10.063  11.299  1.00  0.00           C  
ATOM   3354  CG  LEU B 165     -12.629  -9.939  12.098  1.00  0.00           C  
ATOM   3355  CD1 LEU B 165     -13.650 -10.959  11.572  1.00  0.00           C  
ATOM   3356  CD2 LEU B 165     -12.360 -10.178  13.578  1.00  0.00           C  
ATOM   3357  N   ASP B 166      -8.343 -10.205  10.459  1.00  0.00           N  
ATOM   3358  CA  ASP B 166      -7.417 -10.320   9.335  1.00  0.00           C  
ATOM   3359  C   ASP B 166      -8.149 -11.100   8.237  1.00  0.00           C  
ATOM   3360  O   ASP B 166      -9.303 -11.503   8.409  1.00  0.00           O  
ATOM   3361  CB  ASP B 166      -6.080 -10.975   9.736  1.00  0.00           C  
ATOM   3362  CG  ASP B 166      -6.187 -12.436  10.114  1.00  0.00           C  
ATOM   3363  OD1 ASP B 166      -7.216 -13.084   9.865  1.00  0.00           O  
ATOM   3364  OD2 ASP B 166      -5.183 -12.962  10.652  1.00  0.00           O  
ATOM   3365  N   SER B 167      -7.489 -11.317   7.104  1.00  0.00           N  
ATOM   3366  CA  SER B 167      -8.107 -11.988   5.966  1.00  0.00           C  
ATOM   3367  C   SER B 167      -8.591 -13.414   6.234  1.00  0.00           C  
ATOM   3368  O   SER B 167      -9.418 -13.936   5.480  1.00  0.00           O  
ATOM   3369  CB  SER B 167      -7.156 -11.992   4.766  1.00  0.00           C  
ATOM   3370  OG  SER B 167      -5.962 -12.679   5.061  1.00  0.00           O  
ATOM   3371  N   GLU B 168      -8.097 -14.043   7.297  1.00  0.00           N  
ATOM   3372  CA  GLU B 168      -8.525 -15.389   7.642  1.00  0.00           C  
ATOM   3373  C   GLU B 168      -9.574 -15.389   8.755  1.00  0.00           C  
ATOM   3374  O   GLU B 168      -9.966 -16.445   9.250  1.00  0.00           O  
ATOM   3375  CB  GLU B 168      -7.317 -16.253   8.019  1.00  0.00           C  
ATOM   3376  CG  GLU B 168      -6.436 -16.566   6.814  1.00  0.00           C  
ATOM   3377  CD  GLU B 168      -5.264 -17.479   7.145  1.00  0.00           C  
ATOM   3378  OE1 GLU B 168      -5.242 -18.059   8.255  1.00  0.00           O  
ATOM   3379  OE2 GLU B 168      -4.368 -17.617   6.290  1.00  0.00           O  
ATOM   3380  N   GLY B 169     -10.036 -14.183   9.145  1.00  0.00           N  
ATOM   3381  CA  GLY B 169     -11.076 -14.077  10.148  1.00  0.00           C  
ATOM   3382  C   GLY B 169     -10.655 -14.006  11.606  1.00  0.00           C  
ATOM   3383  O   GLY B 169     -11.502 -14.060  12.496  1.00  0.00           O  
ATOM   3384  N   TRP B 170      -9.353 -13.875  11.861  1.00  0.00           N  
ATOM   3385  CA  TRP B 170      -8.864 -13.796  13.234  1.00  0.00           C  
ATOM   3386  C   TRP B 170      -8.875 -12.363  13.762  1.00  0.00           C  
ATOM   3387  O   TRP B 170      -8.456 -11.444  13.058  1.00  0.00           O  
ATOM   3388  CB  TRP B 170      -7.454 -14.363  13.331  1.00  0.00           C  
ATOM   3389  CG  TRP B 170      -7.328 -15.768  12.813  1.00  0.00           C  
ATOM   3390  CD1 TRP B 170      -6.606 -16.185  11.738  1.00  0.00           C  
ATOM   3391  CD2 TRP B 170      -7.975 -16.932  13.346  1.00  0.00           C  
ATOM   3392  NE1 TRP B 170      -6.753 -17.542  11.563  1.00  0.00           N  
ATOM   3393  CE2 TRP B 170      -7.585 -18.031  12.533  1.00  0.00           C  
ATOM   3394  CE3 TRP B 170      -8.832 -17.166  14.428  1.00  0.00           C  
ATOM   3395  CZ2 TRP B 170      -8.039 -19.329  12.780  1.00  0.00           C  
ATOM   3396  CZ3 TRP B 170      -9.285 -18.464  14.669  1.00  0.00           C  
ATOM   3397  CH2 TRP B 170      -8.884 -19.529  13.843  1.00  0.00           C  
ATOM   3398  N   VAL B 171      -9.343 -12.190  15.000  1.00  0.00           N  
ATOM   3399  CA  VAL B 171      -9.367 -10.871  15.624  1.00  0.00           C  
ATOM   3400  C   VAL B 171      -7.927 -10.366  15.669  1.00  0.00           C  
ATOM   3401  O   VAL B 171      -7.028 -11.072  16.112  1.00  0.00           O  
ATOM   3402  CB  VAL B 171      -9.944 -10.936  17.050  1.00  0.00           C  
ATOM   3403  CG1 VAL B 171      -9.857  -9.570  17.717  1.00  0.00           C  
ATOM   3404  CG2 VAL B 171     -11.398 -11.402  16.999  1.00  0.00           C  
ATOM   3405  N   THR B 172      -7.717  -9.125  15.203  1.00  0.00           N  
ATOM   3406  CA  THR B 172      -6.372  -8.580  15.138  1.00  0.00           C  
ATOM   3407  C   THR B 172      -6.177  -7.271  15.905  1.00  0.00           C  
ATOM   3408  O   THR B 172      -5.290  -7.172  16.754  1.00  0.00           O  
ATOM   3409  CB  THR B 172      -5.940  -8.396  13.667  1.00  0.00           C  
ATOM   3410  OG1 THR B 172      -6.043  -9.658  12.991  1.00  0.00           O  
ATOM   3411  CG2 THR B 172      -4.505  -7.899  13.581  1.00  0.00           C  
ATOM   3412  N   GLU B 173      -6.985  -6.263  15.622  1.00  0.00           N  
ATOM   3413  CA  GLU B 173      -6.863  -4.974  16.300  1.00  0.00           C  
ATOM   3414  C   GLU B 173      -8.059  -4.095  15.972  1.00  0.00           C  
ATOM   3415  O   GLU B 173      -9.075  -4.583  15.480  1.00  0.00           O  
ATOM   3416  CB  GLU B 173      -5.563  -4.267  15.881  1.00  0.00           C  
ATOM   3417  CG  GLU B 173      -5.481  -3.947  14.383  1.00  0.00           C  
ATOM   3418  CD  GLU B 173      -4.186  -3.234  13.998  1.00  0.00           C  
ATOM   3419  OE1 GLU B 173      -3.226  -3.217  14.804  1.00  0.00           O  
ATOM   3420  OE2 GLU B 173      -4.117  -2.697  12.872  1.00  0.00           O  
ATOM   3421  N   CYS B 174      -7.939  -2.797  16.265  1.00  0.00           N  
ATOM   3422  CA  CYS B 174      -8.968  -1.821  15.945  1.00  0.00           C  
ATOM   3423  C   CYS B 174      -8.414  -0.967  14.796  1.00  0.00           C  
ATOM   3424  O   CYS B 174      -7.339  -1.257  14.269  1.00  0.00           O  
ATOM   3425  CB  CYS B 174      -9.266  -0.940  17.154  1.00  0.00           C  
ATOM   3426  SG  CYS B 174     -10.035  -1.821  18.530  1.00  0.00           S  
ATOM   3427  N   CYS B 175      -9.131   0.075  14.404  1.00  0.00           N  
ATOM   3428  CA  CYS B 175      -8.662   0.922  13.313  1.00  0.00           C  
ATOM   3429  C   CYS B 175      -7.350   1.616  13.682  1.00  0.00           C  
ATOM   3430  O   CYS B 175      -6.400   1.627  12.895  1.00  0.00           O  
ATOM   3431  CB  CYS B 175      -9.722   1.973  12.964  1.00  0.00           C  
ATOM   3432  SG  CYS B 175      -9.223   3.076  11.622  1.00  0.00           S  
ATOM   3433  N   ALA B 176      -7.306   2.195  14.892  1.00  0.00           N  
ATOM   3434  CA  ALA B 176      -6.118   2.931  15.330  1.00  0.00           C  
ATOM   3435  C   ALA B 176      -5.688   2.571  16.755  1.00  0.00           C  
ATOM   3436  O   ALA B 176      -5.068   3.376  17.446  1.00  0.00           O  
ATOM   3437  CB  ALA B 176      -6.383   4.428  15.225  1.00  0.00           C  
ATOM   3438  N   ALA B 177      -5.998   1.356  17.183  1.00  0.00           N  
ATOM   3439  CA  ALA B 177      -5.666   0.922  18.528  1.00  0.00           C  
ATOM   3440  C   ALA B 177      -5.556  -0.598  18.619  1.00  0.00           C  
ATOM   3441  O   ALA B 177      -6.052  -1.313  17.749  1.00  0.00           O  
ATOM   3442  CB  ALA B 177      -6.718   1.421  19.518  1.00  0.00           C  
ATOM   3443  N   ASN B 178      -4.903  -1.076  19.679  1.00  0.00           N  
ATOM   3444  CA  ASN B 178      -4.815  -2.509  19.926  1.00  0.00           C  
ATOM   3445  C   ASN B 178      -5.899  -2.831  20.948  1.00  0.00           C  
ATOM   3446  O   ASN B 178      -6.468  -1.936  21.570  1.00  0.00           O  
ATOM   3447  CB  ASN B 178      -3.440  -2.885  20.491  1.00  0.00           C  
ATOM   3448  CG  ASN B 178      -2.328  -2.698  19.476  1.00  0.00           C  
ATOM   3449  OD1 ASN B 178      -1.454  -1.844  19.648  1.00  0.00           O  
ATOM   3450  ND2 ASN B 178      -2.358  -3.503  18.431  1.00  0.00           N  
ATOM   3451  N   LEU B 179      -6.188  -4.112  21.136  1.00  0.00           N  
ATOM   3452  CA  LEU B 179      -7.208  -4.479  22.112  1.00  0.00           C  
ATOM   3453  C   LEU B 179      -6.812  -5.663  22.978  1.00  0.00           C  
ATOM   3454  O   LEU B 179      -5.988  -6.492  22.587  1.00  0.00           O  
ATOM   3455  CB  LEU B 179      -8.545  -4.793  21.428  1.00  0.00           C  
ATOM   3456  CG  LEU B 179      -8.697  -6.132  20.677  1.00  0.00           C  
ATOM   3457  CD1 LEU B 179     -10.173  -6.473  20.549  1.00  0.00           C  
ATOM   3458  CD2 LEU B 179      -8.048  -6.037  19.309  1.00  0.00           C  
ATOM   3459  N   PHE B 180      -7.419  -5.706  24.165  1.00  0.00           N  
ATOM   3460  CA  PHE B 180      -7.224  -6.779  25.131  1.00  0.00           C  
ATOM   3461  C   PHE B 180      -8.624  -7.126  25.627  1.00  0.00           C  
ATOM   3462  O   PHE B 180      -9.503  -6.265  25.662  1.00  0.00           O  
ATOM   3463  CB  PHE B 180      -6.413  -6.319  26.355  1.00  0.00           C  
ATOM   3464  CG  PHE B 180      -4.969  -5.999  26.070  1.00  0.00           C  
ATOM   3465  CD1 PHE B 180      -4.607  -4.771  25.534  1.00  0.00           C  
ATOM   3466  CD2 PHE B 180      -3.973  -6.907  26.402  1.00  0.00           C  
ATOM   3467  CE1 PHE B 180      -3.270  -4.460  25.310  1.00  0.00           C  
ATOM   3468  CE2 PHE B 180      -2.632  -6.603  26.195  1.00  0.00           C  
ATOM   3469  CZ  PHE B 180      -2.274  -5.372  25.647  1.00  0.00           C  
ATOM   3470  N   TRP B 181      -8.838  -8.380  26.011  1.00  0.00           N  
ATOM   3471  CA  TRP B 181     -10.096  -8.750  26.626  1.00  0.00           C  
ATOM   3472  C   TRP B 181      -9.810  -9.721  27.756  1.00  0.00           C  
ATOM   3473  O   TRP B 181      -8.804 -10.440  27.736  1.00  0.00           O  
ATOM   3474  CB  TRP B 181     -11.105  -9.336  25.616  1.00  0.00           C  
ATOM   3475  CG  TRP B 181     -10.721 -10.619  24.952  1.00  0.00           C  
ATOM   3476  CD1 TRP B 181     -11.001 -11.882  25.376  1.00  0.00           C  
ATOM   3477  CD2 TRP B 181     -10.026 -10.763  23.701  1.00  0.00           C  
ATOM   3478  NE1 TRP B 181     -10.518 -12.807  24.477  1.00  0.00           N  
ATOM   3479  CE2 TRP B 181      -9.923 -12.142  23.436  1.00  0.00           C  
ATOM   3480  CE3 TRP B 181      -9.491  -9.849  22.777  1.00  0.00           C  
ATOM   3481  CZ2 TRP B 181      -9.297 -12.641  22.286  1.00  0.00           C  
ATOM   3482  CZ3 TRP B 181      -8.863 -10.344  21.631  1.00  0.00           C  
ATOM   3483  CH2 TRP B 181      -8.769 -11.723  21.405  1.00  0.00           C  
ATOM   3484  N   ARG B 182     -10.681  -9.716  28.762  1.00  0.00           N  
ATOM   3485  CA  ARG B 182     -10.491 -10.536  29.947  1.00  0.00           C  
ATOM   3486  C   ARG B 182     -11.636 -11.503  30.150  1.00  0.00           C  
ATOM   3487  O   ARG B 182     -12.799 -11.154  29.962  1.00  0.00           O  
ATOM   3488  CB  ARG B 182     -10.364  -9.652  31.186  1.00  0.00           C  
ATOM   3489  CG  ARG B 182     -10.244 -10.413  32.499  1.00  0.00           C  
ATOM   3490  CD  ARG B 182     -10.241  -9.474  33.707  1.00  0.00           C  
ATOM   3491  NE  ARG B 182     -11.494  -8.751  33.852  1.00  0.00           N  
ATOM   3492  CZ  ARG B 182     -12.614  -9.273  34.335  1.00  0.00           C  
ATOM   3493  NH1 ARG B 182     -12.653 -10.535  34.728  1.00  0.00           N  
ATOM   3494  NH2 ARG B 182     -13.705  -8.529  34.419  1.00  0.00           N  
ATOM   3495  N   LYS B 183     -11.308 -12.736  30.531  1.00  0.00           N  
ATOM   3496  CA  LYS B 183     -12.291 -13.732  30.882  1.00  0.00           C  
ATOM   3497  C   LYS B 183     -11.773 -14.333  32.183  1.00  0.00           C  
ATOM   3498  O   LYS B 183     -10.774 -15.050  32.190  1.00  0.00           O  
ATOM   3499  CB  LYS B 183     -12.430 -14.802  29.800  1.00  0.00           C  
ATOM   3500  CG  LYS B 183     -13.609 -15.739  30.047  1.00  0.00           C  
ATOM   3501  CD  LYS B 183     -13.902 -16.620  28.849  1.00  0.00           C  
ATOM   3502  CE  LYS B 183     -15.135 -17.464  29.088  1.00  0.00           C  
ATOM   3503  NZ  LYS B 183     -15.463 -18.323  27.903  1.00  0.00           N  
ATOM   3504  N   GLY B 184     -12.447 -13.989  33.275  1.00  0.00           N  
ATOM   3505  CA  GLY B 184     -11.998 -14.444  34.574  1.00  0.00           C  
ATOM   3506  C   GLY B 184     -10.684 -13.752  34.902  1.00  0.00           C  
ATOM   3507  O   GLY B 184     -10.596 -12.522  34.836  1.00  0.00           O  
ATOM   3508  N   ASN B 185      -9.659 -14.534  35.248  1.00  0.00           N  
ATOM   3509  CA  ASN B 185      -8.356 -13.969  35.586  1.00  0.00           C  
ATOM   3510  C   ASN B 185      -7.352 -14.028  34.434  1.00  0.00           C  
ATOM   3511  O   ASN B 185      -6.163 -13.751  34.601  1.00  0.00           O  
ATOM   3512  CB  ASN B 185      -7.769 -14.689  36.801  1.00  0.00           C  
ATOM   3513  CG  ASN B 185      -6.674 -13.890  37.476  1.00  0.00           C  
ATOM   3514  OD1 ASN B 185      -6.879 -12.746  37.883  1.00  0.00           O  
ATOM   3515  ND2 ASN B 185      -5.489 -14.484  37.605  1.00  0.00           N  
ATOM   3516  N   VAL B 186      -7.833 -14.381  33.235  1.00  0.00           N  
ATOM   3517  CA  VAL B 186      -6.959 -14.471  32.066  1.00  0.00           C  
ATOM   3518  C   VAL B 186      -7.237 -13.303  31.113  1.00  0.00           C  
ATOM   3519  O   VAL B 186      -8.388 -13.012  30.791  1.00  0.00           O  
ATOM   3520  CB  VAL B 186      -7.162 -15.799  31.312  1.00  0.00           C  
ATOM   3521  CG1 VAL B 186      -6.137 -15.920  30.185  1.00  0.00           C  
ATOM   3522  CG2 VAL B 186      -7.023 -16.972  32.275  1.00  0.00           C  
ATOM   3523  N   VAL B 187      -6.158 -12.642  30.679  1.00  0.00           N  
ATOM   3524  CA  VAL B 187      -6.267 -11.528  29.750  1.00  0.00           C  
ATOM   3525  C   VAL B 187      -5.691 -11.981  28.406  1.00  0.00           C  
ATOM   3526  O   VAL B 187      -4.611 -12.568  28.352  1.00  0.00           O  
ATOM   3527  CB  VAL B 187      -5.495 -10.292  30.256  1.00  0.00           C  
ATOM   3528  CG1 VAL B 187      -5.548  -9.169  29.215  1.00  0.00           C  
ATOM   3529  CG2 VAL B 187      -6.098  -9.814  31.572  1.00  0.00           C  
ATOM   3530  N   TYR B 188      -6.428 -11.713  27.341  1.00  0.00           N  
ATOM   3531  CA  TYR B 188      -6.012 -12.101  25.998  1.00  0.00           C  
ATOM   3532  C   TYR B 188      -5.765 -10.899  25.098  1.00  0.00           C  
ATOM   3533  O   TYR B 188      -6.396  -9.855  25.256  1.00  0.00           O  
ATOM   3534  CB  TYR B 188      -7.082 -12.980  25.338  1.00  0.00           C  
ATOM   3535  CG  TYR B 188      -7.477 -14.208  26.128  1.00  0.00           C  
ATOM   3536  CD1 TYR B 188      -8.469 -14.140  27.111  1.00  0.00           C  
ATOM   3537  CD2 TYR B 188      -6.870 -15.437  25.887  1.00  0.00           C  
ATOM   3538  CE1 TYR B 188      -8.836 -15.275  27.842  1.00  0.00           C  
ATOM   3539  CE2 TYR B 188      -7.232 -16.572  26.606  1.00  0.00           C  
ATOM   3540  CZ  TYR B 188      -8.211 -16.488  27.582  1.00  0.00           C  
ATOM   3541  OH  TYR B 188      -8.562 -17.600  28.297  1.00  0.00           O  
ATOM   3542  N   THR B 189      -4.861 -11.055  24.166  1.00  0.00           N  
ATOM   3543  CA  THR B 189      -4.599 -10.026  23.165  1.00  0.00           C  
ATOM   3544  C   THR B 189      -4.142 -10.774  21.913  1.00  0.00           C  
ATOM   3545  O   THR B 189      -3.452 -11.795  22.010  1.00  0.00           O  
ATOM   3546  CB  THR B 189      -3.539  -9.000  23.619  1.00  0.00           C  
ATOM   3547  OG1 THR B 189      -3.592  -7.870  22.725  1.00  0.00           O  
ATOM   3548  CG2 THR B 189      -2.132  -9.574  23.616  1.00  0.00           C  
ATOM   3549  N   PRO B 190      -4.550 -10.321  20.719  1.00  0.00           N  
ATOM   3550  CA  PRO B 190      -4.174 -11.020  19.486  1.00  0.00           C  
ATOM   3551  C   PRO B 190      -2.670 -11.052  19.218  1.00  0.00           C  
ATOM   3552  O   PRO B 190      -1.969 -10.075  19.474  1.00  0.00           O  
ATOM   3553  CB  PRO B 190      -4.904 -10.222  18.396  1.00  0.00           C  
ATOM   3554  CG  PRO B 190      -6.061  -9.596  19.118  1.00  0.00           C  
ATOM   3555  CD  PRO B 190      -5.465  -9.189  20.443  1.00  0.00           C  
ATOM   3556  N   ARG B 191      -2.189 -12.195  18.699  1.00  0.00           N  
ATOM   3557  CA  ARG B 191      -0.801 -12.273  18.260  1.00  0.00           C  
ATOM   3558  C   ARG B 191      -0.762 -11.386  17.024  1.00  0.00           C  
ATOM   3559  O   ARG B 191      -1.734 -11.321  16.264  1.00  0.00           O  
ATOM   3560  CB  ARG B 191      -0.416 -13.691  17.848  1.00  0.00           C  
ATOM   3561  CG  ARG B 191      -0.381 -14.725  18.953  1.00  0.00           C  
ATOM   3562  CD  ARG B 191       0.569 -15.860  18.596  1.00  0.00           C  
ATOM   3563  NE  ARG B 191       0.439 -16.313  17.216  1.00  0.00           N  
ATOM   3564  CZ  ARG B 191      -0.344 -17.322  16.834  1.00  0.00           C  
ATOM   3565  NH1 ARG B 191      -1.063 -17.994  17.730  1.00  0.00           N  
ATOM   3566  NH2 ARG B 191      -0.407 -17.652  15.555  1.00  0.00           N  
ATOM   3567  N   LEU B 192       0.341 -10.677  16.809  1.00  0.00           N  
ATOM   3568  CA  LEU B 192       0.455  -9.785  15.661  1.00  0.00           C  
ATOM   3569  C   LEU B 192       1.591 -10.178  14.721  1.00  0.00           C  
ATOM   3570  O   LEU B 192       2.310  -9.329  14.191  1.00  0.00           O  
ATOM   3571  CB  LEU B 192       0.630  -8.339  16.144  1.00  0.00           C  
ATOM   3572  CG  LEU B 192      -0.495  -7.824  17.061  1.00  0.00           C  
ATOM   3573  CD1 LEU B 192      -0.211  -6.392  17.481  1.00  0.00           C  
ATOM   3574  CD2 LEU B 192      -1.838  -7.911  16.346  1.00  0.00           C  
ATOM   3575  N   ASP B 193       1.745 -11.487  14.509  1.00  0.00           N  
ATOM   3576  CA  ASP B 193       2.796 -12.000  13.644  1.00  0.00           C  
ATOM   3577  C   ASP B 193       2.406 -12.059  12.160  1.00  0.00           C  
ATOM   3578  O   ASP B 193       3.255 -12.322  11.310  1.00  0.00           O  
ATOM   3579  CB  ASP B 193       3.257 -13.382  14.130  1.00  0.00           C  
ATOM   3580  CG  ASP B 193       2.121 -14.395  14.231  1.00  0.00           C  
ATOM   3581  OD1 ASP B 193       0.951 -13.990  14.370  1.00  0.00           O  
ATOM   3582  OD2 ASP B 193       2.411 -15.601  14.208  1.00  0.00           O  
ATOM   3583  N   GLN B 194       1.130 -11.802  11.851  1.00  0.00           N  
ATOM   3584  CA  GLN B 194       0.668 -11.847  10.470  1.00  0.00           C  
ATOM   3585  C   GLN B 194       0.071 -10.524   9.991  1.00  0.00           C  
ATOM   3586  O   GLN B 194       0.041 -10.251   8.790  1.00  0.00           O  
ATOM   3587  CB  GLN B 194      -0.369 -12.965  10.287  1.00  0.00           C  
ATOM   3588  CG  GLN B 194       0.176 -14.374  10.523  1.00  0.00           C  
ATOM   3589  CD  GLN B 194       1.272 -14.742   9.543  1.00  0.00           C  
ATOM   3590  OE1 GLN B 194       1.187 -14.447   8.346  1.00  0.00           O  
ATOM   3591  NE2 GLN B 194       2.311 -15.395  10.038  1.00  0.00           N  
ATOM   3592  N   ALA B 195      -0.416  -9.705  10.920  1.00  0.00           N  
ATOM   3593  CA  ALA B 195      -1.016  -8.422  10.581  1.00  0.00           C  
ATOM   3594  C   ALA B 195      -1.140  -7.565  11.833  1.00  0.00           C  
ATOM   3595  O   ALA B 195      -0.936  -8.053  12.945  1.00  0.00           O  
ATOM   3596  CB  ALA B 195      -2.399  -8.619   9.947  1.00  0.00           C  
ATOM   3597  N   GLY B 196      -1.475  -6.285  11.643  1.00  0.00           N  
ATOM   3598  CA  GLY B 196      -1.648  -5.384  12.766  1.00  0.00           C  
ATOM   3599  C   GLY B 196      -0.390  -4.619  13.140  1.00  0.00           C  
ATOM   3600  O   GLY B 196       0.692  -4.881  12.621  1.00  0.00           O  
ATOM   3601  N   VAL B 197      -0.539  -3.663  14.061  1.00  0.00           N  
ATOM   3602  CA  VAL B 197       0.572  -2.844  14.540  1.00  0.00           C  
ATOM   3603  C   VAL B 197       0.840  -3.180  16.000  1.00  0.00           C  
ATOM   3604  O   VAL B 197      -0.068  -3.139  16.829  1.00  0.00           O  
ATOM   3605  CB  VAL B 197       0.246  -1.338  14.419  1.00  0.00           C  
ATOM   3606  CG1 VAL B 197       1.346  -0.499  15.071  1.00  0.00           C  
ATOM   3607  CG2 VAL B 197       0.082  -0.961  12.949  1.00  0.00           C  
ATOM   3608  N   ASN B 198       2.089  -3.517  16.318  1.00  0.00           N  
ATOM   3609  CA  ASN B 198       2.468  -3.825  17.695  1.00  0.00           C  
ATOM   3610  C   ASN B 198       2.687  -2.499  18.413  1.00  0.00           C  
ATOM   3611  O   ASN B 198       3.808  -2.006  18.519  1.00  0.00           O  
ATOM   3612  CB  ASN B 198       3.745  -4.678  17.717  1.00  0.00           C  
ATOM   3613  CG  ASN B 198       4.131  -5.102  19.120  1.00  0.00           C  
ATOM   3614  OD1 ASN B 198       3.343  -4.997  20.063  1.00  0.00           O  
ATOM   3615  ND2 ASN B 198       5.359  -5.604  19.271  1.00  0.00           N  
ATOM   3616  N   GLY B 199       1.590  -1.905  18.878  1.00  0.00           N  
ATOM   3617  CA  GLY B 199       1.614  -0.598  19.502  1.00  0.00           C  
ATOM   3618  C   GLY B 199       2.500  -0.410  20.720  1.00  0.00           C  
ATOM   3619  O   GLY B 199       2.733  -1.337  21.493  1.00  0.00           O  
ATOM   3620  N   ILE B 200       2.983   0.823  20.898  1.00  0.00           N  
ATOM   3621  CA  ILE B 200       3.812   1.178  22.043  1.00  0.00           C  
ATOM   3622  C   ILE B 200       3.030   0.903  23.327  1.00  0.00           C  
ATOM   3623  O   ILE B 200       3.567   0.323  24.278  1.00  0.00           O  
ATOM   3624  CB  ILE B 200       4.210   2.672  21.986  1.00  0.00           C  
ATOM   3625  CG1 ILE B 200       5.148   2.925  20.813  1.00  0.00           C  
ATOM   3626  CG2 ILE B 200       4.857   3.104  23.299  1.00  0.00           C  
ATOM   3627  CD1 ILE B 200       6.420   2.113  20.841  1.00  0.00           C  
ATOM   3628  N   MET B 201       1.758   1.312  23.366  1.00  0.00           N  
ATOM   3629  CA  MET B 201       0.951   1.096  24.558  1.00  0.00           C  
ATOM   3630  C   MET B 201       0.577  -0.377  24.735  1.00  0.00           C  
ATOM   3631  O   MET B 201       0.406  -0.841  25.859  1.00  0.00           O  
ATOM   3632  CB  MET B 201      -0.309   1.963  24.526  1.00  0.00           C  
ATOM   3633  CG  MET B 201      -1.009   2.111  25.876  1.00  0.00           C  
ATOM   3634  SD  MET B 201       0.086   2.669  27.219  1.00  0.00           S  
ATOM   3635  CE  MET B 201       0.605   4.263  26.615  1.00  0.00           C  
ATOM   3636  N   ARG B 202       0.469  -1.123  23.641  1.00  0.00           N  
ATOM   3637  CA  ARG B 202       0.199  -2.562  23.722  1.00  0.00           C  
ATOM   3638  C   ARG B 202       1.382  -3.215  24.438  1.00  0.00           C  
ATOM   3639  O   ARG B 202       1.208  -4.013  25.350  1.00  0.00           O  
ATOM   3640  CB  ARG B 202       0.044  -3.174  22.326  1.00  0.00           C  
ATOM   3641  CG  ARG B 202      -0.057  -4.707  22.320  1.00  0.00           C  
ATOM   3642  CD  ARG B 202      -0.206  -5.252  20.893  1.00  0.00           C  
ATOM   3643  NE  ARG B 202      -0.382  -6.698  20.844  1.00  0.00           N  
ATOM   3644  CZ  ARG B 202       0.609  -7.591  20.829  1.00  0.00           C  
ATOM   3645  NH1 ARG B 202       1.874  -7.190  20.877  1.00  0.00           N  
ATOM   3646  NH2 ARG B 202       0.335  -8.887  20.778  1.00  0.00           N  
ATOM   3647  N   GLN B 203       2.595  -2.866  24.013  1.00  0.00           N  
ATOM   3648  CA  GLN B 203       3.800  -3.414  24.620  1.00  0.00           C  
ATOM   3649  C   GLN B 203       3.901  -3.022  26.096  1.00  0.00           C  
ATOM   3650  O   GLN B 203       4.300  -3.825  26.939  1.00  0.00           O  
ATOM   3651  CB  GLN B 203       5.044  -2.920  23.871  1.00  0.00           C  
ATOM   3652  CG  GLN B 203       5.126  -3.406  22.427  1.00  0.00           C  
ATOM   3653  CD  GLN B 203       6.334  -2.843  21.704  1.00  0.00           C  
ATOM   3654  OE1 GLN B 203       7.472  -2.981  22.176  1.00  0.00           O  
ATOM   3655  NE2 GLN B 203       6.112  -2.209  20.564  1.00  0.00           N  
ATOM   3656  N   PHE B 204       3.529  -1.773  26.411  1.00  0.00           N  
ATOM   3657  CA  PHE B 204       3.567  -1.294  27.790  1.00  0.00           C  
ATOM   3658  C   PHE B 204       2.567  -2.060  28.650  1.00  0.00           C  
ATOM   3659  O   PHE B 204       2.892  -2.489  29.757  1.00  0.00           O  
ATOM   3660  CB  PHE B 204       3.263   0.205  27.830  1.00  0.00           C  
ATOM   3661  CG  PHE B 204       3.501   0.844  29.178  1.00  0.00           C  
ATOM   3662  CD1 PHE B 204       4.796   0.953  29.681  1.00  0.00           C  
ATOM   3663  CD2 PHE B 204       2.450   1.341  29.930  1.00  0.00           C  
ATOM   3664  CE1 PHE B 204       5.025   1.546  30.928  1.00  0.00           C  
ATOM   3665  CE2 PHE B 204       2.669   1.923  31.166  1.00  0.00           C  
ATOM   3666  CZ  PHE B 204       3.957   2.030  31.671  1.00  0.00           C  
ATOM   3667  N   CYS B 205       1.351  -2.259  28.143  1.00  0.00           N  
ATOM   3668  CA  CYS B 205       0.328  -2.993  28.880  1.00  0.00           C  
ATOM   3669  C   CYS B 205       0.737  -4.454  29.103  1.00  0.00           C  
ATOM   3670  O   CYS B 205       0.454  -5.028  30.148  1.00  0.00           O  
ATOM   3671  CB  CYS B 205      -1.014  -2.947  28.136  1.00  0.00           C  
ATOM   3672  SG  CYS B 205      -1.844  -1.341  28.225  1.00  0.00           S  
ATOM   3673  N   ILE B 206       1.409  -5.046  28.123  1.00  0.00           N  
ATOM   3674  CA  ILE B 206       1.882  -6.419  28.258  1.00  0.00           C  
ATOM   3675  C   ILE B 206       2.866  -6.513  29.418  1.00  0.00           C  
ATOM   3676  O   ILE B 206       2.812  -7.442  30.220  1.00  0.00           O  
ATOM   3677  CB  ILE B 206       2.538  -6.908  26.939  1.00  0.00           C  
ATOM   3678  CG1 ILE B 206       1.447  -7.197  25.902  1.00  0.00           C  
ATOM   3679  CG2 ILE B 206       3.395  -8.158  27.187  1.00  0.00           C  
ATOM   3680  CD1 ILE B 206       1.966  -7.540  24.516  1.00  0.00           C  
ATOM   3681  N   ARG B 207       3.767  -5.525  29.524  1.00  0.00           N  
ATOM   3682  CA  ARG B 207       4.743  -5.498  30.617  1.00  0.00           C  
ATOM   3683  C   ARG B 207       4.045  -5.310  31.964  1.00  0.00           C  
ATOM   3684  O   ARG B 207       4.426  -5.935  32.955  1.00  0.00           O  
ATOM   3685  CB  ARG B 207       5.763  -4.371  30.397  1.00  0.00           C  
ATOM   3686  CG  ARG B 207       6.735  -4.628  29.247  1.00  0.00           C  
ATOM   3687  CD  ARG B 207       7.626  -3.408  28.994  1.00  0.00           C  
ATOM   3688  NE  ARG B 207       8.461  -3.066  30.143  1.00  0.00           N  
ATOM   3689  CZ  ARG B 207       9.618  -3.644  30.436  1.00  0.00           C  
ATOM   3690  NH1 ARG B 207      10.111  -4.598  29.662  1.00  0.00           N  
ATOM   3691  NH2 ARG B 207      10.295  -3.260  31.508  1.00  0.00           N  
ATOM   3692  N   LEU B 208       3.022  -4.450  31.999  1.00  0.00           N  
ATOM   3693  CA  LEU B 208       2.283  -4.207  33.234  1.00  0.00           C  
ATOM   3694  C   LEU B 208       1.536  -5.465  33.677  1.00  0.00           C  
ATOM   3695  O   LEU B 208       1.507  -5.798  34.861  1.00  0.00           O  
ATOM   3696  CB  LEU B 208       1.285  -3.060  33.052  1.00  0.00           C  
ATOM   3697  CG  LEU B 208       1.856  -1.656  32.832  1.00  0.00           C  
ATOM   3698  CD1 LEU B 208       0.707  -0.674  32.631  1.00  0.00           C  
ATOM   3699  CD2 LEU B 208       2.711  -1.263  34.031  1.00  0.00           C  
ATOM   3700  N   LEU B 209       0.930  -6.170  32.724  1.00  0.00           N  
ATOM   3701  CA  LEU B 209       0.185  -7.377  33.039  1.00  0.00           C  
ATOM   3702  C   LEU B 209       1.093  -8.495  33.553  1.00  0.00           C  
ATOM   3703  O   LEU B 209       0.665  -9.332  34.351  1.00  0.00           O  
ATOM   3704  CB  LEU B 209      -0.607  -7.840  31.809  1.00  0.00           C  
ATOM   3705  CG  LEU B 209      -1.783  -6.923  31.465  1.00  0.00           C  
ATOM   3706  CD1 LEU B 209      -2.338  -7.238  30.081  1.00  0.00           C  
ATOM   3707  CD2 LEU B 209      -2.874  -7.075  32.523  1.00  0.00           C  
ATOM   3708  N   ALA B 210       2.353  -8.500  33.117  1.00  0.00           N  
ATOM   3709  CA  ALA B 210       3.308  -9.508  33.567  1.00  0.00           C  
ATOM   3710  C   ALA B 210       3.636  -9.297  35.048  1.00  0.00           C  
ATOM   3711  O   ALA B 210       4.121 -10.209  35.720  1.00  0.00           O  
ATOM   3712  CB  ALA B 210       4.586  -9.441  32.729  1.00  0.00           C  
ATOM   3713  N   GLN B 211       3.373  -8.086  35.549  1.00  0.00           N  
ATOM   3714  CA  GLN B 211       3.638  -7.740  36.937  1.00  0.00           C  
ATOM   3715  C   GLN B 211       2.379  -7.867  37.793  1.00  0.00           C  
ATOM   3716  O   GLN B 211       2.410  -7.607  38.997  1.00  0.00           O  
ATOM   3717  CB  GLN B 211       4.157  -6.295  37.025  1.00  0.00           C  
ATOM   3718  CG  GLN B 211       5.424  -6.026  36.245  1.00  0.00           C  
ATOM   3719  CD  GLN B 211       5.709  -4.534  36.084  1.00  0.00           C  
ATOM   3720  OE1 GLN B 211       5.148  -3.703  36.808  1.00  0.00           O  
ATOM   3721  NE2 GLN B 211       6.559  -4.186  35.132  1.00  0.00           N  
ATOM   3722  N   SER B 212       1.263  -8.255  37.171  1.00  0.00           N  
ATOM   3723  CA  SER B 212      -0.007  -8.367  37.875  1.00  0.00           C  
ATOM   3724  C   SER B 212      -0.371  -9.803  38.211  1.00  0.00           C  
ATOM   3725  O   SER B 212       0.396 -10.724  37.950  1.00  0.00           O  
ATOM   3726  CB  SER B 212      -1.122  -7.767  37.009  1.00  0.00           C  
ATOM   3727  OG  SER B 212      -1.405  -8.636  35.913  1.00  0.00           O  
ATOM   3728  N   SER B 213      -1.558  -9.983  38.793  1.00  0.00           N  
ATOM   3729  CA  SER B 213      -2.051 -11.306  39.135  1.00  0.00           C  
ATOM   3730  C   SER B 213      -2.750 -11.951  37.933  1.00  0.00           C  
ATOM   3731  O   SER B 213      -3.113 -13.126  37.973  1.00  0.00           O  
ATOM   3732  CB  SER B 213      -3.035 -11.226  40.310  1.00  0.00           C  
ATOM   3733  OG  SER B 213      -4.120 -10.390  39.997  1.00  0.00           O  
ATOM   3734  N   TYR B 214      -2.934 -11.178  36.846  1.00  0.00           N  
ATOM   3735  CA  TYR B 214      -3.568 -11.697  35.638  1.00  0.00           C  
ATOM   3736  C   TYR B 214      -2.607 -12.578  34.851  1.00  0.00           C  
ATOM   3737  O   TYR B 214      -1.395 -12.364  34.869  1.00  0.00           O  
ATOM   3738  CB  TYR B 214      -4.010 -10.555  34.721  1.00  0.00           C  
ATOM   3739  CG  TYR B 214      -5.144  -9.708  35.234  1.00  0.00           C  
ATOM   3740  CD1 TYR B 214      -6.434 -10.217  35.315  1.00  0.00           C  
ATOM   3741  CD2 TYR B 214      -4.928  -8.386  35.617  1.00  0.00           C  
ATOM   3742  CE1 TYR B 214      -7.500  -9.432  35.764  1.00  0.00           C  
ATOM   3743  CE2 TYR B 214      -5.984  -7.595  36.073  1.00  0.00           C  
ATOM   3744  CZ  TYR B 214      -7.264  -8.115  36.149  1.00  0.00           C  
ATOM   3745  OH  TYR B 214      -8.299  -7.341  36.591  1.00  0.00           O  
ATOM   3746  N   GLN B 215      -3.174 -13.575  34.153  1.00  0.00           N  
ATOM   3747  CA  GLN B 215      -2.379 -14.408  33.274  1.00  0.00           C  
ATOM   3748  C   GLN B 215      -2.601 -13.808  31.888  1.00  0.00           C  
ATOM   3749  O   GLN B 215      -3.742 -13.639  31.463  1.00  0.00           O  
ATOM   3750  CB  GLN B 215      -2.858 -15.866  33.290  1.00  0.00           C  
ATOM   3751  CG  GLN B 215      -2.129 -16.738  32.273  1.00  0.00           C  
ATOM   3752  CD  GLN B 215      -2.678 -18.155  32.189  1.00  0.00           C  
ATOM   3753  OE1 GLN B 215      -3.679 -18.488  32.819  1.00  0.00           O  
ATOM   3754  NE2 GLN B 215      -2.020 -18.995  31.404  1.00  0.00           N  
ATOM   3755  N   LEU B 216      -1.519 -13.471  31.191  1.00  0.00           N  
ATOM   3756  CA  LEU B 216      -1.627 -12.893  29.855  1.00  0.00           C  
ATOM   3757  C   LEU B 216      -1.315 -13.933  28.784  1.00  0.00           C  
ATOM   3758  O   LEU B 216      -0.325 -14.661  28.882  1.00  0.00           O  
ATOM   3759  CB  LEU B 216      -0.669 -11.709  29.707  1.00  0.00           C  
ATOM   3760  CG  LEU B 216      -0.590 -11.095  28.303  1.00  0.00           C  
ATOM   3761  CD1 LEU B 216      -1.925 -10.462  27.927  1.00  0.00           C  
ATOM   3762  CD2 LEU B 216       0.527 -10.052  28.257  1.00  0.00           C  
ATOM   3763  N   VAL B 217      -2.165 -13.992  27.766  1.00  0.00           N  
ATOM   3764  CA  VAL B 217      -1.967 -14.938  26.666  1.00  0.00           C  
ATOM   3765  C   VAL B 217      -2.166 -14.234  25.323  1.00  0.00           C  
ATOM   3766  O   VAL B 217      -3.190 -13.596  25.098  1.00  0.00           O  
ATOM   3767  CB  VAL B 217      -2.969 -16.118  26.744  1.00  0.00           C  
ATOM   3768  CG1 VAL B 217      -2.649 -17.143  25.664  1.00  0.00           C  
ATOM   3769  CG2 VAL B 217      -2.926 -16.770  28.120  1.00  0.00           C  
ATOM   3770  N   GLU B 218      -1.170 -14.344  24.439  1.00  0.00           N  
ATOM   3771  CA  GLU B 218      -1.292 -13.794  23.097  1.00  0.00           C  
ATOM   3772  C   GLU B 218      -1.906 -14.919  22.276  1.00  0.00           C  
ATOM   3773  O   GLU B 218      -1.355 -16.018  22.205  1.00  0.00           O  
ATOM   3774  CB  GLU B 218       0.081 -13.399  22.535  1.00  0.00           C  
ATOM   3775  CG  GLU B 218       0.624 -12.119  23.159  1.00  0.00           C  
ATOM   3776  CD  GLU B 218       1.928 -11.677  22.526  1.00  0.00           C  
ATOM   3777  OE1 GLU B 218       2.986 -12.146  22.986  1.00  0.00           O  
ATOM   3778  OE2 GLU B 218       1.892 -10.880  21.565  1.00  0.00           O  
ATOM   3779  N   VAL B 219      -3.062 -14.649  21.665  1.00  0.00           N  
ATOM   3780  CA  VAL B 219      -3.811 -15.694  20.981  1.00  0.00           C  
ATOM   3781  C   VAL B 219      -4.203 -15.400  19.540  1.00  0.00           C  
ATOM   3782  O   VAL B 219      -4.098 -14.269  19.070  1.00  0.00           O  
ATOM   3783  CB  VAL B 219      -5.118 -16.006  21.747  1.00  0.00           C  
ATOM   3784  CG1 VAL B 219      -4.812 -16.557  23.130  1.00  0.00           C  
ATOM   3785  CG2 VAL B 219      -5.961 -14.732  21.856  1.00  0.00           C  
ATOM   3786  N   GLN B 220      -4.666 -16.459  18.872  1.00  0.00           N  
ATOM   3787  CA  GLN B 220      -5.235 -16.348  17.540  1.00  0.00           C  
ATOM   3788  C   GLN B 220      -6.683 -16.743  17.832  1.00  0.00           C  
ATOM   3789  O   GLN B 220      -6.995 -17.923  17.988  1.00  0.00           O  
ATOM   3790  CB  GLN B 220      -4.580 -17.324  16.560  1.00  0.00           C  
ATOM   3791  CG  GLN B 220      -5.137 -17.222  15.149  1.00  0.00           C  
ATOM   3792  CD  GLN B 220      -4.362 -18.055  14.143  1.00  0.00           C  
ATOM   3793  OE1 GLN B 220      -3.464 -17.551  13.479  1.00  0.00           O  
ATOM   3794  NE2 GLN B 220      -4.720 -19.325  14.035  1.00  0.00           N  
ATOM   3795  N   ALA B 221      -7.547 -15.728  17.966  1.00  0.00           N  
ATOM   3796  CA  ALA B 221      -8.931 -15.959  18.346  1.00  0.00           C  
ATOM   3797  C   ALA B 221      -9.952 -15.485  17.319  1.00  0.00           C  
ATOM   3798  O   ALA B 221      -9.716 -14.528  16.581  1.00  0.00           O  
ATOM   3799  CB  ALA B 221      -9.215 -15.280  19.681  1.00  0.00           C  
ATOM   3800  N   SER B 222     -11.098 -16.181  17.286  1.00  0.00           N  
ATOM   3801  CA  SER B 222     -12.183 -15.820  16.386  1.00  0.00           C  
ATOM   3802  C   SER B 222     -12.998 -14.699  17.022  1.00  0.00           C  
ATOM   3803  O   SER B 222     -12.863 -14.413  18.216  1.00  0.00           O  
ATOM   3804  CB  SER B 222     -13.088 -17.026  16.149  1.00  0.00           C  
ATOM   3805  OG  SER B 222     -13.764 -17.385  17.338  1.00  0.00           O  
ATOM   3806  N   LEU B 223     -13.856 -14.077  16.232  1.00  0.00           N  
ATOM   3807  CA  LEU B 223     -14.726 -13.019  16.736  1.00  0.00           C  
ATOM   3808  C   LEU B 223     -15.596 -13.562  17.863  1.00  0.00           C  
ATOM   3809  O   LEU B 223     -15.737 -12.932  18.914  1.00  0.00           O  
ATOM   3810  CB  LEU B 223     -15.609 -12.477  15.608  1.00  0.00           C  
ATOM   3811  CG  LEU B 223     -16.694 -11.471  16.014  1.00  0.00           C  
ATOM   3812  CD1 LEU B 223     -16.050 -10.217  16.592  1.00  0.00           C  
ATOM   3813  CD2 LEU B 223     -17.550 -11.122  14.799  1.00  0.00           C  
ATOM   3814  N   GLU B 224     -16.167 -14.754  17.651  1.00  0.00           N  
ATOM   3815  CA  GLU B 224     -17.048 -15.386  18.634  1.00  0.00           C  
ATOM   3816  C   GLU B 224     -16.356 -15.567  19.979  1.00  0.00           C  
ATOM   3817  O   GLU B 224     -16.952 -15.301  21.028  1.00  0.00           O  
ATOM   3818  CB  GLU B 224     -17.534 -16.745  18.119  1.00  0.00           C  
ATOM   3819  CG  GLU B 224     -18.464 -16.687  16.903  1.00  0.00           C  
ATOM   3820  CD  GLU B 224     -17.772 -16.242  15.620  1.00  0.00           C  
ATOM   3821  OE1 GLU B 224     -16.541 -16.425  15.489  1.00  0.00           O  
ATOM   3822  OE2 GLU B 224     -18.469 -15.700  14.736  1.00  0.00           O  
ATOM   3823  N   GLU B 225     -15.103 -16.008  19.959  1.00  0.00           N  
ATOM   3824  CA  GLU B 225     -14.355 -16.215  21.196  1.00  0.00           C  
ATOM   3825  C   GLU B 225     -14.142 -14.913  21.967  1.00  0.00           C  
ATOM   3826  O   GLU B 225     -14.350 -14.858  23.179  1.00  0.00           O  
ATOM   3827  CB  GLU B 225     -12.993 -16.844  20.889  1.00  0.00           C  
ATOM   3828  CG  GLU B 225     -13.048 -18.294  20.456  1.00  0.00           C  
ATOM   3829  CD  GLU B 225     -11.673 -18.868  20.173  1.00  0.00           C  
ATOM   3830  OE1 GLU B 225     -11.050 -18.452  19.181  1.00  0.00           O  
ATOM   3831  OE2 GLU B 225     -11.214 -19.733  20.952  1.00  0.00           O  
ATOM   3832  N   SER B 226     -13.732 -13.861  21.268  1.00  0.00           N  
ATOM   3833  CA  SER B 226     -13.475 -12.576  21.923  1.00  0.00           C  
ATOM   3834  C   SER B 226     -14.728 -11.956  22.539  1.00  0.00           C  
ATOM   3835  O   SER B 226     -14.655 -11.287  23.573  1.00  0.00           O  
ATOM   3836  CB  SER B 226     -12.836 -11.586  20.937  1.00  0.00           C  
ATOM   3837  OG  SER B 226     -13.759 -11.171  19.951  1.00  0.00           O  
ATOM   3838  N   LEU B 227     -15.881 -12.181  21.915  1.00  0.00           N  
ATOM   3839  CA  LEU B 227     -17.126 -11.601  22.414  1.00  0.00           C  
ATOM   3840  C   LEU B 227     -17.687 -12.303  23.651  1.00  0.00           C  
ATOM   3841  O   LEU B 227     -18.664 -11.834  24.239  1.00  0.00           O  
ATOM   3842  CB  LEU B 227     -18.177 -11.584  21.298  1.00  0.00           C  
ATOM   3843  CG  LEU B 227     -17.852 -10.654  20.124  1.00  0.00           C  
ATOM   3844  CD1 LEU B 227     -18.964 -10.714  19.085  1.00  0.00           C  
ATOM   3845  CD2 LEU B 227     -17.663  -9.226  20.615  1.00  0.00           C  
ATOM   3846  N   GLN B 228     -17.074 -13.411  24.056  1.00  0.00           N  
ATOM   3847  CA  GLN B 228     -17.504 -14.123  25.258  1.00  0.00           C  
ATOM   3848  C   GLN B 228     -16.758 -13.587  26.474  1.00  0.00           C  
ATOM   3849  O   GLN B 228     -16.888 -14.109  27.578  1.00  0.00           O  
ATOM   3850  CB  GLN B 228     -17.252 -15.626  25.117  1.00  0.00           C  
ATOM   3851  CG  GLN B 228     -18.057 -16.289  24.011  1.00  0.00           C  
ATOM   3852  CD  GLN B 228     -17.838 -17.792  23.955  1.00  0.00           C  
ATOM   3853  OE1 GLN B 228     -16.712 -18.270  24.096  1.00  0.00           O  
ATOM   3854  NE2 GLN B 228     -18.908 -18.541  23.748  1.00  0.00           N  
ATOM   3855  N   ALA B 229     -15.951 -12.527  26.274  1.00  0.00           N  
ATOM   3856  CA  ALA B 229     -15.178 -11.927  27.351  1.00  0.00           C  
ATOM   3857  C   ALA B 229     -16.042 -11.251  28.410  1.00  0.00           C  
ATOM   3858  O   ALA B 229     -17.187 -10.887  28.159  1.00  0.00           O  
ATOM   3859  CB  ALA B 229     -14.205 -10.909  26.769  1.00  0.00           C  
ATOM   3860  N   ASP B 230     -15.482 -11.094  29.614  1.00  0.00           N  
ATOM   3861  CA  ASP B 230     -16.162 -10.407  30.706  1.00  0.00           C  
ATOM   3862  C   ASP B 230     -15.901  -8.912  30.575  1.00  0.00           C  
ATOM   3863  O   ASP B 230     -16.681  -8.083  31.051  1.00  0.00           O  
ATOM   3864  CB  ASP B 230     -15.634 -10.873  32.067  1.00  0.00           C  
ATOM   3865  CG  ASP B 230     -15.873 -12.351  32.317  1.00  0.00           C  
ATOM   3866  OD1 ASP B 230     -16.942 -12.859  31.947  1.00  0.00           O  
ATOM   3867  OD2 ASP B 230     -14.978 -12.986  32.917  1.00  0.00           O  
ATOM   3868  N   GLU B 231     -14.775  -8.571  29.926  1.00  0.00           N  
ATOM   3869  CA  GLU B 231     -14.352  -7.184  29.807  1.00  0.00           C  
ATOM   3870  C   GLU B 231     -13.449  -7.017  28.591  1.00  0.00           C  
ATOM   3871  O   GLU B 231     -12.776  -7.957  28.177  1.00  0.00           O  
ATOM   3872  CB  GLU B 231     -13.592  -6.783  31.088  1.00  0.00           C  
ATOM   3873  CG  GLU B 231     -13.080  -5.361  31.127  1.00  0.00           C  
ATOM   3874  CD  GLU B 231     -12.335  -5.063  32.418  1.00  0.00           C  
ATOM   3875  OE1 GLU B 231     -12.321  -5.917  33.332  1.00  0.00           O  
ATOM   3876  OE2 GLU B 231     -11.739  -3.953  32.520  1.00  0.00           O  
ATOM   3877  N   MET B 232     -13.449  -5.817  28.020  1.00  0.00           N  
ATOM   3878  CA  MET B 232     -12.613  -5.521  26.864  1.00  0.00           C  
ATOM   3879  C   MET B 232     -12.111  -4.084  26.971  1.00  0.00           C  
ATOM   3880  O   MET B 232     -12.834  -3.191  27.410  1.00  0.00           O  
ATOM   3881  CB  MET B 232     -13.405  -5.709  25.566  1.00  0.00           C  
ATOM   3882  CG  MET B 232     -12.578  -5.560  24.297  1.00  0.00           C  
ATOM   3883  SD  MET B 232     -13.540  -5.862  22.772  1.00  0.00           S  
ATOM   3884  CE  MET B 232     -13.717  -7.656  22.832  1.00  0.00           C  
ATOM   3885  N   VAL B 233     -10.853  -3.863  26.575  1.00  0.00           N  
ATOM   3886  CA  VAL B 233     -10.266  -2.524  26.576  1.00  0.00           C  
ATOM   3887  C   VAL B 233      -9.445  -2.358  25.307  1.00  0.00           C  
ATOM   3888  O   VAL B 233      -8.984  -3.340  24.723  1.00  0.00           O  
ATOM   3889  CB  VAL B 233      -9.334  -2.271  27.798  1.00  0.00           C  
ATOM   3890  CG1 VAL B 233     -10.101  -2.455  29.094  1.00  0.00           C  
ATOM   3891  CG2 VAL B 233      -8.126  -3.207  27.753  1.00  0.00           C  
ATOM   3892  N   ILE B 234      -9.276  -1.111  24.868  1.00  0.00           N  
ATOM   3893  CA  ILE B 234      -8.445  -0.834  23.702  1.00  0.00           C  
ATOM   3894  C   ILE B 234      -7.394   0.182  24.142  1.00  0.00           C  
ATOM   3895  O   ILE B 234      -7.576   0.886  25.139  1.00  0.00           O  
ATOM   3896  CB  ILE B 234      -9.240  -0.292  22.491  1.00  0.00           C  
ATOM   3897  CG1 ILE B 234      -9.892   1.050  22.805  1.00  0.00           C  
ATOM   3898  CG2 ILE B 234     -10.286  -1.320  22.068  1.00  0.00           C  
ATOM   3899  CD1 ILE B 234     -10.544   1.693  21.594  1.00  0.00           C  
ATOM   3900  N   CYS B 235      -6.285   0.264  23.396  1.00  0.00           N  
ATOM   3901  CA  CYS B 235      -5.225   1.182  23.780  1.00  0.00           C  
ATOM   3902  C   CYS B 235      -4.361   1.657  22.615  1.00  0.00           C  
ATOM   3903  O   CYS B 235      -4.236   0.981  21.595  1.00  0.00           O  
ATOM   3904  CB  CYS B 235      -4.314   0.508  24.815  1.00  0.00           C  
ATOM   3905  SG  CYS B 235      -3.396  -0.918  24.182  1.00  0.00           S  
ATOM   3906  N   ASN B 236      -3.782   2.843  22.800  1.00  0.00           N  
ATOM   3907  CA  ASN B 236      -2.782   3.372  21.883  1.00  0.00           C  
ATOM   3908  C   ASN B 236      -2.044   4.449  22.672  1.00  0.00           C  
ATOM   3909  O   ASN B 236      -2.427   4.778  23.805  1.00  0.00           O  
ATOM   3910  CB  ASN B 236      -3.372   3.891  20.553  1.00  0.00           C  
ATOM   3911  CG  ASN B 236      -4.243   5.126  20.697  1.00  0.00           C  
ATOM   3912  OD1 ASN B 236      -4.019   5.992  21.534  1.00  0.00           O  
ATOM   3913  ND2 ASN B 236      -5.227   5.226  19.805  1.00  0.00           N  
ATOM   3914  N   ALA B 237      -0.970   5.000  22.110  1.00  0.00           N  
ATOM   3915  CA  ALA B 237      -0.146   5.975  22.807  1.00  0.00           C  
ATOM   3916  C   ALA B 237      -0.883   7.240  23.261  1.00  0.00           C  
ATOM   3917  O   ALA B 237      -0.460   7.902  24.207  1.00  0.00           O  
ATOM   3918  CB  ALA B 237       1.051   6.360  21.944  1.00  0.00           C  
ATOM   3919  N   LEU B 238      -1.983   7.582  22.587  1.00  0.00           N  
ATOM   3920  CA  LEU B 238      -2.712   8.807  22.911  1.00  0.00           C  
ATOM   3921  C   LEU B 238      -3.895   8.652  23.866  1.00  0.00           C  
ATOM   3922  O   LEU B 238      -4.133   9.528  24.694  1.00  0.00           O  
ATOM   3923  CB  LEU B 238      -3.203   9.472  21.620  1.00  0.00           C  
ATOM   3924  CG  LEU B 238      -2.136   9.728  20.543  1.00  0.00           C  
ATOM   3925  CD1 LEU B 238      -2.765  10.466  19.359  1.00  0.00           C  
ATOM   3926  CD2 LEU B 238      -0.976  10.536  21.124  1.00  0.00           C  
ATOM   3927  N   MET B 239      -4.639   7.551  23.753  1.00  0.00           N  
ATOM   3928  CA  MET B 239      -5.857   7.353  24.552  1.00  0.00           C  
ATOM   3929  C   MET B 239      -5.657   7.519  26.051  1.00  0.00           C  
ATOM   3930  O   MET B 239      -6.375   8.290  26.679  1.00  0.00           O  
ATOM   3931  CB  MET B 239      -6.474   5.993  24.247  1.00  0.00           C  
ATOM   3932  CG  MET B 239      -6.959   5.871  22.815  1.00  0.00           C  
ATOM   3933  SD  MET B 239      -7.721   4.268  22.481  1.00  0.00           S  
ATOM   3934  CE  MET B 239      -8.516   4.620  20.896  1.00  0.00           C  
ATOM   3935  N   PRO B 240      -4.661   6.861  26.706  1.00  0.00           N  
ATOM   3936  CA  PRO B 240      -3.845   5.703  26.328  1.00  0.00           C  
ATOM   3937  C   PRO B 240      -4.569   4.361  26.434  1.00  0.00           C  
ATOM   3938  O   PRO B 240      -4.210   3.411  25.738  1.00  0.00           O  
ATOM   3939  CB  PRO B 240      -2.668   5.790  27.286  1.00  0.00           C  
ATOM   3940  CG  PRO B 240      -3.303   6.321  28.534  1.00  0.00           C  
ATOM   3941  CD  PRO B 240      -4.246   7.377  28.021  1.00  0.00           C  
ATOM   3942  N   VAL B 241      -5.572   4.272  27.293  1.00  0.00           N  
ATOM   3943  CA  VAL B 241      -6.352   3.052  27.433  1.00  0.00           C  
ATOM   3944  C   VAL B 241      -7.814   3.445  27.624  1.00  0.00           C  
ATOM   3945  O   VAL B 241      -8.122   4.420  28.309  1.00  0.00           O  
ATOM   3946  CB  VAL B 241      -5.856   2.179  28.620  1.00  0.00           C  
ATOM   3947  CG1 VAL B 241      -6.003   2.909  29.945  1.00  0.00           C  
ATOM   3948  CG2 VAL B 241      -6.607   0.850  28.660  1.00  0.00           C  
ATOM   3949  N   MET B 242      -8.719   2.712  26.979  1.00  0.00           N  
ATOM   3950  CA  MET B 242     -10.144   3.015  27.045  1.00  0.00           C  
ATOM   3951  C   MET B 242     -10.955   1.754  27.306  1.00  0.00           C  
ATOM   3952  O   MET B 242     -10.652   0.700  26.759  1.00  0.00           O  
ATOM   3953  CB  MET B 242     -10.627   3.606  25.713  1.00  0.00           C  
ATOM   3954  CG  MET B 242      -9.920   4.858  25.254  1.00  0.00           C  
ATOM   3955  SD  MET B 242     -10.830   6.339  25.700  1.00  0.00           S  
ATOM   3956  CE  MET B 242      -9.913   7.576  24.779  1.00  0.00           C  
ATOM   3957  N   PRO B 243     -12.012   1.856  28.128  1.00  0.00           N  
ATOM   3958  CA  PRO B 243     -12.850   0.689  28.385  1.00  0.00           C  
ATOM   3959  C   PRO B 243     -13.863   0.564  27.242  1.00  0.00           C  
ATOM   3960  O   PRO B 243     -14.382   1.567  26.753  1.00  0.00           O  
ATOM   3961  CB  PRO B 243     -13.525   1.032  29.706  1.00  0.00           C  
ATOM   3962  CG  PRO B 243     -13.692   2.526  29.622  1.00  0.00           C  
ATOM   3963  CD  PRO B 243     -12.394   2.998  28.990  1.00  0.00           C  
ATOM   3964  N   VAL B 244     -14.129  -0.668  26.822  1.00  0.00           N  
ATOM   3965  CA  VAL B 244     -15.107  -0.901  25.762  1.00  0.00           C  
ATOM   3966  C   VAL B 244     -16.428  -1.273  26.434  1.00  0.00           C  
ATOM   3967  O   VAL B 244     -16.500  -2.264  27.159  1.00  0.00           O  
ATOM   3968  CB  VAL B 244     -14.663  -2.052  24.825  1.00  0.00           C  
ATOM   3969  CG1 VAL B 244     -15.770  -2.376  23.824  1.00  0.00           C  
ATOM   3970  CG2 VAL B 244     -13.386  -1.657  24.094  1.00  0.00           C  
ATOM   3971  N   CYS B 245     -17.465  -0.466  26.214  1.00  0.00           N  
ATOM   3972  CA  CYS B 245     -18.756  -0.739  26.828  1.00  0.00           C  
ATOM   3973  C   CYS B 245     -19.660  -1.609  25.962  1.00  0.00           C  
ATOM   3974  O   CYS B 245     -20.602  -2.227  26.455  1.00  0.00           O  
ATOM   3975  CB  CYS B 245     -19.470   0.566  27.185  1.00  0.00           C  
ATOM   3976  SG  CYS B 245     -19.699   1.707  25.804  1.00  0.00           S  
ATOM   3977  N   ALA B 246     -19.369  -1.669  24.656  1.00  0.00           N  
ATOM   3978  CA  ALA B 246     -20.162  -2.492  23.751  1.00  0.00           C  
ATOM   3979  C   ALA B 246     -19.434  -2.780  22.446  1.00  0.00           C  
ATOM   3980  O   ALA B 246     -18.648  -1.965  21.966  1.00  0.00           O  
ATOM   3981  CB  ALA B 246     -21.499  -1.817  23.459  1.00  0.00           C  
ATOM   3982  N   CYS B 247     -19.692  -3.962  21.901  1.00  0.00           N  
ATOM   3983  CA  CYS B 247     -19.151  -4.363  20.617  1.00  0.00           C  
ATOM   3984  C   CYS B 247     -20.329  -5.010  19.898  1.00  0.00           C  
ATOM   3985  O   CYS B 247     -20.688  -6.145  20.182  1.00  0.00           O  
ATOM   3986  CB  CYS B 247     -18.006  -5.366  20.767  1.00  0.00           C  
ATOM   3987  SG  CYS B 247     -17.302  -5.853  19.180  1.00  0.00           S  
ATOM   3988  N   GLY B 248     -20.945  -4.253  18.982  1.00  0.00           N  
ATOM   3989  CA  GLY B 248     -22.121  -4.748  18.304  1.00  0.00           C  
ATOM   3990  C   GLY B 248     -23.244  -4.872  19.316  1.00  0.00           C  
ATOM   3991  O   GLY B 248     -23.531  -3.924  20.046  1.00  0.00           O  
ATOM   3992  N   ASP B 249     -23.855  -6.048  19.384  1.00  0.00           N  
ATOM   3993  CA  ASP B 249     -24.948  -6.286  20.326  1.00  0.00           C  
ATOM   3994  C   ASP B 249     -24.481  -6.769  21.696  1.00  0.00           C  
ATOM   3995  O   ASP B 249     -25.289  -6.960  22.600  1.00  0.00           O  
ATOM   3996  CB  ASP B 249     -25.931  -7.311  19.752  1.00  0.00           C  
ATOM   3997  CG  ASP B 249     -26.594  -6.830  18.471  1.00  0.00           C  
ATOM   3998  OD1 ASP B 249     -26.928  -5.634  18.383  1.00  0.00           O  
ATOM   3999  OD2 ASP B 249     -26.789  -7.660  17.563  1.00  0.00           O  
ATOM   4000  N   VAL B 250     -23.180  -6.951  21.869  1.00  0.00           N  
ATOM   4001  CA  VAL B 250     -22.632  -7.421  23.139  1.00  0.00           C  
ATOM   4002  C   VAL B 250     -22.192  -6.235  23.997  1.00  0.00           C  
ATOM   4003  O   VAL B 250     -21.462  -5.363  23.530  1.00  0.00           O  
ATOM   4004  CB  VAL B 250     -21.438  -8.362  22.906  1.00  0.00           C  
ATOM   4005  CG1 VAL B 250     -20.871  -8.836  24.240  1.00  0.00           C  
ATOM   4006  CG2 VAL B 250     -21.869  -9.558  22.064  1.00  0.00           C  
ATOM   4007  N   SER B 251     -22.645  -6.218  25.258  1.00  0.00           N  
ATOM   4008  CA  SER B 251     -22.300  -5.143  26.185  1.00  0.00           C  
ATOM   4009  C   SER B 251     -21.346  -5.627  27.270  1.00  0.00           C  
ATOM   4010  O   SER B 251     -21.404  -6.782  27.697  1.00  0.00           O  
ATOM   4011  CB  SER B 251     -23.563  -4.581  26.839  1.00  0.00           C  
ATOM   4012  OG  SER B 251     -24.416  -3.997  25.881  1.00  0.00           O  
ATOM   4013  N   PHE B 252     -20.477  -4.741  27.715  1.00  0.00           N  
ATOM   4014  CA  PHE B 252     -19.514  -5.041  28.772  1.00  0.00           C  
ATOM   4015  C   PHE B 252     -19.667  -4.001  29.881  1.00  0.00           C  
ATOM   4016  O   PHE B 252     -19.698  -2.805  29.608  1.00  0.00           O  
ATOM   4017  CB  PHE B 252     -18.079  -4.988  28.230  1.00  0.00           C  
ATOM   4018  CG  PHE B 252     -17.816  -5.927  27.087  1.00  0.00           C  
ATOM   4019  CD1 PHE B 252     -17.705  -7.293  27.308  1.00  0.00           C  
ATOM   4020  CD2 PHE B 252     -17.672  -5.443  25.795  1.00  0.00           C  
ATOM   4021  CE1 PHE B 252     -17.456  -8.164  26.252  1.00  0.00           C  
ATOM   4022  CE2 PHE B 252     -17.423  -6.312  24.733  1.00  0.00           C  
ATOM   4023  CZ  PHE B 252     -17.311  -7.675  24.959  1.00  0.00           C  
ATOM   4024  N   SER B 253     -19.770  -4.461  31.139  1.00  0.00           N  
ATOM   4025  CA  SER B 253     -19.923  -3.546  32.264  1.00  0.00           C  
ATOM   4026  C   SER B 253     -18.779  -3.636  33.270  1.00  0.00           C  
ATOM   4027  O   SER B 253     -18.549  -2.706  34.039  1.00  0.00           O  
ATOM   4028  CB  SER B 253     -21.249  -3.809  32.981  1.00  0.00           C  
ATOM   4029  OG  SER B 253     -21.321  -5.142  33.447  1.00  0.00           O  
ATOM   4030  N   SER B 254     -18.057  -4.747  33.258  1.00  0.00           N  
ATOM   4031  CA  SER B 254     -16.927  -4.916  34.170  1.00  0.00           C  
ATOM   4032  C   SER B 254     -15.776  -3.998  33.757  1.00  0.00           C  
ATOM   4033  O   SER B 254     -15.561  -3.755  32.574  1.00  0.00           O  
ATOM   4034  CB  SER B 254     -16.455  -6.375  34.164  1.00  0.00           C  
ATOM   4035  OG  SER B 254     -15.388  -6.572  35.071  1.00  0.00           O  
ATOM   4036  N   ALA B 255     -15.025  -3.499  34.750  1.00  0.00           N  
ATOM   4037  CA  ALA B 255     -13.922  -2.594  34.461  1.00  0.00           C  
ATOM   4038  C   ALA B 255     -12.684  -2.832  35.329  1.00  0.00           C  
ATOM   4039  O   ALA B 255     -11.859  -1.941  35.495  1.00  0.00           O  
ATOM   4040  CB  ALA B 255     -14.387  -1.145  34.620  1.00  0.00           C  
ATOM   4041  N   THR B 256     -12.544  -4.040  35.879  1.00  0.00           N  
ATOM   4042  CA  THR B 256     -11.397  -4.341  36.732  1.00  0.00           C  
ATOM   4043  C   THR B 256     -10.065  -4.269  35.988  1.00  0.00           C  
ATOM   4044  O   THR B 256      -9.074  -3.771  36.523  1.00  0.00           O  
ATOM   4045  CB  THR B 256     -11.541  -5.725  37.403  1.00  0.00           C  
ATOM   4046  OG1 THR B 256     -11.635  -6.747  36.405  1.00  0.00           O  
ATOM   4047  CG2 THR B 256     -12.802  -5.764  38.272  1.00  0.00           C  
ATOM   4048  N   LEU B 257     -10.023  -4.759  34.748  1.00  0.00           N  
ATOM   4049  CA  LEU B 257      -8.798  -4.703  33.960  1.00  0.00           C  
ATOM   4050  C   LEU B 257      -8.478  -3.255  33.616  1.00  0.00           C  
ATOM   4051  O   LEU B 257      -7.331  -2.812  33.734  1.00  0.00           O  
ATOM   4052  CB  LEU B 257      -8.940  -5.524  32.671  1.00  0.00           C  
ATOM   4053  CG  LEU B 257      -7.776  -5.432  31.669  1.00  0.00           C  
ATOM   4054  CD1 LEU B 257      -6.486  -5.935  32.317  1.00  0.00           C  
ATOM   4055  CD2 LEU B 257      -8.104  -6.252  30.427  1.00  0.00           C  
ATOM   4056  N   TYR B 258      -9.496  -2.502  33.201  1.00  0.00           N  
ATOM   4057  CA  TYR B 258      -9.327  -1.089  32.877  1.00  0.00           C  
ATOM   4058  C   TYR B 258      -8.798  -0.308  34.076  1.00  0.00           C  
ATOM   4059  O   TYR B 258      -7.876   0.499  33.932  1.00  0.00           O  
ATOM   4060  CB  TYR B 258     -10.658  -0.486  32.420  1.00  0.00           C  
ATOM   4061  CG  TYR B 258     -10.615   1.025  32.299  1.00  0.00           C  
ATOM   4062  CD1 TYR B 258      -9.877   1.634  31.289  1.00  0.00           C  
ATOM   4063  CD2 TYR B 258     -11.279   1.838  33.215  1.00  0.00           C  
ATOM   4064  CE1 TYR B 258      -9.794   3.019  31.195  1.00  0.00           C  
ATOM   4065  CE2 TYR B 258     -11.200   3.224  33.135  1.00  0.00           C  
ATOM   4066  CZ  TYR B 258     -10.462   3.810  32.125  1.00  0.00           C  
ATOM   4067  OH  TYR B 258     -10.381   5.185  32.042  1.00  0.00           O  
ATOM   4068  N   GLU B 259      -9.385  -0.541  35.259  1.00  0.00           N  
ATOM   4069  CA  GLU B 259      -8.981   0.178  36.459  1.00  0.00           C  
ATOM   4070  C   GLU B 259      -7.560  -0.151  36.896  1.00  0.00           C  
ATOM   4071  O   GLU B 259      -6.915   0.649  37.579  1.00  0.00           O  
ATOM   4072  CB  GLU B 259      -9.984  -0.098  37.592  1.00  0.00           C  
ATOM   4073  CG  GLU B 259     -11.356   0.501  37.308  1.00  0.00           C  
ATOM   4074  CD  GLU B 259     -12.419   0.118  38.329  1.00  0.00           C  
ATOM   4075  OE1 GLU B 259     -12.177  -0.797  39.144  1.00  0.00           O  
ATOM   4076  OE2 GLU B 259     -13.503   0.738  38.315  1.00  0.00           O  
ATOM   4077  N   TYR B 260      -7.048  -1.322  36.505  1.00  0.00           N  
ATOM   4078  CA  TYR B 260      -5.674  -1.686  36.825  1.00  0.00           C  
ATOM   4079  C   TYR B 260      -4.706  -0.982  35.870  1.00  0.00           C  
ATOM   4080  O   TYR B 260      -3.697  -0.423  36.298  1.00  0.00           O  
ATOM   4081  CB  TYR B 260      -5.471  -3.205  36.724  1.00  0.00           C  
ATOM   4082  CG  TYR B 260      -4.008  -3.598  36.778  1.00  0.00           C  
ATOM   4083  CD1 TYR B 260      -3.252  -3.429  37.941  1.00  0.00           C  
ATOM   4084  CD2 TYR B 260      -3.360  -4.086  35.642  1.00  0.00           C  
ATOM   4085  CE1 TYR B 260      -1.896  -3.734  37.968  1.00  0.00           C  
ATOM   4086  CE2 TYR B 260      -2.003  -4.395  35.665  1.00  0.00           C  
ATOM   4087  CZ  TYR B 260      -1.270  -4.215  36.826  1.00  0.00           C  
ATOM   4088  OH  TYR B 260       0.071  -4.512  36.847  1.00  0.00           O  
ATOM   4089  N   LEU B 261      -5.018  -1.013  34.585  1.00  0.00           N  
ATOM   4090  CA  LEU B 261      -4.152  -0.423  33.568  1.00  0.00           C  
ATOM   4091  C   LEU B 261      -4.179   1.104  33.485  1.00  0.00           C  
ATOM   4092  O   LEU B 261      -3.137   1.746  33.356  1.00  0.00           O  
ATOM   4093  CB  LEU B 261      -4.495  -0.999  32.184  1.00  0.00           C  
ATOM   4094  CG  LEU B 261      -4.284  -2.498  31.977  1.00  0.00           C  
ATOM   4095  CD1 LEU B 261      -4.838  -2.911  30.617  1.00  0.00           C  
ATOM   4096  CD2 LEU B 261      -2.808  -2.840  32.080  1.00  0.00           C  
ATOM   4097  N   ALA B 262      -5.368   1.689  33.567  1.00  0.00           N  
ATOM   4098  CA  ALA B 262      -5.539   3.136  33.411  1.00  0.00           C  
ATOM   4099  C   ALA B 262      -4.583   4.038  34.191  1.00  0.00           C  
ATOM   4100  O   ALA B 262      -3.881   4.851  33.583  1.00  0.00           O  
ATOM   4101  CB  ALA B 262      -6.991   3.519  33.711  1.00  0.00           C  
ATOM   4102  N   PRO B 263      -4.526   3.934  35.523  1.00  0.00           N  
ATOM   4103  CA  PRO B 263      -3.631   4.824  36.274  1.00  0.00           C  
ATOM   4104  C   PRO B 263      -2.155   4.679  35.928  1.00  0.00           C  
ATOM   4105  O   PRO B 263      -1.392   5.647  36.023  1.00  0.00           O  
ATOM   4106  CB  PRO B 263      -3.926   4.477  37.737  1.00  0.00           C  
ATOM   4107  CG  PRO B 263      -4.388   3.050  37.668  1.00  0.00           C  
ATOM   4108  CD  PRO B 263      -5.243   3.024  36.435  1.00  0.00           C  
ATOM   4109  N   LEU B 264      -1.750   3.485  35.503  1.00  0.00           N  
ATOM   4110  CA  LEU B 264      -0.358   3.243  35.143  1.00  0.00           C  
ATOM   4111  C   LEU B 264      -0.027   3.720  33.732  1.00  0.00           C  
ATOM   4112  O   LEU B 264       1.137   3.998  33.427  1.00  0.00           O  
ATOM   4113  CB  LEU B 264      -0.046   1.747  35.275  1.00  0.00           C  
ATOM   4114  CG  LEU B 264      -0.233   1.157  36.679  1.00  0.00           C  
ATOM   4115  CD1 LEU B 264      -0.070  -0.358  36.645  1.00  0.00           C  
ATOM   4116  CD2 LEU B 264       0.781   1.788  37.633  1.00  0.00           C  
ATOM   4117  N   CYS B 265      -1.041   3.820  32.882  1.00  0.00           N  
ATOM   4118  CA  CYS B 265      -0.835   4.230  31.498  1.00  0.00           C  
ATOM   4119  C   CYS B 265      -1.015   5.731  31.248  1.00  0.00           C  
ATOM   4120  O   CYS B 265      -0.567   6.236  30.218  1.00  0.00           O  
ATOM   4121  CB  CYS B 265      -1.781   3.455  30.567  1.00  0.00           C  
ATOM   4122  SG  CYS B 265      -1.444   1.686  30.488  1.00  0.00           S  
ATOM   4123  N   GLU B 266      -1.674   6.445  32.172  1.00  0.00           N  
ATOM   4124  CA  GLU B 266      -1.897   7.876  31.988  1.00  0.00           C  
ATOM   4125  C   GLU B 266      -0.591   8.658  31.897  1.00  0.00           C  
ATOM   4126  O   GLU B 266      -0.457   9.569  31.077  1.00  0.00           O  
ATOM   4127  CB  GLU B 266      -2.757   8.437  33.128  1.00  0.00           C  
ATOM   4128  CG  GLU B 266      -4.199   7.949  33.144  1.00  0.00           C  
ATOM   4129  CD  GLU B 266      -5.028   8.473  31.992  1.00  0.00           C  
ATOM   4130  OE1 GLU B 266      -4.549   9.355  31.248  1.00  0.00           O  
ATOM   4131  OE2 GLU B 266      -6.177   8.004  31.818  1.00  0.00           O  
ATOM   4132  N   ARG B 267       0.384   8.305  32.740  1.00  0.00           N  
ATOM   4133  CA  ARG B 267       1.696   8.949  32.737  1.00  0.00           C  
ATOM   4134  C   ARG B 267       2.733   7.834  32.935  1.00  0.00           C  
ATOM   4135  O   ARG B 267       3.204   7.607  34.049  1.00  0.00           O  
ATOM   4136  CB  ARG B 267       1.802   9.997  33.849  1.00  0.00           C  
ATOM   4137  CG  ARG B 267       0.793  11.139  33.716  1.00  0.00           C  
ATOM   4138  CD  ARG B 267       1.027  12.239  34.740  1.00  0.00           C  
ATOM   4139  NE  ARG B 267       2.216  13.031  34.426  1.00  0.00           N  
ATOM   4140  CZ  ARG B 267       2.188  14.278  33.970  1.00  0.00           C  
ATOM   4141  NH1 ARG B 267       1.038  14.905  33.774  1.00  0.00           N  
ATOM   4142  NH2 ARG B 267       3.321  14.914  33.712  1.00  0.00           N  
ATOM   4143  N   PRO B 268       3.053   7.118  31.856  1.00  0.00           N  
ATOM   4144  CA  PRO B 268       3.961   5.961  31.881  1.00  0.00           C  
ATOM   4145  C   PRO B 268       5.462   6.238  31.942  1.00  0.00           C  
ATOM   4146  O   PRO B 268       6.258   5.300  31.961  1.00  0.00           O  
ATOM   4147  CB  PRO B 268       3.582   5.222  30.600  1.00  0.00           C  
ATOM   4148  CG  PRO B 268       3.331   6.357  29.647  1.00  0.00           C  
ATOM   4149  CD  PRO B 268       2.554   7.362  30.490  1.00  0.00           C  
ATOM   4150  N   ASN B 269       5.843   7.519  31.973  1.00  0.00           N  
ATOM   4151  CA  ASN B 269       7.259   7.890  31.969  1.00  0.00           C  
ATOM   4152  C   ASN B 269       8.003   7.393  33.227  1.00  0.00           C  
ATOM   4153  O   ASN B 269       7.405   7.372  34.301  1.00  0.00           O  
ATOM   4154  CB  ASN B 269       7.410   9.406  31.849  1.00  0.00           C  
ATOM   4155  CG  ASN B 269       6.661   9.982  30.670  1.00  0.00           C  
ATOM   4156  OD1 ASN B 269       7.094   9.863  29.518  1.00  0.00           O  
ATOM   4157  ND2 ASN B 269       5.522  10.595  30.935  1.00  0.00           N  
ATOM   4158  OXT ASN B 269       9.188   7.064  33.125  1.00  0.00           O  
CONECT    1    2                                                      
CONECT    2    5    1    3                                            
CONECT    3    4    4    2    9                                       
CONECT    4    3    3                                                 
CONECT    5    6    2                                                 
CONECT    6    5    7                                                 
CONECT    7    6    8                                                 
CONECT    8    7                                                      
CONECT    9    3   10                                                 
CONECT   10   11    9   13                                            
CONECT   11   20   12   12   10                                       
CONECT   12   11   11                                                 
CONECT   13   10   14                                                 
CONECT   14   13   16   16   15                                       
CONECT   15   14   17   17                                            
CONECT   16   14   14   18                                            
CONECT   17   15   15   19                                            
CONECT   18   16   19   19                                            
CONECT   19   18   18   17                                            
CONECT   20   21   11                                                 
CONECT   21   24   20   22                                            
CONECT   22   21   23   23   28                                       
CONECT   23   22   22                                                 
CONECT   24   25   21                                                 
CONECT   25   27   26   24                                            
CONECT   26   25                                                      
CONECT   27   25                                                      
CONECT   28   22   29                                                 
CONECT   29   28   30   32                                            
CONECT   30   36   29   31   31                                       
CONECT   31   30   30                                                 
CONECT   32   29   33   34                                            
CONECT   33   32   35                                                 
CONECT   34   32                                                      
CONECT   35   33                                                      
CONECT   36   37   30                                                 
CONECT   37   38   36   40                                            
CONECT   38   44   39   39   37                                       
CONECT   39   38   38                                                 
CONECT   40   37   41                                                 
CONECT   41   40   42   42   43                                       
CONECT   42   41   41                                                 
CONECT   43   41                                                      
CONECT   44   45   38                                                 
CONECT   45   46   44                                                 
CONECT   46   47   47   45   48                                       
CONECT   47   46   46                                                 
CONECT   48   46   49                                                 
CONECT   49   48   50   52                                            
CONECT   50   58   49   51   51                                       
CONECT   51   50   50                                                 
CONECT   52   49   53                                                 
CONECT   53   52   55   55   54                                       
CONECT   54   53   56                                                 
CONECT   55   53   53   57                                            
CONECT   56   54   57   57                                            
CONECT   57   55   56   56                                            
CONECT   58   59   50                                                 
CONECT   59   62   58   60                                            
CONECT   60   59   61   61   67                                       
CONECT   61   60   60                                                 
CONECT   62   63   59                                                 
CONECT   63   64   62                                                 
CONECT   64   65   63                                                 
CONECT   65   66   64                                                 
CONECT   66   65                                                      
CONECT   67   60   68                                                 
CONECT   68   67   69   71                                            
CONECT   69   70   70   68   76                                       
CONECT   70   69   69                                                 
CONECT   71   68   72                                                 
CONECT   72   71   73                                                 
CONECT   73   72   74   74   75                                       
CONECT   74   73   73                                                 
CONECT   75   73                                                      
CONECT   76   69   77                                                 
CONECT   77   76   80   78                                            
CONECT   78   77   79   79   85                                       
CONECT   79   78   78                                                 
CONECT   80   81   77                                                 
CONECT   81   82   80                                                 
CONECT   82   84   84   83   81                                       
CONECT   83   82                                                      
CONECT   84   82   82                                                 
CONECT   85   78   86                                                 
CONECT   86   85   87   89                                            
CONECT   87   88   88   86   91                                       
CONECT   88   87   87                                                 
CONECT   89   86   90                                                 
CONECT   90   89                                                      
CONECT   91   87   92                                                 
CONECT   92   91   95   93                                            
CONECT   93   92   99   94   94                                       
CONECT   94   93   93                                                 
CONECT   95   96   92                                                 
CONECT   96   97   95   98                                            
CONECT   97   96                                                      
CONECT   98   96                                                      
CONECT   99   93  100                                                 
CONECT  100   99  103  101                                            
CONECT  101  100  102  102  104                                       
CONECT  102  101  101                                                 
CONECT  103  100                                                      
CONECT  104  101  105                                                 
CONECT  105  104  106  108                                            
CONECT  106  105  111  107  107                                       
CONECT  107  106  106                                                 
CONECT  108  105  110  109                                            
CONECT  109  108                                                      
CONECT  110  108                                                      
CONECT  111  106  112                                                 
CONECT  112  113  111  115                                            
CONECT  113  117  114  114  112                                       
CONECT  114  113  113                                                 
CONECT  115  116  112                                                 
CONECT  116  115                                                      
CONECT  117  118  113                                                 
CONECT  118  121  119  117                                            
CONECT  119  118  125  120  120                                       
CONECT  120  119  119                                                 
CONECT  121  122  118                                                 
CONECT  122  124  124  123  121                                       
CONECT  123  122                                                      
CONECT  124  122  122                                                 
CONECT  125  119  126                                                 
CONECT  126  127  125  129                                            
CONECT  127  136  128  128  126                                       
CONECT  128  127  127                                                 
CONECT  129  126  130                                                 
CONECT  130  129  131                                                 
CONECT  131  130  132                                                 
CONECT  132  131  133  133                                            
CONECT  133  132  132  135  134                                       
CONECT  134  133                                                      
CONECT  135  133                                                      
CONECT  136  137  127                                                 
CONECT  137  140  136  138                                            
CONECT  138  137  139  139  141                                       
CONECT  139  138  138                                                 
CONECT  140  137                                                      
CONECT  141  138  142                                                 
CONECT  142  141  145  143                                            
CONECT  143  142  144  144  148                                       
CONECT  144  143  143                                                 
CONECT  145  146  142  147                                            
CONECT  146  145                                                      
CONECT  147  145                                                      
CONECT  148  143  149                                                 
CONECT  149  148  150  152                                            
CONECT  150  157  149  151  151                                       
CONECT  151  150  150                                                 
CONECT  152  149  153                                                 
CONECT  153  152  154                                                 
CONECT  154  153  156  155  155                                       
CONECT  155  154  154                                                 
CONECT  156  154                                                      
CONECT  157  158  150                                                 
CONECT  158  159  157  161                                            
CONECT  159  168  160  160  158                                       
CONECT  160  159  159                                                 
CONECT  161  158  162                                                 
CONECT  162  161  164  164  163                                       
CONECT  163  162  165  165                                            
CONECT  164  162  162  166                                            
CONECT  165  163  163  167                                            
CONECT  166  164  167  167                                            
CONECT  167  166  166  165                                            
CONECT  168  169  159                                                 
CONECT  169  170  168                                                 
CONECT  170  171  171  172  169                                       
CONECT  171  170  170                                                 
CONECT  172  170  173                                                 
CONECT  173  174  172  176                                            
CONECT  174  180  175  175  173                                       
CONECT  175  174  174                                                 
CONECT  176  173  177                                                 
CONECT  177  178  178  176  179                                       
CONECT  178  177  177                                                 
CONECT  179  177                                                      
CONECT  180  181  174                                                 
CONECT  181  182  180                                                 
CONECT  182  184  183  183  181                                       
CONECT  183  182  182                                                 
CONECT  184  185  182                                                 
CONECT  185  186  188  184                                            
CONECT  186  190  187  187  185                                       
CONECT  187  186  186                                                 
CONECT  188  189  185                                                 
CONECT  189  188                                                      
CONECT  190  191  186                                                 
CONECT  191  192  194  190                                            
CONECT  192  201  193  193  191                                       
CONECT  193  192  192                                                 
CONECT  194  191  195                                                 
CONECT  195  197  197  194  196                                       
CONECT  196  195  198  198                                            
CONECT  197  199  195  195                                            
CONECT  198  200  196  196                                            
CONECT  199  197  200  200                                            
CONECT  200  199  199  198                                            
CONECT  201  202  192                                                 
CONECT  202  205  203  201                                            
CONECT  203  208  204  204  202                                       
CONECT  204  203  203                                                 
CONECT  205  206  207  202                                            
CONECT  206  205                                                      
CONECT  207  205                                                      
CONECT  208  209  203                                                 
CONECT  209  210  212  208                                            
CONECT  210  215  211  211  209                                       
CONECT  211  210  210                                                 
CONECT  212  214  209  213                                            
CONECT  213  212                                                      
CONECT  214  212                                                      
CONECT  215  216  210                                                 
CONECT  216  217  219  215                                            
CONECT  217  220  218  218  216                                       
CONECT  218  217  217                                                 
CONECT  219  216                                                      
CONECT  220  221  217                                                 
CONECT  221  222  224  220                                            
CONECT  222  231  223  223  221                                       
CONECT  223  222  222                                                 
CONECT  224  225  221                                                 
CONECT  225  226  224                                                 
CONECT  226  227  225                                                 
CONECT  227  228  228  226                                            
CONECT  228  230  229  227  227                                       
CONECT  229  228                                                      
CONECT  230  228                                                      
CONECT  231  232  222                                                 
CONECT  232  233  235  231                                            
CONECT  233  238  234  234  232                                       
CONECT  234  233  233                                                 
CONECT  235  236  232  237                                            
CONECT  236  235                                                      
CONECT  237  235                                                      
CONECT  238  239  233                                                 
CONECT  239  240  242  238                                            
CONECT  240  246  241  241  239                                       
CONECT  241  240  240                                                 
CONECT  242  244  239  243                                            
CONECT  243  242  245                                                 
CONECT  244  242                                                      
CONECT  245  243                                                      
CONECT  246  247  240                                                 
CONECT  247  250  248  246                                            
CONECT  248  249  249  247  254                                       
CONECT  249  248  248                                                 
CONECT  250  251  247                                                 
CONECT  251  253  253  252  250                                       
CONECT  252  251                                                      
CONECT  253  251  251                                                 
CONECT  254  248  255                                                 
CONECT  255  254  256                                                 
CONECT  256  255  258  257  257                                       
CONECT  257  256  256                                                 
CONECT  258  256  259                                                 
CONECT  259  262  258  260                                            
CONECT  260  259  261  261  267                                       
CONECT  261  260  260                                                 
CONECT  262  263  259                                                 
CONECT  263  264  262                                                 
CONECT  264  265  263                                                 
CONECT  265  266  264                                                 
CONECT  266  265                                                      
CONECT  267  260  268                                                 
CONECT  268  267  269  271                                            
CONECT  269  270  270  274  268                                       
CONECT  270  269  269                                                 
CONECT  271  268  273  272                                            
CONECT  272  271                                                      
CONECT  273  271                                                      
CONECT  274  275  269                                                 
CONECT  275  278  274  276                                            
CONECT  276  275  280  277  277                                       
CONECT  277  276  276                                                 
CONECT  278  279  275                                                 
CONECT  279  278                                                      
CONECT  280  276  281                                                 
CONECT  281  280  284  282                                            
CONECT  282  281  288  283  283                                       
CONECT  283  282  282                                                 
CONECT  284  285  281                                                 
CONECT  285  287  286  284                                            
CONECT  286  285                                                      
CONECT  287  285                                                      
CONECT  288  282  289                                                 
CONECT  289  288  292  290                                            
CONECT  290  296  289  291  291                                       
CONECT  291  290  290                                                 
CONECT  292  293  289                                                 
CONECT  293  295  292  294                                            
CONECT  294  293                                                      
CONECT  295  293                                                      
CONECT  296  297  290                                                 
CONECT  297  300  296  298                                            
CONECT  298  297  302  299  299                                       
CONECT  299  298  298                                                 
CONECT  300  301  297                                                 
CONECT  301  300                                                      
CONECT  302  298  303                                                 
CONECT  303  302  306  304                                            
CONECT  304  303  307  305  305                                       
CONECT  305  304  304                                                 
CONECT  306  303                                                      
CONECT  307  304  308                                                 
CONECT  308  307  311  309                                            
CONECT  309  308  317  310  310                                       
CONECT  310  309  309                                                 
CONECT  311  312  308                                                 
CONECT  312  314  314  311  313                                       
CONECT  313  312  315                                                 
CONECT  314  316  312  312                                            
CONECT  315  316  316  313                                            
CONECT  316  314  315  315                                            
CONECT  317  318  309                                                 
CONECT  318  321  317  319                                            
CONECT  319  318  325  320  320                                       
CONECT  320  319  319                                                 
CONECT  321  322  323  318                                            
CONECT  322  324  321                                                 
CONECT  323  321                                                      
CONECT  324  322                                                      
CONECT  325  326  319                                                 
CONECT  326  329  325  327                                            
CONECT  327  326  334  328  328                                       
CONECT  328  327  327                                                 
CONECT  329  330  326                                                 
CONECT  330  329  331                                                 
CONECT  331  332  332  330  333                                       
CONECT  332  331  331                                                 
CONECT  333  331                                                      
CONECT  334  327  335                                                 
CONECT  335  334  338  336                                            
CONECT  336  335  345  337  337                                       
CONECT  337  336  336                                                 
CONECT  338  339  335                                                 
CONECT  339  338  340                                                 
CONECT  340  339  341                                                 
CONECT  341  342  342  340                                            
CONECT  342  343  344  341  341                                       
CONECT  343  342                                                      
CONECT  344  342                                                      
CONECT  345  336  346                                                 
CONECT  346  345  349  347                                            
CONECT  347  353  346  348  348                                       
CONECT  348  347  347                                                 
CONECT  349  350  346                                                 
CONECT  350  351  349  352                                            
CONECT  351  350                                                      
CONECT  352  350                                                      
CONECT  353  354  347                                                 
CONECT  354  357  353  355                                            
CONECT  355  354  362  356  356                                       
CONECT  356  355  355                                                 
CONECT  357  358  354                                                 
CONECT  358  359  357                                                 
CONECT  359  360  360  361  358                                       
CONECT  360  359  359                                                 
CONECT  361  359                                                      
CONECT  362  355  363                                                 
CONECT  363  366  362  364                                            
CONECT  364  363  370  365  365                                       
CONECT  365  364  364                                                 
CONECT  366  367  363                                                 
CONECT  367  369  369  368  366                                       
CONECT  368  367                                                      
CONECT  369  367  367                                                 
CONECT  370  364  371                                                 
CONECT  371  370  374  372                                            
CONECT  372  371  375  373  373                                       
CONECT  373  372  372                                                 
CONECT  374  371                                                      
CONECT  375  372  376                                                 
CONECT  376  375  379  377                                            
CONECT  377  381  376  378  378                                       
CONECT  378  377  377                                                 
CONECT  379  380  376                                                 
CONECT  380  379                                                      
CONECT  381  382  377                                                 
CONECT  382  385  381  383                                            
CONECT  383  382  390  384  384                                       
CONECT  384  383  383                                                 
CONECT  385  386  382                                                 
CONECT  386  387  385                                                 
CONECT  387  388  388  389  386                                       
CONECT  388  387  387                                                 
CONECT  389  387                                                      
CONECT  390  383  391                                                 
CONECT  391  390  394  392                                            
CONECT  392  391  401  393  393                                       
CONECT  393  392  392                                                 
CONECT  394  395  391                                                 
CONECT  395  396  394                                                 
CONECT  396  395  397                                                 
CONECT  397  396  398  398                                            
CONECT  398  399  397  397  400                                       
CONECT  399  398                                                      
CONECT  400  398                                                      
CONECT  401  392  402                                                 
CONECT  402  401  405  403                                            
CONECT  403  409  402  404  404                                       
CONECT  404  403  403                                                 
CONECT  405  406  402                                                 
CONECT  406  407  405  408                                            
CONECT  407  406                                                      
CONECT  408  406                                                      
CONECT  409  410  403                                                 
CONECT  410  409  411  413                                            
CONECT  411  417  410  412  412                                       
CONECT  412  411  411                                                 
CONECT  413  410  414                                                 
CONECT  414  413  415                                                 
CONECT  415  414  416                                                 
CONECT  416  415                                                      
CONECT  417  418  411                                                 
CONECT  418  419  421  417                                            
CONECT  419  420  420  425  418                                       
CONECT  420  419  419                                                 
CONECT  421  423  418  422                                            
CONECT  422  421  424                                                 
CONECT  423  421                                                      
CONECT  424  422                                                      
CONECT  425  426  419                                                 
CONECT  426  427  429  425                                            
CONECT  427  431  428  428  426                                       
CONECT  428  427  427                                                 
CONECT  429  426  430                                                 
CONECT  430  429                                                      
CONECT  431  432  427                                                 
CONECT  432  433  435  431                                            
CONECT  433  437  434  434  432                                       
CONECT  434  433  433                                                 
CONECT  435  432  436                                                 
CONECT  436  435                                                      
CONECT  437  438  433                                                 
CONECT  438  439  441  437                                            
CONECT  439  440  440  445  438                                       
CONECT  440  439  439                                                 
CONECT  441  438  442                                                 
CONECT  442  441  443  443  444                                       
CONECT  443  442  442                                                 
CONECT  444  442                                                      
CONECT  445  446  439                                                 
CONECT  446  447  449  445                                            
CONECT  447  448  448  456  446                                       
CONECT  448  447  447                                                 
CONECT  449  446  450                                                 
CONECT  450  449  451  451  452                                       
CONECT  451  450  450  453                                            
CONECT  452  450  454  454                                            
CONECT  453  451  455  455                                            
CONECT  454  452  452  455                                            
CONECT  455  453  453  454                                            
CONECT  456  457  447                                                 
CONECT  457  458  460  456                                            
CONECT  458  459  459  470  457                                       
CONECT  459  458  458                                                 
CONECT  460  457  461                                                 
CONECT  461  460  463  463  462                                       
CONECT  462  461  464                                                 
CONECT  463  461  461  466  465                                       
CONECT  464  462  465  465                                            
CONECT  465  463  464  464  467                                       
CONECT  466  463  468  468                                            
CONECT  467  465  469  469                                            
CONECT  468  466  466  469                                            
CONECT  469  468  467  467                                            
CONECT  470  471  458  476                                            
CONECT  471  474  472  470                                            
CONECT  472  473  473  471  477                                       
CONECT  473  472  472                                                 
CONECT  474  471  475                                                 
CONECT  475  474  476                                                 
CONECT  476  475  470                                                 
CONECT  477  472  478                                                 
CONECT  478  477  479  481                                            
CONECT  479  480  480  478  486                                       
CONECT  480  479  479                                                 
CONECT  481  478  482                                                 
CONECT  482  481  483                                                 
CONECT  483  482  484  484  485                                       
CONECT  484  483  483                                                 
CONECT  485  483                                                      
CONECT  486  479  487                                                 
CONECT  487  488  486  490                                            
CONECT  488  494  489  489  487                                       
CONECT  489  488  488                                                 
CONECT  490  487  491                                                 
CONECT  491  490  492  493                                            
CONECT  492  491                                                      
CONECT  493  491                                                      
CONECT  494  495  488                                                 
CONECT  495  496  498  494                                            
CONECT  496  497  497  503  495                                       
CONECT  497  496  496                                                 
CONECT  498  499  495                                                 
CONECT  499  500  498                                                 
CONECT  500  502  502  499  501                                       
CONECT  501  500                                                      
CONECT  502  500  500                                                 
CONECT  503  504  496                                                 
CONECT  504  507  505  503                                            
CONECT  505  506  506  504  512                                       
CONECT  506  505  505                                                 
CONECT  507  508  504                                                 
CONECT  508  509  507                                                 
CONECT  509  511  510  510  508                                       
CONECT  510  509  509                                                 
CONECT  511  509                                                      
CONECT  512  505  513                                                 
CONECT  513  512  514  516                                            
CONECT  514  515  515  521  513                                       
CONECT  515  514  514                                                 
CONECT  516  513  517                                                 
CONECT  517  516  518                                                 
CONECT  518  517  520  520  519                                       
CONECT  519  518                                                      
CONECT  520  518  518                                                 
CONECT  521  522  514                                                 
CONECT  522  523  525  521                                            
CONECT  523  529  524  524  522                                       
CONECT  524  523  523                                                 
CONECT  525  522  526                                                 
CONECT  526  525  527                                                 
CONECT  527  528  526                                                 
CONECT  528  527                                                      
CONECT  529  530  523                                                 
CONECT  530  533  531  529                                            
CONECT  531  532  532  530  538                                       
CONECT  532  531  531                                                 
CONECT  533  534  530                                                 
CONECT  534  535  533                                                 
CONECT  535  536  534                                                 
CONECT  536  537  535                                                 
CONECT  537  536                                                      
CONECT  538  531  539                                                 
CONECT  539  538  540  542                                            
CONECT  540  541  541  539  545                                       
CONECT  541  540  540                                                 
CONECT  542  539  543  544                                            
CONECT  543  542                                                      
CONECT  544  542                                                      
CONECT  545  540  546                                                 
CONECT  546  547  545  549                                            
CONECT  547  553  548  548  546                                       
CONECT  548  547  547                                                 
CONECT  549  546  550                                                 
CONECT  550  549  551  552                                            
CONECT  551  550                                                      
CONECT  552  550                                                      
CONECT  553  554  547                                                 
CONECT  554  555  557  553                                            
CONECT  555  556  556  558  554                                       
CONECT  556  555  555                                                 
CONECT  557  554                                                      
CONECT  558  559  555                                                 
CONECT  559  560  562  558                                            
CONECT  560  561  561  559  563                                       
CONECT  561  560  560                                                 
CONECT  562  559                                                      
CONECT  563  560  564                                                 
CONECT  564  565  567  563                                            
CONECT  565  564  566  566  572                                       
CONECT  566  565  565                                                 
CONECT  567  568  564                                                 
CONECT  568  569  567                                                 
CONECT  569  568  570  570  571                                       
CONECT  570  569  569                                                 
CONECT  571  569                                                      
CONECT  572  565  573                                                 
CONECT  573  574  572  576                                            
CONECT  574  581  575  575  573                                       
CONECT  575  574  574                                                 
CONECT  576  573  577                                                 
CONECT  577  576  578                                                 
CONECT  578  577  580  579  579                                       
CONECT  579  578  578                                                 
CONECT  580  578                                                      
CONECT  581  582  574                                                 
CONECT  582  585  583  581                                            
CONECT  583  582  584  584  590                                       
CONECT  584  583  583                                                 
CONECT  585  586  582                                                 
CONECT  586  587  585                                                 
CONECT  587  588  588  589  586                                       
CONECT  588  587  587                                                 
CONECT  589  587                                                      
CONECT  590  583  591                                                 
CONECT  591  590  594  592                                            
CONECT  592  591  593  593  598                                       
CONECT  593  592  592                                                 
CONECT  594  595  591                                                 
CONECT  595  594  597  596  596                                       
CONECT  596  595  595                                                 
CONECT  597  595                                                      
CONECT  598  592  599                                                 
CONECT  599  598  600                                                 
CONECT  600  599  601  601  602                                       
CONECT  601  600  600                                                 
CONECT  602  600  603                                                 
CONECT  603  602  604  606                                            
CONECT  604  603  609  605  605                                       
CONECT  605  604  604                                                 
CONECT  606  603  608  607                                            
CONECT  607  606                                                      
CONECT  608  606                                                      
CONECT  609  604  610                                                 
CONECT  610  613  609  611                                            
CONECT  611  610  612  612  617                                       
CONECT  612  611  611                                                 
CONECT  613  614  610                                                 
CONECT  614  616  613  615                                            
CONECT  615  614                                                      
CONECT  616  614                                                      
CONECT  617  611  618                                                 
CONECT  618  617  619  621                                            
CONECT  619  618  620  620  626                                       
CONECT  620  619  619                                                 
CONECT  621  618  622                                                 
CONECT  622  621  623                                                 
CONECT  623  622  624                                                 
CONECT  624  623  625                                                 
CONECT  625  624                                                      
CONECT  626  619  627                                                 
CONECT  627  630  626  628                                            
CONECT  628  627  629  629  633                                       
CONECT  629  628  628                                                 
CONECT  630  632  631  627                                            
CONECT  631  630                                                      
CONECT  632  630                                                      
CONECT  633  628  634                                                 
CONECT  634  633  635  637                                            
CONECT  635  634  636  636  640                                       
CONECT  636  635  635                                                 
CONECT  637  634  639  638                                            
CONECT  638  637                                                      
CONECT  639  637                                                      
CONECT  640  635  641                                                 
CONECT  641  644  640  642                                            
CONECT  642  641  643  643  648                                       
CONECT  643  642  642                                                 
CONECT  644  645  646  641                                            
CONECT  645  647  644                                                 
CONECT  646  644                                                      
CONECT  647  645                                                      
CONECT  648  642  649                                                 
CONECT  649  648  650  652                                            
CONECT  650  651  651  649  654                                       
CONECT  651  650  650                                                 
CONECT  652  649  653                                                 
CONECT  653  652                                                      
CONECT  654  650  655                                                 
CONECT  655  654  656  658                                            
CONECT  656  655  665  657  657                                       
CONECT  657  656  656                                                 
CONECT  658  655  659                                                 
CONECT  659  658  660                                                 
CONECT  660  659  661                                                 
CONECT  661  662  662  660                                            
CONECT  662  663  664  661  661                                       
CONECT  663  662                                                      
CONECT  664  662                                                      
CONECT  665  656  666                                                 
CONECT  666  665  667                                                 
CONECT  667  666  669  668  668                                       
CONECT  668  667  667                                                 
CONECT  669  667  670                                                 
CONECT  670  669  673  671                                            
CONECT  671  670  672  672  675                                       
CONECT  672  671  671                                                 
CONECT  673  674  670                                                 
CONECT  674  673                                                      
CONECT  675  671  676                                                 
CONECT  676  675  677                                                 
CONECT  677  676  678  678  679                                       
CONECT  678  677  677                                                 
CONECT  679  677  680                                                 
CONECT  680  679  681                                                 
CONECT  681  680  682  682  683                                       
CONECT  682  681  681                                                 
CONECT  683  681  684                                                 
CONECT  684  683  685  687                                            
CONECT  685  694  684  686  686                                       
CONECT  686  685  685                                                 
CONECT  687  684  688                                                 
CONECT  688  687  689                                                 
CONECT  689  688  690                                                 
CONECT  690  689  691  691                                            
CONECT  691  690  690  693  692                                       
CONECT  692  691                                                      
CONECT  693  691                                                      
CONECT  694  695  685                                                 
CONECT  695  696  694                                                 
CONECT  696  697  697  698  695                                       
CONECT  697  696  696                                                 
CONECT  698  699  696                                                 
CONECT  699  700  702  698                                            
CONECT  700  701  701  699  710                                       
CONECT  701  700  700                                                 
CONECT  702  699  703                                                 
CONECT  703  704  704  702  705                                       
CONECT  704  706  703  703                                            
CONECT  705  703  707  707                                            
CONECT  706  704  708  708                                            
CONECT  707  708  705  705                                            
CONECT  708  706  706  709  707                                       
CONECT  709  708                                                      
CONECT  710  700  711                                                 
CONECT  711  712  710  714                                            
CONECT  712  716  713  713  711                                       
CONECT  713  712  712                                                 
CONECT  714  711  715                                                 
CONECT  715  714                                                      
CONECT  716  717  712                                                 
CONECT  717  720  718  716                                            
CONECT  718  719  719  717  723                                       
CONECT  719  718  718                                                 
CONECT  720  722  721  717                                            
CONECT  721  720                                                      
CONECT  722  720                                                      
CONECT  723  718  724                                                 
CONECT  724  723  725  727                                            
CONECT  725  731  724  726  726                                       
CONECT  726  725  725                                                 
CONECT  727  724  728                                                 
CONECT  728  730  727  729                                            
CONECT  729  728                                                      
CONECT  730  728                                                      
CONECT  731  732  725                                                 
CONECT  732  733  731  735                                            
CONECT  733  739  734  734  732                                       
CONECT  734  733  733                                                 
CONECT  735  732  736                                                 
CONECT  736  738  735  737  737                                       
CONECT  737  736  736                                                 
CONECT  738  736                                                      
CONECT  739  740  733                                                 
CONECT  740  741  743  739                                            
CONECT  741  745  742  742  740                                       
CONECT  742  741  741                                                 
CONECT  743  744  740                                                 
CONECT  744  743                                                      
CONECT  745  746  741                                                 
CONECT  746  747  745                                                 
CONECT  747  749  746  748  748                                       
CONECT  748  747  747                                                 
CONECT  749  750  755  747                                            
CONECT  750  753  751  749                                            
CONECT  751  756  750  752  752                                       
CONECT  752  751  751                                                 
CONECT  753  754  750                                                 
CONECT  754  753  755                                                 
CONECT  755  754  749                                                 
CONECT  756  757  751                                                 
CONECT  757  760  758  756                                            
CONECT  758  759  759  761  757                                       
CONECT  759  758  758                                                 
CONECT  760  757                                                      
CONECT  761  762  758                                                 
CONECT  762  763  761  765                                            
CONECT  763  768  764  764  762                                       
CONECT  764  763  763                                                 
CONECT  765  762  767  766                                            
CONECT  766  765                                                      
CONECT  767  765                                                      
CONECT  768  769  763                                                 
CONECT  769  772  770  768                                            
CONECT  770  779  771  771  769                                       
CONECT  771  770  770                                                 
CONECT  772  773  769                                                 
CONECT  773  774  772                                                 
CONECT  774  775  773                                                 
CONECT  775  776  776  774                                            
CONECT  776  778  775  775  777                                       
CONECT  777  776                                                      
CONECT  778  776                                                      
CONECT  779  780  770                                                 
CONECT  780  781  779  783                                            
CONECT  781  787  782  782  780                                       
CONECT  782  781  781                                                 
CONECT  783  780  785  784                                            
CONECT  784  783  786                                                 
CONECT  785  783                                                      
CONECT  786  784                                                      
CONECT  787  788  781                                                 
CONECT  788  791  789  787                                            
CONECT  789  795  788  790  790                                       
CONECT  790  789  789                                                 
CONECT  791  792  788                                                 
CONECT  792  794  791  793                                            
CONECT  793  792                                                      
CONECT  794  792                                                      
CONECT  795  796  789                                                 
CONECT  796  797  795  799                                            
CONECT  797  801  798  798  796                                       
CONECT  798  797  797                                                 
CONECT  799  796  800                                                 
CONECT  800  799                                                      
CONECT  801  802  797                                                 
CONECT  802  805  803  801                                            
CONECT  803  808  802  804  804                                       
CONECT  804  803  803                                                 
CONECT  805  807  806  802                                            
CONECT  806  805                                                      
CONECT  807  805                                                      
CONECT  808  809  803                                                 
CONECT  809  810  808  812                                            
CONECT  810  811  811  815  809                                       
CONECT  811  810  810                                                 
CONECT  812  809  813  814                                            
CONECT  813  812                                                      
CONECT  814  812                                                      
CONECT  815  816  810                                                 
CONECT  816  819  817  815                                            
CONECT  817  820  816  818  818                                       
CONECT  818  817  817                                                 
CONECT  819  816                                                      
CONECT  820  821  817                                                 
CONECT  821  824  820  822                                            
CONECT  822  823  823  821  832                                       
CONECT  823  822  822                                                 
CONECT  824  825  821                                                 
CONECT  825  827  827  824  826                                       
CONECT  826  825  828  828                                            
CONECT  827  829  825  825                                            
CONECT  828  830  826  826                                            
CONECT  829  827  830  830                                            
CONECT  830  829  829  831  828                                       
CONECT  831  830                                                      
CONECT  832  822  833  838                                            
CONECT  833  834  832  836                                            
CONECT  834  835  835  839  833                                       
CONECT  835  834  834                                                 
CONECT  836  833  837                                                 
CONECT  837  838  836                                                 
CONECT  838  832  837                                                 
CONECT  839  840  834                                                 
CONECT  840  843  841  839                                            
CONECT  841  842  842  840  844                                       
CONECT  842  841  841                                                 
CONECT  843  840                                                      
CONECT  844  841  845                                                 
CONECT  845  846  844  848                                            
CONECT  846  854  847  847  845                                       
CONECT  847  846  846                                                 
CONECT  848  845  849                                                 
CONECT  849  848  850  850  851                                       
CONECT  850  849  849  852                                            
CONECT  851  849  853                                                 
CONECT  852  850  853  853                                            
CONECT  853  851  852  852                                            
CONECT  854  855  846                                                 
CONECT  855  856  858  854                                            
CONECT  856  866  857  857  855                                       
CONECT  857  856  856                                                 
CONECT  858  855  859                                                 
CONECT  859  858  861  861  860                                       
CONECT  860  859  862  862                                            
CONECT  861  859  859  863                                            
CONECT  862  860  860  864                                            
CONECT  863  861  864  864                                            
CONECT  864  863  863  862  865                                       
CONECT  865  864                                                      
CONECT  866  867  856                                                 
CONECT  867  870  868  866                                            
CONECT  868  869  869  867  874                                       
CONECT  869  868  868                                                 
CONECT  870  871  867                                                 
CONECT  871  873  873  872  870                                       
CONECT  872  871                                                      
CONECT  873  871  871                                                 
CONECT  874  868  875                                                 
CONECT  875  874  876  878                                            
CONECT  876  875  877  877  885                                       
CONECT  877  876  876                                                 
CONECT  878  875  879                                                 
CONECT  879  878  880                                                 
CONECT  880  879  881                                                 
CONECT  881  880  882  882                                            
CONECT  882  881  881  883  884                                       
CONECT  883  882                                                      
CONECT  884  882                                                      
CONECT  885  876  886                                                 
CONECT  886  887  885  889                                            
CONECT  887  893  888  888  886                                       
CONECT  888  887  887                                                 
CONECT  889  886  890
[truncated: 232,175 more chars]
