# Supplementary material for: Conserved interfaces mediate multiple protein–protein interactions in a prokaryotic metabolon
Source: Mol Syst Biol. 2025 Sep 3;21(11):1490–521. doi: 10.1038/s44320-025-00139-9 (PMC12583656; doi:10.1038/s44320-025-00139-9)
Supplement: Supplementary file 12 — Source data Fig. 7 [file 44320_2025_139_MOESM12_ESM.zip › Figure7_data/Fig7A/3_10.pdb]

COMPND    5e8d4e6ec0c241de 
AUTHOR    GENERATED BY OPEN BABEL 3.1.1
ATOM      1  N   MET A   1     -34.685   6.860  -7.736  1.00  0.00           N  
ATOM      2  CA  MET A   1     -35.536   6.801  -8.936  1.00  0.00           C  
ATOM      3  C   MET A   1     -34.622   6.806 -10.155  1.00  0.00           C  
ATOM      4  O   MET A   1     -33.652   7.560 -10.168  1.00  0.00           O  
ATOM      5  CB  MET A   1     -36.542   7.954  -8.949  1.00  0.00           C  
ATOM      6  CG  MET A   1     -37.552   7.835 -10.095  1.00  0.00           C  
ATOM      7  SD  MET A   1     -38.888   9.068  -9.999  1.00  0.00           S  
ATOM      8  CE  MET A   1     -40.248   8.064  -9.378  1.00  0.00           C  
ATOM      9  N   PHE A   2     -34.923   5.949 -11.131  1.00  0.00           N  
ATOM     10  CA  PHE A   2     -34.146   5.831 -12.359  1.00  0.00           C  
ATOM     11  C   PHE A   2     -34.918   6.439 -13.529  1.00  0.00           C  
ATOM     12  O   PHE A   2     -36.147   6.431 -13.543  1.00  0.00           O  
ATOM     13  CB  PHE A   2     -33.796   4.366 -12.621  1.00  0.00           C  
ATOM     14  CG  PHE A   2     -32.959   3.741 -11.528  1.00  0.00           C  
ATOM     15  CD1 PHE A   2     -31.557   3.836 -11.565  1.00  0.00           C  
ATOM     16  CD2 PHE A   2     -33.571   3.076 -10.452  1.00  0.00           C  
ATOM     17  CE1 PHE A   2     -30.776   3.284 -10.542  1.00  0.00           C  
ATOM     18  CE2 PHE A   2     -32.792   2.524  -9.424  1.00  0.00           C  
ATOM     19  CZ  PHE A   2     -31.388   2.631  -9.465  1.00  0.00           C  
ATOM     20  N   LEU A   3     -34.213   6.940 -14.524  1.00  0.00           N  
ATOM     21  CA  LEU A   3     -34.772   7.294 -15.814  1.00  0.00           C  
ATOM     22  C   LEU A   3     -34.381   6.191 -16.802  1.00  0.00           C  
ATOM     23  O   LEU A   3     -33.219   6.100 -17.198  1.00  0.00           O  
ATOM     24  CB  LEU A   3     -34.269   8.695 -16.209  1.00  0.00           C  
ATOM     25  CG  LEU A   3     -35.076   9.331 -17.352  1.00  0.00           C  
ATOM     26  CD1 LEU A   3     -36.429   9.842 -16.857  1.00  0.00           C  
ATOM     27  CD2 LEU A   3     -34.312  10.526 -17.926  1.00  0.00           C  
ATOM     28  N   ILE A   4     -35.336   5.320 -17.149  1.00  0.00           N  
ATOM     29  CA  ILE A   4     -35.114   4.176 -18.038  1.00  0.00           C  
ATOM     30  C   ILE A   4     -35.821   4.445 -19.355  1.00  0.00           C  
ATOM     31  O   ILE A   4     -37.039   4.611 -19.389  1.00  0.00           O  
ATOM     32  CB  ILE A   4     -35.582   2.850 -17.387  1.00  0.00           C  
ATOM     33  CG1 ILE A   4     -34.900   2.642 -16.019  1.00  0.00           C  
ATOM     34  CG2 ILE A   4     -35.295   1.681 -18.354  1.00  0.00           C  
ATOM     35  CD1 ILE A   4     -35.285   1.342 -15.296  1.00  0.00           C  
ATOM     36  N   ASN A   5     -35.061   4.519 -20.435  1.00  0.00           N  
ATOM     37  CA  ASN A   5     -35.570   4.865 -21.766  1.00  0.00           C  
ATOM     38  C   ASN A   5     -36.414   6.159 -21.790  1.00  0.00           C  
ATOM     39  O   ASN A   5     -37.370   6.270 -22.550  1.00  0.00           O  
ATOM     40  CB  ASN A   5     -36.260   3.634 -22.388  1.00  0.00           C  
ATOM     41  CG  ASN A   5     -35.292   2.486 -22.621  1.00  0.00           C  
ATOM     42  OD1 ASN A   5     -34.122   2.679 -22.864  1.00  0.00           O  
ATOM     43  ND2 ASN A   5     -35.770   1.260 -22.570  1.00  0.00           N  
ATOM     44  N   GLY A   6     -36.051   7.125 -20.940  1.00  0.00           N  
ATOM     45  CA  GLY A   6     -36.764   8.406 -20.812  1.00  0.00           C  
ATOM     46  C   GLY A   6     -37.914   8.409 -19.802  1.00  0.00           C  
ATOM     47  O   GLY A   6     -38.504   9.462 -19.555  1.00  0.00           O  
ATOM     48  N   HIS A   7     -38.238   7.267 -19.187  1.00  0.00           N  
ATOM     49  CA  HIS A   7     -39.338   7.143 -18.227  1.00  0.00           C  
ATOM     50  C   HIS A   7     -38.820   6.973 -16.798  1.00  0.00           C  
ATOM     51  O   HIS A   7     -37.919   6.177 -16.539  1.00  0.00           O  
ATOM     52  CB  HIS A   7     -40.256   5.987 -18.635  1.00  0.00           C  
ATOM     53  CG  HIS A   7     -40.839   6.168 -20.009  1.00  0.00           C  
ATOM     54  ND1 HIS A   7     -41.787   7.096 -20.380  1.00  0.00           N  
ATOM     55  CD2 HIS A   7     -40.508   5.473 -21.142  1.00  0.00           C  
ATOM     56  CE1 HIS A   7     -42.015   6.961 -21.701  1.00  0.00           C  
ATOM     57  NE2 HIS A   7     -41.265   5.983 -22.192  1.00  0.00           N  
ATOM     58  N   LYS A   8     -39.411   7.699 -15.823  1.00  0.00           N  
ATOM     59  CA  LYS A   8     -39.126   7.515 -14.399  1.00  0.00           C  
ATOM     60  C   LYS A   8     -39.662   6.159 -13.942  1.00  0.00           C  
ATOM     61  O   LYS A   8     -40.869   5.948 -13.915  1.00  0.00           O  
ATOM     62  CB  LYS A   8     -39.690   8.680 -13.560  1.00  0.00           C  
ATOM     63  CG  LYS A   8     -38.906   9.993 -13.788  1.00  0.00           C  
ATOM     64  CD  LYS A   8     -39.351  11.156 -12.871  1.00  0.00           C  
ATOM     65  CE  LYS A   8     -38.471  12.384 -13.171  1.00  0.00           C  
ATOM     66  NZ  LYS A   8     -38.727  13.578 -12.313  1.00  0.00           N  
ATOM     67  N   GLN A   9     -38.780   5.237 -13.588  1.00  0.00           N  
ATOM     68  CA  GLN A   9     -39.098   3.867 -13.186  1.00  0.00           C  
ATOM     69  C   GLN A   9     -38.157   3.413 -12.052  1.00  0.00           C  
ATOM     70  O   GLN A   9     -37.039   3.904 -11.915  1.00  0.00           O  
ATOM     71  CB  GLN A   9     -38.995   2.915 -14.396  1.00  0.00           C  
ATOM     72  CG  GLN A   9     -40.045   3.226 -15.483  1.00  0.00           C  
ATOM     73  CD  GLN A   9     -39.972   2.292 -16.697  1.00  0.00           C  
ATOM     74  OE1 GLN A   9     -39.069   1.507 -16.869  1.00  0.00           O  
ATOM     75  NE2 GLN A   9     -40.926   2.364 -17.600  1.00  0.00           N  
ATOM     76  N   GLU A  10     -38.624   2.442 -11.252  1.00  0.00           N  
ATOM     77  CA  GLU A  10     -37.844   1.792 -10.187  1.00  0.00           C  
ATOM     78  C   GLU A  10     -37.401   0.369 -10.576  1.00  0.00           C  
ATOM     79  O   GLU A  10     -36.555  -0.226  -9.925  1.00  0.00           O  
ATOM     80  CB  GLU A  10     -38.697   1.742  -8.909  1.00  0.00           C  
ATOM     81  CG  GLU A  10     -38.898   3.113  -8.219  1.00  0.00           C  
ATOM     82  CD  GLU A  10     -37.812   3.464  -7.193  1.00  0.00           C  
ATOM     83  OE1 GLU A  10     -37.480   4.668  -7.100  1.00  0.00           O  
ATOM     84  OE2 GLU A  10     -37.316   2.548  -6.509  1.00  0.00           O  
ATOM     85  N   SER A  11     -37.984  -0.192 -11.642  1.00  0.00           N  
ATOM     86  CA  SER A  11     -37.744  -1.568 -12.077  1.00  0.00           C  
ATOM     87  C   SER A  11     -37.318  -1.648 -13.537  1.00  0.00           C  
ATOM     88  O   SER A  11     -37.763  -0.878 -14.386  1.00  0.00           O  
ATOM     89  CB  SER A  11     -38.984  -2.434 -11.803  1.00  0.00           C  
ATOM     90  OG  SER A  11     -40.124  -1.891 -12.427  1.00  0.00           O  
ATOM     91  N   LEU A  12     -36.469  -2.626 -13.833  1.00  0.00           N  
ATOM     92  CA  LEU A  12     -36.044  -3.016 -15.167  1.00  0.00           C  
ATOM     93  C   LEU A  12     -36.612  -4.405 -15.480  1.00  0.00           C  
ATOM     94  O   LEU A  12     -36.741  -5.236 -14.582  1.00  0.00           O  
ATOM     95  CB  LEU A  12     -34.510  -2.995 -15.205  1.00  0.00           C  
ATOM     96  CG  LEU A  12     -33.887  -3.342 -16.570  1.00  0.00           C  
ATOM     97  CD1 LEU A  12     -34.165  -2.258 -17.615  1.00  0.00           C  
ATOM     98  CD2 LEU A  12     -32.376  -3.489 -16.422  1.00  0.00           C  
ATOM     99  N   ALA A  13     -36.913  -4.686 -16.737  1.00  0.00           N  
ATOM    100  CA  ALA A  13     -37.306  -6.027 -17.149  1.00  0.00           C  
ATOM    101  C   ALA A  13     -36.178  -7.029 -16.837  1.00  0.00           C  
ATOM    102  O   ALA A  13     -35.035  -6.836 -17.254  1.00  0.00           O  
ATOM    103  CB  ALA A  13     -37.670  -6.011 -18.636  1.00  0.00           C  
ATOM    104  N   VAL A  14     -36.512  -8.134 -16.171  1.00  0.00           N  
ATOM    105  CA  VAL A  14     -35.541  -9.184 -15.807  1.00  0.00           C  
ATOM    106  C   VAL A  14     -34.864  -9.794 -17.041  1.00  0.00           C  
ATOM    107  O   VAL A  14     -33.718 -10.221 -16.971  1.00  0.00           O  
ATOM    108  CB  VAL A  14     -36.237 -10.280 -14.976  1.00  0.00           C  
ATOM    109  CG1 VAL A  14     -35.322 -11.461 -14.632  1.00  0.00           C  
ATOM    110  CG2 VAL A  14     -36.761  -9.705 -13.652  1.00  0.00           C  
ATOM    111  N   SER A  15     -35.546  -9.784 -18.180  1.00  0.00           N  
ATOM    112  CA  SER A  15     -35.000 -10.240 -19.458  1.00  0.00           C  
ATOM    113  C   SER A  15     -33.900  -9.338 -20.025  1.00  0.00           C  
ATOM    114  O   SER A  15     -33.262  -9.728 -21.000  1.00  0.00           O  
ATOM    115  CB  SER A  15     -36.140 -10.365 -20.479  1.00  0.00           C  
ATOM    116  OG  SER A  15     -36.797  -9.126 -20.651  1.00  0.00           O  
ATOM    117  N   ASP A  16     -33.687  -8.151 -19.465  1.00  0.00           N  
ATOM    118  CA  ASP A  16     -32.626  -7.267 -19.932  1.00  0.00           C  
ATOM    119  C   ASP A  16     -31.255  -7.941 -19.780  1.00  0.00           C  
ATOM    120  O   ASP A  16     -30.912  -8.514 -18.737  1.00  0.00           O  
ATOM    121  CB  ASP A  16     -32.674  -5.914 -19.206  1.00  0.00           C  
ATOM    122  CG  ASP A  16     -31.819  -4.877 -19.944  1.00  0.00           C  
ATOM    123  OD1 ASP A  16     -30.582  -4.996 -19.908  1.00  0.00           O  
ATOM    124  OD2 ASP A  16     -32.395  -3.981 -20.602  1.00  0.00           O  
ATOM    125  N   ARG A  17     -30.468  -7.889 -20.834  1.00  0.00           N  
ATOM    126  CA  ARG A  17     -29.181  -8.572 -20.928  1.00  0.00           C  
ATOM    127  C   ARG A  17     -28.113  -7.979 -20.001  1.00  0.00           C  
ATOM    128  O   ARG A  17     -27.122  -8.651 -19.742  1.00  0.00           O  
ATOM    129  CB  ARG A  17     -28.724  -8.589 -22.387  1.00  0.00           C  
ATOM    130  CG  ARG A  17     -29.680  -9.409 -23.290  1.00  0.00           C  
ATOM    131  CD  ARG A  17     -29.279  -9.306 -24.760  1.00  0.00           C  
ATOM    132  NE  ARG A  17     -27.924  -9.843 -24.995  1.00  0.00           N  
ATOM    133  CZ  ARG A  17     -27.600 -11.085 -25.293  1.00  0.00           C  
ATOM    134  NH1 ARG A  17     -28.489 -12.017 -25.485  1.00  0.00           N  
ATOM    135  NH2 ARG A  17     -26.346 -11.403 -25.401  1.00  0.00           N  
ATOM    136  N   ALA A  18     -28.339  -6.770 -19.461  1.00  0.00           N  
ATOM    137  CA  ALA A  18     -27.532  -6.261 -18.361  1.00  0.00           C  
ATOM    138  C   ALA A  18     -27.646  -7.172 -17.134  1.00  0.00           C  
ATOM    139  O   ALA A  18     -26.639  -7.539 -16.539  1.00  0.00           O  
ATOM    140  CB  ALA A  18     -27.979  -4.835 -18.005  1.00  0.00           C  
ATOM    141  N   THR A  19     -28.885  -7.590 -16.790  1.00  0.00           N  
ATOM    142  CA  THR A  19     -29.163  -8.497 -15.674  1.00  0.00           C  
ATOM    143  C   THR A  19     -28.663  -9.914 -15.954  1.00  0.00           C  
ATOM    144  O   THR A  19     -28.105 -10.552 -15.071  1.00  0.00           O  
ATOM    145  CB  THR A  19     -30.671  -8.546 -15.402  1.00  0.00           C  
ATOM    146  OG1 THR A  19     -31.180  -7.245 -15.256  1.00  0.00           O  
ATOM    147  CG2 THR A  19     -31.026  -9.293 -14.116  1.00  0.00           C  
ATOM    148  N   GLN A  20     -28.857 -10.393 -17.190  1.00  0.00           N  
ATOM    149  CA  GLN A  20     -28.540 -11.773 -17.556  1.00  0.00           C  
ATOM    150  C   GLN A  20     -27.031 -12.011 -17.695  1.00  0.00           C  
ATOM    151  O   GLN A  20     -26.521 -13.030 -17.228  1.00  0.00           O  
ATOM    152  CB  GLN A  20     -29.264 -12.142 -18.858  1.00  0.00           C  
ATOM    153  CG  GLN A  20     -30.805 -12.113 -18.731  1.00  0.00           C  
ATOM    154  CD  GLN A  20     -31.334 -13.125 -17.719  1.00  0.00           C  
ATOM    155  OE1 GLN A  20     -30.940 -14.278 -17.704  1.00  0.00           O  
ATOM    156  NE2 GLN A  20     -32.225 -12.727 -16.844  1.00  0.00           N  
ATOM    157  N   PHE A  21     -26.302 -11.094 -18.352  1.00  0.00           N  
ATOM    158  CA  PHE A  21     -24.925 -11.333 -18.795  1.00  0.00           C  
ATOM    159  C   PHE A  21     -23.964 -10.163 -18.538  1.00  0.00           C  
ATOM    160  O   PHE A  21     -22.807 -10.237 -18.942  1.00  0.00           O  
ATOM    161  CB  PHE A  21     -24.934 -11.695 -20.290  1.00  0.00           C  
ATOM    162  CG  PHE A  21     -25.909 -12.784 -20.689  1.00  0.00           C  
ATOM    163  CD1 PHE A  21     -25.851 -14.059 -20.086  1.00  0.00           C  
ATOM    164  CD2 PHE A  21     -26.894 -12.536 -21.666  1.00  0.00           C  
ATOM    165  CE1 PHE A  21     -26.764 -15.063 -20.435  1.00  0.00           C  
ATOM    166  CE2 PHE A  21     -27.809 -13.542 -22.030  1.00  0.00           C  
ATOM    167  CZ  PHE A  21     -27.738 -14.799 -21.406  1.00  0.00           C  
ATOM    168  N   GLY A  22     -24.420  -9.072 -17.925  1.00  0.00           N  
ATOM    169  CA  GLY A  22     -23.627  -7.844 -17.904  1.00  0.00           C  
ATOM    170  C   GLY A  22     -23.379  -7.285 -19.316  1.00  0.00           C  
ATOM    171  O   GLY A  22     -22.337  -6.676 -19.568  1.00  0.00           O  
ATOM    172  N   ASP A  23     -24.303  -7.520 -20.252  1.00  0.00           N  
ATOM    173  CA  ASP A  23     -24.159  -7.146 -21.661  1.00  0.00           C  
ATOM    174  C   ASP A  23     -24.427  -5.651 -21.856  1.00  0.00           C  
ATOM    175  O   ASP A  23     -25.534  -5.211 -22.196  1.00  0.00           O  
ATOM    176  CB  ASP A  23     -25.045  -8.055 -22.523  1.00  0.00           C  
ATOM    177  CG  ASP A  23     -24.823  -7.895 -24.031  1.00  0.00           C  
ATOM    178  OD1 ASP A  23     -23.941  -7.132 -24.472  1.00  0.00           O  
ATOM    179  OD2 ASP A  23     -25.553  -8.556 -24.806  1.00  0.00           O  
ATOM    180  N   GLY A  24     -23.411  -4.858 -21.592  1.00  0.00           N  
ATOM    181  CA  GLY A  24     -23.486  -3.412 -21.672  1.00  0.00           C  
ATOM    182  C   GLY A  24     -22.285  -2.690 -21.070  1.00  0.00           C  
ATOM    183  O   GLY A  24     -21.266  -3.291 -20.697  1.00  0.00           O  
ATOM    184  N   CYS A  25     -22.426  -1.389 -20.972  1.00  0.00           N  
ATOM    185  CA  CYS A  25     -21.392  -0.501 -20.456  1.00  0.00           C  
ATOM    186  C   CYS A  25     -21.989   0.586 -19.555  1.00  0.00           C  
ATOM    187  O   CYS A  25     -23.207   0.759 -19.470  1.00  0.00           O  
ATOM    188  CB  CYS A  25     -20.607   0.080 -21.643  1.00  0.00           C  
ATOM    189  SG  CYS A  25     -21.671   1.114 -22.696  1.00  0.00           S  
ATOM    190  N   PHE A  26     -21.137   1.331 -18.875  1.00  0.00           N  
ATOM    191  CA  PHE A  26     -21.583   2.453 -18.060  1.00  0.00           C  
ATOM    192  C   PHE A  26     -20.548   3.564 -17.969  1.00  0.00           C  
ATOM    193  O   PHE A  26     -19.373   3.395 -18.298  1.00  0.00           O  
ATOM    194  CB  PHE A  26     -22.011   1.962 -16.665  1.00  0.00           C  
ATOM    195  CG  PHE A  26     -20.893   1.547 -15.727  1.00  0.00           C  
ATOM    196  CD1 PHE A  26     -20.191   0.343 -15.942  1.00  0.00           C  
ATOM    197  CD2 PHE A  26     -20.607   2.327 -14.598  1.00  0.00           C  
ATOM    198  CE1 PHE A  26     -19.224  -0.086 -15.019  1.00  0.00           C  
ATOM    199  CE2 PHE A  26     -19.638   1.896 -13.671  1.00  0.00           C  
ATOM    200  CZ  PHE A  26     -18.953   0.691 -13.877  1.00  0.00           C  
ATOM    201  N   THR A  27     -20.978   4.720 -17.480  1.00  0.00           N  
ATOM    202  CA  THR A  27     -20.102   5.808 -17.064  1.00  0.00           C  
ATOM    203  C   THR A  27     -20.606   6.423 -15.764  1.00  0.00           C  
ATOM    204  O   THR A  27     -21.768   6.275 -15.396  1.00  0.00           O  
ATOM    205  CB  THR A  27     -19.914   6.829 -18.199  1.00  0.00           C  
ATOM    206  OG1 THR A  27     -18.752   7.575 -17.928  1.00  0.00           O  
ATOM    207  CG2 THR A  27     -21.084   7.788 -18.394  1.00  0.00           C  
ATOM    208  N   THR A  28     -19.715   7.082 -15.029  1.00  0.00           N  
ATOM    209  CA  THR A  28     -20.030   7.785 -13.787  1.00  0.00           C  
ATOM    210  C   THR A  28     -19.388   9.161 -13.862  1.00  0.00           C  
ATOM    211  O   THR A  28     -18.159   9.251 -13.929  1.00  0.00           O  
ATOM    212  CB  THR A  28     -19.534   7.012 -12.559  1.00  0.00           C  
ATOM    213  OG1 THR A  28     -19.968   5.668 -12.605  1.00  0.00           O  
ATOM    214  CG2 THR A  28     -20.068   7.603 -11.259  1.00  0.00           C  
ATOM    215  N   ALA A  29     -20.208  10.206 -13.881  1.00  0.00           N  
ATOM    216  CA  ALA A  29     -19.792  11.582 -14.068  1.00  0.00           C  
ATOM    217  C   ALA A  29     -20.048  12.406 -12.804  1.00  0.00           C  
ATOM    218  O   ALA A  29     -21.029  12.190 -12.096  1.00  0.00           O  
ATOM    219  CB  ALA A  29     -20.523  12.159 -15.283  1.00  0.00           C  
ATOM    220  N   ARG A  30     -19.187  13.381 -12.540  1.00  0.00           N  
ATOM    221  CA  ARG A  30     -19.410  14.362 -11.482  1.00  0.00           C  
ATOM    222  C   ARG A  30     -20.356  15.451 -11.978  1.00  0.00           C  
ATOM    223  O   ARG A  30     -20.218  15.919 -13.108  1.00  0.00           O  
ATOM    224  CB  ARG A  30     -18.061  14.912 -10.997  1.00  0.00           C  
ATOM    225  CG  ARG A  30     -18.197  15.739  -9.702  1.00  0.00           C  
ATOM    226  CD  ARG A  30     -16.812  16.128  -9.171  1.00  0.00           C  
ATOM    227  NE  ARG A  30     -16.890  16.932  -7.935  1.00  0.00           N  
ATOM    228  CZ  ARG A  30     -15.875  17.450  -7.265  1.00  0.00           C  
ATOM    229  NH1 ARG A  30     -14.642  17.271  -7.652  1.00  0.00           N  
ATOM    230  NH2 ARG A  30     -16.075  18.150  -6.193  1.00  0.00           N  
ATOM    231  N   VAL A  31     -21.291  15.861 -11.129  1.00  0.00           N  
ATOM    232  CA  VAL A  31     -22.153  17.017 -11.345  1.00  0.00           C  
ATOM    233  C   VAL A  31     -21.665  18.138 -10.440  1.00  0.00           C  
ATOM    234  O   VAL A  31     -21.509  17.928  -9.236  1.00  0.00           O  
ATOM    235  CB  VAL A  31     -23.630  16.672 -11.083  1.00  0.00           C  
ATOM    236  CG1 VAL A  31     -24.533  17.878 -11.336  1.00  0.00           C  
ATOM    237  CG2 VAL A  31     -24.101  15.527 -11.993  1.00  0.00           C  
ATOM    238  N   ILE A  32     -21.404  19.313 -11.021  1.00  0.00           N  
ATOM    239  CA  ILE A  32     -20.980  20.529 -10.323  1.00  0.00           C  
ATOM    240  C   ILE A  32     -21.824  21.689 -10.861  1.00  0.00           C  
ATOM    241  O   ILE A  32     -21.901  21.869 -12.081  1.00  0.00           O  
ATOM    242  CB  ILE A  32     -19.469  20.811 -10.516  1.00  0.00           C  
ATOM    243  CG1 ILE A  32     -18.602  19.598 -10.087  1.00  0.00           C  
ATOM    244  CG2 ILE A  32     -19.059  22.073  -9.726  1.00  0.00           C  
ATOM    245  CD1 ILE A  32     -17.088  19.786 -10.318  1.00  0.00           C  
ATOM    246  N   ASP A  33     -22.437  22.453  -9.980  1.00  0.00           N  
ATOM    247  CA  ASP A  33     -23.257  23.621 -10.322  1.00  0.00           C  
ATOM    248  C   ASP A  33     -24.288  23.334 -11.438  1.00  0.00           C  
ATOM    249  O   ASP A  33     -24.420  24.065 -12.421  1.00  0.00           O  
ATOM    250  CB  ASP A  33     -22.351  24.844 -10.599  1.00  0.00           C  
ATOM    251  CG  ASP A  33     -21.409  25.179  -9.432  1.00  0.00           C  
ATOM    252  OD1 ASP A  33     -21.850  25.037  -8.270  1.00  0.00           O  
ATOM    253  OD2 ASP A  33     -20.247  25.563  -9.700  1.00  0.00           O  
ATOM    254  N   GLY A  34     -24.974  22.189 -11.310  1.00  0.00           N  
ATOM    255  CA  GLY A  34     -25.996  21.743 -12.262  1.00  0.00           C  
ATOM    256  C   GLY A  34     -25.469  21.257 -13.615  1.00  0.00           C  
ATOM    257  O   GLY A  34     -26.259  21.016 -14.529  1.00  0.00           O  
ATOM    258  N   LYS A  35     -24.151  21.112 -13.778  1.00  0.00           N  
ATOM    259  CA  LYS A  35     -23.511  20.705 -15.035  1.00  0.00           C  
ATOM    260  C   LYS A  35     -22.743  19.393 -14.877  1.00  0.00           C  
ATOM    261  O   LYS A  35     -22.096  19.148 -13.872  1.00  0.00           O  
ATOM    262  CB  LYS A  35     -22.595  21.819 -15.559  1.00  0.00           C  
ATOM    263  CG  LYS A  35     -23.378  23.084 -15.941  1.00  0.00           C  
ATOM    264  CD  LYS A  35     -22.425  24.155 -16.469  1.00  0.00           C  
ATOM    265  CE  LYS A  35     -23.204  25.434 -16.786  1.00  0.00           C  
ATOM    266  NZ  LYS A  35     -22.304  26.519 -17.241  1.00  0.00           N  
ATOM    267  N   VAL A  36     -22.780  18.575 -15.925  1.00  0.00           N  
ATOM    268  CA  VAL A  36     -21.982  17.347 -16.004  1.00  0.00           C  
ATOM    269  C   VAL A  36     -20.553  17.712 -16.398  1.00  0.00           C  
ATOM    270  O   VAL A  36     -20.320  18.173 -17.516  1.00  0.00           O  
ATOM    271  CB  VAL A  36     -22.572  16.343 -17.010  1.00  0.00           C  
ATOM    272  CG1 VAL A  36     -21.810  15.017 -16.977  1.00  0.00           C  
ATOM    273  CG2 VAL A  36     -24.044  16.038 -16.723  1.00  0.00           C  
ATOM    274  N   SER A  37     -19.596  17.479 -15.510  1.00  0.00           N  
ATOM    275  CA  SER A  37     -18.178  17.677 -15.819  1.00  0.00           C  
ATOM    276  C   SER A  37     -17.717  16.714 -16.917  1.00  0.00           C  
ATOM    277  O   SER A  37     -17.973  15.515 -16.845  1.00  0.00           O  
ATOM    278  CB  SER A  37     -17.311  17.481 -14.574  1.00  0.00           C  
ATOM    279  OG  SER A  37     -17.603  18.470 -13.614  1.00  0.00           O  
ATOM    280  N   LEU A  38     -17.028  17.234 -17.924  1.00  0.00           N  
ATOM    281  CA  LEU A  38     -16.525  16.482 -19.074  1.00  0.00           C  
ATOM    282  C   LEU A  38     -17.623  15.702 -19.831  1.00  0.00           C  
ATOM    283  O   LEU A  38     -17.395  14.585 -20.294  1.00  0.00           O  
ATOM    284  CB  LEU A  38     -15.333  15.595 -18.651  1.00  0.00           C  
ATOM    285  CG  LEU A  38     -14.135  16.352 -18.031  1.00  0.00           C  
ATOM    286  CD1 LEU A  38     -13.114  15.343 -17.492  1.00  0.00           C  
ATOM    287  CD2 LEU A  38     -13.436  17.241 -19.064  1.00  0.00           C  
ATOM    288  N   LEU A  39     -18.826  16.296 -19.977  1.00  0.00           N  
ATOM    289  CA  LEU A  39     -19.993  15.654 -20.590  1.00  0.00           C  
ATOM    290  C   LEU A  39     -19.676  14.986 -21.937  1.00  0.00           C  
ATOM    291  O   LEU A  39     -19.979  13.812 -22.126  1.00  0.00           O  
ATOM    292  CB  LEU A  39     -21.113  16.703 -20.745  1.00  0.00           C  
ATOM    293  CG  LEU A  39     -22.378  16.199 -21.464  1.00  0.00           C  
ATOM    294  CD1 LEU A  39     -23.040  15.032 -20.735  1.00  0.00           C  
ATOM    295  CD2 LEU A  39     -23.390  17.332 -21.568  1.00  0.00           C  
ATOM    296  N   SER A  40     -19.026  15.708 -22.851  1.00  0.00           N  
ATOM    297  CA  SER A  40     -18.673  15.191 -24.177  1.00  0.00           C  
ATOM    298  C   SER A  40     -17.766  13.961 -24.099  1.00  0.00           C  
ATOM    299  O   SER A  40     -17.979  12.994 -24.828  1.00  0.00           O  
ATOM    300  CB  SER A  40     -17.991  16.288 -24.999  1.00  0.00           C  
ATOM    301  OG  SER A  40     -16.886  16.818 -24.294  1.00  0.00           O  
ATOM    302  N   ALA A  41     -16.814  13.925 -23.162  1.00  0.00           N  
ATOM    303  CA  ALA A  41     -15.938  12.777 -22.966  1.00  0.00           C  
ATOM    304  C   ALA A  41     -16.691  11.566 -22.382  1.00  0.00           C  
ATOM    305  O   ALA A  41     -16.375  10.424 -22.707  1.00  0.00           O  
ATOM    306  CB  ALA A  41     -14.767  13.202 -22.078  1.00  0.00           C  
ATOM    307  N   HIS A  42     -17.704  11.801 -21.543  1.00  0.00           N  
ATOM    308  CA  HIS A  42     -18.571  10.735 -21.037  1.00  0.00           C  
ATOM    309  C   HIS A  42     -19.457  10.143 -22.136  1.00  0.00           C  
ATOM    310  O   HIS A  42     -19.599   8.920 -22.194  1.00  0.00           O  
ATOM    311  CB  HIS A  42     -19.412  11.241 -19.866  1.00  0.00           C  
ATOM    312  CG  HIS A  42     -18.642  11.304 -18.576  1.00  0.00           C  
ATOM    313  ND1 HIS A  42     -18.263  10.219 -17.815  1.00  0.00           N  
ATOM    314  CD2 HIS A  42     -18.169  12.417 -17.935  1.00  0.00           C  
ATOM    315  CE1 HIS A  42     -17.579  10.670 -16.748  1.00  0.00           C  
ATOM    316  NE2 HIS A  42     -17.504  12.002 -16.787  1.00  0.00           N  
ATOM    317  N   ILE A  43     -20.013  10.971 -23.030  1.00  0.00           N  
ATOM    318  CA  ILE A  43     -20.782  10.509 -24.194  1.00  0.00           C  
ATOM    319  C   ILE A  43     -19.875   9.725 -25.138  1.00  0.00           C  
ATOM    320  O   ILE A  43     -20.206   8.593 -25.480  1.00  0.00           O  
ATOM    321  CB  ILE A  43     -21.486  11.696 -24.887  1.00  0.00           C  
ATOM    322  CG1 ILE A  43     -22.566  12.273 -23.943  1.00  0.00           C  
ATOM    323  CG2 ILE A  43     -22.118  11.261 -26.225  1.00  0.00           C  
ATOM    324  CD1 ILE A  43     -23.141  13.600 -24.420  1.00  0.00           C  
ATOM    325  N   GLN A  44     -18.687  10.250 -25.469  1.00  0.00           N  
ATOM    326  CA  GLN A  44     -17.732   9.574 -26.348  1.00  0.00           C  
ATOM    327  C   GLN A  44     -17.334   8.197 -25.806  1.00  0.00           C  
ATOM    328  O   GLN A  44     -17.388   7.210 -26.537  1.00  0.00           O  
ATOM    329  CB  GLN A  44     -16.497  10.463 -26.549  1.00  0.00           C  
ATOM    330  CG  GLN A  44     -15.575   9.914 -27.653  1.00  0.00           C  
ATOM    331  CD  GLN A  44     -16.262   9.919 -29.021  1.00  0.00           C  
ATOM    332  OE1 GLN A  44     -16.772  10.937 -29.450  1.00  0.00           O  
ATOM    333  NE2 GLN A  44     -16.320   8.817 -29.706  1.00  0.00           N  
ATOM    334  N   ARG A  45     -17.030   8.082 -24.500  1.00  0.00           N  
ATOM    335  CA  ARG A  45     -16.760   6.777 -23.865  1.00  0.00           C  
ATOM    336  C   ARG A  45     -17.895   5.777 -24.081  1.00  0.00           C  
ATOM    337  O   ARG A  45     -17.622   4.600 -24.302  1.00  0.00           O  
ATOM    338  CB  ARG A  45     -16.516   6.985 -22.360  1.00  0.00           C  
ATOM    339  CG  ARG A  45     -16.695   5.680 -21.554  1.00  0.00           C  
ATOM    340  CD  ARG A  45     -16.605   5.926 -20.057  1.00  0.00           C  
ATOM    341  NE  ARG A  45     -15.219   6.124 -19.660  1.00  0.00           N  
ATOM    342  CZ  ARG A  45     -14.787   6.252 -18.423  1.00  0.00           C  
ATOM    343  NH1 ARG A  45     -15.598   6.427 -17.425  1.00  0.00           N  
ATOM    344  NH2 ARG A  45     -13.521   6.172 -18.177  1.00  0.00           N  
ATOM    345  N   LEU A  46     -19.151   6.202 -23.922  1.00  0.00           N  
ATOM    346  CA  LEU A  46     -20.301   5.323 -24.093  1.00  0.00           C  
ATOM    347  C   LEU A  46     -20.453   4.904 -25.559  1.00  0.00           C  
ATOM    348  O   LEU A  46     -20.717   3.736 -25.821  1.00  0.00           O  
ATOM    349  CB  LEU A  46     -21.578   6.004 -23.583  1.00  0.00           C  
ATOM    350  CG  LEU A  46     -21.653   6.202 -22.057  1.00  0.00           C  
ATOM    351  CD1 LEU A  46     -22.860   7.090 -21.722  1.00  0.00           C  
ATOM    352  CD2 LEU A  46     -21.810   4.883 -21.310  1.00  0.00           C  
ATOM    353  N   GLN A  47     -20.222   5.819 -26.496  1.00  0.00           N  
ATOM    354  CA  GLN A  47     -20.241   5.537 -27.929  1.00  0.00           C  
ATOM    355  C   GLN A  47     -19.158   4.528 -28.323  1.00  0.00           C  
ATOM    356  O   GLN A  47     -19.475   3.497 -28.916  1.00  0.00           O  
ATOM    357  CB  GLN A  47     -20.083   6.846 -28.717  1.00  0.00           C  
ATOM    358  CG  GLN A  47     -21.335   7.723 -28.623  1.00  0.00           C  
ATOM    359  CD  GLN A  47     -21.179   9.095 -29.278  1.00  0.00           C  
ATOM    360  OE1 GLN A  47     -20.099   9.602 -29.501  1.00  0.00           O  
ATOM    361  NE2 GLN A  47     -22.259   9.749 -29.600  1.00  0.00           N  
ATOM    362  N   ASP A  48     -17.921   4.747 -27.887  1.00  0.00           N  
ATOM    363  CA  ASP A  48     -16.795   3.845 -28.149  1.00  0.00           C  
ATOM    364  C   ASP A  48     -17.041   2.450 -27.543  1.00  0.00           C  
ATOM    365  O   ASP A  48     -16.787   1.424 -28.172  1.00  0.00           O  
ATOM    366  CB  ASP A  48     -15.505   4.424 -27.546  1.00  0.00           C  
ATOM    367  CG  ASP A  48     -15.039   5.763 -28.132  1.00  0.00           C  
ATOM    368  OD1 ASP A  48     -15.503   6.140 -29.227  1.00  0.00           O  
ATOM    369  OD2 ASP A  48     -14.214   6.408 -27.450  1.00  0.00           O  
ATOM    370  N   ALA A  49     -17.589   2.399 -26.327  1.00  0.00           N  
ATOM    371  CA  ALA A  49     -17.937   1.144 -25.672  1.00  0.00           C  
ATOM    372  C   ALA A  49     -19.032   0.389 -26.436  1.00  0.00           C  
ATOM    373  O   ALA A  49     -18.880  -0.807 -26.682  1.00  0.00           O  
ATOM    374  CB  ALA A  49     -18.354   1.424 -24.226  1.00  0.00           C  
ATOM    375  N   CYS A  50     -20.111   1.078 -26.857  1.00  0.00           N  
ATOM    376  CA  CYS A  50     -21.177   0.473 -27.656  1.00  0.00           C  
ATOM    377  C   CYS A  50     -20.654  -0.054 -28.994  1.00  0.00           C  
ATOM    378  O   CYS A  50     -20.974  -1.174 -29.373  1.00  0.00           O  
ATOM    379  CB  CYS A  50     -22.307   1.484 -27.866  1.00  0.00           C  
ATOM    380  SG  CYS A  50     -23.206   1.747 -26.304  1.00  0.00           S  
ATOM    381  N   GLN A  51     -19.772   0.688 -29.659  1.00  0.00           N  
ATOM    382  CA  GLN A  51     -19.151   0.252 -30.905  1.00  0.00           C  
ATOM    383  C   GLN A  51     -18.314  -1.015 -30.698  1.00  0.00           C  
ATOM    384  O   GLN A  51     -18.488  -1.995 -31.419  1.00  0.00           O  
ATOM    385  CB  GLN A  51     -18.311   1.407 -31.464  1.00  0.00           C  
ATOM    386  CG  GLN A  51     -17.739   1.072 -32.850  1.00  0.00           C  
ATOM    387  CD  GLN A  51     -16.894   2.209 -33.436  1.00  0.00           C  
ATOM    388  OE1 GLN A  51     -16.645   3.228 -32.822  1.00  0.00           O  
ATOM    389  NE2 GLN A  51     -16.415   2.075 -34.644  1.00  0.00           N  
ATOM    390  N   ARG A  52     -17.457  -1.041 -29.688  1.00  0.00           N  
ATOM    391  CA  ARG A  52     -16.596  -2.204 -29.394  1.00  0.00           C  
ATOM    392  C   ARG A  52     -17.382  -3.429 -28.921  1.00  0.00           C  
ATOM    393  O   ARG A  52     -16.987  -4.549 -29.224  1.00  0.00           O  
ATOM    394  CB  ARG A  52     -15.535  -1.823 -28.365  1.00  0.00           C  
ATOM    395  CG  ARG A  52     -14.483  -0.861 -28.947  1.00  0.00           C  
ATOM    396  CD  ARG A  52     -13.409  -0.504 -27.911  1.00  0.00           C  
ATOM    397  NE  ARG A  52     -12.606  -1.688 -27.555  1.00  0.00           N  
ATOM    398  CZ  ARG A  52     -11.728  -1.779 -26.574  1.00  0.00           C  
ATOM    399  NH1 ARG A  52     -11.449  -0.776 -25.793  1.00  0.00           N  
ATOM    400  NH2 ARG A  52     -11.101  -2.903 -26.351  1.00  0.00           N  
ATOM    401  N   LEU A  53     -18.494  -3.231 -28.208  1.00  0.00           N  
ATOM    402  CA  LEU A  53     -19.395  -4.296 -27.760  1.00  0.00           C  
ATOM    403  C   LEU A  53     -20.446  -4.684 -28.820  1.00  0.00           C  
ATOM    404  O   LEU A  53     -21.256  -5.567 -28.568  1.00  0.00           O  
ATOM    405  CB  LEU A  53     -20.056  -3.889 -26.430  1.00  0.00           C  
ATOM    406  CG  LEU A  53     -19.087  -3.722 -25.246  1.00  0.00           C  
ATOM    407  CD1 LEU A  53     -19.841  -3.173 -24.035  1.00  0.00           C  
ATOM    408  CD2 LEU A  53     -18.440  -5.052 -24.838  1.00  0.00           C  
ATOM    409  N   MET A  54     -20.440  -4.037 -29.979  1.00  0.00           N  
ATOM    410  CA  MET A  54     -21.417  -4.249 -31.051  1.00  0.00           C  
ATOM    411  C   MET A  54     -22.866  -4.013 -30.578  1.00  0.00           C  
ATOM    412  O   MET A  54     -23.779  -4.786 -30.894  1.00  0.00           O  
ATOM    413  CB  MET A  54     -21.221  -5.621 -31.708  1.00  0.00           C  
ATOM    414  CG  MET A  54     -19.781  -5.888 -32.159  1.00  0.00           C  
ATOM    415  SD  MET A  54     -19.578  -7.554 -32.870  1.00  0.00           S  
ATOM    416  CE  MET A  54     -17.845  -7.498 -33.300  1.00  0.00           C  
ATOM    417  N   ILE A  55     -23.095  -2.958 -29.781  1.00  0.00           N  
ATOM    418  CA  ILE A  55     -24.421  -2.522 -29.333  1.00  0.00           C  
ATOM    419  C   ILE A  55     -24.870  -1.372 -30.232  1.00  0.00           C  
ATOM    420  O   ILE A  55     -24.249  -0.313 -30.248  1.00  0.00           O  
ATOM    421  CB  ILE A  55     -24.414  -2.135 -27.839  1.00  0.00           C  
ATOM    422  CG1 ILE A  55     -23.980  -3.330 -26.961  1.00  0.00           C  
ATOM    423  CG2 ILE A  55     -25.813  -1.637 -27.405  1.00  0.00           C  
ATOM    424  CD1 ILE A  55     -23.798  -2.999 -25.477  1.00  0.00           C  
ATOM    425  N   SER A  56     -25.965  -1.570 -30.948  1.00  0.00           N  
ATOM    426  CA  SER A  56     -26.558  -0.511 -31.762  1.00  0.00           C  
ATOM    427  C   SER A  56     -27.345   0.462 -30.883  1.00  0.00           C  
ATOM    428  O   SER A  56     -28.234   0.049 -30.141  1.00  0.00           O  
ATOM    429  CB  SER A  56     -27.454  -1.105 -32.852  1.00  0.00           C  
ATOM    430  OG  SER A  56     -27.793  -0.097 -33.786  1.00  0.00           O  
ATOM    431  N   CYS A  57     -27.008   1.749 -30.948  1.00  0.00           N  
ATOM    432  CA  CYS A  57     -27.672   2.824 -30.219  1.00  0.00           C  
ATOM    433  C   CYS A  57     -27.896   4.017 -31.151  1.00  0.00           C  
ATOM    434  O   CYS A  57     -26.973   4.451 -31.829  1.00  0.00           O  
ATOM    435  CB  CYS A  57     -26.805   3.261 -29.029  1.00  0.00           C  
ATOM    436  SG  CYS A  57     -26.547   1.913 -27.845  1.00  0.00           S  
ATOM    437  N   ASP A  58     -29.101   4.580 -31.108  1.00  0.00           N  
ATOM    438  CA  ASP A  58     -29.531   5.731 -31.907  1.00  0.00           C  
ATOM    439  C   ASP A  58     -30.052   6.902 -31.051  1.00  0.00           C  
ATOM    440  O   ASP A  58     -30.388   7.963 -31.559  1.00  0.00           O  
ATOM    441  CB  ASP A  58     -30.591   5.249 -32.914  1.00  0.00           C  
ATOM    442  CG  ASP A  58     -31.835   4.619 -32.267  1.00  0.00           C  
ATOM    443  OD1 ASP A  58     -31.816   4.356 -31.041  1.00  0.00           O  
ATOM    444  OD2 ASP A  58     -32.800   4.374 -33.025  1.00  0.00           O  
ATOM    445  N   PHE A  59     -30.059   6.733 -29.728  1.00  0.00           N  
ATOM    446  CA  PHE A  59     -30.632   7.684 -28.778  1.00  0.00           C  
ATOM    447  C   PHE A  59     -29.640   8.736 -28.244  1.00  0.00           C  
ATOM    448  O   PHE A  59     -29.934   9.376 -27.235  1.00  0.00           O  
ATOM    449  CB  PHE A  59     -31.327   6.912 -27.657  1.00  0.00           C  
ATOM    450  CG  PHE A  59     -30.496   5.848 -26.978  1.00  0.00           C  
ATOM    451  CD1 PHE A  59     -30.904   4.503 -27.052  1.00  0.00           C  
ATOM    452  CD2 PHE A  59     -29.326   6.175 -26.276  1.00  0.00           C  
ATOM    453  CE1 PHE A  59     -30.160   3.504 -26.414  1.00  0.00           C  
ATOM    454  CE2 PHE A  59     -28.568   5.167 -25.639  1.00  0.00           C  
ATOM    455  CZ  PHE A  59     -28.998   3.840 -25.713  1.00  0.00           C  
ATOM    456  N   TRP A  60     -28.481   8.936 -28.869  1.00  0.00           N  
ATOM    457  CA  TRP A  60     -27.435   9.834 -28.351  1.00  0.00           C  
ATOM    458  C   TRP A  60     -27.897  11.270 -28.062  1.00  0.00           C  
ATOM    459  O   TRP A  60     -27.598  11.767 -26.973  1.00  0.00           O  
ATOM    460  CB  TRP A  60     -26.218   9.824 -29.290  1.00  0.00           C  
ATOM    461  CG  TRP A  60     -25.604   8.471 -29.489  1.00  0.00           C  
ATOM    462  CD1 TRP A  60     -25.605   7.760 -30.626  1.00  0.00           C  
ATOM    463  CD2 TRP A  60     -24.952   7.633 -28.479  1.00  0.00           C  
ATOM    464  NE1 TRP A  60     -24.990   6.540 -30.413  1.00  0.00           N  
ATOM    465  CE2 TRP A  60     -24.581   6.418 -29.107  1.00  0.00           C  
ATOM    466  CE3 TRP A  60     -24.649   7.794 -27.116  1.00  0.00           C  
ATOM    467  CZ2 TRP A  60     -23.939   5.369 -28.402  1.00  0.00           C  
ATOM    468  CZ3 TRP A  60     -24.013   6.756 -26.403  1.00  0.00           C  
ATOM    469  CH2 TRP A  60     -23.667   5.560 -27.045  1.00  0.00           C  
ATOM    470  N   PRO A  61     -28.686  11.935 -28.932  1.00  0.00           N  
ATOM    471  CA  PRO A  61     -29.201  13.276 -28.638  1.00  0.00           C  
ATOM    472  C   PRO A  61     -30.148  13.310 -27.433  1.00  0.00           C  
ATOM    473  O   PRO A  61     -30.061  14.199 -26.591  1.00  0.00           O  
ATOM    474  CB  PRO A  61     -29.902  13.738 -29.919  1.00  0.00           C  
ATOM    475  CG  PRO A  61     -29.281  12.874 -31.014  1.00  0.00           C  
ATOM    476  CD  PRO A  61     -29.032  11.557 -30.286  1.00  0.00           C  
ATOM    477  N   GLN A  62     -31.030  12.313 -27.304  1.00  0.00           N  
ATOM    478  CA  GLN A  62     -31.950  12.174 -26.179  1.00  0.00           C  
ATOM    479  C   GLN A  62     -31.171  11.917 -24.884  1.00  0.00           C  
ATOM    480  O   GLN A  62     -31.432  12.576 -23.880  1.00  0.00           O  
ATOM    481  CB  GLN A  62     -32.964  11.044 -26.407  1.00  0.00           C  
ATOM    482  CG  GLN A  62     -33.950  11.264 -27.573  1.00  0.00           C  
ATOM    483  CD  GLN A  62     -33.404  10.902 -28.959  1.00  0.00           C  
ATOM    484  OE1 GLN A  62     -32.242  10.587 -29.155  1.00  0.00           O  
ATOM    485  NE2 GLN A  62     -34.233  10.919 -29.981  1.00  0.00           N  
ATOM    486  N   LEU A  63     -30.194  11.019 -24.920  1.00  0.00           N  
ATOM    487  CA  LEU A  63     -29.350  10.705 -23.771  1.00  0.00           C  
ATOM    488  C   LEU A  63     -28.612  11.940 -23.263  1.00  0.00           C  
ATOM    489  O   LEU A  63     -28.624  12.211 -22.068  1.00  0.00           O  
ATOM    490  CB  LEU A  63     -28.375   9.577 -24.155  1.00  0.00           C  
ATOM    491  CG  LEU A  63     -27.380   9.215 -23.038  1.00  0.00           C  
ATOM    492  CD1 LEU A  63     -28.085   8.669 -21.798  1.00  0.00           C  
ATOM    493  CD2 LEU A  63     -26.410   8.142 -23.536  1.00  0.00           C  
ATOM    494  N   GLU A  64     -28.005  12.726 -24.152  1.00  0.00           N  
ATOM    495  CA  GLU A  64     -27.308  13.951 -23.760  1.00  0.00           C  
ATOM    496  C   GLU A  64     -28.250  14.946 -23.071  1.00  0.00           C  
ATOM    497  O   GLU A  64     -27.900  15.538 -22.048  1.00  0.00           O  
ATOM    498  CB  GLU A  64     -26.646  14.598 -24.996  1.00  0.00           C  
ATOM    499  CG  GLU A  64     -25.782  15.789 -24.571  1.00  0.00           C  
ATOM    500  CD  GLU A  64     -25.068  16.507 -25.729  1.00  0.00           C  
ATOM    501  OE1 GLU A  64     -24.712  17.694 -25.512  1.00  0.00           O  
ATOM    502  OE2 GLU A  64     -24.863  15.909 -26.806  1.00  0.00           O  
ATOM    503  N   GLN A  65     -29.479  15.098 -23.596  1.00  0.00           N  
ATOM    504  CA  GLN A  65     -30.469  16.000 -23.017  1.00  0.00           C  
ATOM    505  C   GLN A  65     -30.971  15.499 -21.649  1.00  0.00           C  
ATOM    506  O   GLN A  65     -31.093  16.299 -20.716  1.00  0.00           O  
ATOM    507  CB  GLN A  65     -31.614  16.199 -24.023  1.00  0.00           C  
ATOM    508  CG  GLN A  65     -32.512  17.370 -23.636  1.00  0.00           C  
ATOM    509  CD  GLN A  65     -31.777  18.727 -23.626  1.00  0.00           C  
ATOM    510  OE1 GLN A  65     -30.736  18.923 -24.236  1.00  0.00           O  
ATOM    511  NE2 GLN A  65     -32.285  19.702 -22.916  1.00  0.00           N  
ATOM    512  N   GLU A  66     -31.184  14.193 -21.496  1.00  0.00           N  
ATOM    513  CA  GLU A  66     -31.550  13.564 -20.229  1.00  0.00           C  
ATOM    514  C   GLU A  66     -30.443  13.733 -19.172  1.00  0.00           C  
ATOM    515  O   GLU A  66     -30.727  14.089 -18.030  1.00  0.00           O  
ATOM    516  CB  GLU A  66     -31.851  12.079 -20.457  1.00  0.00           C  
ATOM    517  CG  GLU A  66     -33.184  11.844 -21.194  1.00  0.00           C  
ATOM    518  CD  GLU A  66     -33.359  10.401 -21.712  1.00  0.00           C  
ATOM    519  OE1 GLU A  66     -34.351  10.139 -22.423  1.00  0.00           O  
ATOM    520  OE2 GLU A  66     -32.508   9.530 -21.449  1.00  0.00           O  
ATOM    521  N   MET A  67     -29.181  13.568 -19.566  1.00  0.00           N  
ATOM    522  CA  MET A  67     -28.025  13.799 -18.689  1.00  0.00           C  
ATOM    523  C   MET A  67     -27.961  15.250 -18.201  1.00  0.00           C  
ATOM    524  O   MET A  67     -27.796  15.494 -17.008  1.00  0.00           O  
ATOM    525  CB  MET A  67     -26.715  13.444 -19.417  1.00  0.00           C  
ATOM    526  CG  MET A  67     -26.531  11.945 -19.627  1.00  0.00           C  
ATOM    527  SD  MET A  67     -25.066  11.497 -20.624  1.00  0.00           S  
ATOM    528  CE  MET A  67     -23.731  11.860 -19.462  1.00  0.00           C  
ATOM    529  N   LYS A  68     -28.143  16.228 -19.102  1.00  0.00           N  
ATOM    530  CA  LYS A  68     -28.156  17.656 -18.761  1.00  0.00           C  
ATOM    531  C   LYS A  68     -29.315  18.007 -17.823  1.00  0.00           C  
ATOM    532  O   LYS A  68     -29.106  18.746 -16.868  1.00  0.00           O  
ATOM    533  CB  LYS A  68     -28.254  18.506 -20.036  1.00  0.00           C  
ATOM    534  CG  LYS A  68     -26.932  18.545 -20.821  1.00  0.00           C  
ATOM    535  CD  LYS A  68     -27.123  19.249 -22.172  1.00  0.00           C  
ATOM    536  CE  LYS A  68     -25.801  19.253 -22.931  1.00  0.00           C  
ATOM    537  NZ  LYS A  68     -25.966  19.641 -24.368  1.00  0.00           N  
ATOM    538  N   THR A  69     -30.506  17.449 -18.081  1.00  0.00           N  
ATOM    539  CA  THR A  69     -31.709  17.711 -17.279  1.00  0.00           C  
ATOM    540  C   THR A  69     -31.534  17.175 -15.854  1.00  0.00           C  
ATOM    541  O   THR A  69     -31.705  17.927 -14.902  1.00  0.00           O  
ATOM    542  CB  THR A  69     -32.953  17.110 -17.944  1.00  0.00           C  
ATOM    543  OG1 THR A  69     -33.086  17.628 -19.249  1.00  0.00           O  
ATOM    544  CG2 THR A  69     -34.239  17.458 -17.192  1.00  0.00           C  
ATOM    545  N   LEU A  70     -31.103  15.923 -15.691  1.00  0.00           N  
ATOM    546  CA  LEU A  70     -30.860  15.337 -14.370  1.00  0.00           C  
ATOM    547  C   LEU A  70     -29.742  16.056 -13.602  1.00  0.00           C  
ATOM    548  O   LEU A  70     -29.853  16.239 -12.389  1.00  0.00           O  
ATOM    549  CB  LEU A  70     -30.499  13.848 -14.528  1.00  0.00           C  
ATOM    550  CG  LEU A  70     -31.692  12.944 -14.884  1.00  0.00           C  
ATOM    551  CD1 LEU A  70     -31.166  11.537 -15.167  1.00  0.00           C  
ATOM    552  CD2 LEU A  70     -32.696  12.836 -13.743  1.00  0.00           C  
ATOM    553  N   ALA A  71     -28.701  16.501 -14.279  1.00  0.00           N  
ATOM    554  CA  ALA A  71     -27.635  17.273 -13.650  1.00  0.00           C  
ATOM    555  C   ALA A  71     -28.134  18.639 -13.148  1.00  0.00           C  
ATOM    556  O   ALA A  71     -27.809  19.029 -12.032  1.00  0.00           O  
ATOM    557  CB  ALA A  71     -26.484  17.431 -14.646  1.00  0.00           C  
ATOM    558  N   ALA A  72     -28.956  19.335 -13.937  1.00  0.00           N  
ATOM    559  CA  ALA A  72     -29.532  20.612 -13.552  1.00  0.00           C  
ATOM    560  C   ALA A  72     -30.474  20.480 -12.344  1.00  0.00           C  
ATOM    561  O   ALA A  72     -30.461  21.340 -11.466  1.00  0.00           O  
ATOM    562  CB  ALA A  72     -30.255  21.215 -14.766  1.00  0.00           C  
ATOM    563  N   GLU A  73     -31.239  19.390 -12.250  1.00  0.00           N  
ATOM    564  CA  GLU A  73     -32.089  19.089 -11.091  1.00  0.00           C  
ATOM    565  C   GLU A  73     -31.258  18.754  -9.836  1.00  0.00           C  
ATOM    566  O   GLU A  73     -31.592  19.207  -8.745  1.00  0.00           O  
ATOM    567  CB  GLU A  73     -33.031  17.914 -11.419  1.00  0.00           C  
ATOM    568  CG  GLU A  73     -34.163  18.269 -12.395  1.00  0.00           C  
ATOM    569  CD  GLU A  73     -35.115  17.072 -12.721  1.00  0.00           C  
ATOM    570  OE1 GLU A  73     -36.073  17.277 -13.489  1.00  0.00           O  
ATOM    571  OE2 GLU A  73     -34.914  15.948 -12.191  1.00  0.00           O  
ATOM    572  N   GLN A  74     -30.165  18.002  -9.990  1.00  0.00           N  
ATOM    573  CA  GLN A  74     -29.346  17.545  -8.868  1.00  0.00           C  
ATOM    574  C   GLN A  74     -28.419  18.635  -8.301  1.00  0.00           C  
ATOM    575  O   GLN A  74     -28.043  18.588  -7.126  1.00  0.00           O  
ATOM    576  CB  GLN A  74     -28.536  16.315  -9.324  1.00  0.00           C  
ATOM    577  CG  GLN A  74     -27.723  15.659  -8.201  1.00  0.00           C  
ATOM    578  CD  GLN A  74     -28.575  15.006  -7.104  1.00  0.00           C  
ATOM    579  OE1 GLN A  74     -29.688  14.552  -7.324  1.00  0.00           O  
ATOM    580  NE2 GLN A  74     -28.062  14.913  -5.909  1.00  0.00           N  
ATOM    581  N   GLN A  75     -27.986  19.598  -9.094  1.00  0.00           N  
ATOM    582  CA  GLN A  75     -26.989  20.635  -8.800  1.00  0.00           C  
ATOM    583  C   GLN A  75     -25.584  20.110  -8.478  1.00  0.00           C  
ATOM    584  O   GLN A  75     -24.634  20.429  -9.194  1.00  0.00           O  
ATOM    585  CB  GLN A  75     -27.503  21.607  -7.718  1.00  0.00           C  
ATOM    586  CG  GLN A  75     -28.731  22.414  -8.157  1.00  0.00           C  
ATOM    587  CD  GLN A  75     -28.377  23.349  -9.321  1.00  0.00           C  
ATOM    588  OE1 GLN A  75     -27.348  24.014  -9.329  1.00  0.00           O  
ATOM    589  NE2 GLN A  75     -29.186  23.393 -10.349  1.00  0.00           N  
ATOM    590  N   ASN A  76     -25.431  19.285  -7.426  1.00  0.00           N  
ATOM    591  CA  ASN A  76     -24.155  18.705  -7.026  1.00  0.00           C  
ATOM    592  C   ASN A  76     -24.307  17.220  -6.707  1.00  0.00           C  
ATOM    593  O   ASN A  76     -25.208  16.826  -5.964  1.00  0.00           O  
ATOM    594  CB  ASN A  76     -23.577  19.488  -5.835  1.00  0.00           C  
ATOM    595  CG  ASN A  76     -22.817  20.709  -6.304  1.00  0.00           C  
ATOM    596  OD1 ASN A  76     -21.862  20.607  -7.051  1.00  0.00           O  
ATOM    597  ND2 ASN A  76     -23.187  21.901  -5.890  1.00  0.00           N  
ATOM    598  N   GLY A  77     -23.426  16.389  -7.259  1.00  0.00           N  
ATOM    599  CA  GLY A  77     -23.491  14.948  -7.024  1.00  0.00           C  
ATOM    600  C   GLY A  77     -22.801  14.114  -8.094  1.00  0.00           C  
ATOM    601  O   GLY A  77     -21.769  14.486  -8.653  1.00  0.00           O  
ATOM    602  N   VAL A  78     -23.400  12.951  -8.338  1.00  0.00           N  
ATOM    603  CA  VAL A  78     -22.889  11.927  -9.243  1.00  0.00           C  
ATOM    604  C   VAL A  78     -24.000  11.482 -10.179  1.00  0.00           C  
ATOM    605  O   VAL A  78     -25.049  11.032  -9.731  1.00  0.00           O  
ATOM    606  CB  VAL A  78     -22.341  10.728  -8.454  1.00  0.00           C  
ATOM    607  CG1 VAL A  78     -21.784   9.651  -9.381  1.00  0.00           C  
ATOM    608  CG2 VAL A  78     -21.220  11.147  -7.485  1.00  0.00           C  
ATOM    609  N   LEU A  79     -23.746  11.551 -11.484  1.00  0.00           N  
ATOM    610  CA  LEU A  79     -24.611  11.006 -12.527  1.00  0.00           C  
ATOM    611  C   LEU A  79     -24.030   9.683 -13.031  1.00  0.00           C  
ATOM    612  O   LEU A  79     -22.913   9.642 -13.539  1.00  0.00           O  
ATOM    613  CB  LEU A  79     -24.759  12.051 -13.641  1.00  0.00           C  
ATOM    614  CG  LEU A  79     -25.510  11.557 -14.893  1.00  0.00           C  
ATOM    615  CD1 LEU A  79     -26.979  11.276 -14.620  1.00  0.00           C  
ATOM    616  CD2 LEU A  79     -25.435  12.632 -15.979  1.00  0.00           C  
ATOM    617  N   LYS A  80     -24.814   8.598 -12.929  1.00  0.00           N  
ATOM    618  CA  LYS A  80     -24.481   7.301 -13.516  1.00  0.00           C  
ATOM    619  C   LYS A  80     -25.358   7.048 -14.739  1.00  0.00           C  
ATOM    620  O   LYS A  80     -26.575   7.187 -14.659  1.00  0.00           O  
ATOM    621  CB  LYS A  80     -24.604   6.201 -12.450  1.00  0.00           C  
ATOM    622  CG  LYS A  80     -24.089   4.841 -12.956  1.00  0.00           C  
ATOM    623  CD  LYS A  80     -24.186   3.777 -11.850  1.00  0.00           C  
ATOM    624  CE  LYS A  80     -23.676   2.435 -12.378  1.00  0.00           C  
ATOM    625  NZ  LYS A  80     -23.810   1.346 -11.368  1.00  0.00           N  
ATOM    626  N   VAL A  81     -24.740   6.633 -15.836  1.00  0.00           N  
ATOM    627  CA  VAL A  81     -25.433   6.197 -17.057  1.00  0.00           C  
ATOM    628  C   VAL A  81     -25.024   4.767 -17.356  1.00  0.00           C  
ATOM    629  O   VAL A  81     -23.832   4.477 -17.420  1.00  0.00           O  
ATOM    630  CB  VAL A  81     -25.118   7.109 -18.255  1.00  0.00           C  
ATOM    631  CG1 VAL A  81     -25.903   6.678 -19.497  1.00  0.00           C  
ATOM    632  CG2 VAL A  81     -25.456   8.573 -17.954  1.00  0.00           C  
ATOM    633  N   VAL A  82     -25.998   3.881 -17.549  1.00  0.00           N  
ATOM    634  CA  VAL A  82     -25.807   2.503 -18.002  1.00  0.00           C  
ATOM    635  C   VAL A  82     -26.471   2.353 -19.363  1.00  0.00           C  
ATOM    636  O   VAL A  82     -27.596   2.810 -19.544  1.00  0.00           O  
ATOM    637  CB  VAL A  82     -26.390   1.491 -16.996  1.00  0.00           C  
ATOM    638  CG1 VAL A  82     -26.207   0.046 -17.447  1.00  0.00           C  
ATOM    639  CG2 VAL A  82     -25.760   1.644 -15.603  1.00  0.00           C  
ATOM    640  N   ILE A  83     -25.798   1.695 -20.297  1.00  0.00           N  
ATOM    641  CA  ILE A  83     -26.374   1.258 -21.563  1.00  0.00           C  
ATOM    642  C   ILE A  83     -26.234  -0.252 -21.637  1.00  0.00           C  
ATOM    643  O   ILE A  83     -25.146  -0.779 -21.430  1.00  0.00           O  
ATOM    644  CB  ILE A  83     -25.709   1.964 -22.768  1.00  0.00           C  
ATOM    645  CG1 ILE A  83     -25.911   3.491 -22.672  1.00  0.00           C  
ATOM    646  CG2 ILE A  83     -26.290   1.417 -24.090  1.00  0.00           C  
ATOM    647  CD1 ILE A  83     -25.213   4.292 -23.788  1.00  0.00           C  
ATOM    648  N   SER A  84     -27.328  -0.966 -21.929  1.00  0.00           N  
ATOM    649  CA  SER A  84     -27.330  -2.401 -22.204  1.00  0.00           C  
ATOM    650  C   SER A  84     -27.840  -2.679 -23.613  1.00  0.00           C  
ATOM    651  O   SER A  84     -28.488  -1.837 -24.231  1.00  0.00           O  
ATOM    652  CB  SER A  84     -28.161  -3.156 -21.161  1.00  0.00           C  
ATOM    653  OG  SER A  84     -29.531  -3.115 -21.500  1.00  0.00           O  
ATOM    654  N   ARG A  85     -27.601  -3.897 -24.112  1.00  0.00           N  
ATOM    655  CA  ARG A  85     -28.146  -4.352 -25.400  1.00  0.00           C  
ATOM    656  C   ARG A  85     -29.681  -4.469 -25.402  1.00  0.00           C  
ATOM    657  O   ARG A  85     -30.266  -4.616 -26.460  1.00  0.00           O  
ATOM    658  CB  ARG A  85     -27.471  -5.672 -25.782  1.00  0.00           C  
ATOM    659  CG  ARG A  85     -27.570  -5.957 -27.294  1.00  0.00           C  
ATOM    660  CD  ARG A  85     -26.906  -7.287 -27.677  1.00  0.00           C  
ATOM    661  NE  ARG A  85     -25.521  -7.342 -27.233  1.00  0.00           N  
ATOM    662  CZ  ARG A  85     -24.448  -6.822 -27.800  1.00  0.00           C  
ATOM    663  NH1 ARG A  85     -24.470  -6.292 -28.986  1.00  0.00           N  
ATOM    664  NH2 ARG A  85     -23.329  -6.843 -27.151  1.00  0.00           N  
ATOM    665  N   GLY A  86     -30.310  -4.399 -24.237  1.00  0.00           N  
ATOM    666  CA  GLY A  86     -31.735  -4.625 -24.086  1.00  0.00           C  
ATOM    667  C   GLY A  86     -32.076  -6.106 -23.878  1.00  0.00           C  
ATOM    668  O   GLY A  86     -31.231  -6.898 -23.468  1.00  0.00           O  
ATOM    669  N   SER A  87     -33.330  -6.472 -24.150  1.00  0.00           N  
ATOM    670  CA  SER A  87     -33.828  -7.837 -23.989  1.00  0.00           C  
ATOM    671  C   SER A  87     -33.732  -8.644 -25.287  1.00  0.00           C  
ATOM    672  O   SER A  87     -33.543  -8.096 -26.369  1.00  0.00           O  
ATOM    673  CB  SER A  87     -35.268  -7.815 -23.472  1.00  0.00           C  
ATOM    674  OG  SER A  87     -35.326  -7.210 -22.197  1.00  0.00           O  
ATOM    675  N   GLY A  88     -33.890  -9.967 -25.186  1.00  0.00           N  
ATOM    676  CA  GLY A  88     -33.957 -10.857 -26.338  1.00  0.00           C  
ATOM    677  C   GLY A  88     -32.642 -11.559 -26.668  1.00  0.00           C  
ATOM    678  O   GLY A  88     -31.676 -11.533 -25.903  1.00  0.00           O  
ATOM    679  N   GLY A  89     -32.639 -12.253 -27.811  1.00  0.00           N  
ATOM    680  CA  GLY A  89     -31.598 -13.214 -28.157  1.00  0.00           C  
ATOM    681  C   GLY A  89     -31.788 -14.558 -27.444  1.00  0.00           C  
ATOM    682  O   GLY A  89     -32.428 -14.656 -26.394  1.00  0.00           O  
ATOM    683  N   ARG A  90     -31.218 -15.633 -28.004  1.00  0.00           N  
ATOM    684  CA  ARG A  90     -31.246 -16.963 -27.401  1.00  0.00           C  
ATOM    685  C   ARG A  90     -29.901 -17.262 -26.741  1.00  0.00           C  
ATOM    686  O   ARG A  90     -28.900 -17.441 -27.448  1.00  0.00           O  
ATOM    687  CB  ARG A  90     -31.651 -18.005 -28.454  1.00  0.00           C  
ATOM    688  CG  ARG A  90     -31.912 -19.385 -27.809  1.00  0.00           C  
ATOM    689  CD  ARG A  90     -32.393 -20.387 -28.861  1.00  0.00           C  
ATOM    690  NE  ARG A  90     -32.689 -21.696 -28.255  1.00  0.00           N  
ATOM    691  CZ  ARG A  90     -33.158 -22.768 -28.884  1.00  0.00           C  
ATOM    692  NH1 ARG A  90     -33.402 -22.750 -30.159  1.00  0.00           N  
ATOM    693  NH2 ARG A  90     -33.384 -23.873 -28.227  1.00  0.00           N  
ATOM    694  N   GLY A  91     -29.887 -17.348 -25.419  1.00  0.00           N  
ATOM    695  CA  GLY A  91     -28.644 -17.503 -24.675  1.00  0.00           C  
ATOM    696  C   GLY A  91     -27.703 -16.318 -24.928  1.00  0.00           C  
ATOM    697  O   GLY A  91     -28.141 -15.174 -24.884  1.00  0.00           O  
ATOM    698  N   TYR A  92     -26.449 -16.604 -25.253  1.00  0.00           N  
ATOM    699  CA  TYR A  92     -25.461 -15.554 -25.547  1.00  0.00           C  
ATOM    700  C   TYR A  92     -25.658 -14.866 -26.907  1.00  0.00           C  
ATOM    701  O   TYR A  92     -25.098 -13.796 -27.126  1.00  0.00           O  
ATOM    702  CB  TYR A  92     -24.052 -16.145 -25.444  1.00  0.00           C  
ATOM    703  CG  TYR A  92     -23.725 -16.727 -24.080  1.00  0.00           C  
ATOM    704  CD1 TYR A  92     -23.835 -15.932 -22.929  1.00  0.00           C  
ATOM    705  CD2 TYR A  92     -23.324 -18.070 -23.959  1.00  0.00           C  
ATOM    706  CE1 TYR A  92     -23.546 -16.464 -21.661  1.00  0.00           C  
ATOM    707  CE2 TYR A  92     -23.033 -18.611 -22.699  1.00  0.00           C  
ATOM    708  CZ  TYR A  92     -23.143 -17.802 -21.550  1.00  0.00           C  
ATOM    709  OH  TYR A  92     -22.867 -18.323 -20.314  1.00  0.00           O  
ATOM    710  N   SER A  93     -26.458 -15.434 -27.803  1.00  0.00           N  
ATOM    711  CA  SER A  93     -26.703 -14.847 -29.122  1.00  0.00           C  
ATOM    712  C   SER A  93     -27.365 -13.473 -28.996  1.00  0.00           C  
ATOM    713  O   SER A  93     -28.304 -13.291 -28.224  1.00  0.00           O  
ATOM    714  CB  SER A  93     -27.570 -15.769 -29.981  1.00  0.00           C  
ATOM    715  OG  SER A  93     -27.793 -15.178 -31.255  1.00  0.00           O  
ATOM    716  N   THR A  94     -26.914 -12.524 -29.808  1.00  0.00           N  
ATOM    717  CA  THR A  94     -27.475 -11.175 -29.892  1.00  0.00           C  
ATOM    718  C   THR A  94     -28.484 -11.021 -31.024  1.00  0.00           C  
ATOM    719  O   THR A  94     -29.107  -9.964 -31.146  1.00  0.00           O  
ATOM    720  CB  THR A  94     -26.355 -10.143 -30.043  1.00  0.00           C  
ATOM    721  OG1 THR A  94     -25.610 -10.403 -31.213  1.00  0.00           O  
ATOM    722  CG2 THR A  94     -25.370 -10.189 -28.868  1.00  0.00           C  
ATOM    723  N   LEU A  95     -28.678 -12.055 -31.844  1.00  0.00           N  
ATOM    724  CA  LEU A  95     -29.639 -12.041 -32.936  1.00  0.00           C  
ATOM    725  C   LEU A  95     -31.052 -11.836 -32.396  1.00  0.00           C  
ATOM    726  O   LEU A  95     -31.479 -12.525 -31.470  1.00  0.00           O  
ATOM    727  CB  LEU A  95     -29.560 -13.350 -33.744  1.00  0.00           C  
ATOM    728  CG  LEU A  95     -28.291 -13.511 -34.583  1.00  0.00           C  
ATOM    729  CD1 LEU A  95     -28.191 -14.935 -35.123  1.00  0.00           C  
ATOM    730  CD2 LEU A  95     -28.260 -12.551 -35.776  1.00  0.00           C  
ATOM    731  N   ASN A  96     -31.774 -10.892 -32.982  1.00  0.00           N  
ATOM    732  CA  ASN A  96     -33.121 -10.495 -32.574  1.00  0.00           C  
ATOM    733  C   ASN A  96     -33.209  -9.979 -31.122  1.00  0.00           C  
ATOM    734  O   ASN A  96     -34.267 -10.058 -30.505  1.00  0.00           O  
ATOM    735  CB  ASN A  96     -34.123 -11.625 -32.870  1.00  0.00           C  
ATOM    736  CG  ASN A  96     -34.082 -12.111 -34.310  1.00  0.00           C  
ATOM    737  OD1 ASN A  96     -33.844 -11.371 -35.244  1.00  0.00           O  
ATOM    738  ND2 ASN A  96     -34.325 -13.385 -34.529  1.00  0.00           N  
ATOM    739  N   SER A  97     -32.121  -9.465 -30.574  1.00  0.00           N  
ATOM    740  CA  SER A  97     -32.199  -8.705 -29.330  1.00  0.00           C  
ATOM    741  C   SER A  97     -32.961  -7.392 -29.568  1.00  0.00           C  
ATOM    742  O   SER A  97     -32.906  -6.814 -30.655  1.00  0.00           O  
ATOM    743  CB  SER A  97     -30.814  -8.452 -28.733  1.00  0.00           C  
ATOM    744  OG  SER A  97     -29.986  -7.708 -29.607  1.00  0.00           O  
ATOM    745  N   GLY A  98     -33.668  -6.935 -28.525  1.00  0.00           N  
ATOM    746  CA  GLY A  98     -34.438  -5.701 -28.563  1.00  0.00           C  
ATOM    747  C   GLY A  98     -33.568  -4.444 -28.638  1.00  0.00           C  
ATOM    748  O   GLY A  98     -32.344  -4.529 -28.629  1.00  0.00           O  
ATOM    749  N   PRO A  99     -34.212  -3.259 -28.697  1.00  0.00           N  
ATOM    750  CA  PRO A  99     -33.488  -1.990 -28.707  1.00  0.00           C  
ATOM    751  C   PRO A  99     -32.668  -1.829 -27.425  1.00  0.00           C  
ATOM    752  O   PRO A  99     -33.058  -2.299 -26.356  1.00  0.00           O  
ATOM    753  CB  PRO A  99     -34.560  -0.915 -28.866  1.00  0.00           C  
ATOM    754  CG  PRO A  99     -35.802  -1.552 -28.250  1.00  0.00           C  
ATOM    755  CD  PRO A  99     -35.649  -3.023 -28.625  1.00  0.00           C  
ATOM    756  N   ALA A 100     -31.544  -1.137 -27.547  1.00  0.00           N  
ATOM    757  CA  ALA A 100     -30.678  -0.869 -26.412  1.00  0.00           C  
ATOM    758  C   ALA A 100     -31.419  -0.095 -25.303  1.00  0.00           C  
ATOM    759  O   ALA A 100     -32.199   0.823 -25.567  1.00  0.00           O  
ATOM    760  CB  ALA A 100     -29.428  -0.126 -26.893  1.00  0.00           C  
ATOM    761  N   THR A 101     -31.153  -0.452 -24.053  1.00  0.00           N  
ATOM    762  CA  THR A 101     -31.696   0.205 -22.865  1.00  0.00           C  
ATOM    763  C   THR A 101     -30.720   1.258 -22.365  1.00  0.00           C  
ATOM    764  O   THR A 101     -29.534   0.985 -22.224  1.00  0.00           O  
ATOM    765  CB  THR A 101     -31.985  -0.822 -21.764  1.00  0.00           C  
ATOM    766  OG1 THR A 101     -32.858  -1.816 -22.232  1.00  0.00           O  
ATOM    767  CG2 THR A 101     -32.645  -0.199 -20.538  1.00  0.00           C  
ATOM    768  N   ARG A 102     -31.210   2.452 -22.042  1.00  0.00           N  
ATOM    769  CA  ARG A 102     -30.451   3.477 -21.317  1.00  0.00           C  
ATOM    770  C   ARG A 102     -31.039   3.699 -19.923  1.00  0.00           C  
ATOM    771  O   ARG A 102     -32.252   3.839 -19.776  1.00  0.00           O  
ATOM    772  CB  ARG A 102     -30.332   4.773 -22.140  1.00  0.00           C  
ATOM    773  CG  ARG A 102     -31.659   5.506 -22.338  1.00  0.00           C  
ATOM    774  CD  ARG A 102     -31.483   6.729 -23.241  1.00  0.00           C  
ATOM    775  NE  ARG A 102     -32.718   7.508 -23.354  1.00  0.00           N  
ATOM    776  CZ  ARG A 102     -33.781   7.270 -24.122  1.00  0.00           C  
ATOM    777  NH1 ARG A 102     -33.846   6.244 -24.930  1.00  0.00           N  
ATOM    778  NH2 ARG A 102     -34.792   8.061 -24.075  1.00  0.00           N  
ATOM    779  N   ILE A 103     -30.193   3.725 -18.909  1.00  0.00           N  
ATOM    780  CA  ILE A 103     -30.563   3.855 -17.497  1.00  0.00           C  
ATOM    781  C   ILE A 103     -29.742   4.996 -16.893  1.00  0.00           C  
ATOM    782  O   ILE A 103     -28.513   4.914 -16.845  1.00  0.00           O  
ATOM    783  CB  ILE A 103     -30.322   2.540 -16.726  1.00  0.00           C  
ATOM    784  CG1 ILE A 103     -30.943   1.318 -17.434  1.00  0.00           C  
ATOM    785  CG2 ILE A 103     -30.835   2.682 -15.285  1.00  0.00           C  
ATOM    786  CD1 ILE A 103     -30.603  -0.035 -16.788  1.00  0.00           C  
ATOM    787  N   LEU A 104     -30.419   6.034 -16.419  1.00  0.00           N  
ATOM    788  CA  LEU A 104     -29.785   7.175 -15.770  1.00  0.00           C  
ATOM    789  C   LEU A 104     -30.201   7.245 -14.306  1.00  0.00           C  
ATOM    790  O   LEU A 104     -31.350   6.997 -13.955  1.00  0.00           O  
ATOM    791  CB  LEU A 104     -30.124   8.488 -16.498  1.00  0.00           C  
ATOM    792  CG  LEU A 104     -29.547   8.637 -17.922  1.00  0.00           C  
ATOM    793  CD1 LEU A 104     -30.359   7.893 -18.989  1.00  0.00           C  
ATOM    794  CD2 LEU A 104     -29.546  10.115 -18.312  1.00  0.00           C  
ATOM    795  N   SER A 105     -29.272   7.628 -13.442  1.00  0.00           N  
ATOM    796  CA  SER A 105     -29.542   7.902 -12.032  1.00  0.00           C  
ATOM    797  C   SER A 105     -28.604   8.974 -11.503  1.00  0.00           C  
ATOM    798  O   SER A 105     -27.462   9.089 -11.951  1.00  0.00           O  
ATOM    799  CB  SER A 105     -29.419   6.630 -11.192  1.00  0.00           C  
ATOM    800  OG  SER A 105     -28.129   6.053 -11.290  1.00  0.00           O  
ATOM    801  N   VAL A 106     -29.072   9.738 -10.514  1.00  0.00           N  
ATOM    802  CA  VAL A 106     -28.284  10.737  -9.791  1.00  0.00           C  
ATOM    803  C   VAL A 106     -28.234  10.393  -8.310  1.00  0.00           C  
ATOM    804  O   VAL A 106     -29.212   9.921  -7.740  1.00  0.00           O  
ATOM    805  CB  VAL A 106     -28.794  12.175 -10.018  1.00  0.00           C  
ATOM    806  CG1 VAL A 106     -28.067  12.798 -11.199  1.00  0.00           C  
ATOM    807  CG2 VAL A 106     -30.303  12.262 -10.262  1.00  0.00           C  
ATOM    808  N   THR A 107     -27.081  10.608  -7.695  1.00  0.00           N  
ATOM    809  CA  THR A 107     -26.847  10.404  -6.263  1.00  0.00           C  
ATOM    810  C   THR A 107     -26.016  11.554  -5.700  1.00  0.00           C  
ATOM    811  O   THR A 107     -25.377  12.297  -6.448  1.00  0.00           O  
ATOM    812  CB  THR A 107     -26.148   9.059  -5.986  1.00  0.00           C  
ATOM    813  OG1 THR A 107     -24.943   8.949  -6.696  1.00  0.00           O  
ATOM    814  CG2 THR A 107     -27.012   7.861  -6.372  1.00  0.00           C  
ATOM    815  N   ALA A 108     -26.015  11.703  -4.373  1.00  0.00           N  
ATOM    816  CA  ALA A 108     -25.182  12.685  -3.707  1.00  0.00           C  
ATOM    817  C   ALA A 108     -23.681  12.420  -3.944  1.00  0.00           C  
ATOM    818  O   ALA A 108     -23.250  11.284  -4.136  1.00  0.00           O  
ATOM    819  CB  ALA A 108     -25.527  12.700  -2.216  1.00  0.00           C  
ATOM    820  N   TYR A 109     -22.878  13.495  -3.911  1.00  0.00           N  
ATOM    821  CA  TYR A 109     -21.421  13.363  -3.968  1.00  0.00           C  
ATOM    822  C   TYR A 109     -20.893  12.717  -2.675  1.00  0.00           C  
ATOM    823  O   TYR A 109     -21.309  13.131  -1.589  1.00  0.00           O  
ATOM    824  CB  TYR A 109     -20.796  14.738  -4.215  1.00  0.00           C  
ATOM    825  CG  TYR A 109     -19.292  14.682  -4.379  1.00  0.00           C  
ATOM    826  CD1 TYR A 109     -18.446  15.114  -3.339  1.00  0.00           C  
ATOM    827  CD2 TYR A 109     -18.726  14.178  -5.568  1.00  0.00           C  
ATOM    828  CE1 TYR A 109     -17.050  15.047  -3.487  1.00  0.00           C  
ATOM    829  CE2 TYR A 109     -17.330  14.115  -5.720  1.00  0.00           C  
ATOM    830  CZ  TYR A 109     -16.493  14.556  -4.681  1.00  0.00           C  
ATOM    831  OH  TYR A 109     -15.133  14.507  -4.834  1.00  0.00           O  
ATOM    832  N   PRO A 110     -19.997  11.728  -2.744  1.00  0.00           N  
ATOM    833  CA  PRO A 110     -19.478  11.063  -1.550  1.00  0.00           C  
ATOM    834  C   PRO A 110     -18.610  11.992  -0.698  1.00  0.00           C  
ATOM    835  O   PRO A 110     -17.560  12.441  -1.149  1.00  0.00           O  
ATOM    836  CB  PRO A 110     -18.698   9.846  -2.058  1.00  0.00           C  
ATOM    837  CG  PRO A 110     -19.216   9.615  -3.471  1.00  0.00           C  
ATOM    838  CD  PRO A 110     -19.556  11.027  -3.935  1.00  0.00           C  
ATOM    839  N   ALA A 111     -18.991  12.221   0.555  1.00  0.00           N  
ATOM    840  CA  ALA A 111     -18.290  13.147   1.448  1.00  0.00           C  
ATOM    841  C   ALA A 111     -16.855  12.713   1.818  1.00  0.00           C  
ATOM    842  O   ALA A 111     -16.018  13.551   2.143  1.00  0.00           O  
ATOM    843  CB  ALA A 111     -19.156  13.314   2.708  1.00  0.00           C  
ATOM    844  N   HIS A 112     -16.540  11.409   1.764  1.00  0.00           N  
ATOM    845  CA  HIS A 112     -15.234  10.896   2.167  1.00  0.00           C  
ATOM    846  C   HIS A 112     -14.083  11.364   1.260  1.00  0.00           C  
ATOM    847  O   HIS A 112     -12.936  11.386   1.699  1.00  0.00           O  
ATOM    848  CB  HIS A 112     -15.276   9.361   2.253  1.00  0.00           C  
ATOM    849  CG  HIS A 112     -15.526   8.677   0.940  1.00  0.00           C  
ATOM    850  ND1 HIS A 112     -16.736   8.238   0.461  1.00  0.00           N  
ATOM    851  CD2 HIS A 112     -14.579   8.334  -0.001  1.00  0.00           C  
ATOM    852  CE1 HIS A 112     -16.536   7.646  -0.726  1.00  0.00           C  
ATOM    853  NE2 HIS A 112     -15.246   7.694  -1.040  1.00  0.00           N  
ATOM    854  N   TYR A 113     -14.372  11.768   0.023  1.00  0.00           N  
ATOM    855  CA  TYR A 113     -13.338  12.219  -0.912  1.00  0.00           C  
ATOM    856  C   TYR A 113     -12.607  13.476  -0.437  1.00  0.00           C  
ATOM    857  O   TYR A 113     -11.414  13.595  -0.685  1.00  0.00           O  
ATOM    858  CB  TYR A 113     -13.937  12.437  -2.297  1.00  0.00           C  
ATOM    859  CG  TYR A 113     -14.238  11.172  -3.080  1.00  0.00           C  
ATOM    860  CD1 TYR A 113     -13.253  10.172  -3.227  1.00  0.00           C  
ATOM    861  CD2 TYR A 113     -15.483  10.997  -3.711  1.00  0.00           C  
ATOM    862  CE1 TYR A 113     -13.513   9.016  -3.973  1.00  0.00           C  
ATOM    863  CE2 TYR A 113     -15.751   9.839  -4.460  1.00  0.00           C  
ATOM    864  CZ  TYR A 113     -14.764   8.845  -4.593  1.00  0.00           C  
ATOM    865  OH  TYR A 113     -15.021   7.713  -5.312  1.00  0.00           O  
ATOM    866  N   ASP A 114     -13.273  14.394   0.256  1.00  0.00           N  
ATOM    867  CA  ASP A 114     -12.618  15.616   0.726  1.00  0.00           C  
ATOM    868  C   ASP A 114     -11.583  15.321   1.815  1.00  0.00           C  
ATOM    869  O   ASP A 114     -10.488  15.884   1.794  1.00  0.00           O  
ATOM    870  CB  ASP A 114     -13.673  16.624   1.208  1.00  0.00           C  
ATOM    871  CG  ASP A 114     -14.543  17.139   0.055  1.00  0.00           C  
ATOM    872  OD1 ASP A 114     -14.037  17.198  -1.100  1.00  0.00           O  
ATOM    873  OD2 ASP A 114     -15.724  17.446   0.310  1.00  0.00           O  
ATOM    874  N   ARG A 115     -11.874  14.374   2.712  1.00  0.00           N  
ATOM    875  CA  ARG A 115     -10.914  13.911   3.718  1.00  0.00           C  
ATOM    876  C   ARG A 115      -9.711  13.231   3.071  1.00  0.00           C  
ATOM    877  O   ARG A 115      -8.578  13.610   3.342  1.00  0.00           O  
ATOM    878  CB  ARG A 115     -11.607  12.963   4.716  1.00  0.00           C  
ATOM    879  CG  ARG A 115     -10.725  12.756   5.955  1.00  0.00           C  
ATOM    880  CD  ARG A 115     -11.236  11.623   6.839  1.00  0.00           C  
ATOM    881  NE  ARG A 115     -10.844  10.324   6.285  1.00  0.00           N  
ATOM    882  CZ  ARG A 115     -11.464   9.175   6.417  1.00  0.00           C  
ATOM    883  NH1 ARG A 115     -12.545   9.063   7.117  1.00  0.00           N  
ATOM    884  NH2 ARG A 115     -10.978   8.110   5.839  1.00  0.00           N  
ATOM    885  N   LEU A 116      -9.961  12.283   2.169  1.00  0.00           N  
ATOM    886  CA  LEU A 116      -8.899  11.535   1.494  1.00  0.00           C  
ATOM    887  C   LEU A 116      -7.993  12.441   0.644  1.00  0.00           C  
ATOM    888  O   LEU A 116      -6.801  12.186   0.547  1.00  0.00           O  
ATOM    889  CB  LEU A 116      -9.530  10.447   0.612  1.00  0.00           C  
ATOM    890  CG  LEU A 116     -10.214   9.302   1.370  1.00  0.00           C  
ATOM    891  CD1 LEU A 116     -10.905   8.381   0.373  1.00  0.00           C  
ATOM    892  CD2 LEU A 116      -9.225   8.476   2.185  1.00  0.00           C  
ATOM    893  N   ARG A 117      -8.535  13.524   0.069  1.00  0.00           N  
ATOM    894  CA  ARG A 117      -7.736  14.489  -0.706  1.00  0.00           C  
ATOM    895  C   ARG A 117      -6.716  15.234   0.162  1.00  0.00           C  
ATOM    896  O   ARG A 117      -5.626  15.516  -0.304  1.00  0.00           O  
ATOM    897  CB  ARG A 117      -8.682  15.456  -1.427  1.00  0.00           C  
ATOM    898  CG  ARG A 117      -8.022  16.102  -2.644  1.00  0.00           C  
ATOM    899  CD  ARG A 117      -8.933  17.125  -3.336  1.00  0.00           C  
ATOM    900  NE  ARG A 117     -10.229  16.539  -3.738  1.00  0.00           N  
ATOM    901  CZ  ARG A 117     -11.441  16.940  -3.357  1.00  0.00           C  
ATOM    902  NH1 ARG A 117     -11.620  18.030  -2.691  1.00  0.00           N  
ATOM    903  NH2 ARG A 117     -12.488  16.235  -3.621  1.00  0.00           N  
ATOM    904  N   ASN A 118      -7.065  15.510   1.421  1.00  0.00           N  
ATOM    905  CA  ASN A 118      -6.198  16.216   2.360  1.00  0.00           C  
ATOM    906  C   ASN A 118      -5.210  15.282   3.079  1.00  0.00           C  
ATOM    907  O   ASN A 118      -4.064  15.655   3.306  1.00  0.00           O  
ATOM    908  CB  ASN A 118      -7.079  16.952   3.384  1.00  0.00           C  
ATOM    909  CG  ASN A 118      -7.844  18.116   2.778  1.00  0.00           C  
ATOM    910  OD1 ASN A 118      -7.485  18.715   1.786  1.00  0.00           O  
ATOM    911  ND2 ASN A 118      -8.941  18.500   3.391  1.00  0.00           N  
ATOM    912  N   GLU A 119      -5.644  14.070   3.447  1.00  0.00           N  
ATOM    913  CA  GLU A 119      -4.824  13.101   4.192  1.00  0.00           C  
ATOM    914  C   GLU A 119      -3.915  12.263   3.276  1.00  0.00           C  
ATOM    915  O   GLU A 119      -2.892  11.733   3.719  1.00  0.00           O  
ATOM    916  CB  GLU A 119      -5.742  12.195   5.040  1.00  0.00           C  
ATOM    917  CG  GLU A 119      -6.454  12.955   6.173  1.00  0.00           C  
ATOM    918  CD  GLU A 119      -7.459  12.095   6.990  1.00  0.00           C  
ATOM    919  OE1 GLU A 119      -8.102  12.666   7.898  1.00  0.00           O  
ATOM    920  OE2 GLU A 119      -7.650  10.892   6.699  1.00  0.00           O  
ATOM    921  N   GLY A 120      -4.267  12.169   2.002  1.00  0.00           N  
ATOM    922  CA  GLY A 120      -3.679  11.235   1.061  1.00  0.00           C  
ATOM    923  C   GLY A 120      -4.338   9.851   1.131  1.00  0.00           C  
ATOM    924  O   GLY A 120      -4.962   9.479   2.119  1.00  0.00           O  
ATOM    925  N   ILE A 121      -4.187   9.094   0.057  1.00  0.00           N  
ATOM    926  CA  ILE A 121      -4.722   7.735  -0.059  1.00  0.00           C  
ATOM    927  C   ILE A 121      -3.632   6.716   0.253  1.00  0.00           C  
ATOM    928  O   ILE A 121      -2.488   6.854  -0.158  1.00  0.00           O  
ATOM    929  CB  ILE A 121      -5.371   7.535  -1.446  1.00  0.00           C  
ATOM    930  CG1 ILE A 121      -6.769   8.181  -1.379  1.00  0.00           C  
ATOM    931  CG2 ILE A 121      -5.460   6.056  -1.846  1.00  0.00           C  
ATOM    932  CD1 ILE A 121      -7.631   7.968  -2.609  1.00  0.00           C  
ATOM    933  N   THR A 122      -4.029   5.648   0.929  1.00  0.00           N  
ATOM    934  CA  THR A 122      -3.186   4.485   1.156  1.00  0.00           C  
ATOM    935  C   THR A 122      -3.657   3.308   0.313  1.00  0.00           C  
ATOM    936  O   THR A 122      -4.849   3.027   0.246  1.00  0.00           O  
ATOM    937  CB  THR A 122      -3.130   4.119   2.636  1.00  0.00           C  
ATOM    938  OG1 THR A 122      -4.411   3.847   3.134  1.00  0.00           O  
ATOM    939  CG2 THR A 122      -2.534   5.269   3.459  1.00  0.00           C  
ATOM    940  N   LEU A 123      -2.711   2.631  -0.326  1.00  0.00           N  
ATOM    941  CA  LEU A 123      -2.992   1.481  -1.171  1.00  0.00           C  
ATOM    942  C   LEU A 123      -2.582   0.181  -0.481  1.00  0.00           C  
ATOM    943  O   LEU A 123      -1.535   0.111   0.148  1.00  0.00           O  
ATOM    944  CB  LEU A 123      -2.292   1.620  -2.532  1.00  0.00           C  
ATOM    945  CG  LEU A 123      -2.609   2.903  -3.319  1.00  0.00           C  
ATOM    946  CD1 LEU A 123      -1.887   2.858  -4.660  1.00  0.00           C  
ATOM    947  CD2 LEU A 123      -4.095   3.075  -3.591  1.00  0.00           C  
ATOM    948  N   ALA A 124      -3.374  -0.871  -0.688  1.00  0.00           N  
ATOM    949  CA  ALA A 124      -2.967  -2.251  -0.435  1.00  0.00           C  
ATOM    950  C   ALA A 124      -2.869  -3.008  -1.765  1.00  0.00           C  
ATOM    951  O   ALA A 124      -3.714  -2.831  -2.635  1.00  0.00           O  
ATOM    952  CB  ALA A 124      -3.958  -2.922   0.523  1.00  0.00           C  
ATOM    953  N   LEU A 125      -1.872  -3.871  -1.925  1.00  0.00           N  
ATOM    954  CA  LEU A 125      -1.802  -4.744  -3.094  1.00  0.00           C  
ATOM    955  C   LEU A 125      -2.962  -5.742  -3.055  1.00  0.00           C  
ATOM    956  O   LEU A 125      -3.118  -6.488  -2.089  1.00  0.00           O  
ATOM    957  CB  LEU A 125      -0.438  -5.439  -3.141  1.00  0.00           C  
ATOM    958  CG  LEU A 125      -0.263  -6.381  -4.350  1.00  0.00           C  
ATOM    959  CD1 LEU A 125      -0.281  -5.624  -5.679  1.00  0.00           C  
ATOM    960  CD2 LEU A 125       1.076  -7.117  -4.251  1.00  0.00           C  
ATOM    961  N   SER A 126      -3.776  -5.780  -4.114  1.00  0.00           N  
ATOM    962  CA  SER A 126      -4.860  -6.747  -4.199  1.00  0.00           C  
ATOM    963  C   SER A 126      -4.338  -8.147  -4.522  1.00  0.00           C  
ATOM    964  O   SER A 126      -3.548  -8.295  -5.451  1.00  0.00           O  
ATOM    965  CB  SER A 126      -5.872  -6.315  -5.264  1.00  0.00           C  
ATOM    966  OG  SER A 126      -6.977  -7.207  -5.244  1.00  0.00           O  
ATOM    967  N   PRO A 127      -4.813  -9.198  -3.823  1.00  0.00           N  
ATOM    968  CA  PRO A 127      -4.557 -10.579  -4.230  1.00  0.00           C  
ATOM    969  C   PRO A 127      -5.340 -10.972  -5.494  1.00  0.00           C  
ATOM    970  O   PRO A 127      -4.967 -11.916  -6.184  1.00  0.00           O  
ATOM    971  CB  PRO A 127      -4.960 -11.418  -3.021  1.00  0.00           C  
ATOM    972  CG  PRO A 127      -6.099 -10.610  -2.394  1.00  0.00           C  
ATOM    973  CD  PRO A 127      -5.676  -9.163  -2.648  1.00  0.00           C  
ATOM    974  N   VAL A 128      -6.422 -10.250  -5.812  1.00  0.00           N  
ATOM    975  CA  VAL A 128      -7.225 -10.457  -7.012  1.00  0.00           C  
ATOM    976  C   VAL A 128      -6.581  -9.715  -8.176  1.00  0.00           C  
ATOM    977  O   VAL A 128      -6.388  -8.501  -8.121  1.00  0.00           O  
ATOM    978  CB  VAL A 128      -8.678  -9.992  -6.814  1.00  0.00           C  
ATOM    979  CG1 VAL A 128      -9.540 -10.304  -8.038  1.00  0.00           C  
ATOM    980  CG2 VAL A 128      -9.324 -10.662  -5.597  1.00  0.00           C  
ATOM    981  N   ARG A 129      -6.282 -10.452  -9.242  1.00  0.00           N  
ATOM    982  CA  ARG A 129      -5.693  -9.916 -10.472  1.00  0.00           C  
ATOM    983  C   ARG A 129      -6.732  -9.813 -11.589  1.00  0.00           C  
ATOM    984  O   ARG A 129      -7.717 -10.545 -11.590  1.00  0.00           O  
ATOM    985  CB  ARG A 129      -4.483 -10.765 -10.889  1.00  0.00           C  
ATOM    986  CG  ARG A 129      -3.351 -10.688  -9.859  1.00  0.00           C  
ATOM    987  CD  ARG A 129      -2.120 -11.435 -10.373  1.00  0.00           C  
ATOM    988  NE  ARG A 129      -0.985 -11.326  -9.455  1.00  0.00           N  
ATOM    989  CZ  ARG A 129       0.263 -11.688  -9.719  1.00  0.00           C  
ATOM    990  NH1 ARG A 129       0.597 -12.235 -10.854  1.00  0.00           N  
ATOM    991  NH2 ARG A 129       1.195 -11.501  -8.842  1.00  0.00           N  
ATOM    992  N   LEU A 130      -6.486  -8.928 -12.545  1.00  0.00           N  
ATOM    993  CA  LEU A 130      -7.373  -8.731 -13.682  1.00  0.00           C  
ATOM    994  C   LEU A 130      -7.065  -9.735 -14.798  1.00  0.00           C  
ATOM    995  O   LEU A 130      -5.905  -9.943 -15.169  1.00  0.00           O  
ATOM    996  CB  LEU A 130      -7.270  -7.285 -14.200  1.00  0.00           C  
ATOM    997  CG  LEU A 130      -7.611  -6.211 -13.155  1.00  0.00           C  
ATOM    998  CD1 LEU A 130      -7.454  -4.830 -13.773  1.00  0.00           C  
ATOM    999  CD2 LEU A 130      -9.047  -6.335 -12.638  1.00  0.00           C  
ATOM   1000  N   GLY A 131      -8.117 -10.319 -15.366  1.00  0.00           N  
ATOM   1001  CA  GLY A 131      -8.018 -11.115 -16.581  1.00  0.00           C  
ATOM   1002  C   GLY A 131      -7.631 -10.248 -17.782  1.00  0.00           C  
ATOM   1003  O   GLY A 131      -8.186  -9.169 -17.988  1.00  0.00           O  
ATOM   1004  N   ARG A 132      -6.711 -10.753 -18.607  1.00  0.00           N  
ATOM   1005  CA  ARG A 132      -6.254 -10.065 -19.823  1.00  0.00           C  
ATOM   1006  C   ARG A 132      -7.167 -10.395 -21.003  1.00  0.00           C  
ATOM   1007  O   ARG A 132      -7.340 -11.558 -21.360  1.00  0.00           O  
ATOM   1008  CB  ARG A 132      -4.796 -10.438 -20.108  1.00  0.00           C  
ATOM   1009  CG  ARG A 132      -3.849  -9.864 -19.028  1.00  0.00           C  
ATOM   1010  CD  ARG A 132      -2.426 -10.392 -19.178  1.00  0.00           C  
ATOM   1011  NE  ARG A 132      -1.773  -9.974 -20.425  1.00  0.00           N  
ATOM   1012  CZ  ARG A 132      -0.912  -8.974 -20.579  1.00  0.00           C  
ATOM   1013  NH1 ARG A 132      -0.627  -8.134 -19.630  1.00  0.00           N  
ATOM   1014  NH2 ARG A 132      -0.291  -8.829 -21.703  1.00  0.00           N  
ATOM   1015  N   ASN A 133      -7.756  -9.383 -21.606  1.00  0.00           N  
ATOM   1016  CA  ASN A 133      -8.562  -9.533 -22.810  1.00  0.00           C  
ATOM   1017  C   ASN A 133      -8.582  -8.225 -23.622  1.00  0.00           C  
ATOM   1018  O   ASN A 133      -9.316  -7.299 -23.270  1.00  0.00           O  
ATOM   1019  CB  ASN A 133      -9.981  -9.990 -22.425  1.00  0.00           C  
ATOM   1020  CG  ASN A 133     -10.833 -10.328 -23.646  1.00  0.00           C  
ATOM   1021  OD1 ASN A 133     -10.566  -9.948 -24.773  1.00  0.00           O  
ATOM   1022  ND2 ASN A 133     -11.906 -11.069 -23.449  1.00  0.00           N  
ATOM   1023  N   PRO A 134      -7.853  -8.145 -24.753  1.00  0.00           N  
ATOM   1024  CA  PRO A 134      -7.778  -6.928 -25.555  1.00  0.00           C  
ATOM   1025  C   PRO A 134      -9.121  -6.507 -26.165  1.00  0.00           C  
ATOM   1026  O   PRO A 134      -9.314  -5.336 -26.479  1.00  0.00           O  
ATOM   1027  CB  PRO A 134      -6.719  -7.224 -26.626  1.00  0.00           C  
ATOM   1028  CG  PRO A 134      -6.737  -8.743 -26.740  1.00  0.00           C  
ATOM   1029  CD  PRO A 134      -7.018  -9.196 -25.312  1.00  0.00           C  
ATOM   1030  N   HIS A 135     -10.095  -7.418 -26.275  1.00  0.00           N  
ATOM   1031  CA  HIS A 135     -11.440  -7.084 -26.746  1.00  0.00           C  
ATOM   1032  C   HIS A 135     -12.267  -6.296 -25.713  1.00  0.00           C  
ATOM   1033  O   HIS A 135     -13.185  -5.572 -26.091  1.00  0.00           O  
ATOM   1034  CB  HIS A 135     -12.185  -8.358 -27.166  1.00  0.00           C  
ATOM   1035  CG  HIS A 135     -11.600  -8.998 -28.390  1.00  0.00           C  
ATOM   1036  ND1 HIS A 135     -11.827  -8.602 -29.687  1.00  0.00           N  
ATOM   1037  CD2 HIS A 135     -10.736 -10.060 -28.445  1.00  0.00           C  
ATOM   1038  CE1 HIS A 135     -11.125  -9.405 -30.499  1.00  0.00           C  
ATOM   1039  NE2 HIS A 135     -10.440 -10.303 -29.778  1.00  0.00           N  
ATOM   1040  N   LEU A 136     -11.943  -6.422 -24.429  1.00  0.00           N  
ATOM   1041  CA  LEU A 136     -12.635  -5.739 -23.330  1.00  0.00           C  
ATOM   1042  C   LEU A 136     -11.774  -4.664 -22.653  1.00  0.00           C  
ATOM   1043  O   LEU A 136     -12.309  -3.797 -21.950  1.00  0.00           O  
ATOM   1044  CB  LEU A 136     -13.115  -6.788 -22.307  1.00  0.00           C  
ATOM   1045  CG  LEU A 136     -14.128  -7.821 -22.852  1.00  0.00           C  
ATOM   1046  CD1 LEU A 136     -14.512  -8.796 -21.740  1.00  0.00           C  
ATOM   1047  CD2 LEU A 136     -15.416  -7.163 -23.369  1.00  0.00           C  
ATOM   1048  N   ALA A 137     -10.465  -4.680 -22.873  1.00  0.00           N  
ATOM   1049  CA  ALA A 137      -9.511  -3.761 -22.268  1.00  0.00           C  
ATOM   1050  C   ALA A 137      -9.864  -2.289 -22.544  1.00  0.00           C  
ATOM   1051  O   ALA A 137     -10.231  -1.906 -23.656  1.00  0.00           O  
ATOM   1052  CB  ALA A 137      -8.109  -4.096 -22.766  1.00  0.00           C  
ATOM   1053  N   GLY A 138      -9.770  -1.463 -21.516  1.00  0.00           N  
ATOM   1054  CA  GLY A 138     -10.103  -0.045 -21.564  1.00  0.00           C  
ATOM   1055  C   GLY A 138     -11.597   0.281 -21.457  1.00  0.00           C  
ATOM   1056  O   GLY A 138     -11.946   1.422 -21.144  1.00  0.00           O  
ATOM   1057  N   ILE A 139     -12.497  -0.693 -21.677  1.00  0.00           N  
ATOM   1058  CA  ILE A 139     -13.945  -0.466 -21.656  1.00  0.00           C  
ATOM   1059  C   ILE A 139     -14.467  -0.489 -20.219  1.00  0.00           C  
ATOM   1060  O   ILE A 139     -14.232  -1.417 -19.454  1.00  0.00           O  
ATOM   1061  CB  ILE A 139     -14.707  -1.494 -22.528  1.00  0.00           C  
ATOM   1062  CG1 ILE A 139     -14.127  -1.564 -23.962  1.00  0.00           C  
ATOM   1063  CG2 ILE A 139     -16.202  -1.136 -22.576  1.00  0.00           C  
ATOM   1064  CD1 ILE A 139     -14.794  -2.629 -24.847  1.00  0.00           C  
ATOM   1065  N   LYS A 140     -15.292   0.503 -19.869  1.00  0.00           N  
ATOM   1066  CA  LYS A 140     -16.070   0.485 -18.628  1.00  0.00           C  
ATOM   1067  C   LYS A 140     -17.356  -0.348 -18.798  1.00  0.00           C  
ATOM   1068  O   LYS A 140     -18.467   0.167 -18.663  1.00  0.00           O  
ATOM   1069  CB  LYS A 140     -16.280   1.920 -18.122  1.00  0.00           C  
ATOM   1070  CG  LYS A 140     -16.609   1.956 -16.626  1.00  0.00           C  
ATOM   1071  CD  LYS A 140     -16.629   3.402 -16.102  1.00  0.00           C  
ATOM   1072  CE  LYS A 140     -17.006   3.483 -14.619  1.00  0.00           C  
ATOM   1073  NZ  LYS A 140     -15.989   2.884 -13.723  1.00  0.00           N  
ATOM   1074  N   HIS A 141     -17.200  -1.641 -19.138  1.00  0.00           N  
ATOM   1075  CA  HIS A 141     -18.307  -2.593 -19.316  1.00  0.00           C  
ATOM   1076  C   HIS A 141     -18.920  -3.041 -17.977  1.00  0.00           C  
ATOM   1077  O   HIS A 141     -18.348  -2.796 -16.910  1.00  0.00           O  
ATOM   1078  CB  HIS A 141     -17.825  -3.778 -20.163  1.00  0.00           C  
ATOM   1079  CG  HIS A 141     -16.688  -4.536 -19.549  1.00  0.00           C  
ATOM   1080  ND1 HIS A 141     -16.757  -5.451 -18.523  1.00  0.00           N  
ATOM   1081  CD2 HIS A 141     -15.360  -4.457 -19.916  1.00  0.00           C  
ATOM   1082  CE1 HIS A 141     -15.510  -5.910 -18.283  1.00  0.00           C  
ATOM   1083  NE2 HIS A 141     -14.637  -5.319 -19.106  1.00  0.00           N  
ATOM   1084  N   LEU A 142     -20.078  -3.718 -18.024  1.00  0.00           N  
ATOM   1085  CA  LEU A 142     -20.835  -4.133 -16.832  1.00  0.00           C  
ATOM   1086  C   LEU A 142     -20.269  -5.376 -16.127  1.00  0.00           C  
ATOM   1087  O   LEU A 142     -20.628  -5.622 -14.981  1.00  0.00           O  
ATOM   1088  CB  LEU A 142     -22.314  -4.351 -17.205  1.00  0.00           C  
ATOM   1089  CG  LEU A 142     -23.055  -3.091 -17.692  1.00  0.00           C  
ATOM   1090  CD1 LEU A 142     -24.490  -3.454 -18.078  1.00  0.00           C  
ATOM   1091  CD2 LEU A 142     -23.113  -2.008 -16.615  1.00  0.00           C  
ATOM   1092  N   ASN A 143     -19.349  -6.128 -16.740  1.00  0.00           N  
ATOM   1093  CA  ASN A 143     -18.676  -7.263 -16.100  1.00  0.00           C  
ATOM   1094  C   ASN A 143     -17.633  -6.759 -15.099  1.00  0.00           C  
ATOM   1095  O   ASN A 143     -16.478  -6.530 -15.442  1.00  0.00           O  
ATOM   1096  CB  ASN A 143     -18.101  -8.201 -17.170  1.00  0.00           C  
ATOM   1097  CG  ASN A 143     -19.190  -8.865 -17.992  1.00  0.00           C  
ATOM   1098  OD1 ASN A 143     -20.157  -9.368 -17.468  1.00  0.00           O  
ATOM   1099  ND2 ASN A 143     -19.085  -8.850 -19.298  1.00  0.00           N  
ATOM   1100  N   ARG A 144     -18.050  -6.513 -13.863  1.00  0.00           N  
ATOM   1101  CA  ARG A 144     -17.243  -5.881 -12.805  1.00  0.00           C  
ATOM   1102  C   ARG A 144     -17.035  -6.782 -11.575  1.00  0.00           C  
ATOM   1103  O   ARG A 144     -16.717  -6.269 -10.510  1.00  0.00           O  
ATOM   1104  CB  ARG A 144     -17.873  -4.531 -12.404  1.00  0.00           C  
ATOM   1105  CG  ARG A 144     -17.953  -3.461 -13.503  1.00  0.00           C  
ATOM   1106  CD  ARG A 144     -16.579  -2.907 -13.918  1.00  0.00           C  
ATOM   1107  NE  ARG A 144     -16.139  -3.416 -15.221  1.00  0.00           N  
ATOM   1108  CZ  ARG A 144     -14.924  -3.265 -15.752  1.00  0.00           C  
ATOM   1109  NH1 ARG A 144     -13.948  -2.684 -15.128  1.00  0.00           N  
ATOM   1110  NH2 ARG A 144     -14.668  -3.696 -16.943  1.00  0.00           N  
ATOM   1111  N   LEU A 145     -17.223  -8.110 -11.709  1.00  0.00           N  
ATOM   1112  CA  LEU A 145     -17.029  -9.030 -10.578  1.00  0.00           C  
ATOM   1113  C   LEU A 145     -15.581  -9.038 -10.060  1.00  0.00           C  
ATOM   1114  O   LEU A 145     -15.390  -9.157  -8.860  1.00  0.00           O  
ATOM   1115  CB  LEU A 145     -17.463 -10.452 -10.959  1.00  0.00           C  
ATOM   1116  CG  LEU A 145     -18.989 -10.661 -10.998  1.00  0.00           C  
ATOM   1117  CD1 LEU A 145     -19.301 -12.071 -11.491  1.00  0.00           C  
ATOM   1118  CD2 LEU A 145     -19.638 -10.486  -9.623  1.00  0.00           C  
ATOM   1119  N   GLU A 146     -14.588  -8.814 -10.925  1.00  0.00           N  
ATOM   1120  CA  GLU A 146     -13.198  -8.611 -10.494  1.00  0.00           C  
ATOM   1121  C   GLU A 146     -13.105  -7.426  -9.521  1.00  0.00           C  
ATOM   1122  O   GLU A 146     -12.555  -7.570  -8.433  1.00  0.00           O  
ATOM   1123  CB  GLU A 146     -12.304  -8.366 -11.712  1.00  0.00           C  
ATOM   1124  CG  GLU A 146     -12.157  -9.601 -12.610  1.00  0.00           C  
ATOM   1125  CD  GLU A 146     -11.352  -9.290 -13.883  1.00  0.00           C  
ATOM   1126  OE1 GLU A 146     -10.581 -10.167 -14.327  1.00  0.00           O  
ATOM   1127  OE2 GLU A 146     -11.533  -8.180 -14.439  1.00  0.00           O  
ATOM   1128  N   GLN A 147     -13.737  -6.289  -9.837  1.00  0.00           N  
ATOM   1129  CA  GLN A 147     -13.728  -5.103  -8.977  1.00  0.00           C  
ATOM   1130  C   GLN A 147     -14.496  -5.333  -7.672  1.00  0.00           C  
ATOM   1131  O   GLN A 147     -14.103  -4.809  -6.635  1.00  0.00           O  
ATOM   1132  CB  GLN A 147     -14.310  -3.886  -9.713  1.00  0.00           C  
ATOM   1133  CG  GLN A 147     -13.382  -3.324 -10.813  1.00  0.00           C  
ATOM   1134  CD  GLN A 147     -13.189  -4.266 -12.003  1.00  0.00           C  
ATOM   1135  OE1 GLN A 147     -14.117  -4.880 -12.509  1.00  0.00           O  
ATOM   1136  NE2 GLN A 147     -11.985  -4.401 -12.503  1.00  0.00           N  
ATOM   1137  N   VAL A 148     -15.582  -6.125  -7.703  1.00  0.00           N  
ATOM   1138  CA  VAL A 148     -16.320  -6.507  -6.493  1.00  0.00           C  
ATOM   1139  C   VAL A 148     -15.426  -7.342  -5.574  1.00  0.00           C  
ATOM   1140  O   VAL A 148     -15.321  -7.023  -4.398  1.00  0.00           O  
ATOM   1141  CB  VAL A 148     -17.631  -7.244  -6.836  1.00  0.00           C  
ATOM   1142  CG1 VAL A 148     -18.344  -7.781  -5.592  1.00  0.00           C  
ATOM   1143  CG2 VAL A 148     -18.615  -6.302  -7.545  1.00  0.00           C  
ATOM   1144  N   LEU A 149     -14.737  -8.357  -6.114  1.00  0.00           N  
ATOM   1145  CA  LEU A 149     -13.798  -9.176  -5.340  1.00  0.00           C  
ATOM   1146  C   LEU A 149     -12.618  -8.354  -4.815  1.00  0.00           C  
ATOM   1147  O   LEU A 149     -12.283  -8.462  -3.636  1.00  0.00           O  
ATOM   1148  CB  LEU A 149     -13.306 -10.356  -6.183  1.00  0.00           C  
ATOM   1149  CG  LEU A 149     -14.363 -11.437  -6.475  1.00  0.00           C  
ATOM   1150  CD1 LEU A 149     -13.766 -12.471  -7.423  1.00  0.00           C  
ATOM   1151  CD2 LEU A 149     -14.813 -12.154  -5.203  1.00  0.00           C  
ATOM   1152  N   ILE A 150     -12.032  -7.492  -5.646  1.00  0.00           N  
ATOM   1153  CA  ILE A 150     -10.962  -6.565  -5.239  1.00  0.00           C  
ATOM   1154  C   ILE A 150     -11.424  -5.713  -4.056  1.00  0.00           C  
ATOM   1155  O   ILE A 150     -10.716  -5.602  -3.065  1.00  0.00           O  
ATOM   1156  CB  ILE A 150     -10.516  -5.688  -6.425  1.00  0.00           C  
ATOM   1157  CG1 ILE A 150      -9.748  -6.528  -7.469  1.00  0.00           C  
ATOM   1158  CG2 ILE A 150      -9.621  -4.518  -5.966  1.00  0.00           C  
ATOM   1159  CD1 ILE A 150      -9.693  -5.879  -8.853  1.00  0.00           C  
ATOM   1160  N   ARG A 151     -12.625  -5.136  -4.145  1.00  0.00           N  
ATOM   1161  CA  ARG A 151     -13.195  -4.318  -3.071  1.00  0.00           C  
ATOM   1162  C   ARG A 151     -13.460  -5.135  -1.815  1.00  0.00           C  
ATOM   1163  O   ARG A 151     -13.095  -4.682  -0.731  1.00  0.00           O  
ATOM   1164  CB  ARG A 151     -14.440  -3.589  -3.571  1.00  0.00           C  
ATOM   1165  CG  ARG A 151     -15.017  -2.606  -2.526  1.00  0.00           C  
ATOM   1166  CD  ARG A 151     -14.056  -1.440  -2.240  1.00  0.00           C  
ATOM   1167  NE  ARG A 151     -14.457  -0.737  -1.038  1.00  0.00           N  
ATOM   1168  CZ  ARG A 151     -13.857   0.311  -0.497  1.00  0.00           C  
ATOM   1169  NH1 ARG A 151     -12.874   0.929  -1.103  1.00  0.00           N  
ATOM   1170  NH2 ARG A 151     -14.217   0.719   0.675  1.00  0.00           N  
ATOM   1171  N   SER A 152     -14.016  -6.334  -1.925  1.00  0.00           N  
ATOM   1172  CA  SER A 152     -14.269  -7.222  -0.787  1.00  0.00           C  
ATOM   1173  C   SER A 152     -12.975  -7.632  -0.063  1.00  0.00           C  
ATOM   1174  O   SER A 152     -12.948  -7.661   1.159  1.00  0.00           O  
ATOM   1175  CB  SER A 152     -15.011  -8.480  -1.236  1.00  0.00           C  
ATOM   1176  OG  SER A 152     -16.294  -8.151  -1.724  1.00  0.00           O  
ATOM   1177  N   HIS A 153     -11.894  -7.899  -0.798  1.00  0.00           N  
ATOM   1178  CA  HIS A 153     -10.582  -8.158  -0.196  1.00  0.00           C  
ATOM   1179  C   HIS A 153      -9.979  -6.890   0.426  1.00  0.00           C  
ATOM   1180  O   HIS A 153      -9.413  -6.957   1.514  1.00  0.00           O  
ATOM   1181  CB  HIS A 153      -9.640  -8.767  -1.237  1.00  0.00           C  
ATOM   1182  CG  HIS A 153      -9.829 -10.246  -1.409  1.00  0.00           C  
ATOM   1183  ND1 HIS A 153      -9.332 -11.214  -0.575  1.00  0.00           N  
ATOM   1184  CD2 HIS A 153     -10.512 -10.898  -2.408  1.00  0.00           C  
ATOM   1185  CE1 HIS A 153      -9.688 -12.418  -1.063  1.00  0.00           C  
ATOM   1186  NE2 HIS A 153     -10.413 -12.264  -2.177  1.00  0.00           N  
ATOM   1187  N   LEU A 154     -10.138  -5.742  -0.226  1.00  0.00           N  
ATOM   1188  CA  LEU A 154      -9.679  -4.455   0.308  1.00  0.00           C  
ATOM   1189  C   LEU A 154     -10.347  -4.124   1.648  1.00  0.00           C  
ATOM   1190  O   LEU A 154      -9.683  -3.654   2.561  1.00  0.00           O  
ATOM   1191  CB  LEU A 154      -9.941  -3.367  -0.742  1.00  0.00           C  
ATOM   1192  CG  LEU A 154      -9.540  -1.952  -0.294  1.00  0.00           C  
ATOM   1193  CD1 LEU A 154      -8.029  -1.828  -0.093  1.00  0.00           C  
ATOM   1194  CD2 LEU A 154      -9.970  -0.947  -1.369  1.00  0.00           C  
ATOM   1195  N   GLU A 155     -11.645  -4.426   1.793  1.00  0.00           N  
ATOM   1196  CA  GLU A 155     -12.419  -4.221   3.027  1.00  0.00           C  
ATOM   1197  C   GLU A 155     -11.956  -5.093   4.210  1.00  0.00           C  
ATOM   1198  O   GLU A 155     -12.317  -4.819   5.349  1.00  0.00           O  
ATOM   1199  CB  GLU A 155     -13.906  -4.442   2.722  1.00  0.00           C  
ATOM   1200  CG  GLU A 155     -14.472  -3.240   1.945  1.00  0.00           C  
ATOM   1201  CD  GLU A 155     -15.851  -3.457   1.324  1.00  0.00           C  
ATOM   1202  OE1 GLU A 155     -16.320  -2.477   0.687  1.00  0.00           O  
ATOM   1203  OE2 GLU A 155     -16.430  -4.564   1.427  1.00  0.00           O  
ATOM   1204  N   GLN A 156     -11.113  -6.100   3.971  1.00  0.00           N  
ATOM   1205  CA  GLN A 156     -10.424  -6.867   5.014  1.00  0.00           C  
ATOM   1206  C   GLN A 156      -9.090  -6.226   5.431  1.00  0.00           C  
ATOM   1207  O   GLN A 156      -8.401  -6.724   6.330  1.00  0.00           O  
ATOM   1208  CB  GLN A 156     -10.201  -8.315   4.543  1.00  0.00           C  
ATOM   1209  CG  GLN A 156     -11.515  -9.016   4.181  1.00  0.00           C  
ATOM   1210  CD  GLN A 156     -11.310 -10.429   3.620  1.00  0.00           C  
ATOM   1211  OE1 GLN A 156     -10.223 -10.989   3.592  1.00  0.00           O  
ATOM   1212  NE2 GLN A 156     -12.357 -11.059   3.151  1.00  0.00           N  
ATOM   1213  N   THR A 157      -8.705  -5.135   4.780  1.00  0.00           N  
ATOM   1214  CA  THR A 157      -7.512  -4.351   5.093  1.00  0.00           C  
ATOM   1215  C   THR A 157      -7.903  -2.974   5.646  1.00  0.00           C  
ATOM   1216  O   THR A 157      -9.062  -2.577   5.621  1.00  0.00           O  
ATOM   1217  CB  THR A 157      -6.579  -4.194   3.879  1.00  0.00           C  
ATOM   1218  OG1 THR A 157      -7.055  -3.195   3.011  1.00  0.00           O  
ATOM   1219  CG2 THR A 157      -6.356  -5.477   3.083  1.00  0.00           C  
ATOM   1220  N   ASN A 158      -6.905  -2.208   6.082  1.00  0.00           N  
ATOM   1221  CA  ASN A 158      -7.090  -0.833   6.527  1.00  0.00           C  
ATOM   1222  C   ASN A 158      -6.706   0.205   5.449  1.00  0.00           C  
ATOM   1223  O   ASN A 158      -6.456   1.366   5.775  1.00  0.00           O  
ATOM   1224  CB  ASN A 158      -6.286  -0.648   7.823  1.00  0.00           C  
ATOM   1225  CG  ASN A 158      -6.779  -1.486   8.986  1.00  0.00           C  
ATOM   1226  OD1 ASN A 158      -7.926  -1.831   9.112  1.00  0.00           O  
ATOM   1227  ND2 ASN A 158      -5.907  -1.823   9.905  1.00  0.00           N  
ATOM   1228  N   ALA A 159      -6.565  -0.217   4.194  1.00  0.00           N  
ATOM   1229  CA  ALA A 159      -6.214   0.689   3.102  1.00  0.00           C  
ATOM   1230  C   ALA A 159      -7.467   1.297   2.455  1.00  0.00           C  
ATOM   1231  O   ALA A 159      -8.542   0.706   2.463  1.00  0.00           O  
ATOM   1232  CB  ALA A 159      -5.328  -0.044   2.095  1.00  0.00           C  
ATOM   1233  N   ASP A 160      -7.305   2.489   1.865  1.00  0.00           N  
ATOM   1234  CA  ASP A 160      -8.395   3.234   1.236  1.00  0.00           C  
ATOM   1235  C   ASP A 160      -8.733   2.709  -0.162  1.00  0.00           C  
ATOM   1236  O   ASP A 160      -9.882   2.749  -0.602  1.00  0.00           O  
ATOM   1237  CB  ASP A 160      -8.002   4.710   1.138  1.00  0.00           C  
ATOM   1238  CG  ASP A 160      -7.607   5.324   2.480  1.00  0.00           C  
ATOM   1239  OD1 ASP A 160      -8.461   5.327   3.390  1.00  0.00           O  
ATOM   1240  OD2 ASP A 160      -6.447   5.798   2.574  1.00  0.00           O  
ATOM   1241  N   GLU A 161      -7.706   2.225  -0.880  1.00  0.00           N  
ATOM   1242  CA  GLU A 161      -7.812   1.697  -2.242  1.00  0.00           C  
ATOM   1243  C   GLU A 161      -6.860   0.514  -2.455  1.00  0.00           C  
ATOM   1244  O   GLU A 161      -5.972   0.238  -1.640  1.00  0.00           O  
ATOM   1245  CB  GLU A 161      -7.560   2.828  -3.268  1.00  0.00           C  
ATOM   1246  CG  GLU A 161      -8.781   3.111  -4.186  1.00  0.00           C  
ATOM   1247  CD  GLU A 161      -9.104   1.996  -5.187  1.00  0.00           C  
ATOM   1248  OE1 GLU A 161      -9.905   2.248  -6.114  1.00  0.00           O  
ATOM   1249  OE2 GLU A 161      -8.564   0.883  -5.096  1.00  0.00           O  
ATOM   1250  N   ALA A 162      -7.049  -0.201  -3.566  1.00  0.00           N  
ATOM   1251  CA  ALA A 162      -6.213  -1.326  -3.954  1.00  0.00           C  
ATOM   1252  C   ALA A 162      -5.294  -0.960  -5.118  1.00  0.00           C  
ATOM   1253  O   ALA A 162      -5.721  -0.317  -6.072  1.00  0.00           O  
ATOM   1254  CB  ALA A 162      -7.109  -2.515  -4.299  1.00  0.00           C  
ATOM   1255  N   LEU A 163      -4.052  -1.437  -5.078  1.00  0.00           N  
ATOM   1256  CA  LEU A 163      -3.208  -1.538  -6.257  1.00  0.00           C  
ATOM   1257  C   LEU A 163      -3.473  -2.884  -6.931  1.00  0.00           C  
ATOM   1258  O   LEU A 163      -3.358  -3.933  -6.291  1.00  0.00           O  
ATOM   1259  CB  LEU A 163      -1.735  -1.366  -5.857  1.00  0.00           C  
ATOM   1260  CG  LEU A 163      -0.770  -1.383  -7.058  1.00  0.00           C  
ATOM   1261  CD1 LEU A 163      -1.016  -0.212  -8.008  1.00  0.00           C  
ATOM   1262  CD2 LEU A 163       0.671  -1.272  -6.563  1.00  0.00           C  
ATOM   1263  N   VAL A 164      -3.831  -2.861  -8.207  1.00  0.00           N  
ATOM   1264  CA  VAL A 164      -4.295  -4.037  -8.931  1.00  0.00           C  
ATOM   1265  C   VAL A 164      -3.342  -4.367 -10.071  1.00  0.00           C  
ATOM   1266  O   VAL A 164      -3.057  -3.536 -10.926  1.00  0.00           O  
ATOM   1267  CB  VAL A 164      -5.736  -3.854  -9.432  1.00  0.00           C  
ATOM   1268  CG1 VAL A 164      -6.259  -5.144 -10.073  1.00  0.00           C  
ATOM   1269  CG2 VAL A 164      -6.695  -3.496  -8.281  1.00  0.00           C  
ATOM   1270  N   LEU A 165      -2.879  -5.612 -10.080  1.00  0.00           N  
ATOM   1271  CA  LEU A 165      -2.094  -6.190 -11.151  1.00  0.00           C  
ATOM   1272  C   LEU A 165      -2.996  -6.954 -12.125  1.00  0.00           C  
ATOM   1273  O   LEU A 165      -4.096  -7.380 -11.766  1.00  0.00           O  
ATOM   1274  CB  LEU A 165      -0.996  -7.118 -10.579  1.00  0.00           C  
ATOM   1275  CG  LEU A 165      -0.172  -6.556  -9.406  1.00  0.00           C  
ATOM   1276  CD1 LEU A 165       0.905  -7.567  -8.993  1.00  0.00           C  
ATOM   1277  CD2 LEU A 165       0.517  -5.239  -9.751  1.00  0.00           C  
ATOM   1278  N   ASP A 166      -2.522  -7.181 -13.353  1.00  0.00           N  
ATOM   1279  CA  ASP A 166      -3.128  -8.175 -14.229  1.00  0.00           C  
ATOM   1280  C   ASP A 166      -2.642  -9.605 -13.902  1.00  0.00           C  
ATOM   1281  O   ASP A 166      -1.822  -9.830 -13.001  1.00  0.00           O  
ATOM   1282  CB  ASP A 166      -2.970  -7.760 -15.700  1.00  0.00           C  
ATOM   1283  CG  ASP A 166      -1.579  -7.939 -16.298  1.00  0.00           C  
ATOM   1284  OD1 ASP A 166      -0.724  -8.620 -15.687  1.00  0.00           O  
ATOM   1285  OD2 ASP A 166      -1.391  -7.473 -17.440  1.00  0.00           O  
ATOM   1286  N   SER A 167      -3.169 -10.594 -14.625  1.00  0.00           N  
ATOM   1287  CA  SER A 167      -2.834 -12.008 -14.428  1.00  0.00           C  
ATOM   1288  C   SER A 167      -1.359 -12.351 -14.691  1.00  0.00           C  
ATOM   1289  O   SER A 167      -0.890 -13.376 -14.197  1.00  0.00           O  
ATOM   1290  CB  SER A 167      -3.737 -12.874 -15.309  1.00  0.00           C  
ATOM   1291  OG  SER A 167      -3.692 -12.464 -16.655  1.00  0.00           O  
ATOM   1292  N   GLU A 168      -0.619 -11.504 -15.401  1.00  0.00           N  
ATOM   1293  CA  GLU A 168       0.823 -11.649 -15.650  1.00  0.00           C  
ATOM   1294  C   GLU A 168       1.685 -10.864 -14.650  1.00  0.00           C  
ATOM   1295  O   GLU A 168       2.906 -10.958 -14.676  1.00  0.00           O  
ATOM   1296  CB  GLU A 168       1.152 -11.271 -17.099  1.00  0.00           C  
ATOM   1297  CG  GLU A 168       0.613 -12.320 -18.084  1.00  0.00           C  
ATOM   1298  CD  GLU A 168       0.871 -11.958 -19.554  1.00  0.00           C  
ATOM   1299  OE1 GLU A 168       0.175 -12.532 -20.414  1.00  0.00           O  
ATOM   1300  OE2 GLU A 168       1.682 -11.047 -19.834  1.00  0.00           O  
ATOM   1301  N   GLY A 169       1.051 -10.121 -13.729  1.00  0.00           N  
ATOM   1302  CA  GLY A 169       1.744  -9.377 -12.678  1.00  0.00           C  
ATOM   1303  C   GLY A 169       2.082  -7.926 -13.023  1.00  0.00           C  
ATOM   1304  O   GLY A 169       2.783  -7.279 -12.247  1.00  0.00           O  
ATOM   1305  N   TRP A 170       1.585  -7.408 -14.141  1.00  0.00           N  
ATOM   1306  CA  TRP A 170       1.798  -6.020 -14.528  1.00  0.00           C  
ATOM   1307  C   TRP A 170       0.831  -5.087 -13.809  1.00  0.00           C  
ATOM   1308  O   TRP A 170      -0.368  -5.347 -13.745  1.00  0.00           O  
ATOM   1309  CB  TRP A 170       1.688  -5.882 -16.045  1.00  0.00           C  
ATOM   1310  CG  TRP A 170       2.627  -6.777 -16.798  1.00  0.00           C  
ATOM   1311  CD1 TRP A 170       2.260  -7.819 -17.563  1.00  0.00           C  
ATOM   1312  CD2 TRP A 170       4.089  -6.739 -16.800  1.00  0.00           C  
ATOM   1313  NE1 TRP A 170       3.399  -8.441 -18.063  1.00  0.00           N  
ATOM   1314  CE2 TRP A 170       4.538  -7.808 -17.618  1.00  0.00           C  
ATOM   1315  CE3 TRP A 170       5.055  -5.909 -16.205  1.00  0.00           C  
ATOM   1316  CZ2 TRP A 170       5.920  -8.049 -17.831  1.00  0.00           C  
ATOM   1317  CZ3 TRP A 170       6.431  -6.155 -16.416  1.00  0.00           C  
ATOM   1318  CH2 TRP A 170       6.842  -7.209 -17.220  1.00  0.00           C  
ATOM   1319  N   VAL A 171       1.350  -3.967 -13.324  1.00  0.00           N  
ATOM   1320  CA  VAL A 171       0.524  -2.916 -12.719  1.00  0.00           C  
ATOM   1321  C   VAL A 171      -0.466  -2.392 -13.758  1.00  0.00           C  
ATOM   1322  O   VAL A 171      -0.071  -2.007 -14.855  1.00  0.00           O  
ATOM   1323  CB  VAL A 171       1.385  -1.772 -12.167  1.00  0.00           C  
ATOM   1324  CG1 VAL A 171       0.524  -0.672 -11.543  1.00  0.00           C  
ATOM   1325  CG2 VAL A 171       2.333  -2.275 -11.079  1.00  0.00           C  
ATOM   1326  N   THR A 172      -1.748  -2.365 -13.403  1.00  0.00           N  
ATOM   1327  CA  THR A 172      -2.812  -1.996 -14.345  1.00  0.00           C  
ATOM   1328  C   THR A 172      -3.621  -0.788 -13.878  1.00  0.00           C  
ATOM   1329  O   THR A 172      -3.680   0.222 -14.571  1.00  0.00           O  
ATOM   1330  CB  THR A 172      -3.722  -3.205 -14.635  1.00  0.00           C  
ATOM   1331  OG1 THR A 172      -2.944  -4.277 -15.115  1.00  0.00           O  
ATOM   1332  CG2 THR A 172      -4.749  -2.885 -15.716  1.00  0.00           C  
ATOM   1333  N   GLU A 173      -4.237  -0.864 -12.706  1.00  0.00           N  
ATOM   1334  CA  GLU A 173      -5.054   0.214 -12.140  1.00  0.00           C  
ATOM   1335  C   GLU A 173      -5.295  -0.006 -10.635  1.00  0.00           C  
ATOM   1336  O   GLU A 173      -4.666  -0.866 -10.010  1.00  0.00           O  
ATOM   1337  CB  GLU A 173      -6.371   0.349 -12.941  1.00  0.00           C  
ATOM   1338  CG  GLU A 173      -7.282  -0.879 -12.938  1.00  0.00           C  
ATOM   1339  CD  GLU A 173      -8.604  -0.653 -13.737  1.00  0.00           C  
ATOM   1340  OE1 GLU A 173      -9.534  -1.471 -13.609  1.00  0.00           O  
ATOM   1341  OE2 GLU A 173      -8.706   0.332 -14.506  1.00  0.00           O  
ATOM   1342  N   CYS A 174      -6.198   0.773 -10.055  1.00  0.00           N  
ATOM   1343  CA  CYS A 174      -6.796   0.533  -8.746  1.00  0.00           C  
ATOM   1344  C   CYS A 174      -8.190  -0.131  -8.878  1.00  0.00           C  
ATOM   1345  O   CYS A 174      -8.669  -0.379  -9.984  1.00  0.00           O  
ATOM   1346  CB  CYS A 174      -6.858   1.871  -7.999  1.00  0.00           C  
ATOM   1347  SG  CYS A 174      -5.194   2.558  -7.743  1.00  0.00           S  
ATOM   1348  N   CYS A 175      -8.878  -0.379  -7.764  1.00  0.00           N  
ATOM   1349  CA  CYS A 175     -10.231  -0.950  -7.782  1.00  0.00           C  
ATOM   1350  C   CYS A 175     -11.228  -0.068  -8.559  1.00  0.00           C  
ATOM   1351  O   CYS A 175     -12.021  -0.557  -9.371  1.00  0.00           O  
ATOM   1352  CB  CYS A 175     -10.688  -1.157  -6.336  1.00  0.00           C  
ATOM   1353  SG  CYS A 175     -12.315  -1.950  -6.285  1.00  0.00           S  
ATOM   1354  N   ALA A 176     -11.184   1.252  -8.313  1.00  0.00           N  
ATOM   1355  CA  ALA A 176     -12.112   2.222  -8.897  1.00  0.00           C  
ATOM   1356  C   ALA A 176     -11.426   3.469  -9.487  1.00  0.00           C  
ATOM   1357  O   ALA A 176     -12.090   4.474  -9.746  1.00  0.00           O  
ATOM   1358  CB  ALA A 176     -13.164   2.566  -7.839  1.00  0.00           C  
ATOM   1359  N   ALA A 177     -10.115   3.423  -9.704  1.00  0.00           N  
ATOM   1360  CA  ALA A 177      -9.327   4.543 -10.198  1.00  0.00           C  
ATOM   1361  C   ALA A 177      -8.187   4.080 -11.114  1.00  0.00           C  
ATOM   1362  O   ALA A 177      -7.754   2.933 -11.061  1.00  0.00           O  
ATOM   1363  CB  ALA A 177      -8.793   5.329  -8.989  1.00  0.00           C  
ATOM   1364  N   ASN A 178      -7.690   4.997 -11.955  1.00  0.00           N  
ATOM   1365  CA  ASN A 178      -6.407   4.812 -12.623  1.00  0.00           C  
ATOM   1366  C   ASN A 178      -5.287   5.394 -11.762  1.00  0.00           C  
ATOM   1367  O   ASN A 178      -5.550   6.238 -10.903  1.00  0.00           O  
ATOM   1368  CB  ASN A 178      -6.448   5.463 -14.012  1.00  0.00           C  
ATOM   1369  CG  ASN A 178      -7.479   4.819 -14.917  1.00  0.00           C  
ATOM   1370  OD1 ASN A 178      -8.458   5.434 -15.312  1.00  0.00           O  
ATOM   1371  ND2 ASN A 178      -7.284   3.574 -15.285  1.00  0.00           N  
ATOM   1372  N   LEU A 179      -4.046   4.996 -12.022  1.00  0.00           N  
ATOM   1373  CA  LEU A 179      -2.875   5.542 -11.344  1.00  0.00           C  
ATOM   1374  C   LEU A 179      -1.851   6.112 -12.315  1.00  0.00           C  
ATOM   1375  O   LEU A 179      -1.738   5.700 -13.469  1.00  0.00           O  
ATOM   1376  CB  LEU A 179      -2.262   4.515 -10.368  1.00  0.00           C  
ATOM   1377  CG  LEU A 179      -1.549   3.339 -11.054  1.00  0.00           C  
ATOM   1378  CD1 LEU A 179      -0.228   3.040 -10.352  1.00  0.00           C  
ATOM   1379  CD2 LEU A 179      -2.405   2.072 -11.004  1.00  0.00           C  
ATOM   1380  N   PHE A 180      -1.079   7.063 -11.792  1.00  0.00           N  
ATOM   1381  CA  PHE A 180       0.146   7.583 -12.367  1.00  0.00           C  
ATOM   1382  C   PHE A 180       1.216   7.583 -11.285  1.00  0.00           C  
ATOM   1383  O   PHE A 180       0.914   7.793 -10.111  1.00  0.00           O  
ATOM   1384  CB  PHE A 180      -0.050   9.009 -12.894  1.00  0.00           C  
ATOM   1385  CG  PHE A 180      -1.055   9.164 -14.010  1.00  0.00           C  
ATOM   1386  CD1 PHE A 180      -0.613   9.350 -15.342  1.00  0.00           C  
ATOM   1387  CD2 PHE A 180      -2.436   9.157 -13.744  1.00  0.00           C  
ATOM   1388  CE1 PHE A 180      -1.532   9.504 -16.383  1.00  0.00           C  
ATOM   1389  CE2 PHE A 180      -3.366   9.302 -14.789  1.00  0.00           C  
ATOM   1390  CZ  PHE A 180      -2.906   9.473 -16.107  1.00  0.00           C  
ATOM   1391  N   TRP A 181       2.470   7.401 -11.668  1.00  0.00           N  
ATOM   1392  CA  TRP A 181       3.601   7.626 -10.776  1.00  0.00           C  
ATOM   1393  C   TRP A 181       4.680   8.432 -11.477  1.00  0.00           C  
ATOM   1394  O   TRP A 181       4.777   8.447 -12.701  1.00  0.00           O  
ATOM   1395  CB  TRP A 181       4.132   6.308 -10.213  1.00  0.00           C  
ATOM   1396  CG  TRP A 181       4.703   5.366 -11.225  1.00  0.00           C  
ATOM   1397  CD1 TRP A 181       6.013   5.241 -11.537  1.00  0.00           C  
ATOM   1398  CD2 TRP A 181       3.993   4.377 -12.033  1.00  0.00           C  
ATOM   1399  NE1 TRP A 181       6.168   4.242 -12.492  1.00  0.00           N  
ATOM   1400  CE2 TRP A 181       4.956   3.687 -12.817  1.00  0.00           C  
ATOM   1401  CE3 TRP A 181       2.637   4.003 -12.164  1.00  0.00           C  
ATOM   1402  CZ2 TRP A 181       4.587   2.646 -13.707  1.00  0.00           C  
ATOM   1403  CZ3 TRP A 181       2.272   2.966 -13.053  1.00  0.00           C  
ATOM   1404  CH2 TRP A 181       3.243   2.305 -13.808  1.00  0.00           C  
ATOM   1405  N   ARG A 182       5.496   9.131 -10.702  1.00  0.00           N  
ATOM   1406  CA  ARG A 182       6.564   9.990 -11.182  1.00  0.00           C  
ATOM   1407  C   ARG A 182       7.903   9.508 -10.649  1.00  0.00           C  
ATOM   1408  O   ARG A 182       8.032   9.274  -9.449  1.00  0.00           O  
ATOM   1409  CB  ARG A 182       6.268  11.442 -10.770  1.00  0.00           C  
ATOM   1410  CG  ARG A 182       7.343  12.417 -11.264  1.00  0.00           C  
ATOM   1411  CD  ARG A 182       7.091  13.847 -10.776  1.00  0.00           C  
ATOM   1412  NE  ARG A 182       7.158  13.959  -9.311  1.00  0.00           N  
ATOM   1413  CZ  ARG A 182       8.247  13.953  -8.546  1.00  0.00           C  
ATOM   1414  NH1 ARG A 182       9.446  13.907  -9.044  1.00  0.00           N  
ATOM   1415  NH2 ARG A 182       8.122  13.993  -7.261  1.00  0.00           N  
ATOM   1416  N   LYS A 183       8.918   9.446 -11.524  1.00  0.00           N  
ATOM   1417  CA  LYS A 183      10.330   9.287 -11.156  1.00  0.00           C  
ATOM   1418  C   LYS A 183      11.120  10.402 -11.829  1.00  0.00           C  
ATOM   1419  O   LYS A 183      11.174  10.480 -13.059  1.00  0.00           O  
ATOM   1420  CB  LYS A 183      10.804   7.861 -11.496  1.00  0.00           C  
ATOM   1421  CG  LYS A 183      12.173   7.521 -10.863  1.00  0.00           C  
ATOM   1422  CD  LYS A 183      12.471   6.008 -10.916  1.00  0.00           C  
ATOM   1423  CE  LYS A 183      13.762   5.660 -10.171  1.00  0.00           C  
ATOM   1424  NZ  LYS A 183      13.963   4.178  -9.989  1.00  0.00           N  
ATOM   1425  N   GLY A 184      11.658  11.304 -11.023  1.00  0.00           N  
ATOM   1426  CA  GLY A 184      12.250  12.540 -11.509  1.00  0.00           C  
ATOM   1427  C   GLY A 184      11.252  13.385 -12.313  1.00  0.00           C  
ATOM   1428  O   GLY A 184      10.216  13.797 -11.791  1.00  0.00           O  
ATOM   1429  N   ASN A 185      11.563  13.647 -13.593  1.00  0.00           N  
ATOM   1430  CA  ASN A 185      10.715  14.420 -14.504  1.00  0.00           C  
ATOM   1431  C   ASN A 185       9.883  13.548 -15.465  1.00  0.00           C  
ATOM   1432  O   ASN A 185       9.280  14.061 -16.400  1.00  0.00           O  
ATOM   1433  CB  ASN A 185      11.581  15.452 -15.237  1.00  0.00           C  
ATOM   1434  CG  ASN A 185      10.744  16.636 -15.705  1.00  0.00           C  
ATOM   1435  OD1 ASN A 185       9.967  17.192 -14.953  1.00  0.00           O  
ATOM   1436  ND2 ASN A 185      10.886  17.065 -16.942  1.00  0.00           N  
ATOM   1437  N   VAL A 186       9.867  12.229 -15.251  1.00  0.00           N  
ATOM   1438  CA  VAL A 186       9.105  11.284 -16.070  1.00  0.00           C  
ATOM   1439  C   VAL A 186       7.890  10.801 -15.286  1.00  0.00           C  
ATOM   1440  O   VAL A 186       8.009  10.360 -14.144  1.00  0.00           O  
ATOM   1441  CB  VAL A 186       9.971  10.104 -16.560  1.00  0.00           C  
ATOM   1442  CG1 VAL A 186       9.207   9.276 -17.601  1.00  0.00           C  
ATOM   1443  CG2 VAL A 186      11.276  10.582 -17.204  1.00  0.00           C  
ATOM   1444  N   VAL A 187       6.720  10.895 -15.914  1.00  0.00           N  
ATOM   1445  CA  VAL A 187       5.463  10.389 -15.381  1.00  0.00           C  
ATOM   1446  C   VAL A 187       5.068   9.136 -16.147  1.00  0.00           C  
ATOM   1447  O   VAL A 187       4.996   9.141 -17.370  1.00  0.00           O  
ATOM   1448  CB  VAL A 187       4.349  11.442 -15.422  1.00  0.00           C  
ATOM   1449  CG1 VAL A 187       3.047  10.903 -14.823  1.00  0.00           C  
ATOM   1450  CG2 VAL A 187       4.747  12.695 -14.624  1.00  0.00           C  
ATOM   1451  N   TYR A 188       4.787   8.075 -15.416  1.00  0.00           N  
ATOM   1452  CA  TYR A 188       4.387   6.787 -15.945  1.00  0.00           C  
ATOM   1453  C   TYR A 188       2.916   6.517 -15.644  1.00  0.00           C  
ATOM   1454  O   TYR A 188       2.396   6.878 -14.587  1.00  0.00           O  
ATOM   1455  CB  TYR A 188       5.292   5.688 -15.367  1.00  0.00           C  
ATOM   1456  CG  TYR A 188       6.759   5.895 -15.650  1.00  0.00           C  
ATOM   1457  CD1 TYR A 188       7.343   5.401 -16.831  1.00  0.00           C  
ATOM   1458  CD2 TYR A 188       7.565   6.599 -14.729  1.00  0.00           C  
ATOM   1459  CE1 TYR A 188       8.707   5.598 -17.096  1.00  0.00           C  
ATOM   1460  CE2 TYR A 188       8.928   6.804 -14.986  1.00  0.00           C  
ATOM   1461  CZ  TYR A 188       9.497   6.297 -16.175  1.00  0.00           C  
ATOM   1462  OH  TYR A 188      10.832   6.496 -16.428  1.00  0.00           O  
ATOM   1463  N   THR A 189       2.243   5.849 -16.566  1.00  0.00           N  
ATOM   1464  CA  THR A 189       0.918   5.262 -16.334  1.00  0.00           C  
ATOM   1465  C   THR A 189       0.817   3.931 -17.070  1.00  0.00           C  
ATOM   1466  O   THR A 189       1.387   3.804 -18.160  1.00  0.00           O  
ATOM   1467  CB  THR A 189      -0.200   6.242 -16.737  1.00  0.00           C  
ATOM   1468  OG1 THR A 189      -1.454   5.771 -16.286  1.00  0.00           O  
ATOM   1469  CG2 THR A 189      -0.315   6.488 -18.238  1.00  0.00           C  
ATOM   1470  N   PRO A 190       0.128   2.913 -16.523  1.00  0.00           N  
ATOM   1471  CA  PRO A 190       0.019   1.626 -17.187  1.00  0.00           C  
ATOM   1472  C   PRO A 190      -0.662   1.739 -18.557  1.00  0.00           C  
ATOM   1473  O   PRO A 190      -1.663   2.451 -18.711  1.00  0.00           O  
ATOM   1474  CB  PRO A 190      -0.784   0.730 -16.237  1.00  0.00           C  
ATOM   1475  CG  PRO A 190      -0.538   1.359 -14.864  1.00  0.00           C  
ATOM   1476  CD  PRO A 190      -0.445   2.851 -15.191  1.00  0.00           C  
ATOM   1477  N   ARG A 191      -0.153   0.977 -19.544  1.00  0.00           N  
ATOM   1478  CA  ARG A 191      -0.907   0.696 -20.770  1.00  0.00           C  
ATOM   1479  C   ARG A 191      -2.154  -0.116 -20.412  1.00  0.00           C  
ATOM   1480  O   ARG A 191      -2.108  -0.976 -19.549  1.00  0.00           O  
ATOM   1481  CB  ARG A 191      -0.045  -0.060 -21.787  1.00  0.00           C  
ATOM   1482  CG  ARG A 191       1.067   0.832 -22.350  1.00  0.00           C  
ATOM   1483  CD  ARG A 191       1.861   0.081 -23.411  1.00  0.00           C  
ATOM   1484  NE  ARG A 191       2.987   0.894 -23.903  1.00  0.00           N  
ATOM   1485  CZ  ARG A 191       3.879   0.525 -24.785  1.00  0.00           C  
ATOM   1486  NH1 ARG A 191       3.832  -0.643 -25.366  1.00  0.00           N  
ATOM   1487  NH2 ARG A 191       4.864   1.327 -25.089  1.00  0.00           N  
ATOM   1488  N   LEU A 192      -3.253   0.172 -21.088  1.00  0.00           N  
ATOM   1489  CA  LEU A 192      -4.551  -0.458 -20.833  1.00  0.00           C  
ATOM   1490  C   LEU A 192      -5.073  -1.207 -22.065  1.00  0.00           C  
ATOM   1491  O   LEU A 192      -6.272  -1.206 -22.353  1.00  0.00           O  
ATOM   1492  CB  LEU A 192      -5.543   0.592 -20.313  1.00  0.00           C  
ATOM   1493  CG  LEU A 192      -5.119   1.335 -19.031  1.00  0.00           C  
ATOM   1494  CD1 LEU A 192      -6.245   2.294 -18.623  1.00  0.00           C  
ATOM   1495  CD2 LEU A 192      -4.859   0.403 -17.846  1.00  0.00           C  
ATOM   1496  N   ASP A 193      -4.163  -1.839 -22.813  1.00  0.00           N  
ATOM   1497  CA  ASP A 193      -4.447  -2.613 -24.020  1.00  0.00           C  
ATOM   1498  C   ASP A 193      -4.856  -4.058 -23.724  1.00  0.00           C  
ATOM   1499  O   ASP A 193      -5.483  -4.698 -24.567  1.00  0.00           O  
ATOM   1500  CB  ASP A 193      -3.228  -2.547 -24.961  1.00  0.00           C  
ATOM   1501  CG  ASP A 193      -1.957  -3.147 -24.349  1.00  0.00           C  
ATOM   1502  OD1 ASP A 193      -1.639  -2.798 -23.191  1.00  0.00           O  
ATOM   1503  OD2 ASP A 193      -1.296  -3.948 -25.047  1.00  0.00           O  
ATOM   1504  N   GLN A 194      -4.571  -4.570 -22.508  1.00  0.00           N  
ATOM   1505  CA  GLN A 194      -4.909  -5.932 -22.086  1.00  0.00           C  
ATOM   1506  C   GLN A 194      -5.995  -5.997 -21.004  1.00  0.00           C  
ATOM   1507  O   GLN A 194      -6.802  -6.926 -20.990  1.00  0.00           O  
ATOM   1508  CB  GLN A 194      -3.633  -6.645 -21.590  1.00  0.00           C  
ATOM   1509  CG  GLN A 194      -2.536  -6.761 -22.666  1.00  0.00           C  
ATOM   1510  CD  GLN A 194      -3.009  -7.506 -23.909  1.00  0.00           C  
ATOM   1511  OE1 GLN A 194      -3.659  -8.540 -23.838  1.00  0.00           O  
ATOM   1512  NE2 GLN A 194      -2.716  -6.994 -25.073  1.00  0.00           N  
ATOM   1513  N   ALA A 195      -6.022  -5.026 -20.090  1.00  0.00           N  
ATOM   1514  CA  ALA A 195      -6.964  -4.965 -18.983  1.00  0.00           C  
ATOM   1515  C   ALA A 195      -7.151  -3.519 -18.492  1.00  0.00           C  
ATOM   1516  O   ALA A 195      -6.524  -2.590 -18.984  1.00  0.00           O  
ATOM   1517  CB  ALA A 195      -6.463  -5.897 -17.860  1.00  0.00           C  
ATOM   1518  N   GLY A 196      -8.032  -3.351 -17.488  1.00  0.00           N  
ATOM   1519  CA  GLY A 196      -8.293  -2.061 -16.877  1.00  0.00           C  
ATOM   1520  C   GLY A 196      -9.306  -1.197 -17.629  1.00  0.00           C  
ATOM   1521  O   GLY A 196      -9.858  -1.563 -18.669  1.00  0.00           O  
ATOM   1522  N   VAL A 197      -9.590  -0.019 -17.075  1.00  0.00           N  
ATOM   1523  CA  VAL A 197     -10.535   0.964 -17.630  1.00  0.00           C  
ATOM   1524  C   VAL A 197      -9.786   2.227 -18.030  1.00  0.00           C  
ATOM   1525  O   VAL A 197      -9.206   2.902 -17.189  1.00  0.00           O  
ATOM   1526  CB  VAL A 197     -11.663   1.273 -16.641  1.00  0.00           C  
ATOM   1527  CG1 VAL A 197     -12.608   2.357 -17.176  1.00  0.00           C  
ATOM   1528  CG2 VAL A 197     -12.515   0.029 -16.358  1.00  0.00           C  
ATOM   1529  N   ASN A 198      -9.891   2.630 -19.300  1.00  0.00           N  
ATOM   1530  CA  ASN A 198      -9.351   3.909 -19.755  1.00  0.00           C  
ATOM   1531  C   ASN A 198     -10.220   5.075 -19.251  1.00  0.00           C  
ATOM   1532  O   ASN A 198     -11.191   5.503 -19.879  1.00  0.00           O  
ATOM   1533  CB  ASN A 198      -9.177   3.877 -21.278  1.00  0.00           C  
ATOM   1534  CG  ASN A 198      -8.434   5.104 -21.788  1.00  0.00           C  
ATOM   1535  OD1 ASN A 198      -7.937   5.933 -21.040  1.00  0.00           O  
ATOM   1536  ND2 ASN A 198      -8.339   5.270 -23.085  1.00  0.00           N  
ATOM   1537  N   GLY A 199      -9.901   5.558 -18.060  1.00  0.00           N  
ATOM   1538  CA  GLY A 199     -10.661   6.546 -17.319  1.00  0.00           C  
ATOM   1539  C   GLY A 199     -10.798   7.885 -18.044  1.00  0.00           C  
ATOM   1540  O   GLY A 199      -9.863   8.352 -18.686  1.00  0.00           O  
ATOM   1541  N   ILE A 200     -11.956   8.564 -17.892  1.00  0.00           N  
ATOM   1542  CA  ILE A 200     -12.146   9.939 -18.368  1.00  0.00           C  
ATOM   1543  C   ILE A 200     -11.079  10.859 -17.780  1.00  0.00           C  
ATOM   1544  O   ILE A 200     -10.436  11.604 -18.506  1.00  0.00           O  
ATOM   1545  CB  ILE A 200     -13.561  10.448 -18.020  1.00  0.00           C  
ATOM   1546  CG1 ILE A 200     -14.663   9.648 -18.741  1.00  0.00           C  
ATOM   1547  CG2 ILE A 200     -13.723  11.949 -18.308  1.00  0.00           C  
ATOM   1548  CD1 ILE A 200     -14.620   9.715 -20.266  1.00  0.00           C  
ATOM   1549  N   MET A 201     -10.848  10.761 -16.471  1.00  0.00           N  
ATOM   1550  CA  MET A 201      -9.832  11.567 -15.797  1.00  0.00           C  
ATOM   1551  C   MET A 201      -8.419  11.150 -16.184  1.00  0.00           C  
ATOM   1552  O   MET A 201      -7.581  12.015 -16.385  1.00  0.00           O  
ATOM   1553  CB  MET A 201     -10.057  11.547 -14.288  1.00  0.00           C  
ATOM   1554  CG  MET A 201      -9.295  12.681 -13.581  1.00  0.00           C  
ATOM   1555  SD  MET A 201      -9.632  14.360 -14.215  1.00  0.00           S  
ATOM   1556  CE  MET A 201     -11.393  14.532 -13.888  1.00  0.00           C  
ATOM   1557  N   ARG A 202      -8.150   9.858 -16.418  1.00  0.00           N  
ATOM   1558  CA  ARG A 202      -6.877   9.397 -16.995  1.00  0.00           C  
ATOM   1559  C   ARG A 202      -6.599  10.081 -18.329  1.00  0.00           C  
ATOM   1560  O   ARG A 202      -5.542  10.659 -18.508  1.00  0.00           O  
ATOM   1561  CB  ARG A 202      -6.887   7.866 -17.153  1.00  0.00           C  
ATOM   1562  CG  ARG A 202      -5.595   7.323 -17.780  1.00  0.00           C  
ATOM   1563  CD  ARG A 202      -5.703   5.812 -18.041  1.00  0.00           C  
ATOM   1564  NE  ARG A 202      -4.471   5.226 -18.558  1.00  0.00           N  
ATOM   1565  CZ  ARG A 202      -4.063   5.107 -19.821  1.00  0.00           C  
ATOM   1566  NH1 ARG A 202      -4.741   5.530 -20.841  1.00  0.00           N  
ATOM   1567  NH2 ARG A 202      -2.948   4.514 -20.070  1.00  0.00           N  
ATOM   1568  N   GLN A 203      -7.560  10.080 -19.251  1.00  0.00           N  
ATOM   1569  CA  GLN A 203      -7.410  10.729 -20.553  1.00  0.00           C  
ATOM   1570  C   GLN A 203      -7.253  12.251 -20.447  1.00  0.00           C  
ATOM   1571  O   GLN A 203      -6.584  12.868 -21.277  1.00  0.00           O  
ATOM   1572  CB  GLN A 203      -8.630  10.425 -21.428  1.00  0.00           C  
ATOM   1573  CG  GLN A 203      -8.800   8.942 -21.795  1.00  0.00           C  
ATOM   1574  CD  GLN A 203     -10.080   8.721 -22.603  1.00  0.00           C  
ATOM   1575  OE1 GLN A 203     -10.535   9.586 -23.326  1.00  0.00           O  
ATOM   1576  NE2 GLN A 203     -10.714   7.587 -22.499  1.00  0.00           N  
ATOM   1577  N   PHE A 204      -7.877  12.877 -19.447  1.00  0.00           N  
ATOM   1578  CA  PHE A 204      -7.719  14.296 -19.169  1.00  0.00           C  
ATOM   1579  C   PHE A 204      -6.319  14.608 -18.627  1.00  0.00           C  
ATOM   1580  O   PHE A 204      -5.627  15.437 -19.202  1.00  0.00           O  
ATOM   1581  CB  PHE A 204      -8.835  14.769 -18.239  1.00  0.00           C  
ATOM   1582  CG  PHE A 204      -8.882  16.277 -18.075  1.00  0.00           C  
ATOM   1583  CD1 PHE A 204      -8.482  16.862 -16.862  1.00  0.00           C  
ATOM   1584  CD2 PHE A 204      -9.309  17.081 -19.138  1.00  0.00           C  
ATOM   1585  CE1 PHE A 204      -8.521  18.259 -16.719  1.00  0.00           C  
ATOM   1586  CE2 PHE A 204      -9.346  18.482 -18.996  1.00  0.00           C  
ATOM   1587  CZ  PHE A 204      -8.946  19.064 -17.787  1.00  0.00           C  
ATOM   1588  N   CYS A 205      -5.844  13.855 -17.628  1.00  0.00           N  
ATOM   1589  CA  CYS A 205      -4.487  13.974 -17.094  1.00  0.00           C  
ATOM   1590  C   CYS A 205      -3.416  13.742 -18.166  1.00  0.00           C  
ATOM   1591  O   CYS A 205      -2.456  14.502 -18.229  1.00  0.00           O  
ATOM   1592  CB  CYS A 205      -4.291  12.993 -15.930  1.00  0.00           C  
ATOM   1593  SG  CYS A 205      -5.325  13.462 -14.510  1.00  0.00           S  
ATOM   1594  N   ILE A 206      -3.586  12.756 -19.048  1.00  0.00           N  
ATOM   1595  CA  ILE A 206      -2.671  12.522 -20.179  1.00  0.00           C  
ATOM   1596  C   ILE A 206      -2.557  13.775 -21.059  1.00  0.00           C  
ATOM   1597  O   ILE A 206      -1.455  14.185 -21.407  1.00  0.00           O  
ATOM   1598  CB  ILE A 206      -3.121  11.283 -20.998  1.00  0.00           C  
ATOM   1599  CG1 ILE A 206      -2.786   9.998 -20.212  1.00  0.00           C  
ATOM   1600  CG2 ILE A 206      -2.460  11.236 -22.393  1.00  0.00           C  
ATOM   1601  CD1 ILE A 206      -3.429   8.721 -20.777  1.00  0.00           C  
ATOM   1602  N   ARG A 207      -3.686  14.430 -21.369  1.00  0.00           N  
ATOM   1603  CA  ARG A 207      -3.679  15.675 -22.159  1.00  0.00           C  
ATOM   1604  C   ARG A 207      -3.005  16.834 -21.425  1.00  0.00           C  
ATOM   1605  O   ARG A 207      -2.292  17.592 -22.069  1.00  0.00           O  
ATOM   1606  CB  ARG A 207      -5.109  16.051 -22.572  1.00  0.00           C  
ATOM   1607  CG  ARG A 207      -5.573  15.238 -23.786  1.00  0.00           C  
ATOM   1608  CD  ARG A 207      -6.980  15.639 -24.226  1.00  0.00           C  
ATOM   1609  NE  ARG A 207      -8.014  15.015 -23.391  1.00  0.00           N  
ATOM   1610  CZ  ARG A 207      -9.327  15.177 -23.506  1.00  0.00           C  
ATOM   1611  NH1 ARG A 207      -9.837  16.018 -24.371  1.00  0.00           N  
ATOM   1612  NH2 ARG A 207     -10.140  14.492 -22.766  1.00  0.00           N  
ATOM   1613  N   LEU A 208      -3.205  16.959 -20.123  1.00  0.00           N  
ATOM   1614  CA  LEU A 208      -2.533  17.981 -19.315  1.00  0.00           C  
ATOM   1615  C   LEU A 208      -1.024  17.743 -19.243  1.00  0.00           C  
ATOM   1616  O   LEU A 208      -0.245  18.671 -19.441  1.00  0.00           O  
ATOM   1617  CB  LEU A 208      -3.128  18.000 -17.897  1.00  0.00           C  
ATOM   1618  CG  LEU A 208      -4.592  18.464 -17.794  1.00  0.00           C  
ATOM   1619  CD1 LEU A 208      -5.029  18.361 -16.330  1.00  0.00           C  
ATOM   1620  CD2 LEU A 208      -4.784  19.896 -18.275  1.00  0.00           C  
ATOM   1621  N   LEU A 209      -0.601  16.495 -19.022  1.00  0.00           N  
ATOM   1622  CA  LEU A 209       0.807  16.120 -18.940  1.00  0.00           C  
ATOM   1623  C   LEU A 209       1.533  16.315 -20.280  1.00  0.00           C  
ATOM   1624  O   LEU A 209       2.664  16.774 -20.285  1.00  0.00           O  
ATOM   1625  CB  LEU A 209       0.928  14.683 -18.437  1.00  0.00           C  
ATOM   1626  CG  LEU A 209       0.549  14.518 -16.951  1.00  0.00           C  
ATOM   1627  CD1 LEU A 209       0.376  13.039 -16.613  1.00  0.00           C  
ATOM   1628  CD2 LEU A 209       1.622  15.105 -16.026  1.00  0.00           C  
ATOM   1629  N   ALA A 210       0.861  16.079 -21.400  1.00  0.00           N  
ATOM   1630  CA  ALA A 210       1.417  16.352 -22.725  1.00  0.00           C  
ATOM   1631  C   ALA A 210       1.703  17.850 -22.986  1.00  0.00           C  
ATOM   1632  O   ALA A 210       2.470  18.184 -23.883  1.00  0.00           O  
ATOM   1633  CB  ALA A 210       0.448  15.790 -23.771  1.00  0.00           C  
ATOM   1634  N   GLN A 211       1.093  18.757 -22.204  1.00  0.00           N  
ATOM   1635  CA  GLN A 211       1.318  20.205 -22.269  1.00  0.00           C  
ATOM   1636  C   GLN A 211       2.261  20.712 -21.167  1.00  0.00           C  
ATOM   1637  O   GLN A 211       2.546  21.902 -21.095  1.00  0.00           O  
ATOM   1638  CB  GLN A 211      -0.032  20.934 -22.193  1.00  0.00           C  
ATOM   1639  CG  GLN A 211      -0.954  20.583 -23.370  1.00  0.00           C  
ATOM   1640  CD  GLN A 211      -2.339  21.239 -23.265  1.00  0.00           C  
ATOM   1641  OE1 GLN A 211      -2.638  22.050 -22.412  1.00  0.00           O  
ATOM   1642  NE2 GLN A 211      -3.235  20.894 -24.155  1.00  0.00           N  
ATOM   1643  N   SER A 212       2.733  19.829 -20.305  1.00  0.00           N  
ATOM   1644  CA  SER A 212       3.609  20.161 -19.188  1.00  0.00           C  
ATOM   1645  C   SER A 212       5.088  19.965 -19.543  1.00  0.00           C  
ATOM   1646  O   SER A 212       5.440  19.518 -20.630  1.00  0.00           O  
ATOM   1647  CB  SER A 212       3.211  19.314 -17.970  1.00  0.00           C  
ATOM   1648  OG  SER A 212       3.695  17.994 -18.096  1.00  0.00           O  
ATOM   1649  N   SER A 213       5.971  20.254 -18.575  1.00  0.00           N  
ATOM   1650  CA  SER A 213       7.388  19.921 -18.655  1.00  0.00           C  
ATOM   1651  C   SER A 213       7.694  18.448 -18.342  1.00  0.00           C  
ATOM   1652  O   SER A 213       8.834  18.023 -18.495  1.00  0.00           O  
ATOM   1653  CB  SER A 213       8.184  20.824 -17.701  1.00  0.00           C  
ATOM   1654  OG  SER A 213       7.683  20.716 -16.387  1.00  0.00           O  
ATOM   1655  N   TYR A 214       6.707  17.670 -17.883  1.00  0.00           N  
ATOM   1656  CA  TYR A 214       6.887  16.247 -17.626  1.00  0.00           C  
ATOM   1657  C   TYR A 214       6.901  15.452 -18.933  1.00  0.00           C  
ATOM   1658  O   TYR A 214       6.071  15.663 -19.815  1.00  0.00           O  
ATOM   1659  CB  TYR A 214       5.792  15.720 -16.689  1.00  0.00           C  
ATOM   1660  CG  TYR A 214       5.850  16.274 -15.283  1.00  0.00           C  
ATOM   1661  CD1 TYR A 214       6.878  15.879 -14.415  1.00  0.00           C  
ATOM   1662  CD2 TYR A 214       4.873  17.188 -14.832  1.00  0.00           C  
ATOM   1663  CE1 TYR A 214       6.943  16.393 -13.107  1.00  0.00           C  
ATOM   1664  CE2 TYR A 214       4.934  17.703 -13.527  1.00  0.00           C  
ATOM   1665  CZ  TYR A 214       5.970  17.305 -12.662  1.00  0.00           C  
ATOM   1666  OH  TYR A 214       6.033  17.808 -11.386  1.00  0.00           O  
ATOM   1667  N   GLN A 215       7.794  14.466 -19.000  1.00  0.00           N  
ATOM   1668  CA  GLN A 215       7.695  13.420 -20.007  1.00  0.00           C  
ATOM   1669  C   GLN A 215       6.657  12.394 -19.547  1.00  0.00           C  
ATOM   1670  O   GLN A 215       6.769  11.859 -18.453  1.00  0.00           O  
ATOM   1671  CB  GLN A 215       9.080  12.800 -20.237  1.00  0.00           C  
ATOM   1672  CG  GLN A 215       9.048  11.740 -21.343  1.00  0.00           C  
ATOM   1673  CD  GLN A 215      10.417  11.097 -21.593  1.00  0.00           C  
ATOM   1674  OE1 GLN A 215      11.420  11.419 -20.992  1.00  0.00           O  
ATOM   1675  NE2 GLN A 215      10.494  10.149 -22.506  1.00  0.00           N  
ATOM   1676  N   LEU A 216       5.672  12.098 -20.387  1.00  0.00           N  
ATOM   1677  CA  LEU A 216       4.681  11.071 -20.114  1.00  0.00           C  
ATOM   1678  C   LEU A 216       5.005   9.787 -20.883  1.00  0.00           C  
ATOM   1679  O   LEU A 216       5.231   9.835 -22.094  1.00  0.00           O  
ATOM   1680  CB  LEU A 216       3.284  11.611 -20.466  1.00  0.00           C  
ATOM   1681  CG  LEU A 216       2.148  10.593 -20.278  1.00  0.00           C  
ATOM   1682  CD1 LEU A 216       1.918  10.224 -18.810  1.00  0.00           C  
ATOM   1683  CD2 LEU A 216       0.855  11.185 -20.822  1.00  0.00           C  
ATOM   1684  N   VAL A 217       4.967   8.646 -20.195  1.00  0.00           N  
ATOM   1685  CA  VAL A 217       5.179   7.326 -20.795  1.00  0.00           C  
ATOM   1686  C   VAL A 217       4.058   6.380 -20.359  1.00  0.00           C  
ATOM   1687  O   VAL A 217       3.859   6.126 -19.173  1.00  0.00           O  
ATOM   1688  CB  VAL A 217       6.565   6.752 -20.419  1.00  0.00           C  
ATOM   1689  CG1 VAL A 217       6.842   5.450 -21.160  1.00  0.00           C  
ATOM   1690  CG2 VAL A 217       7.698   7.728 -20.765  1.00  0.00           C  
ATOM   1691  N   GLU A 218       3.329   5.826 -21.325  1.00  0.00           N  
ATOM   1692  CA  GLU A 218       2.477   4.666 -21.085  1.00  0.00           C  
ATOM   1693  C   GLU A 218       3.355   3.406 -21.102  1.00  0.00           C  
ATOM   1694  O   GLU A 218       4.026   3.120 -22.097  1.00  0.00           O  
ATOM   1695  CB  GLU A 218       1.344   4.563 -22.110  1.00  0.00           C  
ATOM   1696  CG  GLU A 218       0.305   5.675 -21.940  1.00  0.00           C  
ATOM   1697  CD  GLU A 218      -0.893   5.456 -22.873  1.00  0.00           C  
ATOM   1698  OE1 GLU A 218      -1.906   4.890 -22.409  1.00  0.00           O  
ATOM   1699  OE2 GLU A 218      -0.814   5.858 -24.048  1.00  0.00           O  
ATOM   1700  N   VAL A 219       3.362   2.654 -20.015  1.00  0.00           N  
ATOM   1701  CA  VAL A 219       4.342   1.599 -19.751  1.00  0.00           C  
ATOM   1702  C   VAL A 219       3.665   0.301 -19.310  1.00  0.00           C  
ATOM   1703  O   VAL A 219       2.545   0.294 -18.804  1.00  0.00           O  
ATOM   1704  CB  VAL A 219       5.391   2.109 -18.740  1.00  0.00           C  
ATOM   1705  CG1 VAL A 219       4.821   2.307 -17.330  1.00  0.00           C  
ATOM   1706  CG2 VAL A 219       6.622   1.213 -18.680  1.00  0.00           C  
ATOM   1707  N   GLN A 220       4.349  -0.813 -19.537  1.00  0.00           N  
ATOM   1708  CA  GLN A 220       4.080  -2.091 -18.893  1.00  0.00           C  
ATOM   1709  C   GLN A 220       5.132  -2.251 -17.793  1.00  0.00           C  
ATOM   1710  O   GLN A 220       6.295  -2.471 -18.099  1.00  0.00           O  
ATOM   1711  CB  GLN A 220       4.117  -3.197 -19.952  1.00  0.00           C  
ATOM   1712  CG  GLN A 220       3.740  -4.573 -19.379  1.00  0.00           C  
ATOM   1713  CD  GLN A 220       3.656  -5.644 -20.477  1.00  0.00           C  
ATOM   1714  OE1 GLN A 220       3.782  -5.395 -21.661  1.00  0.00           O  
ATOM   1715  NE2 GLN A 220       3.418  -6.884 -20.129  1.00  0.00           N  
ATOM   1716  N   ALA A 221       4.720  -2.055 -16.543  1.00  0.00           N  
ATOM   1717  CA  ALA A 221       5.620  -2.022 -15.401  1.00  0.00           C  
ATOM   1718  C   ALA A 221       5.257  -3.083 -14.361  1.00  0.00           C  
ATOM   1719  O   ALA A 221       4.079  -3.366 -14.123  1.00  0.00           O  
ATOM   1720  CB  ALA A 221       5.623  -0.609 -14.797  1.00  0.00           C  
ATOM   1721  N   SER A 222       6.281  -3.635 -13.728  1.00  0.00           N  
ATOM   1722  CA  SER A 222       6.133  -4.501 -12.568  1.00  0.00           C  
ATOM   1723  C   SER A 222       5.691  -3.702 -11.333  1.00  0.00           C  
ATOM   1724  O   SER A 222       5.768  -2.472 -11.282  1.00  0.00           O  
ATOM   1725  CB  SER A 222       7.460  -5.233 -12.300  1.00  0.00           C  
ATOM   1726  OG  SER A 222       8.449  -4.319 -11.908  1.00  0.00           O  
ATOM   1727  N   LEU A 223       5.254  -4.428 -10.312  1.00  0.00           N  
ATOM   1728  CA  LEU A 223       4.981  -3.844  -9.000  1.00  0.00           C  
ATOM   1729  C   LEU A 223       6.192  -3.062  -8.479  1.00  0.00           C  
ATOM   1730  O   LEU A 223       6.051  -1.926  -8.052  1.00  0.00           O  
ATOM   1731  CB  LEU A 223       4.586  -4.980  -8.039  1.00  0.00           C  
ATOM   1732  CG  LEU A 223       4.359  -4.517  -6.590  1.00  0.00           C  
ATOM   1733  CD1 LEU A 223       3.185  -3.533  -6.473  1.00  0.00           C  
ATOM   1734  CD2 LEU A 223       4.065  -5.728  -5.696  1.00  0.00           C  
ATOM   1735  N   GLU A 224       7.385  -3.643  -8.557  1.00  0.00           N  
ATOM   1736  CA  GLU A 224       8.613  -3.056  -8.030  1.00  0.00           C  
ATOM   1737  C   GLU A 224       8.978  -1.746  -8.713  1.00  0.00           C  
ATOM   1738  O   GLU A 224       9.209  -0.749  -8.033  1.00  0.00           O  
ATOM   1739  CB  GLU A 224       9.765  -4.052  -8.170  1.00  0.00           C  
ATOM   1740  CG  GLU A 224       9.514  -5.243  -7.264  1.00  0.00           C  
ATOM   1741  CD  GLU A 224      10.685  -6.226  -7.259  1.00  0.00           C  
ATOM   1742  OE1 GLU A 224      10.763  -6.971  -6.263  1.00  0.00           O  
ATOM   1743  OE2 GLU A 224      11.515  -6.236  -8.190  1.00  0.00           O  
ATOM   1744  N   GLU A 225       8.940  -1.707 -10.025  1.00  0.00           N  
ATOM   1745  CA  GLU A 225       9.197  -0.475 -10.783  1.00  0.00           C  
ATOM   1746  C   GLU A 225       8.249   0.658 -10.363  1.00  0.00           C  
ATOM   1747  O   GLU A 225       8.679   1.793 -10.177  1.00  0.00           O  
ATOM   1748  CB  GLU A 225       9.031  -0.736 -12.284  1.00  0.00           C  
ATOM   1749  CG  GLU A 225      10.197  -1.524 -12.888  1.00  0.00           C  
ATOM   1750  CD  GLU A 225       9.872  -1.952 -14.326  1.00  0.00           C  
ATOM   1751  OE1 GLU A 225      10.658  -1.643 -15.234  1.00  0.00           O  
ATOM   1752  OE2 GLU A 225       8.805  -2.585 -14.509  1.00  0.00           O  
ATOM   1753  N   SER A 226       6.972   0.355 -10.171  1.00  0.00           N  
ATOM   1754  CA  SER A 226       5.999   1.361  -9.735  1.00  0.00           C  
ATOM   1755  C   SER A 226       6.263   1.866  -8.309  1.00  0.00           C  
ATOM   1756  O   SER A 226       6.118   3.058  -8.036  1.00  0.00           O  
ATOM   1757  CB  SER A 226       4.569   0.823  -9.871  1.00  0.00           C  
ATOM   1758  OG  SER A 226       4.229  -0.099  -8.867  1.00  0.00           O  
ATOM   1759  N   LEU A 227       6.708   0.989  -7.404  1.00  0.00           N  
ATOM   1760  CA  LEU A 227       6.992   1.342  -6.009  1.00  0.00           C  
ATOM   1761  C   LEU A 227       8.328   2.094  -5.840  1.00  0.00           C  
ATOM   1762  O   LEU A 227       8.533   2.751  -4.825  1.00  0.00           O  
ATOM   1763  CB  LEU A 227       6.943   0.073  -5.139  1.00  0.00           C  
ATOM   1764  CG  LEU A 227       5.537  -0.553  -5.011  1.00  0.00           C  
ATOM   1765  CD1 LEU A 227       5.610  -1.794  -4.128  1.00  0.00           C  
ATOM   1766  CD2 LEU A 227       4.515   0.403  -4.397  1.00  0.00           C  
ATOM   1767  N   GLN A 228       9.193   2.067  -6.841  1.00  0.00           N  
ATOM   1768  CA  GLN A 228      10.404   2.891  -6.899  1.00  0.00           C  
ATOM   1769  C   GLN A 228      10.138   4.357  -7.292  1.00  0.00           C  
ATOM   1770  O   GLN A 228      11.077   5.156  -7.357  1.00  0.00           O  
ATOM   1771  CB  GLN A 228      11.400   2.251  -7.869  1.00  0.00           C  
ATOM   1772  CG  GLN A 228      12.012   0.949  -7.329  1.00  0.00           C  
ATOM   1773  CD  GLN A 228      12.917   0.286  -8.374  1.00  0.00           C  
ATOM   1774  OE1 GLN A 228      13.049   0.758  -9.497  1.00  0.00           O  
ATOM   1775  NE2 GLN A 228      13.591  -0.779  -8.033  1.00  0.00           N  
ATOM   1776  N   ALA A 229       8.892   4.737  -7.532  1.00  0.00           N  
ATOM   1777  CA  ALA A 229       8.514   6.107  -7.833  1.00  0.00           C  
ATOM   1778  C   ALA A 229       8.837   7.084  -6.684  1.00  0.00           C  
ATOM   1779  O   ALA A 229       8.794   6.719  -5.508  1.00  0.00           O  
ATOM   1780  CB  ALA A 229       7.024   6.133  -8.168  1.00  0.00           C  
ATOM   1781  N   ASP A 230       9.082   8.348  -7.015  1.00  0.00           N  
ATOM   1782  CA  ASP A 230       9.191   9.446  -6.044  1.00  0.00           C  
ATOM   1783  C   ASP A 230       7.809   9.883  -5.536  1.00  0.00           C  
ATOM   1784  O   ASP A 230       7.664  10.407  -4.431  1.00  0.00           O  
ATOM   1785  CB  ASP A 230       9.870  10.654  -6.701  1.00  0.00           C  
ATOM   1786  CG  ASP A 230      11.237  10.363  -7.314  1.00  0.00           C  
ATOM   1787  OD1 ASP A 230      11.995   9.572  -6.721  1.00  0.00           O  
ATOM   1788  OD2 ASP A 230      11.500  10.951  -8.386  1.00  0.00           O  
ATOM   1789  N   GLU A 231       6.794   9.696  -6.383  1.00  0.00           N  
ATOM   1790  CA  GLU A 231       5.431  10.151  -6.153  1.00  0.00           C  
ATOM   1791  C   GLU A 231       4.445   9.250  -6.896  1.00  0.00           C  
ATOM   1792  O   GLU A 231       4.735   8.786  -7.998  1.00  0.00           O  
ATOM   1793  CB  GLU A 231       5.325  11.592  -6.651  1.00  0.00           C  
ATOM   1794  CG  GLU A 231       3.972  12.246  -6.377  1.00  0.00           C  
ATOM   1795  CD  GLU A 231       3.916  13.689  -6.897  1.00  0.00           C  
ATOM   1796  OE1 GLU A 231       2.820  14.279  -6.872  1.00  0.00           O  
ATOM   1797  OE2 GLU A 231       4.954  14.220  -7.347  1.00  0.00           O  
ATOM   1798  N   MET A 232       3.267   9.056  -6.321  1.00  0.00           N  
ATOM   1799  CA  MET A 232       2.168   8.346  -6.958  1.00  0.00           C  
ATOM   1800  C   MET A 232       0.861   9.115  -6.745  1.00  0.00           C  
ATOM   1801  O   MET A 232       0.617   9.655  -5.662  1.00  0.00           O  
ATOM   1802  CB  MET A 232       2.115   6.911  -6.425  1.00  0.00           C  
ATOM   1803  CG  MET A 232       1.092   6.025  -7.141  1.00  0.00           C  
ATOM   1804  SD  MET A 232       1.037   4.310  -6.540  1.00  0.00           S  
ATOM   1805  CE  MET A 232       2.634   3.688  -7.116  1.00  0.00           C  
ATOM   1806  N   VAL A 233       0.014   9.151  -7.767  1.00  0.00           N  
ATOM   1807  CA  VAL A 233      -1.331   9.727  -7.693  1.00  0.00           C  
ATOM   1808  C   VAL A 233      -2.335   8.773  -8.315  1.00  0.00           C  
ATOM   1809  O   VAL A 233      -2.024   8.039  -9.248  1.00  0.00           O  
ATOM   1810  CB  VAL A 233      -1.429  11.123  -8.342  1.00  0.00           C  
ATOM   1811  CG1 VAL A 233      -0.465  12.128  -7.701  1.00  0.00           C  
ATOM   1812  CG2 VAL A 233      -1.174  11.113  -9.851  1.00  0.00           C  
ATOM   1813  N   ILE A 234      -3.569   8.805  -7.826  1.00  0.00           N  
ATOM   1814  CA  ILE A 234      -4.681   8.093  -8.444  1.00  0.00           C  
ATOM   1815  C   ILE A 234      -5.738   9.073  -8.938  1.00  0.00           C  
ATOM   1816  O   ILE A 234      -5.861  10.189  -8.430  1.00  0.00           O  
ATOM   1817  CB  ILE A 234      -5.265   6.997  -7.535  1.00  0.00           C  
ATOM   1818  CG1 ILE A 234      -5.981   7.581  -6.300  1.00  0.00           C  
ATOM   1819  CG2 ILE A 234      -4.160   6.003  -7.141  1.00  0.00           C  
ATOM   1820  CD1 ILE A 234      -6.771   6.508  -5.539  1.00  0.00           C  
ATOM   1821  N   CYS A 235      -6.526   8.663  -9.927  1.00  0.00           N  
ATOM   1822  CA  CYS A 235      -7.559   9.517 -10.479  1.00  0.00           C  
ATOM   1823  C   CYS A 235      -8.793   8.746 -10.954  1.00  0.00           C  
ATOM   1824  O   CYS A 235      -8.724   7.632 -11.469  1.00  0.00           O  
ATOM   1825  CB  CYS A 235      -6.956  10.398 -11.581  1.00  0.00           C  
ATOM   1826  SG  CYS A 235      -6.527   9.432 -13.067  1.00  0.00           S  
ATOM   1827  N   ASN A 236      -9.945   9.395 -10.830  1.00  0.00           N  
ATOM   1828  CA  ASN A 236     -11.177   9.040 -11.513  1.00  0.00           C  
ATOM   1829  C   ASN A 236     -12.054  10.291 -11.692  1.00  0.00           C  
ATOM   1830  O   ASN A 236     -11.709  11.374 -11.221  1.00  0.00           O  
ATOM   1831  CB  ASN A 236     -11.871   7.874 -10.765  1.00  0.00           C  
ATOM   1832  CG  ASN A 236     -12.471   8.238  -9.421  1.00  0.00           C  
ATOM   1833  OD1 ASN A 236     -12.965   9.325  -9.196  1.00  0.00           O  
ATOM   1834  ND2 ASN A 236     -12.509   7.301  -8.502  1.00  0.00           N  
ATOM   1835  N   ALA A 237     -13.199  10.159 -12.344  1.00  0.00           N  
ATOM   1836  CA  ALA A 237     -14.082  11.297 -12.614  1.00  0.00           C  
ATOM   1837  C   ALA A 237     -14.642  11.996 -11.355  1.00  0.00           C  
ATOM   1838  O   ALA A 237     -15.123  13.118 -11.455  1.00  0.00           O  
ATOM   1839  CB  ALA A 237     -15.211  10.814 -13.525  1.00  0.00           C  
ATOM   1840  N   LEU A 238     -14.609  11.341 -10.185  1.00  0.00           N  
ATOM   1841  CA  LEU A 238     -15.193  11.846  -8.941  1.00  0.00           C  
ATOM   1842  C   LEU A 238     -14.155  12.430  -7.987  1.00  0.00           C  
ATOM   1843  O   LEU A 238     -14.435  13.441  -7.355  1.00  0.00           O  
ATOM   1844  CB  LEU A 238     -15.977  10.724  -8.233  1.00  0.00           C  
ATOM   1845  CG  LEU A 238     -17.066  10.039  -9.083  1.00  0.00           C  
ATOM   1846  CD1 LEU A 238     -17.822   9.028  -8.222  1.00  0.00           C  
ATOM   1847  CD2 LEU A 238     -18.069  11.034  -9.672  1.00  0.00           C  
ATOM   1848  N   MET A 239     -12.974  11.820  -7.884  1.00  0.00           N  
ATOM   1849  CA  MET A 239     -11.935  12.184  -6.907  1.00  0.00           C  
ATOM   1850  C   MET A 239     -11.498  13.664  -6.965  1.00  0.00           C  
ATOM   1851  O   MET A 239     -11.490  14.319  -5.930  1.00  0.00           O  
ATOM   1852  CB  MET A 239     -10.747  11.240  -7.030  1.00  0.00           C  
ATOM   1853  CG  MET A 239     -11.067   9.844  -6.484  1.00  0.00           C  
ATOM   1854  SD  MET A 239      -9.746   8.642  -6.782  1.00  0.00           S  
ATOM   1855  CE  MET A 239     -10.363   7.250  -5.803  1.00  0.00           C  
ATOM   1856  N   PRO A 240     -11.205  14.285  -8.147  1.00  0.00           N  
ATOM   1857  CA  PRO A 240     -10.787  13.743  -9.440  1.00  0.00           C  
ATOM   1858  C   PRO A 240      -9.351  13.211  -9.445  1.00  0.00           C  
ATOM   1859  O   PRO A 240      -9.074  12.235 -10.143  1.00  0.00           O  
ATOM   1860  CB  PRO A 240     -10.979  14.908 -10.417  1.00  0.00           C  
ATOM   1861  CG  PRO A 240     -10.710  16.128  -9.552  1.00  0.00           C  
ATOM   1862  CD  PRO A 240     -11.279  15.729  -8.200  1.00  0.00           C  
ATOM   1863  N   VAL A 241      -8.460  13.803  -8.680  1.00  0.00           N  
ATOM   1864  CA  VAL A 241      -7.065  13.373  -8.484  1.00  0.00           C  
ATOM   1865  C   VAL A 241      -6.782  13.372  -6.990  1.00  0.00           C  
ATOM   1866  O   VAL A 241      -7.201  14.292  -6.288  1.00  0.00           O  
ATOM   1867  CB  VAL A 241      -6.063  14.282  -9.219  1.00  0.00           C  
ATOM   1868  CG1 VAL A 241      -4.612  13.823  -9.048  1.00  0.00           C  
ATOM   1869  CG2 VAL A 241      -6.345  14.320 -10.724  1.00  0.00           C  
ATOM   1870  N   MET A 242      -6.082  12.357  -6.504  1.00  0.00           N  
ATOM   1871  CA  MET A 242      -5.671  12.273  -5.110  1.00  0.00           C  
ATOM   1872  C   MET A 242      -4.218  11.785  -4.987  1.00  0.00           C  
ATOM   1873  O   MET A 242      -3.823  10.892  -5.734  1.00  0.00           O  
ATOM   1874  CB  MET A 242      -6.590  11.347  -4.322  1.00  0.00           C  
ATOM   1875  CG  MET A 242      -8.005  11.916  -4.205  1.00  0.00           C  
ATOM   1876  SD  MET A 242      -9.066  10.981  -3.095  1.00  0.00           S  
ATOM   1877  CE  MET A 242     -10.549  11.972  -3.200  1.00  0.00           C  
ATOM   1878  N   PRO A 243      -3.445  12.327  -4.029  1.00  0.00           N  
ATOM   1879  CA  PRO A 243      -2.094  11.856  -3.771  1.00  0.00           C  
ATOM   1880  C   PRO A 243      -2.129  10.506  -3.038  1.00  0.00           C  
ATOM   1881  O   PRO A 243      -2.934  10.304  -2.131  1.00  0.00           O  
ATOM   1882  CB  PRO A 243      -1.444  12.949  -2.926  1.00  0.00           C  
ATOM   1883  CG  PRO A 243      -2.611  13.539  -2.133  1.00  0.00           C  
ATOM   1884  CD  PRO A 243      -3.801  13.381  -3.075  1.00  0.00           C  
ATOM   1885  N   VAL A 244      -1.223   9.608  -3.397  1.00  0.00           N  
ATOM   1886  CA  VAL A 244      -0.974   8.374  -2.644  1.00  0.00           C  
ATOM   1887  C   VAL A 244       0.138   8.652  -1.642  1.00  0.00           C  
ATOM   1888  O   VAL A 244       1.260   8.967  -2.028  1.00  0.00           O  
ATOM   1889  CB  VAL A 244      -0.621   7.204  -3.571  1.00  0.00           C  
ATOM   1890  CG1 VAL A 244      -0.327   5.934  -2.777  1.00  0.00           C  
ATOM   1891  CG2 VAL A 244      -1.774   6.907  -4.537  1.00  0.00           C  
ATOM   1892  N   CYS A 245      -0.153   8.542  -0.344  1.00  0.00           N  
ATOM   1893  CA  CYS A 245       0.844   8.731   0.704  1.00  0.00           C  
ATOM   1894  C   CYS A 245       1.603   7.433   1.049  1.00  0.00           C  
ATOM   1895  O   CYS A 245       2.755   7.507   1.464  1.00  0.00           O  
ATOM   1896  CB  CYS A 245       0.182   9.359   1.939  1.00  0.00           C  
ATOM   1897  SG  CYS A 245      -1.120   8.295   2.619  1.00  0.00           S  
ATOM   1898  N   ALA A 246       0.989   6.271   0.836  1.00  0.00           N  
ATOM   1899  CA  ALA A 246       1.649   4.980   1.006  1.00  0.00           C  
ATOM   1900  C   ALA A 246       1.008   3.879   0.147  1.00  0.00           C  
ATOM   1901  O   ALA A 246      -0.201   3.858  -0.064  1.00  0.00           O  
ATOM   1902  CB  ALA A 246       1.634   4.589   2.489  1.00  0.00           C  
ATOM   1903  N   CYS A 247       1.827   2.921  -0.275  1.00  0.00           N  
ATOM   1904  CA  CYS A 247       1.410   1.633  -0.798  1.00  0.00           C  
ATOM   1905  C   CYS A 247       2.038   0.548   0.082  1.00  0.00           C  
ATOM   1906  O   CYS A 247       3.234   0.306  -0.008  1.00  0.00           O  
ATOM   1907  CB  CYS A 247       1.822   1.524  -2.269  1.00  0.00           C  
ATOM   1908  SG  CYS A 247       1.184  -0.036  -2.950  1.00  0.00           S  
ATOM   1909  N   GLY A 248       1.225  -0.068   0.966  1.00  0.00           N  
ATOM   1910  CA  GLY A 248       1.737  -0.867   2.064  1.00  0.00           C  
ATOM   1911  C   GLY A 248       2.753  -0.076   2.890  1.00  0.00           C  
ATOM   1912  O   GLY A 248       2.418   0.998   3.390  1.00  0.00           O  
ATOM   1913  N   ASP A 249       3.996  -0.559   2.980  1.00  0.00           N  
ATOM   1914  CA  ASP A 249       5.070   0.079   3.749  1.00  0.00           C  
ATOM   1915  C   ASP A 249       5.894   1.106   2.942  1.00  0.00           C  
ATOM   1916  O   ASP A 249       6.698   1.845   3.498  1.00  0.00           O  
ATOM   1917  CB  ASP A 249       6.006  -0.983   4.314  1.00  0.00           C  
ATOM   1918  CG  ASP A 249       5.223  -2.053   5.056  1.00  0.00           C  
ATOM   1919  OD1 ASP A 249       4.419  -1.697   5.938  1.00  0.00           O  
ATOM   1920  OD2 ASP A 249       5.401  -3.221   4.667  1.00  0.00           O  
ATOM   1921  N   VAL A 250       5.684   1.173   1.627  1.00  0.00           N  
ATOM   1922  CA  VAL A 250       6.335   2.172   0.776  1.00  0.00           C  
ATOM   1923  C   VAL A 250       5.588   3.496   0.920  1.00  0.00           C  
ATOM   1924  O   VAL A 250       4.446   3.619   0.501  1.00  0.00           O  
ATOM   1925  CB  VAL A 250       6.408   1.731  -0.690  1.00  0.00           C  
ATOM   1926  CG1 VAL A 250       7.156   2.775  -1.531  1.00  0.00           C  
ATOM   1927  CG2 VAL A 250       7.153   0.408  -0.827  1.00  0.00           C  
ATOM   1928  N   SER A 251       6.268   4.498   1.478  1.00  0.00           N  
ATOM   1929  CA  SER A 251       5.720   5.839   1.642  1.00  0.00           C  
ATOM   1930  C   SER A 251       6.133   6.763   0.497  1.00  0.00           C  
ATOM   1931  O   SER A 251       7.281   6.766   0.077  1.00  0.00           O  
ATOM   1932  CB  SER A 251       6.152   6.434   2.981  1.00  0.00           C  
ATOM   1933  OG  SER A 251       5.666   5.660   4.056  1.00  0.00           O  
ATOM   1934  N   PHE A 252       5.197   7.609   0.062  1.00  0.00           N  
ATOM   1935  CA  PHE A 252       5.413   8.678  -0.897  1.00  0.00           C  
ATOM   1936  C   PHE A 252       5.168  10.024  -0.222  1.00  0.00           C  
ATOM   1937  O   PHE A 252       4.179  10.209   0.471  1.00  0.00           O  
ATOM   1938  CB  PHE A 252       4.511   8.477  -2.115  1.00  0.00           C  
ATOM   1939  CG  PHE A 252       4.666   7.133  -2.797  1.00  0.00           C  
ATOM   1940  CD1 PHE A 252       5.780   6.872  -3.612  1.00  0.00           C  
ATOM   1941  CD2 PHE A 252       3.700   6.134  -2.599  1.00  0.00           C  
ATOM   1942  CE1 PHE A 252       5.920   5.630  -4.241  1.00  0.00           C  
ATOM   1943  CE2 PHE A 252       3.843   4.884  -3.221  1.00  0.00           C  
ATOM   1944  CZ  PHE A 252       4.949   4.635  -4.045  1.00  0.00           C  
ATOM   1945  N   SER A 253       6.082  10.970  -0.413  1.00  0.00           N  
ATOM   1946  CA  SER A 253       6.022  12.269   0.265  1.00  0.00           C  
ATOM   1947  C   SER A 253       6.099  13.474  -0.657  1.00  0.00           C  
ATOM   1948  O   SER A 253       5.774  14.581  -0.225  1.00  0.00           O  
ATOM   1949  CB  SER A 253       7.121  12.370   1.312  1.00  0.00           C  
ATOM   1950  OG  SER A 253       8.400  12.092   0.787  1.00  0.00           O  
ATOM   1951  N   SER A 254       6.530  13.276  -1.895  1.00  0.00           N  
ATOM   1952  CA  SER A 254       6.483  14.328  -2.899  1.00  0.00           C  
ATOM   1953  C   SER A 254       5.051  14.526  -3.377  1.00  0.00           C  
ATOM   1954  O   SER A 254       4.290  13.568  -3.456  1.00  0.00           O  
ATOM   1955  CB  SER A 254       7.417  13.993  -4.063  1.00  0.00           C  
ATOM   1956  OG  SER A 254       7.490  15.083  -4.958  1.00  0.00           O  
ATOM   1957  N   ALA A 255       4.690  15.771  -3.688  1.00  0.00           N  
ATOM   1958  CA  ALA A 255       3.356  16.147  -4.152  1.00  0.00           C  
ATOM   1959  C   ALA A 255       3.390  17.006  -5.430  1.00  0.00           C  
ATOM   1960  O   ALA A 255       2.369  17.553  -5.818  1.00  0.00           O  
ATOM   1961  CB  ALA A 255       2.618  16.829  -2.995  1.00  0.00           C  
ATOM   1962  N   THR A 256       4.542  17.137  -6.111  1.00  0.00           N  
ATOM   1963  CA  THR A 256       4.713  18.055  -7.248  1.00  0.00           C  
ATOM   1964  C   THR A 256       3.814  17.715  -8.437  1.00  0.00           C  
ATOM   1965  O   THR A 256       3.262  18.615  -9.072  1.00  0.00           O  
ATOM   1966  CB  THR A 256       6.169  18.095  -7.722  1.00  0.00           C  
ATOM   1967  OG1 THR A 256       6.646  16.826  -8.082  1.00  0.00           O  
ATOM   1968  CG2 THR A 256       7.117  18.639  -6.657  1.00  0.00           C  
ATOM   1969  N   LEU A 257       3.624  16.433  -8.737  1.00  0.00           N  
ATOM   1970  CA  LEU A 257       2.695  15.991  -9.780  1.00  0.00           C  
ATOM   1971  C   LEU A 257       1.244  16.220  -9.359  1.00  0.00           C  
ATOM   1972  O   LEU A 257       0.428  16.675 -10.163  1.00  0.00           O  
ATOM   1973  CB  LEU A 257       2.967  14.509 -10.101  1.00  0.00           C  
ATOM   1974  CG  LEU A 257       1.991  13.889 -11.107  1.00  0.00           C  
ATOM   1975  CD1 LEU A 257       2.096  14.545 -12.486  1.00  0.00           C  
ATOM   1976  CD2 LEU A 257       2.280  12.398 -11.264  1.00  0.00           C  
ATOM   1977  N   TYR A 258       0.920  15.932  -8.101  1.00  0.00           N  
ATOM   1978  CA  TYR A 258      -0.403  16.192  -7.544  1.00  0.00           C  
ATOM   1979  C   TYR A 258      -0.750  17.681  -7.598  1.00  0.00           C  
ATOM   1980  O   TYR A 258      -1.807  18.036  -8.107  1.00  0.00           O  
ATOM   1981  CB  TYR A 258      -0.476  15.656  -6.112  1.00  0.00           C  
ATOM   1982  CG  TYR A 258      -1.753  16.055  -5.403  1.00  0.00           C  
ATOM   1983  CD1 TYR A 258      -1.738  17.030  -4.378  1.00  0.00           C  
ATOM   1984  CD2 TYR A 258      -2.982  15.508  -5.817  1.00  0.00           C  
ATOM   1985  CE1 TYR A 258      -2.929  17.433  -3.763  1.00  0.00           C  
ATOM   1986  CE2 TYR A 258      -4.183  15.910  -5.210  1.00  0.00           C  
ATOM   1987  CZ  TYR A 258      -4.147  16.874  -4.184  1.00  0.00           C  
ATOM   1988  OH  TYR A 258      -5.325  17.269  -3.587  1.00  0.00           O  
ATOM   1989  N   GLU A 259       0.159  18.550  -7.156  1.00  0.00           N  
ATOM   1990  CA  GLU A 259      -0.019  20.003  -7.157  1.00  0.00           C  
ATOM   1991  C   GLU A 259      -0.185  20.577  -8.568  1.00  0.00           C  
ATOM   1992  O   GLU A 259      -0.909  21.551  -8.752  1.00  0.00           O  
ATOM   1993  CB  GLU A 259       1.188  20.658  -6.466  1.00  0.00           C  
ATOM   1994  CG  GLU A 259       1.165  20.474  -4.942  1.00  0.00           C  
ATOM   1995  CD  GLU A 259       2.457  20.936  -4.246  1.00  0.00           C  
ATOM   1996  OE1 GLU A 259       2.538  20.733  -3.016  1.00  0.00           O  
ATOM   1997  OE2 GLU A 259       3.357  21.466  -4.938  1.00  0.00           O  
ATOM   1998  N   TYR A 260       0.439  19.959  -9.578  1.00  0.00           N  
ATOM   1999  CA  TYR A 260       0.230  20.336 -10.972  1.00  0.00           C  
ATOM   2000  C   TYR A 260      -1.146  19.902 -11.496  1.00  0.00           C  
ATOM   2001  O   TYR A 260      -1.839  20.682 -12.148  1.00  0.00           O  
ATOM   2002  CB  TYR A 260       1.364  19.752 -11.832  1.00  0.00           C  
ATOM   2003  CG  TYR A 260       1.167  19.987 -13.312  1.00  0.00           C  
ATOM   2004  CD1 TYR A 260       0.747  18.936 -14.156  1.00  0.00           C  
ATOM   2005  CD2 TYR A 260       1.327  21.277 -13.848  1.00  0.00           C  
ATOM   2006  CE1 TYR A 260       0.486  19.173 -15.509  1.00  0.00           C  
ATOM   2007  CE2 TYR A 260       1.068  21.524 -15.202  1.00  0.00           C  
ATOM   2008  CZ  TYR A 260       0.638  20.470 -16.030  1.00  0.00           C  
ATOM   2009  OH  TYR A 260       0.354  20.717 -17.353  1.00  0.00           O  
ATOM   2010  N   LEU A 261      -1.560  18.671 -11.218  1.00  0.00           N  
ATOM   2011  CA  LEU A 261      -2.796  18.108 -11.769  1.00  0.00           C  
ATOM   2012  C   LEU A 261      -4.064  18.569 -11.035  1.00  0.00           C  
ATOM   2013  O   LEU A 261      -5.075  18.827 -11.686  1.00  0.00           O  
ATOM   2014  CB  LEU A 261      -2.707  16.570 -11.761  1.00  0.00           C  
ATOM   2015  CG  LEU A 261      -1.690  15.957 -12.748  1.00  0.00           C  
ATOM   2016  CD1 LEU A 261      -1.656  14.440 -12.549  1.00  0.00           C  
ATOM   2017  CD2 LEU A 261      -2.058  16.239 -14.209  1.00  0.00           C  
ATOM   2018  N   ALA A 262      -4.033  18.647  -9.695  1.00  0.00           N  
ATOM   2019  CA  ALA A 262      -5.219  18.844  -8.884  1.00  0.00           C  
ATOM   2020  C   ALA A 262      -6.003  20.122  -9.237  1.00  0.00           C  
ATOM   2021  O   ALA A 262      -7.188  20.001  -9.554  1.00  0.00           O  
ATOM   2022  CB  ALA A 262      -4.865  18.746  -7.395  1.00  0.00           C  
ATOM   2023  N   PRO A 263      -5.391  21.319  -9.320  1.00  0.00           N  
ATOM   2024  CA  PRO A 263      -6.122  22.554  -9.632  1.00  0.00           C  
ATOM   2025  C   PRO A 263      -6.801  22.533 -11.004  1.00  0.00           C  
ATOM   2026  O   PRO A 263      -7.868  23.120 -11.194  1.00  0.00           O  
ATOM   2027  CB  PRO A 263      -5.080  23.675  -9.566  1.00  0.00           C  
ATOM   2028  CG  PRO A 263      -3.949  23.098  -8.714  1.00  0.00           C  
ATOM   2029  CD  PRO A 263      -3.989  21.618  -9.071  1.00  0.00           C  
ATOM   2030  N   LEU A 264      -6.200  21.821 -11.962  1.00  0.00           N  
ATOM   2031  CA  LEU A 264      -6.703  21.706 -13.328  1.00  0.00           C  
ATOM   2032  C   LEU A 264      -7.810  20.652 -13.453  1.00  0.00           C  
ATOM   2033  O   LEU A 264      -8.684  20.753 -14.312  1.00  0.00           O  
ATOM   2034  CB  LEU A 264      -5.525  21.374 -14.255  1.00  0.00           C  
ATOM   2035  CG  LEU A 264      -4.392  22.424 -14.271  1.00  0.00           C  
ATOM   2036  CD1 LEU A 264      -3.227  21.917 -15.114  1.00  0.00           C  
ATOM   2037  CD2 LEU A 264      -4.864  23.756 -14.851  1.00  0.00           C  
ATOM   2038  N   CYS A 265      -7.795  19.630 -12.591  1.00  0.00           N  
ATOM   2039  CA  CYS A 265      -8.754  18.530 -12.608  1.00  0.00           C  
ATOM   2040  C   CYS A 265      -9.986  18.781 -11.729  1.00  0.00           C  
ATOM   2041  O   CYS A 265     -11.025  18.160 -11.954  1.00  0.00           O  
ATOM   2042  CB  CYS A 265      -8.043  17.240 -12.194  1.00  0.00           C  
ATOM   2043  SG  CYS A 265      -6.810  16.750 -13.439  1.00  0.00           S  
ATOM   2044  N   GLU A 266      -9.911  19.678 -10.744  1.00  0.00           N  
ATOM   2045  CA  GLU A 266     -11.059  19.999  -9.880  1.00  0.00           C  
ATOM   2046  C   GLU A 266     -12.182  20.723 -10.633  1.00  0.00           C  
ATOM   2047  O   GLU A 266     -13.365  20.496 -10.357  1.00  0.00           O  
ATOM   2048  CB  GLU A 266     -10.603  20.854  -8.700  1.00  0.00           C  
ATOM   2049  CG  GLU A 266      -9.969  20.008  -7.609  1.00  0.00           C  
ATOM   2050  CD  GLU A 266      -9.607  20.807  -6.351  1.00  0.00           C  
ATOM   2051  OE1 GLU A 266      -9.295  20.132  -5.345  1.00  0.00           O  
ATOM   2052  OE2 GLU A 266      -9.705  22.048  -6.389  1.00  0.00           O  
ATOM   2053  N   ARG A 267     -11.815  21.563 -11.596  1.00  0.00           N  
ATOM   2054  CA  ARG A 267     -12.747  22.253 -12.497  1.00  0.00           C  
ATOM   2055  C   ARG A 267     -12.291  22.065 -13.948  1.00  0.00           C  
ATOM   2056  O   ARG A 267     -11.675  22.957 -14.518  1.00  0.00           O  
ATOM   2057  CB  ARG A 267     -12.880  23.731 -12.118  1.00  0.00           C  
ATOM   2058  CG  ARG A 267     -13.563  23.913 -10.755  1.00  0.00           C  
ATOM   2059  CD  ARG A 267     -13.910  25.384 -10.537  1.00  0.00           C  
ATOM   2060  NE  ARG A 267     -14.601  25.588  -9.250  1.00  0.00           N  
ATOM   2061  CZ  ARG A 267     -15.497  26.517  -8.961  1.00  0.00           C  
ATOM   2062  NH1 ARG A 267     -15.830  27.442  -9.823  1.00  0.00           N  
ATOM   2063  NH2 ARG A 267     -16.083  26.522  -7.805  1.00  0.00           N  
ATOM   2064  N   PRO A 268     -12.566  20.888 -14.540  1.00  0.00           N  
ATOM   2065  CA  PRO A 268     -12.022  20.532 -15.850  1.00  0.00           C  
ATOM   2066  C   PRO A 268     -12.782  21.132 -17.046  1.00  0.00           C  
ATOM   2067  O   PRO A 268     -12.413  20.870 -18.182  1.00  0.00           O  
ATOM   2068  CB  PRO A 268     -12.060  19.002 -15.847  1.00  0.00           C  
ATOM   2069  CG  PRO A 268     -13.299  18.684 -15.017  1.00  0.00           C  
ATOM   2070  CD  PRO A 268     -13.291  19.779 -13.953  1.00  0.00           C  
ATOM   2071  N   ASN A 269     -13.854  21.883 -16.794  1.00  0.00           N  
ATOM   2072  CA  ASN A 269     -14.708  22.501 -17.818  1.00  0.00           C  
ATOM   2073  C   ASN A 269     -14.423  23.993 -18.008  1.00  0.00           C  
ATOM   2074  O   ASN A 269     -14.156  24.677 -17.006  1.00  0.00           O  
ATOM   2075  CB  ASN A 269     -16.188  22.314 -17.463  1.00  0.00           C  
ATOM   2076  CG  ASN A 269     -16.720  20.894 -17.549  1.00  0.00           C  
ATOM   2077  OD1 ASN A 269     -16.171  19.971 -18.142  1.00  0.00           O  
ATOM   2078  ND2 ASN A 269     -17.880  20.669 -16.965  1.00  0.00           N  
ATOM   2079  OXT ASN A 269     -14.538  24.437 -19.181  1.00  0.00           O  
ATOM   2080  N   MET B   1       4.828  22.533  28.588  1.00  0.00           N  
ATOM   2081  CA  MET B   1       5.395  22.959  27.284  1.00  0.00           C  
ATOM   2082  C   MET B   1       4.969  21.946  26.259  1.00  0.00           C  
ATOM   2083  O   MET B   1       4.711  20.817  26.644  1.00  0.00           O  
ATOM   2084  CB  MET B   1       6.935  23.067  27.345  1.00  0.00           C  
ATOM   2085  CG  MET B   1       7.406  24.213  28.229  1.00  0.00           C  
ATOM   2086  SD  MET B   1       9.202  24.426  28.216  1.00  0.00           S  
ATOM   2087  CE  MET B   1       9.425  25.384  29.721  1.00  0.00           C  
ATOM   2088  N   ALA B   2       4.840  22.335  24.999  1.00  0.00           N  
ATOM   2089  CA  ALA B   2       4.564  21.343  23.959  1.00  0.00           C  
ATOM   2090  C   ALA B   2       5.822  20.489  23.749  1.00  0.00           C  
ATOM   2091  O   ALA B   2       6.929  21.029  23.708  1.00  0.00           O  
ATOM   2092  CB  ALA B   2       4.140  22.057  22.680  1.00  0.00           C  
ATOM   2093  N   ALA B   3       5.647  19.182  23.624  1.00  0.00           N  
ATOM   2094  CA  ALA B   3       6.733  18.256  23.361  1.00  0.00           C  
ATOM   2095  C   ALA B   3       7.458  18.613  22.064  1.00  0.00           C  
ATOM   2096  O   ALA B   3       6.845  18.986  21.058  1.00  0.00           O  
ATOM   2097  CB  ALA B   3       6.176  16.835  23.294  1.00  0.00           C  
ATOM   2098  N   LYS B   4       8.782  18.474  22.073  1.00  0.00           N  
ATOM   2099  CA  LYS B   4       9.577  18.564  20.857  1.00  0.00           C  
ATOM   2100  C   LYS B   4       9.382  17.288  20.036  1.00  0.00           C  
ATOM   2101  O   LYS B   4       9.385  16.190  20.591  1.00  0.00           O  
ATOM   2102  CB  LYS B   4      11.047  18.815  21.239  1.00  0.00           C  
ATOM   2103  CG  LYS B   4      11.816  19.540  20.129  1.00  0.00           C  
ATOM   2104  CD  LYS B   4      13.263  19.776  20.579  1.00  0.00           C  
ATOM   2105  CE  LYS B   4      14.052  20.556  19.540  1.00  0.00           C  
ATOM   2106  NZ  LYS B   4      15.482  20.636  19.918  1.00  0.00           N  
ATOM   2107  N   ILE B   5       9.184  17.423  18.736  1.00  0.00           N  
ATOM   2108  CA  ILE B   5       8.968  16.264  17.865  1.00  0.00           C  
ATOM   2109  C   ILE B   5      10.308  15.594  17.562  1.00  0.00           C  
ATOM   2110  O   ILE B   5      11.246  16.258  17.136  1.00  0.00           O  
ATOM   2111  CB  ILE B   5       8.215  16.682  16.587  1.00  0.00           C  
ATOM   2112  CG1 ILE B   5       6.840  17.324  16.891  1.00  0.00           C  
ATOM   2113  CG2 ILE B   5       8.051  15.505  15.622  1.00  0.00           C  
ATOM   2114  CD1 ILE B   5       5.863  16.436  17.687  1.00  0.00           C  
ATOM   2115  N   ILE B   6      10.381  14.282  17.752  1.00  0.00           N  
ATOM   2116  CA  ILE B   6      11.466  13.437  17.247  1.00  0.00           C  
ATOM   2117  C   ILE B   6      11.121  13.059  15.807  1.00  0.00           C  
ATOM   2118  O   ILE B   6      10.358  12.126  15.558  1.00  0.00           O  
ATOM   2119  CB  ILE B   6      11.693  12.213  18.163  1.00  0.00           C  
ATOM   2120  CG1 ILE B   6      12.137  12.670  19.572  1.00  0.00           C  
ATOM   2121  CG2 ILE B   6      12.747  11.276  17.551  1.00  0.00           C  
ATOM   2122  CD1 ILE B   6      12.293  11.526  20.586  1.00  0.00           C  
ATOM   2123  N   ASP B   7      11.681  13.805  14.860  1.00  0.00           N  
ATOM   2124  CA  ASP B   7      11.400  13.637  13.435  1.00  0.00           C  
ATOM   2125  C   ASP B   7      12.205  12.479  12.839  1.00  0.00           C  
ATOM   2126  O   ASP B   7      13.257  12.636  12.212  1.00  0.00           O  
ATOM   2127  CB  ASP B   7      11.625  14.964  12.688  1.00  0.00           C  
ATOM   2128  CG  ASP B   7      11.255  14.871  11.208  1.00  0.00           C  
ATOM   2129  OD1 ASP B   7      10.806  13.794  10.744  1.00  0.00           O  
ATOM   2130  OD2 ASP B   7      11.463  15.877  10.505  1.00  0.00           O  
ATOM   2131  N   GLY B   8      11.675  11.263  13.021  1.00  0.00           N  
ATOM   2132  CA  GLY B   8      12.291  10.043  12.509  1.00  0.00           C  
ATOM   2133  C   GLY B   8      12.387   9.989  10.991  1.00  0.00           C  
ATOM   2134  O   GLY B   8      13.281   9.336  10.465  1.00  0.00           O  
ATOM   2135  N   LYS B   9      11.531  10.704  10.273  1.00  0.00           N  
ATOM   2136  CA  LYS B   9      11.591  10.764   8.813  1.00  0.00           C  
ATOM   2137  C   LYS B   9      12.841  11.508   8.344  1.00  0.00           C  
ATOM   2138  O   LYS B   9      13.562  11.013   7.484  1.00  0.00           O  
ATOM   2139  CB  LYS B   9      10.300  11.400   8.285  1.00  0.00           C  
ATOM   2140  CG  LYS B   9      10.146  11.210   6.767  1.00  0.00           C  
ATOM   2141  CD  LYS B   9       8.831  11.836   6.303  1.00  0.00           C  
ATOM   2142  CE  LYS B   9       8.631  11.560   4.818  1.00  0.00           C  
ATOM   2143  NZ  LYS B   9       7.351  12.125   4.344  1.00  0.00           N  
ATOM   2144  N   THR B  10      13.128  12.654   8.950  1.00  0.00           N  
ATOM   2145  CA  THR B  10      14.326  13.440   8.659  1.00  0.00           C  
ATOM   2146  C   THR B  10      15.595  12.700   9.081  1.00  0.00           C  
ATOM   2147  O   THR B  10      16.543  12.615   8.295  1.00  0.00           O  
ATOM   2148  CB  THR B  10      14.240  14.823   9.322  1.00  0.00           C  
ATOM   2149  OG1 THR B  10      13.191  15.537   8.703  1.00  0.00           O  
ATOM   2150  CG2 THR B  10      15.504  15.662   9.124  1.00  0.00           C  
ATOM   2151  N   ILE B  11      15.621  12.090  10.269  1.00  0.00           N  
ATOM   2152  CA  ILE B  11      16.784  11.318  10.733  1.00  0.00           C  
ATOM   2153  C   ILE B  11      17.035  10.091   9.842  1.00  0.00           C  
ATOM   2154  O   ILE B  11      18.173   9.843   9.455  1.00  0.00           O  
ATOM   2155  CB  ILE B  11      16.641  10.916  12.219  1.00  0.00           C  
ATOM   2156  CG1 ILE B  11      16.502  12.131  13.171  1.00  0.00           C  
ATOM   2157  CG2 ILE B  11      17.830  10.043  12.671  1.00  0.00           C  
ATOM   2158  CD1 ILE B  11      17.649  13.148  13.129  1.00  0.00           C  
ATOM   2159  N   ALA B  12      15.995   9.364   9.449  1.00  0.00           N  
ATOM   2160  CA  ALA B  12      16.124   8.231   8.537  1.00  0.00           C  
ATOM   2161  C   ALA B  12      16.729   8.650   7.193  1.00  0.00           C  
ATOM   2162  O   ALA B  12      17.594   7.951   6.658  1.00  0.00           O  
ATOM   2163  CB  ALA B  12      14.751   7.586   8.348  1.00  0.00           C  
ATOM   2164  N   GLN B  13      16.341   9.820   6.672  1.00  0.00           N  
ATOM   2165  CA  GLN B  13      16.920  10.341   5.437  1.00  0.00           C  
ATOM   2166  C   GLN B  13      18.389  10.754   5.606  1.00  0.00           C  
ATOM   2167  O   GLN B  13      19.187  10.539   4.698  1.00  0.00           O  
ATOM   2168  CB  GLN B  13      16.063  11.500   4.901  1.00  0.00           C  
ATOM   2169  CG  GLN B  13      16.328  11.743   3.398  1.00  0.00           C  
ATOM   2170  CD  GLN B  13      15.917  10.545   2.529  1.00  0.00           C  
ATOM   2171  OE1 GLN B  13      15.017   9.793   2.862  1.00  0.00           O  
ATOM   2172  NE2 GLN B  13      16.558  10.312   1.399  1.00  0.00           N  
ATOM   2173  N   GLN B  14      18.764  11.295   6.761  1.00  0.00           N  
ATOM   2174  CA  GLN B  14      20.168  11.570   7.079  1.00  0.00           C  
ATOM   2175  C   GLN B  14      20.995  10.288   7.108  1.00  0.00           C  
ATOM   2176  O   GLN B  14      22.011  10.211   6.420  1.00  0.00           O  
ATOM   2177  CB  GLN B  14      20.288  12.305   8.422  1.00  0.00           C  
ATOM   2178  CG  GLN B  14      19.850  13.771   8.330  1.00  0.00           C  
ATOM   2179  CD  GLN B  14      19.887  14.476   9.696  1.00  0.00           C  
ATOM   2180  OE1 GLN B  14      20.073  13.885  10.745  1.00  0.00           O  
ATOM   2181  NE2 GLN B  14      19.713  15.776   9.727  1.00  0.00           N  
ATOM   2182  N   VAL B  15      20.539   9.255   7.808  1.00  0.00           N  
ATOM   2183  CA  VAL B  15      21.223   7.950   7.889  1.00  0.00           C  
ATOM   2184  C   VAL B  15      21.389   7.346   6.489  1.00  0.00           C  
ATOM   2185  O   VAL B  15      22.499   6.954   6.119  1.00  0.00           O  
ATOM   2186  CB  VAL B  15      20.472   6.981   8.823  1.00  0.00           C  
ATOM   2187  CG1 VAL B  15      21.050   5.559   8.792  1.00  0.00           C  
ATOM   2188  CG2 VAL B  15      20.545   7.472  10.272  1.00  0.00           C  
ATOM   2189  N   ARG B  16      20.348   7.337   5.670  1.00  0.00           N  
ATOM   2190  CA  ARG B  16      20.430   6.850   4.283  1.00  0.00           C  
ATOM   2191  C   ARG B  16      21.434   7.655   3.452  1.00  0.00           C  
ATOM   2192  O   ARG B  16      22.212   7.074   2.714  1.00  0.00           O  
ATOM   2193  CB  ARG B  16      19.049   6.907   3.618  1.00  0.00           C  
ATOM   2194  CG  ARG B  16      18.098   5.829   4.158  1.00  0.00           C  
ATOM   2195  CD  ARG B  16      16.740   5.987   3.478  1.00  0.00           C  
ATOM   2196  NE  ARG B  16      15.763   5.023   3.975  1.00  0.00           N  
ATOM   2197  CZ  ARG B  16      14.724   4.570   3.310  1.00  0.00           C  
ATOM   2198  NH1 ARG B  16      14.438   4.973   2.096  1.00  0.00           N  
ATOM   2199  NH2 ARG B  16      13.918   3.697   3.855  1.00  0.00           N  
ATOM   2200  N   SER B  17      21.446   8.973   3.597  1.00  0.00           N  
ATOM   2201  CA  SER B  17      22.380   9.847   2.871  1.00  0.00           C  
ATOM   2202  C   SER B  17      23.836   9.618   3.297  1.00  0.00           C  
ATOM   2203  O   SER B  17      24.727   9.604   2.450  1.00  0.00           O  
ATOM   2204  CB  SER B  17      22.015  11.322   3.078  1.00  0.00           C  
ATOM   2205  OG  SER B  17      20.683  11.575   2.682  1.00  0.00           O  
ATOM   2206  N   GLU B  18      24.082   9.384   4.577  1.00  0.00           N  
ATOM   2207  CA  GLU B  18      25.409   9.040   5.104  1.00  0.00           C  
ATOM   2208  C   GLU B  18      25.895   7.688   4.580  1.00  0.00           C  
ATOM   2209  O   GLU B  18      27.052   7.553   4.172  1.00  0.00           O  
ATOM   2210  CB  GLU B  18      25.365   9.020   6.633  1.00  0.00           C  
ATOM   2211  CG  GLU B  18      25.257  10.422   7.253  1.00  0.00           C  
ATOM   2212  CD  GLU B  18      24.885  10.388   8.748  1.00  0.00           C  
ATOM   2213  OE1 GLU B  18      24.405  11.412   9.270  1.00  0.00           O  
ATOM   2214  OE2 GLU B  18      25.037   9.341   9.424  1.00  0.00           O  
ATOM   2215  N   VAL B  19      25.010   6.695   4.537  1.00  0.00           N  
ATOM   2216  CA  VAL B  19      25.315   5.395   3.935  1.00  0.00           C  
ATOM   2217  C   VAL B  19      25.633   5.559   2.445  1.00  0.00           C  
ATOM   2218  O   VAL B  19      26.672   5.081   2.005  1.00  0.00           O  
ATOM   2219  CB  VAL B  19      24.172   4.381   4.164  1.00  0.00           C  
ATOM   2220  CG1 VAL B  19      24.396   3.087   3.380  1.00  0.00           C  
ATOM   2221  CG2 VAL B  19      24.074   4.001   5.648  1.00  0.00           C  
ATOM   2222  N   ALA B  20      24.825   6.298   1.694  1.00  0.00           N  
ATOM   2223  CA  ALA B  20      25.043   6.546   0.267  1.00  0.00           C  
ATOM   2224  C   ALA B  20      26.406   7.213  -0.007  1.00  0.00           C  
ATOM   2225  O   ALA B  20      27.132   6.798  -0.914  1.00  0.00           O  
ATOM   2226  CB  ALA B  20      23.889   7.405  -0.272  1.00  0.00           C  
ATOM   2227  N   GLN B  21      26.809   8.201   0.817  1.00  0.00           N  
ATOM   2228  CA  GLN B  21      28.134   8.822   0.715  1.00  0.00           C  
ATOM   2229  C   GLN B  21      29.268   7.833   0.984  1.00  0.00           C  
ATOM   2230  O   GLN B  21      30.267   7.832   0.247  1.00  0.00           O  
ATOM   2231  CB  GLN B  21      28.243   9.998   1.698  1.00  0.00           C  
ATOM   2232  CG  GLN B  21      27.549  11.257   1.166  1.00  0.00           C  
ATOM   2233  CD  GLN B  21      27.729  12.470   2.107  1.00  0.00           C  
ATOM   2234  OE1 GLN B  21      28.210  12.379   3.221  1.00  0.00           O  
ATOM   2235  NE2 GLN B  21      27.352  13.648   1.673  1.00  0.00           N  
ATOM   2236  N   LYS B  22      29.142   6.959   1.984  1.00  0.00           N  
ATOM   2237  CA  LYS B  22      30.140   5.921   2.269  1.00  0.00           C  
ATOM   2238  C   LYS B  22      30.245   4.912   1.122  1.00  0.00           C  
ATOM   2239  O   LYS B  22      31.350   4.507   0.768  1.00  0.00           O  
ATOM   2240  CB  LYS B  22      29.824   5.220   3.591  1.00  0.00           C  
ATOM   2241  CG  LYS B  22      30.088   6.107   4.816  1.00  0.00           C  
ATOM   2242  CD  LYS B  22      29.687   5.363   6.100  1.00  0.00           C  
ATOM   2243  CE  LYS B  22      29.915   6.223   7.337  1.00  0.00           C  
ATOM   2244  NZ  LYS B  22      29.544   5.493   8.583  1.00  0.00           N  
ATOM   2245  N   VAL B  23      29.123   4.544   0.510  1.00  0.00           N  
ATOM   2246  CA  VAL B  23      29.102   3.663  -0.672  1.00  0.00           C  
ATOM   2247  C   VAL B  23      29.801   4.332  -1.859  1.00  0.00           C  
ATOM   2248  O   VAL B  23      30.655   3.710  -2.484  1.00  0.00           O  
ATOM   2249  CB  VAL B  23      27.669   3.244  -1.035  1.00  0.00           C  
ATOM   2250  CG1 VAL B  23      27.612   2.437  -2.332  1.00  0.00           C  
ATOM   2251  CG2 VAL B  23      27.079   2.366   0.074  1.00  0.00           C  
ATOM   2252  N   GLN B  24      29.536   5.612  -2.129  1.00  0.00           N  
ATOM   2253  CA  GLN B  24      30.246   6.353  -3.178  1.00  0.00           C  
ATOM   2254  C   GLN B  24      31.756   6.420  -2.918  1.00  0.00           C  
ATOM   2255  O   GLN B  24      32.534   6.234  -3.855  1.00  0.00           O  
ATOM   2256  CB  GLN B  24      29.689   7.776  -3.319  1.00  0.00           C  
ATOM   2257  CG  GLN B  24      28.398   7.817  -4.152  1.00  0.00           C  
ATOM   2258  CD  GLN B  24      27.983   9.244  -4.532  1.00  0.00           C  
ATOM   2259  OE1 GLN B  24      28.525  10.234  -4.084  1.00  0.00           O  
ATOM   2260  NE2 GLN B  24      27.007   9.392  -5.394  1.00  0.00           N  
ATOM   2261  N   ALA B  25      32.166   6.642  -1.672  1.00  0.00           N  
ATOM   2262  CA  ALA B  25      33.583   6.646  -1.310  1.00  0.00           C  
ATOM   2263  C   ALA B  25      34.242   5.276  -1.546  1.00  0.00           C  
ATOM   2264  O   ALA B  25      35.344   5.213  -2.086  1.00  0.00           O  
ATOM   2265  CB  ALA B  25      33.721   7.108   0.147  1.00  0.00           C  
ATOM   2266  N   ARG B  26      33.555   4.171  -1.220  1.00  0.00           N  
ATOM   2267  CA  ARG B  26      34.030   2.809  -1.521  1.00  0.00           C  
ATOM   2268  C   ARG B  26      34.195   2.591  -3.023  1.00  0.00           C  
ATOM   2269  O   ARG B  26      35.247   2.134  -3.456  1.00  0.00           O  
ATOM   2270  CB  ARG B  26      33.074   1.755  -0.940  1.00  0.00           C  
ATOM   2271  CG  ARG B  26      33.246   1.586   0.589  1.00  0.00           C  
ATOM   2272  CD  ARG B  26      32.326   0.481   1.149  1.00  0.00           C  
ATOM   2273  NE  ARG B  26      32.651  -0.839   0.599  1.00  0.00           N  
ATOM   2274  CZ  ARG B  26      33.551  -1.726   1.034  1.00  0.00           C  
ATOM   2275  NH1 ARG B  26      34.281  -1.542   2.092  1.00  0.00           N  
ATOM   2276  NH2 ARG B  26      33.733  -2.831   0.384  1.00  0.00           N  
ATOM   2277  N   ILE B  27      33.189   2.959  -3.828  1.00  0.00           N  
ATOM   2278  CA  ILE B  27      33.249   2.827  -5.294  1.00  0.00           C  
ATOM   2279  C   ILE B  27      34.399   3.665  -5.874  1.00  0.00           C  
ATOM   2280  O   ILE B  27      35.147   3.180  -6.722  1.00  0.00           O  
ATOM   2281  CB  ILE B  27      31.887   3.198  -5.926  1.00  0.00           C  
ATOM   2282  CG1 ILE B  27      30.807   2.174  -5.509  1.00  0.00           C  
ATOM   2283  CG2 ILE B  27      31.982   3.266  -7.463  1.00  0.00           C  
ATOM   2284  CD1 ILE B  27      29.378   2.599  -5.862  1.00  0.00           C  
ATOM   2285  N   ALA B  28      34.595   4.897  -5.390  1.00  0.00           N  
ATOM   2286  CA  ALA B  28      35.691   5.757  -5.815  1.00  0.00           C  
ATOM   2287  C   ALA B  28      37.077   5.175  -5.469  1.00  0.00           C  
ATOM   2288  O   ALA B  28      38.038   5.392  -6.208  1.00  0.00           O  
ATOM   2289  CB  ALA B  28      35.496   7.144  -5.187  1.00  0.00           C  
ATOM   2290  N   ALA B  29      37.162   4.400  -4.393  1.00  0.00           N  
ATOM   2291  CA  ALA B  29      38.362   3.665  -4.009  1.00  0.00           C  
ATOM   2292  C   ALA B  29      38.549   2.321  -4.761  1.00  0.00           C  
ATOM   2293  O   ALA B  29      39.494   1.593  -4.486  1.00  0.00           O  
ATOM   2294  CB  ALA B  29      38.344   3.486  -2.486  1.00  0.00           C  
ATOM   2295  N   GLY B  30      37.646   1.988  -5.690  1.00  0.00           N  
ATOM   2296  CA  GLY B  30      37.686   0.735  -6.452  1.00  0.00           C  
ATOM   2297  C   GLY B  30      37.139  -0.480  -5.700  1.00  0.00           C  
ATOM   2298  O   GLY B  30      37.351  -1.614  -6.141  1.00  0.00           O  
ATOM   2299  N   LEU B  31      36.460  -0.265  -4.582  1.00  0.00           N  
ATOM   2300  CA  LEU B  31      35.844  -1.322  -3.786  1.00  0.00           C  
ATOM   2301  C   LEU B  31      34.430  -1.641  -4.297  1.00  0.00           C  
ATOM   2302  O   LEU B  31      33.755  -0.800  -4.876  1.00  0.00           O  
ATOM   2303  CB  LEU B  31      35.816  -0.915  -2.308  1.00  0.00           C  
ATOM   2304  CG  LEU B  31      37.182  -0.563  -1.720  1.00  0.00           C  
ATOM   2305  CD1 LEU B  31      36.987  -0.027  -0.298  1.00  0.00           C  
ATOM   2306  CD2 LEU B  31      38.116  -1.777  -1.691  1.00  0.00           C  
ATOM   2307  N   ARG B  32      33.970  -2.846  -4.010  1.00  0.00           N  
ATOM   2308  CA  ARG B  32      32.594  -3.228  -4.332  1.00  0.00           C  
ATOM   2309  C   ARG B  32      31.579  -2.473  -3.467  1.00  0.00           C  
ATOM   2310  O   ARG B  32      31.847  -2.152  -2.306  1.00  0.00           O  
ATOM   2311  CB  ARG B  32      32.413  -4.753  -4.266  1.00  0.00           C  
ATOM   2312  CG  ARG B  32      32.508  -5.320  -2.840  1.00  0.00           C  
ATOM   2313  CD  ARG B  32      32.230  -6.829  -2.825  1.00  0.00           C  
ATOM   2314  NE  ARG B  32      32.264  -7.356  -1.457  1.00  0.00           N  
ATOM   2315  CZ  ARG B  32      31.279  -7.309  -0.566  1.00  0.00           C  
ATOM   2316  NH1 ARG B  32      30.118  -6.793  -0.826  1.00  0.00           N  
ATOM   2317  NH2 ARG B  32      31.467  -7.782   0.618  1.00  0.00           N  
ATOM   2318  N   ALA B  33      30.387  -2.265  -4.012  1.00  0.00           N  
ATOM   2319  CA  ALA B  33      29.239  -1.849  -3.232  1.00  0.00           C  
ATOM   2320  C   ALA B  33      28.768  -2.994  -2.313  1.00  0.00           C  
ATOM   2321  O   ALA B  33      28.934  -4.161  -2.672  1.00  0.00           O  
ATOM   2322  CB  ALA B  33      28.125  -1.391  -4.182  1.00  0.00           C  
ATOM   2323  N   PRO B  34      28.164  -2.685  -1.156  1.00  0.00           N  
ATOM   2324  CA  PRO B  34      27.491  -3.695  -0.342  1.00  0.00           C  
ATOM   2325  C   PRO B  34      26.345  -4.355  -1.109  1.00  0.00           C  
ATOM   2326  O   PRO B  34      25.679  -3.715  -1.926  1.00  0.00           O  
ATOM   2327  CB  PRO B  34      26.997  -2.969   0.910  1.00  0.00           C  
ATOM   2328  CG  PRO B  34      27.861  -1.713   0.975  1.00  0.00           C  
ATOM   2329  CD  PRO B  34      28.127  -1.399  -0.500  1.00  0.00           C  
ATOM   2330  N   GLY B  35      26.107  -5.642  -0.828  1.00  0.00           N  
ATOM   2331  CA  GLY B  35      25.071  -6.440  -1.465  1.00  0.00           C  
ATOM   2332  C   GLY B  35      24.037  -6.966  -0.466  1.00  0.00           C  
ATOM   2333  O   GLY B  35      24.397  -7.605   0.523  1.00  0.00           O  
ATOM   2334  N   LEU B  36      22.771  -6.753  -0.752  1.00  0.00           N  
ATOM   2335  CA  LEU B  36      21.653  -7.316   0.011  1.00  0.00           C  
ATOM   2336  C   LEU B  36      20.891  -8.330  -0.845  1.00  0.00           C  
ATOM   2337  O   LEU B  36      20.363  -7.989  -1.903  1.00  0.00           O  
ATOM   2338  CB  LEU B  36      20.748  -6.181   0.509  1.00  0.00           C  
ATOM   2339  CG  LEU B  36      19.568  -6.658   1.383  1.00  0.00           C  
ATOM   2340  CD1 LEU B  36      20.025  -7.223   2.727  1.00  0.00           C  
ATOM   2341  CD2 LEU B  36      18.617  -5.504   1.696  1.00  0.00           C  
ATOM   2342  N   ALA B  37      20.770  -9.561  -0.349  1.00  0.00           N  
ATOM   2343  CA  ALA B  37      19.879 -10.565  -0.911  1.00  0.00           C  
ATOM   2344  C   ALA B  37      18.562 -10.583  -0.131  1.00  0.00           C  
ATOM   2345  O   ALA B  37      18.553 -10.739   1.090  1.00  0.00           O  
ATOM   2346  CB  ALA B  37      20.571 -11.933  -0.912  1.00  0.00           C  
ATOM   2347  N   VAL B  38      17.450 -10.445  -0.830  1.00  0.00           N  
ATOM   2348  CA  VAL B  38      16.107 -10.520  -0.246  1.00  0.00           C  
ATOM   2349  C   VAL B  38      15.392 -11.743  -0.808  1.00  0.00           C  
ATOM   2350  O   VAL B  38      15.214 -11.857  -2.017  1.00  0.00           O  
ATOM   2351  CB  VAL B  38      15.287  -9.237  -0.483  1.00  0.00           C  
ATOM   2352  CG1 VAL B  38      14.000  -9.300   0.322  1.00  0.00           C  
ATOM   2353  CG2 VAL B  38      16.044  -7.975  -0.042  1.00  0.00           C  
ATOM   2354  N   VAL B  39      14.978 -12.630   0.075  1.00  0.00           N  
ATOM   2355  CA  VAL B  39      14.287 -13.869  -0.266  1.00  0.00           C  
ATOM   2356  C   VAL B  39      12.825 -13.758   0.138  1.00  0.00           C  
ATOM   2357  O   VAL B  39      12.510 -13.525   1.303  1.00  0.00           O  
ATOM   2358  CB  VAL B  39      14.960 -15.097   0.378  1.00  0.00           C  
ATOM   2359  CG1 VAL B  39      14.318 -16.391  -0.120  1.00  0.00           C  
ATOM   2360  CG2 VAL B  39      16.457 -15.159   0.058  1.00  0.00           C  
ATOM   2361  N   LEU B  40      11.940 -13.936  -0.832  1.00  0.00           N  
ATOM   2362  CA  LEU B  40      10.497 -13.994  -0.645  1.00  0.00           C  
ATOM   2363  C   LEU B  40      10.008 -15.379  -1.057  1.00  0.00           C  
ATOM   2364  O   LEU B  40      10.373 -15.869  -2.122  1.00  0.00           O  
ATOM   2365  CB  LEU B  40       9.847 -12.883  -1.486  1.00  0.00           C  
ATOM   2366  CG  LEU B  40       8.313 -12.836  -1.406  1.00  0.00           C  
ATOM   2367  CD1 LEU B  40       7.822 -12.451  -0.012  1.00  0.00           C  
ATOM   2368  CD2 LEU B  40       7.767 -11.797  -2.392  1.00  0.00           C  
ATOM   2369  N   VAL B  41       9.156 -15.999  -0.238  1.00  0.00           N  
ATOM   2370  CA  VAL B  41       8.515 -17.273  -0.572  1.00  0.00           C  
ATOM   2371  C   VAL B  41       7.007 -17.071  -0.608  1.00  0.00           C  
ATOM   2372  O   VAL B  41       6.400 -16.638   0.379  1.00  0.00           O  
ATOM   2373  CB  VAL B  41       8.905 -18.407   0.396  1.00  0.00           C  
ATOM   2374  CG1 VAL B  41       8.424 -19.752  -0.157  1.00  0.00           C  
ATOM   2375  CG2 VAL B  41      10.423 -18.497   0.581  1.00  0.00           C  
ATOM   2376  N   GLY B  42       6.401 -17.370  -1.753  1.00  0.00           N  
ATOM   2377  CA  GLY B  42       4.985 -17.153  -2.004  1.00  0.00           C  
ATOM   2378  C   GLY B  42       4.646 -15.726  -2.448  1.00  0.00           C  
ATOM   2379  O   GLY B  42       5.517 -14.901  -2.717  1.00  0.00           O  
ATOM   2380  N   SER B  43       3.349 -15.443  -2.532  1.00  0.00           N  
ATOM   2381  CA  SER B  43       2.818 -14.230  -3.155  1.00  0.00           C  
ATOM   2382  C   SER B  43       1.993 -13.362  -2.192  1.00  0.00           C  
ATOM   2383  O   SER B  43       1.036 -12.709  -2.605  1.00  0.00           O  
ATOM   2384  CB  SER B  43       2.029 -14.611  -4.422  1.00  0.00           C  
ATOM   2385  OG  SER B  43       0.976 -15.489  -4.110  1.00  0.00           O  
ATOM   2386  N   ASN B  44       2.338 -13.340  -0.899  1.00  0.00           N  
ATOM   2387  CA  ASN B  44       1.636 -12.503   0.072  1.00  0.00           C  
ATOM   2388  C   ASN B  44       1.808 -11.007  -0.284  1.00  0.00           C  
ATOM   2389  O   ASN B  44       2.941 -10.522  -0.287  1.00  0.00           O  
ATOM   2390  CB  ASN B  44       2.133 -12.837   1.489  1.00  0.00           C  
ATOM   2391  CG  ASN B  44       1.426 -12.046   2.580  1.00  0.00           C  
ATOM   2392  OD1 ASN B  44       0.911 -10.958   2.398  1.00  0.00           O  
ATOM   2393  ND2 ASN B  44       1.390 -12.573   3.780  1.00  0.00           N  
ATOM   2394  N   PRO B  45       0.710 -10.258  -0.524  1.00  0.00           N  
ATOM   2395  CA  PRO B  45       0.783  -8.849  -0.904  1.00  0.00           C  
ATOM   2396  C   PRO B  45       1.562  -7.960   0.073  1.00  0.00           C  
ATOM   2397  O   PRO B  45       2.356  -7.124  -0.348  1.00  0.00           O  
ATOM   2398  CB  PRO B  45      -0.682  -8.395  -1.000  1.00  0.00           C  
ATOM   2399  CG  PRO B  45      -1.423  -9.666  -1.372  1.00  0.00           C  
ATOM   2400  CD  PRO B  45      -0.660 -10.736  -0.606  1.00  0.00           C  
ATOM   2401  N   ALA B  46       1.381  -8.171   1.380  1.00  0.00           N  
ATOM   2402  CA  ALA B  46       2.105  -7.404   2.392  1.00  0.00           C  
ATOM   2403  C   ALA B  46       3.621  -7.674   2.318  1.00  0.00           C  
ATOM   2404  O   ALA B  46       4.422  -6.741   2.329  1.00  0.00           O  
ATOM   2405  CB  ALA B  46       1.522  -7.733   3.773  1.00  0.00           C  
ATOM   2406  N   SER B  47       4.010  -8.946   2.158  1.00  0.00           N  
ATOM   2407  CA  SER B  47       5.407  -9.335   2.003  1.00  0.00           C  
ATOM   2408  C   SER B  47       6.040  -8.759   0.738  1.00  0.00           C  
ATOM   2409  O   SER B  47       7.158  -8.255   0.794  1.00  0.00           O  
ATOM   2410  CB  SER B  47       5.533 -10.863   1.988  1.00  0.00           C  
ATOM   2411  OG  SER B  47       5.048 -11.413   3.202  1.00  0.00           O  
ATOM   2412  N   GLN B  48       5.318  -8.753  -0.386  1.00  0.00           N  
ATOM   2413  CA  GLN B  48       5.798  -8.155  -1.644  1.00  0.00           C  
ATOM   2414  C   GLN B  48       6.086  -6.654  -1.490  1.00  0.00           C  
ATOM   2415  O   GLN B  48       7.102  -6.161  -1.989  1.00  0.00           O  
ATOM   2416  CB  GLN B  48       4.781  -8.376  -2.767  1.00  0.00           C  
ATOM   2417  CG  GLN B  48       4.737  -9.841  -3.239  1.00  0.00           C  
ATOM   2418  CD  GLN B  48       3.750 -10.066  -4.381  1.00  0.00           C  
ATOM   2419  OE1 GLN B  48       2.977  -9.215  -4.775  1.00  0.00           O  
ATOM   2420  NE2 GLN B  48       3.736 -11.241  -4.961  1.00  0.00           N  
ATOM   2421  N   ILE B  49       5.239  -5.925  -0.773  1.00  0.00           N  
ATOM   2422  CA  ILE B  49       5.443  -4.494  -0.526  1.00  0.00           C  
ATOM   2423  C   ILE B  49       6.645  -4.255   0.395  1.00  0.00           C  
ATOM   2424  O   ILE B  49       7.460  -3.379   0.119  1.00  0.00           O  
ATOM   2425  CB  ILE B  49       4.142  -3.868   0.023  1.00  0.00           C  
ATOM   2426  CG1 ILE B  49       3.043  -3.881  -1.058  1.00  0.00           C  
ATOM   2427  CG2 ILE B  49       4.428  -2.428   0.466  1.00  0.00           C  
ATOM   2428  CD1 ILE B  49       1.643  -3.666  -0.514  1.00  0.00           C  
ATOM   2429  N   TYR B  50       6.804  -5.063   1.452  1.00  0.00           N  
ATOM   2430  CA  TYR B  50       7.989  -4.994   2.310  1.00  0.00           C  
ATOM   2431  C   TYR B  50       9.285  -5.218   1.521  1.00  0.00           C  
ATOM   2432  O   TYR B  50      10.248  -4.461   1.672  1.00  0.00           O  
ATOM   2433  CB  TYR B  50       7.889  -6.048   3.430  1.00  0.00           C  
ATOM   2434  CG  TYR B  50       7.323  -5.519   4.725  1.00  0.00           C  
ATOM   2435  CD1 TYR B  50       8.102  -4.659   5.519  1.00  0.00           C  
ATOM   2436  CD2 TYR B  50       6.040  -5.885   5.157  1.00  0.00           C  
ATOM   2437  CE1 TYR B  50       7.583  -4.124   6.700  1.00  0.00           C  
ATOM   2438  CE2 TYR B  50       5.506  -5.350   6.341  1.00  0.00           C  
ATOM   2439  CZ  TYR B  50       6.272  -4.449   7.102  1.00  0.00           C  
ATOM   2440  OH  TYR B  50       5.725  -3.860   8.201  1.00  0.00           O  
ATOM   2441  N   VAL B  51       9.306  -6.230   0.660  1.00  0.00           N  
ATOM   2442  CA  VAL B  51      10.453  -6.529  -0.197  1.00  0.00           C  
ATOM   2443  C   VAL B  51      10.743  -5.361  -1.148  1.00  0.00           C  
ATOM   2444  O   VAL B  51      11.878  -4.910  -1.214  1.00  0.00           O  
ATOM   2445  CB  VAL B  51      10.229  -7.848  -0.955  1.00  0.00           C  
ATOM   2446  CG1 VAL B  51      11.282  -8.080  -2.046  1.00  0.00           C  
ATOM   2447  CG2 VAL B  51      10.301  -9.021   0.020  1.00  0.00           C  
ATOM   2448  N   ALA B  52       9.729  -4.815  -1.800  1.00  0.00           N  
ATOM   2449  CA  ALA B  52       9.893  -3.677  -2.703  1.00  0.00           C  
ATOM   2450  C   ALA B  52      10.409  -2.417  -1.972  1.00  0.00           C  
ATOM   2451  O   ALA B  52      11.285  -1.717  -2.483  1.00  0.00           O  
ATOM   2452  CB  ALA B  52       8.555  -3.429  -3.406  1.00  0.00           C  
ATOM   2453  N   SER B  53       9.953  -2.152  -0.740  1.00  0.00           N  
ATOM   2454  CA  SER B  53      10.461  -1.058   0.100  1.00  0.00           C  
ATOM   2455  C   SER B  53      11.958  -1.215   0.413  1.00  0.00           C  
ATOM   2456  O   SER B  53      12.727  -0.253   0.301  1.00  0.00           O  
ATOM   2457  CB  SER B  53       9.658  -0.998   1.405  1.00  0.00           C  
ATOM   2458  OG  SER B  53      10.070   0.106   2.187  1.00  0.00           O  
ATOM   2459  N   LYS B  54      12.390  -2.432   0.739  1.00  0.00           N  
ATOM   2460  CA  LYS B  54      13.793  -2.758   1.012  1.00  0.00           C  
ATOM   2461  C   LYS B  54      14.649  -2.625  -0.254  1.00  0.00           C  
ATOM   2462  O   LYS B  54      15.707  -2.004  -0.200  1.00  0.00           O  
ATOM   2463  CB  LYS B  54      13.887  -4.157   1.647  1.00  0.00           C  
ATOM   2464  CG  LYS B  54      13.292  -4.175   3.073  1.00  0.00           C  
ATOM   2465  CD  LYS B  54      13.055  -5.598   3.603  1.00  0.00           C  
ATOM   2466  CE  LYS B  54      12.540  -5.571   5.046  1.00  0.00           C  
ATOM   2467  NZ  LYS B  54      12.331  -6.917   5.645  1.00  0.00           N  
ATOM   2468  N   ARG B  55      14.175  -3.101  -1.404  1.00  0.00           N  
ATOM   2469  CA  ARG B  55      14.856  -2.925  -2.702  1.00  0.00           C  
ATOM   2470  C   ARG B  55      15.021  -1.452  -3.066  1.00  0.00           C  
ATOM   2471  O   ARG B  55      16.129  -1.038  -3.394  1.00  0.00           O  
ATOM   2472  CB  ARG B  55      14.089  -3.638  -3.826  1.00  0.00           C  
ATOM   2473  CG  ARG B  55      14.230  -5.163  -3.797  1.00  0.00           C  
ATOM   2474  CD  ARG B  55      13.680  -5.726  -5.112  1.00  0.00           C  
ATOM   2475  NE  ARG B  55      13.545  -7.194  -5.109  1.00  0.00           N  
ATOM   2476  CZ  ARG B  55      13.087  -7.935  -6.106  1.00  0.00           C  
ATOM   2477  NH1 ARG B  55      12.853  -7.468  -7.290  1.00  0.00           N  
ATOM   2478  NH2 ARG B  55      12.792  -9.176  -5.931  1.00  0.00           N  
ATOM   2479  N   LYS B  56      13.968  -0.668  -2.933  1.00  0.00           N  
ATOM   2480  CA  LYS B  56      14.019   0.785  -3.176  1.00  0.00           C  
ATOM   2481  C   LYS B  56      15.063   1.468  -2.293  1.00  0.00           C  
ATOM   2482  O   LYS B  56      15.821   2.305  -2.772  1.00  0.00           O  
ATOM   2483  CB  LYS B  56      12.622   1.384  -2.964  1.00  0.00           C  
ATOM   2484  CG  LYS B  56      12.610   2.892  -3.241  1.00  0.00           C  
ATOM   2485  CD  LYS B  56      11.204   3.488  -3.124  1.00  0.00           C  
ATOM   2486  CE  LYS B  56      11.278   4.987  -3.404  1.00  0.00           C  
ATOM   2487  NZ  LYS B  56       9.940   5.603  -3.498  1.00  0.00           N  
ATOM   2488  N   ALA B  57      15.123   1.094  -1.024  1.00  0.00           N  
ATOM   2489  CA  ALA B  57      16.122   1.635  -0.116  1.00  0.00           C  
ATOM   2490  C   ALA B  57      17.559   1.254  -0.529  1.00  0.00           C  
ATOM   2491  O   ALA B  57      18.445   2.093  -0.448  1.00  0.00           O  
ATOM   2492  CB  ALA B  57      15.790   1.178   1.308  1.00  0.00           C  
ATOM   2493  N   CYS B  58      17.791   0.028  -1.015  1.00  0.00           N  
ATOM   2494  CA  CYS B  58      19.091  -0.399  -1.540  1.00  0.00           C  
ATOM   2495  C   CYS B  58      19.511   0.414  -2.773  1.00  0.00           C  
ATOM   2496  O   CYS B  58      20.627   0.912  -2.816  1.00  0.00           O  
ATOM   2497  CB  CYS B  58      19.051  -1.885  -1.893  1.00  0.00           C  
ATOM   2498  SG  CYS B  58      18.908  -2.886  -0.387  1.00  0.00           S  
ATOM   2499  N   GLU B  59      18.620   0.591  -3.734  1.00  0.00           N  
ATOM   2500  CA  GLU B  59      18.905   1.405  -4.918  1.00  0.00           C  
ATOM   2501  C   GLU B  59      19.226   2.861  -4.564  1.00  0.00           C  
ATOM   2502  O   GLU B  59      20.149   3.440  -5.123  1.00  0.00           O  
ATOM   2503  CB  GLU B  59      17.721   1.405  -5.879  1.00  0.00           C  
ATOM   2504  CG  GLU B  59      17.579   0.119  -6.698  1.00  0.00           C  
ATOM   2505  CD  GLU B  59      16.538   0.279  -7.822  1.00  0.00           C  
ATOM   2506  OE1 GLU B  59      16.502  -0.571  -8.731  1.00  0.00           O  
ATOM   2507  OE2 GLU B  59      15.786   1.284  -7.822  1.00  0.00           O  
ATOM   2508  N   GLU B  60      18.500   3.437  -3.604  1.00  0.00           N  
ATOM   2509  CA  GLU B  60      18.681   4.825  -3.180  1.00  0.00           C  
ATOM   2510  C   GLU B  60      20.096   5.087  -2.622  1.00  0.00           C  
ATOM   2511  O   GLU B  60      20.646   6.171  -2.812  1.00  0.00           O  
ATOM   2512  CB  GLU B  60      17.590   5.166  -2.147  1.00  0.00           C  
ATOM   2513  CG  GLU B  60      17.473   6.667  -1.830  1.00  0.00           C  
ATOM   2514  CD  GLU B  60      16.353   6.986  -0.819  1.00  0.00           C  
ATOM   2515  OE1 GLU B  60      15.843   8.124  -0.843  1.00  0.00           O  
ATOM   2516  OE2 GLU B  60      16.000   6.122   0.014  1.00  0.00           O  
ATOM   2517  N   VAL B  61      20.706   4.090  -1.976  1.00  0.00           N  
ATOM   2518  CA  VAL B  61      22.047   4.204  -1.394  1.00  0.00           C  
ATOM   2519  C   VAL B  61      23.155   3.584  -2.260  1.00  0.00           C  
ATOM   2520  O   VAL B  61      24.325   3.630  -1.884  1.00  0.00           O  
ATOM   2521  CB  VAL B  61      22.093   3.688   0.050  1.00  0.00           C  
ATOM   2522  CG1 VAL B  61      21.067   4.408   0.936  1.00  0.00           C  
ATOM   2523  CG2 VAL B  61      21.879   2.180   0.139  1.00  0.00           C  
ATOM   2524  N   GLY B  62      22.812   3.021  -3.423  1.00  0.00           N  
ATOM   2525  CA  GLY B  62      23.757   2.416  -4.359  1.00  0.00           C  
ATOM   2526  C   GLY B  62      24.224   1.000  -4.000  1.00  0.00           C  
ATOM   2527  O   GLY B  62      25.286   0.586  -4.450  1.00  0.00           O  
ATOM   2528  N   PHE B  63      23.455   0.263  -3.198  1.00  0.00           N  
ATOM   2529  CA  PHE B  63      23.723  -1.147  -2.943  1.00  0.00           C  
ATOM   2530  C   PHE B  63      23.357  -2.013  -4.139  1.00  0.00           C  
ATOM   2531  O   PHE B  63      22.445  -1.712  -4.896  1.00  0.00           O  
ATOM   2532  CB  PHE B  63      22.973  -1.649  -1.701  1.00  0.00           C  
ATOM   2533  CG  PHE B  63      23.422  -1.126  -0.357  1.00  0.00           C  
ATOM   2534  CD1 PHE B  63      24.526  -0.283  -0.194  1.00  0.00           C  
ATOM   2535  CD2 PHE B  63      22.715  -1.551   0.796  1.00  0.00           C  
ATOM   2536  CE1 PHE B  63      24.925   0.143   1.090  1.00  0.00           C  
ATOM   2537  CE2 PHE B  63      23.113  -1.128   2.072  1.00  0.00           C  
ATOM   2538  CZ  PHE B  63      24.213  -0.281   2.219  1.00  0.00           C  
ATOM   2539  N   VAL B  64      24.005  -3.177  -4.241  1.00  0.00           N  
ATOM   2540  CA  VAL B  64      23.514  -4.257  -5.090  1.00  0.00           C  
ATOM   2541  C   VAL B  64      22.373  -4.945  -4.355  1.00  0.00           C  
ATOM   2542  O   VAL B  64      22.554  -5.472  -3.265  1.00  0.00           O  
ATOM   2543  CB  VAL B  64      24.643  -5.231  -5.458  1.00  0.00           C  
ATOM   2544  CG1 VAL B  64      24.116  -6.379  -6.316  1.00  0.00           C  
ATOM   2545  CG2 VAL B  64      25.738  -4.510  -6.256  1.00  0.00           C  
ATOM   2546  N   SER B  65      21.192  -4.983  -4.959  1.00  0.00           N  
ATOM   2547  CA  SER B  65      20.075  -5.765  -4.441  1.00  0.00           C  
ATOM   2548  C   SER B  65      19.839  -6.978  -5.326  1.00  0.00           C  
ATOM   2549  O   SER B  65      19.671  -6.842  -6.539  1.00  0.00           O  
ATOM   2550  CB  SER B  65      18.820  -4.889  -4.337  1.00  0.00           C  
ATOM   2551  OG  SER B  65      17.728  -5.627  -3.803  1.00  0.00           O  
ATOM   2552  N   ARG B  66      19.812  -8.179  -4.740  1.00  0.00           N  
ATOM   2553  CA  ARG B  66      19.335  -9.384  -5.414  1.00  0.00           C  
ATOM   2554  C   ARG B  66      18.075  -9.865  -4.728  1.00  0.00           C  
ATOM   2555  O   ARG B  66      18.065 -10.024  -3.519  1.00  0.00           O  
ATOM   2556  CB  ARG B  66      20.390 -10.493  -5.427  1.00  0.00           C  
ATOM   2557  CG  ARG B  66      21.606 -10.164  -6.287  1.00  0.00           C  
ATOM   2558  CD  ARG B  66      22.442 -11.431  -6.474  1.00  0.00           C  
ATOM   2559  NE  ARG B  66      23.842 -11.146  -6.839  1.00  0.00           N  
ATOM   2560  CZ  ARG B  66      24.856 -11.956  -6.602  1.00  0.00           C  
ATOM   2561  NH1 ARG B  66      24.685 -13.194  -6.230  1.00  0.00           N  
ATOM   2562  NH2 ARG B  66      26.072 -11.531  -6.679  1.00  0.00           N  
ATOM   2563  N   SER B  67      17.040 -10.147  -5.501  1.00  0.00           N  
ATOM   2564  CA  SER B  67      15.854 -10.766  -4.930  1.00  0.00           C  
ATOM   2565  C   SER B  67      15.564 -12.113  -5.543  1.00  0.00           C  
ATOM   2566  O   SER B  67      15.794 -12.340  -6.720  1.00  0.00           O  
ATOM   2567  CB  SER B  67      14.631  -9.900  -5.006  1.00  0.00           C  
ATOM   2568  OG  SER B  67      14.854  -8.653  -4.399  1.00  0.00           O  
ATOM   2569  N   TYR B  68      15.053 -12.968  -4.697  1.00  0.00           N  
ATOM   2570  CA  TYR B  68      14.676 -14.333  -4.997  1.00  0.00           C  
ATOM   2571  C   TYR B  68      13.202 -14.477  -4.639  1.00  0.00           C  
ATOM   2572  O   TYR B  68      12.852 -14.594  -3.465  1.00  0.00           O  
ATOM   2573  CB  TYR B  68      15.577 -15.275  -4.200  1.00  0.00           C  
ATOM   2574  CG  TYR B  68      17.035 -15.163  -4.554  1.00  0.00           C  
ATOM   2575  CD1 TYR B  68      17.604 -15.994  -5.546  1.00  0.00           C  
ATOM   2576  CD2 TYR B  68      17.855 -14.209  -3.915  1.00  0.00           C  
ATOM   2577  CE1 TYR B  68      18.956 -15.889  -5.873  1.00  0.00           C  
ATOM   2578  CE2 TYR B  68      19.209 -14.090  -4.245  1.00  0.00           C  
ATOM   2579  CZ  TYR B  68      19.765 -14.936  -5.227  1.00  0.00           C  
ATOM   2580  OH  TYR B  68      21.090 -14.836  -5.550  1.00  0.00           O  
ATOM   2581  N   ASP B  69      12.355 -14.447  -5.656  1.00  0.00           N  
ATOM   2582  CA  ASP B  69      10.926 -14.653  -5.514  1.00  0.00           C  
ATOM   2583  C   ASP B  69      10.617 -16.133  -5.773  1.00  0.00           C  
ATOM   2584  O   ASP B  69      10.515 -16.589  -6.918  1.00  0.00           O  
ATOM   2585  CB  ASP B  69      10.148 -13.705  -6.448  1.00  0.00           C  
ATOM   2586  CG  ASP B  69      10.322 -12.226  -6.071  1.00  0.00           C  
ATOM   2587  OD1 ASP B  69      10.255 -11.913  -4.865  1.00  0.00           O  
ATOM   2588  OD2 ASP B  69      10.544 -11.401  -6.980  1.00  0.00           O  
ATOM   2589  N   LEU B  70      10.532 -16.890  -4.704  1.00  0.00           N  
ATOM   2590  CA  LEU B  70      10.319 -18.329  -4.753  1.00  0.00           C  
ATOM   2591  C   LEU B  70       8.818 -18.647  -4.687  1.00  0.00           C  
ATOM   2592  O   LEU B  70       8.082 -17.984  -3.958  1.00  0.00           O  
ATOM   2593  CB  LEU B  70      11.102 -19.016  -3.621  1.00  0.00           C  
ATOM   2594  CG  LEU B  70      12.618 -18.768  -3.630  1.00  0.00           C  
ATOM   2595  CD1 LEU B  70      13.255 -19.475  -2.439  1.00  0.00           C  
ATOM   2596  CD2 LEU B  70      13.296 -19.288  -4.902  1.00  0.00           C  
ATOM   2597  N   PRO B  71       8.355 -19.691  -5.419  1.00  0.00           N  
ATOM   2598  CA  PRO B  71       6.965 -20.104  -5.357  1.00  0.00           C  
ATOM   2599  C   PRO B  71       6.610 -20.658  -3.975  1.00  0.00           C  
ATOM   2600  O   PRO B  71       7.450 -21.182  -3.256  1.00  0.00           O  
ATOM   2601  CB  PRO B  71       6.795 -21.143  -6.474  1.00  0.00           C  
ATOM   2602  CG  PRO B  71       8.184 -21.748  -6.599  1.00  0.00           C  
ATOM   2603  CD  PRO B  71       9.107 -20.569  -6.306  1.00  0.00           C  
ATOM   2604  N   GLU B  72       5.329 -20.601  -3.625  1.00  0.00           N  
ATOM   2605  CA  GLU B  72       4.819 -21.110  -2.342  1.00  0.00           C  
ATOM   2606  C   GLU B  72       5.029 -22.633  -2.161  1.00  0.00           C  
ATOM   2607  O   GLU B  72       5.004 -23.145  -1.049  1.00  0.00           O  
ATOM   2608  CB  GLU B  72       3.334 -20.722  -2.262  1.00  0.00           C  
ATOM   2609  CG  GLU B  72       2.748 -20.797  -0.846  1.00  0.00           C  
ATOM   2610  CD  GLU B  72       1.343 -20.159  -0.773  1.00  0.00           C  
ATOM   2611  OE1 GLU B  72       0.976 -19.699   0.335  1.00  0.00           O  
ATOM   2612  OE2 GLU B  72       0.657 -20.103  -1.815  1.00  0.00           O  
ATOM   2613  N   THR B  73       5.284 -23.348  -3.260  1.00  0.00           N  
ATOM   2614  CA  THR B  73       5.615 -24.780  -3.284  1.00  0.00           C  
ATOM   2615  C   THR B  73       7.079 -25.078  -2.927  1.00  0.00           C  
ATOM   2616  O   THR B  73       7.445 -26.251  -2.893  1.00  0.00           O  
ATOM   2617  CB  THR B  73       5.302 -25.380  -4.663  1.00  0.00           C  
ATOM   2618  OG1 THR B  73       6.003 -24.678  -5.671  1.00  0.00           O  
ATOM   2619  CG2 THR B  73       3.814 -25.294  -4.997  1.00  0.00           C  
ATOM   2620  N   THR B  74       7.912 -24.060  -2.719  1.00  0.00           N  
ATOM   2621  CA  THR B  74       9.325 -24.243  -2.360  1.00  0.00           C  
ATOM   2622  C   THR B  74       9.439 -25.037  -1.068  1.00  0.00           C  
ATOM   2623  O   THR B  74       8.811 -24.708  -0.064  1.00  0.00           O  
ATOM   2624  CB  THR B  74      10.031 -22.889  -2.216  1.00  0.00           C  
ATOM   2625  OG1 THR B  74       9.951 -22.194  -3.438  1.00  0.00           O  
ATOM   2626  CG2 THR B  74      11.518 -23.011  -1.892  1.00  0.00           C  
ATOM   2627  N   SER B  75      10.245 -26.071  -1.098  1.00  0.00           N  
ATOM   2628  CA  SER B  75      10.514 -26.895   0.071  1.00  0.00           C  
ATOM   2629  C   SER B  75      11.477 -26.205   1.037  1.00  0.00           C  
ATOM   2630  O   SER B  75      12.274 -25.348   0.660  1.00  0.00           O  
ATOM   2631  CB  SER B  75      11.044 -28.267  -0.366  1.00  0.00           C  
ATOM   2632  OG  SER B  75      12.306 -28.135  -0.959  1.00  0.00           O  
ATOM   2633  N   GLU B  76      11.452 -26.614   2.306  1.00  0.00           N  
ATOM   2634  CA  GLU B  76      12.438 -26.160   3.291  1.00  0.00           C  
ATOM   2635  C   GLU B  76      13.878 -26.456   2.830  1.00  0.00           C  
ATOM   2636  O   GLU B  76      14.759 -25.617   2.993  1.00  0.00           O  
ATOM   2637  CB  GLU B  76      12.153 -26.841   4.640  1.00  0.00           C  
ATOM   2638  CG  GLU B  76      13.040 -26.305   5.770  1.00  0.00           C  
ATOM   2639  CD  GLU B  76      12.823 -27.094   7.061  1.00  0.00           C  
ATOM   2640  OE1 GLU B  76      13.656 -27.994   7.353  1.00  0.00           O  
ATOM   2641  OE2 GLU B  76      11.842 -26.835   7.770  1.00  0.00           O  
ATOM   2642  N   ALA B  77      14.105 -27.624   2.212  1.00  0.00           N  
ATOM   2643  CA  ALA B  77      15.424 -28.025   1.749  1.00  0.00           C  
ATOM   2644  C   ALA B  77      15.965 -27.093   0.649  1.00  0.00           C  
ATOM   2645  O   ALA B  77      17.099 -26.638   0.750  1.00  0.00           O  
ATOM   2646  CB  ALA B  77      15.360 -29.483   1.273  1.00  0.00           C  
ATOM   2647  N   GLU B  78      15.140 -26.737  -0.335  1.00  0.00           N  
ATOM   2648  CA  GLU B  78      15.516 -25.793  -1.408  1.00  0.00           C  
ATOM   2649  C   GLU B  78      15.800 -24.392  -0.852  1.00  0.00           C  
ATOM   2650  O   GLU B  78      16.753 -23.728  -1.271  1.00  0.00           O  
ATOM   2651  CB  GLU B  78      14.385 -25.708  -2.435  1.00  0.00           C  
ATOM   2652  CG  GLU B  78      14.234 -26.974  -3.295  1.00  0.00           C  
ATOM   2653  CD  GLU B  78      12.869 -27.047  -4.002  1.00  0.00           C  
ATOM   2654  OE1 GLU B  78      12.835 -27.431  -5.185  1.00  0.00           O  
ATOM   2655  OE2 GLU B  78      11.856 -26.763  -3.325  1.00  0.00           O  
ATOM   2656  N   LEU B  79      15.010 -23.937   0.125  1.00  0.00           N  
ATOM   2657  CA  LEU B  79      15.231 -22.642   0.762  1.00  0.00           C  
ATOM   2658  C   LEU B  79      16.546 -22.621   1.565  1.00  0.00           C  
ATOM   2659  O   LEU B  79      17.283 -21.641   1.494  1.00  0.00           O  
ATOM   2660  CB  LEU B  79      14.005 -22.308   1.625  1.00  0.00           C  
ATOM   2661  CG  LEU B  79      14.095 -20.933   2.320  1.00  0.00           C  
ATOM   2662  CD1 LEU B  79      14.265 -19.779   1.339  1.00  0.00           C  
ATOM   2663  CD2 LEU B  79      12.801 -20.697   3.094  1.00  0.00           C  
ATOM   2664  N   LEU B  80      16.854 -23.692   2.286  1.00  0.00           N  
ATOM   2665  CA  LEU B  80      18.116 -23.817   3.022  1.00  0.00           C  
ATOM   2666  C   LEU B  80      19.323 -23.872   2.078  1.00  0.00           C  
ATOM   2667  O   LEU B  80      20.334 -23.250   2.367  1.00  0.00           O  
ATOM   2668  CB  LEU B  80      18.069 -25.067   3.923  1.00  0.00           C  
ATOM   2669  CG  LEU B  80      17.101 -24.966   5.109  1.00  0.00           C  
ATOM   2670  CD1 LEU B  80      17.013 -26.338   5.792  1.00  0.00           C  
ATOM   2671  CD2 LEU B  80      17.554 -23.959   6.163  1.00  0.00           C  
ATOM   2672  N   GLU B  81      19.205 -24.545   0.939  1.00  0.00           N  
ATOM   2673  CA  GLU B  81      20.269 -24.611  -0.069  1.00  0.00           C  
ATOM   2674  C   GLU B  81      20.536 -23.233  -0.711  1.00  0.00           C  
ATOM   2675  O   GLU B  81      21.684 -22.846  -0.924  1.00  0.00           O  
ATOM   2676  CB  GLU B  81      19.882 -25.673  -1.104  1.00  0.00           C  
ATOM   2677  CG  GLU B  81      21.044 -26.020  -2.058  1.00  0.00           C  
ATOM   2678  CD  GLU B  81      20.730 -27.223  -2.969  1.00  0.00           C  
ATOM   2679  OE1 GLU B  81      21.709 -27.857  -3.431  1.00  0.00           O  
ATOM   2680  OE2 GLU B  81      19.539 -27.524  -3.192  1.00  0.00           O  
ATOM   2681  N   LEU B  82      19.469 -22.442  -0.933  1.00  0.00           N  
ATOM   2682  CA  LEU B  82      19.622 -21.046  -1.353  1.00  0.00           C  
ATOM   2683  C   LEU B  82      20.349 -20.219  -0.288  1.00  0.00           C  
ATOM   2684  O   LEU B  82      21.265 -19.464  -0.618  1.00  0.00           O  
ATOM   2685  CB  LEU B  82      18.240 -20.458  -1.692  1.00  0.00           C  
ATOM   2686  CG  LEU B  82      18.293 -18.964  -2.074  1.00  0.00           C  
ATOM   2687  CD1 LEU B  82      19.138 -18.698  -3.322  1.00  0.00           C  
ATOM   2688  CD2 LEU B  82      16.878 -18.449  -2.341  1.00  0.00           C  
ATOM   2689  N   ILE B  83      19.994 -20.362   0.985  1.00  0.00           N  
ATOM   2690  CA  ILE B  83      20.662 -19.653   2.080  1.00  0.00           C  
ATOM   2691  C   ILE B  83      22.138 -20.048   2.171  1.00  0.00           C  
ATOM   2692  O   ILE B  83      22.981 -19.166   2.313  1.00  0.00           O  
ATOM   2693  CB  ILE B  83      19.919 -19.864   3.418  1.00  0.00           C  
ATOM   2694  CG1 ILE B  83      18.568 -19.124   3.366  1.00  0.00           C  
ATOM   2695  CG2 ILE B  83      20.753 -19.343   4.611  1.00  0.00           C  
ATOM   2696  CD1 ILE B  83      17.615 -19.540   4.483  1.00  0.00           C  
ATOM   2697  N   ASP B  84      22.471 -21.336   2.024  1.00  0.00           N  
ATOM   2698  CA  ASP B  84      23.865 -21.801   2.000  1.00  0.00           C  
ATOM   2699  C   ASP B  84      24.657 -21.164   0.847  1.00  0.00           C  
ATOM   2700  O   ASP B  84      25.783 -20.696   1.035  1.00  0.00           O  
ATOM   2701  CB  ASP B  84      23.912 -23.331   1.882  1.00  0.00           C  
ATOM   2702  CG  ASP B  84      23.476 -24.071   3.153  1.00  0.00           C  
ATOM   2703  OD1 ASP B  84      23.490 -23.483   4.258  1.00  0.00           O  
ATOM   2704  OD2 ASP B  84      23.192 -25.289   3.085  1.00  0.00           O  
ATOM   2705  N   THR B  85      24.028 -21.054  -0.325  1.00  0.00           N  
ATOM   2706  CA  THR B  85      24.612 -20.383  -1.488  1.00  0.00           C  
ATOM   2707  C   THR B  85      24.881 -18.902  -1.206  1.00  0.00           C  
ATOM   2708  O   THR B  85      25.971 -18.398  -1.474  1.00  0.00           O  
ATOM   2709  CB  THR B  85      23.702 -20.531  -2.719  1.00  0.00           C  
ATOM   2710  OG1 THR B  85      23.483 -21.898  -2.997  1.00  0.00           O  
ATOM   2711  CG2 THR B  85      24.316 -19.926  -3.985  1.00  0.00           C  
ATOM   2712  N   LEU B  86      23.913 -18.202  -0.602  1.00  0.00           N  
ATOM   2713  CA  LEU B  86      24.036 -16.787  -0.247  1.00  0.00           C  
ATOM   2714  C   LEU B  86      25.046 -16.554   0.891  1.00  0.00           C  
ATOM   2715  O   LEU B  86      25.757 -15.551   0.880  1.00  0.00           O  
ATOM   2716  CB  LEU B  86      22.657 -16.235   0.120  1.00  0.00           C  
ATOM   2717  CG  LEU B  86      21.656 -16.158  -1.048  1.00  0.00           C  
ATOM   2718  CD1 LEU B  86      20.278 -15.757  -0.502  1.00  0.00           C  
ATOM   2719  CD2 LEU B  86      22.080 -15.131  -2.094  1.00  0.00           C  
ATOM   2720  N   ASN B  87      25.143 -17.466   1.853  1.00  0.00           N  
ATOM   2721  CA  ASN B  87      26.167 -17.427   2.895  1.00  0.00           C  
ATOM   2722  C   ASN B  87      27.578 -17.489   2.297  1.00  0.00           C  
ATOM   2723  O   ASN B  87      28.462 -16.764   2.752  1.00  0.00           O  
ATOM   2724  CB  ASN B  87      25.952 -18.596   3.876  1.00  0.00           C  
ATOM   2725  CG  ASN B  87      24.860 -18.360   4.914  1.00  0.00           C  
ATOM   2726  OD1 ASN B  87      24.545 -17.253   5.296  1.00  0.00           O  
ATOM   2727  ND2 ASN B  87      24.316 -19.428   5.461  1.00  0.00           N  
ATOM   2728  N   ALA B  88      27.772 -18.308   1.254  1.00  0.00           N  
ATOM   2729  CA  ALA B  88      29.055 -18.476   0.579  1.00  0.00           C  
ATOM   2730  C   ALA B  88      29.366 -17.394  -0.476  1.00  0.00           C  
ATOM   2731  O   ALA B  88      30.508 -17.275  -0.913  1.00  0.00           O  
ATOM   2732  CB  ALA B  88      29.077 -19.884  -0.022  1.00  0.00           C  
ATOM   2733  N   ASP B  89      28.382 -16.573  -0.884  1.00  0.00           N  
ATOM   2734  CA  ASP B  89      28.580 -15.535  -1.892  1.00  0.00           C  
ATOM   2735  C   ASP B  89      29.264 -14.291  -1.286  1.00  0.00           C  
ATOM   2736  O   ASP B  89      28.653 -13.506  -0.564  1.00  0.00           O  
ATOM   2737  CB  ASP B  89      27.255 -15.202  -2.596  1.00  0.00           C  
ATOM   2738  CG  ASP B  89      27.406 -14.267  -3.809  1.00  0.00           C  
ATOM   2739  OD1 ASP B  89      28.410 -13.518  -3.895  1.00  0.00           O  
ATOM   2740  OD2 ASP B  89      26.509 -14.248  -4.679  1.00  0.00           O  
ATOM   2741  N   ASN B  90      30.526 -14.074  -1.631  1.00  0.00           N  
ATOM   2742  CA  ASN B  90      31.340 -12.954  -1.150  1.00  0.00           C  
ATOM   2743  C   ASN B  90      30.851 -11.579  -1.633  1.00  0.00           C  
ATOM   2744  O   ASN B  90      31.362 -10.564  -1.172  1.00  0.00           O  
ATOM   2745  CB  ASN B  90      32.795 -13.172  -1.571  1.00  0.00           C  
ATOM   2746  CG  ASN B  90      33.437 -14.400  -0.938  1.00  0.00           C  
ATOM   2747  OD1 ASN B  90      33.004 -14.940   0.051  1.00  0.00           O  
ATOM   2748  ND2 ASN B  90      34.518 -14.878  -1.516  1.00  0.00           N  
ATOM   2749  N   THR B  91      29.893 -11.509  -2.557  1.00  0.00           N  
ATOM   2750  CA  THR B  91      29.285 -10.253  -3.007  1.00  0.00           C  
ATOM   2751  C   THR B  91      28.024  -9.880  -2.220  1.00  0.00           C  
ATOM   2752  O   THR B  91      27.489  -8.787  -2.404  1.00  0.00           O  
ATOM   2753  CB  THR B  91      28.985 -10.258  -4.512  1.00  0.00           C  
ATOM   2754  OG1 THR B  91      27.927 -11.124  -4.852  1.00  0.00           O  
ATOM   2755  CG2 THR B  91      30.193 -10.666  -5.346  1.00  0.00           C  
ATOM   2756  N   ILE B  92      27.571 -10.754  -1.328  1.00  0.00           N  
ATOM   2757  CA  ILE B  92      26.400 -10.565  -0.486  1.00  0.00           C  
ATOM   2758  C   ILE B  92      26.840 -10.339   0.958  1.00  0.00           C  
ATOM   2759  O   ILE B  92      27.475 -11.205   1.564  1.00  0.00           O  
ATOM   2760  CB  ILE B  92      25.425 -11.748  -0.629  1.00  0.00           C  
ATOM   2761  CG1 ILE B  92      24.908 -11.919  -2.076  1.00  0.00           C  
ATOM   2762  CG2 ILE B  92      24.254 -11.635   0.350  1.00  0.00           C  
ATOM   2763  CD1 ILE B  92      24.132 -10.709  -2.646  1.00  0.00           C  
ATOM   2764  N   ASP B  93      26.458  -9.202   1.517  1.00  0.00           N  
ATOM   2765  CA  ASP B  93      26.746  -8.811   2.895  1.00  0.00           C  
ATOM   2766  C   ASP B  93      25.558  -9.048   3.829  1.00  0.00           C  
ATOM   2767  O   ASP B  93      25.741  -9.397   4.990  1.00  0.00           O  
ATOM   2768  CB  ASP B  93      27.128  -7.325   2.917  1.00  0.00           C  
ATOM   2769  CG  ASP B  93      28.340  -7.078   2.029  1.00  0.00           C  
ATOM   2770  OD1 ASP B  93      29.436  -7.593   2.349  1.00  0.00           O  
ATOM   2771  OD2 ASP B  93      28.193  -6.440   0.964  1.00  0.00           O  
ATOM   2772  N   GLY B  94      24.350  -8.900   3.297  1.00  0.00           N  
ATOM   2773  CA  GLY B  94      23.105  -9.118   4.018  1.00  0.00           C  
ATOM   2774  C   GLY B  94      22.213 -10.144   3.336  1.00  0.00           C  
ATOM   2775  O   GLY B  94      22.041 -10.120   2.118  1.00  0.00           O  
ATOM   2776  N   ILE B  95      21.606 -11.005   4.133  1.00  0.00           N  
ATOM   2777  CA  ILE B  95      20.559 -11.932   3.704  1.00  0.00           C  
ATOM   2778  C   ILE B  95      19.317 -11.637   4.526  1.00  0.00           C  
ATOM   2779  O   ILE B  95      19.361 -11.622   5.756  1.00  0.00           O  
ATOM   2780  CB  ILE B  95      20.986 -13.401   3.842  1.00  0.00           C  
ATOM   2781  CG1 ILE B  95      22.282 -13.694   3.062  1.00  0.00           C  
ATOM   2782  CG2 ILE B  95      19.844 -14.325   3.359  1.00  0.00           C  
ATOM   2783  CD1 ILE B  95      22.912 -15.049   3.408  1.00  0.00           C  
ATOM   2784  N   LEU B  96      18.223 -11.432   3.838  1.00  0.00           N  
ATOM   2785  CA  LEU B  96      16.951 -11.144   4.456  1.00  0.00           C  
ATOM   2786  C   LEU B  96      15.896 -12.093   3.909  1.00  0.00           C  
ATOM   2787  O   LEU B  96      15.598 -12.094   2.725  1.00  0.00           O  
ATOM   2788  CB  LEU B  96      16.655  -9.665   4.223  1.00  0.00           C  
ATOM   2789  CG  LEU B  96      15.393  -9.233   4.972  1.00  0.00           C  
ATOM   2790  CD1 LEU B  96      15.704  -8.082   5.919  1.00  0.00           C  
ATOM   2791  CD2 LEU B  96      14.329  -8.812   3.970  1.00  0.00           C  
ATOM   2792  N   VAL B  97      15.322 -12.898   4.790  1.00  0.00           N  
ATOM   2793  CA  VAL B  97      14.203 -13.786   4.462  1.00  0.00           C  
ATOM   2794  C   VAL B  97      12.922 -13.132   4.955  1.00  0.00           C  
ATOM   2795  O   VAL B  97      12.732 -12.943   6.156  1.00  0.00           O  
ATOM   2796  CB  VAL B  97      14.403 -15.199   5.040  1.00  0.00           C  
ATOM   2797  CG1 VAL B  97      13.229 -16.102   4.658  1.00  0.00           C  
ATOM   2798  CG2 VAL B  97      15.682 -15.833   4.488  1.00  0.00           C  
ATOM   2799  N   GLN B  98      12.049 -12.765   4.030  1.00  0.00           N  
ATOM   2800  CA  GLN B  98      10.805 -12.085   4.368  1.00  0.00           C  
ATOM   2801  C   GLN B  98       9.812 -13.058   5.018  1.00  0.00           C  
ATOM   2802  O   GLN B  98       9.428 -14.074   4.446  1.00  0.00           O  
ATOM   2803  CB  GLN B  98      10.238 -11.390   3.119  1.00  0.00           C  
ATOM   2804  CG  GLN B  98       8.986 -10.548   3.411  1.00  0.00           C  
ATOM   2805  CD  GLN B  98       9.229  -9.437   4.433  1.00  0.00           C  
ATOM   2806  OE1 GLN B  98      10.139  -8.632   4.331  1.00  0.00           O  
ATOM   2807  NE2 GLN B  98       8.417  -9.358   5.460  1.00  0.00           N  
ATOM   2808  N   LEU B  99       9.357 -12.695   6.210  1.00  0.00           N  
ATOM   2809  CA  LEU B  99       8.332 -13.436   6.935  1.00  0.00           C  
ATOM   2810  C   LEU B  99       6.914 -12.906   6.619  1.00  0.00           C  
ATOM   2811  O   LEU B  99       6.771 -11.738   6.265  1.00  0.00           O  
ATOM   2812  CB  LEU B  99       8.641 -13.382   8.444  1.00  0.00           C  
ATOM   2813  CG  LEU B  99       9.969 -14.035   8.854  1.00  0.00           C  
ATOM   2814  CD1 LEU B  99      10.141 -13.922  10.368  1.00  0.00           C  
ATOM   2815  CD2 LEU B  99      10.044 -15.517   8.479  1.00  0.00           C  
ATOM   2816  N   PRO B 100       5.845 -13.720   6.796  1.00  0.00           N  
ATOM   2817  CA  PRO B 100       5.869 -15.130   7.188  1.00  0.00           C  
ATOM   2818  C   PRO B 100       6.274 -16.051   6.029  1.00  0.00           C  
ATOM   2819  O   PRO B 100       5.995 -15.762   4.869  1.00  0.00           O  
ATOM   2820  CB  PRO B 100       4.453 -15.428   7.679  1.00  0.00           C  
ATOM   2821  CG  PRO B 100       3.589 -14.514   6.800  1.00  0.00           C  
ATOM   2822  CD  PRO B 100       4.470 -13.278   6.617  1.00  0.00           C  
ATOM   2823  N   LEU B 101       6.879 -17.186   6.368  1.00  0.00           N  
ATOM   2824  CA  LEU B 101       7.099 -18.292   5.438  1.00  0.00           C  
ATOM   2825  C   LEU B 101       5.847 -19.184   5.353  1.00  0.00           C  
ATOM   2826  O   LEU B 101       5.016 -19.153   6.266  1.00  0.00           O  
ATOM   2827  CB  LEU B 101       8.350 -19.082   5.867  1.00  0.00           C  
ATOM   2828  CG  LEU B 101       9.673 -18.306   5.728  1.00  0.00           C  
ATOM   2829  CD1 LEU B 101      10.822 -19.125   6.303  1.00  0.00           C  
ATOM   2830  CD2 LEU B 101      10.009 -17.975   4.278  1.00  0.00           C  
ATOM   2831  N   PRO B 102       5.699 -20.003   4.287  1.00  0.00           N  
ATOM   2832  CA  PRO B 102       4.639 -20.996   4.187  1.00  0.00           C  
ATOM   2833  C   PRO B 102       4.608 -21.942   5.398  1.00  0.00           C  
ATOM   2834  O   PRO B 102       5.650 -22.271   5.968  1.00  0.00           O  
ATOM   2835  CB  PRO B 102       4.899 -21.766   2.887  1.00  0.00           C  
ATOM   2836  CG  PRO B 102       5.674 -20.760   2.035  1.00  0.00           C  
ATOM   2837  CD  PRO B 102       6.500 -20.002   3.076  1.00  0.00           C  
ATOM   2838  N   ALA B 103       3.415 -22.441   5.750  1.00  0.00           N  
ATOM   2839  CA  ALA B 103       3.203 -23.229   6.964  1.00  0.00           C  
ATOM   2840  C   ALA B 103       4.017 -24.538   7.057  1.00  0.00           C  
ATOM   2841  O   ALA B 103       4.166 -25.091   8.140  1.00  0.00           O  
ATOM   2842  CB  ALA B 103       1.700 -23.529   7.067  1.00  0.00           C  
ATOM   2843  N   GLY B 104       4.535 -25.045   5.933  1.00  0.00           N  
ATOM   2844  CA  GLY B 104       5.372 -26.247   5.883  1.00  0.00           C  
ATOM   2845  C   GLY B 104       6.857 -26.007   6.148  1.00  0.00           C  
ATOM   2846  O   GLY B 104       7.612 -26.977   6.213  1.00  0.00           O  
ATOM   2847  N   ILE B 105       7.287 -24.761   6.280  1.00  0.00           N  
ATOM   2848  CA  ILE B 105       8.696 -24.381   6.465  1.00  0.00           C  
ATOM   2849  C   ILE B 105       8.923 -23.956   7.920  1.00  0.00           C  
ATOM   2850  O   ILE B 105       8.204 -23.092   8.438  1.00  0.00           O  
ATOM   2851  CB  ILE B 105       9.112 -23.297   5.455  1.00  0.00           C  
ATOM   2852  CG1 ILE B 105       8.874 -23.791   4.001  1.00  0.00           C  
ATOM   2853  CG2 ILE B 105      10.581 -22.912   5.669  1.00  0.00           C  
ATOM   2854  CD1 ILE B 105       9.280 -22.799   2.902  1.00  0.00           C  
ATOM   2855  N   ASP B 106       9.948 -24.516   8.569  1.00  0.00           N  
ATOM   2856  CA  ASP B 106      10.369 -24.089   9.898  1.00  0.00           C  
ATOM   2857  C   ASP B 106      11.107 -22.747   9.811  1.00  0.00           C  
ATOM   2858  O   ASP B 106      12.284 -22.655   9.454  1.00  0.00           O  
ATOM   2859  CB  ASP B 106      11.193 -25.186  10.593  1.00  0.00           C  
ATOM   2860  CG  ASP B 106      11.524 -24.853  12.054  1.00  0.00           C  
ATOM   2861  OD1 ASP B 106      11.452 -23.663  12.445  1.00  0.00           O  
ATOM   2862  OD2 ASP B 106      11.848 -25.797  12.809  1.00  0.00           O  
ATOM   2863  N   ASN B 107      10.403 -21.671  10.181  1.00  0.00           N  
ATOM   2864  CA  ASN B 107      10.938 -20.319  10.211  1.00  0.00           C  
ATOM   2865  C   ASN B 107      12.227 -20.212  11.030  1.00  0.00           C  
ATOM   2866  O   ASN B 107      13.148 -19.522  10.622  1.00  0.00           O  
ATOM   2867  CB  ASN B 107       9.883 -19.369  10.826  1.00  0.00           C  
ATOM   2868  CG  ASN B 107       8.638 -19.194   9.984  1.00  0.00           C  
ATOM   2869  OD1 ASN B 107       8.616 -19.328   8.792  1.00  0.00           O  
ATOM   2870  ND2 ASN B 107       7.534 -18.831  10.590  1.00  0.00           N  
ATOM   2871  N   VAL B 108      12.299 -20.881  12.186  1.00  0.00           N  
ATOM   2872  CA  VAL B 108      13.450 -20.786  13.087  1.00  0.00           C  
ATOM   2873  C   VAL B 108      14.676 -21.380  12.415  1.00  0.00           C  
ATOM   2874  O   VAL B 108      15.714 -20.715  12.332  1.00  0.00           O  
ATOM   2875  CB  VAL B 108      13.168 -21.473  14.435  1.00  0.00           C  
ATOM   2876  CG1 VAL B 108      14.390 -21.423  15.365  1.00  0.00           C  
ATOM   2877  CG2 VAL B 108      12.003 -20.797  15.157  1.00  0.00           C  
ATOM   2878  N   LYS B 109      14.542 -22.577  11.853  1.00  0.00           N  
ATOM   2879  CA  LYS B 109      15.634 -23.274  11.171  1.00  0.00           C  
ATOM   2880  C   LYS B 109      16.149 -22.498   9.963  1.00  0.00           C  
ATOM   2881  O   LYS B 109      17.350 -22.460   9.723  1.00  0.00           O  
ATOM   2882  CB  LYS B 109      15.108 -24.648  10.783  1.00  0.00           C  
ATOM   2883  CG  LYS B 109      16.197 -25.602  10.282  1.00  0.00           C  
ATOM   2884  CD  LYS B 109      15.495 -26.917   9.958  1.00  0.00           C  
ATOM   2885  CE  LYS B 109      16.415 -27.942   9.320  1.00  0.00           C  
ATOM   2886  NZ  LYS B 109      15.567 -29.020   8.760  1.00  0.00           N  
ATOM   2887  N   VAL B 110      15.250 -21.859   9.216  1.00  0.00           N  
ATOM   2888  CA  VAL B 110      15.615 -21.019   8.066  1.00  0.00           C  
ATOM   2889  C   VAL B 110      16.370 -19.764   8.509  1.00  0.00           C  
ATOM   2890  O   VAL B 110      17.440 -19.487   7.985  1.00  0.00           O  
ATOM   2891  CB  VAL B 110      14.364 -20.674   7.244  1.00  0.00           C  
ATOM   2892  CG1 VAL B 110      14.620 -19.594   6.197  1.00  0.00           C  
ATOM   2893  CG2 VAL B 110      13.858 -21.928   6.509  1.00  0.00           C  
ATOM   2894  N   LEU B 111      15.856 -19.034   9.496  1.00  0.00           N  
ATOM   2895  CA  LEU B 111      16.491 -17.802   9.972  1.00  0.00           C  
ATOM   2896  C   LEU B 111      17.848 -18.077  10.640  1.00  0.00           C  
ATOM   2897  O   LEU B 111      18.799 -17.335  10.410  1.00  0.00           O  
ATOM   2898  CB  LEU B 111      15.542 -17.073  10.937  1.00  0.00           C  
ATOM   2899  CG  LEU B 111      14.278 -16.491  10.276  1.00  0.00           C  
ATOM   2900  CD1 LEU B 111      13.352 -15.949  11.372  1.00  0.00           C  
ATOM   2901  CD2 LEU B 111      14.577 -15.371   9.289  1.00  0.00           C  
ATOM   2902  N   GLU B 112      17.968 -19.164  11.393  1.00  0.00           N  
ATOM   2903  CA  GLU B 112      19.227 -19.560  12.033  1.00  0.00           C  
ATOM   2904  C   GLU B 112      20.265 -20.133  11.050  1.00  0.00           C  
ATOM   2905  O   GLU B 112      21.444 -20.214  11.382  1.00  0.00           O  
ATOM   2906  CB  GLU B 112      18.962 -20.559  13.160  1.00  0.00           C  
ATOM   2907  CG  GLU B 112      18.259 -19.893  14.354  1.00  0.00           C  
ATOM   2908  CD  GLU B 112      18.052 -20.830  15.565  1.00  0.00           C  
ATOM   2909  OE1 GLU B 112      17.392 -20.374  16.530  1.00  0.00           O  
ATOM   2910  OE2 GLU B 112      18.558 -21.968  15.541  1.00  0.00           O  
ATOM   2911  N   ARG B 113      19.847 -20.488   9.822  1.00  0.00           N  
ATOM   2912  CA  ARG B 113      20.772 -20.907   8.771  1.00  0.00           C  
ATOM   2913  C   ARG B 113      21.548 -19.737   8.175  1.00  0.00           C  
ATOM   2914  O   ARG B 113      22.649 -19.942   7.658  1.00  0.00           O  
ATOM   2915  CB  ARG B 113      19.995 -21.684   7.694  1.00  0.00           C  
ATOM   2916  CG  ARG B 113      20.886 -22.463   6.703  1.00  0.00           C  
ATOM   2917  CD  ARG B 113      21.692 -23.553   7.401  1.00  0.00           C  
ATOM   2918  NE  ARG B 113      22.297 -24.462   6.429  1.00  0.00           N  
ATOM   2919  CZ  ARG B 113      22.029 -25.751   6.228  1.00  0.00           C  
ATOM   2920  NH1 ARG B 113      21.213 -26.417   6.982  1.00  0.00           N  
ATOM   2921  NH2 ARG B 113      22.589 -26.369   5.245  1.00  0.00           N  
ATOM   2922  N   ILE B 114      21.029 -18.519   8.258  1.00  0.00           N  
ATOM   2923  CA  ILE B 114      21.720 -17.303   7.828  1.00  0.00           C  
ATOM   2924  C   ILE B 114      22.960 -17.112   8.711  1.00  0.00           C  
ATOM   2925  O   ILE B 114      22.878 -17.186   9.938  1.00  0.00           O  
ATOM   2926  CB  ILE B 114      20.783 -16.072   7.874  1.00  0.00           C  
ATOM   2927  CG1 ILE B 114      19.539 -16.296   6.979  1.00  0.00           C  
ATOM   2928  CG2 ILE B 114      21.536 -14.806   7.434  1.00  0.00           C  
ATOM   2929  CD1 ILE B 114      18.460 -15.219   7.121  1.00  0.00           C  
ATOM   2930  N   HIS B 115      24.113 -16.862   8.096  1.00  0.00           N  
ATOM   2931  CA  HIS B 115      25.319 -16.576   8.859  1.00  0.00           C  
ATOM   2932  C   HIS B 115      25.111 -15.309   9.709  1.00  0.00           C  
ATOM   2933  O   HIS B 115      24.634 -14.310   9.169  1.00  0.00           O  
ATOM   2934  CB  HIS B 115      26.523 -16.430   7.913  1.00  0.00           C  
ATOM   2935  CG  HIS B 115      27.829 -16.459   8.655  1.00  0.00           C  
ATOM   2936  ND1 HIS B 115      28.480 -15.400   9.232  1.00  0.00           N  
ATOM   2937  CD2 HIS B 115      28.570 -17.584   8.958  1.00  0.00           C  
ATOM   2938  CE1 HIS B 115      29.577 -15.863   9.864  1.00  0.00           C  
ATOM   2939  NE2 HIS B 115      29.662 -17.185   9.711  1.00  0.00           N  
ATOM   2940  N   PRO B 116      25.474 -15.280  10.995  1.00  0.00           N  
ATOM   2941  CA  PRO B 116      25.226 -14.126  11.857  1.00  0.00           C  
ATOM   2942  C   PRO B 116      25.769 -12.800  11.319  1.00  0.00           C  
ATOM   2943  O   PRO B 116      25.135 -11.767  11.491  1.00  0.00           O  
ATOM   2944  CB  PRO B 116      25.880 -14.484  13.190  1.00  0.00           C  
ATOM   2945  CG  PRO B 116      25.762 -16.003  13.231  1.00  0.00           C  
ATOM   2946  CD  PRO B 116      25.960 -16.398  11.767  1.00  0.00           C  
ATOM   2947  N   ASP B 117      26.891 -12.822  10.603  1.00  0.00           N  
ATOM   2948  CA  ASP B 117      27.509 -11.639  10.002  1.00  0.00           C  
ATOM   2949  C   ASP B 117      26.825 -11.173   8.708  1.00  0.00           C  
ATOM   2950  O   ASP B 117      27.183 -10.126   8.152  1.00  0.00           O  
ATOM   2951  CB  ASP B 117      29.001 -11.903   9.753  1.00  0.00           C  
ATOM   2952  CG  ASP B 117      29.792 -12.154  11.040  1.00  0.00           C  
ATOM   2953  OD1 ASP B 117      29.287 -11.860  12.150  1.00  0.00           O  
ATOM   2954  OD2 ASP B 117      30.949 -12.608  10.963  1.00  0.00           O  
ATOM   2955  N   LYS B 118      25.819 -11.924   8.228  1.00  0.00           N  
ATOM   2956  CA  LYS B 118      24.917 -11.557   7.127  1.00  0.00           C  
ATOM   2957  C   LYS B 118      23.467 -11.363   7.584  1.00  0.00           C  
ATOM   2958  O   LYS B 118      22.621 -10.989   6.778  1.00  0.00           O  
ATOM   2959  CB  LYS B 118      25.008 -12.593   5.994  1.00  0.00           C  
ATOM   2960  CG  LYS B 118      26.424 -12.684   5.405  1.00  0.00           C  
ATOM   2961  CD  LYS B 118      26.423 -13.477   4.094  1.00  0.00           C  
ATOM   2962  CE  LYS B 118      27.832 -13.487   3.501  1.00  0.00           C  
ATOM   2963  NZ  LYS B 118      27.855 -14.031   2.128  1.00  0.00           N  
ATOM   2964  N   ASP B 119      23.179 -11.593   8.865  1.00  0.00           N  
ATOM   2965  CA  ASP B 119      21.866 -11.386   9.471  1.00  0.00           C  
ATOM   2966  C   ASP B 119      21.631  -9.892   9.756  1.00  0.00           C  
ATOM   2967  O   ASP B 119      21.706  -9.406  10.880  1.00  0.00           O  
ATOM   2968  CB  ASP B 119      21.726 -12.255  10.728  1.00  0.00           C  
ATOM   2969  CG  ASP B 119      20.463 -11.937  11.529  1.00  0.00           C  
ATOM   2970  OD1 ASP B 119      19.402 -11.692  10.916  1.00  0.00           O  
ATOM   2971  OD2 ASP B 119      20.581 -11.868  12.774  1.00  0.00           O  
ATOM   2972  N   VAL B 120      21.345  -9.137   8.701  1.00  0.00           N  
ATOM   2973  CA  VAL B 120      21.135  -7.684   8.776  1.00  0.00           C  
ATOM   2974  C   VAL B 120      19.811  -7.272   9.425  1.00  0.00           C  
ATOM   2975  O   VAL B 120      19.680  -6.113   9.826  1.00  0.00           O  
ATOM   2976  CB  VAL B 120      21.299  -7.020   7.399  1.00  0.00           C  
ATOM   2977  CG1 VAL B 120      22.754  -7.151   6.919  1.00  0.00           C  
ATOM   2978  CG2 VAL B 120      20.361  -7.618   6.348  1.00  0.00           C  
ATOM   2979  N   ASP B 121      18.853  -8.191   9.591  1.00  0.00           N  
ATOM   2980  CA  ASP B 121      17.669  -7.974  10.440  1.00  0.00           C  
ATOM   2981  C   ASP B 121      18.037  -8.047  11.937  1.00  0.00           C  
ATOM   2982  O   ASP B 121      17.343  -7.467  12.776  1.00  0.00           O  
ATOM   2983  CB  ASP B 121      16.540  -8.969  10.082  1.00  0.00           C  
ATOM   2984  CG  ASP B 121      15.451  -8.434   9.129  1.00  0.00           C  
ATOM   2985  OD1 ASP B 121      15.374  -7.207   8.867  1.00  0.00           O  
ATOM   2986  OD2 ASP B 121      14.598  -9.238   8.691  1.00  0.00           O  
ATOM   2987  N   GLY B 122      19.137  -8.715  12.291  1.00  0.00           N  
ATOM   2988  CA  GLY B 122      19.717  -8.761  13.636  1.00  0.00           C  
ATOM   2989  C   GLY B 122      19.014  -9.686  14.626  1.00  0.00           C  
ATOM   2990  O   GLY B 122      19.274  -9.601  15.830  1.00  0.00           O  
ATOM   2991  N   PHE B 123      18.120 -10.559  14.158  1.00  0.00           N  
ATOM   2992  CA  PHE B 123      17.330 -11.439  15.030  1.00  0.00           C  
ATOM   2993  C   PHE B 123      17.935 -12.826  15.266  1.00  0.00           C  
ATOM   2994  O   PHE B 123      17.412 -13.569  16.105  1.00  0.00           O  
ATOM   2995  CB  PHE B 123      15.899 -11.573  14.497  1.00  0.00           C  
ATOM   2996  CG  PHE B 123      15.102 -10.297  14.585  1.00  0.00           C  
ATOM   2997  CD1 PHE B 123      14.858  -9.708  15.838  1.00  0.00           C  
ATOM   2998  CD2 PHE B 123      14.633  -9.670  13.415  1.00  0.00           C  
ATOM   2999  CE1 PHE B 123      14.194  -8.476  15.920  1.00  0.00           C  
ATOM   3000  CE2 PHE B 123      13.964  -8.444  13.497  1.00  0.00           C  
ATOM   3001  CZ  PHE B 123      13.757  -7.835  14.746  1.00  0.00           C  
ATOM   3002  N   HIS B 124      19.025 -13.171  14.585  1.00  0.00           N  
ATOM   3003  CA  HIS B 124      19.701 -14.445  14.826  1.00  0.00           C  
ATOM   3004  C   HIS B 124      20.084 -14.557  16.318  1.00  0.00           C  
ATOM   3005  O   HIS B 124      20.646 -13.604  16.873  1.00  0.00           O  
ATOM   3006  CB  HIS B 124      20.923 -14.562  13.911  1.00  0.00           C  
ATOM   3007  CG  HIS B 124      21.548 -15.922  13.930  1.00  0.00           C  
ATOM   3008  ND1 HIS B 124      22.230 -16.498  14.974  1.00  0.00           N  
ATOM   3009  CD2 HIS B 124      21.516 -16.868  12.923  1.00  0.00           C  
ATOM   3010  CE1 HIS B 124      22.579 -17.748  14.627  1.00  0.00           C  
ATOM   3011  NE2 HIS B 124      22.169 -17.996  13.391  1.00  0.00           N  
ATOM   3012  N   PRO B 125      19.819 -15.687  16.992  1.00  0.00           N  
ATOM   3013  CA  PRO B 125      20.102 -15.835  18.424  1.00  0.00           C  
ATOM   3014  C   PRO B 125      21.536 -15.468  18.829  1.00  0.00           C  
ATOM   3015  O   PRO B 125      21.745 -14.908  19.905  1.00  0.00           O  
ATOM   3016  CB  PRO B 125      19.819 -17.311  18.739  1.00  0.00           C  
ATOM   3017  CG  PRO B 125      18.731 -17.668  17.737  1.00  0.00           C  
ATOM   3018  CD  PRO B 125      19.111 -16.856  16.494  1.00  0.00           C  
ATOM   3019  N   TYR B 126      22.515 -15.701  17.949  1.00  0.00           N  
ATOM   3020  CA  TYR B 126      23.889 -15.257  18.149  1.00  0.00           C  
ATOM   3021  C   TYR B 126      23.981 -13.727  18.271  1.00  0.00           C  
ATOM   3022  O   TYR B 126      24.552 -13.225  19.235  1.00  0.00           O  
ATOM   3023  CB  TYR B 126      24.767 -15.771  17.003  1.00  0.00           C  
ATOM   3024  CG  TYR B 126      26.217 -15.331  17.118  1.00  0.00           C  
ATOM   3025  CD1 TYR B 126      26.657 -14.146  16.489  1.00  0.00           C  
ATOM   3026  CD2 TYR B 126      27.126 -16.077  17.892  1.00  0.00           C  
ATOM   3027  CE1 TYR B 126      27.983 -13.717  16.625  1.00  0.00           C  
ATOM   3028  CE2 TYR B 126      28.454 -15.661  18.039  1.00  0.00           C  
ATOM   3029  CZ  TYR B 126      28.879 -14.477  17.402  1.00  0.00           C  
ATOM   3030  OH  TYR B 126      30.184 -14.059  17.540  1.00  0.00           O  
ATOM   3031  N   ASN B 127      23.375 -12.971  17.361  1.00  0.00           N  
ATOM   3032  CA  ASN B 127      23.413 -11.511  17.366  1.00  0.00           C  
ATOM   3033  C   ASN B 127      22.672 -10.915  18.574  1.00  0.00           C  
ATOM   3034  O   ASN B 127      23.191 -10.028  19.242  1.00  0.00           O  
ATOM   3035  CB  ASN B 127      22.857 -10.984  16.027  1.00  0.00           C  
ATOM   3036  CG  ASN B 127      23.844 -11.158  14.884  1.00  0.00           C  
ATOM   3037  OD1 ASN B 127      25.049 -11.098  15.067  1.00  0.00           O  
ATOM   3038  ND2 ASN B 127      23.358 -11.367  13.681  1.00  0.00           N  
ATOM   3039  N   VAL B 128      21.501 -11.477  18.916  1.00  0.00           N  
ATOM   3040  CA  VAL B 128      20.755 -11.088  20.121  1.00  0.00           C  
ATOM   3041  C   VAL B 128      21.553 -11.402  21.389  1.00  0.00           C  
ATOM   3042  O   VAL B 128      21.637 -10.570  22.292  1.00  0.00           O  
ATOM   3043  CB  VAL B 128      19.369 -11.784  20.153  1.00  0.00           C  
ATOM   3044  CG1 VAL B 128      18.570 -11.404  21.404  1.00  0.00           C  
ATOM   3045  CG2 VAL B 128      18.525 -11.377  18.935  1.00  0.00           C  
ATOM   3046  N   GLY B 129      22.193 -12.559  21.449  1.00  0.00           N  
ATOM   3047  CA  GLY B 129      23.065 -12.945  22.555  1.00  0.00           C  
ATOM   3048  C   GLY B 129      24.284 -12.032  22.707  1.00  0.00           C  
ATOM   3049  O   GLY B 129      24.615 -11.618  23.821  1.00  0.00           O  
ATOM   3050  N   ARG B 130      24.917 -11.646  21.596  1.00  0.00           N  
ATOM   3051  CA  ARG B 130      26.031 -10.686  21.573  1.00  0.00           C  
ATOM   3052  C   ARG B 130      25.613  -9.310  22.100  1.00  0.00           C  
ATOM   3053  O   ARG B 130      26.324  -8.744  22.933  1.00  0.00           O  
ATOM   3054  CB  ARG B 130      26.598 -10.583  20.147  1.00  0.00           C  
ATOM   3055  CG  ARG B 130      27.396 -11.822  19.724  1.00  0.00           C  
ATOM   3056  CD  ARG B 130      28.799 -11.876  20.333  1.00  0.00           C  
ATOM   3057  NE  ARG B 130      29.668 -10.852  19.723  1.00  0.00           N  
ATOM   3058  CZ  ARG B 130      30.976 -10.726  19.882  1.00  0.00           C  
ATOM   3059  NH1 ARG B 130      31.649 -11.509  20.680  1.00  0.00           N  
ATOM   3060  NH2 ARG B 130      31.618  -9.808  19.225  1.00  0.00           N  
ATOM   3061  N   LEU B 131      24.435  -8.819  21.696  1.00  0.00           N  
ATOM   3062  CA  LEU B 131      23.860  -7.585  22.225  1.00  0.00           C  
ATOM   3063  C   LEU B 131      23.616  -7.684  23.742  1.00  0.00           C  
ATOM   3064  O   LEU B 131      24.032  -6.804  24.495  1.00  0.00           O  
ATOM   3065  CB  LEU B 131      22.562  -7.267  21.452  1.00  0.00           C  
ATOM   3066  CG  LEU B 131      21.775  -6.059  21.989  1.00  0.00           C  
ATOM   3067  CD1 LEU B 131      22.576  -4.766  21.901  1.00  0.00           C  
ATOM   3068  CD2 LEU B 131      20.478  -5.891  21.195  1.00  0.00           C  
ATOM   3069  N   CYS B 132      23.029  -8.788  24.206  1.00  0.00           N  
ATOM   3070  CA  CYS B 132      22.795  -9.049  25.633  1.00  0.00           C  
ATOM   3071  C   CYS B 132      24.105  -9.023  26.442  1.00  0.00           C  
ATOM   3072  O   CYS B 132      24.146  -8.504  27.561  1.00  0.00           O  
ATOM   3073  CB  CYS B 132      22.077 -10.398  25.744  1.00  0.00           C  
ATOM   3074  SG  CYS B 132      21.623 -10.729  27.476  1.00  0.00           S  
ATOM   3075  N   GLN B 133      25.189  -9.514  25.868  1.00  0.00           N  
ATOM   3076  CA  GLN B 133      26.514  -9.575  26.492  1.00  0.00           C  
ATOM   3077  C   GLN B 133      27.371  -8.304  26.312  1.00  0.00           C  
ATOM   3078  O   GLN B 133      28.573  -8.331  26.577  1.00  0.00           O  
ATOM   3079  CB  GLN B 133      27.247 -10.832  26.020  1.00  0.00           C  
ATOM   3080  CG  GLN B 133      26.585 -12.102  26.568  1.00  0.00           C  
ATOM   3081  CD  GLN B 133      27.360 -13.379  26.210  1.00  0.00           C  
ATOM   3082  OE1 GLN B 133      28.276 -13.389  25.398  1.00  0.00           O  
ATOM   3083  NE2 GLN B 133      27.031 -14.489  26.822  1.00  0.00           N  
ATOM   3084  N   ARG B 134      26.771  -7.179  25.869  1.00  0.00           N  
ATOM   3085  CA  ARG B 134      27.476  -5.889  25.674  1.00  0.00           C  
ATOM   3086  C   ARG B 134      28.578  -5.934  24.603  1.00  0.00           C  
ATOM   3087  O   ARG B 134      29.492  -5.120  24.625  1.00  0.00           O  
ATOM   3088  CB  ARG B 134      28.019  -5.329  27.000  1.00  0.00           C  
ATOM   3089  CG  ARG B 134      27.005  -5.328  28.145  1.00  0.00           C  
ATOM   3090  CD  ARG B 134      27.681  -4.790  29.410  1.00  0.00           C  
ATOM   3091  NE  ARG B 134      26.817  -4.936  30.578  1.00  0.00           N  
ATOM   3092  CZ  ARG B 134      27.147  -4.652  31.825  1.00  0.00           C  
ATOM   3093  NH1 ARG B 134      28.325  -4.169  32.126  1.00  0.00           N  
ATOM   3094  NH2 ARG B 134      26.291  -4.857  32.783  1.00  0.00           N  
ATOM   3095  N   ALA B 135      28.498  -6.877  23.698  1.00  0.00           N  
ATOM   3096  CA  ALA B 135      29.426  -7.029  22.588  1.00  0.00           C  
ATOM   3097  C   ALA B 135      28.638  -7.167  21.268  1.00  0.00           C  
ATOM   3098  O   ALA B 135      28.777  -8.179  20.578  1.00  0.00           O  
ATOM   3099  CB  ALA B 135      30.363  -8.207  22.901  1.00  0.00           C  
ATOM   3100  N   PRO B 136      27.770  -6.189  20.940  1.00  0.00           N  
ATOM   3101  CA  PRO B 136      26.879  -6.284  19.796  1.00  0.00           C  
ATOM   3102  C   PRO B 136      27.670  -6.404  18.492  1.00  0.00           C  
ATOM   3103  O   PRO B 136      28.753  -5.831  18.349  1.00  0.00           O  
ATOM   3104  CB  PRO B 136      26.002  -5.030  19.842  1.00  0.00           C  
ATOM   3105  CG  PRO B 136      26.883  -4.009  20.551  1.00  0.00           C  
ATOM   3106  CD  PRO B 136      27.641  -4.870  21.563  1.00  0.00           C  
ATOM   3107  N   ARG B 137      27.102  -7.135  17.545  1.00  0.00           N  
ATOM   3108  CA  ARG B 137      27.492  -7.130  16.130  1.00  0.00           C  
ATOM   3109  C   ARG B 137      26.375  -6.459  15.336  1.00  0.00           C  
ATOM   3110  O   ARG B 137      26.116  -5.273  15.584  1.00  0.00           O  
ATOM   3111  CB  ARG B 137      27.849  -8.547  15.655  1.00  0.00           C  
ATOM   3112  CG  ARG B 137      29.124  -9.090  16.327  1.00  0.00           C  
ATOM   3113  CD  ARG B 137      29.487 -10.497  15.811  1.00  0.00           C  
ATOM   3114  NE  ARG B 137      30.105 -10.492  14.467  1.00  0.00           N  
ATOM   3115  CZ  ARG B 137      31.384 -10.699  14.151  1.00  0.00           C  
ATOM   3116  NH1 ARG B 137      32.303 -10.866  15.052  1.00  0.00           N  
ATOM   3117  NH2 ARG B 137      31.775 -10.767  12.923  1.00  0.00           N  
ATOM   3118  N   LEU B 138      25.717  -7.169  14.438  1.00  0.00           N  
ATOM   3119  CA  LEU B 138      24.489  -6.693  13.816  1.00  0.00           C  
ATOM   3120  C   LEU B 138      23.354  -6.734  14.843  1.00  0.00           C  
ATOM   3121  O   LEU B 138      23.244  -7.675  15.622  1.00  0.00           O  
ATOM   3122  CB  LEU B 138      24.169  -7.521  12.556  1.00  0.00           C  
ATOM   3123  CG  LEU B 138      25.290  -7.511  11.497  1.00  0.00           C  
ATOM   3124  CD1 LEU B 138      24.925  -8.424  10.337  1.00  0.00           C  
ATOM   3125  CD2 LEU B 138      25.556  -6.104  10.943  1.00  0.00           C  
ATOM   3126  N   ARG B 139      22.538  -5.680  14.875  1.00  0.00           N  
ATOM   3127  CA  ARG B 139      21.513  -5.491  15.907  1.00  0.00           C  
ATOM   3128  C   ARG B 139      20.127  -5.421  15.282  1.00  0.00           C  
ATOM   3129  O   ARG B 139      20.008  -4.900  14.176  1.00  0.00           O  
ATOM   3130  CB  ARG B 139      21.775  -4.222  16.730  1.00  0.00           C  
ATOM   3131  CG  ARG B 139      23.228  -4.051  17.175  1.00  0.00           C  
ATOM   3132  CD  ARG B 139      23.343  -2.831  18.072  1.00  0.00           C  
ATOM   3133  NE  ARG B 139      24.707  -2.322  18.124  1.00  0.00           N  
ATOM   3134  CZ  ARG B 139      25.102  -1.266  18.809  1.00  0.00           C  
ATOM   3135  NH1 ARG B 139      24.289  -0.616  19.595  1.00  0.00           N  
ATOM   3136  NH2 ARG B 139      26.326  -0.834  18.693  1.00  0.00           N  
ATOM   3137  N   PRO B 140      19.075  -5.836  16.012  1.00  0.00           N  
ATOM   3138  CA  PRO B 140      17.706  -5.706  15.530  1.00  0.00           C  
ATOM   3139  C   PRO B 140      17.373  -4.272  15.104  1.00  0.00           C  
ATOM   3140  O   PRO B 140      17.557  -3.326  15.876  1.00  0.00           O  
ATOM   3141  CB  PRO B 140      16.820  -6.195  16.668  1.00  0.00           C  
ATOM   3142  CG  PRO B 140      17.714  -7.203  17.384  1.00  0.00           C  
ATOM   3143  CD  PRO B 140      19.097  -6.575  17.261  1.00  0.00           C  
ATOM   3144  N   CYS B 141      16.866  -4.113  13.870  1.00  0.00           N  
ATOM   3145  CA  CYS B 141      16.749  -2.822  13.206  1.00  0.00           C  
ATOM   3146  C   CYS B 141      15.908  -1.793  13.982  1.00  0.00           C  
ATOM   3147  O   CYS B 141      16.334  -0.649  14.147  1.00  0.00           O  
ATOM   3148  CB  CYS B 141      16.139  -3.036  11.810  1.00  0.00           C  
ATOM   3149  SG  CYS B 141      17.275  -3.985  10.767  1.00  0.00           S  
ATOM   3150  N   THR B 142      14.721  -2.154  14.473  1.00  0.00           N  
ATOM   3151  CA  THR B 142      13.840  -1.204  15.166  1.00  0.00           C  
ATOM   3152  C   THR B 142      14.439  -0.708  16.493  1.00  0.00           C  
ATOM   3153  O   THR B 142      14.529   0.510  16.660  1.00  0.00           O  
ATOM   3154  CB  THR B 142      12.416  -1.759  15.343  1.00  0.00           C  
ATOM   3155  OG1 THR B 142      11.880  -2.131  14.099  1.00  0.00           O  
ATOM   3156  CG2 THR B 142      11.464  -0.731  15.942  1.00  0.00           C  
ATOM   3157  N   PRO B 143      14.909  -1.559  17.417  1.00  0.00           N  
ATOM   3158  CA  PRO B 143      15.589  -1.111  18.629  1.00  0.00           C  
ATOM   3159  C   PRO B 143      16.832  -0.263  18.354  1.00  0.00           C  
ATOM   3160  O   PRO B 143      16.984   0.794  18.961  1.00  0.00           O  
ATOM   3161  CB  PRO B 143      15.953  -2.386  19.396  1.00  0.00           C  
ATOM   3162  CG  PRO B 143      14.892  -3.380  18.932  1.00  0.00           C  
ATOM   3163  CD  PRO B 143      14.679  -2.992  17.476  1.00  0.00           C  
ATOM   3164  N   ARG B 144      17.688  -0.660  17.409  1.00  0.00           N  
ATOM   3165  CA  ARG B 144      18.876   0.130  17.052  1.00  0.00           C  
ATOM   3166  C   ARG B 144      18.487   1.484  16.470  1.00  0.00           C  
ATOM   3167  O   ARG B 144      19.074   2.485  16.862  1.00  0.00           O  
ATOM   3168  CB  ARG B 144      19.790  -0.672  16.118  1.00  0.00           C  
ATOM   3169  CG  ARG B 144      21.063   0.098  15.696  1.00  0.00           C  
ATOM   3170  CD  ARG B 144      21.967   0.507  16.872  1.00  0.00           C  
ATOM   3171  NE  ARG B 144      23.060   1.403  16.457  1.00  0.00           N  
ATOM   3172  CZ  ARG B 144      23.548   2.409  17.174  1.00  0.00           C  
ATOM   3173  NH1 ARG B 144      23.198   2.624  18.408  1.00  0.00           N  
ATOM   3174  NH2 ARG B 144      24.384   3.254  16.665  1.00  0.00           N  
ATOM   3175  N   GLY B 145      17.481   1.529  15.625  1.00  0.00           N  
ATOM   3176  CA  GLY B 145      16.958   2.771  15.072  1.00  0.00           C  
ATOM   3177  C   GLY B 145      16.413   3.733  16.131  1.00  0.00           C  
ATOM   3178  O   GLY B 145      16.616   4.942  16.030  1.00  0.00           O  
ATOM   3179  N   ILE B 146      15.786   3.222  17.186  1.00  0.00           N  
ATOM   3180  CA  ILE B 146      15.343   4.031  18.331  1.00  0.00           C  
ATOM   3181  C   ILE B 146      16.548   4.619  19.078  1.00  0.00           C  
ATOM   3182  O   ILE B 146      16.539   5.811  19.393  1.00  0.00           O  
ATOM   3183  CB  ILE B 146      14.428   3.221  19.267  1.00  0.00           C  
ATOM   3184  CG1 ILE B 146      13.086   2.921  18.569  1.00  0.00           C  
ATOM   3185  CG2 ILE B 146      14.171   3.970  20.591  1.00  0.00           C  
ATOM   3186  CD1 ILE B 146      12.272   1.804  19.235  1.00  0.00           C  
ATOM   3187  N   VAL B 147      17.600   3.838  19.310  1.00  0.00           N  
ATOM   3188  CA  VAL B 147      18.833   4.347  19.922  1.00  0.00           C  
ATOM   3189  C   VAL B 147      19.452   5.444  19.051  1.00  0.00           C  
ATOM   3190  O   VAL B 147      19.797   6.503  19.569  1.00  0.00           O  
ATOM   3191  CB  VAL B 147      19.837   3.222  20.206  1.00  0.00           C  
ATOM   3192  CG1 VAL B 147      21.158   3.750  20.774  1.00  0.00           C  
ATOM   3193  CG2 VAL B 147      19.273   2.235  21.228  1.00  0.00           C  
ATOM   3194  N   THR B 148      19.496   5.258  17.741  1.00  0.00           N  
ATOM   3195  CA  THR B 148      19.962   6.286  16.801  1.00  0.00           C  
ATOM   3196  C   THR B 148      19.139   7.570  16.900  1.00  0.00           C  
ATOM   3197  O   THR B 148      19.717   8.656  16.907  1.00  0.00           O  
ATOM   3198  CB  THR B 148      19.946   5.772  15.358  1.00  0.00           C  
ATOM   3199  OG1 THR B 148      20.727   4.601  15.250  1.00  0.00           O  
ATOM   3200  CG2 THR B 148      20.527   6.769  14.363  1.00  0.00           C  
ATOM   3201  N   LEU B 149      17.811   7.498  17.044  1.00  0.00           N  
ATOM   3202  CA  LEU B 149      16.982   8.689  17.266  1.00  0.00           C  
ATOM   3203  C   LEU B 149      17.396   9.440  18.534  1.00  0.00           C  
ATOM   3204  O   LEU B 149      17.578  10.654  18.491  1.00  0.00           O  
ATOM   3205  CB  LEU B 149      15.486   8.324  17.340  1.00  0.00           C  
ATOM   3206  CG  LEU B 149      14.831   7.907  16.009  1.00  0.00           C  
ATOM   3207  CD1 LEU B 149      13.387   7.462  16.267  1.00  0.00           C  
ATOM   3208  CD2 LEU B 149      14.818   9.057  15.007  1.00  0.00           C  
ATOM   3209  N   LEU B 150      17.593   8.729  19.647  1.00  0.00           N  
ATOM   3210  CA  LEU B 150      18.009   9.327  20.920  1.00  0.00           C  
ATOM   3211  C   LEU B 150      19.396   9.979  20.800  1.00  0.00           C  
ATOM   3212  O   LEU B 150      19.561  11.133  21.213  1.00  0.00           O  
ATOM   3213  CB  LEU B 150      17.981   8.258  22.028  1.00  0.00           C  
ATOM   3214  CG  LEU B 150      16.596   7.649  22.317  1.00  0.00           C  
ATOM   3215  CD1 LEU B 150      16.728   6.475  23.287  1.00  0.00           C  
ATOM   3216  CD2 LEU B 150      15.619   8.648  22.920  1.00  0.00           C  
ATOM   3217  N   GLU B 151      20.351   9.314  20.154  1.00  0.00           N  
ATOM   3218  CA  GLU B 151      21.697   9.828  19.878  1.00  0.00           C  
ATOM   3219  C   GLU B 151      21.642  11.123  19.036  1.00  0.00           C  
ATOM   3220  O   GLU B 151      22.246  12.137  19.397  1.00  0.00           O  
ATOM   3221  CB  GLU B 151      22.533   8.755  19.137  1.00  0.00           C  
ATOM   3222  CG  GLU B 151      22.948   7.549  20.004  1.00  0.00           C  
ATOM   3223  CD  GLU B 151      23.529   6.351  19.204  1.00  0.00           C  
ATOM   3224  OE1 GLU B 151      23.974   5.365  19.826  1.00  0.00           O  
ATOM   3225  OE2 GLU B 151      23.498   6.343  17.954  1.00  0.00           O  
ATOM   3226  N   ARG B 152      20.868  11.144  17.968  1.00  0.00           N  
ATOM   3227  CA  ARG B 152      20.759  12.299  17.052  1.00  0.00           C  
ATOM   3228  C   ARG B 152      20.069  13.522  17.677  1.00  0.00           C  
ATOM   3229  O   ARG B 152      20.310  14.639  17.230  1.00  0.00           O  
ATOM   3230  CB  ARG B 152      20.010  11.886  15.778  1.00  0.00           C  
ATOM   3231  CG  ARG B 152      20.784  10.880  14.913  1.00  0.00           C  
ATOM   3232  CD  ARG B 152      21.928  11.505  14.125  1.00  0.00           C  
ATOM   3233  NE  ARG B 152      22.625  10.447  13.389  1.00  0.00           N  
ATOM   3234  CZ  ARG B 152      22.971  10.410  12.110  1.00  0.00           C  
ATOM   3235  NH1 ARG B 152      22.752  11.375  11.264  1.00  0.00           N  
ATOM   3236  NH2 ARG B 152      23.571   9.361  11.653  1.00  0.00           N  
ATOM   3237  N   TYR B 153      19.253  13.322  18.688  1.00  0.00           N  
ATOM   3238  CA  TYR B 153      18.650  14.396  19.475  1.00  0.00           C  
ATOM   3239  C   TYR B 153      19.481  14.796  20.710  1.00  0.00           C  
ATOM   3240  O   TYR B 153      19.042  15.635  21.488  1.00  0.00           O  
ATOM   3241  CB  TYR B 153      17.191  14.047  19.799  1.00  0.00           C  
ATOM   3242  CG  TYR B 153      16.247  14.398  18.665  1.00  0.00           C  
ATOM   3243  CD1 TYR B 153      15.623  15.659  18.630  1.00  0.00           C  
ATOM   3244  CD2 TYR B 153      16.031  13.492  17.615  1.00  0.00           C  
ATOM   3245  CE1 TYR B 153      14.797  16.010  17.553  1.00  0.00           C  
ATOM   3246  CE2 TYR B 153      15.202  13.833  16.533  1.00  0.00           C  
ATOM   3247  CZ  TYR B 153      14.584  15.095  16.499  1.00  0.00           C  
ATOM   3248  OH  TYR B 153      13.797  15.445  15.426  1.00  0.00           O  
ATOM   3249  N   ASN B 154      20.689  14.228  20.871  1.00  0.00           N  
ATOM   3250  CA  ASN B 154      21.576  14.430  22.017  1.00  0.00           C  
ATOM   3251  C   ASN B 154      20.876  14.175  23.366  1.00  0.00           C  
ATOM   3252  O   ASN B 154      21.062  14.914  24.333  1.00  0.00           O  
ATOM   3253  CB  ASN B 154      22.243  15.817  21.947  1.00  0.00           C  
ATOM   3254  CG  ASN B 154      23.076  16.007  20.691  1.00  0.00           C  
ATOM   3255  OD1 ASN B 154      23.935  15.234  20.346  1.00  0.00           O  
ATOM   3256  ND2 ASN B 154      22.857  17.088  19.969  1.00  0.00           N  
ATOM   3257  N   ILE B 155      20.030  13.150  23.421  1.00  0.00           N  
ATOM   3258  CA  ILE B 155      19.376  12.729  24.657  1.00  0.00           C  
ATOM   3259  C   ILE B 155      20.347  11.832  25.418  1.00  0.00           C  
ATOM   3260  O   ILE B 155      20.659  10.728  24.968  1.00  0.00           O  
ATOM   3261  CB  ILE B 155      18.025  12.052  24.355  1.00  0.00           C  
ATOM   3262  CG1 ILE B 155      17.055  13.077  23.722  1.00  0.00           C  
ATOM   3263  CG2 ILE B 155      17.432  11.455  25.641  1.00  0.00           C  
ATOM   3264  CD1 ILE B 155      15.755  12.475  23.162  1.00  0.00           C  
ATOM   3265  N   ASP B 156      20.810  12.304  26.585  1.00  0.00           N  
ATOM   3266  CA  ASP B 156      21.624  11.493  27.481  1.00  0.00           C  
ATOM   3267  C   ASP B 156      20.768  10.378  28.095  1.00  0.00           C  
ATOM   3268  O   ASP B 156      19.793  10.633  28.801  1.00  0.00           O  
ATOM   3269  CB  ASP B 156      22.292  12.364  28.548  1.00  0.00           C  
ATOM   3270  CG  ASP B 156      23.282  11.569  29.420  1.00  0.00           C  
ATOM   3271  OD1 ASP B 156      23.522  10.372  29.127  1.00  0.00           O  
ATOM   3272  OD2 ASP B 156      23.821  12.173  30.375  1.00  0.00           O  
ATOM   3273  N   THR B 157      21.130   9.141  27.790  1.00  0.00           N  
ATOM   3274  CA  THR B 157      20.399   7.949  28.227  1.00  0.00           C  
ATOM   3275  C   THR B 157      20.912   7.397  29.549  1.00  0.00           C  
ATOM   3276  O   THR B 157      20.204   6.618  30.201  1.00  0.00           O  
ATOM   3277  CB  THR B 157      20.448   6.853  27.149  1.00  0.00           C  
ATOM   3278  OG1 THR B 157      21.783   6.586  26.784  1.00  0.00           O  
ATOM   3279  CG2 THR B 157      19.697   7.259  25.887  1.00  0.00           C  
ATOM   3280  N   PHE B 158      22.103   7.792  29.989  1.00  0.00           N  
ATOM   3281  CA  PHE B 158      22.693   7.258  31.209  1.00  0.00           C  
ATOM   3282  C   PHE B 158      21.899   7.686  32.443  1.00  0.00           C  
ATOM   3283  O   PHE B 158      21.695   8.860  32.717  1.00  0.00           O  
ATOM   3284  CB  PHE B 158      24.175   7.651  31.313  1.00  0.00           C  
ATOM   3285  CG  PHE B 158      25.087   6.793  30.459  1.00  0.00           C  
ATOM   3286  CD1 PHE B 158      25.730   5.670  31.020  1.00  0.00           C  
ATOM   3287  CD2 PHE B 158      25.284   7.090  29.101  1.00  0.00           C  
ATOM   3288  CE1 PHE B 158      26.555   4.853  30.238  1.00  0.00           C  
ATOM   3289  CE2 PHE B 158      26.107   6.273  28.304  1.00  0.00           C  
ATOM   3290  CZ  PHE B 158      26.742   5.155  28.875  1.00  0.00           C  
ATOM   3291  N   GLY B 159      21.434   6.693  33.208  1.00  0.00           N  
ATOM   3292  CA  GLY B 159      20.675   6.907  34.434  1.00  0.00           C  
ATOM   3293  C   GLY B 159      19.175   7.143  34.248  1.00  0.00           C  
ATOM   3294  O   GLY B 159      18.460   7.187  35.255  1.00  0.00           O  
ATOM   3295  N   LEU B 160      18.664   7.229  33.028  1.00  0.00           N  
ATOM   3296  CA  LEU B 160      17.230   7.355  32.804  1.00  0.00           C  
ATOM   3297  C   LEU B 160      16.485   6.103  33.299  1.00  0.00           C  
ATOM   3298  O   LEU B 160      16.909   4.978  33.059  1.00  0.00           O  
ATOM   3299  CB  LEU B 160      16.907   7.594  31.318  1.00  0.00           C  
ATOM   3300  CG  LEU B 160      17.409   8.928  30.719  1.00  0.00           C  
ATOM   3301  CD1 LEU B 160      16.957   9.020  29.264  1.00  0.00           C  
ATOM   3302  CD2 LEU B 160      16.879  10.147  31.457  1.00  0.00           C  
ATOM   3303  N   ASN B 161      15.324   6.310  33.928  1.00  0.00           N  
ATOM   3304  CA  ASN B 161      14.388   5.233  34.198  1.00  0.00           C  
ATOM   3305  C   ASN B 161      13.567   4.951  32.936  1.00  0.00           C  
ATOM   3306  O   ASN B 161      12.616   5.662  32.614  1.00  0.00           O  
ATOM   3307  CB  ASN B 161      13.524   5.594  35.416  1.00  0.00           C  
ATOM   3308  CG  ASN B 161      12.635   4.436  35.821  1.00  0.00           C  
ATOM   3309  OD1 ASN B 161      12.986   3.268  35.726  1.00  0.00           O  
ATOM   3310  ND2 ASN B 161      11.461   4.717  36.315  1.00  0.00           N  
ATOM   3311  N   ALA B 162      13.952   3.909  32.201  1.00  0.00           N  
ATOM   3312  CA  ALA B 162      13.327   3.520  30.945  1.00  0.00           C  
ATOM   3313  C   ALA B 162      12.304   2.393  31.151  1.00  0.00           C  
ATOM   3314  O   ALA B 162      12.587   1.369  31.772  1.00  0.00           O  
ATOM   3315  CB  ALA B 162      14.406   3.141  29.938  1.00  0.00           C  
ATOM   3316  N   VAL B 163      11.123   2.559  30.595  1.00  0.00           N  
ATOM   3317  CA  VAL B 163      10.052   1.557  30.625  1.00  0.00           C  
ATOM   3318  C   VAL B 163       9.685   1.151  29.206  1.00  0.00           C  
ATOM   3319  O   VAL B 163       9.270   1.972  28.397  1.00  0.00           O  
ATOM   3320  CB  VAL B 163       8.821   2.053  31.408  1.00  0.00           C  
ATOM   3321  CG1 VAL B 163       7.717   0.995  31.455  1.00  0.00           C  
ATOM   3322  CG2 VAL B 163       9.192   2.387  32.860  1.00  0.00           C  
ATOM   3323  N   VAL B 164       9.809  -0.137  28.921  1.00  0.00           N  
ATOM   3324  CA  VAL B 164       9.343  -0.738  27.669  1.00  0.00           C  
ATOM   3325  C   VAL B 164       7.971  -1.366  27.903  1.00  0.00           C  
ATOM   3326  O   VAL B 164       7.803  -2.181  28.814  1.00  0.00           O  
ATOM   3327  CB  VAL B 164      10.337  -1.774  27.121  1.00  0.00           C  
ATOM   3328  CG1 VAL B 164       9.896  -2.293  25.752  1.00  0.00           C  
ATOM   3329  CG2 VAL B 164      11.740  -1.181  26.961  1.00  0.00           C  
ATOM   3330  N   ILE B 165       6.993  -1.027  27.075  1.00  0.00           N  
ATOM   3331  CA  ILE B 165       5.661  -1.615  27.094  1.00  0.00           C  
ATOM   3332  C   ILE B 165       5.518  -2.572  25.909  1.00  0.00           C  
ATOM   3333  O   ILE B 165       5.506  -2.160  24.756  1.00  0.00           O  
ATOM   3334  CB  ILE B 165       4.543  -0.554  27.117  1.00  0.00           C  
ATOM   3335  CG1 ILE B 165       4.818   0.462  28.253  1.00  0.00           C  
ATOM   3336  CG2 ILE B 165       3.181  -1.258  27.308  1.00  0.00           C  
ATOM   3337  CD1 ILE B 165       3.700   1.479  28.465  1.00  0.00           C  
ATOM   3338  N   GLY B 166       5.414  -3.851  26.220  1.00  0.00           N  
ATOM   3339  CA  GLY B 166       5.448  -4.947  25.264  1.00  0.00           C  
ATOM   3340  C   GLY B 166       6.796  -5.671  25.270  1.00  0.00           C  
ATOM   3341  O   GLY B 166       7.857  -5.068  25.222  1.00  0.00           O  
ATOM   3342  N   ALA B 167       6.736  -7.007  25.307  1.00  0.00           N  
ATOM   3343  CA  ALA B 167       7.917  -7.870  25.406  1.00  0.00           C  
ATOM   3344  C   ALA B 167       8.056  -8.805  24.191  1.00  0.00           C  
ATOM   3345  O   ALA B 167       8.336 -10.003  24.333  1.00  0.00           O  
ATOM   3346  CB  ALA B 167       7.878  -8.602  26.760  1.00  0.00           C  
ATOM   3347  N   SER B 168       7.804  -8.264  22.983  1.00  0.00           N  
ATOM   3348  CA  SER B 168       7.937  -9.022  21.735  1.00  0.00           C  
ATOM   3349  C   SER B 168       9.399  -9.355  21.429  1.00  0.00           C  
ATOM   3350  O   SER B 168      10.320  -8.660  21.867  1.00  0.00           O  
ATOM   3351  CB  SER B 168       7.291  -8.259  20.573  1.00  0.00           C  
ATOM   3352  OG  SER B 168       8.022  -7.076  20.287  1.00  0.00           O  
ATOM   3353  N   ASN B 169       9.620 -10.413  20.639  1.00  0.00           N  
ATOM   3354  CA  ASN B 169      10.963 -10.764  20.167  1.00  0.00           C  
ATOM   3355  C   ASN B 169      11.509  -9.744  19.158  1.00  0.00           C  
ATOM   3356  O   ASN B 169      12.720  -9.586  19.048  1.00  0.00           O  
ATOM   3357  CB  ASN B 169      10.939 -12.173  19.549  1.00  0.00           C  
ATOM   3358  CG  ASN B 169      10.693 -13.284  20.555  1.00  0.00           C  
ATOM   3359  OD1 ASN B 169      10.714 -13.112  21.761  1.00  0.00           O  
ATOM   3360  ND2 ASN B 169      10.454 -14.485  20.064  1.00  0.00           N  
ATOM   3361  N   ILE B 170      10.622  -9.037  18.455  1.00  0.00           N  
ATOM   3362  CA  ILE B 170      10.974  -8.111  17.373  1.00  0.00           C  
ATOM   3363  C   ILE B 170      11.410  -6.746  17.924  1.00  0.00           C  
ATOM   3364  O   ILE B 170      12.338  -6.130  17.405  1.00  0.00           O  
ATOM   3365  CB  ILE B 170       9.782  -7.979  16.392  1.00  0.00           C  
ATOM   3366  CG1 ILE B 170       9.336  -9.379  15.871  1.00  0.00           C  
ATOM   3367  CG2 ILE B 170      10.137  -7.069  15.208  1.00  0.00           C  
ATOM   3368  CD1 ILE B 170       8.068  -9.356  15.001  1.00  0.00           C  
ATOM   3369  N   VAL B 171      10.762  -6.275  19.008  1.00  0.00           N  
ATOM   3370  CA  VAL B 171      11.045  -4.944  19.562  1.00  0.00           C  
ATOM   3371  C   VAL B 171      11.342  -5.004  21.056  1.00  0.00           C  
ATOM   3372  O   VAL B 171      12.463  -4.737  21.462  1.00  0.00           O  
ATOM   3373  CB  VAL B 171       9.919  -3.931  19.242  1.00  0.00           C  
ATOM   3374  CG1 VAL B 171      10.281  -2.534  19.765  1.00  0.00           C  
ATOM   3375  CG2 VAL B 171       9.669  -3.826  17.736  1.00  0.00           C  
ATOM   3376  N   GLY B 172      10.376  -5.366  21.891  1.00  0.00           N  
ATOM   3377  CA  GLY B 172      10.459  -5.130  23.333  1.00  0.00           C  
ATOM   3378  C   GLY B 172      11.654  -5.796  24.027  1.00  0.00           C  
ATOM   3379  O   GLY B 172      12.324  -5.166  24.839  1.00  0.00           O  
ATOM   3380  N   ARG B 173      11.956  -7.064  23.695  1.00  0.00           N  
ATOM   3381  CA  ARG B 173      13.090  -7.790  24.294  1.00  0.00           C  
ATOM   3382  C   ARG B 173      14.441  -7.220  23.859  1.00  0.00           C  
ATOM   3383  O   ARG B 173      15.199  -6.829  24.746  1.00  0.00           O  
ATOM   3384  CB  ARG B 173      13.006  -9.295  24.022  1.00  0.00           C  
ATOM   3385  CG  ARG B 173      11.836  -9.960  24.757  1.00  0.00           C  
ATOM   3386  CD  ARG B 173      11.733 -11.423  24.340  1.00  0.00           C  
ATOM   3387  NE  ARG B 173      10.637 -12.110  25.040  1.00  0.00           N  
ATOM   3388  CZ  ARG B 173      10.739 -12.975  26.042  1.00  0.00           C  
ATOM   3389  NH1 ARG B 173      11.895 -13.362  26.500  1.00  0.00           N  
ATOM   3390  NH2 ARG B 173       9.668 -13.457  26.591  1.00  0.00           N  
ATOM   3391  N   PRO B 174      14.759  -7.111  22.562  1.00  0.00           N  
ATOM   3392  CA  PRO B 174      16.026  -6.507  22.141  1.00  0.00           C  
ATOM   3393  C   PRO B 174      16.130  -5.037  22.537  1.00  0.00           C  
ATOM   3394  O   PRO B 174      17.216  -4.606  22.930  1.00  0.00           O  
ATOM   3395  CB  PRO B 174      16.101  -6.732  20.625  1.00  0.00           C  
ATOM   3396  CG  PRO B 174      14.647  -6.892  20.202  1.00  0.00           C  
ATOM   3397  CD  PRO B 174      14.019  -7.579  21.405  1.00  0.00           C  
ATOM   3398  N   MET B 175      15.020  -4.282  22.557  1.00  0.00           N  
ATOM   3399  CA  MET B 175      15.013  -2.904  23.056  1.00  0.00           C  
ATOM   3400  C   MET B 175      15.520  -2.808  24.492  1.00  0.00           C  
ATOM   3401  O   MET B 175      16.308  -1.925  24.804  1.00  0.00           O  
ATOM   3402  CB  MET B 175      13.595  -2.334  22.964  1.00  0.00           C  
ATOM   3403  CG  MET B 175      13.540  -0.827  23.239  1.00  0.00           C  
ATOM   3404  SD  MET B 175      14.196   0.178  21.876  1.00  0.00           S  
ATOM   3405  CE  MET B 175      15.806   0.678  22.501  1.00  0.00           C  
ATOM   3406  N   SER B 176      15.129  -3.741  25.361  1.00  0.00           N  
ATOM   3407  CA  SER B 176      15.609  -3.732  26.746  1.00  0.00           C  
ATOM   3408  C   SER B 176      17.128  -3.916  26.849  1.00  0.00           C  
ATOM   3409  O   SER B 176      17.753  -3.304  27.710  1.00  0.00           O  
ATOM   3410  CB  SER B 176      14.867  -4.774  27.584  1.00  0.00           C  
ATOM   3411  OG  SER B 176      15.238  -6.106  27.308  1.00  0.00           O  
ATOM   3412  N   MET B 177      17.718  -4.693  25.943  1.00  0.00           N  
ATOM   3413  CA  MET B 177      19.167  -4.897  25.907  1.00  0.00           C  
ATOM   3414  C   MET B 177      19.906  -3.686  25.335  1.00  0.00           C  
ATOM   3415  O   MET B 177      20.970  -3.333  25.837  1.00  0.00           O  
ATOM   3416  CB  MET B 177      19.503  -6.160  25.103  1.00  0.00           C  
ATOM   3417  CG  MET B 177      18.890  -7.446  25.668  1.00  0.00           C  
ATOM   3418  SD  MET B 177      19.439  -7.900  27.341  1.00  0.00           S  
ATOM   3419  CE  MET B 177      18.040  -7.342  28.328  1.00  0.00           C  
ATOM   3420  N   GLU B 178      19.330  -2.999  24.348  1.00  0.00           N  
ATOM   3421  CA  GLU B 178      19.860  -1.722  23.852  1.00  0.00           C  
ATOM   3422  C   GLU B 178      19.806  -0.629  24.937  1.00  0.00           C  
ATOM   3423  O   GLU B 178      20.781   0.090  25.140  1.00  0.00           O  
ATOM   3424  CB  GLU B 178      19.089  -1.270  22.601  1.00  0.00           C  
ATOM   3425  CG  GLU B 178      19.441  -2.057  21.317  1.00  0.00           C  
ATOM   3426  CD  GLU B 178      20.848  -1.759  20.743  1.00  0.00           C  
ATOM   3427  OE1 GLU B 178      21.202  -2.354  19.702  1.00  0.00           O  
ATOM   3428  OE2 GLU B 178      21.607  -0.953  21.300  1.00  0.00           O  
ATOM   3429  N   LEU B 179      18.700  -0.549  25.689  1.00  0.00           N  
ATOM   3430  CA  LEU B 179      18.575   0.418  26.780  1.00  0.00           C  
ATOM   3431  C   LEU B 179      19.560   0.147  27.926  1.00  0.00           C  
ATOM   3432  O   LEU B 179      20.142   1.086  28.467  1.00  0.00           O  
ATOM   3433  CB  LEU B 179      17.134   0.403  27.319  1.00  0.00           C  
ATOM   3434  CG  LEU B 179      16.087   0.963  26.347  1.00  0.00           C  
ATOM   3435  CD1 LEU B 179      14.700   0.666  26.920  1.00  0.00           C  
ATOM   3436  CD2 LEU B 179      16.227   2.465  26.135  1.00  0.00           C  
ATOM   3437  N   LEU B 180      19.795  -1.119  28.276  1.00  0.00           N  
ATOM   3438  CA  LEU B 180      20.827  -1.483  29.247  1.00  0.00           C  
ATOM   3439  C   LEU B 180      22.233  -1.136  28.743  1.00  0.00           C  
ATOM   3440  O   LEU B 180      23.061  -0.667  29.522  1.00  0.00           O  
ATOM   3441  CB  LEU B 180      20.747  -2.991  29.561  1.00  0.00           C  
ATOM   3442  CG  LEU B 180      19.611  -3.380  30.520  1.00  0.00           C  
ATOM   3443  CD1 LEU B 180      19.499  -4.907  30.576  1.00  0.00           C  
ATOM   3444  CD2 LEU B 180      19.866  -2.895  31.942  1.00  0.00           C  
ATOM   3445  N   LEU B 181      22.505  -1.337  27.455  1.00  0.00           N  
ATOM   3446  CA  LEU B 181      23.766  -0.946  26.836  1.00  0.00           C  
ATOM   3447  C   LEU B 181      23.955   0.577  26.849  1.00  0.00           C  
ATOM   3448  O   LEU B 181      25.062   1.058  27.092  1.00  0.00           O  
ATOM   3449  CB  LEU B 181      23.812  -1.522  25.409  1.00  0.00           C  
ATOM   3450  CG  LEU B 181      25.161  -1.324  24.686  1.00  0.00           C  
ATOM   3451  CD1 LEU B 181      26.280  -2.131  25.346  1.00  0.00           C  
ATOM   3452  CD2 LEU B 181      25.028  -1.797  23.239  1.00  0.00           C  
ATOM   3453  N   ALA B 182      22.871   1.327  26.691  1.00  0.00           N  
ATOM   3454  CA  ALA B 182      22.811   2.781  26.763  1.00  0.00           C  
ATOM   3455  C   ALA B 182      22.752   3.332  28.209  1.00  0.00           C  
ATOM   3456  O   ALA B 182      22.519   4.521  28.406  1.00  0.00           O  
ATOM   3457  CB  ALA B 182      21.632   3.239  25.906  1.00  0.00           C  
ATOM   3458  N   GLY B 183      22.930   2.493  29.220  1.00  0.00           N  
ATOM   3459  CA  GLY B 183      23.023   2.903  30.626  1.00  0.00           C  
ATOM   3460  C   GLY B 183      21.697   3.248  31.313  1.00  0.00           C  
ATOM   3461  O   GLY B 183      21.708   3.810  32.412  1.00  0.00           O  
ATOM   3462  N   CYS B 184      20.560   2.909  30.718  1.00  0.00           N  
ATOM   3463  CA  CYS B 184      19.258   3.105  31.358  1.00  0.00           C  
ATOM   3464  C   CYS B 184      19.012   2.073  32.468  1.00  0.00           C  
ATOM   3465  O   CYS B 184      19.334   0.890  32.343  1.00  0.00           O  
ATOM   3466  CB  CYS B 184      18.129   3.023  30.329  1.00  0.00           C  
ATOM   3467  SG  CYS B 184      18.244   4.305  29.048  1.00  0.00           S  
ATOM   3468  N   THR B 185      18.302   2.502  33.528  1.00  0.00           N  
ATOM   3469  CA  THR B 185      17.588   1.576  34.412  1.00  0.00           C  
ATOM   3470  C   THR B 185      16.358   1.069  33.663  1.00  0.00           C  
ATOM   3471  O   THR B 185      15.445   1.847  33.389  1.00  0.00           O  
ATOM   3472  CB  THR B 185      17.183   2.259  35.721  1.00  0.00           C  
ATOM   3473  OG1 THR B 185      18.347   2.710  36.376  1.00  0.00           O  
ATOM   3474  CG2 THR B 185      16.472   1.306  36.676  1.00  0.00           C  
ATOM   3475  N   THR B 186      16.329  -0.202  33.297  1.00  0.00           N  
ATOM   3476  CA  THR B 186      15.385  -0.713  32.302  1.00  0.00           C  
ATOM   3477  C   THR B 186      14.310  -1.602  32.923  1.00  0.00           C  
ATOM   3478  O   THR B 186      14.610  -2.640  33.505  1.00  0.00           O  
ATOM   3479  CB  THR B 186      16.122  -1.442  31.176  1.00  0.00           C  
ATOM   3480  OG1 THR B 186      17.088  -0.589  30.610  1.00  0.00           O  
ATOM   3481  CG2 THR B 186      15.184  -1.863  30.049  1.00  0.00           C  
ATOM   3482  N   THR B 187      13.052  -1.229  32.754  1.00  0.00           N  
ATOM   3483  CA  THR B 187      11.886  -2.035  33.139  1.00  0.00           C  
ATOM   3484  C   THR B 187      11.153  -2.532  31.895  1.00  0.00           C  
ATOM   3485  O   THR B 187      10.802  -1.746  31.023  1.00  0.00           O  
ATOM   3486  CB  THR B 187      10.934  -1.231  34.036  1.00  0.00           C  
ATOM   3487  OG1 THR B 187      11.603  -0.842  35.207  1.00  0.00           O  
ATOM   3488  CG2 THR B 187       9.710  -2.031  34.475  1.00  0.00           C  
ATOM   3489  N   VAL B 188      10.880  -3.830  31.811  1.00  0.00           N  
ATOM   3490  CA  VAL B 188      10.080  -4.417  30.722  1.00  0.00           C  
ATOM   3491  C   VAL B 188       8.706  -4.798  31.248  1.00  0.00           C  
ATOM   3492  O   VAL B 188       8.580  -5.654  32.128  1.00  0.00           O  
ATOM   3493  CB  VAL B 188      10.783  -5.613  30.058  1.00  0.00           C  
ATOM   3494  CG1 VAL B 188       9.988  -6.122  28.858  1.00  0.00           C  
ATOM   3495  CG2 VAL B 188      12.178  -5.226  29.558  1.00  0.00           C  
ATOM   3496  N   THR B 189       7.670  -4.178  30.688  1.00  0.00           N  
ATOM   3497  CA  THR B 189       6.278  -4.486  31.000  1.00  0.00           C  
ATOM   3498  C   THR B 189       5.619  -5.225  29.842  1.00  0.00           C  
ATOM   3499  O   THR B 189       6.078  -5.212  28.699  1.00  0.00           O  
ATOM   3500  CB  THR B 189       5.478  -3.238  31.410  1.00  0.00           C  
ATOM   3501  OG1 THR B 189       5.271  -2.410  30.303  1.00  0.00           O  
ATOM   3502  CG2 THR B 189       6.159  -2.412  32.497  1.00  0.00           C  
ATOM   3503  N   HIS B 190       4.529  -5.932  30.140  1.00  0.00           N  
ATOM   3504  CA  HIS B 190       3.809  -6.765  29.179  1.00  0.00           C  
ATOM   3505  C   HIS B 190       2.370  -7.013  29.655  1.00  0.00           C  
ATOM   3506  O   HIS B 190       1.965  -6.527  30.713  1.00  0.00           O  
ATOM   3507  CB  HIS B 190       4.589  -8.084  28.988  1.00  0.00           C  
ATOM   3508  CG  HIS B 190       4.956  -8.777  30.279  1.00  0.00           C  
ATOM   3509  ND1 HIS B 190       4.107  -9.202  31.256  1.00  0.00           N  
ATOM   3510  CD2 HIS B 190       6.229  -9.045  30.726  1.00  0.00           C  
ATOM   3511  CE1 HIS B 190       4.833  -9.709  32.271  1.00  0.00           C  
ATOM   3512  NE2 HIS B 190       6.129  -9.636  31.984  1.00  0.00           N  
ATOM   3513  N   ARG B 191       1.591  -7.823  28.928  1.00  0.00           N  
ATOM   3514  CA  ARG B 191       0.178  -8.119  29.240  1.00  0.00           C  
ATOM   3515  C   ARG B 191      -0.120  -8.660  30.653  1.00  0.00           C  
ATOM   3516  O   ARG B 191      -1.271  -8.640  31.059  1.00  0.00           O  
ATOM   3517  CB  ARG B 191      -0.388  -9.084  28.182  1.00  0.00           C  
ATOM   3518  CG  ARG B 191       0.221 -10.506  28.264  1.00  0.00           C  
ATOM   3519  CD  ARG B 191      -0.391 -11.417  27.195  1.00  0.00           C  
ATOM   3520  NE  ARG B 191       0.177 -12.781  27.266  1.00  0.00           N  
ATOM   3521  CZ  ARG B 191      -0.078 -13.781  26.441  1.00  0.00           C  
ATOM   3522  NH1 ARG B 191      -0.906 -13.637  25.446  1.00  0.00           N  
ATOM   3523  NH2 ARG B 191       0.512 -14.925  26.605  1.00  0.00           N  
ATOM   3524  N   PHE B 192       0.876  -9.154  31.358  1.00  0.00           N  
ATOM   3525  CA  PHE B 192       0.743  -9.655  32.730  1.00  0.00           C  
ATOM   3526  C   PHE B 192       1.205  -8.648  33.794  1.00  0.00           C  
ATOM   3527  O   PHE B 192       1.128  -8.950  34.986  1.00  0.00           O  
ATOM   3528  CB  PHE B 192       1.482 -10.988  32.859  1.00  0.00           C  
ATOM   3529  CG  PHE B 192       1.060 -12.059  31.880  1.00  0.00           C  
ATOM   3530  CD1 PHE B 192      -0.234 -12.612  31.952  1.00  0.00           C  
ATOM   3531  CD2 PHE B 192       1.963 -12.542  30.915  1.00  0.00           C  
ATOM   3532  CE1 PHE B 192      -0.607 -13.661  31.091  1.00  0.00           C  
ATOM   3533  CE2 PHE B 192       1.594 -13.589  30.054  1.00  0.00           C  
ATOM   3534  CZ  PHE B 192       0.313 -14.158  30.150  1.00  0.00           C  
ATOM   3535  N   THR B 193       1.682  -7.477  33.397  1.00  0.00           N  
ATOM   3536  CA  THR B 193       2.109  -6.428  34.321  1.00  0.00           C  
ATOM   3537  C   THR B 193       0.910  -5.900  35.103  1.00  0.00           C  
ATOM   3538  O   THR B 193      -0.111  -5.515  34.527  1.00  0.00           O  
ATOM   3539  CB  THR B 193       2.827  -5.294  33.581  1.00  0.00           C  
ATOM   3540  OG1 THR B 193       3.998  -5.830  32.996  1.00  0.00           O  
ATOM   3541  CG2 THR B 193       3.272  -4.162  34.504  1.00  0.00           C  
ATOM   3542  N   LYS B 194       1.030  -5.873  36.414  1.00  0.00           N  
ATOM   3543  CA  LYS B 194       0.034  -5.290  37.304  1.00  0.00           C  
ATOM   3544  C   LYS B 194       0.271  -3.793  37.432  1.00  0.00           C  
ATOM   3545  O   LYS B 194       1.417  -3.367  37.548  1.00  0.00           O  
ATOM   3546  CB  LYS B 194       0.076  -5.970  38.686  1.00  0.00           C  
ATOM   3547  CG  LYS B 194      -0.308  -7.461  38.607  1.00  0.00           C  
ATOM   3548  CD  LYS B 194      -0.287  -8.078  40.012  1.00  0.00           C  
ATOM   3549  CE  LYS B 194      -0.640  -9.562  39.929  1.00  0.00           C  
ATOM   3550  NZ  LYS B 194      -0.613 -10.215  41.269  1.00  0.00           N  
ATOM   3551  N   ASN B 195      -0.802  -3.015  37.464  1.00  0.00           N  
ATOM   3552  CA  ASN B 195      -0.773  -1.569  37.645  1.00  0.00           C  
ATOM   3553  C   ASN B 195       0.185  -0.847  36.664  1.00  0.00           C  
ATOM   3554  O   ASN B 195       1.091  -0.124  37.077  1.00  0.00           O  
ATOM   3555  CB  ASN B 195      -0.537  -1.240  39.132  1.00  0.00           C  
ATOM   3556  CG  ASN B 195      -0.901   0.199  39.456  1.00  0.00           C  
ATOM   3557  OD1 ASN B 195      -1.617   0.867  38.724  1.00  0.00           O  
ATOM   3558  ND2 ASN B 195      -0.463   0.705  40.579  1.00  0.00           N  
ATOM   3559  N   LEU B 196      -0.021  -1.069  35.364  1.00  0.00           N  
ATOM   3560  CA  LEU B 196       0.831  -0.520  34.308  1.00  0.00           C  
ATOM   3561  C   LEU B 196       1.010   0.999  34.429  1.00  0.00           C  
ATOM   3562  O   LEU B 196       2.126   1.487  34.268  1.00  0.00           O  
ATOM   3563  CB  LEU B 196       0.218  -0.899  32.946  1.00  0.00           C  
ATOM   3564  CG  LEU B 196       1.046  -0.428  31.729  1.00  0.00           C  
ATOM   3565  CD1 LEU B 196       2.427  -1.081  31.696  1.00  0.00           C  
ATOM   3566  CD2 LEU B 196       0.315  -0.792  30.445  1.00  0.00           C  
ATOM   3567  N   ARG B 197      -0.057   1.726  34.804  1.00  0.00           N  
ATOM   3568  CA  ARG B 197      -0.036   3.181  35.003  1.00  0.00           C  
ATOM   3569  C   ARG B 197       1.092   3.633  35.935  1.00  0.00           C  
ATOM   3570  O   ARG B 197       1.783   4.587  35.618  1.00  0.00           O  
ATOM   3571  CB  ARG B 197      -1.414   3.628  35.510  1.00  0.00           C  
ATOM   3572  CG  ARG B 197      -1.455   5.139  35.767  1.00  0.00           C  
ATOM   3573  CD  ARG B 197      -2.872   5.619  36.089  1.00  0.00           C  
ATOM   3574  NE  ARG B 197      -2.849   7.062  36.340  1.00  0.00           N  
ATOM   3575  CZ  ARG B 197      -3.851   7.915  36.367  1.00  0.00           C  
ATOM   3576  NH1 ARG B 197      -5.084   7.520  36.268  1.00  0.00           N  
ATOM   3577  NH2 ARG B 197      -3.593   9.171  36.495  1.00  0.00           N  
ATOM   3578  N   HIS B 198       1.331   2.917  37.042  1.00  0.00           N  
ATOM   3579  CA  HIS B 198       2.397   3.251  37.978  1.00  0.00           C  
ATOM   3580  C   HIS B 198       3.785   3.194  37.326  1.00  0.00           C  
ATOM   3581  O   HIS B 198       4.636   4.043  37.587  1.00  0.00           O  
ATOM   3582  CB  HIS B 198       2.327   2.300  39.178  1.00  0.00           C  
ATOM   3583  CG  HIS B 198       3.414   2.557  40.190  1.00  0.00           C  
ATOM   3584  ND1 HIS B 198       3.552   3.683  40.970  1.00  0.00           N  
ATOM   3585  CD2 HIS B 198       4.476   1.747  40.480  1.00  0.00           C  
ATOM   3586  CE1 HIS B 198       4.666   3.548  41.704  1.00  0.00           C  
ATOM   3587  NE2 HIS B 198       5.253   2.382  41.433  1.00  0.00           N  
ATOM   3588  N   HIS B 199       4.019   2.221  36.453  1.00  0.00           N  
ATOM   3589  CA  HIS B 199       5.275   2.134  35.713  1.00  0.00           C  
ATOM   3590  C   HIS B 199       5.412   3.284  34.708  1.00  0.00           C  
ATOM   3591  O   HIS B 199       6.476   3.897  34.643  1.00  0.00           O  
ATOM   3592  CB  HIS B 199       5.380   0.768  35.017  1.00  0.00           C  
ATOM   3593  CG  HIS B 199       5.482  -0.383  35.983  1.00  0.00           C  
ATOM   3594  ND1 HIS B 199       6.624  -0.774  36.637  1.00  0.00           N  
ATOM   3595  CD2 HIS B 199       4.480  -1.226  36.377  1.00  0.00           C  
ATOM   3596  CE1 HIS B 199       6.323  -1.841  37.407  1.00  0.00           C  
ATOM   3597  NE2 HIS B 199       5.025  -2.140  37.272  1.00  0.00           N  
ATOM   3598  N   VAL B 200       4.340   3.607  34.000  1.00  0.00           N  
ATOM   3599  CA  VAL B 200       4.328   4.694  33.011  1.00  0.00           C  
ATOM   3600  C   VAL B 200       4.570   6.056  33.672  1.00  0.00           C  
ATOM   3601  O   VAL B 200       5.406   6.824  33.201  1.00  0.00           O  
ATOM   3602  CB  VAL B 200       3.007   4.703  32.217  1.00  0.00           C  
ATOM   3603  CG1 VAL B 200       2.973   5.829  31.181  1.00  0.00           C  
ATOM   3604  CG2 VAL B 200       2.805   3.391  31.465  1.00  0.00           C  
ATOM   3605  N   GLU B 201       3.912   6.339  34.807  1.00  0.00           N  
ATOM   3606  CA  GLU B 201       4.042   7.605  35.544  1.00  0.00           C  
ATOM   3607  C   GLU B 201       5.463   7.860  36.083  1.00  0.00           C  
ATOM   3608  O   GLU B 201       5.822   9.004  36.356  1.00  0.00           O  
ATOM   3609  CB  GLU B 201       3.031   7.621  36.709  1.00  0.00           C  
ATOM   3610  CG  GLU B 201       1.593   7.861  36.237  1.00  0.00           C  
ATOM   3611  CD  GLU B 201       0.529   7.745  37.349  1.00  0.00           C  
ATOM   3612  OE1 GLU B 201      -0.604   8.249  37.132  1.00  0.00           O  
ATOM   3613  OE2 GLU B 201       0.787   7.115  38.393  1.00  0.00           O  
ATOM   3614  N   ASN B 202       6.280   6.818  36.217  1.00  0.00           N  
ATOM   3615  CA  ASN B 202       7.658   6.916  36.684  1.00  0.00           C  
ATOM   3616  C   ASN B 202       8.701   6.858  35.552  1.00  0.00           C  
ATOM   3617  O   ASN B 202       9.898   6.972  35.835  1.00  0.00           O  
ATOM   3618  CB  ASN B 202       7.901   5.836  37.752  1.00  0.00           C  
ATOM   3619  CG  ASN B 202       7.172   6.151  39.050  1.00  0.00           C  
ATOM   3620  OD1 ASN B 202       7.530   7.044  39.791  1.00  0.00           O  
ATOM   3621  ND2 ASN B 202       6.120   5.431  39.356  1.00  0.00           N  
ATOM   3622  N   ALA B 203       8.304   6.693  34.288  1.00  0.00           N  
ATOM   3623  CA  ALA B 203       9.221   6.559  33.172  1.00  0.00           C  
ATOM   3624  C   ALA B 203       9.765   7.924  32.714  1.00  0.00           C  
ATOM   3625  O   ALA B 203       9.000   8.785  32.280  1.00  0.00           O  
ATOM   3626  CB  ALA B 203       8.514   5.823  32.034  1.00  0.00           C  
ATOM   3627  N   ASP B 204      11.095   8.097  32.760  1.00  0.00           N  
ATOM   3628  CA  ASP B 204      11.781   9.206  32.081  1.00  0.00           C  
ATOM   3629  C   ASP B 204      11.818   8.980  30.568  1.00  0.00           C  
ATOM   3630  O   ASP B 204      11.668   9.917  29.782  1.00  0.00           O  
ATOM   3631  CB  ASP B 204      13.222   9.325  32.603  1.00  0.00           C  
ATOM   3632  CG  ASP B 204      13.295   9.543  34.105  1.00  0.00           C  
ATOM   3633  OD1 ASP B 204      12.610  10.466  34.605  1.00  0.00           O  
ATOM   3634  OD2 ASP B 204      14.019   8.770  34.781  1.00  0.00           O  
ATOM   3635  N   LEU B 205      11.983   7.719  30.160  1.00  0.00           N  
ATOM   3636  CA  LEU B 205      11.938   7.262  28.783  1.00  0.00           C  
ATOM   3637  C   LEU B 205      10.896   6.141  28.665  1.00  0.00           C  
ATOM   3638  O   LEU B 205      11.019   5.097  29.300  1.00  0.00           O  
ATOM   3639  CB  LEU B 205      13.353   6.820  28.365  1.00  0.00           C  
ATOM   3640  CG  LEU B 205      13.454   6.153  26.982  1.00  0.00           C  
ATOM   3641  CD1 LEU B 205      13.015   7.076  25.851  1.00  0.00           C  
ATOM   3642  CD2 LEU B 205      14.899   5.744  26.718  1.00  0.00           C  
ATOM   3643  N   LEU B 206       9.883   6.352  27.834  1.00  0.00           N  
ATOM   3644  CA  LEU B 206       8.823   5.387  27.588  1.00  0.00           C  
ATOM   3645  C   LEU B 206       8.895   4.895  26.142  1.00  0.00           C  
ATOM   3646  O   LEU B 206       8.851   5.697  25.215  1.00  0.00           O  
ATOM   3647  CB  LEU B 206       7.470   6.042  27.906  1.00  0.00           C  
ATOM   3648  CG  LEU B 206       6.289   5.062  27.849  1.00  0.00           C  
ATOM   3649  CD1 LEU B 206       6.307   4.104  29.038  1.00  0.00           C  
ATOM   3650  CD2 LEU B 206       4.973   5.826  27.874  1.00  0.00           C  
ATOM   3651  N   ILE B 207       8.962   3.576  25.958  1.00  0.00           N  
ATOM   3652  CA  ILE B 207       8.942   2.940  24.639  1.00  0.00           C  
ATOM   3653  C   ILE B 207       7.742   2.010  24.568  1.00  0.00           C  
ATOM   3654  O   ILE B 207       7.672   1.019  25.300  1.00  0.00           O  
ATOM   3655  CB  ILE B 207      10.272   2.220  24.335  1.00  0.00           C  
ATOM   3656  CG1 ILE B 207      11.446   3.210  24.506  1.00  0.00           C  
ATOM   3657  CG2 ILE B 207      10.222   1.625  22.913  1.00  0.00           C  
ATOM   3658  CD1 ILE B 207      12.818   2.648  24.150  1.00  0.00           C  
ATOM   3659  N   VAL B 208       6.784   2.324  23.699  1.00  0.00           N  
ATOM   3660  CA  VAL B 208       5.515   1.599  23.594  1.00  0.00           C  
ATOM   3661  C   VAL B 208       5.469   0.823  22.289  1.00  0.00           C  
ATOM   3662  O   VAL B 208       5.561   1.409  21.216  1.00  0.00           O  
ATOM   3663  CB  VAL B 208       4.295   2.522  23.750  1.00  0.00           C  
ATOM   3664  CG1 VAL B 208       3.038   1.686  23.983  1.00  0.00           C  
ATOM   3665  CG2 VAL B 208       4.456   3.469  24.950  1.00  0.00           C  
ATOM   3666  N   ALA B 209       5.342  -0.506  22.384  1.00  0.00           N  
ATOM   3667  CA  ALA B 209       5.363  -1.420  21.249  1.00  0.00           C  
ATOM   3668  C   ALA B 209       4.390  -2.592  21.458  1.00  0.00           C  
ATOM   3669  O   ALA B 209       4.793  -3.753  21.613  1.00  0.00           O  
ATOM   3670  CB  ALA B 209       6.814  -1.878  21.033  1.00  0.00           C  
ATOM   3671  N   VAL B 210       3.089  -2.276  21.499  1.00  0.00           N  
ATOM   3672  CA  VAL B 210       2.008  -3.247  21.731  1.00  0.00           C  
ATOM   3673  C   VAL B 210       1.109  -3.467  20.521  1.00  0.00           C  
ATOM   3674  O   VAL B 210       0.422  -4.492  20.470  1.00  0.00           O  
ATOM   3675  CB  VAL B 210       1.169  -2.887  22.976  1.00  0.00           C  
ATOM   3676  CG1 VAL B 210       2.019  -2.931  24.252  1.00  0.00           C  
ATOM   3677  CG2 VAL B 210       0.478  -1.526  22.888  1.00  0.00           C  
ATOM   3678  N   GLY B 211       1.097  -2.549  19.555  1.00  0.00           N  
ATOM   3679  CA  GLY B 211       0.248  -2.624  18.369  1.00  0.00           C  
ATOM   3680  C   GLY B 211      -1.242  -2.442  18.682  1.00  0.00           C  
ATOM   3681  O   GLY B 211      -2.086  -3.174  18.157  1.00  0.00           O  
ATOM   3682  N   LYS B 212      -1.573  -1.522  19.596  1.00  0.00           N  
ATOM   3683  CA  LYS B 212      -2.952  -1.208  19.988  1.00  0.00           C  
ATOM   3684  C   LYS B 212      -3.174   0.307  20.013  1.00  0.00           C  
ATOM   3685  O   LYS B 212      -2.562   0.980  20.841  1.00  0.00           O  
ATOM   3686  CB  LYS B 212      -3.291  -1.807  21.358  1.00  0.00           C  
ATOM   3687  CG  LYS B 212      -3.455  -3.321  21.288  1.00  0.00           C  
ATOM   3688  CD  LYS B 212      -3.967  -3.841  22.637  1.00  0.00           C  
ATOM   3689  CE  LYS B 212      -4.190  -5.346  22.556  1.00  0.00           C  
ATOM   3690  NZ  LYS B 212      -4.797  -5.848  23.808  1.00  0.00           N  
ATOM   3691  N   PRO B 213      -4.088   0.833  19.181  1.00  0.00           N  
ATOM   3692  CA  PRO B 213      -4.319   2.266  19.079  1.00  0.00           C  
ATOM   3693  C   PRO B 213      -4.768   2.854  20.416  1.00  0.00           C  
ATOM   3694  O   PRO B 213      -5.720   2.363  21.029  1.00  0.00           O  
ATOM   3695  CB  PRO B 213      -5.381   2.430  17.984  1.00  0.00           C  
ATOM   3696  CG  PRO B 213      -6.110   1.091  17.958  1.00  0.00           C  
ATOM   3697  CD  PRO B 213      -5.000   0.100  18.318  1.00  0.00           C  
ATOM   3698  N   GLY B 214      -4.086   3.908  20.864  1.00  0.00           N  
ATOM   3699  CA  GLY B 214      -4.407   4.621  22.100  1.00  0.00           C  
ATOM   3700  C   GLY B 214      -4.349   3.763  23.368  1.00  0.00           C  
ATOM   3701  O   GLY B 214      -5.079   4.031  24.321  1.00  0.00           O  
ATOM   3702  N   PHE B 215      -3.506   2.717  23.392  1.00  0.00           N  
ATOM   3703  CA  PHE B 215      -3.394   1.816  24.542  1.00  0.00           C  
ATOM   3704  C   PHE B 215      -2.898   2.529  25.805  1.00  0.00           C  
ATOM   3705  O   PHE B 215      -3.320   2.181  26.913  1.00  0.00           O  
ATOM   3706  CB  PHE B 215      -2.457   0.653  24.180  1.00  0.00           C  
ATOM   3707  CG  PHE B 215      -2.307  -0.372  25.278  1.00  0.00           C  
ATOM   3708  CD1 PHE B 215      -1.124  -0.439  26.027  1.00  0.00           C  
ATOM   3709  CD2 PHE B 215      -3.370  -1.237  25.578  1.00  0.00           C  
ATOM   3710  CE1 PHE B 215      -1.000  -1.380  27.064  1.00  0.00           C  
ATOM   3711  CE2 PHE B 215      -3.254  -2.179  26.621  1.00  0.00           C  
ATOM   3712  CZ  PHE B 215      -2.070  -2.238  27.361  1.00  0.00           C  
ATOM   3713  N   ILE B 216      -2.036   3.536  25.651  1.00  0.00           N  
ATOM   3714  CA  ILE B 216      -1.541   4.370  26.744  1.00  0.00           C  
ATOM   3715  C   ILE B 216      -2.224   5.738  26.678  1.00  0.00           C  
ATOM   3716  O   ILE B 216      -1.963   6.503  25.747  1.00  0.00           O  
ATOM   3717  CB  ILE B 216      -0.010   4.465  26.724  1.00  0.00           C  
ATOM   3718  CG1 ILE B 216       0.658   3.079  26.829  1.00  0.00           C  
ATOM   3719  CG2 ILE B 216       0.500   5.388  27.843  1.00  0.00           C  
ATOM   3720  CD1 ILE B 216       0.283   2.269  28.084  1.00  0.00           C  
ATOM   3721  N   PRO B 217      -3.079   6.081  27.667  1.00  0.00           N  
ATOM   3722  CA  PRO B 217      -3.639   7.416  27.788  1.00  0.00           C  
ATOM   3723  C   PRO B 217      -2.539   8.460  27.999  1.00  0.00           C  
ATOM   3724  O   PRO B 217      -1.593   8.231  28.751  1.00  0.00           O  
ATOM   3725  CB  PRO B 217      -4.596   7.367  28.988  1.00  0.00           C  
ATOM   3726  CG  PRO B 217      -4.903   5.883  29.154  1.00  0.00           C  
ATOM   3727  CD  PRO B 217      -3.605   5.215  28.708  1.00  0.00           C  
ATOM   3728  N   GLY B 218      -2.674   9.632  27.360  1.00  0.00           N  
ATOM   3729  CA  GLY B 218      -1.670  10.689  27.455  1.00  0.00           C  
ATOM   3730  C   GLY B 218      -1.506  11.282  28.857  1.00  0.00           C  
ATOM   3731  O   GLY B 218      -0.431  11.766  29.199  1.00  0.00           O  
ATOM   3732  N   ASP B 219      -2.533  11.187  29.716  1.00  0.00           N  
ATOM   3733  CA  ASP B 219      -2.479  11.652  31.106  1.00  0.00           C  
ATOM   3734  C   ASP B 219      -1.632  10.757  32.024  1.00  0.00           C  
ATOM   3735  O   ASP B 219      -1.342  11.152  33.157  1.00  0.00           O  
ATOM   3736  CB  ASP B 219      -3.905  11.836  31.658  1.00  0.00           C  
ATOM   3737  CG  ASP B 219      -4.635  10.510  31.869  1.00  0.00           C  
ATOM   3738  OD1 ASP B 219      -4.793   9.778  30.874  1.00  0.00           O  
ATOM   3739  OD2 ASP B 219      -5.023  10.231  33.030  1.00  0.00           O  
ATOM   3740  N   TRP B 220      -1.202   9.582  31.544  1.00  0.00           N  
ATOM   3741  CA  TRP B 220      -0.286   8.697  32.264  1.00  0.00           C  
ATOM   3742  C   TRP B 220       1.181   9.099  32.099  1.00  0.00           C  
ATOM   3743  O   TRP B 220       2.021   8.690  32.900  1.00  0.00           O  
ATOM   3744  CB  TRP B 220      -0.488   7.252  31.792  1.00  0.00           C  
ATOM   3745  CG  TRP B 220      -1.785   6.599  32.144  1.00  0.00           C  
ATOM   3746  CD1 TRP B 220      -2.915   7.203  32.551  1.00  0.00           C  
ATOM   3747  CD2 TRP B 220      -2.087   5.170  32.115  1.00  0.00           C  
ATOM   3748  NE1 TRP B 220      -3.909   6.264  32.770  1.00  0.00           N  
ATOM   3749  CE2 TRP B 220      -3.438   5.002  32.513  1.00  0.00           C  
ATOM   3750  CE3 TRP B 220      -1.346   4.006  31.786  1.00  0.00           C  
ATOM   3751  CZ2 TRP B 220      -4.049   3.726  32.586  1.00  0.00           C  
ATOM   3752  CZ3 TRP B 220      -1.954   2.741  31.862  1.00  0.00           C  
ATOM   3753  CH2 TRP B 220      -3.291   2.615  32.256  1.00  0.00           C  
ATOM   3754  N   ILE B 221       1.500   9.883  31.075  1.00  0.00           N  
ATOM   3755  CA  ILE B 221       2.866  10.279  30.761  1.00  0.00           C  
ATOM   3756  C   ILE B 221       3.419  11.175  31.877  1.00  0.00           C  
ATOM   3757  O   ILE B 221       2.781  12.158  32.270  1.00  0.00           O  
ATOM   3758  CB  ILE B 221       2.922  10.958  29.376  1.00  0.00           C  
ATOM   3759  CG1 ILE B 221       2.354  10.055  28.248  1.00  0.00           C  
ATOM   3760  CG2 ILE B 221       4.343  11.399  29.025  1.00  0.00           C  
ATOM   3761  CD1 ILE B 221       3.038   8.690  28.085  1.00  0.00           C  
ATOM   3762  N   LYS B 222       4.616  10.856  32.350  1.00  0.00           N  
ATOM   3763  CA  LYS B 222       5.365  11.692  33.281  1.00  0.00           C  
ATOM   3764  C   LYS B 222       5.693  13.031  32.621  1.00  0.00           C  
ATOM   3765  O   LYS B 222       6.116  13.064  31.467  1.00  0.00           O  
ATOM   3766  CB  LYS B 222       6.626  10.936  33.724  1.00  0.00           C  
ATOM   3767  CG  LYS B 222       7.466  11.694  34.766  1.00  0.00           C  
ATOM   3768  CD  LYS B 222       8.695  10.872  35.159  1.00  0.00           C  
ATOM   3769  CE  LYS B 222       9.570  11.648  36.157  1.00  0.00           C  
ATOM   3770  NZ  LYS B 222      10.762  10.860  36.533  1.00  0.00           N  
ATOM   3771  N   GLU B 223       5.531  14.143  33.351  1.00  0.00           N  
ATOM   3772  CA  GLU B 223       5.967  15.432  32.839  1.00  0.00           C  
ATOM   3773  C   GLU B 223       7.471  15.430  32.540  1.00  0.00           C  
ATOM   3774  O   GLU B 223       8.294  15.032  33.360  1.00  0.00           O  
ATOM   3775  CB  GLU B 223       5.626  16.598  33.776  1.00  0.00           C  
ATOM   3776  CG  GLU B 223       4.162  17.028  33.669  1.00  0.00           C  
ATOM   3777  CD  GLU B 223       3.937  18.486  34.101  1.00  0.00           C  
ATOM   3778  OE1 GLU B 223       3.007  19.110  33.542  1.00  0.00           O  
ATOM   3779  OE2 GLU B 223       4.716  18.984  34.936  1.00  0.00           O  
ATOM   3780  N   GLY B 224       7.820  15.850  31.324  1.00  0.00           N  
ATOM   3781  CA  GLY B 224       9.189  15.868  30.822  1.00  0.00           C  
ATOM   3782  C   GLY B 224       9.676  14.548  30.206  1.00  0.00           C  
ATOM   3783  O   GLY B 224      10.794  14.531  29.698  1.00  0.00           O  
ATOM   3784  N   ALA B 225       8.866  13.487  30.216  1.00  0.00           N  
ATOM   3785  CA  ALA B 225       9.268  12.195  29.655  1.00  0.00           C  
ATOM   3786  C   ALA B 225       9.584  12.272  28.151  1.00  0.00           C  
ATOM   3787  O   ALA B 225       9.042  13.090  27.406  1.00  0.00           O  
ATOM   3788  CB  ALA B 225       8.176  11.158  29.926  1.00  0.00           C  
ATOM   3789  N   ILE B 226      10.437  11.348  27.703  1.00  0.00           N  
ATOM   3790  CA  ILE B 226      10.680  11.068  26.296  1.00  0.00           C  
ATOM   3791  C   ILE B 226       9.774   9.907  25.901  1.00  0.00           C  
ATOM   3792  O   ILE B 226       9.847   8.837  26.496  1.00  0.00           O  
ATOM   3793  CB  ILE B 226      12.168  10.738  26.062  1.00  0.00           C  
ATOM   3794  CG1 ILE B 226      13.090  11.889  26.520  1.00  0.00           C  
ATOM   3795  CG2 ILE B 226      12.410  10.426  24.580  1.00  0.00           C  
ATOM   3796  CD1 ILE B 226      14.419  11.355  27.053  1.00  0.00           C  
ATOM   3797  N   VAL B 227       8.906  10.112  24.916  1.00  0.00           N  
ATOM   3798  CA  VAL B 227       7.927   9.114  24.483  1.00  0.00           C  
ATOM   3799  C   VAL B 227       8.273   8.619  23.084  1.00  0.00           C  
ATOM   3800  O   VAL B 227       8.241   9.378  22.115  1.00  0.00           O  
ATOM   3801  CB  VAL B 227       6.486   9.654  24.557  1.00  0.00           C  
ATOM   3802  CG1 VAL B 227       5.471   8.590  24.146  1.00  0.00           C  
ATOM   3803  CG2 VAL B 227       6.144  10.106  25.984  1.00  0.00           C  
ATOM   3804  N   ILE B 228       8.580   7.334  22.981  1.00  0.00           N  
ATOM   3805  CA  ILE B 228       8.849   6.630  21.730  1.00  0.00           C  
ATOM   3806  C   ILE B 228       7.671   5.698  21.445  1.00  0.00           C  
ATOM   3807  O   ILE B 228       7.494   4.681  22.112  1.00  0.00           O  
ATOM   3808  CB  ILE B 228      10.190   5.874  21.796  1.00  0.00           C  
ATOM   3809  CG1 ILE B 228      11.390   6.772  22.209  1.00  0.00           C  
ATOM   3810  CG2 ILE B 228      10.478   5.185  20.461  1.00  0.00           C  
ATOM   3811  CD1 ILE B 228      11.700   7.931  21.263  1.00  0.00           C  
ATOM   3812  N   ASP B 229       6.877   6.047  20.467  1.00  0.00           N  
ATOM   3813  CA  ASP B 229       5.731   5.260  20.028  1.00  0.00           C  
ATOM   3814  C   ASP B 229       6.116   4.417  18.806  1.00  0.00           C  
ATOM   3815  O   ASP B 229       6.396   4.942  17.729  1.00  0.00           O  
ATOM   3816  CB  ASP B 229       4.540   6.189  19.770  1.00  0.00           C  
ATOM   3817  CG  ASP B 229       3.211   5.445  19.708  1.00  0.00           C  
ATOM   3818  OD1 ASP B 229       3.205   4.205  19.516  1.00  0.00           O  
ATOM   3819  OD2 ASP B 229       2.163   6.112  19.875  1.00  0.00           O  
ATOM   3820  N   VAL B 230       6.171   3.107  18.989  1.00  0.00           N  
ATOM   3821  CA  VAL B 230       6.522   2.130  17.952  1.00  0.00           C  
ATOM   3822  C   VAL B 230       5.273   1.616  17.234  1.00  0.00           C  
ATOM   3823  O   VAL B 230       5.377   1.019  16.162  1.00  0.00           O  
ATOM   3824  CB  VAL B 230       7.339   0.964  18.544  1.00  0.00           C  
ATOM   3825  CG1 VAL B 230       7.923   0.055  17.463  1.00  0.00           C  
ATOM   3826  CG2 VAL B 230       8.511   1.458  19.404  1.00  0.00           C  
ATOM   3827  N   GLY B 231       4.095   1.829  17.797  1.00  0.00           N  
ATOM   3828  CA  GLY B 231       2.828   1.404  17.228  1.00  0.00           C  
ATOM   3829  C   GLY B 231       2.551   2.085  15.889  1.00  0.00           C  
ATOM   3830  O   GLY B 231       2.744   3.285  15.727  1.00  0.00           O  
ATOM   3831  N   ILE B 232       2.075   1.301  14.928  1.00  0.00           N  
ATOM   3832  CA  ILE B 232       1.558   1.806  13.653  1.00  0.00           C  
ATOM   3833  C   ILE B 232       0.206   1.154  13.442  1.00  0.00           C  
ATOM   3834  O   ILE B 232       0.094   0.054  12.895  1.00  0.00           O  
ATOM   3835  CB  ILE B 232       2.537   1.551  12.482  1.00  0.00           C  
ATOM   3836  CG1 ILE B 232       3.926   2.175  12.765  1.00  0.00           C  
ATOM   3837  CG2 ILE B 232       1.945   2.131  11.184  1.00  0.00           C  
ATOM   3838  CD1 ILE B 232       4.959   1.932  11.663  1.00  0.00           C  
ATOM   3839  N   ASN B 233      -0.844   1.803  13.918  1.00  0.00           N  
ATOM   3840  CA  ASN B 233      -2.202   1.280  13.917  1.00  0.00           C  
ATOM   3841  C   ASN B 233      -3.056   2.078  12.943  1.00  0.00           C  
ATOM   3842  O   ASN B 233      -3.176   3.295  13.068  1.00  0.00           O  
ATOM   3843  CB  ASN B 233      -2.777   1.324  15.336  1.00  0.00           C  
ATOM   3844  CG  ASN B 233      -1.891   0.643  16.366  1.00  0.00           C  
ATOM   3845  OD1 ASN B 233      -1.776  -0.567  16.417  1.00  0.00           O  
ATOM   3846  ND2 ASN B 233      -1.249   1.422  17.219  1.00  0.00           N  
ATOM   3847  N   ARG B 234      -3.701   1.400  12.004  1.00  0.00           N  
ATOM   3848  CA  ARG B 234      -4.708   2.029  11.143  1.00  0.00           C  
ATOM   3849  C   ARG B 234      -6.085   1.903  11.772  1.00  0.00           C  
ATOM   3850  O   ARG B 234      -6.515   0.809  12.127  1.00  0.00           O  
ATOM   3851  CB  ARG B 234      -4.684   1.432   9.739  1.00  0.00           C  
ATOM   3852  CG  ARG B 234      -3.461   1.911   8.950  1.00  0.00           C  
ATOM   3853  CD  ARG B 234      -3.448   1.239   7.593  1.00  0.00           C  
ATOM   3854  NE  ARG B 234      -2.267   1.608   6.819  1.00  0.00           N  
ATOM   3855  CZ  ARG B 234      -2.267   2.312   5.707  1.00  0.00           C  
ATOM   3856  NH1 ARG B 234      -3.366   2.800   5.219  1.00  0.00           N  
ATOM   3857  NH2 ARG B 234      -1.162   2.527   5.063  1.00  0.00           N  
ATOM   3858  N   LEU B 235      -6.767   3.029  11.884  1.00  0.00           N  
ATOM   3859  CA  LEU B 235      -8.150   3.081  12.328  1.00  0.00           C  
ATOM   3860  C   LEU B 235      -9.105   2.829  11.151  1.00  0.00           C  
ATOM   3861  O   LEU B 235      -8.737   2.992   9.993  1.00  0.00           O  
ATOM   3862  CB  LEU B 235      -8.425   4.449  12.979  1.00  0.00           C  
ATOM   3863  CG  LEU B 235      -7.526   4.805  14.176  1.00  0.00           C  
ATOM   3864  CD1 LEU B 235      -7.951   6.166  14.733  1.00  0.00           C  
ATOM   3865  CD2 LEU B 235      -7.621   3.779  15.309  1.00  0.00           C  
ATOM   3866  N   GLU B 236     -10.365   2.524  11.440  1.00  0.00           N  
ATOM   3867  CA  GLU B 236     -11.424   2.367  10.423  1.00  0.00           C  
ATOM   3868  C   GLU B 236     -11.587   3.602   9.516  1.00  0.00           C  
ATOM   3869  O   GLU B 236     -11.950   3.494   8.351  1.00  0.00           O  
ATOM   3870  CB  GLU B 236     -12.772   2.125  11.113  1.00  0.00           C  
ATOM   3871  CG  GLU B 236     -12.880   0.765  11.804  1.00  0.00           C  
ATOM   3872  CD  GLU B 236     -14.284   0.522  12.403  1.00  0.00           C  
ATOM   3873  OE1 GLU B 236     -14.582  -0.652  12.687  1.00  0.00           O  
ATOM   3874  OE2 GLU B 236     -15.029   1.507  12.575  1.00  0.00           O  
ATOM   3875  N   ASN B 237     -11.300   4.786  10.043  1.00  0.00           N  
ATOM   3876  CA  ASN B 237     -11.325   6.027   9.276  1.00  0.00           C  
ATOM   3877  C   ASN B 237     -10.036   6.260   8.449  1.00  0.00           C  
ATOM   3878  O   ASN B 237      -9.818   7.380   8.010  1.00  0.00           O  
ATOM   3879  CB  ASN B 237     -11.670   7.198  10.224  1.00  0.00           C  
ATOM   3880  CG  ASN B 237     -10.533   7.561  11.160  1.00  0.00           C  
ATOM   3881  OD1 ASN B 237      -9.504   6.923  11.226  1.00  0.00           O  
ATOM   3882  ND2 ASN B 237     -10.691   8.617  11.935  1.00  0.00           N  
ATOM   3883  N   GLY B 238      -9.167   5.271   8.283  1.00  0.00           N  
ATOM   3884  CA  GLY B 238      -7.916   5.361   7.521  1.00  0.00           C  
ATOM   3885  C   GLY B 238      -6.776   6.126   8.206  1.00  0.00           C  
ATOM   3886  O   GLY B 238      -5.635   6.052   7.745  1.00  0.00           O  
ATOM   3887  N   LYS B 239      -7.037   6.832   9.316  1.00  0.00           N  
ATOM   3888  CA  LYS B 239      -5.998   7.551  10.066  1.00  0.00           C  
ATOM   3889  C   LYS B 239      -5.004   6.553  10.658  1.00  0.00           C  
ATOM   3890  O   LYS B 239      -5.409   5.560  11.269  1.00  0.00           O  
ATOM   3891  CB  LYS B 239      -6.640   8.459  11.140  1.00  0.00           C  
ATOM   3892  CG  LYS B 239      -5.626   9.435  11.762  1.00  0.00           C  
ATOM   3893  CD  LYS B 239      -6.239  10.318  12.874  1.00  0.00           C  
ATOM   3894  CE  LYS B 239      -5.168  11.241  13.460  1.00  0.00           C  
ATOM   3895  NZ  LYS B 239      -5.615  12.024  14.645  1.00  0.00           N  
ATOM   3896  N   VAL B 240      -3.714   6.841  10.526  1.00  0.00           N  
ATOM   3897  CA  VAL B 240      -2.651   6.075  11.188  1.00  0.00           C  
ATOM   3898  C   VAL B 240      -2.339   6.725  12.532  1.00  0.00           C  
ATOM   3899  O   VAL B 240      -2.069   7.919  12.590  1.00  0.00           O  
ATOM   3900  CB  VAL B 240      -1.395   5.959  10.312  1.00  0.00           C  
ATOM   3901  CG1 VAL B 240      -0.343   5.069  10.974  1.00  0.00           C  
ATOM   3902  CG2 VAL B 240      -1.727   5.341   8.950  1.00  0.00           C  
ATOM   3903  N   VAL B 241      -2.381   5.937  13.601  1.00  0.00           N  
ATOM   3904  CA  VAL B 241      -2.120   6.380  14.973  1.00  0.00           C  
ATOM   3905  C   VAL B 241      -1.162   5.419  15.679  1.00  0.00           C  
ATOM   3906  O   VAL B 241      -1.053   4.248  15.305  1.00  0.00           O  
ATOM   3907  CB  VAL B 241      -3.415   6.563  15.779  1.00  0.00           C  
ATOM   3908  CG1 VAL B 241      -4.338   7.591  15.132  1.00  0.00           C  
ATOM   3909  CG2 VAL B 241      -4.176   5.253  15.981  1.00  0.00           C  
ATOM   3910  N   GLY B 242      -0.483   5.904  16.709  1.00  0.00           N  
ATOM   3911  CA  GLY B 242       0.370   5.098  17.558  1.00  0.00           C  
ATOM   3912  C   GLY B 242      -0.374   4.344  18.663  1.00  0.00           C  
ATOM   3913  O   GLY B 242      -1.607   4.323  18.731  1.00  0.00           O  
ATOM   3914  N   ASP B 243       0.399   3.748  19.566  1.00  0.00           N  
ATOM   3915  CA  ASP B 243      -0.087   3.079  20.764  1.00  0.00           C  
ATOM   3916  C   ASP B 243      -0.358   4.069  21.919  1.00  0.00           C  
ATOM   3917  O   ASP B 243      -0.968   3.704  22.921  1.00  0.00           O  
ATOM   3918  CB  ASP B 243       0.935   2.023  21.207  1.00  0.00           C  
ATOM   3919  CG  ASP B 243       1.085   0.812  20.267  1.00  0.00           C  
ATOM   3920  OD1 ASP B 243       0.181   0.527  19.456  1.00  0.00           O  
ATOM   3921  OD2 ASP B 243       2.082   0.074  20.426  1.00  0.00           O  
ATOM   3922  N   VAL B 244       0.096   5.315  21.785  1.00  0.00           N  
ATOM   3923  CA  VAL B 244      -0.074   6.399  22.762  1.00  0.00           C  
ATOM   3924  C   VAL B 244      -1.058   7.432  22.211  1.00  0.00           C  
ATOM   3925  O   VAL B 244      -1.015   7.784  21.037  1.00  0.00           O  
ATOM   3926  CB  VAL B 244       1.276   7.056  23.109  1.00  0.00           C  
ATOM   3927  CG1 VAL B 244       1.128   8.103  24.214  1.00  0.00           C  
ATOM   3928  CG2 VAL B 244       2.303   6.024  23.595  1.00  0.00           C  
ATOM   3929  N   VAL B 245      -1.925   7.975  23.075  1.00  0.00           N  
ATOM   3930  CA  VAL B 245      -2.807   9.095  22.705  1.00  0.00           C  
ATOM   3931  C   VAL B 245      -1.968  10.366  22.555  1.00  0.00           C  
ATOM   3932  O   VAL B 245      -1.656  11.047  23.530  1.00  0.00           O  
ATOM   3933  CB  VAL B 245      -3.957   9.281  23.712  1.00  0.00           C  
ATOM   3934  CG1 VAL B 245      -4.899  10.399  23.255  1.00  0.00           C  
ATOM   3935  CG2 VAL B 245      -4.783   8.003  23.835  1.00  0.00           C  
ATOM   3936  N   PHE B 246      -1.582  10.681  21.303  1.00  0.00           N  
ATOM   3937  CA  PHE B 246      -0.581  11.685  20.977  1.00  0.00           C  
ATOM   3938  C   PHE B 246      -0.922  13.090  21.489  1.00  0.00           C  
ATOM   3939  O   PHE B 246      -0.075  13.742  22.104  1.00  0.00           O  
ATOM   3940  CB  PHE B 246      -0.371  11.714  19.453  1.00  0.00           C  
ATOM   3941  CG  PHE B 246       0.662  12.711  18.994  1.00  0.00           C  
ATOM   3942  CD1 PHE B 246       0.292  14.031  18.657  1.00  0.00           C  
ATOM   3943  CD2 PHE B 246       2.018  12.341  18.918  1.00  0.00           C  
ATOM   3944  CE1 PHE B 246       1.269  14.963  18.260  1.00  0.00           C  
ATOM   3945  CE2 PHE B 246       2.996  13.267  18.518  1.00  0.00           C  
ATOM   3946  CZ  PHE B 246       2.616  14.575  18.190  1.00  0.00           C  
ATOM   3947  N   GLU B 247      -2.148  13.568  21.282  1.00  0.00           N  
ATOM   3948  CA  GLU B 247      -2.549  14.941  21.588  1.00  0.00           C  
ATOM   3949  C   GLU B 247      -2.400  15.286  23.080  1.00  0.00           C  
ATOM   3950  O   GLU B 247      -2.036  16.407  23.428  1.00  0.00           O  
ATOM   3951  CB  GLU B 247      -4.009  15.194  21.151  1.00  0.00           C  
ATOM   3952  CG  GLU B 247      -4.259  15.153  19.623  1.00  0.00           C  
ATOM   3953  CD  GLU B 247      -4.424  13.747  19.017  1.00  0.00           C  
ATOM   3954  OE1 GLU B 247      -4.627  13.666  17.775  1.00  0.00           O  
ATOM   3955  OE2 GLU B 247      -4.362  12.749  19.770  1.00  0.00           O  
ATOM   3956  N   ASP B 248      -2.650  14.313  23.953  1.00  0.00           N  
ATOM   3957  CA  ASP B 248      -2.534  14.502  25.399  1.00  0.00           C  
ATOM   3958  C   ASP B 248      -1.123  14.201  25.907  1.00  0.00           C  
ATOM   3959  O   ASP B 248      -0.607  14.919  26.768  1.00  0.00           O  
ATOM   3960  CB  ASP B 248      -3.599  13.668  26.114  1.00  0.00           C  
ATOM   3961  CG  ASP B 248      -5.019  14.176  25.831  1.00  0.00           C  
ATOM   3962  OD1 ASP B 248      -5.185  15.422  25.746  1.00  0.00           O  
ATOM   3963  OD2 ASP B 248      -5.928  13.327  25.726  1.00  0.00           O  
ATOM   3964  N   ALA B 249      -0.440  13.196  25.325  1.00  0.00           N  
ATOM   3965  CA  ALA B 249       0.949  12.891  25.639  1.00  0.00           C  
ATOM   3966  C   ALA B 249       1.893  14.059  25.282  1.00  0.00           C  
ATOM   3967  O   ALA B 249       2.762  14.424  26.077  1.00  0.00           O  
ATOM   3968  CB  ALA B 249       1.349  11.611  24.904  1.00  0.00           C  
ATOM   3969  N   ALA B 250       1.668  14.716  24.136  1.00  0.00           N  
ATOM   3970  CA  ALA B 250       2.463  15.846  23.665  1.00  0.00           C  
ATOM   3971  C   ALA B 250       2.352  17.103  24.547  1.00  0.00           C  
ATOM   3972  O   ALA B 250       3.187  18.001  24.459  1.00  0.00           O  
ATOM   3973  CB  ALA B 250       2.056  16.151  22.222  1.00  0.00           C  
ATOM   3974  N   LYS B 251       1.362  17.190  25.427  1.00  0.00           N  
ATOM   3975  CA  LYS B 251       1.247  18.277  26.417  1.00  0.00           C  
ATOM   3976  C   LYS B 251       2.180  18.077  27.618  1.00  0.00           C  
ATOM   3977  O   LYS B 251       2.487  19.056  28.304  1.00  0.00           O  
ATOM   3978  CB  LYS B 251      -0.214  18.399  26.898  1.00  0.00           C  
ATOM   3979  CG  LYS B 251      -1.183  18.813  25.781  1.00  0.00           C  
ATOM   3980  CD  LYS B 251      -2.642  18.632  26.243  1.00  0.00           C  
ATOM   3981  CE  LYS B 251      -3.608  18.785  25.063  1.00  0.00           C  
ATOM   3982  NZ  LYS B 251      -4.914  18.141  25.343  1.00  0.00           N  
ATOM   3983  N   ARG B 252       2.600  16.833  27.883  1.00  0.00           N  
ATOM   3984  CA  ARG B 252       3.387  16.441  29.060  1.00  0.00           C  
ATOM   3985  C   ARG B 252       4.827  16.071  28.727  1.00  0.00           C  
ATOM   3986  O   ARG B 252       5.742  16.441  29.461  1.00  0.00           O  
ATOM   3987  CB  ARG B 252       2.698  15.260  29.756  1.00  0.00           C  
ATOM   3988  CG  ARG B 252       1.342  15.646  30.357  1.00  0.00           C  
ATOM   3989  CD  ARG B 252       0.785  14.460  31.126  1.00  0.00           C  
ATOM   3990  NE  ARG B 252      -0.442  14.805  31.862  1.00  0.00           N  
ATOM   3991  CZ  ARG B 252      -0.754  14.404  33.076  1.00  0.00           C  
ATOM   3992  NH1 ARG B 252       0.024  13.612  33.754  1.00  0.00           N  
ATOM   3993  NH2 ARG B 252      -1.859  14.797  33.625  1.00  0.00           N  
ATOM   3994  N   ALA B 253       5.040  15.371  27.632  1.00  0.00           N  
ATOM   3995  CA  ALA B 253       6.355  14.913  27.235  1.00  0.00           C  
ATOM   3996  C   ALA B 253       7.305  16.080  26.892  1.00  0.00           C  
ATOM   3997  O   ALA B 253       6.871  17.127  26.410  1.00  0.00           O  
ATOM   3998  CB  ALA B 253       6.197  13.939  26.065  1.00  0.00           C  
ATOM   3999  N   SER B 254       8.613  15.887  27.100  1.00  0.00           N  
ATOM   4000  CA  SER B 254       9.649  16.786  26.573  1.00  0.00           C  
ATOM   4001  C   SER B 254       9.945  16.493  25.100  1.00  0.00           C  
ATOM   4002  O   SER B 254      10.131  17.416  24.306  1.00  0.00           O  
ATOM   4003  CB  SER B 254      10.929  16.675  27.405  1.00  0.00           C  
ATOM   4004  OG  SER B 254      11.411  15.349  27.438  1.00  0.00           O  
ATOM   4005  N   TYR B 255       9.941  15.221  24.745  1.00  0.00           N  
ATOM   4006  CA  TYR B 255      10.109  14.727  23.387  1.00  0.00           C  
ATOM   4007  C   TYR B 255       9.075  13.637  23.086  1.00  0.00           C  
ATOM   4008  O   TYR B 255       8.779  12.810  23.943  1.00  0.00           O  
ATOM   4009  CB  TYR B 255      11.522  14.166  23.193  1.00  0.00           C  
ATOM   4010  CG  TYR B 255      12.625  15.204  23.190  1.00  0.00           C  
ATOM   4011  CD1 TYR B 255      13.076  15.757  21.979  1.00  0.00           C  
ATOM   4012  CD2 TYR B 255      13.216  15.609  24.403  1.00  0.00           C  
ATOM   4013  CE1 TYR B 255      14.100  16.702  21.969  1.00  0.00           C  
ATOM   4014  CE2 TYR B 255      14.247  16.565  24.403  1.00  0.00           C  
ATOM   4015  CZ  TYR B 255      14.686  17.111  23.183  1.00  0.00           C  
ATOM   4016  OH  TYR B 255      15.689  18.044  23.177  1.00  0.00           O  
ATOM   4017  N   ILE B 256       8.567  13.602  21.850  1.00  0.00           N  
ATOM   4018  CA  ILE B 256       7.642  12.569  21.388  1.00  0.00           C  
ATOM   4019  C   ILE B 256       7.868  12.245  19.914  1.00  0.00           C  
ATOM   4020  O   ILE B 256       8.092  13.141  19.095  1.00  0.00           O  
ATOM   4021  CB  ILE B 256       6.183  12.953  21.720  1.00  0.00           C  
ATOM   4022  CG1 ILE B 256       5.230  11.764  21.522  1.00  0.00           C  
ATOM   4023  CG2 ILE B 256       5.715  14.187  20.913  1.00  0.00           C  
ATOM   4024  CD1 ILE B 256       3.843  11.971  22.156  1.00  0.00           C  
ATOM   4025  N   THR B 257       7.792  10.965  19.563  1.00  0.00           N  
ATOM   4026  CA  THR B 257       7.763  10.546  18.158  1.00  0.00           C  
ATOM   4027  C   THR B 257       6.346  10.690  17.590  1.00  0.00           C  
ATOM   4028  O   THR B 257       5.408  10.193  18.205  1.00  0.00           O  
ATOM   4029  CB  THR B 257       8.217   9.092  17.976  1.00  0.00           C  
ATOM   4030  OG1 THR B 257       7.511   8.234  18.850  1.00  0.00           O  
ATOM   4031  CG2 THR B 257       9.707   8.926  18.252  1.00  0.00           C  
ATOM   4032  N   PRO B 258       6.170  11.307  16.417  1.00  0.00           N  
ATOM   4033  CA  PRO B 258       4.884  11.281  15.729  1.00  0.00           C  
ATOM   4034  C   PRO B 258       4.614   9.896  15.138  1.00  0.00           C  
ATOM   4035  O   PRO B 258       5.532   9.109  14.887  1.00  0.00           O  
ATOM   4036  CB  PRO B 258       5.003  12.358  14.642  1.00  0.00           C  
ATOM   4037  CG  PRO B 258       6.477  12.289  14.264  1.00  0.00           C  
ATOM   4038  CD  PRO B 258       7.179  11.957  15.589  1.00  0.00           C  
ATOM   4039  N   VAL B 259       3.339   9.609  14.882  1.00  0.00           N  
ATOM   4040  CA  VAL B 259       2.919   8.430  14.115  1.00  0.00           C  
ATOM   4041  C   VAL B 259       1.913   8.872  13.049  1.00  0.00           C  
ATOM   4042  O   VAL B 259       0.846   9.379  13.402  1.00  0.00           O  
ATOM   4043  CB  VAL B 259       2.319   7.332  15.012  1.00  0.00           C  
ATOM   4044  CG1 VAL B 259       1.980   6.084  14.190  1.00  0.00           C  
ATOM   4045  CG2 VAL B 259       3.296   6.903  16.115  1.00  0.00           C  
ATOM   4046  N   PRO B 260       2.217   8.712  11.740  1.00  0.00           N  
ATOM   4047  CA  PRO B 260       3.447   8.157  11.167  1.00  0.00           C  
ATOM   4048  C   PRO B 260       4.631   9.140  11.207  1.00  0.00           C  
ATOM   4049  O   PRO B 260       4.482  10.303  11.576  1.00  0.00           O  
ATOM   4050  CB  PRO B 260       3.044   7.793   9.728  1.00  0.00           C  
ATOM   4051  CG  PRO B 260       2.028   8.883   9.376  1.00  0.00           C  
ATOM   4052  CD  PRO B 260       1.298   9.110  10.689  1.00  0.00           C  
ATOM   4053  N   GLY B 261       5.818   8.681  10.799  1.00  0.00           N  
ATOM   4054  CA  GLY B 261       7.011   9.521  10.595  1.00  0.00           C  
ATOM   4055  C   GLY B 261       7.985   9.586  11.780  1.00  0.00           C  
ATOM   4056  O   GLY B 261       8.957  10.338  11.718  1.00  0.00           O  
ATOM   4057  N   GLY B 262       7.764   8.794  12.829  1.00  0.00           N  
ATOM   4058  CA  GLY B 262       8.676   8.644  13.963  1.00  0.00           C  
ATOM   4059  C   GLY B 262       9.596   7.430  13.817  1.00  0.00           C  
ATOM   4060  O   GLY B 262      10.609   7.487  13.131  1.00  0.00           O  
ATOM   4061  N   VAL B 263       9.223   6.311  14.451  1.00  0.00           N  
ATOM   4062  CA  VAL B 263      10.066   5.105  14.490  1.00  0.00           C  
ATOM   4063  C   VAL B 263      10.083   4.347  13.158  1.00  0.00           C  
ATOM   4064  O   VAL B 263      11.138   3.858  12.756  1.00  0.00           O  
ATOM   4065  CB  VAL B 263       9.613   4.183  15.636  1.00  0.00           C  
ATOM   4066  CG1 VAL B 263      10.450   2.908  15.725  1.00  0.00           C  
ATOM   4067  CG2 VAL B 263       9.715   4.906  16.986  1.00  0.00           C  
ATOM   4068  N   GLY B 264       8.965   4.265  12.456  1.00  0.00           N  
ATOM   4069  CA  GLY B 264       8.812   3.442  11.245  1.00  0.00           C  
ATOM   4070  C   GLY B 264       9.912   3.635  10.184  1.00  0.00           C  
ATOM   4071  O   GLY B 264      10.535   2.647   9.779  1.00  0.00           O  
ATOM   4072  N   PRO B 265      10.235   4.871   9.760  1.00  0.00           N  
ATOM   4073  CA  PRO B 265      11.294   5.115   8.776  1.00  0.00           C  
ATOM   4074  C   PRO B 265      12.686   4.643   9.223  1.00  0.00           C  
ATOM   4075  O   PRO B 265      13.511   4.276   8.391  1.00  0.00           O  
ATOM   4076  CB  PRO B 265      11.277   6.631   8.535  1.00  0.00           C  
ATOM   4077  CG  PRO B 265       9.859   7.039   8.901  1.00  0.00           C  
ATOM   4078  CD  PRO B 265       9.525   6.098  10.047  1.00  0.00           C  
ATOM   4079  N   MET B 266      12.947   4.631  10.536  1.00  0.00           N  
ATOM   4080  CA  MET B 266      14.235   4.221  11.089  1.00  0.00           C  
ATOM   4081  C   MET B 266      14.509   2.728  10.929  1.00  0.00           C  
ATOM   4082  O   MET B 266      15.659   2.347  10.804  1.00  0.00           O  
ATOM   4083  CB  MET B 266      14.340   4.608  12.569  1.00  0.00           C  
ATOM   4084  CG  MET B 266      14.410   6.127  12.774  1.00  0.00           C  
ATOM   4085  SD  MET B 266      15.794   6.951  11.931  1.00  0.00           S  
ATOM   4086  CE  MET B 266      17.208   6.103  12.659  1.00  0.00           C  
ATOM   4087  N   THR B 267      13.478   1.892  10.887  1.00  0.00           N  
ATOM   4088  CA  THR B 267      13.643   0.441  10.729  1.00  0.00           C  
ATOM   4089  C   THR B 267      14.356   0.100   9.415  1.00  0.00           C  
ATOM   4090  O   THR B 267      15.356  -0.610   9.422  1.00  0.00           O  
ATOM   4091  CB  THR B 267      12.287  -0.274  10.800  1.00  0.00           C  
ATOM   4092  OG1 THR B 267      11.626   0.062  12.001  1.00  0.00           O  
ATOM   4093  CG2 THR B 267      12.422  -1.795  10.778  1.00  0.00           C  
ATOM   4094  N   VAL B 268      13.900   0.658   8.305  1.00  0.00           N  
ATOM   4095  CA  VAL B 268      14.517   0.419   6.983  1.00  0.00           C  
ATOM   4096  C   VAL B 268      15.859   1.141   6.858  1.00  0.00           C  
ATOM   4097  O   VAL B 268      16.793   0.595   6.289  1.00  0.00           O  
ATOM   4098  CB  VAL B 268      13.567   0.802   5.837  1.00  0.00           C  
ATOM   4099  CG1 VAL B 268      14.180   0.493   4.471  1.00  0.00           C  
ATOM   4100  CG2 VAL B 268      12.248   0.037   5.926  1.00  0.00           C  
ATOM   4101  N   ALA B 269      15.999   2.351   7.427  1.00  0.00           N  
ATOM   4102  CA  ALA B 269      17.286   3.047   7.439  1.00  0.00           C  
ATOM   4103  C   ALA B 269      18.362   2.241   8.191  1.00  0.00           C  
ATOM   4104  O   ALA B 269      19.488   2.122   7.716  1.00  0.00           O  
ATOM   4105  CB  ALA B 269      17.089   4.438   8.047  1.00  0.00           C  
ATOM   4106  N   THR B 270      18.005   1.615   9.319  1.00  0.00           N  
ATOM   4107  CA  THR B 270      18.910   0.783  10.112  1.00  0.00           C  
ATOM   4108  C   THR B 270      19.248  -0.532   9.408  1.00  0.00           C  
ATOM   4109  O   THR B 270      20.368  -0.997   9.519  1.00  0.00           O  
ATOM   4110  CB  THR B 270      18.322   0.501  11.492  1.00  0.00           C  
ATOM   4111  OG1 THR B 270      17.938   1.700  12.121  1.00  0.00           O  
ATOM   4112  CG2 THR B 270      19.332  -0.173  12.422  1.00  0.00           C  
ATOM   4113  N   LEU B 271      18.329  -1.108   8.629  1.00  0.00           N  
ATOM   4114  CA  LEU B 271      18.644  -2.269   7.783  1.00  0.00           C  
ATOM   4115  C   LEU B 271      19.750  -1.943   6.771  1.00  0.00           C  
ATOM   4116  O   LEU B 271      20.675  -2.731   6.569  1.00  0.00           O  
ATOM   4117  CB  LEU B 271      17.350  -2.706   7.071  1.00  0.00           C  
ATOM   4118  CG  LEU B 271      17.542  -3.872   6.089  1.00  0.00           C  
ATOM   4119  CD1 LEU B 271      17.810  -5.174   6.826  1.00  0.00           C  
ATOM   4120  CD2 LEU B 271      16.280  -4.037   5.241  1.00  0.00           C  
ATOM   4121  N   ILE B 272      19.685  -0.766   6.169  1.00  0.00           N  
ATOM   4122  CA  ILE B 272      20.701  -0.264   5.239  1.00  0.00           C  
ATOM   4123  C   ILE B 272      22.031  -0.012   5.969  1.00  0.00           C  
ATOM   4124  O   ILE B 272      23.084  -0.419   5.483  1.00  0.00           O  
ATOM   4125  CB  ILE B 272      20.158   0.998   4.536  1.00  0.00           C  
ATOM   4126  CG1 ILE B 272      18.912   0.698   3.664  1.00  0.00           C  
ATOM   4127  CG2 ILE B 272      21.218   1.705   3.693  1.00  0.00           C  
ATOM   4128  CD1 ILE B 272      19.104  -0.391   2.600  1.00  0.00           C  
ATOM   4129  N   GLU B 273      21.983   0.585   7.156  1.00  0.00           N  
ATOM   4130  CA  GLU B 273      23.160   0.801   7.998  1.00  0.00           C  
ATOM   4131  C   GLU B 273      23.824  -0.527   8.407  1.00  0.00           C  
ATOM   4132  O   GLU B 273      25.026  -0.684   8.234  1.00  0.00           O  
ATOM   4133  CB  GLU B 273      22.746   1.642   9.216  1.00  0.00           C  
ATOM   4134  CG  GLU B 273      23.941   2.159  10.034  1.00  0.00           C  
ATOM   4135  CD  GLU B 273      23.509   3.031  11.228  1.00  0.00           C  
ATOM   4136  OE1 GLU B 273      24.282   3.942  11.598  1.00  0.00           O  
ATOM   4137  OE2 GLU B 273      22.412   2.796  11.784  1.00  0.00           O  
ATOM   4138  N   ASN B 274      23.035  -1.516   8.834  1.00  0.00           N  
ATOM   4139  CA  ASN B 274      23.522  -2.858   9.163  1.00  0.00           C  
ATOM   4140  C   ASN B 274      24.180  -3.539   7.954  1.00  0.00           C  
ATOM   4141  O   ASN B 274      25.218  -4.183   8.097  1.00  0.00           O  
ATOM   4142  CB  ASN B 274      22.354  -3.733   9.654  1.00  0.00           C  
ATOM   4143  CG  ASN B 274      21.941  -3.529  11.105  1.00  0.00           C  
ATOM   4144  OD1 ASN B 274      22.536  -2.811  11.882  1.00  0.00           O  
ATOM   4145  ND2 ASN B 274      20.915  -4.244  11.520  1.00  0.00           N  
ATOM   4146  N   THR B 275      23.612  -3.388   6.758  1.00  0.00           N  
ATOM   4147  CA  THR B 275      24.174  -3.987   5.541  1.00  0.00           C  
ATOM   4148  C   THR B 275      25.517  -3.365   5.182  1.00  0.00           C  
ATOM   4149  O   THR B 275      26.454  -4.079   4.817  1.00  0.00           O  
ATOM   4150  CB  THR B 275      23.199  -3.849   4.356  1.00  0.00           C  
ATOM   4151  OG1 THR B 275      21.938  -4.386   4.685  1.00  0.00           O  
ATOM   4152  CG2 THR B 275      23.684  -4.602   3.121  1.00  0.00           C  
ATOM   4153  N   LEU B 276      25.654  -2.045   5.342  1.00  0.00           N  
ATOM   4154  CA  LEU B 276      26.943  -1.374   5.182  1.00  0.00           C  
ATOM   4155  C   LEU B 276      27.940  -1.834   6.245  1.00  0.00           C  
ATOM   4156  O   LEU B 276      29.081  -2.131   5.904  1.00  0.00           O  
ATOM   4157  CB  LEU B 276      26.742   0.146   5.222  1.00  0.00           C  
ATOM   4158  CG  LEU B 276      28.051   0.945   5.111  1.00  0.00           C  
ATOM   4159  CD1 LEU B 276      28.740   0.777   3.761  1.00  0.00           C  
ATOM   4160  CD2 LEU B 276      27.767   2.426   5.308  1.00  0.00           C  
ATOM   4161  N   GLN B 277      27.528  -1.926   7.511  1.00  0.00           N  
ATOM   4162  CA  GLN B 277      28.367  -2.393   8.605  1.00  0.00           C  
ATOM   4163  C   GLN B 277      28.903  -3.804   8.334  1.00  0.00           C  
ATOM   4164  O   GLN B 277      30.103  -4.030   8.444  1.00  0.00           O  
ATOM   4165  CB  GLN B 277      27.568  -2.341   9.918  1.00  0.00           C  
ATOM   4166  CG  GLN B 277      28.451  -2.729  11.114  1.00  0.00           C  
ATOM   4167  CD  GLN B 277      27.723  -2.779  12.454  1.00  0.00           C  
ATOM   4168  OE1 GLN B 277      26.520  -2.628  12.575  1.00  0.00           O  
ATOM   4169  NE2 GLN B 277      28.465  -3.023  13.514  1.00  0.00           N  
ATOM   4170  N   ALA B 278      28.028  -4.723   7.892  1.00  0.00           N  
ATOM   4171  CA  ALA B 278      28.433  -6.086   7.546  1.00  0.00           C  
ATOM   4172  C   ALA B 278      29.523  -6.096   6.461  1.00  0.00           C  
ATOM   4173  O   ALA B 278      30.536  -6.781   6.609  1.00  0.00           O  
ATOM   4174  CB  ALA B 278      27.188  -6.859   7.104  1.00  0.00           C  
ATOM   4175  N   CYS B 279      29.366  -5.280   5.423  1.00  0.00           N  
ATOM   4176  CA  CYS B 279      30.368  -5.140   4.365  1.00  0.00           C  
ATOM   4177  C   CYS B 279      31.689  -4.579   4.894  1.00  0.00           C  
ATOM   4178  O   CYS B 279      32.751  -5.156   4.664  1.00  0.00           O  
ATOM   4179  CB  CYS B 279      29.776  -4.253   3.267  1.00  0.00           C  
ATOM   4180  SG  CYS B 279      30.911  -4.123   1.849  1.00  0.00           S  
ATOM   4181  N   VAL B 280      31.637  -3.449   5.611  1.00  0.00           N  
ATOM   4182  CA  VAL B 280      32.821  -2.669   5.998  1.00  0.00           C  
ATOM   4183  C   VAL B 280      33.588  -3.307   7.156  1.00  0.00           C  
ATOM   4184  O   VAL B 280      34.811  -3.255   7.166  1.00  0.00           O  
ATOM   4185  CB  VAL B 280      32.421  -1.220   6.329  1.00  0.00           C  
ATOM   4186  CG1 VAL B 280      33.584  -0.383   6.871  1.00  0.00           C  
ATOM   4187  CG2 VAL B 280      31.901  -0.498   5.085  1.00  0.00           C  
ATOM   4188  N   GLU B 281      32.891  -3.899   8.131  1.00  0.00           N  
ATOM   4189  CA  GLU B 281      33.511  -4.424   9.349  1.00  0.00           C  
ATOM   4190  C   GLU B 281      33.797  -5.929   9.292  1.00  0.00           C  
ATOM   4191  O   GLU B 281      34.737  -6.386   9.935  1.00  0.00           O  
ATOM   4192  CB  GLU B 281      32.650  -4.111  10.584  1.00  0.00           C  
ATOM   4193  CG  GLU B 281      32.508  -2.614  10.889  1.00  0.00           C  
ATOM   4194  CD  GLU B 281      31.654  -2.322  12.145  1.00  0.00           C  
ATOM   4195  OE1 GLU B 281      31.310  -1.144  12.358  1.00  0.00           O  
ATOM   4196  OE2 GLU B 281      31.280  -3.261  12.885  1.00  0.00           O  
ATOM   4197  N   TYR B 282      32.989  -6.706   8.548  1.00  0.00           N  
ATOM   4198  CA  TYR B 282      33.047  -8.166   8.637  1.00  0.00           C  
ATOM   4199  C   TYR B 282      33.458  -8.869   7.347  1.00  0.00           C  
ATOM   4200  O   TYR B 282      34.049  -9.949   7.432  1.00  0.00           O  
ATOM   4201  CB  TYR B 282      31.699  -8.724   9.147  1.00  0.00           C  
ATOM   4202  CG  TYR B 282      31.163  -8.088  10.419  1.00  0.00           C  
ATOM   4203  CD1 TYR B 282      32.019  -7.751  11.484  1.00  0.00           C  
ATOM   4204  CD2 TYR B 282      29.785  -7.808  10.539  1.00  0.00           C  
ATOM   4205  CE1 TYR B 282      31.535  -7.101  12.620  1.00  0.00           C  
ATOM   4206  CE2 TYR B 282      29.289  -7.166  11.679  1.00  0.00           C  
ATOM   4207  CZ  TYR B 282      30.163  -6.791  12.718  1.00  0.00           C  
ATOM   4208  OH  TYR B 282      29.691  -6.122  13.812  1.00  0.00           O  
ATOM   4209  N   HIS B 283      33.159  -8.306   6.184  1.00  0.00           N  
ATOM   4210  CA  HIS B 283      33.382  -9.002   4.916  1.00  0.00           C  
ATOM   4211  C   HIS B 283      34.490  -8.386   4.060  1.00  0.00           C  
ATOM   4212  O   HIS B 283      35.216  -9.119   3.390  1.00  0.00           O  
ATOM   4213  CB  HIS B 283      32.072  -9.072   4.117  1.00  0.00           C  
ATOM   4214  CG  HIS B 283      30.901  -9.640   4.855  1.00  0.00           C  
ATOM   4215  ND1 HIS B 283      29.589  -9.285   4.650  1.00  0.00           N  
ATOM   4216  CD2 HIS B 283      30.889 -10.595   5.844  1.00  0.00           C  
ATOM   4217  CE1 HIS B 283      28.817  -9.985   5.487  1.00  0.00           C  
ATOM   4218  NE2 HIS B 283      29.568 -10.792   6.229  1.00  0.00           N  
ATOM   4219  N   ASP B 284      34.623  -7.055   4.062  1.00  0.00           N  
ATOM   4220  CA  ASP B 284      35.605  -6.336   3.240  1.00  0.00           C  
ATOM   4221  C   ASP B 284      36.215  -5.141   4.004  1.00  0.00           C  
ATOM   4222  O   ASP B 284      36.071  -3.983   3.587  1.00  0.00           O  
ATOM   4223  CB  ASP B 284      34.931  -5.960   1.913  1.00  0.00           C  
ATOM   4224  CG  ASP B 284      35.909  -5.434   0.859  1.00  0.00           C  
ATOM   4225  OD1 ASP B 284      37.025  -5.957   0.755  1.00  0.00           O  
ATOM   4226  OD2 ASP B 284      35.489  -4.516   0.117  1.00  0.00           O  
ATOM   4227  N   PRO B 285      36.848  -5.409   5.181  1.00  0.00           N  
ATOM   4228  CA  PRO B 285      37.480  -4.372   5.987  1.00  0.00           C  
ATOM   4229  C   PRO B 285      38.686  -3.776   5.258  1.00  0.00           C  
ATOM   4230  O   PRO B 285      39.410  -4.471   4.546  1.00  0.00           O  
ATOM   4231  CB  PRO B 285      37.865  -5.063   7.302  1.00  0.00           C  
ATOM   4232  CG  PRO B 285      38.091  -6.514   6.893  1.00  0.00           C  
ATOM   4233  CD  PRO B 285      37.059  -6.718   5.782  1.00  0.00           C  
ATOM   4234  N   GLN B 286      38.902  -2.463   5.422  1.00  0.00           N  
ATOM   4235  CA  GLN B 286      40.002  -1.715   4.793  1.00  0.00           C  
ATOM   4236  C   GLN B 286      41.123  -1.342   5.773  1.00  0.00           C  
ATOM   4237  O   GLN B 286      42.263  -1.166   5.352  1.00  0.00           O  
ATOM   4238  CB  GLN B 286      39.443  -0.444   4.143  1.00  0.00           C  
ATOM   4239  CG  GLN B 286      38.466  -0.722   3.002  1.00  0.00           C  
ATOM   4240  CD  GLN B 286      39.155  -1.405   1.817  1.00  0.00           C  
ATOM   4241  OE1 GLN B 286      40.014  -0.839   1.165  1.00  0.00           O  
ATOM   4242  NE2 GLN B 286      38.797  -2.628   1.499  1.00  0.00           N  
ATOM   4243  N   ASP B 287      40.791  -1.204   7.057  1.00  0.00           N  
ATOM   4244  CA  ASP B 287      41.730  -0.791   8.108  1.00  0.00           C  
ATOM   4245  C   ASP B 287      42.452  -2.004   8.732  1.00  0.00           C  
ATOM   4246  O   ASP B 287      42.421  -2.195   9.949  1.00  0.00           O  
ATOM   4247  CB  ASP B 287      41.012   0.063   9.178  1.00  0.00           C  
ATOM   4248  CG  ASP B 287      40.595   1.471   8.725  1.00  0.00           C  
ATOM   4249  OD1 ASP B 287      41.218   2.029   7.802  1.00  0.00           O  
ATOM   4250  OD2 ASP B 287      39.655   2.007   9.358  1.00  0.00           O  
ATOM   4251  N   GLU B 288      43.090  -2.860   7.917  1.00  0.00           N  
ATOM   4252  CA  GLU B 288      44.169  -3.744   8.394  1.00  0.00           C  
ATOM   4253  C   GLU B 288      45.545  -3.107   8.175  1.00  0.00           C  
ATOM   4254  O   GLU B 288      45.826  -2.615   7.064  1.00  0.00           O  
ATOM   4255  CB  GLU B 288      44.105  -5.161   7.799  1.00  0.00           C  
ATOM   4256  CG  GLU B 288      43.055  -6.049   8.492  1.00  0.00           C  
ATOM   4257  CD  GLU B 288      43.192  -7.565   8.185  1.00  0.00           C  
ATOM   4258  OE1 GLU B 288      42.499  -8.354   8.862  1.00  0.00           O  
ATOM   4259  OE2 GLU B 288      43.997  -7.948   7.307  1.00  0.00           O  
ATOM   4260  OXT GLU B 288      46.331  -3.115   9.160  1.00  0.00           O  
CONECT    1    2                                                      
CONECT    2    3    5    1                                            
CONECT    3    9    4    4    2                                       
CONECT    4    3    3                                                 
CONECT    5    6    2                                                 
CONECT    6    7    5                                                 
CONECT    7    6    8                                                 
CONECT    8    7                                                      
CONECT    9   10    3                                                 
CONECT   10   11   13    9                                            
CONECT   11   20   12   12   10                                       
CONECT   12   11   11                                                 
CONECT   13   10   14                                                 
CONECT   14   13   15   15   16                                       
CONECT   15   14   14   17                                            
CONECT   16   14   18   18                                            
CONECT   17   15   19   19                                            
CONECT   18   16   16   19                                            
CONECT   19   17   17   18                                            
CONECT   20   21   11                                                 
CONECT   21   22   24   20                                            
CONECT   22   23   23   28   21                                       
CONECT   23   22   22                                                 
CONECT   24   25   21                                                 
CONECT   25   27   26   24                                            
CONECT   26   25                                                      
CONECT   27   25                                                      
CONECT   28   29   22                                                 
CONECT   29   30   32   28                                            
CONECT   30   36   31   31   29                                       
CONECT   31   30   30                                                 
CONECT   32   34   29   33                                            
CONECT   33   32   35                                                 
CONECT   34   32                                                      
CONECT   35   33                                                      
CONECT   36   37   30                                                 
CONECT   37   40   38   36                                            
CONECT   38   39   39   37   44                                       
CONECT   39   38   38                                                 
CONECT   40   41   37                                                 
CONECT   41   42   42   43   40                                       
CONECT   42   41   41                                                 
CONECT   43   41                                                      
CONECT   44   38   45                                                 
CONECT   45   44   46                                                 
CONECT   46   45   47   47   48                                       
CONECT   47   46   46                                                 
CONECT   48   46   49                                                 
CONECT   49   48   52   50                                            
CONECT   50   49   51   51   58                                       
CONECT   51   50   50                                                 
CONECT   52   53   49                                                 
CONECT   53   55   55   54   52                                       
CONECT   54   56   53                                                 
CONECT   55   57   53   53                                            
CONECT   56   57   57   54                                            
CONECT   57   56   56   55                                            
CONECT   58   50   59                                                 
CONECT   59   58   60   62                                            
CONECT   60   59   61   61   67                                       
CONECT   61   60   60                                                 
CONECT   62   59   63                                                 
CONECT   63   62   64                                                 
CONECT   64   63   65                                                 
CONECT   65   64   66                                                 
CONECT   66   65                                                      
CONECT   67   60   68                                                 
CONECT   68   71   67   69                                            
CONECT   69   68   70   70   76                                       
CONECT   70   69   69                                                 
CONECT   71   72   68                                                 
CONECT   72   73   71                                                 
CONECT   73   75   74   74   72                                       
CONECT   74   73   73                                                 
CONECT   75   73                                                      
CONECT   76   69   77                                                 
CONECT   77   76   78   80                                            
CONECT   78   85   77   79   79                                       
CONECT   79   78   78                                                 
CONECT   80   77   81                                                 
CONECT   81   80   82                                                 
CONECT   82   81   83   83   84                                       
CONECT   83   82   82                                                 
CONECT   84   82                                                      
CONECT   85   86   78                                                 
CONECT   86   87   89   85                                            
CONECT   87   88   88   91   86                                       
CONECT   88   87   87                                                 
CONECT   89   90   86                                                 
CONECT   90   89                                                      
CONECT   91   92   87                                                 
CONECT   92   93   95   91                                            
CONECT   93   99   92   94   94                                       
CONECT   94   93   93                                                 
CONECT   95   96   92                                                 
CONECT   96   97   98   95                                            
CONECT   97   96                                                      
CONECT   98   96                                                      
CONECT   99  100   93                                                 
CONECT  100  103  101   99                                            
CONECT  101  102  102  100  104                                       
CONECT  102  101  101                                                 
CONECT  103  100                                                      
CONECT  104  101  105                                                 
CONECT  105  106  104  108                                            
CONECT  106  111  107  107  105                                       
CONECT  107  106  106                                                 
CONECT  108  105  109  110                                            
CONECT  109  108                                                      
CONECT  110  108                                                      
CONECT  111  112  106                                                 
CONECT  112  115  113  111                                            
CONECT  113  114  114  117  112                                       
CONECT  114  113  113                                                 
CONECT  115  116  112                                                 
CONECT  116  115                                                      
CONECT  117  113  118                                                 
CONECT  118  119  117  121                                            
CONECT  119  125  118  120  120                                       
CONECT  120  119  119                                                 
CONECT  121  122  118                                                 
CONECT  122  124  124  123  121                                       
CONECT  123  122                                                      
CONECT  124  122  122                                                 
CONECT  125  126  119                                                 
CONECT  126  129  125  127                                            
CONECT  127  126  128  128  136                                       
CONECT  128  127  127                                                 
CONECT  129  130  126                                                 
CONECT  130  131  129                                                 
CONECT  131  132  130                                                 
CONECT  132  133  133  131                                            
CONECT  133  134  135  132  132                                       
CONECT  134  133                                                      
CONECT  135  133                                                      
CONECT  136  127  137                                                 
CONECT  137  136  140  138                                            
CONECT  138  137  141  139  139                                       
CONECT  139  138  138                                                 
CONECT  140  137                                                      
CONECT  141  138  142                                                 
CONECT  142  141  143  145                                            
CONECT  143  148  142  144  144                                       
CONECT  144  143  143                                                 
CONECT  145  142  146  147                                            
CONECT  146  145                                                      
CONECT  147  145                                                      
CONECT  148  149  143                                                 
CONECT  149  152  150  148                                            
CONECT  150  157  149  151  151                                       
CONECT  151  150  150                                                 
CONECT  152  153  149                                                 
CONECT  153  152  154                                                 
CONECT  154  153  155  155  156                                       
CONECT  155  154  154                                                 
CONECT  156  154                                                      
CONECT  157  158  150                                                 
CONECT  158  161  159  157                                            
CONECT  159  160  160  158  168                                       
CONECT  160  159  159                                                 
CONECT  161  162  158                                                 
CONECT  162  164  164  161  163                                       
CONECT  163  162  165  165                                            
CONECT  164  166  162  162                                            
CONECT  165  167  163  163                                            
CONECT  166  164  167  167                                            
CONECT  167  166  166  165                                            
CONECT  168  159  169                                                 
CONECT  169  170  168                                                 
CONECT  170  172  171  171  169                                       
CONECT  171  170  170                                                 
CONECT  172  173  170                                                 
CONECT  173  176  174  172                                            
CONECT  174  175  175  173  180                                       
CONECT  175  174  174                                                 
CONECT  176  177  173                                                 
CONECT  177  179  179  178  176                                       
CONECT  178  177                                                      
CONECT  179  177  177                                                 
CONECT  180  174  181                                                 
CONECT  181  180  182                                                 
CONECT  182  181  184  183  183                                       
CONECT  183  182  182                                                 
CONECT  184  182  185                                                 
CONECT  185  188  184  186                                            
CONECT  186  185  187  187  190                                       
CONECT  187  186  186                                                 
CONECT  188  189  185                                                 
CONECT  189  188                                                      
CONECT  190  186  191                                                 
CONECT  191  190  192  194                                            
CONECT  192  193  193  191  201                                       
CONECT  193  192  192                                                 
CONECT  194  191  195                                                 
CONECT  195  194  196  196  197                                       
CONECT  196  195  195  198                                            
CONECT  197  195  199  199                                            
CONECT  198  196  200  200                                            
CONECT  199  197  197  200                                            
CONECT  200  198  198  199                                            
CONECT  201  192  202                                                 
CONECT  202  205  201  203                                            
CONECT  203  202  204  204  208                                       
CONECT  204  203  203                                                 
CONECT  205  207  206  202                                            
CONECT  206  205                                                      
CONECT  207  205                                                      
CONECT  208  203  209                                                 
CONECT  209  208  210  212                                            
CONECT  210  211  211  215  209                                       
CONECT  211  210  210                                                 
CONECT  212  209  213  214                                            
CONECT  213  212                                                      
CONECT  214  212                                                      
CONECT  215  216  210                                                 
CONECT  216  219  215  217                                            
CONECT  217  216  220  218  218                                       
CONECT  218  217  217                                                 
CONECT  219  216                                                      
CONECT  220  217  221                                                 
CONECT  221  220  222  224                                            
CONECT  222  223  223  221  231                                       
CONECT  223  222  222                                                 
CONECT  224  221  225                                                 
CONECT  225  224  226                                                 
CONECT  226  225  227                                                 
CONECT  227  226  228  228                                            
CONECT  228  227  227  229  230                                       
CONECT  229  228                                                      
CONECT  230  228                                                      
CONECT  231  222  232                                                 
CONECT  232  231  235  233                                            
CONECT  233  232  238  234  234                                       
CONECT  234  233  233                                                 
CONECT  235  237  232  236                                            
CONECT  236  235                                                      
CONECT  237  235                                                      
CONECT  238  233  239                                                 
CONECT  239  238  240  242                                            
CONECT  240  241  241  239  246                                       
CONECT  241  240  240                                                 
CONECT  242  239  243  244                                            
CONECT  243  242  245                                                 
CONECT  244  242                                                      
CONECT  245  243                                                      
CONECT  246  240  247                                                 
CONECT  247  248  250  246                                            
CONECT  248  249  249  254  247                                       
CONECT  249  248  248                                                 
CONECT  250  247  251                                                 
CONECT  251  250  253  253  252                                       
CONECT  252  251                                                      
CONECT  253  251  251                                                 
CONECT  254  255  248                                                 
CONECT  255  256  254                                                 
CONECT  256  257  257  258  255                                       
CONECT  257  256  256                                                 
CONECT  258  259  256                                                 
CONECT  259  262  260  258                                            
CONECT  260  267  259  261  261                                       
CONECT  261  260  260                                                 
CONECT  262  263  259                                                 
CONECT  263  264  262                                                 
CONECT  264  265  263                                                 
CONECT  265  266  264                                                 
CONECT  266  265                                                      
CONECT  267  268  260                                                 
CONECT  268  271  269  267                                            
CONECT  269  270  270  268  274                                       
CONECT  270  269  269                                                 
CONECT  271  272  273  268                                            
CONECT  272  271                                                      
CONECT  273  271                                                      
CONECT  274  269  275                                                 
CONECT  275  276  274  278                                            
CONECT  276  280  277  277  275                                       
CONECT  277  276  276                                                 
CONECT  278  275  279                                                 
CONECT  279  278                                                      
CONECT  280  281  276                                                 
CONECT  281  282  284  280                                            
CONECT  282  283  283  288  281                                       
CONECT  283  282  282                                                 
CONECT  284  281  285                                                 
CONECT  285  287  284  286                                            
CONECT  286  285                                                      
CONECT  287  285                                                      
CONECT  288  289  282                                                 
CONECT  289  290  292  288                                            
CONECT  290  296  291  291  289                                       
CONECT  291  290  290                                                 
CONECT  292  293  289                                                 
CONECT  293  295  292  294                                            
CONECT  294  293                                                      
CONECT  295  293                                                      
CONECT  296  297  290                                                 
CONECT  297  300  298  296                                            
CONECT  298  299  299  297  302                                       
CONECT  299  298  298                                                 
CONECT  300  301  297                                                 
CONECT  301  300                                                      
CONECT  302  298  303                                                 
CONECT  303  302  304  306                                            
CONECT  304  303  305  305  307                                       
CONECT  305  304  304                                                 
CONECT  306  303                                                      
CONECT  307  304  308                                                 
CONECT  308  309  307  311                                            
CONECT  309  317  310  310  308                                       
CONECT  310  309  309                                                 
CONECT  311  308  312                                                 
CONECT  312  311  314  314  313                                       
CONECT  313  312  315                                                 
CONECT  314  312  312  316                                            
CONECT  315  313  316  316                                            
CONECT  316  314  315  315                                            
CONECT  317  318  309                                                 
CONECT  318  319  321  317                                            
CONECT  319  320  320  325  318                                       
CONECT  320  319  319                                                 
CONECT  321  323  318  322                                            
CONECT  322  321  324                                                 
CONECT  323  321                                                      
CONECT  324  322                                                      
CONECT  325  326  319                                                 
CONECT  326  329  327  325                                            
CONECT  327  328  328  326  334                                       
CONECT  328  327  327                                                 
CONECT  329  330  326                                                 
CONECT  330  331  329                                                 
CONECT  331  333  332  332  330                                       
CONECT  332  331  331                                                 
CONECT  333  331                                                      
CONECT  334  327  335                                                 
CONECT  335  334  336  338                                            
CONECT  336  337  337  345  335                                       
CONECT  337  336  336                                                 
CONECT  338  335  339                                                 
CONECT  339  338  340                                                 
CONECT  340  339  341                                                 
CONECT  341  340  342  342                                            
CONECT  342  341  341  344  343                                       
CONECT  343  342                                                      
CONECT  344  342                                                      
CONECT  345  346  336                                                 
CONECT  346  347  345  349                                            
CONECT  347  353  348  348  346                                       
CONECT  348  347  347                                                 
CONECT  349  346  350                                                 
CONECT  350  349  351  352                                            
CONECT  351  350                                                      
CONECT  352  350                                                      
CONECT  353  354  347                                                 
CONECT  354  357  355  353                                            
CONECT  355  356  356  354  362                                       
CONECT  356  355  355                                                 
CONECT  357  358  354                                                 
CONECT  358  359  357                                                 
CONECT  359  361  360  360  358                                       
CONECT  360  359  359                                                 
CONECT  361  359                                                      
CONECT  362  355  363                                                 
CONECT  363  362  366  364                                            
CONECT  364  365  365  363  370                                       
CONECT  365  364  364                                                 
CONECT  366  363  367                                                 
CONECT  367  368  368  366  369                                       
CONECT  368  367  367                                                 
CONECT  369  367                                                      
CONECT  370  364  371                                                 
CONECT  371  372  370  374                                            
CONECT  372  375  373  373  371                                       
CONECT  373  372  372                                                 
CONECT  374  371                                                      
CONECT  375  376  372                                                 
CONECT  376  377  379  375                                            
CONECT  377  381  378  378  376                                       
CONECT  378  377  377                                                 
CONECT  379  376  380                                                 
CONECT  380  379                                                      
CONECT  381  382  377                                                 
CONECT  382  385  383  381                                            
CONECT  383  384  384  382  390                                       
CONECT  384  383  383                                                 
CONECT  385  386  382                                                 
CONECT  386  387  385                                                 
CONECT  387  389  386  388  388                                       
CONECT  388  387  387                                                 
CONECT  389  387                                                      
CONECT  390  383  391                                                 
CONECT  391  390  392  394                                            
CONECT  392  391  393  393  401                                       
CONECT  393  392  392                                                 
CONECT  394  391  395                                                 
CONECT  395  394  396                                                 
CONECT  396  395  397                                                 
CONECT  397  396  398  398                                            
CONECT  398  397  397  400  399                                       
CONECT  399  398                                                      
CONECT  400  398                                                      
CONECT  401  392  402                                                 
CONECT  402  403  401  405                                            
CONECT  403  409  404  404  402                                       
CONECT  404  403  403                                                 
CONECT  405  402  406                                                 
CONECT  406  405  408  407                                            
CONECT  407  406                                                      
CONECT  408  406                                                      
CONECT  409  410  403                                                 
CONECT  410  413  411  409                                            
CONECT  411  410  412  412  417                                       
CONECT  412  411  411                                                 
CONECT  413  414  410                                                 
CONECT  414  415  413                                                 
CONECT  415  416  414                                                 
CONECT  416  415                                                      
CONECT  417  411  418                                                 
CONECT  418  419  417  421                                            
CONECT  419  425  420  420  418                                       
CONECT  420  419  419                                                 
CONECT  421  418  423  422                                            
CONECT  422  421  424                                                 
CONECT  423  421                                                      
CONECT  424  422                                                      
CONECT  425  426  419                                                 
CONECT  426  429  425  427                                            
CONECT  427  426  431  428  428                                       
CONECT  428  427  427                                                 
CONECT  429  430  426                                                 
CONECT  430  429                                                      
CONECT  431  427  432                                                 
CONECT  432  433  431  435                                            
CONECT  433  434  434  437  432                                       
CONECT  434  433  433                                                 
CONECT  435  432  436                                                 
CONECT  436  435                                                      
CONECT  437  438  433                                                 
CONECT  438  441  437  439                                            
CONECT  439  438  440  440  445                                       
CONECT  440  439  439                                                 
CONECT  441  442  438                                                 
CONECT  442  444  444  441  443                                       
CONECT  443  442                                                      
CONECT  444  442  442                                                 
CONECT  445  439  446                                                 
CONECT  446  445  447  449                                            
CONECT  447  456  446  448  448                                       
CONECT  448  447  447                                                 
CONECT  449  446  450                                                 
CONECT  450  449  451  451  452                                       
CONECT  451  450  450  453                                            
CONECT  452  450  454  454                                            
CONECT  453  451  455  455                                            
CONECT  454  452  452  455                                            
CONECT  455  453  453  454                                            
CONECT  456  457  447                                                 
CONECT  457  460  456  458                                            
CONECT  458  470  457  459  459                                       
CONECT  459  458  458                                                 
CONECT  460  461  457                                                 
CONECT  461  462  462  460  463                                       
CONECT  462  464  461  461                                            
CONECT  463  461  465  466                                            
CONECT  464  462  465  465                                            
CONECT  465  464  464  463  467                                       
CONECT  466  463  468  468                                            
CONECT  467  465  469  469                                            
CONECT  468  466  466  469                                            
CONECT  469  467  467  468                                            
CONECT  470  476  471  458                                            
CONECT  471  474  470  472                                            
CONECT  472  471  477  473  473                                       
CONECT  473  472  472                                                 
CONECT  474  475  471                                                 
CONECT  475  476  474                                                 
CONECT  476  475  470                                                 
CONECT  477  472  478                                                 
CONECT  478  477  481  479                                            
CONECT  479  478  486  480  480                                       
CONECT  480  479  479                                                 
CONECT  481  482  478                                                 
CONECT  482  483  481                                                 
CONECT  483  485  484  484  482                                       
CONECT  484  483  483                                                 
CONECT  485  483                                                      
CONECT  486  479  487                                                 
CONECT  487  486  490  488                                            
CONECT  488  494  487  489  489                                       
CONECT  489  488  488                                                 
CONECT  490  487  491                                                 
CONECT  491  490  493  492                                            
CONECT  492  491                                                      
CONECT  493  491                                                      
CONECT  494  495  488                                                 
CONECT  495  498  494  496                                            
CONECT  496  495  503  497  497                                       
CONECT  497  496  496                                                 
CONECT  498  499  495                                                 
CONECT  499  500  498                                                 
CONECT  500  502  502  501  499                                       
CONECT  501  500                                                      
CONECT  502  500  500                                                 
CONECT  503  496  504                                                 
CONECT  504  507  503  505                                            
CONECT  505  504  512  506  506                                       
CONECT  506  505  505                                                 
CONECT  507  508  504                                                 
CONECT  508  507  509                                                 
CONECT  509  510  510  508  511                                       
CONECT  510  509  509                                                 
CONECT  511  509                                                      
CONECT  512  505  513                                                 
CONECT  513  512  516  514                                            
CONECT  514  513  521  515  515                                       
CONECT  515  514  514                                                 
CONECT  516  517  513                                                 
CONECT  517  518  516                                                 
CONECT  518  519  519  520  517                                       
CONECT  519  518  518                                                 
CONECT  520  518                                                      
CONECT  521  514  522                                                 
CONECT  522  521  525  523                                            
CONECT  523  529  522  524  524                                       
CONECT  524  523  523                                                 
CONECT  525  526  522                                                 
CONECT  526  527  525                                                 
CONECT  527  526  528                                                 
CONECT  528  527                                                      
CONECT  529  530  523                                                 
CONECT  530  533  529  531                                            
CONECT  531  530  538  532  532                                       
CONECT  532  531  531                                                 
CONECT  533  534  530                                                 
CONECT  534  535  533                                                 
CONECT  535  536  534                                                 
CONECT  536  537  535                                                 
CONECT  537  536                                                      
CONECT  538  531  539                                                 
CONECT  539  538  542  540                                            
CONECT  540  539  545  541  541                                       
CONECT  541  540  540                                                 
CONECT  542  543  539  544                                            
CONECT  543  542                                                      
CONECT  544  542                                                      
CONECT  545  540  546                                                 
CONECT  546  545  549  547                                            
CONECT  547  546  553  548  548                                       
CONECT  548  547  547                                                 
CONECT  549  550  546                                                 
CONECT  550  551  549  552                                            
CONECT  551  550                                                      
CONECT  552  550                                                      
CONECT  553  554  547                                                 
CONECT  554  557  553  555                                            
CONECT  555  558  554  556  556                                       
CONECT  556  555  555                                                 
CONECT  557  554                                                      
CONECT  558  559  555                                                 
CONECT  559  562  558  560                                            
CONECT  560  559  563  561  561                                       
CONECT  561  560  560                                                 
CONECT  562  559                                                      
CONECT  563  560  564                                                 
CONECT  564  563  567  565                                            
CONECT  565  564  572  566  566                                       
CONECT  566  565  565                                                 
CONECT  567  568  564                                                 
CONECT  568  569  567                                                 
CONECT  569  570  570  568  571                                       
CONECT  570  569  569                                                 
CONECT  571  569                                                      
CONECT  572  565  573                                                 
CONECT  573  572  576  574                                            
CONECT  574  581  573  575  575                                       
CONECT  575  574  574                                                 
CONECT  576  573  577                                                 
CONECT  577  576  578                                                 
CONECT  578  577  579  579  580                                       
CONECT  579  578  578                                                 
CONECT  580  578                                                      
CONECT  581  582  574                                                 
CONECT  582  581  583  585                                            
CONECT  583  584  584  582  590                                       
CONECT  584  583  583                                                 
CONECT  585  582  586                                                 
CONECT  586  587  585                                                 
CONECT  587  589  588  588  586                                       
CONECT  588  587  587                                                 
CONECT  589  587                                                      
CONECT  590  583  591                                                 
CONECT  591  590  592  594                                            
CONECT  592  598  591  593  593                                       
CONECT  593  592  592                                                 
CONECT  594  591  595                                                 
CONECT  595  596  596  597  594                                       
CONECT  596  595  595                                                 
CONECT  597  595                                                      
CONECT  598  599  592                                                 
CONECT  599  600  598                                                 
CONECT  600  601  601  602  599                                       
CONECT  601  600  600                                                 
CONECT  602  603  600                                                 
CONECT  603  604  606  602                                            
CONECT  604  609  605  605  603                                       
CONECT  605  604  604                                                 
CONECT  606  607  603  608                                            
CONECT  607  606                                                      
CONECT  608  606                                                      
CONECT  609  610  604                                                 
CONECT  610  613  611  609                                            
CONECT  611  612  612  617  610                                       
CONECT  612  611  611                                                 
CONECT  613  614  610                                                 
CONECT  614  616  615  613                                            
CONECT  615  614                                                      
CONECT  616  614                                                      
CONECT  617  618  611                                                 
CONECT  618  619  617  621                                            
CONECT  619  626  620  620  618                                       
CONECT  620  619  619                                                 
CONECT  621  618  622                                                 
CONECT  622  621  623                                                 
CONECT  623  622  624                                                 
CONECT  624  623  625                                                 
CONECT  625  624                                                      
CONECT  626  627  619                                                 
CONECT  627  630  628  626                                            
CONECT  628  633  629  629  627                                       
CONECT  629  628  628                                                 
CONECT  630  631  632  627                                            
CONECT  631  630                                                      
CONECT  632  630                                                      
CONECT  633  634  628                                                 
CONECT  634  635  633  637                                            
CONECT  635  640  636  636  634                                       
CONECT  636  635  635                                                 
CONECT  637  634  638  639                                            
CONECT  638  637                                                      
CONECT  639  637                                                      
CONECT  640  641  635                                                 
CONECT  641  644  642  640                                            
CONECT  642  648  641  643  643                                       
CONECT  643  642  642                                                 
CONECT  644  646  645  641                                            
CONECT  645  647  644                                                 
CONECT  646  644                                                      
CONECT  647  645                                                      
CONECT  648  649  642                                                 
CONECT  649  650  648  652                                            
CONECT  650  651  651  654  649                                       
CONECT  651  650  650                                                 
CONECT  652  649  653                                                 
CONECT  653  652                                                      
CONECT  654  655  650                                                 
CONECT  655  658  656  654                                            
CONECT  656  657  657  655  665                                       
CONECT  657  656  656                                                 
CONECT  658  659  655                                                 
CONECT  659  660  658                                                 
CONECT  660  659  661                                                 
CONECT  661  662  662  660                                            
CONECT  662  663  661  661  664                                       
CONECT  663  662                                                      
CONECT  664  662                                                      
CONECT  665  656  666                                                 
CONECT  666  665  667                                                 
CONECT  667  669  666  668  668                                       
CONECT  668  667  667                                                 
CONECT  669  670  667                                                 
CONECT  670  671  669  673                                            
CONECT  671  672  672  675  670                                       
CONECT  672  671  671                                                 
CONECT  673  670  674                                                 
CONECT  674  673                                                      
CONECT  675  676  671                                                 
CONECT  676  677  675                                                 
CONECT  677  679  676  678  678                                       
CONECT  678  677  677                                                 
CONECT  679  680  677                                                 
CONECT  680  679  681                                                 
CONECT  681  680  683  682  682                                       
CONECT  682  681  681                                                 
CONECT  683  681  684                                                 
CONECT  684  687  683  685                                            
CONECT  685  686  686  684  694                                       
CONECT  686  685  685                                                 
CONECT  687  688  684                                                 
CONECT  688  689  687                                                 
CONECT  689  690  688                                                 
CONECT  690  691  691  689                                            
CONECT  691  692  690  690  693                                       
CONECT  692  691                                                      
CONECT  693  691                                                      
CONECT  694  685  695                                                 
CONECT  695  694  696                                                 
CONECT  696  698  697  697  695                                       
CONECT  697  696  696                                                 
CONECT  698  699  696                                                 
CONECT  699  700  702  698                                            
CONECT  700  710  701  701  699                                       
CONECT  701  700  700                                                 
CONECT  702  699  703                                                 
CONECT  703  702  705  705  704                                       
CONECT  704  703  706  706                                            
CONECT  705  703  703  707                                            
CONECT  706  704  704  708                                            
CONECT  707  705  708  708                                            
CONECT  708  707  707  706  709                                       
CONECT  709  708                                                      
CONECT  710  711  700                                                 
CONECT  711  714  712  710                                            
CONECT  712  716  711  713  713                                       
CONECT  713  712  712                                                 
CONECT  714  715  711                                                 
CONECT  715  714                                                      
CONECT  716  717  712                                                 
CONECT  717  718  720  716                                            
CONECT  718  723  719  719  717                                       
CONECT  719  718  718                                                 
CONECT  720  721  717  722                                            
CONECT  721  720                                                      
CONECT  722  720                                                      
CONECT  723  724  718                                                 
CONECT  724  727  725  723                                            
CONECT  725  731  724  726  726                                       
CONECT  726  725  725                                                 
CONECT  727  728  724                                                 
CONECT  728  730  729  727                                            
CONECT  729  728                                                      
CONECT  730  728                                                      
CONECT  731  732  725                                                 
CONECT  732  731  735  733                                            
CONECT  733  732  739  734  734                                       
CONECT  734  733  733                                                 
CONECT  735  736  732                                                 
CONECT  736  737  737  738  735                                       
CONECT  737  736  736                                                 
CONECT  738  736                                                      
CONECT  739  733  740                                                 
CONECT  740  739  741  743                                            
CONECT  741  742  742  740  745                                       
CONECT  742  741  741                                                 
CONECT  743  744  740                                                 
CONECT  744  743                                                      
CONECT  745  741  746                                                 
CONECT  746  747  745                                                 
CONECT  747  749  748  748  746                                       
CONECT  748  747  747                                                 
CONECT  749  750  747  755                                            
CONECT  750  753  749  751                                            
CONECT  751  750  756  752  752                                       
CONECT  752  751  751                                                 
CONECT  753  750  754                                                 
CONECT  754  753  755                                                 
CONECT  755  749  754                                                 
CONECT  756  751  757                                                 
CONECT  757  756  760  758                                            
CONECT  758  757  759  759  761                                       
CONECT  759  758  758                                                 
CONECT  760  757                                                      
CONECT  761  758  762                                                 
CONECT  762  761  763  765                                            
CONECT  763  762  764  764  768                                       
CONECT  764  763  763                                                 
CONECT  765  762  766  767                                            
CONECT  766  765                                                      
CONECT  767  765                                                      
CONECT  768  763  769                                                 
CONECT  769  772  768  770                                            
CONECT  770  769  771  771  779                                       
CONECT  771  770  770                                                 
CONECT  772  773  769
[truncated: 247,724 more chars]
