# Supplementary material for: Conserved interfaces mediate multiple protein–protein interactions in a prokaryotic metabolon
Source: Mol Syst Biol. 2025 Sep 3;21(11):1490–521. doi: 10.1038/s44320-025-00139-9 (PMC12583656; doi:10.1038/s44320-025-00139-9)
Supplement: Supplementary file 12 — Source data Fig. 7 [file 44320_2025_139_MOESM12_ESM.zip › Figure7_data/Fig7A/10_10.pdb]

COMPND    9f782a82ed0619b 
AUTHOR    GENERATED BY OPEN BABEL 3.1.1
ATOM      1  N   MET A   1      17.620 -31.682   9.405  1.00  0.00           N  
ATOM      2  CA  MET A   1      17.250 -32.241   8.086  1.00  0.00           C  
ATOM      3  C   MET A   1      17.622 -31.214   7.037  1.00  0.00           C  
ATOM      4  O   MET A   1      17.534 -30.038   7.329  1.00  0.00           O  
ATOM      5  CB  MET A   1      15.752 -32.565   8.012  1.00  0.00           C  
ATOM      6  CG  MET A   1      15.407 -33.872   8.717  1.00  0.00           C  
ATOM      7  SD  MET A   1      13.639 -34.277   8.596  1.00  0.00           S  
ATOM      8  CE  MET A   1      13.600 -35.852   9.466  1.00  0.00           C  
ATOM      9  N   ALA A   2      18.038 -31.635   5.843  1.00  0.00           N  
ATOM     10  CA  ALA A   2      18.259 -30.703   4.741  1.00  0.00           C  
ATOM     11  C   ALA A   2      16.911 -30.122   4.292  1.00  0.00           C  
ATOM     12  O   ALA A   2      15.918 -30.856   4.204  1.00  0.00           O  
ATOM     13  CB  ALA A   2      18.979 -31.426   3.607  1.00  0.00           C  
ATOM     14  N   ALA A   3      16.879 -28.832   3.997  1.00  0.00           N  
ATOM     15  CA  ALA A   3      15.700 -28.152   3.482  1.00  0.00           C  
ATOM     16  C   ALA A   3      15.233 -28.786   2.165  1.00  0.00           C  
ATOM     17  O   ALA A   3      16.043 -29.146   1.310  1.00  0.00           O  
ATOM     18  CB  ALA A   3      16.020 -26.668   3.298  1.00  0.00           C  
ATOM     19  N   LYS A   4      13.913 -28.884   1.989  1.00  0.00           N  
ATOM     20  CA  LYS A   4      13.339 -29.200   0.680  1.00  0.00           C  
ATOM     21  C   LYS A   4      13.505 -27.992  -0.239  1.00  0.00           C  
ATOM     22  O   LYS A   4      13.335 -26.850   0.180  1.00  0.00           O  
ATOM     23  CB  LYS A   4      11.865 -29.587   0.811  1.00  0.00           C  
ATOM     24  CG  LYS A   4      11.661 -30.912   1.570  1.00  0.00           C  
ATOM     25  CD  LYS A   4      10.159 -31.201   1.657  1.00  0.00           C  
ATOM     26  CE  LYS A   4       9.867 -32.472   2.440  1.00  0.00           C  
ATOM     27  NZ  LYS A   4       8.402 -32.654   2.582  1.00  0.00           N  
ATOM     28  N   ILE A   5      13.793 -28.255  -1.502  1.00  0.00           N  
ATOM     29  CA  ILE A   5      13.908 -27.200  -2.510  1.00  0.00           C  
ATOM     30  C   ILE A   5      12.515 -26.806  -2.999  1.00  0.00           C  
ATOM     31  O   ILE A   5      11.715 -27.668  -3.366  1.00  0.00           O  
ATOM     32  CB  ILE A   5      14.838 -27.654  -3.650  1.00  0.00           C  
ATOM     33  CG1 ILE A   5      16.251 -28.024  -3.147  1.00  0.00           C  
ATOM     34  CG2 ILE A   5      14.938 -26.587  -4.751  1.00  0.00           C  
ATOM     35  CD1 ILE A   5      17.000 -26.917  -2.382  1.00  0.00           C  
ATOM     36  N   ILE A   6      12.245 -25.517  -3.038  1.00  0.00           N  
ATOM     37  CA  ILE A   6      11.098 -24.939  -3.756  1.00  0.00           C  
ATOM     38  C   ILE A   6      11.540 -24.708  -5.199  1.00  0.00           C  
ATOM     39  O   ILE A   6      12.181 -23.706  -5.518  1.00  0.00           O  
ATOM     40  CB  ILE A   6      10.602 -23.651  -3.049  1.00  0.00           C  
ATOM     41  CG1 ILE A   6      10.055 -23.992  -1.638  1.00  0.00           C  
ATOM     42  CG2 ILE A   6       9.508 -22.970  -3.892  1.00  0.00           C  
ATOM     43  CD1 ILE A   6       9.657 -22.762  -0.797  1.00  0.00           C  
ATOM     44  N   ASP A   7      11.216 -25.657  -6.083  1.00  0.00           N  
ATOM     45  CA  ASP A   7      11.643 -25.644  -7.485  1.00  0.00           C  
ATOM     46  C   ASP A   7      10.779 -24.703  -8.327  1.00  0.00           C  
ATOM     47  O   ASP A   7       9.868 -25.097  -9.058  1.00  0.00           O  
ATOM     48  CB  ASP A   7      11.699 -27.071  -8.050  1.00  0.00           C  
ATOM     49  CG  ASP A   7      12.259 -27.113  -9.476  1.00  0.00           C  
ATOM     50  OD1 ASP A   7      12.657 -26.054 -10.027  1.00  0.00           O  
ATOM     51  OD2 ASP A   7      12.266 -28.212 -10.067  1.00  0.00           O  
ATOM     52  N   GLY A   8      11.080 -23.407  -8.234  1.00  0.00           N  
ATOM     53  CA  GLY A   8      10.368 -22.373  -8.967  1.00  0.00           C  
ATOM     54  C   GLY A   8      10.471 -22.496 -10.484  1.00  0.00           C  
ATOM     55  O   GLY A   8       9.572 -22.055 -11.187  1.00  0.00           O  
ATOM     56  N   LYS A   9      11.516 -23.141 -11.017  1.00  0.00           N  
ATOM     57  CA  LYS A   9      11.622 -23.392 -12.459  1.00  0.00           C  
ATOM     58  C   LYS A   9      10.540 -24.365 -12.926  1.00  0.00           C  
ATOM     59  O   LYS A   9       9.865 -24.092 -13.913  1.00  0.00           O  
ATOM     60  CB  LYS A   9      13.036 -23.906 -12.787  1.00  0.00           C  
ATOM     61  CG  LYS A   9      13.254 -24.013 -14.298  1.00  0.00           C  
ATOM     62  CD  LYS A   9      14.652 -24.577 -14.592  1.00  0.00           C  
ATOM     63  CE  LYS A   9      14.830 -24.713 -16.099  1.00  0.00           C  
ATOM     64  NZ  LYS A   9      16.122 -25.379 -16.423  1.00  0.00           N  
ATOM     65  N   THR A  10      10.345 -25.457 -12.192  1.00  0.00           N  
ATOM     66  CA  THR A  10       9.306 -26.454 -12.484  1.00  0.00           C  
ATOM     67  C   THR A  10       7.905 -25.872 -12.285  1.00  0.00           C  
ATOM     68  O   THR A  10       7.052 -26.024 -13.163  1.00  0.00           O  
ATOM     69  CB  THR A  10       9.524 -27.723 -11.645  1.00  0.00           C  
ATOM     70  OG1 THR A  10      10.720 -28.332 -12.096  1.00  0.00           O  
ATOM     71  CG2 THR A  10       8.419 -28.758 -11.827  1.00  0.00           C  
ATOM     72  N   ILE A  11       7.653 -25.151 -11.189  1.00  0.00           N  
ATOM     73  CA  ILE A  11       6.350 -24.511 -10.948  1.00  0.00           C  
ATOM     74  C   ILE A  11       6.027 -23.463 -12.016  1.00  0.00           C  
ATOM     75  O   ILE A  11       4.922 -23.447 -12.538  1.00  0.00           O  
ATOM     76  CB  ILE A  11       6.273 -23.916  -9.519  1.00  0.00           C  
ATOM     77  CG1 ILE A  11       6.491 -24.953  -8.402  1.00  0.00           C  
ATOM     78  CG2 ILE A  11       4.915 -23.201  -9.299  1.00  0.00           C  
ATOM     79  CD1 ILE A  11       5.561 -26.174  -8.412  1.00  0.00           C  
ATOM     80  N   ALA A  12       6.992 -22.626 -12.409  1.00  0.00           N  
ATOM     81  CA  ALA A  12       6.801 -21.651 -13.478  1.00  0.00           C  
ATOM     82  C   ALA A  12       6.418 -22.325 -14.801  1.00  0.00           C  
ATOM     83  O   ALA A  12       5.550 -21.829 -15.516  1.00  0.00           O  
ATOM     84  CB  ALA A  12       8.074 -20.818 -13.633  1.00  0.00           C  
ATOM     85  N   GLN A  13       7.017 -23.480 -15.115  1.00  0.00           N  
ATOM     86  CA  GLN A  13       6.663 -24.235 -16.319  1.00  0.00           C  
ATOM     87  C   GLN A  13       5.262 -24.841 -16.231  1.00  0.00           C  
ATOM     88  O   GLN A  13       4.546 -24.860 -17.227  1.00  0.00           O  
ATOM     89  CB  GLN A  13       7.730 -25.298 -16.614  1.00  0.00           C  
ATOM     90  CG  GLN A  13       7.636 -25.806 -18.064  1.00  0.00           C  
ATOM     91  CD  GLN A  13       7.912 -24.689 -19.090  1.00  0.00           C  
ATOM     92  OE1 GLN A  13       8.783 -23.857 -18.897  1.00  0.00           O  
ATOM     93  NE2 GLN A  13       7.186 -24.620 -20.183  1.00  0.00           N  
ATOM     94  N   GLN A  14       4.825 -25.294 -15.043  1.00  0.00           N  
ATOM     95  CA  GLN A  14       3.453 -25.747 -14.816  1.00  0.00           C  
ATOM     96  C   GLN A  14       2.450 -24.610 -15.056  1.00  0.00           C  
ATOM     97  O   GLN A  14       1.531 -24.792 -15.858  1.00  0.00           O  
ATOM     98  CB  GLN A  14       3.293 -26.300 -13.396  1.00  0.00           C  
ATOM     99  CG  GLN A  14       3.960 -27.677 -13.215  1.00  0.00           C  
ATOM    100  CD  GLN A  14       3.887 -28.179 -11.766  1.00  0.00           C  
ATOM    101  OE1 GLN A  14       3.544 -27.474 -10.833  1.00  0.00           O  
ATOM    102  NE2 GLN A  14       4.214 -29.429 -11.525  1.00  0.00           N  
ATOM    103  N   VAL A  15       2.669 -23.441 -14.467  1.00  0.00           N  
ATOM    104  CA  VAL A  15       1.790 -22.264 -14.647  1.00  0.00           C  
ATOM    105  C   VAL A  15       1.693 -21.877 -16.124  1.00  0.00           C  
ATOM    106  O   VAL A  15       0.592 -21.724 -16.652  1.00  0.00           O  
ATOM    107  CB  VAL A  15       2.285 -21.077 -13.798  1.00  0.00           C  
ATOM    108  CG1 VAL A  15       1.510 -19.788 -14.079  1.00  0.00           C  
ATOM    109  CG2 VAL A  15       2.132 -21.380 -12.300  1.00  0.00           C  
ATOM    110  N   ARG A  16       2.817 -21.801 -16.843  1.00  0.00           N  
ATOM    111  CA  ARG A  16       2.815 -21.508 -18.285  1.00  0.00           C  
ATOM    112  C   ARG A  16       2.047 -22.563 -19.086  1.00  0.00           C  
ATOM    113  O   ARG A  16       1.303 -22.212 -19.991  1.00  0.00           O  
ATOM    114  CB  ARG A  16       4.255 -21.428 -18.810  1.00  0.00           C  
ATOM    115  CG  ARG A  16       4.970 -20.158 -18.342  1.00  0.00           C  
ATOM    116  CD  ARG A  16       6.413 -20.209 -18.839  1.00  0.00           C  
ATOM    117  NE  ARG A  16       7.182 -19.035 -18.422  1.00  0.00           N  
ATOM    118  CZ  ARG A  16       8.127 -18.439 -19.131  1.00  0.00           C  
ATOM    119  NH1 ARG A  16       8.495 -18.870 -20.305  1.00  0.00           N  
ATOM    120  NH2 ARG A  16       8.723 -17.394 -18.655  1.00  0.00           N  
ATOM    121  N   SER A  17       2.200 -23.840 -18.745  1.00  0.00           N  
ATOM    122  CA  SER A  17       1.505 -24.941 -19.429  1.00  0.00           C  
ATOM    123  C   SER A  17      -0.006 -24.914 -19.178  1.00  0.00           C  
ATOM    124  O   SER A  17      -0.786 -25.162 -20.091  1.00  0.00           O  
ATOM    125  CB  SER A  17       2.079 -26.295 -18.996  1.00  0.00           C  
ATOM    126  OG  SER A  17       3.475 -26.351 -19.231  1.00  0.00           O  
ATOM    127  N   GLU A  18      -0.436 -24.547 -17.961  1.00  0.00           N  
ATOM    128  CA  GLU A  18      -1.848 -24.359 -17.616  1.00  0.00           C  
ATOM    129  C   GLU A  18      -2.467 -23.176 -18.377  1.00  0.00           C  
ATOM    130  O   GLU A  18      -3.575 -23.292 -18.899  1.00  0.00           O  
ATOM    131  CB  GLU A  18      -1.978 -24.132 -16.102  1.00  0.00           C  
ATOM    132  CG  GLU A  18      -1.716 -25.410 -15.288  1.00  0.00           C  
ATOM    133  CD  GLU A  18      -1.490 -25.119 -13.796  1.00  0.00           C  
ATOM    134  OE1 GLU A  18      -0.861 -25.956 -13.110  1.00  0.00           O  
ATOM    135  OE2 GLU A  18      -1.902 -24.051 -13.282  1.00  0.00           O  
ATOM    136  N   VAL A  19      -1.734 -22.061 -18.492  1.00  0.00           N  
ATOM    137  CA  VAL A  19      -2.164 -20.928 -19.323  1.00  0.00           C  
ATOM    138  C   VAL A  19      -2.299 -21.360 -20.783  1.00  0.00           C  
ATOM    139  O   VAL A  19      -3.352 -21.129 -21.380  1.00  0.00           O  
ATOM    140  CB  VAL A  19      -1.211 -19.723 -19.174  1.00  0.00           C  
ATOM    141  CG1 VAL A  19      -1.556 -18.605 -20.165  1.00  0.00           C  
ATOM    142  CG2 VAL A  19      -1.304 -19.118 -17.759  1.00  0.00           C  
ATOM    143  N   ALA A  20      -1.315 -22.052 -21.341  1.00  0.00           N  
ATOM    144  CA  ALA A  20      -1.347 -22.528 -22.727  1.00  0.00           C  
ATOM    145  C   ALA A  20      -2.552 -23.453 -22.996  1.00  0.00           C  
ATOM    146  O   ALA A  20      -3.227 -23.305 -24.012  1.00  0.00           O  
ATOM    147  CB  ALA A  20      -0.024 -23.231 -23.037  1.00  0.00           C  
ATOM    148  N   GLN A  21      -2.878 -24.362 -22.067  1.00  0.00           N  
ATOM    149  CA  GLN A  21      -4.065 -25.218 -22.178  1.00  0.00           C  
ATOM    150  C   GLN A  21      -5.368 -24.413 -22.166  1.00  0.00           C  
ATOM    151  O   GLN A  21      -6.264 -24.693 -22.960  1.00  0.00           O  
ATOM    152  CB  GLN A  21      -4.094 -26.251 -21.040  1.00  0.00           C  
ATOM    153  CG  GLN A  21      -3.175 -27.446 -21.318  1.00  0.00           C  
ATOM    154  CD  GLN A  21      -3.290 -28.531 -20.237  1.00  0.00           C  
ATOM    155  OE1 GLN A  21      -3.864 -28.349 -19.179  1.00  0.00           O  
ATOM    156  NE2 GLN A  21      -2.764 -29.711 -20.484  1.00  0.00           N  
ATOM    157  N   LYS A  22      -5.487 -23.389 -21.300  1.00  0.00           N  
ATOM    158  CA  LYS A  22      -6.663 -22.511 -21.270  1.00  0.00           C  
ATOM    159  C   LYS A  22      -6.799 -21.705 -22.569  1.00  0.00           C  
ATOM    160  O   LYS A  22      -7.901 -21.556 -23.067  1.00  0.00           O  
ATOM    161  CB  LYS A  22      -6.609 -21.583 -20.050  1.00  0.00           C  
ATOM    162  CG  LYS A  22      -6.872 -22.331 -18.726  1.00  0.00           C  
ATOM    163  CD  LYS A  22      -6.778 -21.353 -17.540  1.00  0.00           C  
ATOM    164  CE  LYS A  22      -7.044 -22.071 -16.203  1.00  0.00           C  
ATOM    165  NZ  LYS A  22      -7.021 -21.120 -15.070  1.00  0.00           N  
ATOM    166  N   VAL A  23      -5.698 -21.250 -23.150  1.00  0.00           N  
ATOM    167  CA  VAL A  23      -5.700 -20.583 -24.467  1.00  0.00           C  
ATOM    168  C   VAL A  23      -6.165 -21.547 -25.559  1.00  0.00           C  
ATOM    169  O   VAL A  23      -7.051 -21.198 -26.335  1.00  0.00           O  
ATOM    170  CB  VAL A  23      -4.320 -19.990 -24.806  1.00  0.00           C  
ATOM    171  CG1 VAL A  23      -4.295 -19.387 -26.217  1.00  0.00           C  
ATOM    172  CG2 VAL A  23      -3.960 -18.869 -23.829  1.00  0.00           C  
ATOM    173  N   GLN A  24      -5.662 -22.789 -25.594  1.00  0.00           N  
ATOM    174  CA  GLN A  24      -6.115 -23.821 -26.535  1.00  0.00           C  
ATOM    175  C   GLN A  24      -7.620 -24.075 -26.417  1.00  0.00           C  
ATOM    176  O   GLN A  24      -8.315 -24.132 -27.432  1.00  0.00           O  
ATOM    177  CB  GLN A  24      -5.339 -25.130 -26.281  1.00  0.00           C  
ATOM    178  CG  GLN A  24      -3.913 -25.108 -26.843  1.00  0.00           C  
ATOM    179  CD  GLN A  24      -3.763 -25.842 -28.191  1.00  0.00           C  
ATOM    180  OE1 GLN A  24      -4.532 -26.716 -28.550  1.00  0.00           O  
ATOM    181  NE2 GLN A  24      -2.752 -25.517 -28.950  1.00  0.00           N  
ATOM    182  N   ALA A  25      -8.163 -24.166 -25.196  1.00  0.00           N  
ATOM    183  CA  ALA A  25      -9.591 -24.343 -24.953  1.00  0.00           C  
ATOM    184  C   ALA A  25     -10.415 -23.149 -25.460  1.00  0.00           C  
ATOM    185  O   ALA A  25     -11.456 -23.343 -26.089  1.00  0.00           O  
ATOM    186  CB  ALA A  25      -9.808 -24.595 -23.462  1.00  0.00           C  
ATOM    187  N   ARG A  26      -9.937 -21.902 -25.271  1.00  0.00           N  
ATOM    188  CA  ARG A  26     -10.581 -20.696 -25.817  1.00  0.00           C  
ATOM    189  C   ARG A  26     -10.629 -20.728 -27.345  1.00  0.00           C  
ATOM    190  O   ARG A  26     -11.693 -20.501 -27.917  1.00  0.00           O  
ATOM    191  CB  ARG A  26      -9.856 -19.425 -25.335  1.00  0.00           C  
ATOM    192  CG  ARG A  26     -10.184 -19.076 -23.867  1.00  0.00           C  
ATOM    193  CD  ARG A  26      -9.503 -17.764 -23.431  1.00  0.00           C  
ATOM    194  NE  ARG A  26      -9.972 -16.617 -24.208  1.00  0.00           N  
ATOM    195  CZ  ARG A  26     -11.048 -15.848 -23.988  1.00  0.00           C  
ATOM    196  NH1 ARG A  26     -11.811 -15.976 -22.936  1.00  0.00           N  
ATOM    197  NH2 ARG A  26     -11.363 -14.923 -24.838  1.00  0.00           N  
ATOM    198  N   ILE A  27      -9.522 -21.054 -28.006  1.00  0.00           N  
ATOM    199  CA  ILE A  27      -9.461 -21.165 -29.478  1.00  0.00           C  
ATOM    200  C   ILE A  27     -10.411 -22.258 -29.981  1.00  0.00           C  
ATOM    201  O   ILE A  27     -11.138 -22.035 -30.949  1.00  0.00           O  
ATOM    202  CB  ILE A  27      -8.011 -21.400 -29.941  1.00  0.00           C  
ATOM    203  CG1 ILE A  27      -7.055 -20.228 -29.570  1.00  0.00           C  
ATOM    204  CG2 ILE A  27      -7.935 -21.669 -31.459  1.00  0.00           C  
ATOM    205  CD1 ILE A  27      -7.369 -18.886 -30.211  1.00  0.00           C  
ATOM    206  N   ALA A  28     -10.471 -23.422 -29.320  1.00  0.00           N  
ATOM    207  CA  ALA A  28     -11.390 -24.506 -29.672  1.00  0.00           C  
ATOM    208  C   ALA A  28     -12.872 -24.103 -29.521  1.00  0.00           C  
ATOM    209  O   ALA A  28     -13.710 -24.573 -30.289  1.00  0.00           O  
ATOM    210  CB  ALA A  28     -11.057 -25.723 -28.800  1.00  0.00           C  
ATOM    211  N   ALA A  29     -13.183 -23.195 -28.587  1.00  0.00           N  
ATOM    212  CA  ALA A  29     -14.516 -22.610 -28.401  1.00  0.00           C  
ATOM    213  C   ALA A  29     -14.824 -21.441 -29.366  1.00  0.00           C  
ATOM    214  O   ALA A  29     -15.891 -20.844 -29.277  1.00  0.00           O  
ATOM    215  CB  ALA A  29     -14.662 -22.207 -26.926  1.00  0.00           C  
ATOM    216  N   GLY A  30     -13.916 -21.096 -30.281  1.00  0.00           N  
ATOM    217  CA  GLY A  30     -14.070 -19.976 -31.217  1.00  0.00           C  
ATOM    218  C   GLY A  30     -13.799 -18.598 -30.611  1.00  0.00           C  
ATOM    219  O   GLY A  30     -14.122 -17.585 -31.233  1.00  0.00           O  
ATOM    220  N   LEU A  31     -13.215 -18.544 -29.407  1.00  0.00           N  
ATOM    221  CA  LEU A  31     -12.856 -17.301 -28.732  1.00  0.00           C  
ATOM    222  C   LEU A  31     -11.462 -16.822 -29.162  1.00  0.00           C  
ATOM    223  O   LEU A  31     -10.594 -17.613 -29.526  1.00  0.00           O  
ATOM    224  CB  LEU A  31     -12.931 -17.495 -27.212  1.00  0.00           C  
ATOM    225  CG  LEU A  31     -14.299 -17.982 -26.683  1.00  0.00           C  
ATOM    226  CD1 LEU A  31     -14.196 -18.233 -25.177  1.00  0.00           C  
ATOM    227  CD2 LEU A  31     -15.404 -16.970 -26.948  1.00  0.00           C  
ATOM    228  N   ARG A  32     -11.215 -15.520 -29.051  1.00  0.00           N  
ATOM    229  CA  ARG A  32      -9.892 -14.946 -29.315  1.00  0.00           C  
ATOM    230  C   ARG A  32      -8.865 -15.387 -28.262  1.00  0.00           C  
ATOM    231  O   ARG A  32      -9.200 -15.581 -27.094  1.00  0.00           O  
ATOM    232  CB  ARG A  32      -9.965 -13.415 -29.459  1.00  0.00           C  
ATOM    233  CG  ARG A  32     -10.289 -12.698 -28.136  1.00  0.00           C  
ATOM    234  CD  ARG A  32     -10.253 -11.172 -28.311  1.00  0.00           C  
ATOM    235  NE  ARG A  32     -10.508 -10.490 -27.034  1.00  0.00           N  
ATOM    236  CZ  ARG A  32      -9.621 -10.287 -26.057  1.00  0.00           C  
ATOM    237  NH1 ARG A  32      -8.383 -10.675 -26.138  1.00  0.00           N  
ATOM    238  NH2 ARG A  32      -9.981  -9.681 -24.968  1.00  0.00           N  
ATOM    239  N   ALA A  33      -7.609 -15.483 -28.679  1.00  0.00           N  
ATOM    240  CA  ALA A  33      -6.499 -15.593 -27.746  1.00  0.00           C  
ATOM    241  C   ALA A  33      -6.305 -14.274 -26.975  1.00  0.00           C  
ATOM    242  O   ALA A  33      -6.613 -13.209 -27.518  1.00  0.00           O  
ATOM    243  CB  ALA A  33      -5.234 -15.984 -28.518  1.00  0.00           C  
ATOM    244  N   PRO A  34      -5.771 -14.320 -25.744  1.00  0.00           N  
ATOM    245  CA  PRO A  34      -5.341 -13.111 -25.052  1.00  0.00           C  
ATOM    246  C   PRO A  34      -4.269 -12.362 -25.838  1.00  0.00           C  
ATOM    247  O   PRO A  34      -3.415 -12.975 -26.492  1.00  0.00           O  
ATOM    248  CB  PRO A  34      -4.832 -13.566 -23.683  1.00  0.00           C  
ATOM    249  CG  PRO A  34      -5.511 -14.925 -23.481  1.00  0.00           C  
ATOM    250  CD  PRO A  34      -5.603 -15.480 -24.897  1.00  0.00           C  
ATOM    251  N   GLY A  35      -4.306 -11.033 -25.775  1.00  0.00           N  
ATOM    252  CA  GLY A  35      -3.382 -10.145 -26.458  1.00  0.00           C  
ATOM    253  C   GLY A  35      -2.541  -9.308 -25.496  1.00  0.00           C  
ATOM    254  O   GLY A  35      -3.073  -8.625 -24.620  1.00  0.00           O  
ATOM    255  N   LEU A  36      -1.223  -9.319 -25.689  1.00  0.00           N  
ATOM    256  CA  LEU A  36      -0.281  -8.485 -24.942  1.00  0.00           C  
ATOM    257  C   LEU A  36       0.384  -7.465 -25.873  1.00  0.00           C  
ATOM    258  O   LEU A  36       1.066  -7.841 -26.830  1.00  0.00           O  
ATOM    259  CB  LEU A  36       0.747  -9.391 -24.237  1.00  0.00           C  
ATOM    260  CG  LEU A  36       1.746  -8.627 -23.352  1.00  0.00           C  
ATOM    261  CD1 LEU A  36       1.083  -8.000 -22.126  1.00  0.00           C  
ATOM    262  CD2 LEU A  36       2.831  -9.568 -22.830  1.00  0.00           C  
ATOM    263  N   ALA A  37       0.248  -6.177 -25.559  1.00  0.00           N  
ATOM    264  CA  ALA A  37       1.009  -5.113 -26.198  1.00  0.00           C  
ATOM    265  C   ALA A  37       2.250  -4.777 -25.362  1.00  0.00           C  
ATOM    266  O   ALA A  37       2.156  -4.542 -24.160  1.00  0.00           O  
ATOM    267  CB  ALA A  37       0.113  -3.893 -26.409  1.00  0.00           C  
ATOM    268  N   VAL A  38       3.413  -4.737 -25.997  1.00  0.00           N  
ATOM    269  CA  VAL A  38       4.677  -4.337 -25.370  1.00  0.00           C  
ATOM    270  C   VAL A  38       5.219  -3.111 -26.079  1.00  0.00           C  
ATOM    271  O   VAL A  38       5.530  -3.165 -27.275  1.00  0.00           O  
ATOM    272  CB  VAL A  38       5.710  -5.480 -25.341  1.00  0.00           C  
ATOM    273  CG1 VAL A  38       6.940  -5.060 -24.533  1.00  0.00           C  
ATOM    274  CG2 VAL A  38       5.143  -6.760 -24.699  1.00  0.00           C  
ATOM    275  N   VAL A  39       5.346  -2.018 -25.341  1.00  0.00           N  
ATOM    276  CA  VAL A  39       5.828  -0.727 -25.841  1.00  0.00           C  
ATOM    277  C   VAL A  39       7.263  -0.510 -25.365  1.00  0.00           C  
ATOM    278  O   VAL A  39       7.551  -0.559 -24.169  1.00  0.00           O  
ATOM    279  CB  VAL A  39       4.904   0.427 -25.411  1.00  0.00           C  
ATOM    280  CG1 VAL A  39       5.337   1.739 -26.061  1.00  0.00           C  
ATOM    281  CG2 VAL A  39       3.443   0.159 -25.798  1.00  0.00           C  
ATOM    282  N   LEU A  40       8.154  -0.257 -26.315  1.00  0.00           N  
ATOM    283  CA  LEU A  40       9.547   0.096 -26.079  1.00  0.00           C  
ATOM    284  C   LEU A  40       9.811   1.470 -26.707  1.00  0.00           C  
ATOM    285  O   LEU A  40       9.470   1.683 -27.864  1.00  0.00           O  
ATOM    286  CB  LEU A  40      10.445  -0.998 -26.692  1.00  0.00           C  
ATOM    287  CG  LEU A  40      11.958  -0.745 -26.543  1.00  0.00           C  
ATOM    288  CD1 LEU A  40      12.402  -0.812 -25.079  1.00  0.00           C  
ATOM    289  CD2 LEU A  40      12.744  -1.808 -27.314  1.00  0.00           C  
ATOM    290  N   VAL A  41      10.456   2.373 -25.964  1.00  0.00           N  
ATOM    291  CA  VAL A  41      10.908   3.669 -26.479  1.00  0.00           C  
ATOM    292  C   VAL A  41      12.428   3.704 -26.439  1.00  0.00           C  
ATOM    293  O   VAL A  41      13.037   3.498 -25.387  1.00  0.00           O  
ATOM    294  CB  VAL A  41      10.290   4.856 -25.718  1.00  0.00           C  
ATOM    295  CG1 VAL A  41      10.619   6.168 -26.431  1.00  0.00           C  
ATOM    296  CG2 VAL A  41       8.762   4.744 -25.624  1.00  0.00           C  
ATOM    297  N   GLY A  42      13.046   3.913 -27.594  1.00  0.00           N  
ATOM    298  CA  GLY A  42      14.489   3.862 -27.756  1.00  0.00           C  
ATOM    299  C   GLY A  42      15.054   2.445 -27.906  1.00  0.00           C  
ATOM    300  O   GLY A  42      14.337   1.459 -28.081  1.00  0.00           O  
ATOM    301  N   SER A  43      16.397   2.353 -27.854  1.00  0.00           N  
ATOM    302  CA  SER A  43      17.144   1.147 -28.234  1.00  0.00           C  
ATOM    303  C   SER A  43      18.061   0.608 -27.131  1.00  0.00           C  
ATOM    304  O   SER A  43      19.095   0.003 -27.422  1.00  0.00           O  
ATOM    305  CB  SER A  43      17.908   1.418 -29.542  1.00  0.00           C  
ATOM    306  OG  SER A  43      18.797   2.504 -29.379  1.00  0.00           O  
ATOM    307  N   ASN A  44      17.720   0.798 -25.854  1.00  0.00           N  
ATOM    308  CA  ASN A  44      18.517   0.295 -24.740  1.00  0.00           C  
ATOM    309  C   ASN A  44      18.663  -1.242 -24.819  1.00  0.00           C  
ATOM    310  O   ASN A  44      17.659  -1.961 -24.751  1.00  0.00           O  
ATOM    311  CB  ASN A  44      17.893   0.770 -23.417  1.00  0.00           C  
ATOM    312  CG  ASN A  44      18.677   0.342 -22.175  1.00  0.00           C  
ATOM    313  OD1 ASN A  44      19.354  -0.673 -22.124  1.00  0.00           O  
ATOM    314  ND2 ASN A  44      18.577   1.102 -21.111  1.00  0.00           N  
ATOM    315  N   PRO A  45      19.891  -1.786 -24.894  1.00  0.00           N  
ATOM    316  CA  PRO A  45      20.105  -3.227 -25.030  1.00  0.00           C  
ATOM    317  C   PRO A  45      19.482  -4.061 -23.907  1.00  0.00           C  
ATOM    318  O   PRO A  45      18.973  -5.156 -24.157  1.00  0.00           O  
ATOM    319  CB  PRO A  45      21.623  -3.407 -25.068  1.00  0.00           C  
ATOM    320  CG  PRO A  45      22.139  -2.059 -25.582  1.00  0.00           C  
ATOM    321  CD  PRO A  45      21.149  -1.066 -24.997  1.00  0.00           C  
ATOM    322  N   ALA A  46      19.507  -3.564 -22.668  1.00  0.00           N  
ATOM    323  CA  ALA A  46      18.894  -4.262 -21.536  1.00  0.00           C  
ATOM    324  C   ALA A  46      17.365  -4.344 -21.702  1.00  0.00           C  
ATOM    325  O   ALA A  46      16.775  -5.411 -21.516  1.00  0.00           O  
ATOM    326  CB  ALA A  46      19.293  -3.553 -20.233  1.00  0.00           C  
ATOM    327  N   SER A  47      16.729  -3.248 -22.133  1.00  0.00           N  
ATOM    328  CA  SER A  47      15.295  -3.209 -22.427  1.00  0.00           C  
ATOM    329  C   SER A  47      14.912  -4.184 -23.542  1.00  0.00           C  
ATOM    330  O   SER A  47      13.937  -4.915 -23.402  1.00  0.00           O  
ATOM    331  CB  SER A  47      14.875  -1.788 -22.804  1.00  0.00           C  
ATOM    332  OG  SER A  47      15.131  -0.902 -21.725  1.00  0.00           O  
ATOM    333  N   GLN A  48      15.722  -4.281 -24.613  1.00  0.00           N  
ATOM    334  CA  GLN A  48      15.488  -5.234 -25.705  1.00  0.00           C  
ATOM    335  C   GLN A  48      15.496  -6.693 -25.217  1.00  0.00           C  
ATOM    336  O   GLN A  48      14.662  -7.484 -25.654  1.00  0.00           O  
ATOM    337  CB  GLN A  48      16.542  -5.043 -26.809  1.00  0.00           C  
ATOM    338  CG  GLN A  48      16.349  -3.730 -27.581  1.00  0.00           C  
ATOM    339  CD  GLN A  48      17.390  -3.542 -28.685  1.00  0.00           C  
ATOM    340  OE1 GLN A  48      18.358  -4.272 -28.812  1.00  0.00           O  
ATOM    341  NE2 GLN A  48      17.224  -2.559 -29.533  1.00  0.00           N  
ATOM    342  N   ILE A  49      16.392  -7.054 -24.288  1.00  0.00           N  
ATOM    343  CA  ILE A  49      16.438  -8.407 -23.700  1.00  0.00           C  
ATOM    344  C   ILE A  49      15.145  -8.709 -22.931  1.00  0.00           C  
ATOM    345  O   ILE A  49      14.554  -9.783 -23.093  1.00  0.00           O  
ATOM    346  CB  ILE A  49      17.689  -8.577 -22.810  1.00  0.00           C  
ATOM    347  CG1 ILE A  49      18.970  -8.532 -23.673  1.00  0.00           C  
ATOM    348  CG2 ILE A  49      17.636  -9.903 -22.017  1.00  0.00           C  
ATOM    349  CD1 ILE A  49      20.272  -8.361 -22.859  1.00  0.00           C  
ATOM    350  N   TYR A  50      14.664  -7.755 -22.109  1.00  0.00           N  
ATOM    351  CA  TYR A  50      13.407  -7.932 -21.368  1.00  0.00           C  
ATOM    352  C   TYR A  50      12.200  -8.061 -22.303  1.00  0.00           C  
ATOM    353  O   TYR A  50      11.375  -8.955 -22.119  1.00  0.00           O  
ATOM    354  CB  TYR A  50      13.206  -6.776 -20.377  1.00  0.00           C  
ATOM    355  CG  TYR A  50      14.056  -6.876 -19.131  1.00  0.00           C  
ATOM    356  CD1 TYR A  50      13.792  -7.881 -18.177  1.00  0.00           C  
ATOM    357  CD2 TYR A  50      15.113  -5.969 -18.905  1.00  0.00           C  
ATOM    358  CE1 TYR A  50      14.575  -7.987 -17.017  1.00  0.00           C  
ATOM    359  CE2 TYR A  50      15.901  -6.070 -17.742  1.00  0.00           C  
ATOM    360  CZ  TYR A  50      15.628  -7.082 -16.805  1.00  0.00           C  
ATOM    361  OH  TYR A  50      16.398  -7.188 -15.665  1.00  0.00           O  
ATOM    362  N   VAL A  51      12.118  -7.217 -23.336  1.00  0.00           N  
ATOM    363  CA  VAL A  51      11.047  -7.281 -24.346  1.00  0.00           C  
ATOM    364  C   VAL A  51      11.075  -8.618 -25.090  1.00  0.00           C  
ATOM    365  O   VAL A  51      10.042  -9.267 -25.210  1.00  0.00           O  
ATOM    366  CB  VAL A  51      11.151  -6.089 -25.314  1.00  0.00           C  
ATOM    367  CG1 VAL A  51      10.209  -6.219 -26.507  1.00  0.00           C  
ATOM    368  CG2 VAL A  51      10.791  -4.786 -24.582  1.00  0.00           C  
ATOM    369  N   ALA A  52      12.250  -9.081 -25.522  1.00  0.00           N  
ATOM    370  CA  ALA A  52      12.391 -10.371 -26.192  1.00  0.00           C  
ATOM    371  C   ALA A  52      11.946 -11.544 -25.298  1.00  0.00           C  
ATOM    372  O   ALA A  52      11.252 -12.448 -25.759  1.00  0.00           O  
ATOM    373  CB  ALA A  52      13.845 -10.532 -26.648  1.00  0.00           C  
ATOM    374  N   SER A  53      12.270 -11.503 -23.999  1.00  0.00           N  
ATOM    375  CA  SER A  53      11.817 -12.509 -23.031  1.00  0.00           C  
ATOM    376  C   SER A  53      10.291 -12.531 -22.887  1.00  0.00           C  
ATOM    377  O   SER A  53       9.697 -13.607 -22.863  1.00  0.00           O  
ATOM    378  CB  SER A  53      12.470 -12.254 -21.674  1.00  0.00           C  
ATOM    379  OG  SER A  53      12.095 -13.268 -20.750  1.00  0.00           O  
ATOM    380  N   LYS A  54       9.646 -11.349 -22.834  1.00  0.00           N  
ATOM    381  CA  LYS A  54       8.181 -11.216 -22.752  1.00  0.00           C  
ATOM    382  C   LYS A  54       7.512 -11.732 -24.039  1.00  0.00           C  
ATOM    383  O   LYS A  54       6.593 -12.538 -23.953  1.00  0.00           O  
ATOM    384  CB  LYS A  54       7.796  -9.756 -22.430  1.00  0.00           C  
ATOM    385  CG  LYS A  54       8.185  -9.324 -20.993  1.00  0.00           C  
ATOM    386  CD  LYS A  54       7.906  -7.837 -20.726  1.00  0.00           C  
ATOM    387  CE  LYS A  54       8.257  -7.419 -19.283  1.00  0.00           C  
ATOM    388  NZ  LYS A  54       7.826  -6.039 -18.914  1.00  0.00           N  
ATOM    389  N   ARG A  55       8.024 -11.360 -25.231  1.00  0.00           N  
ATOM    390  CA  ARG A  55       7.528 -11.860 -26.530  1.00  0.00           C  
ATOM    391  C   ARG A  55       7.609 -13.387 -26.616  1.00  0.00           C  
ATOM    392  O   ARG A  55       6.610 -14.030 -26.934  1.00  0.00           O  
ATOM    393  CB  ARG A  55       8.309 -11.226 -27.697  1.00  0.00           C  
ATOM    394  CG  ARG A  55       8.024  -9.731 -27.895  1.00  0.00           C  
ATOM    395  CD  ARG A  55       8.829  -9.176 -29.076  1.00  0.00           C  
ATOM    396  NE  ARG A  55       8.801  -7.690 -29.116  1.00  0.00           N  
ATOM    397  CZ  ARG A  55       9.424  -6.879 -29.971  1.00  0.00           C  
ATOM    398  NH1 ARG A  55      10.079  -7.294 -31.007  1.00  0.00           N  
ATOM    399  NH2 ARG A  55       9.415  -5.598 -29.784  1.00  0.00           N  
ATOM    400  N   LYS A  56       8.747 -13.959 -26.250  1.00  0.00           N  
ATOM    401  CA  LYS A  56       8.939 -15.417 -26.253  1.00  0.00           C  
ATOM    402  C   LYS A  56       7.962 -16.137 -25.319  1.00  0.00           C  
ATOM    403  O   LYS A  56       7.473 -17.207 -25.657  1.00  0.00           O  
ATOM    404  CB  LYS A  56      10.396 -15.723 -25.880  1.00  0.00           C  
ATOM    405  CG  LYS A  56      10.695 -17.225 -26.004  1.00  0.00           C  
ATOM    406  CD  LYS A  56      12.160 -17.527 -25.677  1.00  0.00           C  
ATOM    407  CE  LYS A  56      12.376 -19.027 -25.845  1.00  0.00           C  
ATOM    408  NZ  LYS A  56      13.771 -19.424 -25.562  1.00  0.00           N  
ATOM    409  N   ALA A  57       7.669 -15.552 -24.150  1.00  0.00           N  
ATOM    410  CA  ALA A  57       6.692 -16.119 -23.234  1.00  0.00           C  
ATOM    411  C   ALA A  57       5.266 -16.087 -23.809  1.00  0.00           C  
ATOM    412  O   ALA A  57       4.529 -17.046 -23.615  1.00  0.00           O  
ATOM    413  CB  ALA A  57       6.790 -15.380 -21.894  1.00  0.00           C  
ATOM    414  N   CYS A  58       4.882 -15.040 -24.546  1.00  0.00           N  
ATOM    415  CA  CYS A  58       3.598 -14.969 -25.251  1.00  0.00           C  
ATOM    416  C   CYS A  58       3.481 -16.041 -26.341  1.00  0.00           C  
ATOM    417  O   CYS A  58       2.474 -16.741 -26.402  1.00  0.00           O  
ATOM    418  CB  CYS A  58       3.416 -13.578 -25.871  1.00  0.00           C  
ATOM    419  SG  CYS A  58       3.326 -12.312 -24.581  1.00  0.00           S  
ATOM    420  N   GLU A  59       4.518 -16.200 -27.178  1.00  0.00           N  
ATOM    421  CA  GLU A  59       4.561 -17.239 -28.214  1.00  0.00           C  
ATOM    422  C   GLU A  59       4.425 -18.648 -27.617  1.00  0.00           C  
ATOM    423  O   GLU A  59       3.675 -19.466 -28.130  1.00  0.00           O  
ATOM    424  CB  GLU A  59       5.876 -17.150 -28.998  1.00  0.00           C  
ATOM    425  CG  GLU A  59       5.944 -15.945 -29.944  1.00  0.00           C  
ATOM    426  CD  GLU A  59       7.305 -15.820 -30.660  1.00  0.00           C  
ATOM    427  OE1 GLU A  59       7.415 -14.918 -31.523  1.00  0.00           O  
ATOM    428  OE2 GLU A  59       8.239 -16.585 -30.339  1.00  0.00           O  
ATOM    429  N   GLU A  60       5.094 -18.913 -26.487  1.00  0.00           N  
ATOM    430  CA  GLU A  60       5.062 -20.210 -25.806  1.00  0.00           C  
ATOM    431  C   GLU A  60       3.647 -20.628 -25.379  1.00  0.00           C  
ATOM    432  O   GLU A  60       3.308 -21.813 -25.422  1.00  0.00           O  
ATOM    433  CB  GLU A  60       6.004 -20.150 -24.589  1.00  0.00           C  
ATOM    434  CG  GLU A  60       6.186 -21.503 -23.869  1.00  0.00           C  
ATOM    435  CD  GLU A  60       7.063 -21.416 -22.596  1.00  0.00           C  
ATOM    436  OE1 GLU A  60       7.010 -22.352 -21.768  1.00  0.00           O  
ATOM    437  OE2 GLU A  60       7.788 -20.418 -22.380  1.00  0.00           O  
ATOM    438  N   VAL A  61       2.794 -19.668 -24.998  1.00  0.00           N  
ATOM    439  CA  VAL A  61       1.433 -19.945 -24.510  1.00  0.00           C  
ATOM    440  C   VAL A  61       0.338 -19.654 -25.540  1.00  0.00           C  
ATOM    441  O   VAL A  61      -0.844 -19.826 -25.245  1.00  0.00           O  
ATOM    442  CB  VAL A  61       1.155 -19.242 -23.162  1.00  0.00           C  
ATOM    443  CG1 VAL A  61       2.181 -19.657 -22.108  1.00  0.00           C  
ATOM    444  CG2 VAL A  61       1.143 -17.717 -23.289  1.00  0.00           C  
ATOM    445  N   GLY A  62       0.693 -19.213 -26.750  1.00  0.00           N  
ATOM    446  CA  GLY A  62      -0.241 -18.931 -27.838  1.00  0.00           C  
ATOM    447  C   GLY A  62      -0.973 -17.590 -27.732  1.00  0.00           C  
ATOM    448  O   GLY A  62      -2.049 -17.440 -28.314  1.00  0.00           O  
ATOM    449  N   PHE A  63      -0.418 -16.623 -27.016  1.00  0.00           N  
ATOM    450  CA  PHE A  63      -0.963 -15.267 -26.983  1.00  0.00           C  
ATOM    451  C   PHE A  63      -0.653 -14.510 -28.279  1.00  0.00           C  
ATOM    452  O   PHE A  63       0.380 -14.716 -28.909  1.00  0.00           O  
ATOM    453  CB  PHE A  63      -0.416 -14.473 -25.784  1.00  0.00           C  
ATOM    454  CG  PHE A  63      -0.899 -14.863 -24.407  1.00  0.00           C  
ATOM    455  CD1 PHE A  63      -1.855 -15.865 -24.189  1.00  0.00           C  
ATOM    456  CD2 PHE A  63      -0.382 -14.153 -23.304  1.00  0.00           C  
ATOM    457  CE1 PHE A  63      -2.294 -16.155 -22.884  1.00  0.00           C  
ATOM    458  CE2 PHE A  63      -0.823 -14.443 -22.000  1.00  0.00           C  
ATOM    459  CZ  PHE A  63      -1.782 -15.444 -21.787  1.00  0.00           C  
ATOM    460  N   VAL A  64      -1.523 -13.556 -28.629  1.00  0.00           N  
ATOM    461  CA  VAL A  64      -1.178 -12.521 -29.595  1.00  0.00           C  
ATOM    462  C   VAL A  64      -0.242 -11.529 -28.909  1.00  0.00           C  
ATOM    463  O   VAL A  64      -0.583 -10.959 -27.883  1.00  0.00           O  
ATOM    464  CB  VAL A  64      -2.431 -11.828 -30.158  1.00  0.00           C  
ATOM    465  CG1 VAL A  64      -2.066 -10.697 -31.121  1.00  0.00           C  
ATOM    466  CG2 VAL A  64      -3.301 -12.836 -30.921  1.00  0.00           C  
ATOM    467  N   SER A  65       0.933 -11.297 -29.497  1.00  0.00           N  
ATOM    468  CA  SER A  65       1.857 -10.269 -29.017  1.00  0.00           C  
ATOM    469  C   SER A  65       1.964  -9.151 -30.055  1.00  0.00           C  
ATOM    470  O   SER A  65       2.312  -9.405 -31.210  1.00  0.00           O  
ATOM    471  CB  SER A  65       3.226 -10.880 -28.713  1.00  0.00           C  
ATOM    472  OG  SER A  65       4.126  -9.889 -28.221  1.00  0.00           O  
ATOM    473  N   ARG A  66       1.688  -7.905 -29.654  1.00  0.00           N  
ATOM    474  CA  ARG A  66       1.961  -6.721 -30.471  1.00  0.00           C  
ATOM    475  C   ARG A  66       3.101  -5.929 -29.853  1.00  0.00           C  
ATOM    476  O   ARG A  66       3.117  -5.645 -28.668  1.00  0.00           O  
ATOM    477  CB  ARG A  66       0.720  -5.850 -30.656  1.00  0.00           C  
ATOM    478  CG  ARG A  66      -0.406  -6.544 -31.419  1.00  0.00           C  
ATOM    479  CD  ARG A  66      -1.437  -5.504 -31.841  1.00  0.00           C  
ATOM    480  NE  ARG A  66      -2.753  -6.086 -32.160  1.00  0.00           N  
ATOM    481  CZ  ARG A  66      -3.888  -5.409 -32.149  1.00  0.00           C  
ATOM    482  NH1 ARG A  66      -3.926  -4.109 -32.028  1.00  0.00           N  
ATOM    483  NH2 ARG A  66      -5.022  -6.019 -32.226  1.00  0.00           N  
ATOM    484  N   SER A  67       4.053  -5.574 -30.692  1.00  0.00           N  
ATOM    485  CA  SER A  67       5.252  -4.862 -30.271  1.00  0.00           C  
ATOM    486  C   SER A  67       5.308  -3.503 -30.935  1.00  0.00           C  
ATOM    487  O   SER A  67       5.178  -3.414 -32.152  1.00  0.00           O  
ATOM    488  CB  SER A  67       6.469  -5.680 -30.635  1.00  0.00           C  
ATOM    489  OG  SER A  67       6.443  -6.898 -29.912  1.00  0.00           O  
ATOM    490  N   TYR A  68       5.525  -2.477 -30.118  1.00  0.00           N  
ATOM    491  CA  TYR A  68       5.669  -1.099 -30.554  1.00  0.00           C  
ATOM    492  C   TYR A  68       7.073  -0.640 -30.185  1.00  0.00           C  
ATOM    493  O   TYR A  68       7.362  -0.393 -29.017  1.00  0.00           O  
ATOM    494  CB  TYR A  68       4.580  -0.239 -29.907  1.00  0.00           C  
ATOM    495  CG  TYR A  68       3.175  -0.651 -30.291  1.00  0.00           C  
ATOM    496  CD1 TYR A  68       2.524  -0.024 -31.370  1.00  0.00           C  
ATOM    497  CD2 TYR A  68       2.505  -1.677 -29.582  1.00  0.00           C  
ATOM    498  CE1 TYR A  68       1.221  -0.404 -31.736  1.00  0.00           C  
ATOM    499  CE2 TYR A  68       1.212  -2.067 -29.951  1.00  0.00           C  
ATOM    500  CZ  TYR A  68       0.570  -1.432 -31.024  1.00  0.00           C  
ATOM    501  OH  TYR A  68      -0.701  -1.809 -31.384  1.00  0.00           O  
ATOM    502  N   ASP A  69       7.944  -0.566 -31.183  1.00  0.00           N  
ATOM    503  CA  ASP A  69       9.318  -0.093 -31.035  1.00  0.00           C  
ATOM    504  C   ASP A  69       9.368   1.365 -31.507  1.00  0.00           C  
ATOM    505  O   ASP A  69       9.469   1.651 -32.701  1.00  0.00           O  
ATOM    506  CB  ASP A  69      10.287  -1.034 -31.786  1.00  0.00           C  
ATOM    507  CG  ASP A  69      10.349  -2.456 -31.183  1.00  0.00           C  
ATOM    508  OD1 ASP A  69      10.503  -2.591 -29.949  1.00  0.00           O  
ATOM    509  OD2 ASP A  69      10.250  -3.458 -31.921  1.00  0.00           O  
ATOM    510  N   LEU A  70       9.223   2.298 -30.557  1.00  0.00           N  
ATOM    511  CA  LEU A  70       9.157   3.733 -30.819  1.00  0.00           C  
ATOM    512  C   LEU A  70      10.559   4.356 -30.766  1.00  0.00           C  
ATOM    513  O   LEU A  70      11.389   3.934 -29.958  1.00  0.00           O  
ATOM    514  CB  LEU A  70       8.199   4.410 -29.825  1.00  0.00           C  
ATOM    515  CG  LEU A  70       6.761   3.852 -29.798  1.00  0.00           C  
ATOM    516  CD1 LEU A  70       5.935   4.610 -28.756  1.00  0.00           C  
ATOM    517  CD2 LEU A  70       6.049   3.980 -31.149  1.00  0.00           C  
ATOM    518  N   PRO A  71      10.843   5.380 -31.598  1.00  0.00           N  
ATOM    519  CA  PRO A  71      12.128   6.065 -31.562  1.00  0.00           C  
ATOM    520  C   PRO A  71      12.303   6.871 -30.268  1.00  0.00           C  
ATOM    521  O   PRO A  71      11.335   7.323 -29.662  1.00  0.00           O  
ATOM    522  CB  PRO A  71      12.140   6.954 -32.816  1.00  0.00           C  
ATOM    523  CG  PRO A  71      10.658   7.269 -33.040  1.00  0.00           C  
ATOM    524  CD  PRO A  71       9.965   5.980 -32.599  1.00  0.00           C  
ATOM    525  N   GLU A  72      13.567   7.127 -29.892  1.00  0.00           N  
ATOM    526  CA  GLU A  72      13.935   7.932 -28.710  1.00  0.00           C  
ATOM    527  C   GLU A  72      13.349   9.362 -28.737  1.00  0.00           C  
ATOM    528  O   GLU A  72      13.218  10.014 -27.709  1.00  0.00           O  
ATOM    529  CB  GLU A  72      15.473   8.022 -28.657  1.00  0.00           C  
ATOM    530  CG  GLU A  72      16.053   8.400 -27.274  1.00  0.00           C  
ATOM    531  CD  GLU A  72      16.142   7.211 -26.287  1.00  0.00           C  
ATOM    532  OE1 GLU A  72      16.386   7.460 -25.087  1.00  0.00           O  
ATOM    533  OE2 GLU A  72      16.015   6.045 -26.738  1.00  0.00           O  
ATOM    534  N   THR A  73      12.988   9.865 -29.933  1.00  0.00           N  
ATOM    535  CA  THR A  73      12.384  11.183 -30.163  1.00  0.00           C  
ATOM    536  C   THR A  73      10.876  11.232 -29.885  1.00  0.00           C  
ATOM    537  O   THR A  73      10.286  12.294 -30.035  1.00  0.00           O  
ATOM    538  CB  THR A  73      12.624  11.637 -31.609  1.00  0.00           C  
ATOM    539  OG1 THR A  73      12.117  10.688 -32.518  1.00  0.00           O  
ATOM    540  CG2 THR A  73      14.112  11.807 -31.914  1.00  0.00           C  
ATOM    541  N   THR A  74      10.251  10.110 -29.513  1.00  0.00           N  
ATOM    542  CA  THR A  74       8.822  10.058 -29.189  1.00  0.00           C  
ATOM    543  C   THR A  74       8.519  10.988 -28.019  1.00  0.00           C  
ATOM    544  O   THR A  74       9.165  10.923 -26.972  1.00  0.00           O  
ATOM    545  CB  THR A  74       8.388   8.631 -28.857  1.00  0.00           C  
ATOM    546  OG1 THR A  74       8.672   7.785 -29.946  1.00  0.00           O  
ATOM    547  CG2 THR A  74       6.888   8.493 -28.589  1.00  0.00           C  
ATOM    548  N   SER A  75       7.519  11.858 -28.189  1.00  0.00           N  
ATOM    549  CA  SER A  75       7.064  12.768 -27.143  1.00  0.00           C  
ATOM    550  C   SER A  75       6.198  12.051 -26.097  1.00  0.00           C  
ATOM    551  O   SER A  75       5.614  10.998 -26.353  1.00  0.00           O  
ATOM    552  CB  SER A  75       6.312  13.949 -27.778  1.00  0.00           C  
ATOM    553  OG  SER A  75       5.128  13.510 -28.400  1.00  0.00           O  
ATOM    554  N   GLU A  76       6.060  12.665 -24.917  1.00  0.00           N  
ATOM    555  CA  GLU A  76       5.113  12.187 -23.897  1.00  0.00           C  
ATOM    556  C   GLU A  76       3.682  12.115 -24.463  1.00  0.00           C  
ATOM    557  O   GLU A  76       2.983  11.128 -24.232  1.00  0.00           O  
ATOM    558  CB  GLU A  76       5.181  13.107 -22.656  1.00  0.00           C  
ATOM    559  CG  GLU A  76       4.249  12.661 -21.500  1.00  0.00           C  
ATOM    560  CD  GLU A  76       4.374  13.553 -20.247  1.00  0.00           C  
ATOM    561  OE1 GLU A  76       3.410  14.283 -19.922  1.00  0.00           O  
ATOM    562  OE2 GLU A  76       5.436  13.523 -19.595  1.00  0.00           O  
ATOM    563  N   ALA A  77       3.260  13.122 -25.251  1.00  0.00           N  
ATOM    564  CA  ALA A  77       1.919  13.179 -25.825  1.00  0.00           C  
ATOM    565  C   ALA A  77       1.651  12.026 -26.810  1.00  0.00           C  
ATOM    566  O   ALA A  77       0.625  11.357 -26.694  1.00  0.00           O  
ATOM    567  CB  ALA A  77       1.731  14.548 -26.497  1.00  0.00           C  
ATOM    568  N   GLU A  78       2.591  11.723 -27.709  1.00  0.00           N  
ATOM    569  CA  GLU A  78       2.475  10.604 -28.657  1.00  0.00           C  
ATOM    570  C   GLU A  78       2.433   9.247 -27.933  1.00  0.00           C  
ATOM    571  O   GLU A  78       1.674   8.354 -28.310  1.00  0.00           O  
ATOM    572  CB  GLU A  78       3.675  10.604 -29.615  1.00  0.00           C  
ATOM    573  CG  GLU A  78       3.633  11.741 -30.660  1.00  0.00           C  
ATOM    574  CD  GLU A  78       4.997  11.945 -31.337  1.00  0.00           C  
ATOM    575  OE1 GLU A  78       5.044  12.063 -32.577  1.00  0.00           O  
ATOM    576  OE2 GLU A  78       6.003  12.020 -30.593  1.00  0.00           O  
ATOM    577  N   LEU A  79       3.228   9.084 -26.873  1.00  0.00           N  
ATOM    578  CA  LEU A  79       3.216   7.861 -26.079  1.00  0.00           C  
ATOM    579  C   LEU A  79       1.882   7.690 -25.339  1.00  0.00           C  
ATOM    580  O   LEU A  79       1.326   6.594 -25.338  1.00  0.00           O  
ATOM    581  CB  LEU A  79       4.424   7.858 -25.126  1.00  0.00           C  
ATOM    582  CG  LEU A  79       4.531   6.592 -24.257  1.00  0.00           C  
ATOM    583  CD1 LEU A  79       4.604   5.295 -25.073  1.00  0.00           C  
ATOM    584  CD2 LEU A  79       5.807   6.677 -23.410  1.00  0.00           C  
ATOM    585  N   LEU A  80       1.347   8.762 -24.750  1.00  0.00           N  
ATOM    586  CA  LEU A  80       0.041   8.733 -24.079  1.00  0.00           C  
ATOM    587  C   LEU A  80      -1.095   8.418 -25.063  1.00  0.00           C  
ATOM    588  O   LEU A  80      -1.972   7.620 -24.733  1.00  0.00           O  
ATOM    589  CB  LEU A  80      -0.204  10.078 -23.371  1.00  0.00           C  
ATOM    590  CG  LEU A  80       0.671  10.324 -22.126  1.00  0.00           C  
ATOM    591  CD1 LEU A  80       0.457  11.755 -21.630  1.00  0.00           C  
ATOM    592  CD2 LEU A  80       0.342   9.375 -20.978  1.00  0.00           C  
ATOM    593  N   GLU A  81      -1.057   8.963 -26.286  1.00  0.00           N  
ATOM    594  CA  GLU A  81      -2.045   8.666 -27.333  1.00  0.00           C  
ATOM    595  C   GLU A  81      -1.994   7.192 -27.776  1.00  0.00           C  
ATOM    596  O   GLU A  81      -3.034   6.558 -27.977  1.00  0.00           O  
ATOM    597  CB  GLU A  81      -1.807   9.626 -28.511  1.00  0.00           C  
ATOM    598  CG  GLU A  81      -2.922   9.556 -29.569  1.00  0.00           C  
ATOM    599  CD  GLU A  81      -2.770  10.616 -30.677  1.00  0.00           C  
ATOM    600  OE1 GLU A  81      -3.789  10.898 -31.350  1.00  0.00           O  
ATOM    601  OE2 GLU A  81      -1.661  11.165 -30.864  1.00  0.00           O  
ATOM    602  N   LEU A  82      -0.795   6.591 -27.843  1.00  0.00           N  
ATOM    603  CA  LEU A  82      -0.659   5.153 -28.065  1.00  0.00           C  
ATOM    604  C   LEU A  82      -1.272   4.347 -26.911  1.00  0.00           C  
ATOM    605  O   LEU A  82      -1.984   3.371 -27.162  1.00  0.00           O  
ATOM    606  CB  LEU A  82       0.819   4.793 -28.290  1.00  0.00           C  
ATOM    607  CG  LEU A  82       1.065   3.277 -28.446  1.00  0.00           C  
ATOM    608  CD1 LEU A  82       0.337   2.681 -29.660  1.00  0.00           C  
ATOM    609  CD2 LEU A  82       2.558   3.016 -28.630  1.00  0.00           C  
ATOM    610  N   ILE A  83      -1.030   4.728 -25.654  1.00  0.00           N  
ATOM    611  CA  ILE A  83      -1.635   4.062 -24.487  1.00  0.00           C  
ATOM    612  C   ILE A  83      -3.167   4.154 -24.542  1.00  0.00           C  
ATOM    613  O   ILE A  83      -3.835   3.144 -24.337  1.00  0.00           O  
ATOM    614  CB  ILE A  83      -1.072   4.603 -23.156  1.00  0.00           C  
ATOM    615  CG1 ILE A  83       0.443   4.375 -22.978  1.00  0.00           C  
ATOM    616  CG2 ILE A  83      -1.813   3.985 -21.946  1.00  0.00           C  
ATOM    617  CD1 ILE A  83       0.939   2.945 -23.158  1.00  0.00           C  
ATOM    618  N   ASP A  84      -3.730   5.317 -24.886  1.00  0.00           N  
ATOM    619  CA  ASP A  84      -5.174   5.501 -25.030  1.00  0.00           C  
ATOM    620  C   ASP A  84      -5.749   4.597 -26.134  1.00  0.00           C  
ATOM    621  O   ASP A  84      -6.780   3.934 -25.938  1.00  0.00           O  
ATOM    622  CB  ASP A  84      -5.491   6.993 -25.300  1.00  0.00           C  
ATOM    623  CG  ASP A  84      -5.222   7.912 -24.097  1.00  0.00           C  
ATOM    624  OD1 ASP A  84      -5.202   7.428 -22.944  1.00  0.00           O  
ATOM    625  OD2 ASP A  84      -5.060   9.143 -24.284  1.00  0.00           O  
ATOM    626  N   THR A  85      -5.038   4.475 -27.263  1.00  0.00           N  
ATOM    627  CA  THR A  85      -5.402   3.549 -28.351  1.00  0.00           C  
ATOM    628  C   THR A  85      -5.406   2.094 -27.874  1.00  0.00           C  
ATOM    629  O   THR A  85      -6.362   1.355 -28.129  1.00  0.00           O  
ATOM    630  CB  THR A  85      -4.434   3.707 -29.537  1.00  0.00           C  
ATOM    631  OG1 THR A  85      -4.473   5.024 -30.026  1.00  0.00           O  
ATOM    632  CG2 THR A  85      -4.804   2.806 -30.724  1.00  0.00           C  
ATOM    633  N   LEU A  86      -4.371   1.677 -27.133  1.00  0.00           N  
ATOM    634  CA  LEU A  86      -4.268   0.318 -26.591  1.00  0.00           C  
ATOM    635  C   LEU A  86      -5.293   0.039 -25.480  1.00  0.00           C  
ATOM    636  O   LEU A  86      -5.792  -1.084 -25.374  1.00  0.00           O  
ATOM    637  CB  LEU A  86      -2.840   0.096 -26.074  1.00  0.00           C  
ATOM    638  CG  LEU A  86      -1.757   0.047 -27.167  1.00  0.00           C  
ATOM    639  CD1 LEU A  86      -0.373   0.006 -26.501  1.00  0.00           C  
ATOM    640  CD2 LEU A  86      -1.898  -1.180 -28.060  1.00  0.00           C  
ATOM    641  N   ASN A  87      -5.638   1.047 -24.669  1.00  0.00           N  
ATOM    642  CA  ASN A  87      -6.719   0.944 -23.690  1.00  0.00           C  
ATOM    643  C   ASN A  87      -8.065   0.665 -24.370  1.00  0.00           C  
ATOM    644  O   ASN A  87      -8.832  -0.173 -23.884  1.00  0.00           O  
ATOM    645  CB  ASN A  87      -6.792   2.242 -22.855  1.00  0.00           C  
ATOM    646  CG  ASN A  87      -5.763   2.329 -21.735  1.00  0.00           C  
ATOM    647  OD1 ASN A  87      -5.271   1.353 -21.219  1.00  0.00           O  
ATOM    648  ND2 ASN A  87      -5.479   3.534 -21.277  1.00  0.00           N  
ATOM    649  N   ALA A  88      -8.338   1.310 -25.510  1.00  0.00           N  
ATOM    650  CA  ALA A  88      -9.580   1.146 -26.268  1.00  0.00           C  
ATOM    651  C   ALA A  88      -9.608  -0.110 -27.162  1.00  0.00           C  
ATOM    652  O   ALA A  88     -10.694  -0.554 -27.546  1.00  0.00           O  
ATOM    653  CB  ALA A  88      -9.795   2.428 -27.080  1.00  0.00           C  
ATOM    654  N   ASP A  89      -8.465  -0.713 -27.495  1.00  0.00           N  
ATOM    655  CA  ASP A  89      -8.395  -1.914 -28.341  1.00  0.00           C  
ATOM    656  C   ASP A  89      -8.870  -3.160 -27.576  1.00  0.00           C  
ATOM    657  O   ASP A  89      -8.188  -3.685 -26.693  1.00  0.00           O  
ATOM    658  CB  ASP A  89      -6.984  -2.070 -28.928  1.00  0.00           C  
ATOM    659  CG  ASP A  89      -6.861  -3.192 -29.978  1.00  0.00           C  
ATOM    660  OD1 ASP A  89      -7.645  -4.168 -29.959  1.00  0.00           O  
ATOM    661  OD2 ASP A  89      -5.942  -3.130 -30.823  1.00  0.00           O  
ATOM    662  N   ASN A  90     -10.051  -3.671 -27.938  1.00  0.00           N  
ATOM    663  CA  ASN A  90     -10.667  -4.834 -27.300  1.00  0.00           C  
ATOM    664  C   ASN A  90      -9.947  -6.172 -27.563  1.00  0.00           C  
ATOM    665  O   ASN A  90     -10.304  -7.185 -26.983  1.00  0.00           O  
ATOM    666  CB  ASN A  90     -12.152  -4.899 -27.701  1.00  0.00           C  
ATOM    667  CG  ASN A  90     -12.383  -5.216 -29.179  1.00  0.00           C  
ATOM    668  OD1 ASN A  90     -11.485  -5.299 -29.986  1.00  0.00           O  
ATOM    669  ND2 ASN A  90     -13.622  -5.397 -29.563  1.00  0.00           N  
ATOM    670  N   THR A  91      -8.926  -6.185 -28.430  1.00  0.00           N  
ATOM    671  CA  THR A  91      -8.077  -7.363 -28.669  1.00  0.00           C  
ATOM    672  C   THR A  91      -6.816  -7.372 -27.810  1.00  0.00           C  
ATOM    673  O   THR A  91      -6.065  -8.353 -27.827  1.00  0.00           O  
ATOM    674  CB  THR A  91      -7.717  -7.518 -30.154  1.00  0.00           C  
ATOM    675  OG1 THR A  91      -6.780  -6.563 -30.587  1.00  0.00           O  
ATOM    676  CG2 THR A  91      -8.927  -7.422 -31.073  1.00  0.00           C  
ATOM    677  N   ILE A  92      -6.573  -6.317 -27.047  1.00  0.00           N  
ATOM    678  CA  ILE A  92      -5.451  -6.188 -26.123  1.00  0.00           C  
ATOM    679  C   ILE A  92      -5.949  -6.326 -24.683  1.00  0.00           C  
ATOM    680  O   ILE A  92      -6.770  -5.529 -24.227  1.00  0.00           O  
ATOM    681  CB  ILE A  92      -4.697  -4.862 -26.362  1.00  0.00           C  
ATOM    682  CG1 ILE A  92      -4.111  -4.775 -27.780  1.00  0.00           C  
ATOM    683  CG2 ILE A  92      -3.604  -4.636 -25.312  1.00  0.00           C  
ATOM    684  CD1 ILE A  92      -3.094  -5.877 -28.145  1.00  0.00           C  
ATOM    685  N   ASP A  93      -5.409  -7.293 -23.956  1.00  0.00           N  
ATOM    686  CA  ASP A  93      -5.729  -7.572 -22.549  1.00  0.00           C  
ATOM    687  C   ASP A  93      -4.680  -7.002 -21.598  1.00  0.00           C  
ATOM    688  O   ASP A  93      -5.011  -6.537 -20.507  1.00  0.00           O  
ATOM    689  CB  ASP A  93      -5.852  -9.085 -22.361  1.00  0.00           C  
ATOM    690  CG  ASP A  93      -6.932  -9.652 -23.274  1.00  0.00           C  
ATOM    691  OD1 ASP A  93      -8.119  -9.306 -23.081  1.00  0.00           O  
ATOM    692  OD2 ASP A  93      -6.597 -10.393 -24.217  1.00  0.00           O  
ATOM    693  N   GLY A  94      -3.411  -7.004 -22.022  1.00  0.00           N  
ATOM    694  CA  GLY A  94      -2.298  -6.477 -21.256  1.00  0.00           C  
ATOM    695  C   GLY A  94      -1.500  -5.424 -22.024  1.00  0.00           C  
ATOM    696  O   GLY A  94      -1.236  -5.573 -23.212  1.00  0.00           O  
ATOM    697  N   ILE A  95      -1.074  -4.392 -21.319  1.00  0.00           N  
ATOM    698  CA  ILE A  95      -0.184  -3.341 -21.825  1.00  0.00           C  
ATOM    699  C   ILE A  95       1.047  -3.284 -20.930  1.00  0.00           C  
ATOM    700  O   ILE A  95       0.943  -3.114 -19.712  1.00  0.00           O  
ATOM    701  CB  ILE A  95      -0.902  -1.979 -21.907  1.00  0.00           C  
ATOM    702  CG1 ILE A  95      -2.176  -2.049 -22.780  1.00  0.00           C  
ATOM    703  CG2 ILE A  95       0.071  -0.914 -22.478  1.00  0.00           C  
ATOM    704  CD1 ILE A  95      -3.079  -0.810 -22.648  1.00  0.00           C  
ATOM    705  N   LEU A  96       2.225  -3.396 -21.539  1.00  0.00           N  
ATOM    706  CA  LEU A  96       3.503  -3.239 -20.872  1.00  0.00           C  
ATOM    707  C   LEU A  96       4.284  -2.098 -21.514  1.00  0.00           C  
ATOM    708  O   LEU A  96       4.565  -2.136 -22.711  1.00  0.00           O  
ATOM    709  CB  LEU A  96       4.310  -4.538 -20.959  1.00  0.00           C  
ATOM    710  CG  LEU A  96       3.699  -5.705 -20.170  1.00  0.00           C  
ATOM    711  CD1 LEU A  96       4.507  -6.966 -20.468  1.00  0.00           C  
ATOM    712  CD2 LEU A  96       3.724  -5.450 -18.666  1.00  0.00           C  
ATOM    713  N   VAL A  97       4.693  -1.131 -20.707  1.00  0.00           N  
ATOM    714  CA  VAL A  97       5.640  -0.089 -21.109  1.00  0.00           C  
ATOM    715  C   VAL A  97       6.991  -0.415 -20.483  1.00  0.00           C  
ATOM    716  O   VAL A  97       7.136  -0.430 -19.260  1.00  0.00           O  
ATOM    717  CB  VAL A  97       5.141   1.315 -20.734  1.00  0.00           C  
ATOM    718  CG1 VAL A  97       6.146   2.379 -21.179  1.00  0.00           C  
ATOM    719  CG2 VAL A  97       3.801   1.613 -21.412  1.00  0.00           C  
ATOM    720  N   GLN A  98       7.989  -0.713 -21.317  1.00  0.00           N  
ATOM    721  CA  GLN A  98       9.309  -1.079 -20.829  1.00  0.00           C  
ATOM    722  C   GLN A  98      10.059   0.153 -20.312  1.00  0.00           C  
ATOM    723  O   GLN A  98      10.269   1.122 -21.031  1.00  0.00           O  
ATOM    724  CB  GLN A  98      10.074  -1.832 -21.937  1.00  0.00           C  
ATOM    725  CG  GLN A  98      11.451  -2.337 -21.485  1.00  0.00           C  
ATOM    726  CD  GLN A  98      11.381  -3.273 -20.278  1.00  0.00           C  
ATOM    727  OE1 GLN A  98      10.690  -4.273 -20.273  1.00  0.00           O  
ATOM    728  NE2 GLN A  98      12.095  -2.975 -19.220  1.00  0.00           N  
ATOM    729  N   LEU A  99      10.512   0.074 -19.064  1.00  0.00           N  
ATOM    730  CA  LEU A  99      11.353   1.100 -18.438  1.00  0.00           C  
ATOM    731  C   LEU A  99      12.854   0.815 -18.657  1.00  0.00           C  
ATOM    732  O   LEU A  99      13.235  -0.347 -18.815  1.00  0.00           O  
ATOM    733  CB  LEU A  99      10.989   1.219 -16.952  1.00  0.00           C  
ATOM    734  CG  LEU A  99       9.534   1.635 -16.657  1.00  0.00           C  
ATOM    735  CD1 LEU A  99       9.350   1.753 -15.150  1.00  0.00           C  
ATOM    736  CD2 LEU A  99       9.153   2.964 -17.305  1.00  0.00           C  
ATOM    737  N   PRO A 100      13.734   1.850 -18.599  1.00  0.00           N  
ATOM    738  CA  PRO A 100      13.412   3.266 -18.437  1.00  0.00           C  
ATOM    739  C   PRO A 100      12.868   3.901 -19.719  1.00  0.00           C  
ATOM    740  O   PRO A 100      13.186   3.453 -20.826  1.00  0.00           O  
ATOM    741  CB  PRO A 100      14.732   3.918 -18.010  1.00  0.00           C  
ATOM    742  CG  PRO A 100      15.781   3.079 -18.749  1.00  0.00           C  
ATOM    743  CD  PRO A 100      15.171   1.670 -18.721  1.00  0.00           C  
ATOM    744  N   LEU A 101      12.093   4.975 -19.572  1.00  0.00           N  
ATOM    745  CA  LEU A 101      11.706   5.882 -20.654  1.00  0.00           C  
ATOM    746  C   LEU A 101      12.749   7.009 -20.817  1.00  0.00           C  
ATOM    747  O   LEU A 101      13.546   7.232 -19.896  1.00  0.00           O  
ATOM    748  CB  LEU A 101      10.292   6.432 -20.378  1.00  0.00           C  
ATOM    749  CG  LEU A 101       9.168   5.376 -20.445  1.00  0.00           C  
ATOM    750  CD1 LEU A 101       7.842   5.996 -20.011  1.00  0.00           C  
ATOM    751  CD2 LEU A 101       8.984   4.816 -21.855  1.00  0.00           C  
ATOM    752  N   PRO A 102      12.752   7.742 -21.950  1.00  0.00           N  
ATOM    753  CA  PRO A 102      13.553   8.946 -22.114  1.00  0.00           C  
ATOM    754  C   PRO A 102      13.315   9.965 -20.993  1.00  0.00           C  
ATOM    755  O   PRO A 102      12.198  10.110 -20.492  1.00  0.00           O  
ATOM    756  CB  PRO A 102      13.168   9.521 -23.482  1.00  0.00           C  
ATOM    757  CG  PRO A 102      12.697   8.292 -24.258  1.00  0.00           C  
ATOM    758  CD  PRO A 102      12.030   7.445 -23.177  1.00  0.00           C  
ATOM    759  N   ALA A 103      14.367  10.735 -20.632  1.00  0.00           N  
ATOM    760  CA  ALA A 103      14.322  11.649 -19.489  1.00  0.00           C  
ATOM    761  C   ALA A 103      13.263  12.769 -19.596  1.00  0.00           C  
ATOM    762  O   ALA A 103      12.875  13.339 -18.580  1.00  0.00           O  
ATOM    763  CB  ALA A 103      15.724  12.245 -19.304  1.00  0.00           C  
ATOM    764  N   GLY A 104      12.794  13.087 -20.796  1.00  0.00           N  
ATOM    765  CA  GLY A 104      11.739  14.079 -21.036  1.00  0.00           C  
ATOM    766  C   GLY A 104      10.310  13.566 -20.827  1.00  0.00           C  
ATOM    767  O   GLY A 104       9.379  14.358 -20.914  1.00  0.00           O  
ATOM    768  N   ILE A 105      10.132  12.267 -20.576  1.00  0.00           N  
ATOM    769  CA  ILE A 105       8.819  11.635 -20.396  1.00  0.00           C  
ATOM    770  C   ILE A 105       8.570  11.379 -18.907  1.00  0.00           C  
ATOM    771  O   ILE A 105       9.383  10.746 -18.236  1.00  0.00           O  
ATOM    772  CB  ILE A 105       8.702  10.353 -21.248  1.00  0.00           C  
ATOM    773  CG1 ILE A 105       8.897  10.686 -22.750  1.00  0.00           C  
ATOM    774  CG2 ILE A 105       7.347   9.675 -21.008  1.00  0.00           C  
ATOM    775  CD1 ILE A 105       8.810   9.479 -23.703  1.00  0.00           C  
ATOM    776  N   ASP A 106       7.419  11.815 -18.413  1.00  0.00           N  
ATOM    777  CA  ASP A 106       6.972  11.496 -17.057  1.00  0.00           C  
ATOM    778  C   ASP A 106       6.518  10.029 -16.986  1.00  0.00           C  
ATOM    779  O   ASP A 106       5.405   9.656 -17.372  1.00  0.00           O  
ATOM    780  CB  ASP A 106       5.892  12.489 -16.592  1.00  0.00           C  
ATOM    781  CG  ASP A 106       5.469  12.299 -15.125  1.00  0.00           C  
ATOM    782  OD1 ASP A 106       5.709  11.204 -14.561  1.00  0.00           O  
ATOM    783  OD2 ASP A 106       4.874  13.239 -14.570  1.00  0.00           O  
ATOM    784  N   ASN A 107       7.383   9.185 -16.436  1.00  0.00           N  
ATOM    785  CA  ASN A 107       7.111   7.760 -16.239  1.00  0.00           C  
ATOM    786  C   ASN A 107       5.805   7.509 -15.472  1.00  0.00           C  
ATOM    787  O   ASN A 107       5.099   6.554 -15.771  1.00  0.00           O  
ATOM    788  CB  ASN A 107       8.271   7.134 -15.444  1.00  0.00           C  
ATOM    789  CG  ASN A 107       9.586   7.076 -16.211  1.00  0.00           C  
ATOM    790  OD1 ASN A 107       9.655   6.747 -17.369  1.00  0.00           O  
ATOM    791  ND2 ASN A 107      10.697   7.326 -15.555  1.00  0.00           N  
ATOM    792  N   VAL A 108       5.492   8.342 -14.456  1.00  0.00           N  
ATOM    793  CA  VAL A 108       4.314   8.147 -13.610  1.00  0.00           C  
ATOM    794  C   VAL A 108       3.043   8.367 -14.427  1.00  0.00           C  
ATOM    795  O   VAL A 108       2.185   7.488 -14.438  1.00  0.00           O  
ATOM    796  CB  VAL A 108       4.344   9.054 -12.370  1.00  0.00           C  
ATOM    797  CG1 VAL A 108       3.078   8.892 -11.518  1.00  0.00           C  
ATOM    798  CG2 VAL A 108       5.548   8.711 -11.482  1.00  0.00           C  
ATOM    799  N   LYS A 109       2.946   9.473 -15.182  1.00  0.00           N  
ATOM    800  CA  LYS A 109       1.791   9.739 -16.049  1.00  0.00           C  
ATOM    801  C   LYS A 109       1.572   8.625 -17.067  1.00  0.00           C  
ATOM    802  O   LYS A 109       0.436   8.219 -17.279  1.00  0.00           O  
ATOM    803  CB  LYS A 109       1.973  11.042 -16.818  1.00  0.00           C  
ATOM    804  CG  LYS A 109       1.813  12.307 -15.966  1.00  0.00           C  
ATOM    805  CD  LYS A 109       1.940  13.482 -16.934  1.00  0.00           C  
ATOM    806  CE  LYS A 109       2.077  14.838 -16.263  1.00  0.00           C  
ATOM    807  NZ  LYS A 109       2.607  15.782 -17.286  1.00  0.00           N  
ATOM    808  N   VAL A 110       2.637   8.146 -17.707  1.00  0.00           N  
ATOM    809  CA  VAL A 110       2.540   7.096 -18.728  1.00  0.00           C  
ATOM    810  C   VAL A 110       2.040   5.779 -18.115  1.00  0.00           C  
ATOM    811  O   VAL A 110       1.098   5.188 -18.634  1.00  0.00           O  
ATOM    812  CB  VAL A 110       3.881   6.903 -19.453  1.00  0.00           C  
ATOM    813  CG1 VAL A 110       3.851   5.698 -20.398  1.00  0.00           C  
ATOM    814  CG2 VAL A 110       4.210   8.148 -20.294  1.00  0.00           C  
ATOM    815  N   LEU A 111       2.628   5.337 -17.006  1.00  0.00           N  
ATOM    816  CA  LEU A 111       2.241   4.077 -16.363  1.00  0.00           C  
ATOM    817  C   LEU A 111       0.824   4.136 -15.774  1.00  0.00           C  
ATOM    818  O   LEU A 111       0.076   3.173 -15.893  1.00  0.00           O  
ATOM    819  CB  LEU A 111       3.273   3.713 -15.284  1.00  0.00           C  
ATOM    820  CG  LEU A 111       4.671   3.363 -15.828  1.00  0.00           C  
ATOM    821  CD1 LEU A 111       5.628   3.149 -14.646  1.00  0.00           C  
ATOM    822  CD2 LEU A 111       4.683   2.099 -16.687  1.00  0.00           C  
ATOM    823  N   GLU A 112       0.427   5.274 -15.196  1.00  0.00           N  
ATOM    824  CA  GLU A 112      -0.920   5.467 -14.655  1.00  0.00           C  
ATOM    825  C   GLU A 112      -1.993   5.694 -15.735  1.00  0.00           C  
ATOM    826  O   GLU A 112      -3.178   5.584 -15.447  1.00  0.00           O  
ATOM    827  CB  GLU A 112      -0.934   6.614 -13.621  1.00  0.00           C  
ATOM    828  CG  GLU A 112      -0.148   6.276 -12.341  1.00  0.00           C  
ATOM    829  CD  GLU A 112      -0.324   7.301 -11.200  1.00  0.00           C  
ATOM    830  OE1 GLU A 112       0.374   7.154 -10.161  1.00  0.00           O  
ATOM    831  OE2 GLU A 112      -1.182   8.207 -11.294  1.00  0.00           O  
ATOM    832  N   ARG A 113      -1.602   5.977 -16.986  1.00  0.00           N  
ATOM    833  CA  ARG A 113      -2.535   6.054 -18.117  1.00  0.00           C  
ATOM    834  C   ARG A 113      -3.031   4.678 -18.568  1.00  0.00           C  
ATOM    835  O   ARG A 113      -4.119   4.584 -19.127  1.00  0.00           O  
ATOM    836  CB  ARG A 113      -1.888   6.827 -19.279  1.00  0.00           C  
ATOM    837  CG  ARG A 113      -2.832   7.085 -20.474  1.00  0.00           C  
ATOM    838  CD  ARG A 113      -4.019   8.006 -20.147  1.00  0.00           C  
ATOM    839  NE  ARG A 113      -3.585   9.397 -19.948  1.00  0.00           N  
ATOM    840  CZ  ARG A 113      -3.539  10.356 -20.870  1.00  0.00           C  
ATOM    841  NH1 ARG A 113      -3.941  10.167 -22.093  1.00  0.00           N  
ATOM    842  NH2 ARG A 113      -3.086  11.535 -20.570  1.00  0.00           N  
ATOM    843  N   ILE A 114      -2.267   3.611 -18.324  1.00  0.00           N  
ATOM    844  CA  ILE A 114      -2.691   2.236 -18.608  1.00  0.00           C  
ATOM    845  C   ILE A 114      -3.931   1.935 -17.761  1.00  0.00           C  
ATOM    846  O   ILE A 114      -3.929   2.140 -16.543  1.00  0.00           O  
ATOM    847  CB  ILE A 114      -1.553   1.231 -18.325  1.00  0.00           C  
ATOM    848  CG1 ILE A 114      -0.305   1.539 -19.197  1.00  0.00           C  
ATOM    849  CG2 ILE A 114      -2.031  -0.213 -18.585  1.00  0.00           C  
ATOM    850  CD1 ILE A 114       0.949   0.733 -18.815  1.00  0.00           C  
ATOM    851  N   HIS A 115      -4.996   1.440 -18.396  1.00  0.00           N  
ATOM    852  CA  HIS A 115      -6.189   1.033 -17.659  1.00  0.00           C  
ATOM    853  C   HIS A 115      -5.827  -0.058 -16.634  1.00  0.00           C  
ATOM    854  O   HIS A 115      -5.140  -1.014 -17.015  1.00  0.00           O  
ATOM    855  CB  HIS A 115      -7.278   0.571 -18.633  1.00  0.00           C  
ATOM    856  CG  HIS A 115      -8.612   0.418 -17.954  1.00  0.00           C  
ATOM    857  ND1 HIS A 115      -9.052  -0.682 -17.255  1.00  0.00           N  
ATOM    858  CD2 HIS A 115      -9.599   1.366 -17.850  1.00  0.00           C  
ATOM    859  CE1 HIS A 115     -10.267  -0.393 -16.742  1.00  0.00           C  
ATOM    860  NE2 HIS A 115     -10.631   0.836 -17.085  1.00  0.00           N  
ATOM    861  N   PRO A 116      -6.273   0.014 -15.372  1.00  0.00           N  
ATOM    862  CA  PRO A 116      -5.896  -0.964 -14.345  1.00  0.00           C  
ATOM    863  C   PRO A 116      -6.159  -2.424 -14.727  1.00  0.00           C  
ATOM    864  O   PRO A 116      -5.365  -3.297 -14.394  1.00  0.00           O  
ATOM    865  CB  PRO A 116      -6.699  -0.565 -13.103  1.00  0.00           C  
ATOM    866  CG  PRO A 116      -6.849   0.937 -13.263  1.00  0.00           C  
ATOM    867  CD  PRO A 116      -7.003   1.116 -14.779  1.00  0.00           C  
ATOM    868  N   ASP A 117      -7.224  -2.684 -15.489  1.00  0.00           N  
ATOM    869  CA  ASP A 117      -7.580  -4.024 -15.974  1.00  0.00           C  
ATOM    870  C   ASP A 117      -6.712  -4.513 -17.150  1.00  0.00           C  
ATOM    871  O   ASP A 117      -6.849  -5.661 -17.584  1.00  0.00           O  
ATOM    872  CB  ASP A 117      -9.072  -4.058 -16.328  1.00  0.00           C  
ATOM    873  CG  ASP A 117     -10.002  -3.909 -15.118  1.00  0.00           C  
ATOM    874  OD1 ASP A 117      -9.533  -4.011 -13.958  1.00  0.00           O  
ATOM    875  OD2 ASP A 117     -11.220  -3.771 -15.320  1.00  0.00           O  
ATOM    876  N   LYS A 118      -5.808  -3.665 -17.664  1.00  0.00           N  
ATOM    877  CA  LYS A 118      -4.766  -4.008 -18.644  1.00  0.00           C  
ATOM    878  C   LYS A 118      -3.347  -3.889 -18.067  1.00  0.00           C  
ATOM    879  O   LYS A 118      -2.382  -4.218 -18.753  1.00  0.00           O  
ATOM    880  CB  LYS A 118      -4.923  -3.175 -19.921  1.00  0.00           C  
ATOM    881  CG  LYS A 118      -6.275  -3.411 -20.608  1.00  0.00           C  
ATOM    882  CD  LYS A 118      -6.310  -2.813 -22.025  1.00  0.00           C  
ATOM    883  CE  LYS A 118      -7.652  -3.150 -22.679  1.00  0.00           C  
ATOM    884  NZ  LYS A 118      -7.689  -2.773 -24.104  1.00  0.00           N  
ATOM    885  N   ASP A 119      -3.207  -3.448 -16.820  1.00  0.00           N  
ATOM    886  CA  ASP A 119      -1.937  -3.366 -16.093  1.00  0.00           C  
ATOM    887  C   ASP A 119      -1.521  -4.753 -15.575  1.00  0.00           C  
ATOM    888  O   ASP A 119      -1.630  -5.093 -14.397  1.00  0.00           O  
ATOM    889  CB  ASP A 119      -2.043  -2.324 -14.969  1.00  0.00           C  
ATOM    890  CG  ASP A 119      -0.845  -2.363 -14.019  1.00  0.00           C  
ATOM    891  OD1 ASP A 119       0.299  -2.546 -14.489  1.00  0.00           O  
ATOM    892  OD2 ASP A 119      -1.084  -2.287 -12.791  1.00  0.00           O  
ATOM    893  N   VAL A 120      -1.026  -5.584 -16.484  1.00  0.00           N  
ATOM    894  CA  VAL A 120      -0.635  -6.967 -16.177  1.00  0.00           C  
ATOM    895  C   VAL A 120       0.665  -7.087 -15.371  1.00  0.00           C  
ATOM    896  O   VAL A 120       0.939  -8.149 -14.820  1.00  0.00           O  
ATOM    897  CB  VAL A 120      -0.584  -7.828 -17.450  1.00  0.00           C  
ATOM    898  CG1 VAL A 120      -1.980  -7.959 -18.074  1.00  0.00           C  
ATOM    899  CG2 VAL A 120       0.381  -7.258 -18.499  1.00  0.00           C  
ATOM    900  N   ASP A 121       1.461  -6.002 -15.249  1.00  0.00           N  
ATOM    901  CA  ASP A 121       2.569  -5.930 -14.280  1.00  0.00           C  
ATOM    902  C   ASP A 121       2.040  -5.717 -12.841  1.00  0.00           C  
ATOM    903  O   ASP A 121       2.733  -6.044 -11.878  1.00  0.00           O  
ATOM    904  CB  ASP A 121       3.597  -4.848 -14.694  1.00  0.00           C  
ATOM    905  CG  ASP A 121       4.778  -5.344 -15.561  1.00  0.00           C  
ATOM    906  OD1 ASP A 121       5.091  -6.559 -15.577  1.00  0.00           O  
ATOM    907  OD2 ASP A 121       5.470  -4.506 -16.197  1.00  0.00           O  
ATOM    908  N   GLY A 122       0.807  -5.216 -12.679  1.00  0.00           N  
ATOM    909  CA  GLY A 122       0.100  -5.080 -11.401  1.00  0.00           C  
ATOM    910  C   GLY A 122       0.537  -3.908 -10.516  1.00  0.00           C  
ATOM    911  O   GLY A 122       0.188  -3.873  -9.336  1.00  0.00           O  
ATOM    912  N   PHE A 123       1.308  -2.960 -11.064  1.00  0.00           N  
ATOM    913  CA  PHE A 123       1.866  -1.833 -10.301  1.00  0.00           C  
ATOM    914  C   PHE A 123       1.065  -0.534 -10.392  1.00  0.00           C  
ATOM    915  O   PHE A 123       1.440   0.442  -9.731  1.00  0.00           O  
ATOM    916  CB  PHE A 123       3.321  -1.587 -10.706  1.00  0.00           C  
ATOM    917  CG  PHE A 123       4.267  -2.659 -10.207  1.00  0.00           C  
ATOM    918  CD1 PHE A 123       4.492  -2.802  -8.827  1.00  0.00           C  
ATOM    919  CD2 PHE A 123       4.900  -3.517 -11.117  1.00  0.00           C  
ATOM    920  CE1 PHE A 123       5.332  -3.818  -8.351  1.00  0.00           C  
ATOM    921  CE2 PHE A 123       5.747  -4.538 -10.652  1.00  0.00           C  
ATOM    922  CZ  PHE A 123       5.957  -4.697  -9.269  1.00  0.00           C  
ATOM    923  N   HIS A 124      -0.018  -0.486 -11.170  1.00  0.00           N  
ATOM    924  CA  HIS A 124      -0.907   0.678 -11.152  1.00  0.00           C  
ATOM    925  C   HIS A 124      -1.398   0.914  -9.711  1.00  0.00           C  
ATOM    926  O   HIS A 124      -1.797  -0.053  -9.038  1.00  0.00           O  
ATOM    927  CB  HIS A 124      -2.065   0.463 -12.129  1.00  0.00           C  
ATOM    928  CG  HIS A 124      -2.872   1.714 -12.343  1.00  0.00           C  
ATOM    929  ND1 HIS A 124      -3.763   2.272 -11.457  1.00  0.00           N  
ATOM    930  CD2 HIS A 124      -2.826   2.553 -13.438  1.00  0.00           C  
ATOM    931  CE1 HIS A 124      -4.228   3.417 -11.990  1.00  0.00           C  
ATOM    932  NE2 HIS A 124      -3.683   3.613 -13.194  1.00  0.00           N  
ATOM    933  N   PRO A 125      -1.403   2.154  -9.193  1.00  0.00           N  
ATOM    934  CA  PRO A 125      -1.818   2.428  -7.820  1.00  0.00           C  
ATOM    935  C   PRO A 125      -3.184   1.834  -7.464  1.00  0.00           C  
ATOM    936  O   PRO A 125      -3.353   1.290  -6.376  1.00  0.00           O  
ATOM    937  CB  PRO A 125      -1.828   3.955  -7.691  1.00  0.00           C  
ATOM    938  CG  PRO A 125      -0.784   4.404  -8.704  1.00  0.00           C  
ATOM    939  CD  PRO A 125      -0.900   3.372  -9.821  1.00  0.00           C  
ATOM    940  N   TYR A 126      -4.130   1.844  -8.409  1.00  0.00           N  
ATOM    941  CA  TYR A 126      -5.430   1.205  -8.235  1.00  0.00           C  
ATOM    942  C   TYR A 126      -5.293  -0.295  -7.909  1.00  0.00           C  
ATOM    943  O   TYR A 126      -5.856  -0.755  -6.915  1.00  0.00           O  
ATOM    944  CB  TYR A 126      -6.276   1.426  -9.492  1.00  0.00           C  
ATOM    945  CG  TYR A 126      -7.637   0.780  -9.423  1.00  0.00           C  
ATOM    946  CD1 TYR A 126      -7.836  -0.532  -9.911  1.00  0.00           C  
ATOM    947  CD2 TYR A 126      -8.722   1.448  -8.817  1.00  0.00           C  
ATOM    948  CE1 TYR A 126      -9.082  -1.161  -9.807  1.00  0.00           C  
ATOM    949  CE2 TYR A 126      -9.973   0.834  -8.709  1.00  0.00           C  
ATOM    950  CZ  TYR A 126     -10.153  -0.479  -9.198  1.00  0.00           C  
ATOM    951  OH  TYR A 126     -11.362  -1.100  -9.066  1.00  0.00           O  
ATOM    952  N   ASN A 127      -4.504  -1.052  -8.675  1.00  0.00           N  
ATOM    953  CA  ASN A 127      -4.319  -2.494  -8.460  1.00  0.00           C  
ATOM    954  C   ASN A 127      -3.626  -2.797  -7.124  1.00  0.00           C  
ATOM    955  O   ASN A 127      -4.058  -3.688  -6.391  1.00  0.00           O  
ATOM    956  CB  ASN A 127      -3.532  -3.077  -9.657  1.00  0.00           C  
ATOM    957  CG  ASN A 127      -4.403  -3.244 -10.886  1.00  0.00           C  
ATOM    958  OD1 ASN A 127      -5.598  -3.484 -10.803  1.00  0.00           O  
ATOM    959  ND2 ASN A 127      -3.824  -3.160 -12.056  1.00  0.00           N  
ATOM    960  N   VAL A 128      -2.613  -2.003  -6.755  1.00  0.00           N  
ATOM    961  CA  VAL A 128      -1.958  -2.109  -5.448  1.00  0.00           C  
ATOM    962  C   VAL A 128      -2.944  -1.796  -4.319  1.00  0.00           C  
ATOM    963  O   VAL A 128      -3.021  -2.546  -3.342  1.00  0.00           O  
ATOM    964  CB  VAL A 128      -0.714  -1.192  -5.383  1.00  0.00           C  
ATOM    965  CG1 VAL A 128      -0.042  -1.231  -4.005  1.00  0.00           C  
ATOM    966  CG2 VAL A 128       0.340  -1.627  -6.418  1.00  0.00           C  
ATOM    967  N   GLY A 129      -3.757  -0.753  -4.465  1.00  0.00           N  
ATOM    968  CA  GLY A 129      -4.786  -0.381  -3.491  1.00  0.00           C  
ATOM    969  C   GLY A 129      -5.862  -1.451  -3.314  1.00  0.00           C  
ATOM    970  O   GLY A 129      -6.215  -1.800  -2.189  1.00  0.00           O  
ATOM    971  N   ARG A 130      -6.332  -2.052  -4.419  1.00  0.00           N  
ATOM    972  CA  ARG A 130      -7.273  -3.188  -4.393  1.00  0.00           C  
ATOM    973  C   ARG A 130      -6.707  -4.376  -3.606  1.00  0.00           C  
ATOM    974  O   ARG A 130      -7.406  -4.934  -2.758  1.00  0.00           O  
ATOM    975  CB  ARG A 130      -7.618  -3.608  -5.836  1.00  0.00           C  
ATOM    976  CG  ARG A 130      -8.530  -2.620  -6.577  1.00  0.00           C  
ATOM    977  CD  ARG A 130      -9.987  -2.638  -6.095  1.00  0.00           C  
ATOM    978  NE  ARG A 130     -10.658  -3.909  -6.466  1.00  0.00           N  
ATOM    979  CZ  ARG A 130     -11.961  -4.132  -6.421  1.00  0.00           C  
ATOM    980  NH1 ARG A 130     -12.796  -3.237  -5.966  1.00  0.00           N  
ATOM    981  NH2 ARG A 130     -12.435  -5.263  -6.836  1.00  0.00           N  
ATOM    982  N   LEU A 131      -5.438  -4.721  -3.821  1.00  0.00           N  
ATOM    983  CA  LEU A 131      -4.746  -5.757  -3.046  1.00  0.00           C  
ATOM    984  C   LEU A 131      -4.669  -5.386  -1.554  1.00  0.00           C  
ATOM    985  O   LEU A 131      -5.022  -6.197  -0.700  1.00  0.00           O  
ATOM    986  CB  LEU A 131      -3.358  -5.989  -3.671  1.00  0.00           C  
ATOM    987  CG  LEU A 131      -2.455  -6.961  -2.881  1.00  0.00           C  
ATOM    988  CD1 LEU A 131      -3.059  -8.361  -2.797  1.00  0.00           C  
ATOM    989  CD2 LEU A 131      -1.079  -7.059  -3.560  1.00  0.00           C  
ATOM    990  N   CYS A 132      -4.286  -4.141  -1.226  1.00  0.00           N  
ATOM    991  CA  CYS A 132      -4.260  -3.648   0.152  1.00  0.00           C  
ATOM    992  C   CYS A 132      -5.641  -3.758   0.834  1.00  0.00           C  
ATOM    993  O   CYS A 132      -5.725  -4.100   2.010  1.00  0.00           O  
ATOM    994  CB  CYS A 132      -3.740  -2.192   0.165  1.00  0.00           C  
ATOM    995  SG  CYS A 132      -1.989  -2.012  -0.321  1.00  0.00           S  
ATOM    996  N   GLN A 133      -6.730  -3.577   0.083  1.00  0.00           N  
ATOM    997  CA  GLN A 133      -8.114  -3.624   0.564  1.00  0.00           C  
ATOM    998  C   GLN A 133      -8.752  -5.037   0.580  1.00  0.00           C  
ATOM    999  O   GLN A 133      -9.946  -5.158   0.852  1.00  0.00           O  
ATOM   1000  CB  GLN A 133      -8.957  -2.642  -0.247  1.00  0.00           C  
ATOM   1001  CG  GLN A 133      -8.614  -1.175   0.093  1.00  0.00           C  
ATOM   1002  CD  GLN A 133      -9.411  -0.200  -0.756  1.00  0.00           C  
ATOM   1003  OE1 GLN A 133      -9.924  -0.536  -1.813  1.00  0.00           O  
ATOM   1004  NE2 GLN A 133      -9.547   1.035  -0.336  1.00  0.00           N  
ATOM   1005  N   ARG A 134      -7.981  -6.105   0.326  1.00  0.00           N  
ATOM   1006  CA  ARG A 134      -8.484  -7.502   0.269  1.00  0.00           C  
ATOM   1007  C   ARG A 134      -9.457  -7.774  -0.881  1.00  0.00           C  
ATOM   1008  O   ARG A 134     -10.241  -8.719  -0.799  1.00  0.00           O  
ATOM   1009  CB  ARG A 134      -9.094  -7.956   1.615  1.00  0.00           C  
ATOM   1010  CG  ARG A 134      -8.203  -7.741   2.839  1.00  0.00           C  
ATOM   1011  CD  ARG A 134      -8.936  -8.155   4.125  1.00  0.00           C  
ATOM   1012  NE  ARG A 134     -10.010  -7.196   4.451  1.00  0.00           N  
ATOM   1013  CZ  ARG A 134     -10.845  -7.253   5.468  1.00  0.00           C  
ATOM   1014  NH1 ARG A 134     -10.800  -8.215   6.347  1.00  0.00           N  
ATOM   1015  NH2 ARG A 134     -11.739  -6.317   5.625  1.00  0.00           N  
ATOM   1016  N   ALA A 135      -9.414  -6.968  -1.919  1.00  0.00           N  
ATOM   1017  CA  ALA A 135     -10.229  -7.102  -3.116  1.00  0.00           C  
ATOM   1018  C   ALA A 135      -9.332  -7.045  -4.373  1.00  0.00           C  
ATOM   1019  O   ALA A 135      -9.511  -6.167  -5.208  1.00  0.00           O  
ATOM   1020  CB  ALA A 135     -11.326  -6.026  -3.061  1.00  0.00           C  
ATOM   1021  N   PRO A 136      -8.332  -7.938  -4.489  1.00  0.00           N  
ATOM   1022  CA  PRO A 136      -7.331  -7.851  -5.530  1.00  0.00           C  
ATOM   1023  C   PRO A 136      -7.938  -8.002  -6.929  1.00  0.00           C  
ATOM   1024  O   PRO A 136      -8.892  -8.747  -7.129  1.00  0.00           O  
ATOM   1025  CB  PRO A 136      -6.310  -8.954  -5.223  1.00  0.00           C  
ATOM   1026  CG  PRO A 136      -7.143  -9.997  -4.484  1.00  0.00           C  
ATOM   1027  CD  PRO A 136      -8.115  -9.139  -3.682  1.00  0.00           C  
ATOM   1028  N   ARG A 137      -7.338  -7.296  -7.883  1.00  0.00           N  
ATOM   1029  CA  ARG A 137      -7.527  -7.443  -9.332  1.00  0.00           C  
ATOM   1030  C   ARG A 137      -6.254  -8.083  -9.907  1.00  0.00           C  
ATOM   1031  O   ARG A 137      -5.864  -9.160  -9.422  1.00  0.00           O  
ATOM   1032  CB  ARG A 137      -7.871  -6.063  -9.950  1.00  0.00           C  
ATOM   1033  CG  ARG A 137      -9.174  -5.427  -9.424  1.00  0.00           C  
ATOM   1034  CD  ARG A 137     -10.443  -6.025 -10.035  1.00  0.00           C  
ATOM   1035  NE  ARG A 137     -10.632  -5.592 -11.442  1.00  0.00           N  
ATOM   1036  CZ  ARG A 137     -11.657  -5.880 -12.226  1.00  0.00           C  
ATOM   1037  NH1 ARG A 137     -12.634  -6.645 -11.830  1.00  0.00           N  
ATOM   1038  NH2 ARG A 137     -11.735  -5.407 -13.428  1.00  0.00           N  
ATOM   1039  N   LEU A 138      -5.614  -7.451 -10.881  1.00  0.00           N  
ATOM   1040  CA  LEU A 138      -4.268  -7.824 -11.315  1.00  0.00           C  
ATOM   1041  C   LEU A 138      -3.264  -7.441 -10.214  1.00  0.00           C  
ATOM   1042  O   LEU A 138      -3.397  -6.405  -9.567  1.00  0.00           O  
ATOM   1043  CB  LEU A 138      -3.939  -7.148 -12.652  1.00  0.00           C  
ATOM   1044  CG  LEU A 138      -4.921  -7.506 -13.785  1.00  0.00           C  
ATOM   1045  CD1 LEU A 138      -4.600  -6.699 -15.038  1.00  0.00           C  
ATOM   1046  CD2 LEU A 138      -4.873  -8.997 -14.151  1.00  0.00           C  
ATOM   1047  N   ARG A 139      -2.274  -8.300  -9.959  1.00  0.00           N  
ATOM   1048  CA  ARG A 139      -1.368  -8.189  -8.806  1.00  0.00           C  
ATOM   1049  C   ARG A 139       0.089  -8.125  -9.254  1.00  0.00           C  
ATOM   1050  O   ARG A 139       0.431  -8.800 -10.223  1.00  0.00           O  
ATOM   1051  CB  ARG A 139      -1.570  -9.364  -7.844  1.00  0.00           C  
ATOM   1052  CG  ARG A 139      -3.038  -9.676  -7.548  1.00  0.00           C  
ATOM   1053  CD  ARG A 139      -3.129 -10.765  -6.485  1.00  0.00           C  
ATOM   1054  NE  ARG A 139      -4.447 -11.400  -6.468  1.00  0.00           N  
ATOM   1055  CZ  ARG A 139      -4.819 -12.354  -5.640  1.00  0.00           C  
ATOM   1056  NH1 ARG A 139      -4.030 -12.786  -4.701  1.00  0.00           N  
ATOM   1057  NH2 ARG A 139      -5.993 -12.894  -5.759  1.00  0.00           N  
ATOM   1058  N   PRO A 140       0.970  -7.433  -8.517  1.00  0.00           N  
ATOM   1059  CA  PRO A 140       2.394  -7.414  -8.802  1.00  0.00           C  
ATOM   1060  C   PRO A 140       2.988  -8.821  -8.967  1.00  0.00           C  
ATOM   1061  O   PRO A 140       2.874  -9.664  -8.075  1.00  0.00           O  
ATOM   1062  CB  PRO A 140       3.030  -6.643  -7.649  1.00  0.00           C  
ATOM   1063  CG  PRO A 140       1.930  -5.666  -7.246  1.00  0.00           C  
ATOM   1064  CD  PRO A 140       0.666  -6.498  -7.433  1.00  0.00           C  
ATOM   1065  N   CYS A 141       3.629  -9.074 -10.104  1.00  0.00           N  
ATOM   1066  CA  CYS A 141       4.000 -10.413 -10.546  1.00  0.00           C  
ATOM   1067  C   CYS A 141       4.891 -11.181  -9.557  1.00  0.00           C  
ATOM   1068  O   CYS A 141       4.640 -12.351  -9.285  1.00  0.00           O  
ATOM   1069  CB  CYS A 141       4.706 -10.308 -11.904  1.00  0.00           C  
ATOM   1070  SG  CYS A 141       3.550  -9.696 -13.165  1.00  0.00           S  
ATOM   1071  N   THR A 142       5.930 -10.551  -9.002  1.00  0.00           N  
ATOM   1072  CA  THR A 142       6.859 -11.245  -8.097  1.00  0.00           C  
ATOM   1073  C   THR A 142       6.193 -11.664  -6.773  1.00  0.00           C  
ATOM   1074  O   THR A 142       6.273 -12.844  -6.441  1.00  0.00           O  
ATOM   1075  CB  THR A 142       8.157 -10.450  -7.878  1.00  0.00           C  
ATOM   1076  OG1 THR A 142       8.801 -10.240  -9.109  1.00  0.00           O  
ATOM   1077  CG2 THR A 142       9.150 -11.191  -6.987  1.00  0.00           C  
ATOM   1078  N   PRO A 143       5.486 -10.789  -6.040  1.00  0.00           N  
ATOM   1079  CA  PRO A 143       4.747 -11.184  -4.841  1.00  0.00           C  
ATOM   1080  C   PRO A 143       3.693 -12.261  -5.111  1.00  0.00           C  
ATOM   1081  O   PRO A 143       3.624 -13.245  -4.371  1.00  0.00           O  
ATOM   1082  CB  PRO A 143       4.115  -9.900  -4.304  1.00  0.00           C  
ATOM   1083  CG  PRO A 143       5.056  -8.809  -4.804  1.00  0.00           C  
ATOM   1084  CD  PRO A 143       5.489  -9.339  -6.164  1.00  0.00           C  
ATOM   1085  N   ARG A 144       2.894 -12.138  -6.179  1.00  0.00           N  
ATOM   1086  CA  ARG A 144       1.887 -13.146  -6.537  1.00  0.00           C  
ATOM   1087  C   ARG A 144       2.526 -14.491  -6.875  1.00  0.00           C  
ATOM   1088  O   ARG A 144       2.049 -15.514  -6.403  1.00  0.00           O  
ATOM   1089  CB  ARG A 144       0.981 -12.618  -7.667  1.00  0.00           C  
ATOM   1090  CG  ARG A 144      -0.098 -13.618  -8.119  1.00  0.00           C  
ATOM   1091  CD  ARG A 144      -1.052 -14.071  -6.997  1.00  0.00           C  
ATOM   1092  NE  ARG A 144      -1.991 -15.103  -7.446  1.00  0.00           N  
ATOM   1093  CZ  ARG A 144      -2.417 -16.132  -6.719  1.00  0.00           C  
ATOM   1094  NH1 ARG A 144      -2.107 -16.293  -5.458  1.00  0.00           N  
ATOM   1095  NH2 ARG A 144      -3.175 -17.064  -7.238  1.00  0.00           N  
ATOM   1096  N   GLY A 145       3.628 -14.475  -7.613  1.00  0.00           N  
ATOM   1097  CA  GLY A 145       4.388 -15.679  -7.935  1.00  0.00           C  
ATOM   1098  C   GLY A 145       4.945 -16.386  -6.692  1.00  0.00           C  
ATOM   1099  O   GLY A 145       4.951 -17.613  -6.639  1.00  0.00           O  
ATOM   1100  N   ILE A 146       5.351 -15.648  -5.659  1.00  0.00           N  
ATOM   1101  CA  ILE A 146       5.771 -16.222  -4.367  1.00  0.00           C  
ATOM   1102  C   ILE A 146       4.587 -16.899  -3.668  1.00  0.00           C  
ATOM   1103  O   ILE A 146       4.734 -18.012  -3.174  1.00  0.00           O  
ATOM   1104  CB  ILE A 146       6.439 -15.157  -3.474  1.00  0.00           C  
ATOM   1105  CG1 ILE A 146       7.803 -14.744  -4.073  1.00  0.00           C  
ATOM   1106  CG2 ILE A 146       6.633 -15.664  -2.033  1.00  0.00           C  
ATOM   1107  CD1 ILE A 146       8.364 -13.434  -3.503  1.00  0.00           C  
ATOM   1108  N   VAL A 147       3.403 -16.277  -3.660  1.00  0.00           N  
ATOM   1109  CA  VAL A 147       2.186 -16.899  -3.106  1.00  0.00           C  
ATOM   1110  C   VAL A 147       1.860 -18.188  -3.866  1.00  0.00           C  
ATOM   1111  O   VAL A 147       1.625 -19.211  -3.231  1.00  0.00           O  
ATOM   1112  CB  VAL A 147       0.995 -15.933  -3.113  1.00  0.00           C  
ATOM   1113  CG1 VAL A 147      -0.300 -16.595  -2.638  1.00  0.00           C  
ATOM   1114  CG2 VAL A 147       1.259 -14.739  -2.177  1.00  0.00           C  
ATOM   1115  N   THR A 148       1.955 -18.190  -5.191  1.00  0.00           N  
ATOM   1116  CA  THR A 148       1.760 -19.398  -6.006  1.00  0.00           C  
ATOM   1117  C   THR A 148       2.748 -20.503  -5.629  1.00  0.00           C  
ATOM   1118  O   THR A 148       2.334 -21.651  -5.490  1.00  0.00           O  
ATOM   1119  CB  THR A 148       1.879 -19.080  -7.508  1.00  0.00           C  
ATOM   1120  OG1 THR A 148       0.959 -18.078  -7.866  1.00  0.00           O  
ATOM   1121  CG2 THR A 148       1.577 -20.289  -8.395  1.00  0.00           C  
ATOM   1122  N   LEU A 149       4.027 -20.201  -5.386  1.00  0.00           N  
ATOM   1123  CA  LEU A 149       4.995 -21.197  -4.913  1.00  0.00           C  
ATOM   1124  C   LEU A 149       4.541 -21.840  -3.595  1.00  0.00           C  
ATOM   1125  O   LEU A 149       4.567 -23.062  -3.476  1.00  0.00           O  
ATOM   1126  CB  LEU A 149       6.397 -20.582  -4.736  1.00  0.00           C  
ATOM   1127  CG  LEU A 149       7.136 -20.216  -6.037  1.00  0.00           C  
ATOM   1128  CD1 LEU A 149       8.470 -19.541  -5.690  1.00  0.00           C  
ATOM   1129  CD2 LEU A 149       7.425 -21.447  -6.891  1.00  0.00           C  
ATOM   1130  N   LEU A 150       4.100 -21.037  -2.621  1.00  0.00           N  
ATOM   1131  CA  LEU A 150       3.627 -21.530  -1.323  1.00  0.00           C  
ATOM   1132  C   LEU A 150       2.382 -22.417  -1.481  1.00  0.00           C  
ATOM   1133  O   LEU A 150       2.330 -23.507  -0.906  1.00  0.00           O  
ATOM   1134  CB  LEU A 150       3.347 -20.339  -0.386  1.00  0.00           C  
ATOM   1135  CG  LEU A 150       4.577 -19.459  -0.060  1.00  0.00           C  
ATOM   1136  CD1 LEU A 150       4.137 -18.224   0.728  1.00  0.00           C  
ATOM   1137  CD2 LEU A 150       5.627 -20.198   0.768  1.00  0.00           C  
ATOM   1138  N   GLU A 151       1.418 -22.007  -2.316  1.00  0.00           N  
ATOM   1139  CA  GLU A 151       0.211 -22.773  -2.652  1.00  0.00           C  
ATOM   1140  C   GLU A 151       0.569 -24.131  -3.279  1.00  0.00           C  
ATOM   1141  O   GLU A 151       0.094 -25.179  -2.819  1.00  0.00           O  
ATOM   1142  CB  GLU A 151      -0.673 -21.956  -3.617  1.00  0.00           C  
ATOM   1143  CG  GLU A 151      -1.378 -20.750  -2.968  1.00  0.00           C  
ATOM   1144  CD  GLU A 151      -2.034 -19.774  -3.980  1.00  0.00           C  
ATOM   1145  OE1 GLU A 151      -2.690 -18.805  -3.538  1.00  0.00           O  
ATOM   1146  OE2 GLU A 151      -1.847 -19.921  -5.213  1.00  0.00           O  
ATOM   1147  N   ARG A 152       1.465 -24.170  -4.274  1.00  0.00           N  
ATOM   1148  CA  ARG A 152       1.858 -25.396  -4.989  1.00  0.00           C  
ATOM   1149  C   ARG A 152       2.614 -26.398  -4.112  1.00  0.00           C  
ATOM   1150  O   ARG A 152       2.605 -27.587  -4.421  1.00  0.00           O  
ATOM   1151  CB  ARG A 152       2.688 -25.045  -6.230  1.00  0.00           C  
ATOM   1152  CG  ARG A 152       1.914 -24.269  -7.311  1.00  0.00           C  
ATOM   1153  CD  ARG A 152       0.878 -25.102  -8.047  1.00  0.00           C  
ATOM   1154  NE  ARG A 152       0.132 -24.225  -8.964  1.00  0.00           N  
ATOM   1155  CZ  ARG A 152      -0.210 -24.456 -10.230  1.00  0.00           C  
ATOM   1156  NH1 ARG A 152       0.053 -25.569 -10.859  1.00  0.00           N  
ATOM   1157  NH2 ARG A 152      -0.850 -23.554 -10.887  1.00  0.00           N  
ATOM   1158  N   TYR A 153       3.245 -25.936  -3.050  1.00  0.00           N  
ATOM   1159  CA  TYR A 153       3.890 -26.795  -2.044  1.00  0.00           C  
ATOM   1160  C   TYR A 153       2.971 -27.137  -0.855  1.00  0.00           C  
ATOM   1161  O   TYR A 153       3.437 -27.760   0.095  1.00  0.00           O  
ATOM   1162  CB  TYR A 153       5.235 -26.173  -1.629  1.00  0.00           C  
ATOM   1163  CG  TYR A 153       6.345 -26.493  -2.597  1.00  0.00           C  
ATOM   1164  CD1 TYR A 153       7.184 -27.608  -2.382  1.00  0.00           C  
ATOM   1165  CD2 TYR A 153       6.536 -25.718  -3.757  1.00  0.00           C  
ATOM   1166  CE1 TYR A 153       8.190 -27.940  -3.304  1.00  0.00           C  
ATOM   1167  CE2 TYR A 153       7.530 -26.042  -4.697  1.00  0.00           C  
ATOM   1168  CZ  TYR A 153       8.354 -27.154  -4.461  1.00  0.00           C  
ATOM   1169  OH  TYR A 153       9.326 -27.485  -5.386  1.00  0.00           O  
ATOM   1170  N   ASN A 154       1.677 -26.767  -0.924  1.00  0.00           N  
ATOM   1171  CA  ASN A 154       0.680 -26.968   0.135  1.00  0.00           C  
ATOM   1172  C   ASN A 154       1.117 -26.415   1.502  1.00  0.00           C  
ATOM   1173  O   ASN A 154       0.881 -27.025   2.544  1.00  0.00           O  
ATOM   1174  CB  ASN A 154       0.255 -28.447   0.196  1.00  0.00           C  
ATOM   1175  CG  ASN A 154      -0.331 -28.948  -1.109  1.00  0.00           C  
ATOM   1176  OD1 ASN A 154      -1.318 -28.449  -1.615  1.00  0.00           O  
ATOM   1177  ND2 ASN A 154       0.263 -29.962  -1.701  1.00  0.00           N  
ATOM   1178  N   ILE A 155       1.795 -25.266   1.499  1.00  0.00           N  
ATOM   1179  CA  ILE A 155       2.215 -24.592   2.724  1.00  0.00           C  
ATOM   1180  C   ILE A 155       1.030 -23.780   3.254  1.00  0.00           C  
ATOM   1181  O   ILE A 155       0.621 -22.802   2.635  1.00  0.00           O  
ATOM   1182  CB  ILE A 155       3.479 -23.743   2.477  1.00  0.00           C  
ATOM   1183  CG1 ILE A 155       4.677 -24.667   2.128  1.00  0.00           C  
ATOM   1184  CG2 ILE A 155       3.797 -22.888   3.718  1.00  0.00           C  
ATOM   1185  CD1 ILE A 155       5.917 -23.929   1.587  1.00  0.00           C  
ATOM   1186  N   ASP A 156       0.499 -24.175   4.426  1.00  0.00           N  
ATOM   1187  CA  ASP A 156      -0.548 -23.404   5.100  1.00  0.00           C  
ATOM   1188  C   ASP A 156       0.037 -22.100   5.655  1.00  0.00           C  
ATOM   1189  O   ASP A 156       0.871 -22.092   6.559  1.00  0.00           O  
ATOM   1190  CB  ASP A 156      -1.226 -24.237   6.196  1.00  0.00           C  
ATOM   1191  CG  ASP A 156      -2.394 -23.495   6.873  1.00  0.00           C  
ATOM   1192  OD1 ASP A 156      -2.787 -22.404   6.385  1.00  0.00           O  
ATOM   1193  OD2 ASP A 156      -2.905 -24.011   7.897  1.00  0.00           O  
ATOM   1194  N   THR A 157      -0.422 -20.988   5.097  1.00  0.00           N  
ATOM   1195  CA  THR A 157       0.053 -19.642   5.438  1.00  0.00           C  
ATOM   1196  C   THR A 157      -0.682 -19.023   6.628  1.00  0.00           C  
ATOM   1197  O   THR A 157      -0.172 -18.078   7.233  1.00  0.00           O  
ATOM   1198  CB  THR A 157      -0.052 -18.714   4.218  1.00  0.00           C  
ATOM   1199  OG1 THR A 157      -1.373 -18.727   3.712  1.00  0.00           O  
ATOM   1200  CG2 THR A 157       0.882 -19.146   3.077  1.00  0.00           C  
ATOM   1201  N   PHE A 158      -1.853 -19.542   7.012  1.00  0.00           N  
ATOM   1202  CA  PHE A 158      -2.644 -18.943   8.080  1.00  0.00           C  
ATOM   1203  C   PHE A 158      -1.945 -19.068   9.442  1.00  0.00           C  
ATOM   1204  O   PHE A 158      -1.676 -20.154   9.960  1.00  0.00           O  
ATOM   1205  CB  PHE A 158      -4.068 -19.515   8.104  1.00  0.00           C  
ATOM   1206  CG  PHE A 158      -4.987 -18.859   7.092  1.00  0.00           C  
ATOM   1207  CD1 PHE A 158      -5.845 -17.812   7.489  1.00  0.00           C  
ATOM   1208  CD2 PHE A 158      -4.977 -19.268   5.753  1.00  0.00           C  
ATOM   1209  CE1 PHE A 158      -6.684 -17.185   6.556  1.00  0.00           C  
ATOM   1210  CE2 PHE A 158      -5.813 -18.640   4.807  1.00  0.00           C  
ATOM   1211  CZ  PHE A 158      -6.665 -17.592   5.210  1.00  0.00           C  
ATOM   1212  N   GLY A 159      -1.686 -17.914  10.054  1.00  0.00           N  
ATOM   1213  CA  GLY A 159      -1.050 -17.809  11.363  1.00  0.00           C  
ATOM   1214  C   GLY A 159       0.467 -17.990  11.375  1.00  0.00           C  
ATOM   1215  O   GLY A 159       1.040 -17.975  12.470  1.00  0.00           O  
ATOM   1216  N   LEU A 160       1.132 -18.131  10.218  1.00  0.00           N  
ATOM   1217  CA  LEU A 160       2.591 -18.043  10.147  1.00  0.00           C  
ATOM   1218  C   LEU A 160       3.049 -16.639  10.550  1.00  0.00           C  
ATOM   1219  O   LEU A 160       2.444 -15.641  10.177  1.00  0.00           O  
ATOM   1220  CB  LEU A 160       3.115 -18.384   8.744  1.00  0.00           C  
ATOM   1221  CG  LEU A 160       2.891 -19.833   8.270  1.00  0.00           C  
ATOM   1222  CD1 LEU A 160       3.509 -20.000   6.877  1.00  0.00           C  
ATOM   1223  CD2 LEU A 160       3.528 -20.865   9.194  1.00  0.00           C  
ATOM   1224  N   ASN A 161       4.172 -16.561  11.281  1.00  0.00           N  
ATOM   1225  CA  ASN A 161       4.887 -15.312  11.488  1.00  0.00           C  
ATOM   1226  C   ASN A 161       5.812 -15.068  10.296  1.00  0.00           C  
ATOM   1227  O   ASN A 161       6.874 -15.678  10.182  1.00  0.00           O  
ATOM   1228  CB  ASN A 161       5.626 -15.345  12.836  1.00  0.00           C  
ATOM   1229  CG  ASN A 161       6.223 -13.988  13.156  1.00  0.00           C  
ATOM   1230  OD1 ASN A 161       5.567 -12.959  13.049  1.00  0.00           O  
ATOM   1231  ND2 ASN A 161       7.456 -13.943  13.570  1.00  0.00           N  
ATOM   1232  N   ALA A 162       5.384 -14.205   9.378  1.00  0.00           N  
ATOM   1233  CA  ALA A 162       6.113 -13.886   8.164  1.00  0.00           C  
ATOM   1234  C   ALA A 162       6.917 -12.589   8.319  1.00  0.00           C  
ATOM   1235  O   ALA A 162       6.389 -11.570   8.766  1.00  0.00           O  
ATOM   1236  CB  ALA A 162       5.132 -13.823   6.987  1.00  0.00           C  
ATOM   1237  N   VAL A 163       8.177 -12.613   7.905  1.00  0.00           N  
ATOM   1238  CA  VAL A 163       9.066 -11.452   7.915  1.00  0.00           C  
ATOM   1239  C   VAL A 163       9.557 -11.173   6.503  1.00  0.00           C  
ATOM   1240  O   VAL A 163      10.158 -12.031   5.857  1.00  0.00           O  
ATOM   1241  CB  VAL A 163      10.237 -11.638   8.898  1.00  0.00           C  
ATOM   1242  CG1 VAL A 163      11.141 -10.397   8.931  1.00  0.00           C  
ATOM   1243  CG2 VAL A 163       9.736 -11.877  10.330  1.00  0.00           C  
ATOM   1244  N   VAL A 164       9.322  -9.960   6.028  1.00  0.00           N  
ATOM   1245  CA  VAL A 164       9.853  -9.456   4.758  1.00  0.00           C  
ATOM   1246  C   VAL A 164      11.071  -8.587   5.044  1.00  0.00           C  
ATOM   1247  O   VAL A 164      10.990  -7.639   5.831  1.00  0.00           O  
ATOM   1248  CB  VAL A 164       8.785  -8.678   3.963  1.00  0.00           C  
ATOM   1249  CG1 VAL A 164       9.314  -8.269   2.586  1.00  0.00           C  
ATOM   1250  CG2 VAL A 164       7.512  -9.506   3.745  1.00  0.00           C  
ATOM   1251  N   ILE A 165      12.198  -8.888   4.407  1.00  0.00           N  
ATOM   1252  CA  ILE A 165      13.415  -8.072   4.467  1.00  0.00           C  
ATOM   1253  C   ILE A 165      13.488  -7.204   3.211  1.00  0.00           C  
ATOM   1254  O   ILE A 165      13.667  -7.701   2.105  1.00  0.00           O  
ATOM   1255  CB  ILE A 165      14.681  -8.934   4.650  1.00  0.00           C  
ATOM   1256  CG1 ILE A 165      14.555 -10.063   5.692  1.00  0.00           C  
ATOM   1257  CG2 ILE A 165      15.866  -8.019   4.986  1.00  0.00           C  
ATOM   1258  CD1 ILE A 165      14.268  -9.619   7.115  1.00  0.00           C  
ATOM   1259  N   GLY A 166      13.345  -5.902   3.388  1.00  0.00           N  
ATOM   1260  CA  GLY A 166      13.252  -4.909   2.323  1.00  0.00           C  
ATOM   1261  C   GLY A 166      11.816  -4.427   2.089  1.00  0.00           C  
ATOM   1262  O   GLY A 166      10.882  -5.213   2.009  1.00  0.00           O  
ATOM   1263  N   ALA A 167      11.648  -3.109   1.948  1.00  0.00           N  
ATOM   1264  CA  ALA A 167      10.356  -2.443   1.771  1.00  0.00           C  
ATOM   1265  C   ALA A 167      10.252  -1.718   0.413  1.00  0.00           C  
ATOM   1266  O   ALA A 167       9.783  -0.575   0.335  1.00  0.00           O  
ATOM   1267  CB  ALA A 167      10.107  -1.535   2.979  1.00  0.00           C  
ATOM   1268  N   SER A 168      10.715  -2.346  -0.671  1.00  0.00           N  
ATOM   1269  CA  SER A 168      10.640  -1.785  -2.018  1.00  0.00           C  
ATOM   1270  C   SER A 168       9.198  -1.744  -2.540  1.00  0.00           C  
ATOM   1271  O   SER A 168       8.337  -2.516  -2.116  1.00  0.00           O  
ATOM   1272  CB  SER A 168      11.543  -2.568  -2.981  1.00  0.00           C  
ATOM   1273  OG  SER A 168      11.032  -3.866  -3.205  1.00  0.00           O  
ATOM   1274  N   ASN A 169       8.942  -0.859  -3.518  1.00  0.00           N  
ATOM   1275  CA  ASN A 169       7.646  -0.809  -4.212  1.00  0.00           C  
ATOM   1276  C   ASN A 169       7.423  -2.025  -5.120  1.00  0.00           C  
ATOM   1277  O   ASN A 169       6.279  -2.380  -5.382  1.00  0.00           O  
ATOM   1278  CB  ASN A 169       7.538   0.496  -5.024  1.00  0.00           C  
ATOM   1279  CG  ASN A 169       7.363   1.738  -4.164  1.00  0.00           C  
ATOM   1280  OD1 ASN A 169       7.333   1.706  -2.946  1.00  0.00           O  
ATOM   1281  ND2 ASN A 169       7.256   2.888  -4.799  1.00  0.00           N  
ATOM   1282  N   ILE A 170       8.501  -2.657  -5.595  1.00  0.00           N  
ATOM   1283  CA  ILE A 170       8.453  -3.762  -6.556  1.00  0.00           C  
ATOM   1284  C   ILE A 170       8.149  -5.097  -5.864  1.00  0.00           C  
ATOM   1285  O   ILE A 170       7.436  -5.932  -6.416  1.00  0.00           O  
ATOM   1286  CB  ILE A 170       9.779  -3.825  -7.364  1.00  0.00           C  
ATOM   1287  CG1 ILE A 170      10.042  -2.479  -8.090  1.00  0.00           C  
ATOM   1288  CG2 ILE A 170       9.770  -4.981  -8.369  1.00  0.00           C  
ATOM   1289  CD1 ILE A 170      11.424  -2.396  -8.764  1.00  0.00           C  
ATOM   1290  N   VAL A 171       8.679  -5.305  -4.640  1.00  0.00           N  
ATOM   1291  CA  VAL A 171       8.526  -6.581  -3.925  1.00  0.00           C  
ATOM   1292  C   VAL A 171       8.009  -6.378  -2.503  1.00  0.00           C  
ATOM   1293  O   VAL A 171       6.888  -6.774  -2.212  1.00  0.00           O  
ATOM   1294  CB  VAL A 171       9.822  -7.419  -3.943  1.00  0.00           C  
ATOM   1295  CG1 VAL A 171       9.614  -8.769  -3.249  1.00  0.00           C  
ATOM   1296  CG2 VAL A 171      10.303  -7.689  -5.377  1.00  0.00           C  
ATOM   1297  N   GLY A 172       8.774  -5.756  -1.620  1.00  0.00           N  
ATOM   1298  CA  GLY A 172       8.515  -5.813  -0.176  1.00  0.00           C  
ATOM   1299  C   GLY A 172       7.142  -5.292   0.258  1.00  0.00           C  
ATOM   1300  O   GLY A 172       6.450  -5.950   1.028  1.00  0.00           O  
ATOM   1301  N   ARG A 173       6.716  -4.128  -0.259  1.00  0.00           N  
ATOM   1302  CA  ARG A 173       5.416  -3.532   0.087  1.00  0.00           C  
ATOM   1303  C   ARG A 173       4.239  -4.374  -0.428  1.00  0.00           C  
ATOM   1304  O   ARG A 173       3.430  -4.783   0.407  1.00  0.00           O  
ATOM   1305  CB  ARG A 173       5.333  -2.068  -0.373  1.00  0.00           C  
ATOM   1306  CG  ARG A 173       6.261  -1.168   0.459  1.00  0.00           C  
ATOM   1307  CD  ARG A 173       6.285   0.268  -0.091  1.00  0.00           C  
ATOM   1308  NE  ARG A 173       7.141   1.131   0.737  1.00  0.00           N  
ATOM   1309  CZ  ARG A 173       6.751   1.909   1.742  1.00  0.00           C  
ATOM   1310  NH1 ARG A 173       5.502   2.063   2.056  1.00  0.00           N  
ATOM   1311  NH2 ARG A 173       7.624   2.542   2.442  1.00  0.00           N  
ATOM   1312  N   PRO A 174       4.129  -4.690  -1.736  1.00  0.00           N  
ATOM   1313  CA  PRO A 174       3.046  -5.558  -2.203  1.00  0.00           C  
ATOM   1314  C   PRO A 174       3.118  -6.970  -1.605  1.00  0.00           C  
ATOM   1315  O   PRO A 174       2.077  -7.522  -1.274  1.00  0.00           O  
ATOM   1316  CB  PRO A 174       3.144  -5.555  -3.735  1.00  0.00           C  
ATOM   1317  CG  PRO A 174       4.601  -5.192  -4.010  1.00  0.00           C  
ATOM   1318  CD  PRO A 174       4.944  -4.255  -2.866  1.00  0.00           C  
ATOM   1319  N   MET A 175       4.313  -7.514  -1.354  1.00  0.00           N  
ATOM   1320  CA  MET A 175       4.466  -8.808  -0.670  1.00  0.00           C  
ATOM   1321  C   MET A 175       3.794  -8.816   0.705  1.00  0.00           C  
ATOM   1322  O   MET A 175       3.101  -9.766   1.045  1.00  0.00           O  
ATOM   1323  CB  MET A 175       5.953  -9.141  -0.520  1.00  0.00           C  
ATOM   1324  CG  MET A 175       6.210 -10.576  -0.041  1.00  0.00           C  
ATOM   1325  SD  MET A 175       5.885 -11.824  -1.325  1.00  0.00           S  
ATOM   1326  CE  MET A 175       4.290 -12.476  -0.807  1.00  0.00           C  
ATOM   1327  N   SER A 176       3.935  -7.724   1.475  1.00  0.00           N  
ATOM   1328  CA  SER A 176       3.291  -7.634   2.789  1.00  0.00           C  
ATOM   1329  C   SER A 176       1.763  -7.698   2.699  1.00  0.00           C  
ATOM   1330  O   SER A 176       1.123  -8.288   3.566  1.00  0.00           O  
ATOM   1331  CB  SER A 176       3.740  -6.370   3.527  1.00  0.00           C  
ATOM   1332  OG  SER A 176       3.174  -5.182   3.020  1.00  0.00           O  
ATOM   1333  N   MET A 177       1.176  -7.147   1.629  1.00  0.00           N  
ATOM   1334  CA  MET A 177      -0.271  -7.185   1.415  1.00  0.00           C  
ATOM   1335  C   MET A 177      -0.757  -8.557   0.934  1.00  0.00           C  
ATOM   1336  O   MET A 177      -1.822  -9.000   1.357  1.00  0.00           O  
ATOM   1337  CB  MET A 177      -0.685  -6.077   0.437  1.00  0.00           C  
ATOM   1338  CG  MET A 177      -0.408  -4.667   0.970  1.00  0.00           C  
ATOM   1339  SD  MET A 177      -1.297  -4.229   2.488  1.00  0.00           S  
ATOM   1340  CE  MET A 177       0.040  -4.317   3.687  1.00  0.00           C  
ATOM   1341  N   GLU A 178       0.031  -9.269   0.121  1.00  0.00           N  
ATOM   1342  CA  GLU A 178      -0.236 -10.669  -0.234  1.00  0.00           C  
ATOM   1343  C   GLU A 178      -0.167 -11.586   1.004  1.00  0.00           C  
ATOM   1344  O   GLU A 178      -1.060 -12.394   1.230  1.00  0.00           O  
ATOM   1345  CB  GLU A 178       0.760 -11.149  -1.304  1.00  0.00           C  
ATOM   1346  CG  GLU A 178       0.478 -10.612  -2.723  1.00  0.00           C  
ATOM   1347  CD  GLU A 178      -0.761 -11.219  -3.413  1.00  0.00           C  
ATOM   1348  OE1 GLU A 178      -1.003 -10.890  -4.604  1.00  0.00           O  
ATOM   1349  OE2 GLU A 178      -1.523 -11.997  -2.801  1.00  0.00           O  
ATOM   1350  N   LEU A 179       0.840 -11.401   1.869  1.00  0.00           N  
ATOM   1351  CA  LEU A 179       0.970 -12.183   3.102  1.00  0.00           C  
ATOM   1352  C   LEU A 179      -0.187 -11.924   4.078  1.00  0.00           C  
ATOM   1353  O   LEU A 179      -0.687 -12.864   4.699  1.00  0.00           O  
ATOM   1354  CB  LEU A 179       2.308 -11.853   3.770  1.00  0.00           C  
ATOM   1355  CG  LEU A 179       3.548 -12.335   2.994  1.00  0.00           C  
ATOM   1356  CD1 LEU A 179       4.787 -11.742   3.657  1.00  0.00           C  
ATOM   1357  CD2 LEU A 179       3.668 -13.849   2.963  1.00  0.00           C  
ATOM   1358  N   LEU A 180      -0.650 -10.677   4.202  1.00  0.00           N  
ATOM   1359  CA  LEU A 180      -1.836 -10.359   5.009  1.00  0.00           C  
ATOM   1360  C   LEU A 180      -3.118 -10.967   4.424  1.00  0.00           C  
ATOM   1361  O   LEU A 180      -3.996 -11.379   5.180  1.00  0.00           O  
ATOM   1362  CB  LEU A 180      -1.997  -8.836   5.142  1.00  0.00           C  
ATOM   1363  CG  LEU A 180      -1.031  -8.169   6.132  1.00  0.00           C  
ATOM   1364  CD1 LEU A 180      -1.231  -6.655   6.065  1.00  0.00           C  
ATOM   1365  CD2 LEU A 180      -1.288  -8.616   7.573  1.00  0.00           C  
ATOM   1366  N   LEU A 181      -3.240 -11.023   3.090  1.00  0.00           N  
ATOM   1367  CA  LEU A 181      -4.355 -11.688   2.412  1.00  0.00           C  
ATOM   1368  C   LEU A 181      -4.317 -13.205   2.654  1.00  0.00           C  
ATOM   1369  O   LEU A 181      -5.360 -13.805   2.900  1.00  0.00           O  
ATOM   1370  CB  LEU A 181      -4.308 -11.324   0.920  1.00  0.00           C  
ATOM   1371  CG  LEU A 181      -5.514 -11.841   0.102  1.00  0.00           C  
ATOM   1372  CD1 LEU A 181      -6.826 -11.199   0.560  1.00  0.00           C  
ATOM   1373  CD2 LEU A 181      -5.307 -11.505  -1.369  1.00  0.00           C  
ATOM   1374  N   ALA A 182      -3.120 -13.784   2.676  1.00  0.00           N  
ATOM   1375  CA  ALA A 182      -2.853 -15.187   2.973  1.00  0.00           C  
ATOM   1376  C   ALA A 182      -2.892 -15.539   4.477  1.00  0.00           C  
ATOM   1377  O   ALA A 182      -2.545 -16.646   4.863  1.00  0.00           O  
ATOM   1378  CB  ALA A 182      -1.509 -15.542   2.323  1.00  0.00           C  
ATOM   1379  N   GLY A 183      -3.296 -14.603   5.348  1.00  0.00           N  
ATOM   1380  CA  GLY A 183      -3.499 -14.845   6.778  1.00  0.00           C  
ATOM   1381  C   GLY A 183      -2.226 -14.905   7.630  1.00  0.00           C  
ATOM   1382  O   GLY A 183      -2.306 -15.288   8.805  1.00  0.00           O  
ATOM   1383  N   CYS A 184      -1.072 -14.507   7.103  1.00  0.00           N  
ATOM   1384  CA  CYS A 184       0.150 -14.390   7.892  1.00  0.00           C  
ATOM   1385  C   CYS A 184       0.089 -13.200   8.864  1.00  0.00           C  
ATOM   1386  O   CYS A 184      -0.429 -12.132   8.535  1.00  0.00           O  
ATOM   1387  CB  CYS A 184       1.373 -14.237   6.980  1.00  0.00           C  
ATOM   1388  SG  CYS A 184       1.603 -15.669   5.903  1.00  0.00           S  
ATOM   1389  N   THR A 185       0.713 -13.351  10.030  1.00  0.00           N  
ATOM   1390  CA  THR A 185       1.168 -12.203  10.821  1.00  0.00           C  
ATOM   1391  C   THR A 185       2.383 -11.632  10.108  1.00  0.00           C  
ATOM   1392  O   THR A 185       3.363 -12.347   9.917  1.00  0.00           O  
ATOM   1393  CB  THR A 185       1.541 -12.630  12.241  1.00  0.00           C  
ATOM   1394  OG1 THR A 185       0.386 -13.163  12.844  1.00  0.00           O  
ATOM   1395  CG2 THR A 185       2.020 -11.463  13.097  1.00  0.00           C  
ATOM   1396  N   THR A 186       2.326 -10.384   9.672  1.00  0.00           N  
ATOM   1397  CA  THR A 186       3.281  -9.865   8.691  1.00  0.00           C  
ATOM   1398  C   THR A 186       4.130  -8.735   9.265  1.00  0.00           C  
ATOM   1399  O   THR A 186       3.591  -7.696   9.629  1.00  0.00           O  
ATOM   1400  CB  THR A 186       2.553  -9.402   7.427  1.00  0.00           C  
ATOM   1401  OG1 THR A 186       1.818 -10.481   6.887  1.00  0.00           O  
ATOM   1402  CG2 THR A 186       3.518  -8.934   6.345  1.00  0.00           C  
ATOM   1403  N   THR A 187       5.444  -8.924   9.287  1.00  0.00           N  
ATOM   1404  CA  THR A 187       6.425  -7.892   9.648  1.00  0.00           C  
ATOM   1405  C   THR A 187       7.202  -7.450   8.414  1.00  0.00           C  
ATOM   1406  O   THR A 187       7.751  -8.285   7.702  1.00  0.00           O  
ATOM   1407  CB  THR A 187       7.390  -8.393  10.734  1.00  0.00           C  
ATOM   1408  OG1 THR A 187       6.664  -8.776  11.879  1.00  0.00           O  
ATOM   1409  CG2 THR A 187       8.383  -7.320  11.177  1.00  0.00           C  
ATOM   1410  N   VAL A 188       7.295  -6.142   8.181  1.00  0.00           N  
ATOM   1411  CA  VAL A 188       8.156  -5.576   7.139  1.00  0.00           C  
ATOM   1412  C   VAL A 188       9.340  -4.872   7.790  1.00  0.00           C  
ATOM   1413  O   VAL A 188       9.174  -3.900   8.523  1.00  0.00           O  
ATOM   1414  CB  VAL A 188       7.399  -4.632   6.188  1.00  0.00           C  
ATOM   1415  CG1 VAL A 188       8.308  -4.167   5.051  1.00  0.00           C  
ATOM   1416  CG2 VAL A 188       6.182  -5.328   5.565  1.00  0.00           C  
ATOM   1417  N   THR A 189      10.538  -5.365   7.495  1.00  0.00           N  
ATOM   1418  CA  THR A 189      11.809  -4.781   7.917  1.00  0.00           C  
ATOM   1419  C   THR A 189      12.488  -4.076   6.745  1.00  0.00           C  
ATOM   1420  O   THR A 189      12.205  -4.339   5.567  1.00  0.00           O  
ATOM   1421  CB  THR A 189      12.744  -5.834   8.534  1.00  0.00           C  
ATOM   1422  OG1 THR A 189      13.218  -6.691   7.537  1.00  0.00           O  
ATOM   1423  CG2 THR A 189      12.071  -6.696   9.605  1.00  0.00           C  
ATOM   1424  N   HIS A 190      13.409  -3.160   7.054  1.00  0.00           N  
ATOM   1425  CA  HIS A 190      14.123  -2.361   6.061  1.00  0.00           C  
ATOM   1426  C   HIS A 190      15.420  -1.783   6.653  1.00  0.00           C  
ATOM   1427  O   HIS A 190      15.811  -2.133   7.769  1.00  0.00           O  
ATOM   1428  CB  HIS A 190      13.180  -1.273   5.528  1.00  0.00           C  
ATOM   1429  CG  HIS A 190      12.505  -0.489   6.609  1.00  0.00           C  
ATOM   1430  ND1 HIS A 190      13.098   0.413   7.470  1.00  0.00           N  
ATOM   1431  CD2 HIS A 190      11.179  -0.587   6.973  1.00  0.00           C  
ATOM   1432  CE1 HIS A 190      12.157   0.839   8.329  1.00  0.00           C  
ATOM   1433  NE2 HIS A 190      10.981   0.245   8.050  1.00  0.00           N  
ATOM   1434  N   ARG A 191      16.083  -0.878   5.932  1.00  0.00           N  
ATOM   1435  CA  ARG A 191      17.387  -0.301   6.336  1.00  0.00           C  
ATOM   1436  C   ARG A 191      17.414   0.399   7.698  1.00  0.00           C  
ATOM   1437  O   ARG A 191      18.492   0.582   8.240  1.00  0.00           O  
ATOM   1438  CB  ARG A 191      17.878   0.642   5.233  1.00  0.00           C  
ATOM   1439  CG  ARG A 191      17.052   1.951   5.137  1.00  0.00           C  
ATOM   1440  CD  ARG A 191      17.564   2.840   4.001  1.00  0.00           C  
ATOM   1441  NE  ARG A 191      16.826   4.115   3.968  1.00  0.00           N  
ATOM   1442  CZ  ARG A 191      16.850   5.017   3.002  1.00  0.00           C  
ATOM   1443  NH1 ARG A 191      17.558   4.843   1.929  1.00  0.00           N  
ATOM   1444  NH2 ARG A 191      16.155   6.105   3.120  1.00  0.00           N  
ATOM   1445  N   PHE A 192      16.261   0.812   8.235  1.00  0.00           N  
ATOM   1446  CA  PHE A 192      16.145   1.461   9.535  1.00  0.00           C  
ATOM   1447  C   PHE A 192      15.794   0.483  10.667  1.00  0.00           C  
ATOM   1448  O   PHE A 192      15.740   0.887  11.829  1.00  0.00           O  
ATOM   1449  CB  PHE A 192      15.112   2.593   9.454  1.00  0.00           C  
ATOM   1450  CG  PHE A 192      15.391   3.640   8.400  1.00  0.00           C  
ATOM   1451  CD1 PHE A 192      16.453   4.547   8.568  1.00  0.00           C  
ATOM   1452  CD2 PHE A 192      14.570   3.749   7.258  1.00  0.00           C  
ATOM   1453  CE1 PHE A 192      16.688   5.558   7.615  1.00  0.00           C  
ATOM   1454  CE2 PHE A 192      14.796   4.747   6.310  1.00  0.00           C  
ATOM   1455  CZ  PHE A 192      15.849   5.662   6.490  1.00  0.00           C  
ATOM   1456  N   THR A 193      15.573  -0.794  10.361  1.00  0.00           N  
ATOM   1457  CA  THR A 193      15.217  -1.813  11.351  1.00  0.00           C  
ATOM   1458  C   THR A 193      16.377  -2.054  12.311  1.00  0.00           C  
ATOM   1459  O   THR A 193      17.489  -2.381  11.899  1.00  0.00           O  
ATOM   1460  CB  THR A 193      14.801  -3.121  10.673  1.00  0.00           C  
ATOM   1461  OG1 THR A 193      13.611  -2.886   9.950  1.00  0.00           O  
ATOM   1462  CG2 THR A 193      14.508  -4.252  11.654  1.00  0.00           C  
ATOM   1463  N   LYS A 194      16.093  -1.953  13.605  1.00  0.00           N  
ATOM   1464  CA  LYS A 194      17.011  -2.319  14.680  1.00  0.00           C  
ATOM   1465  C   LYS A 194      16.888  -3.819  14.983  1.00  0.00           C  
ATOM   1466  O   LYS A 194      15.802  -4.387  14.881  1.00  0.00           O  
ATOM   1467  CB  LYS A 194      16.718  -1.461  15.928  1.00  0.00           C  
ATOM   1468  CG  LYS A 194      16.937   0.039  15.675  1.00  0.00           C  
ATOM   1469  CD  LYS A 194      16.499   0.889  16.883  1.00  0.00           C  
ATOM   1470  CE  LYS A 194      16.629   2.375  16.557  1.00  0.00           C  
ATOM   1471  NZ  LYS A 194      15.896   3.239  17.534  1.00  0.00           N  
ATOM   1472  N   ASN A 195      17.988  -4.455  15.372  1.00  0.00           N  
ATOM   1473  CA  ASN A 195      18.025  -5.870  15.772  1.00  0.00           C  
ATOM   1474  C   ASN A 195      17.391  -6.821  14.739  1.00  0.00           C  
ATOM   1475  O   ASN A 195      16.584  -7.681  15.088  1.00  0.00           O  
ATOM   1476  CB  ASN A 195      17.429  -6.023  17.184  1.00  0.00           C  
ATOM   1477  CG  ASN A 195      18.175  -5.228  18.241  1.00  0.00           C  
ATOM   1478  OD1 ASN A 195      19.341  -4.897  18.105  1.00  0.00           O  
ATOM   1479  ND2 ASN A 195      17.515  -4.905  19.330  1.00  0.00           N  
ATOM   1480  N   LEU A 196      17.762  -6.692  13.467  1.00  0.00           N  
ATOM   1481  CA  LEU A 196      17.218  -7.501  12.369  1.00  0.00           C  
ATOM   1482  C   LEU A 196      17.259  -9.007  12.668  1.00  0.00           C  
ATOM   1483  O   LEU A 196      16.286  -9.707  12.412  1.00  0.00           O  
ATOM   1484  CB  LEU A 196      17.980  -7.162  11.077  1.00  0.00           C  
ATOM   1485  CG  LEU A 196      17.472  -7.921   9.831  1.00  0.00           C  
ATOM   1486  CD1 LEU A 196      16.008  -7.593   9.523  1.00  0.00           C  
ATOM   1487  CD2 LEU A 196      18.308  -7.542   8.620  1.00  0.00           C  
ATOM   1488  N   ARG A 197      18.360  -9.487  13.268  1.00  0.00           N  
ATOM   1489  CA  ARG A 197      18.528 -10.896  13.664  1.00  0.00           C  
ATOM   1490  C   ARG A 197      17.368 -11.414  14.502  1.00  0.00           C  
ATOM   1491  O   ARG A 197      16.878 -12.499  14.244  1.00  0.00           O  
ATOM   1492  CB  ARG A 197      19.877 -11.058  14.366  1.00  0.00           C  
ATOM   1493  CG  ARG A 197      20.119 -12.519  14.792  1.00  0.00           C  
ATOM   1494  CD  ARG A 197      21.550 -12.741  15.306  1.00  0.00           C  
ATOM   1495  NE  ARG A 197      21.725 -14.138  15.660  1.00  0.00           N  
ATOM   1496  CZ  ARG A 197      22.845 -14.785  15.936  1.00  0.00           C  
ATOM   1497  NH1 ARG A 197      23.996 -14.182  16.019  1.00  0.00           N  
ATOM   1498  NH2 ARG A 197      22.794 -16.063  16.127  1.00  0.00           N  
ATOM   1499  N   HIS A 198      16.879 -10.624  15.475  1.00  0.00           N  
ATOM   1500  CA  HIS A 198      15.748 -11.017  16.314  1.00  0.00           C  
ATOM   1501  C   HIS A 198      14.473 -11.254  15.490  1.00  0.00           C  
ATOM   1502  O   HIS A 198      13.745 -12.213  15.747  1.00  0.00           O  
ATOM   1503  CB  HIS A 198      15.509  -9.941  17.378  1.00  0.00           C  
ATOM   1504  CG  HIS A 198      14.332 -10.245  18.268  1.00  0.00           C  
ATOM   1505  ND1 HIS A 198      14.290 -11.196  19.268  1.00  0.00           N  
ATOM   1506  CD2 HIS A 198      13.076  -9.677  18.215  1.00  0.00           C  
ATOM   1507  CE1 HIS A 198      13.059 -11.188  19.802  1.00  0.00           C  
ATOM   1508  NE2 HIS A 198      12.296 -10.276  19.185  1.00  0.00           N  
ATOM   1509  N   HIS A 199      14.213 -10.429  14.479  1.00  0.00           N  
ATOM   1510  CA  HIS A 199      13.084 -10.631  13.578  1.00  0.00           C  
ATOM   1511  C   HIS A 199      13.256 -11.907  12.741  1.00  0.00           C  
ATOM   1512  O   HIS A 199      12.322 -12.696  12.633  1.00  0.00           O  
ATOM   1513  CB  HIS A 199      12.889  -9.399  12.686  1.00  0.00           C  
ATOM   1514  CG  HIS A 199      12.431  -8.185  13.446  1.00  0.00           C  
ATOM   1515  ND1 HIS A 199      11.150  -7.967  13.921  1.00  0.00           N  
ATOM   1516  CD2 HIS A 199      13.186  -7.096  13.807  1.00  0.00           C  
ATOM   1517  CE1 HIS A 199      11.135  -6.778  14.542  1.00  0.00           C  
ATOM   1518  NE2 HIS A 199      12.357  -6.221  14.492  1.00  0.00           N  
ATOM   1519  N   VAL A 200      14.452 -12.133  12.189  1.00  0.00           N  
ATOM   1520  CA  VAL A 200      14.760 -13.320  11.369  1.00  0.00           C  
ATOM   1521  C   VAL A 200      14.635 -14.614  12.184  1.00  0.00           C  
ATOM   1522  O   VAL A 200      14.003 -15.557  11.729  1.00  0.00           O  
ATOM   1523  CB  VAL A 200      16.158 -13.194  10.733  1.00  0.00           C  
ATOM   1524  CG1 VAL A 200      16.519 -14.434   9.905  1.00  0.00           C  
ATOM   1525  CG2 VAL A 200      16.241 -11.987   9.792  1.00  0.00           C  
ATOM   1526  N   GLU A 201      15.170 -14.637  13.414  1.00  0.00           N  
ATOM   1527  CA  GLU A 201      15.132 -15.806  14.298  1.00  0.00           C  
ATOM   1528  C   GLU A 201      13.702 -16.215  14.712  1.00  0.00           C  
ATOM   1529  O   GLU A 201      13.476 -17.371  15.074  1.00  0.00           O  
ATOM   1530  CB  GLU A 201      15.977 -15.526  15.557  1.00  0.00           C  
ATOM   1531  CG  GLU A 201      17.488 -15.601  15.253  1.00  0.00           C  
ATOM   1532  CD  GLU A 201      18.397 -15.220  16.452  1.00  0.00           C  
ATOM   1533  OE1 GLU A 201      19.610 -15.552  16.389  1.00  0.00           O  
ATOM   1534  OE2 GLU A 201      17.926 -14.569  17.401  1.00  0.00           O  
ATOM   1535  N   ASN A 202      12.739 -15.294  14.619  1.00  0.00           N  
ATOM   1536  CA  ASN A 202      11.332 -15.558  14.925  1.00  0.00           C  
ATOM   1537  C   ASN A 202      10.461 -15.828  13.681  1.00  0.00           C  
ATOM   1538  O   ASN A 202       9.275 -16.122  13.831  1.00  0.00           O  
ATOM   1539  CB  ASN A 202      10.790 -14.398  15.773  1.00  0.00           C  
ATOM   1540  CG  ASN A 202      11.317 -14.457  17.197  1.00  0.00           C  
ATOM   1541  OD1 ASN A 202      10.895 -15.265  17.999  1.00  0.00           O  
ATOM   1542  ND2 ASN A 202      12.249 -13.604  17.540  1.00  0.00           N  
ATOM   1543  N   ALA A 203      10.999 -15.736  12.455  1.00  0.00           N  
ATOM   1544  CA  ALA A 203      10.246 -15.899  11.226  1.00  0.00           C  
ATOM   1545  C   ALA A 203       9.971 -17.379  10.908  1.00  0.00           C  
ATOM   1546  O   ALA A 203      10.896 -18.152  10.661  1.00  0.00           O  
ATOM   1547  CB  ALA A 203      10.989 -15.201  10.079  1.00  0.00           C  
ATOM   1548  N   ASP A 204       8.683 -17.749  10.843  1.00  0.00           N  
ATOM   1549  CA  ASP A 204       8.261 -19.035  10.261  1.00  0.00           C  
ATOM   1550  C   ASP A 204       8.398 -19.014   8.730  1.00  0.00           C  
ATOM   1551  O   ASP A 204       8.745 -20.025   8.110  1.00  0.00           O  
ATOM   1552  CB  ASP A 204       6.789 -19.311  10.619  1.00  0.00           C  
ATOM   1553  CG  ASP A 204       6.510 -19.347  12.117  1.00  0.00           C  
ATOM   1554  OD1 ASP A 204       7.229 -20.075  12.845  1.00  0.00           O  
ATOM   1555  OD2 ASP A 204       5.551 -18.668  12.549  1.00  0.00           O  
ATOM   1556  N   LEU A 205       8.135 -17.854   8.130  1.00  0.00           N  
ATOM   1557  CA  LEU A 205       8.303 -17.574   6.702  1.00  0.00           C  
ATOM   1558  C   LEU A 205       9.170 -16.318   6.538  1.00  0.00           C  
ATOM   1559  O   LEU A 205       8.807 -15.240   7.002  1.00  0.00           O  
ATOM   1560  CB  LEU A 205       6.911 -17.422   6.067  1.00  0.00           C  
ATOM   1561  CG  LEU A 205       6.902 -16.939   4.603  1.00  0.00           C  
ATOM   1562  CD1 LEU A 205       7.608 -17.907   3.663  1.00  0.00           C  
ATOM   1563  CD2 LEU A 205       5.461 -16.786   4.125  1.00  0.00           C  
ATOM   1564  N   LEU A 206      10.307 -16.450   5.857  1.00  0.00           N  
ATOM   1565  CA  LEU A 206      11.230 -15.362   5.591  1.00  0.00           C  
ATOM   1566  C   LEU A 206      11.274 -15.074   4.085  1.00  0.00           C  
ATOM   1567  O   LEU A 206      11.557 -15.970   3.295  1.00  0.00           O  
ATOM   1568  CB  LEU A 206      12.614 -15.738   6.145  1.00  0.00           C  
ATOM   1569  CG  LEU A 206      13.648 -14.598   6.050  1.00  0.00           C  
ATOM   1570  CD1 LEU A 206      13.332 -13.472   7.038  1.00  0.00           C  
ATOM   1571  CD2 LEU A 206      15.040 -15.131   6.377  1.00  0.00           C  
ATOM   1572  N   ILE A 207      11.036 -13.817   3.693  1.00  0.00           N  
ATOM   1573  CA  ILE A 207      11.121 -13.361   2.307  1.00  0.00           C  
ATOM   1574  C   ILE A 207      12.172 -12.261   2.233  1.00  0.00           C  
ATOM   1575  O   ILE A 207      11.988 -11.187   2.804  1.00  0.00           O  
ATOM   1576  CB  ILE A 207       9.746 -12.910   1.775  1.00  0.00           C  
ATOM   1577  CG1 ILE A 207       8.721 -14.057   1.922  1.00  0.00           C  
ATOM   1578  CG2 ILE A 207       9.873 -12.456   0.309  1.00  0.00           C  
ATOM   1579  CD1 ILE A 207       7.299 -13.706   1.485  1.00  0.00           C  
ATOM   1580  N   VAL A 208      13.274 -12.519   1.536  1.00  0.00           N  
ATOM   1581  CA  VAL A 208      14.417 -11.609   1.477  1.00  0.00           C  
ATOM   1582  C   VAL A 208      14.523 -10.986   0.088  1.00  0.00           C  
ATOM   1583  O   VAL A 208      14.649 -11.698  -0.909  1.00  0.00           O  
ATOM   1584  CB  VAL A 208      15.731 -12.293   1.896  1.00  0.00           C  
ATOM   1585  CG1 VAL A 208      16.805 -11.237   2.166  1.00  0.00           C  
ATOM   1586  CG2 VAL A 208      15.550 -13.115   3.180  1.00  0.00           C  
ATOM   1587  N   ALA A 209      14.459  -9.660   0.015  1.00  0.00           N  
ATOM   1588  CA  ALA A 209      14.447  -8.890  -1.228  1.00  0.00           C  
ATOM   1589  C   ALA A 209      15.214  -7.570  -1.063  1.00  0.00           C  
ATOM   1590  O   ALA A 209      14.622  -6.479  -1.050  1.00  0.00           O  
ATOM   1591  CB  ALA A 209      12.989  -8.692  -1.663  1.00  0.00           C  
ATOM   1592  N   VAL A 210      16.540  -7.658  -0.904  1.00  0.00           N  
ATOM   1593  CA  VAL A 210      17.422  -6.505  -0.681  1.00  0.00           C  
ATOM   1594  C   VAL A 210      18.458  -6.292  -1.786  1.00  0.00           C  
ATOM   1595  O   VAL A 210      19.021  -5.205  -1.880  1.00  0.00           O  
ATOM   1596  CB  VAL A 210      18.109  -6.567   0.700  1.00  0.00           C  
ATOM   1597  CG1 VAL A 210      17.085  -6.555   1.832  1.00  0.00           C  
ATOM   1598  CG2 VAL A 210      19.027  -7.782   0.883  1.00  0.00           C  
ATOM   1599  N   GLY A 211      18.710  -7.303  -2.621  1.00  0.00           N  
ATOM   1600  CA  GLY A 211      19.700  -7.232  -3.703  1.00  0.00           C  
ATOM   1601  C   GLY A 211      21.138  -7.138  -3.187  1.00  0.00           C  
ATOM   1602  O   GLY A 211      21.928  -6.339  -3.705  1.00  0.00           O  
ATOM   1603  N   LYS A 212      21.483  -7.889  -2.133  1.00  0.00           N  
ATOM   1604  CA  LYS A 212      22.812  -7.904  -1.516  1.00  0.00           C  
ATOM   1605  C   LYS A 212      23.263  -9.338  -1.261  1.00  0.00           C  
ATOM   1606  O   LYS A 212      22.672 -10.010  -0.406  1.00  0.00           O  
ATOM   1607  CB  LYS A 212      22.810  -7.110  -0.202  1.00  0.00           C  
ATOM   1608  CG  LYS A 212      22.631  -5.607  -0.424  1.00  0.00           C  
ATOM   1609  CD  LYS A 212      22.712  -4.878   0.918  1.00  0.00           C  
ATOM   1610  CE  LYS A 212      22.505  -3.387   0.716  1.00  0.00           C  
ATOM   1611  NZ  LYS A 212      22.607  -2.667   2.005  1.00  0.00           N  
ATOM   1612  N   PRO A 213      24.322  -9.819  -1.932  1.00  0.00           N  
ATOM   1613  CA  PRO A 213      24.773 -11.198  -1.813  1.00  0.00           C  
ATOM   1614  C   PRO A 213      25.132 -11.544  -0.367  1.00  0.00           C  
ATOM   1615  O   PRO A 213      25.927 -10.846   0.266  1.00  0.00           O  
ATOM   1616  CB  PRO A 213      25.976 -11.316  -2.756  1.00  0.00           C  
ATOM   1617  CG  PRO A 213      26.490  -9.877  -2.905  1.00  0.00           C  
ATOM   1618  CD  PRO A 213      25.201  -9.055  -2.810  1.00  0.00           C  
ATOM   1619  N   GLY A 214      24.548 -12.632   0.160  1.00  0.00           N  
ATOM   1620  CA  GLY A 214      24.803 -13.136   1.507  1.00  0.00           C  
ATOM   1621  C   GLY A 214      24.454 -12.162   2.633  1.00  0.00           C  
ATOM   1622  O   GLY A 214      25.089 -12.197   3.687  1.00  0.00           O  
ATOM   1623  N   PHE A 215      23.470 -11.271   2.431  1.00  0.00           N  
ATOM   1624  CA  PHE A 215      23.077 -10.279   3.436  1.00  0.00           C  
ATOM   1625  C   PHE A 215      22.543 -10.915   4.730  1.00  0.00           C  
ATOM   1626  O   PHE A 215      22.775 -10.377   5.818  1.00  0.00           O  
ATOM   1627  CB  PHE A 215      22.026  -9.340   2.830  1.00  0.00           C  
ATOM   1628  CG  PHE A 215      21.571  -8.238   3.771  1.00  0.00           C  
ATOM   1629  CD1 PHE A 215      20.299  -8.287   4.352  1.00  0.00           C  
ATOM   1630  CD2 PHE A 215      22.439  -7.177   4.082  1.00  0.00           C  
ATOM   1631  CE1 PHE A 215      19.891  -7.277   5.240  1.00  0.00           C  
ATOM   1632  CE2 PHE A 215      22.039  -6.170   4.972  1.00  0.00           C  
ATOM   1633  CZ  PHE A 215      20.761  -6.220   5.552  1.00  0.00           C  
ATOM   1634  N   ILE A 216      21.856 -12.054   4.624  1.00  0.00           N  
ATOM   1635  CA  ILE A 216      21.355 -12.812   5.766  1.00  0.00           C  
ATOM   1636  C   ILE A 216      22.241 -14.051   5.974  1.00  0.00           C  
ATOM   1637  O   ILE A 216      22.236 -14.949   5.133  1.00  0.00           O  
ATOM   1638  CB  ILE A 216      19.869 -13.172   5.593  1.00  0.00           C  
ATOM   1639  CG1 ILE A 216      18.976 -11.929   5.404  1.00  0.00           C  
ATOM   1640  CG2 ILE A 216      19.364 -14.001   6.788  1.00  0.00           C  
ATOM   1641  CD1 ILE A 216      19.001 -10.905   6.552  1.00  0.00           C  
ATOM   1642  N   PRO A 217      22.994 -14.136   7.095  1.00  0.00           N  
ATOM   1643  CA  PRO A 217      23.704 -15.346   7.479  1.00  0.00           C  
ATOM   1644  C   PRO A 217      22.731 -16.508   7.707  1.00  0.00           C  
ATOM   1645  O   PRO A 217      21.662 -16.328   8.287  1.00  0.00           O  
ATOM   1646  CB  PRO A 217      24.470 -14.995   8.754  1.00  0.00           C  
ATOM   1647  CG  PRO A 217      24.560 -13.472   8.723  1.00  0.00           C  
ATOM   1648  CD  PRO A 217      23.257 -13.069   8.042  1.00  0.00           C  
ATOM   1649  N   GLY A 218      23.119 -17.717   7.292  1.00  0.00           N  
ATOM   1650  CA  GLY A 218      22.254 -18.896   7.404  1.00  0.00           C  
ATOM   1651  C   GLY A 218      21.975 -19.345   8.839  1.00  0.00           C  
ATOM   1652  O   GLY A 218      20.928 -19.928   9.098  1.00  0.00           O  
ATOM   1653  N   ASP A 219      22.861 -19.019   9.790  1.00  0.00           N  
ATOM   1654  CA  ASP A 219      22.680 -19.319  11.217  1.00  0.00           C  
ATOM   1655  C   ASP A 219      21.598 -18.461  11.896  1.00  0.00           C  
ATOM   1656  O   ASP A 219      21.169 -18.780  13.009  1.00  0.00           O  
ATOM   1657  CB  ASP A 219      24.021 -19.202  11.957  1.00  0.00           C  
ATOM   1658  CG  ASP A 219      24.536 -17.762  12.043  1.00  0.00           C  
ATOM   1659  OD1 ASP A 219      24.733 -17.156  10.966  1.00  0.00           O  
ATOM   1660  OD2 ASP A 219      24.712 -17.259  13.182  1.00  0.00           O  
ATOM   1661  N   TRP A 220      21.108 -17.384  11.229  1.00  0.00           N  
ATOM   1662  CA  TRP A 220      19.996 -16.575  11.713  1.00  0.00           C  
ATOM   1663  C   TRP A 220      18.631 -17.227  11.456  1.00  0.00           C  
ATOM   1664  O   TRP A 220      17.653 -16.881  12.123  1.00  0.00           O  
ATOM   1665  CB  TRP A 220      20.044 -15.191  11.068  1.00  0.00           C  
ATOM   1666  CG  TRP A 220      21.166 -14.293  11.467  1.00  0.00           C  
ATOM   1667  CD1 TRP A 220      22.315 -14.634  12.085  1.00  0.00           C  
ATOM   1668  CD2 TRP A 220      21.247 -12.847  11.268  1.00  0.00           C  
ATOM   1669  NE1 TRP A 220      23.105 -13.513  12.279  1.00  0.00           N  
ATOM   1670  CE2 TRP A 220      22.483 -12.401  11.796  1.00  0.00           C  
ATOM   1671  CE3 TRP A 220      20.384 -11.885  10.689  1.00  0.00           C  
ATOM   1672  CZ2 TRP A 220      22.860 -11.033  11.755  1.00  0.00           C  
ATOM   1673  CZ3 TRP A 220      20.762 -10.522  10.658  1.00  0.00           C  
ATOM   1674  CH2 TRP A 220      21.986 -10.113  11.187  1.00  0.00           C  
ATOM   1675  N   ILE A 221      18.543 -18.157  10.501  1.00  0.00           N  
ATOM   1676  CA  ILE A 221      17.298 -18.796  10.097  1.00  0.00           C  
ATOM   1677  C   ILE A 221      16.730 -19.618  11.254  1.00  0.00           C  
ATOM   1678  O   ILE A 221      17.431 -20.426  11.865  1.00  0.00           O  
ATOM   1679  CB  ILE A 221      17.511 -19.638   8.827  1.00  0.00           C  
ATOM   1680  CG1 ILE A 221      18.090 -18.818   7.646  1.00  0.00           C  
ATOM   1681  CG2 ILE A 221      16.221 -20.345   8.393  1.00  0.00           C  
ATOM   1682  CD1 ILE A 221      17.265 -17.593   7.240  1.00  0.00           C  
ATOM   1683  N   LYS A 222      15.430 -19.443  11.530  1.00  0.00           N  
ATOM   1684  CA  LYS A 222      14.704 -20.276  12.491  1.00  0.00           C  
ATOM   1685  C   LYS A 222      14.679 -21.730  12.014  1.00  0.00           C  
ATOM   1686  O   LYS A 222      14.442 -21.996  10.833  1.00  0.00           O  
ATOM   1687  CB  LYS A 222      13.290 -19.700  12.679  1.00  0.00           C  
ATOM   1688  CG  LYS A 222      12.453 -20.464  13.715  1.00  0.00           C  
ATOM   1689  CD  LYS A 222      11.080 -19.799  13.862  1.00  0.00           C  
ATOM   1690  CE  LYS A 222      10.195 -20.555  14.854  1.00  0.00           C  
ATOM   1691  NZ  LYS A 222       8.874 -19.890  14.974  1.00  0.00           N  
ATOM   1692  N   GLU A 223      14.884 -22.681  12.925  1.00  0.00           N  
ATOM   1693  CA  GLU A 223      14.775 -24.105  12.611  1.00  0.00           C  
ATOM   1694  C   GLU A 223      13.375 -24.429  12.084  1.00  0.00           C  
ATOM   1695  O   GLU A 223      12.367 -24.120  12.724  1.00  0.00           O  
ATOM   1696  CB  GLU A 223      15.104 -24.928  13.858  1.00  0.00           C  
ATOM   1697  CG  GLU A 223      15.449 -26.391  13.534  1.00  0.00           C  
ATOM   1698  CD  GLU A 223      16.826 -26.558  12.870  1.00  0.00           C  
ATOM   1699  OE1 GLU A 223      16.998 -27.558  12.139  1.00  0.00           O  
ATOM   1700  OE2 GLU A 223      17.699 -25.687  13.078  1.00  0.00           O  
ATOM   1701  N   GLY A 224      13.298 -25.010  10.888  1.00  0.00           N  
ATOM   1702  CA  GLY A 224      12.052 -25.339  10.213  1.00  0.00           C  
ATOM   1703  C   GLY A 224      11.427 -24.211   9.379  1.00  0.00           C  
ATOM   1704  O   GLY A 224      10.382 -24.455   8.767  1.00  0.00           O  
ATOM   1705  N   ALA A 225      12.031 -23.032   9.314  1.00  0.00           N  
ATOM   1706  CA  ALA A 225      11.493 -21.911   8.550  1.00  0.00           C  
ATOM   1707  C   ALA A 225      11.387 -22.204   7.039  1.00  0.00           C  
ATOM   1708  O   ALA A 225      12.119 -23.019   6.485  1.00  0.00           O  
ATOM   1709  CB  ALA A 225      12.349 -20.659   8.787  1.00  0.00           C  
ATOM   1710  N   ILE A 226      10.486 -21.482   6.369  1.00  0.00           N  
ATOM   1711  CA  ILE A 226      10.404 -21.406   4.909  1.00  0.00           C  
ATOM   1712  C   ILE A 226      11.175 -20.166   4.466  1.00  0.00           C  
ATOM   1713  O   ILE A 226      10.856 -19.055   4.890  1.00  0.00           O  
ATOM   1714  CB  ILE A 226       8.932 -21.357   4.452  1.00  0.00           C  
ATOM   1715  CG1 ILE A 226       8.126 -22.586   4.951  1.00  0.00           C  
ATOM   1716  CG2 ILE A 226       8.850 -21.272   2.918  1.00  0.00           C  
ATOM   1717  CD1 ILE A 226       6.701 -22.190   5.342  1.00  0.00           C  
ATOM   1718  N   VAL A 227      12.183 -20.342   3.612  1.00  0.00           N  
ATOM   1719  CA  VAL A 227      13.061 -19.258   3.145  1.00  0.00           C  
ATOM   1720  C   VAL A 227      12.829 -18.996   1.660  1.00  0.00           C  
ATOM   1721  O   VAL A 227      13.098 -19.854   0.819  1.00  0.00           O  
ATOM   1722  CB  VAL A 227      14.543 -19.550   3.455  1.00  0.00           C  
ATOM   1723  CG1 VAL A 227      15.441 -18.404   2.993  1.00  0.00           C  
ATOM   1724  CG2 VAL A 227      14.766 -19.742   4.962  1.00  0.00           C  
ATOM   1725  N   ILE A 228      12.354 -17.802   1.346  1.00  0.00           N  
ATOM   1726  CA  ILE A 228      12.137 -17.308  -0.012  1.00  0.00           C  
ATOM   1727  C   ILE A 228      13.180 -16.229  -0.311  1.00  0.00           C  
ATOM   1728  O   ILE A 228      13.110 -15.120   0.220  1.00  0.00           O  
ATOM   1729  CB  ILE A 228      10.697 -16.784  -0.183  1.00  0.00           C  
ATOM   1730  CG1 ILE A 228       9.609 -17.811   0.217  1.00  0.00           C  
ATOM   1731  CG2 ILE A 228      10.471 -16.289  -1.615  1.00  0.00           C  
ATOM   1732  CD1 ILE A 228       9.600 -19.110  -0.594  1.00  0.00           C  
ATOM   1733  N   ASP A 229      14.150 -16.559  -1.155  1.00  0.00           N  
ATOM   1734  CA  ASP A 229      15.213 -15.650  -1.571  1.00  0.00           C  
ATOM   1735  C   ASP A 229      14.883 -15.029  -2.931  1.00  0.00           C  
ATOM   1736  O   ASP A 229      14.844 -15.711  -3.957  1.00  0.00           O  
ATOM   1737  CB  ASP A 229      16.549 -16.405  -1.559  1.00  0.00           C  
ATOM   1738  CG  ASP A 229      17.767 -15.478  -1.631  1.00  0.00           C  
ATOM   1739  OD1 ASP A 229      17.625 -14.311  -2.066  1.00  0.00           O  
ATOM   1740  OD2 ASP A 229      18.863 -15.930  -1.257  1.00  0.00           O  
ATOM   1741  N   VAL A 230      14.590 -13.727  -2.931  1.00  0.00           N  
ATOM   1742  CA  VAL A 230      14.242 -12.956  -4.134  1.00  0.00           C  
ATOM   1743  C   VAL A 230      15.481 -12.352  -4.788  1.00  0.00           C  
ATOM   1744  O   VAL A 230      15.429 -11.911  -5.940  1.00  0.00           O  
ATOM   1745  CB  VAL A 230      13.200 -11.874  -3.810  1.00  0.00           C  
ATOM   1746  CG1 VAL A 230      12.618 -11.230  -5.077  1.00  0.00           C  
ATOM   1747  CG2 VAL A 230      12.008 -12.430  -3.003  1.00  0.00           C  
ATOM   1748  N   GLY A 231      16.606 -12.313  -4.086  1.00  0.00           N  
ATOM   1749  CA  GLY A 231      17.861 -11.769  -4.580  1.00  0.00           C  
ATOM   1750  C   GLY A 231      18.387 -12.544  -5.783  1.00  0.00           C  
ATOM   1751  O   GLY A 231      18.356 -13.769  -5.829  1.00  0.00           O  
ATOM   1752  N   ILE A 232      18.912 -11.805  -6.779  1.00  0.00           N  
ATOM   1753  CA  ILE A 232      19.611 -12.364  -7.933  1.00  0.00           C  
ATOM   1754  C   ILE A 232      20.879 -11.530  -8.121  1.00  0.00           C  
ATOM   1755  O   ILE A 232      20.899 -10.554  -8.863  1.00  0.00           O  
ATOM   1756  CB  ILE A 232      18.720 -12.406  -9.197  1.00  0.00           C  
ATOM   1757  CG1 ILE A 232      17.417 -13.199  -8.946  1.00  0.00           C  
ATOM   1758  CG2 ILE A 232      19.506 -13.047 -10.359  1.00  0.00           C  
ATOM   1759  CD1 ILE A 232      16.442 -13.216 -10.136  1.00  0.00           C  
ATOM   1760  N   ASN A 233      21.949 -11.908  -7.415  1.00  0.00           N  
ATOM   1761  CA  ASN A 233      23.196 -11.162  -7.369  1.00  0.00           C  
ATOM   1762  C   ASN A 233      24.262 -11.869  -8.206  1.00  0.00           C  
ATOM   1763  O   ASN A 233      24.634 -13.007  -7.920  1.00  0.00           O  
ATOM   1764  CB  ASN A 233      23.633 -10.987  -5.912  1.00  0.00           C  
ATOM   1765  CG  ASN A 233      22.552 -10.351  -5.055  1.00  0.00           C  
ATOM   1766  OD1 ASN A 233      22.257  -9.171  -5.170  1.00  0.00           O  
ATOM   1767  ND2 ASN A 233      21.934 -11.121  -4.179  1.00  0.00           N  
ATOM   1768  N   ARG A 234      24.787 -11.181  -9.230  1.00  0.00           N  
ATOM   1769  CA  ARG A 234      25.918 -11.673 -10.023  1.00  0.00           C  
ATOM   1770  C   ARG A 234      27.223 -11.277  -9.350  1.00  0.00           C  
ATOM   1771  O   ARG A 234      27.504 -10.100  -9.186  1.00  0.00           O  
ATOM   1772  CB  ARG A 234      25.798 -11.169 -11.461  1.00  0.00           C  
ATOM   1773  CG  ARG A 234      26.838 -11.837 -12.375  1.00  0.00           C  
ATOM   1774  CD  ARG A 234      26.673 -11.381 -13.836  1.00  0.00           C  
ATOM   1775  NE  ARG A 234      25.432 -11.903 -14.440  1.00  0.00           N  
ATOM   1776  CZ  ARG A 234      25.316 -12.900 -15.313  1.00  0.00           C  
ATOM   1777  NH1 ARG A 234      26.356 -13.554 -15.759  1.00  0.00           N  
ATOM   1778  NH2 ARG A 234      24.147 -13.247 -15.756  1.00  0.00           N  
ATOM   1779  N   LEU A 235      28.043 -12.278  -8.984  1.00  0.00           N  
ATOM   1780  CA  LEU A 235      29.373 -12.076  -8.414  1.00  0.00           C  
ATOM   1781  C   LEU A 235      30.417 -11.845  -9.516  1.00  0.00           C  
ATOM   1782  O   LEU A 235      30.203 -12.186 -10.677  1.00  0.00           O  
ATOM   1783  CB  LEU A 235      29.745 -13.291  -7.546  1.00  0.00           C  
ATOM   1784  CG  LEU A 235      28.777 -13.606  -6.388  1.00  0.00           C  
ATOM   1785  CD1 LEU A 235      29.339 -14.793  -5.588  1.00  0.00           C  
ATOM   1786  CD2 LEU A 235      28.594 -12.426  -5.433  1.00  0.00           C  
ATOM   1787  N   GLU A 236      31.591 -11.338  -9.134  1.00  0.00           N  
ATOM   1788  CA  GLU A 236      32.723 -11.119 -10.047  1.00  0.00           C  
ATOM   1789  C   GLU A 236      33.153 -12.400 -10.784  1.00  0.00           C  
ATOM   1790  O   GLU A 236      33.503 -12.366 -11.957  1.00  0.00           O  
ATOM   1791  CB  GLU A 236      33.931 -10.592  -9.258  1.00  0.00           C  
ATOM   1792  CG  GLU A 236      33.730  -9.172  -8.722  1.00  0.00           C  
ATOM   1793  CD  GLU A 236      34.995  -8.620  -8.040  1.00  0.00           C  
ATOM   1794  OE1 GLU A 236      35.070  -7.381  -7.883  1.00  0.00           O  
ATOM   1795  OE2 GLU A 236      35.875  -9.443  -7.689  1.00  0.00           O  
ATOM   1796  N   ASN A 237      33.077 -13.550 -10.133  1.00  0.00           N  
ATOM   1797  CA  ASN A 237      33.392 -14.852 -10.729  1.00  0.00           C  
ATOM   1798  C   ASN A 237      32.294 -15.388 -11.677  1.00  0.00           C  
ATOM   1799  O   ASN A 237      32.365 -16.542 -12.105  1.00  0.00           O  
ATOM   1800  CB  ASN A 237      33.759 -15.834  -9.605  1.00  0.00           C  
ATOM   1801  CG  ASN A 237      32.583 -16.210  -8.713  1.00  0.00           C  
ATOM   1802  OD1 ASN A 237      31.441 -15.854  -8.926  1.00  0.00           O  
ATOM   1803  ND2 ASN A 237      32.836 -16.968  -7.666  1.00  0.00           N  
ATOM   1804  N   GLY A 238      31.259 -14.608 -11.974  1.00  0.00           N  
ATOM   1805  CA  GLY A 238      30.139 -14.962 -12.843  1.00  0.00           C  
ATOM   1806  C   GLY A 238      29.040 -15.796 -12.172  1.00  0.00           C  
ATOM   1807  O   GLY A 238      27.975 -15.974 -12.774  1.00  0.00           O  
ATOM   1808  N   LYS A 239      29.262 -16.280 -10.938  1.00  0.00           N  
ATOM   1809  CA  LYS A 239      28.248 -17.023 -10.184  1.00  0.00           C  
ATOM   1810  C   LYS A 239      27.065 -16.117  -9.844  1.00  0.00           C  
ATOM   1811  O   LYS A 239      27.238 -14.924  -9.571  1.00  0.00           O  
ATOM   1812  CB  LYS A 239      28.880 -17.653  -8.933  1.00  0.00           C  
ATOM   1813  CG  LYS A 239      28.404 -19.106  -8.688  1.00  0.00           C  
ATOM   1814  CD  LYS A 239      29.028 -19.674  -7.405  1.00  0.00           C  
ATOM   1815  CE  LYS A 239      28.590 -21.131  -7.183  1.00  0.00           C  
ATOM   1816  NZ  LYS A 239      29.001 -21.641  -5.842  1.00  0.00           N  
ATOM   1817  N   VAL A 240      25.869 -16.675  -9.849  1.00  0.00           N  
ATOM   1818  CA  VAL A 240      24.660 -15.989  -9.391  1.00  0.00           C  
ATOM   1819  C   VAL A 240      24.273 -16.562  -8.040  1.00  0.00           C  
ATOM   1820  O   VAL A 240      24.171 -17.781  -7.899  1.00  0.00           O  
ATOM   1821  CB  VAL A 240      23.520 -16.099 -10.417  1.00  0.00           C  
ATOM   1822  CG1 VAL A 240      22.260 -15.372  -9.942  1.00  0.00           C  
ATOM   1823  CG2 VAL A 240      23.930 -15.474 -11.759  1.00  0.00           C  
ATOM   1824  N   VAL A 241      24.076 -15.687  -7.046  1.00  0.00           N  
ATOM   1825  CA  VAL A 241      23.720 -16.045  -5.672  1.00  0.00           C  
ATOM   1826  C   VAL A 241      22.561 -15.178  -5.179  1.00  0.00           C  
ATOM   1827  O   VAL A 241      22.301 -14.108  -5.734  1.00  0.00           O  
ATOM   1828  CB  VAL A 241      24.929 -15.946  -4.722  1.00  0.00           C  
ATOM   1829  CG1 VAL A 241      26.067 -16.867  -5.160  1.00  0.00           C  
ATOM   1830  CG2 VAL A 241      25.464 -14.512  -4.589  1.00  0.00           C  
ATOM   1831  N   GLY A 242      21.871 -15.638  -4.143  1.00  0.00           N  
ATOM   1832  CA  GLY A 242      20.806 -14.896  -3.501  1.00  0.00           C  
ATOM   1833  C   GLY A 242      21.277 -13.922  -2.416  1.00  0.00           C  
ATOM   1834  O   GLY A 242      22.472 -13.675  -2.240  1.00  0.00           O  
ATOM   1835  N   ASP A 243      20.314 -13.384  -1.668  1.00  0.00           N  
ATOM   1836  CA  ASP A 243      20.533 -12.494  -0.525  1.00  0.00           C  
ATOM   1837  C   ASP A 243      20.779 -13.264   0.783  1.00  0.00           C  
ATOM   1838  O   ASP A 243      21.178 -12.674   1.789  1.00  0.00           O  
ATOM   1839  CB  ASP A 243      19.313 -11.568  -0.372  1.00  0.00           C  
ATOM   1840  CG  ASP A 243      19.126 -10.515  -1.475  1.00  0.00           C  
ATOM   1841  OD1 ASP A 243      20.086 -10.177  -2.202  1.00  0.00           O  
ATOM   1842  OD2 ASP A 243      18.018  -9.943  -1.558  1.00  0.00           O  
ATOM   1843  N   VAL A 244      20.550 -14.585   0.787  1.00  0.00           N  
ATOM   1844  CA  VAL A 244      20.753 -15.487   1.925  1.00  0.00           C  
ATOM   1845  C   VAL A 244      21.940 -16.406   1.637  1.00  0.00           C  
ATOM   1846  O   VAL A 244      22.093 -16.910   0.524  1.00  0.00           O  
ATOM   1847  CB  VAL A 244      19.483 -16.309   2.231  1.00  0.00           C  
ATOM   1848  CG1 VAL A 244      19.640 -17.179   3.478  1.00  0.00           C  
ATOM   1849  CG2 VAL A 244      18.260 -15.405   2.449  1.00  0.00           C  
ATOM   1850  N   VAL A 245      22.765 -16.686   2.660  1.00  0.00           N  
ATOM   1851  CA  VAL A 245      23.834 -17.686   2.549  1.00  0.00           C  
ATOM   1852  C   VAL A 245      23.201 -19.078   2.495  1.00  0.00           C  
ATOM   1853  O   VAL A 245      22.832 -19.651   3.515  1.00  0.00           O  
ATOM   1854  CB  VAL A 245      24.867 -17.560   3.681  1.00  0.00           C  
ATOM   1855  CG1 VAL A 245      25.996 -18.579   3.501  1.00  0.00           C  
ATOM   1856  CG2 VAL A 245      25.506 -16.165   3.693  1.00  0.00           C  
ATOM   1857  N   PHE A 246      23.057 -19.621   1.280  1.00  0.00           N  
ATOM   1858  CA  PHE A 246      22.246 -20.802   0.987  1.00  0.00           C  
ATOM   1859  C   PHE A 246      22.678 -22.057   1.747  1.00  0.00           C  
ATOM   1860  O   PHE A 246      21.844 -22.740   2.342  1.00  0.00           O  
ATOM   1861  CB  PHE A 246      22.265 -21.051  -0.530  1.00  0.00           C  
ATOM   1862  CG  PHE A 246      21.435 -22.243  -0.963  1.00  0.00           C  
ATOM   1863  CD1 PHE A 246      22.015 -23.529  -1.043  1.00  0.00           C  
ATOM   1864  CD2 PHE A 246      20.072 -22.088  -1.262  1.00  0.00           C  
ATOM   1865  CE1 PHE A 246      21.241 -24.641  -1.405  1.00  0.00           C  
ATOM   1866  CE2 PHE A 246      19.295 -23.194  -1.629  1.00  0.00           C  
ATOM   1867  CZ  PHE A 246      19.870 -24.471  -1.703  1.00  0.00           C  
ATOM   1868  N   GLU A 247      23.986 -22.372   1.747  1.00  0.00           N  
ATOM   1869  CA  GLU A 247      24.519 -23.615   2.304  1.00  0.00           C  
ATOM   1870  C   GLU A 247      24.215 -23.767   3.799  1.00  0.00           C  
ATOM   1871  O   GLU A 247      23.919 -24.866   4.268  1.00  0.00           O  
ATOM   1872  CB  GLU A 247      26.042 -23.699   2.068  1.00  0.00           C  
ATOM   1873  CG  GLU A 247      26.462 -23.912   0.599  1.00  0.00           C  
ATOM   1874  CD  GLU A 247      26.418 -22.667  -0.303  1.00  0.00           C  
ATOM   1875  OE1 GLU A 247      26.702 -22.825  -1.518  1.00  0.00           O  
ATOM   1876  OE2 GLU A 247      26.097 -21.555   0.190  1.00  0.00           O  
ATOM   1877  N   ASP A 248      24.247 -22.663   4.547  1.00  0.00           N  
ATOM   1878  CA  ASP A 248      23.976 -22.672   5.985  1.00  0.00           C  
ATOM   1879  C   ASP A 248      22.476 -22.549   6.281  1.00  0.00           C  
ATOM   1880  O   ASP A 248      21.962 -23.253   7.166  1.00  0.00           O  
ATOM   1881  CB  ASP A 248      24.790 -21.572   6.671  1.00  0.00           C  
ATOM   1882  CG  ASP A 248      26.293 -21.850   6.611  1.00  0.00           C  
ATOM   1883  OD1 ASP A 248      26.672 -23.048   6.719  1.00  0.00           O  
ATOM   1884  OD2 ASP A 248      27.067 -20.873   6.484  1.00  0.00           O  
ATOM   1885  N   ALA A 249      21.728 -21.755   5.500  1.00  0.00           N  
ATOM   1886  CA  ALA A 249      20.277 -21.664   5.619  1.00  0.00           C  
ATOM   1887  C   ALA A 249      19.585 -23.012   5.336  1.00  0.00           C  
ATOM   1888  O   ALA A 249      18.674 -23.414   6.053  1.00  0.00           O  
ATOM   1889  CB  ALA A 249      19.781 -20.574   4.664  1.00  0.00           C  
ATOM   1890  N   ALA A 250      20.087 -23.771   4.338  1.00  0.00           N  
ATOM   1891  CA  ALA A 250      19.537 -25.068   3.949  1.00  0.00           C  
ATOM   1892  C   ALA A 250      19.730 -26.180   4.997  1.00  0.00           C  
ATOM   1893  O   ALA A 250      19.076 -27.221   4.919  1.00  0.00           O  
ATOM   1894  CB  ALA A 250      20.154 -25.472   2.607  1.00  0.00           C  
ATOM   1895  N   LYS A 251      20.584 -25.973   6.002  1.00  0.00           N  
ATOM   1896  CA  LYS A 251      20.732 -26.891   7.150  1.00  0.00           C  
ATOM   1897  C   LYS A 251      19.624 -26.711   8.192  1.00  0.00           C  
ATOM   1898  O   LYS A 251      19.411 -27.611   8.999  1.00  0.00           O  
ATOM   1899  CB  LYS A 251      22.105 -26.683   7.809  1.00  0.00           C  
ATOM   1900  CG  LYS A 251      23.286 -27.040   6.879  1.00  0.00           C  
ATOM   1901  CD  LYS A 251      24.608 -26.528   7.471  1.00  0.00           C  
ATOM   1902  CE  LYS A 251      25.740 -26.652   6.455  1.00  0.00           C  
ATOM   1903  NZ  LYS A 251      26.889 -25.767   6.800  1.00  0.00           N  
ATOM   1904  N   ARG A 252      18.951 -25.545   8.185  1.00  0.00           N  
ATOM   1905  CA  ARG A 252      17.989 -25.116   9.213  1.00  0.00           C  
ATOM   1906  C   ARG A 252      16.551 -25.025   8.681  1.00  0.00           C  
ATOM   1907  O   ARG A 252      15.619 -25.460   9.353  1.00  0.00           O  
ATOM   1908  CB  ARG A 252      18.429 -23.764   9.781  1.00  0.00           C  
ATOM   1909  CG  ARG A 252      19.839 -23.800  10.413  1.00  0.00           C  
ATOM   1910  CD  ARG A 252      20.242 -22.430  10.979  1.00  0.00           C  
ATOM   1911  NE  ARG A 252      19.396 -22.041  12.116  1.00  0.00           N  
ATOM   1912  CZ  ARG A 252      19.480 -22.479  13.371  1.00  0.00           C  
ATOM   1913  NH1 ARG A 252      20.451 -23.251  13.760  1.00  0.00           N  
ATOM   1914  NH2 ARG A 252      18.575 -22.144  14.240  1.00  0.00           N  
ATOM   1915  N   ALA A 253      16.374 -24.505   7.486  1.00  0.00           N  
ATOM   1916  CA  ALA A 253      15.065 -24.334   6.872  1.00  0.00           C  
ATOM   1917  C   ALA A 253      14.371 -25.680   6.581  1.00  0.00           C  
ATOM   1918  O   ALA A 253      15.015 -26.685   6.299  1.00  0.00           O  
ATOM   1919  CB  ALA A 253      15.235 -23.504   5.599  1.00  0.00           C  
ATOM   1920  N   SER A 254      13.033 -25.686   6.608  1.00  0.00           N  
ATOM   1921  CA  SER A 254      12.226 -26.804   6.100  1.00  0.00           C  
ATOM   1922  C   SER A 254      12.088 -26.754   4.573  1.00  0.00           C  
ATOM   1923  O   SER A 254      12.105 -27.799   3.918  1.00  0.00           O  
ATOM   1924  CB  SER A 254      10.843 -26.810   6.755  1.00  0.00           C  
ATOM   1925  OG  SER A 254      10.139 -25.612   6.520  1.00  0.00           O  
ATOM   1926  N   TYR A 255      11.972 -25.551   4.024  1.00  0.00           N  
ATOM   1927  CA  TYR A 255      11.918 -25.265   2.589  1.00  0.00           C  
ATOM   1928  C   TYR A 255      12.785 -24.056   2.265  1.00  0.00           C  
ATOM   1929  O   TYR A 255      12.820 -23.081   3.022  1.00  0.00           O  
ATOM   1930  CB  TYR A 255      10.471 -24.996   2.153  1.00  0.00           C  
ATOM   1931  CG  TYR A 255       9.557 -26.198   2.182  1.00  0.00           C  
ATOM   1932  CD1 TYR A 255       9.398 -26.992   1.034  1.00  0.00           C  
ATOM   1933  CD2 TYR A 255       8.836 -26.517   3.354  1.00  0.00           C  
ATOM   1934  CE1 TYR A 255       8.534 -28.091   1.051  1.00  0.00           C  
ATOM   1935  CE2 TYR A 255       7.971 -27.627   3.384  1.00  0.00           C  
ATOM   1936  CZ  TYR A 255       7.823 -28.408   2.220  1.00  0.00           C  
ATOM   1937  OH  TYR A 255       6.981 -29.488   2.245  1.00  0.00           O  
ATOM   1938  N   ILE A 256      13.443 -24.082   1.101  1.00  0.00           N  
ATOM   1939  CA  ILE A 256      14.252 -22.967   0.608  1.00  0.00           C  
ATOM   1940  C   ILE A 256      14.177 -22.864  -0.922  1.00  0.00           C  
ATOM   1941  O   ILE A 256      14.184 -23.881  -1.623  1.00  0.00           O  
ATOM   1942  CB  ILE A 256      15.701 -23.065   1.141  1.00  0.00           C  
ATOM   1943  CG1 ILE A 256      16.485 -21.765   0.884  1.00  0.00           C  
ATOM   1944  CG2 ILE A 256      16.446 -24.285   0.568  1.00  0.00           C  
ATOM   1945  CD1 ILE A 256      17.807 -21.681   1.675  1.00  0.00           C  
ATOM   1946  N   THR A 257      14.108 -21.633  -1.447  1.00  0.00           N  
ATOM   1947  CA  THR A 257      14.257 -21.382  -2.884  1.00  0.00           C  
ATOM   1948  C   THR A 257      15.739 -21.365  -3.269  1.00  0.00           C  
ATOM   1949  O   THR A 257      16.515 -20.639  -2.643  1.00  0.00           O  
ATOM   1950  CB  THR A 257      13.621 -20.050  -3.303  1.00  0.00           C  
ATOM   1951  OG1 THR A 257      14.089 -18.998  -2.498  1.00  0.00           O  
ATOM   1952  CG2 THR A 257      12.099 -20.091  -3.205  1.00  0.00           C  
ATOM   1953  N   PRO A 258      16.155 -22.083  -4.324  1.00  0.00           N  
ATOM   1954  CA  PRO A 258      17.492 -21.933  -4.872  1.00  0.00           C  
ATOM   1955  C   PRO A 258      17.626 -20.595  -5.616  1.00  0.00           C  
ATOM   1956  O   PRO A 258      16.635 -20.003  -6.067  1.00  0.00           O  
ATOM   1957  CB  PRO A 258      17.678 -23.131  -5.802  1.00  0.00           C  
ATOM   1958  CG  PRO A 258      16.262 -23.363  -6.337  1.00  0.00           C  
ATOM   1959  CD  PRO A 258      15.375 -23.007  -5.139  1.00  0.00           C  
ATOM   1960  N   VAL A 259      18.864 -20.143  -5.805  1.00  0.00           N  
ATOM   1961  CA  VAL A 259      19.201 -19.019  -6.693  1.00  0.00           C  
ATOM   1962  C   VAL A 259      20.378 -19.432  -7.579  1.00  0.00           C  
ATOM   1963  O   VAL A 259      21.460 -19.699  -7.064  1.00  0.00           O  
ATOM   1964  CB  VAL A 259      19.511 -17.731  -5.911  1.00  0.00           C  
ATOM   1965  CG1 VAL A 259      19.794 -16.578  -6.876  1.00  0.00           C  
ATOM   1966  CG2 VAL A 259      18.339 -17.313  -5.015  1.00  0.00           C  
ATOM   1967  N   PRO A 260      20.199 -19.503  -8.917  1.00  0.00           N  
ATOM   1968  CA  PRO A 260      18.974 -19.256  -9.672  1.00  0.00           C  
ATOM   1969  C   PRO A 260      17.960 -20.416  -9.588  1.00  0.00           C  
ATOM   1970  O   PRO A 260      18.269 -21.486  -9.064  1.00  0.00           O  
ATOM   1971  CB  PRO A 260      19.460 -19.030 -11.101  1.00  0.00           C  
ATOM   1972  CG  PRO A 260      20.672 -19.970 -11.198  1.00  0.00           C  
ATOM   1973  CD  PRO A 260      21.291 -19.863  -9.807  1.00  0.00           C  
ATOM   1974  N   GLY A 261      16.776 -20.225 -10.166  1.00  0.00           N  
ATOM   1975  CA  GLY A 261      15.766 -21.277 -10.362  1.00  0.00           C  
ATOM   1976  C   GLY A 261      14.672 -21.349  -9.289  1.00  0.00           C  
ATOM   1977  O   GLY A 261      13.859 -22.273  -9.328  1.00  0.00           O  
ATOM   1978  N   GLY A 262      14.624 -20.378  -8.377  1.00  0.00           N  
ATOM   1979  CA  GLY A 262      13.567 -20.242  -7.375  1.00  0.00           C  
ATOM   1980  C   GLY A 262      12.507 -19.220  -7.782  1.00  0.00           C  
ATOM   1981  O   GLY A 262      11.629 -19.505  -8.593  1.00  0.00           O  
ATOM   1982  N   VAL A 263      12.601 -17.995  -7.248  1.00  0.00           N  
ATOM   1983  CA  VAL A 263      11.604 -16.933  -7.477  1.00  0.00           C  
ATOM   1984  C   VAL A 263      11.649 -16.374  -8.905  1.00  0.00           C  
ATOM   1985  O   VAL A 263      10.601 -16.114  -9.491  1.00  0.00           O  
ATOM   1986  CB  VAL A 263      11.786 -15.797  -6.445  1.00  0.00           C  
ATOM   1987  CG1 VAL A 263      10.775 -14.669  -6.645  1.00  0.00           C  
ATOM   1988  CG2 VAL A 263      11.619 -16.331  -5.014  1.00  0.00           C  
ATOM   1989  N   GLY A 264      12.821 -16.212  -9.481  1.00  0.00           N  
ATOM   1990  CA  GLY A 264      13.020 -15.536 -10.772  1.00  0.00           C  
ATOM   1991  C   GLY A 264      12.099 -16.014 -11.916  1.00  0.00           C  
ATOM   1992  O   GLY A 264      11.449 -15.182 -12.546  1.00  0.00           O  
ATOM   1993  N   PRO A 265      11.968 -17.331 -12.173  1.00  0.00           N  
ATOM   1994  CA  PRO A 265      11.084 -17.846 -13.216  1.00  0.00           C  
ATOM   1995  C   PRO A 265       9.595 -17.528 -12.994  1.00  0.00           C  
ATOM   1996  O   PRO A 265       8.842 -17.404 -13.954  1.00  0.00           O  
ATOM   1997  CB  PRO A 265      11.319 -19.360 -13.244  1.00  0.00           C  
ATOM   1998  CG  PRO A 265      12.726 -19.523 -12.668  1.00  0.00           C  
ATOM   1999  CD  PRO A 265      12.785 -18.405 -11.623  1.00  0.00           C  
ATOM   2000  N   MET A 266       9.174 -17.375 -11.735  1.00  0.00           N  
ATOM   2001  CA  MET A 266       7.780 -17.112 -11.386  1.00  0.00           C  
ATOM   2002  C   MET A 266       7.314 -15.724 -11.818  1.00  0.00           C  
ATOM   2003  O   MET A 266       6.143 -15.570 -12.150  1.00  0.00           O  
ATOM   2004  CB  MET A 266       7.556 -17.278  -9.878  1.00  0.00           C  
ATOM   2005  CG  MET A 266       7.715 -18.722  -9.410  1.00  0.00           C  
ATOM   2006  SD  MET A 266       6.653 -19.929 -10.255  1.00  0.00           S  
ATOM   2007  CE  MET A 266       5.006 -19.291  -9.880  1.00  0.00           C  
ATOM   2008  N   THR A 267       8.194 -14.731 -11.883  1.00  0.00           N  
ATOM   2009  CA  THR A 267       7.825 -13.363 -12.274  1.00  0.00           C  
ATOM   2010  C   THR A 267       7.205 -13.321 -13.678  1.00  0.00           C  
ATOM   2011  O   THR A 267       6.122 -12.780 -13.853  1.00  0.00           O  
ATOM   2012  CB  THR A 267       9.042 -12.425 -12.205  1.00  0.00           C  
ATOM   2013  OG1 THR A 267       9.619 -12.474 -10.922  1.00  0.00           O  
ATOM   2014  CG2 THR A 267       8.678 -10.970 -12.473  1.00  0.00           C  
ATOM   2015  N   VAL A 268       7.853 -13.925 -14.666  1.00  0.00           N  
ATOM   2016  CA  VAL A 268       7.347 -13.949 -16.050  1.00  0.00           C  
ATOM   2017  C   VAL A 268       6.155 -14.909 -16.189  1.00  0.00           C  
ATOM   2018  O   VAL A 268       5.232 -14.610 -16.928  1.00  0.00           O  
ATOM   2019  CB  VAL A 268       8.458 -14.288 -17.066  1.00  0.00           C  
ATOM   2020  CG1 VAL A 268       7.935 -14.277 -18.506  1.00  0.00           C  
ATOM   2021  CG2 VAL A 268       9.608 -13.273 -16.990  1.00  0.00           C  
ATOM   2022  N   ALA A 269       6.141 -16.039 -15.473  1.00  0.00           N  
ATOM   2023  CA  ALA A 269       4.992 -16.946 -15.479  1.00  0.00           C  
ATOM   2024  C   ALA A 269       3.725 -16.243 -14.954  1.00  0.00           C  
ATOM   2025  O   ALA A 269       2.669 -16.349 -15.561  1.00  0.00           O  
ATOM   2026  CB  ALA A 269       5.335 -18.192 -14.658  1.00  0.00           C  
ATOM   2027  N   THR A 270       3.854 -15.450 -13.885  1.00  0.00           N  
ATOM   2028  CA  THR A 270       2.740 -14.690 -13.302  1.00  0.00           C  
ATOM   2029  C   THR A 270       2.291 -13.544 -14.214  1.00  0.00           C  
ATOM   2030  O   THR A 270       1.110 -13.251 -14.264  1.00  0.00           O  
ATOM   2031  CB  THR A 270       3.119 -14.133 -11.924  1.00  0.00           C  
ATOM   2032  OG1 THR A 270       3.600 -15.168 -11.098  1.00  0.00           O  
ATOM   2033  CG2 THR A 270       1.926 -13.517 -11.196  1.00  0.00           C  
ATOM   2034  N   LEU A 271       3.190 -12.924 -14.984  1.00  0.00           N  
ATOM   2035  CA  LEU A 271       2.807 -11.933 -15.999  1.00  0.00           C  
ATOM   2036  C   LEU A 271       1.875 -12.546 -17.062  1.00  0.00           C  
ATOM   2037  O   LEU A 271       0.889 -11.934 -17.461  1.00  0.00           O  
ATOM   2038  CB  LEU A 271       4.090 -11.380 -16.639  1.00  0.00           C  
ATOM   2039  CG  LEU A 271       3.842 -10.382 -17.783  1.00  0.00           C  
ATOM   2040  CD1 LEU A 271       3.223  -9.092 -17.259  1.00  0.00           C  
ATOM   2041  CD2 LEU A 271       5.176 -10.050 -18.458  1.00  0.00           C  
ATOM   2042  N   ILE A 272       2.188 -13.765 -17.504  1.00  0.00           N  
ATOM   2043  CA  ILE A 272       1.370 -14.524 -18.457  1.00  0.00           C  
ATOM   2044  C   ILE A 272       0.025 -14.918 -17.832  1.00  0.00           C  
ATOM   2045  O   ILE A 272      -1.020 -14.750 -18.452  1.00  0.00           O  
ATOM   2046  CB  ILE A 272       2.188 -15.740 -18.957  1.00  0.00           C  
ATOM   2047  CG1 ILE A 272       3.446 -15.310 -19.748  1.00  0.00           C  
ATOM   2048  CG2 ILE A 272       1.348 -16.707 -19.800  1.00  0.00           C  
ATOM   2049  CD1 ILE A 272       3.198 -14.418 -20.972  1.00  0.00           C  
ATOM   2050  N   GLU A 273       0.032 -15.370 -16.575  1.00  0.00           N  
ATOM   2051  CA  GLU A 273      -1.186 -15.679 -15.815  1.00  0.00           C  
ATOM   2052  C   GLU A 273      -2.088 -14.442 -15.655  1.00  0.00           C  
ATOM   2053  O   GLU A 273      -3.281 -14.510 -15.936  1.00  0.00           O  
ATOM   2054  CB  GLU A 273      -0.770 -16.275 -14.464  1.00  0.00           C  
ATOM   2055  CG  GLU A 273      -1.950 -16.819 -13.634  1.00  0.00           C  
ATOM   2056  CD  GLU A 273      -1.487 -17.436 -12.295  1.00  0.00           C  
ATOM   2057  OE1 GLU A 273      -2.039 -18.483 -11.902  1.00  0.00           O  
ATOM   2058  OE2 GLU A 273      -0.571 -16.861 -11.652  1.00  0.00           O  
ATOM   2059  N   ASN A 274      -1.514 -13.284 -15.305  1.00  0.00           N  
ATOM   2060  CA  ASN A 274      -2.234 -12.016 -15.218  1.00  0.00           C  
ATOM   2061  C   ASN A 274      -2.870 -11.616 -16.560  1.00  0.00           C  
ATOM   2062  O   ASN A 274      -4.000 -11.150 -16.591  1.00  0.00           O  
ATOM   2063  CB  ASN A 274      -1.276 -10.899 -14.764  1.00  0.00           C  
ATOM   2064  CG  ASN A 274      -1.001 -10.837 -13.260  1.00  0.00           C  
ATOM   2065  OD1 ASN A 274      -1.550 -11.535 -12.437  1.00  0.00           O  
ATOM   2066  ND2 ASN A 274      -0.156  -9.911 -12.872  1.00  0.00           N  
ATOM   2067  N   THR A 275      -2.169 -11.813 -17.677  1.00  0.00           N  
ATOM   2068  CA  THR A 275      -2.690 -11.478 -19.012  1.00  0.00           C  
ATOM   2069  C   THR A 275      -3.887 -12.355 -19.375  1.00  0.00           C  
ATOM   2070  O   THR A 275      -4.873 -11.868 -19.922  1.00  0.00           O  
ATOM   2071  CB  THR A 275      -1.600 -11.610 -20.085  1.00  0.00           C  
ATOM   2072  OG1 THR A 275      -0.458 -10.856 -19.740  1.00  0.00           O  
ATOM   2073  CG2 THR A 275      -2.062 -11.099 -21.448  1.00  0.00           C  
ATOM   2074  N   LEU A 276      -3.847 -13.651 -19.026  1.00  0.00           N  
ATOM   2075  CA  LEU A 276      -4.994 -14.537 -19.188  1.00  0.00           C  
ATOM   2076  C   LEU A 276      -6.156 -14.123 -18.276  1.00  0.00           C  
ATOM   2077  O   LEU A 276      -7.291 -14.070 -18.740  1.00  0.00           O  
ATOM   2078  CB  LEU A 276      -4.564 -15.988 -18.924  1.00  0.00           C  
ATOM   2079  CG  LEU A 276      -5.725 -17.004 -19.032  1.00  0.00           C  
ATOM   2080  CD1 LEU A 276      -6.285 -17.109 -20.446  1.00  0.00           C  
ATOM   2081  CD2 LEU A 276      -5.228 -18.383 -18.622  1.00  0.00           C  
ATOM   2082  N   GLN A 277      -5.889 -13.797 -17.017  1.00  0.00           N  
ATOM   2083  CA  GLN A 277      -6.896 -13.321 -16.073  1.00  0.00           C  
ATOM   2084  C   GLN A 277      -7.609 -12.068 -16.600  1.00  0.00           C  
ATOM   2085  O   GLN A 277      -8.835 -12.023 -16.606  1.00  0.00           O  
ATOM   2086  CB  GLN A 277      -6.235 -13.063 -14.708  1.00  0.00           C  
ATOM   2087  CG  GLN A 277      -7.274 -12.622 -13.657  1.00  0.00           C  
ATOM   2088  CD  GLN A 277      -6.687 -12.285 -12.293  1.00  0.00           C  
ATOM   2089  OE1 GLN A 277      -5.496 -12.309 -12.033  1.00  0.00           O  
ATOM   2090  NE2 GLN A 277      -7.538 -11.938 -11.353  1.00  0.00           N  
ATOM   2091  N   ALA A 278      -6.856 -11.082 -17.104  1.00  0.00           N  
ATOM   2092  CA  ALA A 278      -7.425  -9.866 -17.675  1.00  0.00           C  
ATOM   2093  C   ALA A 278      -8.400 -10.188 -18.821  1.00  0.00           C  
ATOM   2094  O   ALA A 278      -9.515  -9.681 -18.842  1.00  0.00           O  
ATOM   2095  CB  ALA A 278      -6.275  -8.965 -18.141  1.00  0.00           C  
ATOM   2096  N   CYS A 279      -8.017 -11.087 -19.735  1.00  0.00           N  
ATOM   2097  CA  CYS A 279      -8.877 -11.533 -20.829  1.00  0.00           C  
ATOM   2098  C   CYS A 279     -10.150 -12.220 -20.318  1.00  0.00           C  
ATOM   2099  O   CYS A 279     -11.253 -11.852 -20.703  1.00  0.00           O  
ATOM   2100  CB  CYS A 279      -8.059 -12.461 -21.736  1.00  0.00           C  
ATOM   2101  SG  CYS A 279      -9.014 -12.987 -23.189  1.00  0.00           S  
ATOM   2102  N   VAL A 280      -9.995 -13.225 -19.443  1.00  0.00           N  
ATOM   2103  CA  VAL A 280     -11.081 -14.129 -19.029  1.00  0.00           C  
ATOM   2104  C   VAL A 280     -12.044 -13.474 -18.046  1.00  0.00           C  
ATOM   2105  O   VAL A 280     -13.246 -13.713 -18.121  1.00  0.00           O  
ATOM   2106  CB  VAL A 280     -10.495 -15.432 -18.447  1.00  0.00           C  
ATOM   2107  CG1 VAL A 280     -11.562 -16.362 -17.852  1.00  0.00           C  
ATOM   2108  CG2 VAL A 280      -9.761 -16.231 -19.530  1.00  0.00           C  
ATOM   2109  N   GLU A 281     -11.546 -12.649 -17.112  1.00  0.00           N  
ATOM   2110  CA  GLU A 281     -12.355 -12.067 -16.040  1.00  0.00           C  
ATOM   2111  C   GLU A 281     -12.861 -10.650 -16.348  1.00  0.00           C  
ATOM   2112  O   GLU A 281     -13.938 -10.283 -15.887  1.00  0.00           O  
ATOM   2113  CB  GLU A 281     -11.579 -12.052 -14.711  1.00  0.00           C  
ATOM   2114  CG  GLU A 281     -11.251 -13.452 -14.159  1.00  0.00           C  
ATOM   2115  CD  GLU A 281     -10.492 -13.403 -12.806  1.00  0.00           C  
ATOM   2116  OE1 GLU A 281      -9.956 -14.452 -12.397  1.00  0.00           O  
ATOM   2117  OE2 GLU A 281     -10.397 -12.319 -12.174  1.00  0.00           O  
ATOM   2118  N   TYR A 282     -12.119  -9.852 -17.125  1.00  0.00           N  
ATOM   2119  CA  TYR A 282     -12.399  -8.419 -17.251  1.00  0.00           C  
ATOM   2120  C   TYR A 282     -12.796  -7.969 -18.658  1.00  0.00           C  
ATOM   2121  O   TYR A 282     -13.571  -7.016 -18.776  1.00  0.00           O  
ATOM   2122  CB  TYR A 282     -11.212  -7.589 -16.734  1.00  0.00           C  
ATOM   2123  CG  TYR A 282     -10.674  -7.982 -15.367  1.00  0.00           C  
ATOM   2124  CD1 TYR A 282     -11.538  -8.410 -14.347  1.00  0.00           C  
ATOM   2125  CD2 TYR A 282      -9.289  -7.951 -15.130  1.00  0.00           C  
ATOM   2126  CE1 TYR A 282     -11.026  -8.839 -13.104  1.00  0.00           C  
ATOM   2127  CE2 TYR A 282      -8.765  -8.375 -13.896  1.00  0.00           C  
ATOM   2128  CZ  TYR A 282      -9.636  -8.833 -12.890  1.00  0.00           C  
ATOM   2129  OH  TYR A 282      -9.130  -9.294 -11.704  1.00  0.00           O  
ATOM   2130  N   HIS A 283     -12.289  -8.613 -19.706  1.00  0.00           N  
ATOM   2131  CA  HIS A 283     -12.469  -8.129 -21.076  1.00  0.00           C  
ATOM   2132  C   HIS A 283     -13.378  -8.999 -21.932  1.00  0.00           C  
ATOM   2133  O   HIS A 283     -14.154  -8.465 -22.729  1.00  0.00           O  
ATOM   2134  CB  HIS A 283     -11.102  -7.968 -21.757  1.00  0.00           C  
ATOM   2135  CG  HIS A 283     -10.108  -7.142 -20.998  1.00  0.00           C  
ATOM   2136  ND1 HIS A 283      -8.740  -7.343 -21.031  1.00  0.00           N  
ATOM   2137  CD2 HIS A 283     -10.333  -6.083 -20.159  1.00  0.00           C  
ATOM   2138  CE1 HIS A 283      -8.172  -6.439 -20.225  1.00  0.00           C  
ATOM   2139  NE2 HIS A 283      -9.100  -5.655 -19.673  1.00  0.00           N  
ATOM   2140  N   ASP A 284     -13.293 -10.330 -21.791  1.00  0.00           N  
ATOM   2141  CA  ASP A 284     -14.075 -11.285 -22.576  1.00  0.00           C  
ATOM   2142  C   ASP A 284     -14.602 -12.434 -21.696  1.00  0.00           C  
ATOM   2143  O   ASP A 284     -14.306 -13.611 -21.941  1.00  0.00           O  
ATOM   2144  CB  ASP A 284     -13.229 -11.753 -23.766  1.00  0.00           C  
ATOM   2145  CG  ASP A 284     -14.014 -12.558 -24.808  1.00  0.00           C  
ATOM   2146  OD1 ASP A 284     -15.130 -12.149 -25.167  1.00  0.00           O  
ATOM   2147  OD2 ASP A 284     -13.447 -13.566 -25.297  1.00  0.00           O  
ATOM   2148  N   PRO A 285     -15.343 -12.092 -20.590  1.00  0.00           N  
ATOM   2149  CA  PRO A 285     -15.931 -13.091 -19.718  1.00  0.00           C  
ATOM   2150  C   PRO A 285     -16.973 -13.904 -20.486  1.00  0.00           C  
ATOM   2151  O   PRO A 285     -17.741 -13.366 -21.295  1.00  0.00           O  
ATOM   2152  CB  PRO A 285     -16.535 -12.319 -18.547  1.00  0.00           C  
ATOM   2153  CG  PRO A 285     -16.893 -10.961 -19.164  1.00  0.00           C  
ATOM   2154  CD  PRO A 285     -15.768 -10.757 -20.179  1.00  0.00           C  
ATOM   2155  N   GLN A 286     -17.005 -15.193 -20.212  1.00  0.00           N  
ATOM   2156  CA  GLN A 286     -18.058 -16.086 -20.689  1.00  0.00           C  
ATOM   2157  C   GLN A 286     -19.021 -16.352 -19.529  1.00  0.00           C  
ATOM   2158  O   GLN A 286     -18.570 -16.553 -18.402  1.00  0.00           O  
ATOM   2159  CB  GLN A 286     -17.457 -17.389 -21.229  1.00  0.00           C  
ATOM   2160  CG  GLN A 286     -16.402 -17.168 -22.324  1.00  0.00           C  
ATOM   2161  CD  GLN A 286     -16.952 -16.410 -23.544  1.00  0.00           C  
ATOM   2162  OE1 GLN A 286     -17.789 -16.900 -24.276  1.00  0.00           O  
ATOM   2163  NE2 GLN A 286     -16.485 -15.207 -23.802  1.00  0.00           N  
ATOM   2164  N   ASP A 287     -20.326 -16.354 -19.806  1.00  0.00           N  
ATOM   2165  CA  ASP A 287     -21.302 -16.808 -18.827  1.00  0.00           C  
ATOM   2166  C   ASP A 287     -21.058 -18.300 -18.553  1.00  0.00           C  
ATOM   2167  O   ASP A 287     -20.990 -19.102 -19.487  1.00  0.00           O  
ATOM   2168  CB  ASP A 287     -22.737 -16.551 -19.327  1.00  0.00           C  
ATOM   2169  CG  ASP A 287     -23.123 -15.058 -19.391  1.00  0.00           C  
ATOM   2170  OD1 ASP A 287     -22.654 -14.281 -18.531  1.00  0.00           O  
ATOM   2171  OD2 ASP A 287     -23.922 -14.709 -20.284  1.00  0.00           O  
ATOM   2172  N   GLU A 288     -20.852 -18.667 -17.262  1.00  0.00           N  
ATOM   2173  CA  GLU A 288     -20.792 -20.069 -16.825  1.00  0.00           C  
ATOM   2174  C   GLU A 288     -22.178 -20.726 -16.810  1.00  0.00           C  
ATOM   2175  O   GLU A 288     -23.162 -20.056 -16.414  1.00  0.00           O  
ATOM   2176  CB  GLU A 288     -20.095 -20.226 -15.458  1.00  0.00           C  
ATOM   2177  CG  GLU A 288     -18.557 -20.040 -15.515  1.00  0.00           C  
ATOM   2178  CD  GLU A 288     -17.834 -20.490 -14.225  1.00  0.00           C  
ATOM   2179  OE1 GLU A 288     -16.604 -20.751 -14.306  1.00  0.00           O  
ATOM   2180  OE2 GLU A 288     -18.455 -20.598 -13.149  1.00  0.00           O  
ATOM   2181  OXT GLU A 288     -22.244 -21.917 -17.203  1.00  0.00           O  
ATOM   2182  N   MET B   1       7.104   5.356  35.700  1.00  0.00           N  
ATOM   2183  CA  MET B   1       6.591   6.738  35.539  1.00  0.00           C  
ATOM   2184  C   MET B   1       5.201   6.635  34.944  1.00  0.00           C  
ATOM   2185  O   MET B   1       4.964   5.713  34.188  1.00  0.00           O  
ATOM   2186  CB  MET B   1       7.504   7.581  34.632  1.00  0.00           C  
ATOM   2187  CG  MET B   1       8.760   8.062  35.356  1.00  0.00           C  
ATOM   2188  SD  MET B   1       9.805   9.094  34.288  1.00  0.00           S  
ATOM   2189  CE  MET B   1      11.141   9.491  35.432  1.00  0.00           C  
ATOM   2190  N   ALA B   2       4.289   7.552  35.295  1.00  0.00           N  
ATOM   2191  CA  ALA B   2       2.987   7.597  34.639  1.00  0.00           C  
ATOM   2192  C   ALA B   2       3.167   8.044  33.181  1.00  0.00           C  
ATOM   2193  O   ALA B   2       3.946   8.968  32.909  1.00  0.00           O  
ATOM   2194  CB  ALA B   2       2.062   8.538  35.414  1.00  0.00           C  
ATOM   2195  N   ALA B   3       2.457   7.405  32.262  1.00  0.00           N  
ATOM   2196  CA  ALA B   3       2.460   7.765  30.851  1.00  0.00           C  
ATOM   2197  C   ALA B   3       2.003   9.213  30.652  1.00  0.00           C  
ATOM   2198  O   ALA B   3       1.069   9.681  31.304  1.00  0.00           O  
ATOM   2199  CB  ALA B   3       1.561   6.798  30.086  1.00  0.00           C  
ATOM   2200  N   LYS B   4       2.642   9.917  29.716  1.00  0.00           N  
ATOM   2201  CA  LYS B   4       2.117  11.200  29.231  1.00  0.00           C  
ATOM   2202  C   LYS B   4       0.874  10.945  28.387  1.00  0.00           C  
ATOM   2203  O   LYS B   4       0.825   9.988  27.609  1.00  0.00           O  
ATOM   2204  CB  LYS B   4       3.182  11.953  28.435  1.00  0.00           C  
ATOM   2205  CG  LYS B   4       4.376  12.399  29.297  1.00  0.00           C  
ATOM   2206  CD  LYS B   4       5.388  13.127  28.402  1.00  0.00           C  
ATOM   2207  CE  LYS B   4       6.631  13.550  29.166  1.00  0.00           C  
ATOM   2208  NZ  LYS B   4       7.627  14.145  28.231  1.00  0.00           N  
ATOM   2209  N   ILE B   5      -0.115  11.817  28.510  1.00  0.00           N  
ATOM   2210  CA  ILE B   5      -1.336  11.731  27.713  1.00  0.00           C  
ATOM   2211  C   ILE B   5      -1.085  12.348  26.334  1.00  0.00           C  
ATOM   2212  O   ILE B   5      -0.584  13.459  26.235  1.00  0.00           O  
ATOM   2213  CB  ILE B   5      -2.506  12.399  28.456  1.00  0.00           C  
ATOM   2214  CG1 ILE B   5      -2.768  11.762  29.841  1.00  0.00           C  
ATOM   2215  CG2 ILE B   5      -3.790  12.379  27.619  1.00  0.00           C  
ATOM   2216  CD1 ILE B   5      -3.040  10.240  29.827  1.00  0.00           C  
ATOM   2217  N   ILE B   6      -1.473  11.631  25.285  1.00  0.00           N  
ATOM   2218  CA  ILE B   6      -1.596  12.165  23.928  1.00  0.00           C  
ATOM   2219  C   ILE B   6      -2.998  12.771  23.815  1.00  0.00           C  
ATOM   2220  O   ILE B   6      -3.978  12.065  23.566  1.00  0.00           O  
ATOM   2221  CB  ILE B   6      -1.303  11.072  22.874  1.00  0.00           C  
ATOM   2222  CG1 ILE B   6       0.166  10.612  22.981  1.00  0.00           C  
ATOM   2223  CG2 ILE B   6      -1.589  11.601  21.459  1.00  0.00           C  
ATOM   2224  CD1 ILE B   6       0.539   9.432  22.071  1.00  0.00           C  
ATOM   2225  N   ASP B   7      -3.099  14.089  24.007  1.00  0.00           N  
ATOM   2226  CA  ASP B   7      -4.376  14.809  24.033  1.00  0.00           C  
ATOM   2227  C   ASP B   7      -4.892  15.085  22.612  1.00  0.00           C  
ATOM   2228  O   ASP B   7      -4.775  16.179  22.061  1.00  0.00           O  
ATOM   2229  CB  ASP B   7      -4.264  16.080  24.886  1.00  0.00           C  
ATOM   2230  CG  ASP B   7      -5.606  16.809  25.031  1.00  0.00           C  
ATOM   2231  OD1 ASP B   7      -6.644  16.314  24.519  1.00  0.00           O  
ATOM   2232  OD2 ASP B   7      -5.614  17.905  25.626  1.00  0.00           O  
ATOM   2233  N   GLY B   8      -5.494  14.059  22.006  1.00  0.00           N  
ATOM   2234  CA  GLY B   8      -6.041  14.143  20.662  1.00  0.00           C  
ATOM   2235  C   GLY B   8      -7.168  15.156  20.506  1.00  0.00           C  
ATOM   2236  O   GLY B   8      -7.361  15.682  19.415  1.00  0.00           O  
ATOM   2237  N   LYS B   9      -7.888  15.496  21.584  1.00  0.00           N  
ATOM   2238  CA  LYS B   9      -8.913  16.551  21.531  1.00  0.00           C  
ATOM   2239  C   LYS B   9      -8.275  17.915  21.278  1.00  0.00           C  
ATOM   2240  O   LYS B   9      -8.735  18.646  20.407  1.00  0.00           O  
ATOM   2241  CB  LYS B   9      -9.733  16.526  22.828  1.00  0.00           C  
ATOM   2242  CG  LYS B   9     -10.928  17.487  22.754  1.00  0.00           C  
ATOM   2243  CD  LYS B   9     -11.698  17.490  24.081  1.00  0.00           C  
ATOM   2244  CE  LYS B   9     -12.854  18.481  23.999  1.00  0.00           C  
ATOM   2245  NZ  LYS B   9     -13.539  18.630  25.302  1.00  0.00           N  
ATOM   2246  N   THR B  10      -7.198  18.229  21.990  1.00  0.00           N  
ATOM   2247  CA  THR B  10      -6.458  19.482  21.821  1.00  0.00           C  
ATOM   2248  C   THR B  10      -5.757  19.539  20.465  1.00  0.00           C  
ATOM   2249  O   THR B  10      -5.879  20.546  19.762  1.00  0.00           O  
ATOM   2250  CB  THR B  10      -5.466  19.681  22.983  1.00  0.00           C  
ATOM   2251  OG1 THR B  10      -6.218  19.883  24.161  1.00  0.00           O  
ATOM   2252  CG2 THR B  10      -4.581  20.914  22.815  1.00  0.00           C  
ATOM   2253  N   ILE B  11      -5.097  18.463  20.034  1.00  0.00           N  
ATOM   2254  CA  ILE B  11      -4.442  18.409  18.712  1.00  0.00           C  
ATOM   2255  C   ILE B  11      -5.462  18.543  17.577  1.00  0.00           C  
ATOM   2256  O   ILE B  11      -5.239  19.314  16.652  1.00  0.00           O  
ATOM   2257  CB  ILE B  11      -3.587  17.135  18.562  1.00  0.00           C  
ATOM   2258  CG1 ILE B  11      -2.476  17.006  19.627  1.00  0.00           C  
ATOM   2259  CG2 ILE B  11      -2.953  17.070  17.153  1.00  0.00           C  
ATOM   2260  CD1 ILE B  11      -1.507  18.178  19.746  1.00  0.00           C  
ATOM   2261  N   ALA B  12      -6.611  17.870  17.662  1.00  0.00           N  
ATOM   2262  CA  ALA B  12      -7.675  18.000  16.667  1.00  0.00           C  
ATOM   2263  C   ALA B  12      -8.180  19.447  16.558  1.00  0.00           C  
ATOM   2264  O   ALA B  12      -8.418  19.934  15.452  1.00  0.00           O  
ATOM   2265  CB  ALA B  12      -8.817  17.044  17.024  1.00  0.00           C  
ATOM   2266  N   GLN B  13      -8.294  20.156  17.679  1.00  0.00           N  
ATOM   2267  CA  GLN B  13      -8.689  21.568  17.665  1.00  0.00           C  
ATOM   2268  C   GLN B  13      -7.602  22.466  17.062  1.00  0.00           C  
ATOM   2269  O   GLN B  13      -7.934  23.413  16.349  1.00  0.00           O  
ATOM   2270  CB  GLN B  13      -9.079  22.018  19.084  1.00  0.00           C  
ATOM   2271  CG  GLN B  13      -9.904  23.326  19.043  1.00  0.00           C  
ATOM   2272  CD  GLN B  13     -11.245  23.143  18.311  1.00  0.00           C  
ATOM   2273  OE1 GLN B  13     -11.904  22.128  18.441  1.00  0.00           O  
ATOM   2274  NE2 GLN B  13     -11.680  24.095  17.517  1.00  0.00           N  
ATOM   2275  N   GLN B  14      -6.320  22.168  17.279  1.00  0.00           N  
ATOM   2276  CA  GLN B  14      -5.215  22.861  16.621  1.00  0.00           C  
ATOM   2277  C   GLN B  14      -5.277  22.682  15.097  1.00  0.00           C  
ATOM   2278  O   GLN B  14      -5.292  23.675  14.379  1.00  0.00           O  
ATOM   2279  CB  GLN B  14      -3.863  22.366  17.156  1.00  0.00           C  
ATOM   2280  CG  GLN B  14      -3.564  22.867  18.580  1.00  0.00           C  
ATOM   2281  CD  GLN B  14      -2.262  22.287  19.153  1.00  0.00           C  
ATOM   2282  OE1 GLN B  14      -1.660  21.373  18.619  1.00  0.00           O  
ATOM   2283  NE2 GLN B  14      -1.792  22.799  20.264  1.00  0.00           N  
ATOM   2284  N   VAL B  15      -5.420  21.455  14.616  1.00  0.00           N  
ATOM   2285  CA  VAL B  15      -5.526  21.155  13.175  1.00  0.00           C  
ATOM   2286  C   VAL B  15      -6.710  21.894  12.543  1.00  0.00           C  
ATOM   2287  O   VAL B  15      -6.540  22.573  11.529  1.00  0.00           O  
ATOM   2288  CB  VAL B  15      -5.633  19.634  12.932  1.00  0.00           C  
ATOM   2289  CG1 VAL B  15      -5.911  19.285  11.472  1.00  0.00           C  
ATOM   2290  CG2 VAL B  15      -4.333  18.922  13.331  1.00  0.00           C  
ATOM   2291  N   ARG B  16      -7.887  21.860  13.164  1.00  0.00           N  
ATOM   2292  CA  ARG B  16      -9.065  22.603  12.676  1.00  0.00           C  
ATOM   2293  C   ARG B  16      -8.820  24.112  12.644  1.00  0.00           C  
ATOM   2294  O   ARG B  16      -9.204  24.769  11.687  1.00  0.00           O  
ATOM   2295  CB  ARG B  16     -10.279  22.301  13.565  1.00  0.00           C  
ATOM   2296  CG  ARG B  16     -10.827  20.883  13.351  1.00  0.00           C  
ATOM   2297  CD  ARG B  16     -11.976  20.655  14.339  1.00  0.00           C  
ATOM   2298  NE  ARG B  16     -12.555  19.328  14.213  1.00  0.00           N  
ATOM   2299  CZ  ARG B  16     -13.837  19.033  14.363  1.00  0.00           C  
ATOM   2300  NH1 ARG B  16     -14.732  19.923  14.681  1.00  0.00           N  
ATOM   2301  NH2 ARG B  16     -14.243  17.813  14.184  1.00  0.00           N  
ATOM   2302  N   SER B  17      -8.162  24.658  13.664  1.00  0.00           N  
ATOM   2303  CA  SER B  17      -7.854  26.094  13.734  1.00  0.00           C  
ATOM   2304  C   SER B  17      -6.844  26.516  12.665  1.00  0.00           C  
ATOM   2305  O   SER B  17      -6.987  27.582  12.070  1.00  0.00           O  
ATOM   2306  CB  SER B  17      -7.327  26.466  15.121  1.00  0.00           C  
ATOM   2307  OG  SER B  17      -8.248  26.100  16.132  1.00  0.00           O  
ATOM   2308  N   GLU B  18      -5.853  25.668  12.369  1.00  0.00           N  
ATOM   2309  CA  GLU B  18      -4.889  25.886  11.285  1.00  0.00           C  
ATOM   2310  C   GLU B  18      -5.562  25.855   9.907  1.00  0.00           C  
ATOM   2311  O   GLU B  18      -5.289  26.710   9.065  1.00  0.00           O  
ATOM   2312  CB  GLU B  18      -3.791  24.816  11.354  1.00  0.00           C  
ATOM   2313  CG  GLU B  18      -2.840  25.023  12.545  1.00  0.00           C  
ATOM   2314  CD  GLU B  18      -1.967  23.787  12.822  1.00  0.00           C  
ATOM   2315  OE1 GLU B  18      -1.481  23.648  13.960  1.00  0.00           O  
ATOM   2316  OE2 GLU B  18      -1.785  22.927  11.929  1.00  0.00           O  
ATOM   2317  N   VAL B  19      -6.481  24.906   9.682  1.00  0.00           N  
ATOM   2318  CA  VAL B  19      -7.300  24.877   8.457  1.00  0.00           C  
ATOM   2319  C   VAL B  19      -8.132  26.153   8.340  1.00  0.00           C  
ATOM   2320  O   VAL B  19      -8.077  26.809   7.299  1.00  0.00           O  
ATOM   2321  CB  VAL B  19      -8.186  23.616   8.399  1.00  0.00           C  
ATOM   2322  CG1 VAL B  19      -9.159  23.669   7.215  1.00  0.00           C  
ATOM   2323  CG2 VAL B  19      -7.333  22.352   8.231  1.00  0.00           C  
ATOM   2324  N   ALA B  20      -8.824  26.571   9.393  1.00  0.00           N  
ATOM   2325  CA  ALA B  20      -9.636  27.787   9.399  1.00  0.00           C  
ATOM   2326  C   ALA B  20      -8.807  29.044   9.068  1.00  0.00           C  
ATOM   2327  O   ALA B  20      -9.236  29.877   8.271  1.00  0.00           O  
ATOM   2328  CB  ALA B  20     -10.332  27.916  10.761  1.00  0.00           C  
ATOM   2329  N   GLN B  21      -7.586  29.161   9.617  1.00  0.00           N  
ATOM   2330  CA  GLN B  21      -6.669  30.263   9.290  1.00  0.00           C  
ATOM   2331  C   GLN B  21      -6.247  30.250   7.821  1.00  0.00           C  
ATOM   2332  O   GLN B  21      -6.225  31.309   7.182  1.00  0.00           O  
ATOM   2333  CB  GLN B  21      -5.421  30.205  10.185  1.00  0.00           C  
ATOM   2334  CG  GLN B  21      -5.687  30.756  11.591  1.00  0.00           C  
ATOM   2335  CD  GLN B  21      -4.413  30.788  12.457  1.00  0.00           C  
ATOM   2336  OE1 GLN B  21      -3.370  30.245  12.123  1.00  0.00           O  
ATOM   2337  NE2 GLN B  21      -4.450  31.435  13.597  1.00  0.00           N  
ATOM   2338  N   LYS B  22      -5.947  29.081   7.243  1.00  0.00           N  
ATOM   2339  CA  LYS B  22      -5.609  28.960   5.819  1.00  0.00           C  
ATOM   2340  C   LYS B  22      -6.802  29.331   4.930  1.00  0.00           C  
ATOM   2341  O   LYS B  22      -6.610  30.001   3.917  1.00  0.00           O  
ATOM   2342  CB  LYS B  22      -5.103  27.549   5.510  1.00  0.00           C  
ATOM   2343  CG  LYS B  22      -3.687  27.276   6.075  1.00  0.00           C  
ATOM   2344  CD  LYS B  22      -3.254  25.839   5.749  1.00  0.00           C  
ATOM   2345  CE  LYS B  22      -1.847  25.535   6.287  1.00  0.00           C  
ATOM   2346  NZ  LYS B  22      -1.398  24.164   5.923  1.00  0.00           N  
ATOM   2347  N   VAL B  23      -8.023  28.965   5.309  1.00  0.00           N  
ATOM   2348  CA  VAL B  23      -9.246  29.387   4.598  1.00  0.00           C  
ATOM   2349  C   VAL B  23      -9.413  30.904   4.668  1.00  0.00           C  
ATOM   2350  O   VAL B  23      -9.624  31.530   3.635  1.00  0.00           O  
ATOM   2351  CB  VAL B  23     -10.495  28.668   5.151  1.00  0.00           C  
ATOM   2352  CG1 VAL B  23     -11.783  29.183   4.483  1.00  0.00           C  
ATOM   2353  CG2 VAL B  23     -10.417  27.165   4.882  1.00  0.00           C  
ATOM   2354  N   GLN B  24      -9.234  31.526   5.832  1.00  0.00           N  
ATOM   2355  CA  GLN B  24      -9.275  32.984   5.980  1.00  0.00           C  
ATOM   2356  C   GLN B  24      -8.249  33.678   5.077  1.00  0.00           C  
ATOM   2357  O   GLN B  24      -8.585  34.651   4.401  1.00  0.00           O  
ATOM   2358  CB  GLN B  24      -9.018  33.365   7.453  1.00  0.00           C  
ATOM   2359  CG  GLN B  24     -10.244  33.133   8.364  1.00  0.00           C  
ATOM   2360  CD  GLN B  24     -11.005  34.421   8.698  1.00  0.00           C  
ATOM   2361  OE1 GLN B  24     -10.495  35.527   8.646  1.00  0.00           O  
ATOM   2362  NE2 GLN B  24     -12.264  34.301   9.082  1.00  0.00           N  
ATOM   2363  N   ALA B  25      -7.024  33.164   5.005  1.00  0.00           N  
ATOM   2364  CA  ALA B  25      -5.976  33.689   4.129  1.00  0.00           C  
ATOM   2365  C   ALA B  25      -6.352  33.571   2.639  1.00  0.00           C  
ATOM   2366  O   ALA B  25      -6.151  34.521   1.880  1.00  0.00           O  
ATOM   2367  CB  ALA B  25      -4.657  32.977   4.449  1.00  0.00           C  
ATOM   2368  N   ARG B  26      -6.954  32.451   2.209  1.00  0.00           N  
ATOM   2369  CA  ARG B  26      -7.466  32.282   0.844  1.00  0.00           C  
ATOM   2370  C   ARG B  26      -8.546  33.311   0.508  1.00  0.00           C  
ATOM   2371  O   ARG B  26      -8.462  33.968  -0.525  1.00  0.00           O  
ATOM   2372  CB  ARG B  26      -8.012  30.860   0.633  1.00  0.00           C  
ATOM   2373  CG  ARG B  26      -6.884  29.813   0.471  1.00  0.00           C  
ATOM   2374  CD  ARG B  26      -7.446  28.398   0.209  1.00  0.00           C  
ATOM   2375  NE  ARG B  26      -8.210  28.320  -1.045  1.00  0.00           N  
ATOM   2376  CZ  ARG B  26      -7.751  28.102  -2.274  1.00  0.00           C  
ATOM   2377  NH1 ARG B  26      -6.509  27.823  -2.546  1.00  0.00           N  
ATOM   2378  NH2 ARG B  26      -8.564  28.157  -3.286  1.00  0.00           N  
ATOM   2379  N   ILE B  27      -9.523  33.504   1.395  1.00  0.00           N  
ATOM   2380  CA  ILE B  27     -10.594  34.498   1.207  1.00  0.00           C  
ATOM   2381  C   ILE B  27     -10.012  35.914   1.129  1.00  0.00           C  
ATOM   2382  O   ILE B  27     -10.398  36.685   0.257  1.00  0.00           O  
ATOM   2383  CB  ILE B  27     -11.650  34.368   2.327  1.00  0.00           C  
ATOM   2384  CG1 ILE B  27     -12.362  32.991   2.329  1.00  0.00           C  
ATOM   2385  CG2 ILE B  27     -12.704  35.490   2.242  1.00  0.00           C  
ATOM   2386  CD1 ILE B  27     -13.179  32.651   1.088  1.00  0.00           C  
ATOM   2387  N   ALA B  28      -9.043  36.258   1.987  1.00  0.00           N  
ATOM   2388  CA  ALA B  28      -8.368  37.552   1.955  1.00  0.00           C  
ATOM   2389  C   ALA B  28      -7.588  37.797   0.649  1.00  0.00           C  
ATOM   2390  O   ALA B  28      -7.498  38.933   0.191  1.00  0.00           O  
ATOM   2391  CB  ALA B  28      -7.445  37.646   3.180  1.00  0.00           C  
ATOM   2392  N   ALA B  29      -7.078  36.724   0.016  1.00  0.00           N  
ATOM   2393  CA  ALA B  29      -6.424  36.764  -1.290  1.00  0.00           C  
ATOM   2394  C   ALA B  29      -7.415  36.758  -2.485  1.00  0.00           C  
ATOM   2395  O   ALA B  29      -6.986  36.735  -3.632  1.00  0.00           O  
ATOM   2396  CB  ALA B  29      -5.420  35.610  -1.361  1.00  0.00           C  
ATOM   2397  N   GLY B  30      -8.721  36.750  -2.234  1.00  0.00           N  
ATOM   2398  CA  GLY B  30      -9.758  36.691  -3.271  1.00  0.00           C  
ATOM   2399  C   GLY B  30     -10.001  35.297  -3.854  1.00  0.00           C  
ATOM   2400  O   GLY B  30     -10.670  35.172  -4.877  1.00  0.00           O  
ATOM   2401  N   LEU B  31      -9.468  34.253  -3.220  1.00  0.00           N  
ATOM   2402  CA  LEU B  31      -9.647  32.862  -3.633  1.00  0.00           C  
ATOM   2403  C   LEU B  31     -10.923  32.272  -3.026  1.00  0.00           C  
ATOM   2404  O   LEU B  31     -11.373  32.668  -1.951  1.00  0.00           O  
ATOM   2405  CB  LEU B  31      -8.405  32.035  -3.249  1.00  0.00           C  
ATOM   2406  CG  LEU B  31      -7.074  32.560  -3.805  1.00  0.00           C  
ATOM   2407  CD1 LEU B  31      -5.929  31.715  -3.257  1.00  0.00           C  
ATOM   2408  CD2 LEU B  31      -7.033  32.511  -5.335  1.00  0.00           C  
ATOM   2409  N   ARG B  32     -11.487  31.254  -3.683  1.00  0.00           N  
ATOM   2410  CA  ARG B  32     -12.641  30.529  -3.150  1.00  0.00           C  
ATOM   2411  C   ARG B  32     -12.268  29.730  -1.896  1.00  0.00           C  
ATOM   2412  O   ARG B  32     -11.148  29.227  -1.766  1.00  0.00           O  
ATOM   2413  CB  ARG B  32     -13.295  29.659  -4.233  1.00  0.00           C  
ATOM   2414  CG  ARG B  32     -12.424  28.461  -4.670  1.00  0.00           C  
ATOM   2415  CD  ARG B  32     -13.171  27.568  -5.661  1.00  0.00           C  
ATOM   2416  NE  ARG B  32     -12.364  26.399  -6.032  1.00  0.00           N  
ATOM   2417  CZ  ARG B  32     -12.214  25.280  -5.320  1.00  0.00           C  
ATOM   2418  NH1 ARG B  32     -12.803  25.078  -4.179  1.00  0.00           N  
ATOM   2419  NH2 ARG B  32     -11.450  24.335  -5.766  1.00  0.00           N  
ATOM   2420  N   ALA B  33     -13.242  29.560  -0.998  1.00  0.00           N  
ATOM   2421  CA  ALA B  33     -13.138  28.584   0.081  1.00  0.00           C  
ATOM   2422  C   ALA B  33     -13.185  27.151  -0.486  1.00  0.00           C  
ATOM   2423  O   ALA B  33     -13.828  26.931  -1.523  1.00  0.00           O  
ATOM   2424  CB  ALA B  33     -14.261  28.828   1.090  1.00  0.00           C  
ATOM   2425  N   PRO B  34     -12.564  26.172   0.179  1.00  0.00           N  
ATOM   2426  CA  PRO B  34     -12.754  24.767  -0.156  1.00  0.00           C  
ATOM   2427  C   PRO B  34     -14.223  24.356  -0.028  1.00  0.00           C  
ATOM   2428  O   PRO B  34     -14.938  24.833   0.859  1.00  0.00           O  
ATOM   2429  CB  PRO B  34     -11.862  23.977   0.797  1.00  0.00           C  
ATOM   2430  CG  PRO B  34     -10.813  24.998   1.242  1.00  0.00           C  
ATOM   2431  CD  PRO B  34     -11.589  26.312   1.242  1.00  0.00           C  
ATOM   2432  N   GLY B  35     -14.669  23.463  -0.919  1.00  0.00           N  
ATOM   2433  CA  GLY B  35     -16.030  22.966  -0.970  1.00  0.00           C  
ATOM   2434  C   GLY B  35     -16.123  21.461  -0.713  1.00  0.00           C  
ATOM   2435  O   GLY B  35     -15.448  20.670  -1.366  1.00  0.00           O  
ATOM   2436  N   LEU B  36     -16.995  21.073   0.223  1.00  0.00           N  
ATOM   2437  CA  LEU B  36     -17.293  19.669   0.517  1.00  0.00           C  
ATOM   2438  C   LEU B  36     -18.743  19.343   0.137  1.00  0.00           C  
ATOM   2439  O   LEU B  36     -19.679  19.935   0.675  1.00  0.00           O  
ATOM   2440  CB  LEU B  36     -17.002  19.393   2.002  1.00  0.00           C  
ATOM   2441  CG  LEU B  36     -17.214  17.923   2.413  1.00  0.00           C  
ATOM   2442  CD1 LEU B  36     -16.188  16.988   1.773  1.00  0.00           C  
ATOM   2443  CD2 LEU B  36     -17.076  17.766   3.924  1.00  0.00           C  
ATOM   2444  N   ALA B  37     -18.934  18.362  -0.747  1.00  0.00           N  
ATOM   2445  CA  ALA B  37     -20.239  17.785  -1.030  1.00  0.00           C  
ATOM   2446  C   ALA B  37     -20.460  16.527  -0.177  1.00  0.00           C  
ATOM   2447  O   ALA B  37     -19.618  15.632  -0.149  1.00  0.00           O  
ATOM   2448  CB  ALA B  37     -20.372  17.495  -2.524  1.00  0.00           C  
ATOM   2449  N   VAL B  38     -21.586  16.452   0.512  1.00  0.00           N  
ATOM   2450  CA  VAL B  38     -21.978  15.275   1.294  1.00  0.00           C  
ATOM   2451  C   VAL B  38     -23.282  14.725   0.730  1.00  0.00           C  
ATOM   2452  O   VAL B  38     -24.311  15.408   0.742  1.00  0.00           O  
ATOM   2453  CB  VAL B  38     -22.109  15.574   2.799  1.00  0.00           C  
ATOM   2454  CG1 VAL B  38     -22.368  14.290   3.583  1.00  0.00           C  
ATOM   2455  CG2 VAL B  38     -20.826  16.215   3.364  1.00  0.00           C  
ATOM   2456  N   VAL B  39     -23.242  13.487   0.251  1.00  0.00           N  
ATOM   2457  CA  VAL B  39     -24.375  12.785  -0.351  1.00  0.00           C  
ATOM   2458  C   VAL B  39     -24.916  11.759   0.643  1.00  0.00           C  
ATOM   2459  O   VAL B  39     -24.183  10.902   1.137  1.00  0.00           O  
ATOM   2460  CB  VAL B  39     -23.990  12.127  -1.686  1.00  0.00           C  
ATOM   2461  CG1 VAL B  39     -25.215  11.522  -2.372  1.00  0.00           C  
ATOM   2462  CG2 VAL B  39     -23.351  13.135  -2.652  1.00  0.00           C  
ATOM   2463  N   LEU B  40     -26.210  11.857   0.930  1.00  0.00           N  
ATOM   2464  CA  LEU B  40     -26.959  10.914   1.756  1.00  0.00           C  
ATOM   2465  C   LEU B  40     -28.092  10.332   0.912  1.00  0.00           C  
ATOM   2466  O   LEU B  40     -28.829  11.087   0.278  1.00  0.00           O  
ATOM   2467  CB  LEU B  40     -27.485  11.653   3.001  1.00  0.00           C  
ATOM   2468  CG  LEU B  40     -28.318  10.790   3.959  1.00  0.00           C  
ATOM   2469  CD1 LEU B  40     -27.473   9.713   4.624  1.00  0.00           C  
ATOM   2470  CD2 LEU B  40     -28.916  11.659   5.068  1.00  0.00           C  
ATOM   2471  N   VAL B  41     -28.260   9.006   0.934  1.00  0.00           N  
ATOM   2472  CA  VAL B  41     -29.392   8.325   0.302  1.00  0.00           C  
ATOM   2473  C   VAL B  41     -30.229   7.663   1.385  1.00  0.00           C  
ATOM   2474  O   VAL B  41     -29.720   6.871   2.181  1.00  0.00           O  
ATOM   2475  CB  VAL B  41     -28.949   7.314  -0.774  1.00  0.00           C  
ATOM   2476  CG1 VAL B  41     -30.167   6.801  -1.547  1.00  0.00           C  
ATOM   2477  CG2 VAL B  41     -27.982   7.934  -1.783  1.00  0.00           C  
ATOM   2478  N   GLY B  42     -31.507   8.026   1.459  1.00  0.00           N  
ATOM   2479  CA  GLY B  42     -32.412   7.588   2.511  1.00  0.00           C  
ATOM   2480  C   GLY B  42     -32.290   8.378   3.815  1.00  0.00           C  
ATOM   2481  O   GLY B  42     -31.643   9.428   3.894  1.00  0.00           O  
ATOM   2482  N   SER B  43     -32.949   7.872   4.865  1.00  0.00           N  
ATOM   2483  CA  SER B  43     -33.175   8.599   6.123  1.00  0.00           C  
ATOM   2484  C   SER B  43     -32.675   7.862   7.368  1.00  0.00           C  
ATOM   2485  O   SER B  43     -33.240   8.021   8.450  1.00  0.00           O  
ATOM   2486  CB  SER B  43     -34.661   8.975   6.224  1.00  0.00           C  
ATOM   2487  OG  SER B  43     -35.467   7.813   6.199  1.00  0.00           O  
ATOM   2488  N   ASN B  44     -31.611   7.045   7.256  1.00  0.00           N  
ATOM   2489  CA  ASN B  44     -31.054   6.324   8.403  1.00  0.00           C  
ATOM   2490  C   ASN B  44     -30.595   7.314   9.502  1.00  0.00           C  
ATOM   2491  O   ASN B  44     -29.704   8.132   9.255  1.00  0.00           O  
ATOM   2492  CB  ASN B  44     -29.920   5.408   7.917  1.00  0.00           C  
ATOM   2493  CG  ASN B  44     -29.291   4.575   9.023  1.00  0.00           C  
ATOM   2494  OD1 ASN B  44     -29.244   4.922  10.190  1.00  0.00           O  
ATOM   2495  ND2 ASN B  44     -28.737   3.424   8.679  1.00  0.00           N  
ATOM   2496  N   PRO B  45     -31.135   7.217  10.742  1.00  0.00           N  
ATOM   2497  CA  PRO B  45     -30.797   8.154  11.813  1.00  0.00           C  
ATOM   2498  C   PRO B  45     -29.298   8.213  12.145  1.00  0.00           C  
ATOM   2499  O   PRO B  45     -28.773   9.291  12.437  1.00  0.00           O  
ATOM   2500  CB  PRO B  45     -31.603   7.686  13.027  1.00  0.00           C  
ATOM   2501  CG  PRO B  45     -32.789   6.946  12.414  1.00  0.00           C  
ATOM   2502  CD  PRO B  45     -32.195   6.317  11.157  1.00  0.00           C  
ATOM   2503  N   ALA B  46     -28.600   7.076  12.085  1.00  0.00           N  
ATOM   2504  CA  ALA B  46     -27.157   7.042  12.334  1.00  0.00           C  
ATOM   2505  C   ALA B  46     -26.389   7.821  11.245  1.00  0.00           C  
ATOM   2506  O   ALA B  46     -25.512   8.621  11.556  1.00  0.00           O  
ATOM   2507  CB  ALA B  46     -26.698   5.583  12.425  1.00  0.00           C  
ATOM   2508  N   SER B  47     -26.773   7.645   9.978  1.00  0.00           N  
ATOM   2509  CA  SER B  47     -26.206   8.386   8.852  1.00  0.00           C  
ATOM   2510  C   SER B  47     -26.432   9.896   8.987  1.00  0.00           C  
ATOM   2511  O   SER B  47     -25.499  10.662   8.788  1.00  0.00           O  
ATOM   2512  CB  SER B  47     -26.797   7.877   7.540  1.00  0.00           C  
ATOM   2513  OG  SER B  47     -26.473   6.503   7.365  1.00  0.00           O  
ATOM   2514  N   GLN B  48     -27.630  10.326   9.414  1.00  0.00           N  
ATOM   2515  CA  GLN B  48     -27.934  11.739   9.650  1.00  0.00           C  
ATOM   2516  C   GLN B  48     -27.019  12.365  10.714  1.00  0.00           C  
ATOM   2517  O   GLN B  48     -26.554  13.492  10.537  1.00  0.00           O  
ATOM   2518  CB  GLN B  48     -29.398  11.911  10.064  1.00  0.00           C  
ATOM   2519  CG  GLN B  48     -30.368  11.642   8.902  1.00  0.00           C  
ATOM   2520  CD  GLN B  48     -31.837  11.810   9.315  1.00  0.00           C  
ATOM   2521  OE1 GLN B  48     -32.175  11.968  10.471  1.00  0.00           O  
ATOM   2522  NE2 GLN B  48     -32.753  11.793   8.370  1.00  0.00           N  
ATOM   2523  N   ILE B  49     -26.690  11.638  11.798  1.00  0.00           N  
ATOM   2524  CA  ILE B  49     -25.758  12.117  12.834  1.00  0.00           C  
ATOM   2525  C   ILE B  49     -24.354  12.333  12.252  1.00  0.00           C  
ATOM   2526  O   ILE B  49     -23.734  13.373  12.497  1.00  0.00           O  
ATOM   2527  CB  ILE B  49     -25.740  11.141  14.040  1.00  0.00           C  
ATOM   2528  CG1 ILE B  49     -27.107  11.153  14.762  1.00  0.00           C  
ATOM   2529  CG2 ILE B  49     -24.617  11.513  15.036  1.00  0.00           C  
ATOM   2530  CD1 ILE B  49     -27.292   9.995  15.755  1.00  0.00           C  
ATOM   2531  N   TYR B  50     -23.851  11.384  11.447  1.00  0.00           N  
ATOM   2532  CA  TYR B  50     -22.542  11.521  10.809  1.00  0.00           C  
ATOM   2533  C   TYR B  50     -22.496  12.693   9.821  1.00  0.00           C  
ATOM   2534  O   TYR B  50     -21.548  13.486   9.845  1.00  0.00           O  
ATOM   2535  CB  TYR B  50     -22.150  10.210  10.109  1.00  0.00           C  
ATOM   2536  CG  TYR B  50     -21.653   9.139  11.047  1.00  0.00           C  
ATOM   2537  CD1 TYR B  50     -20.404   9.278  11.689  1.00  0.00           C  
ATOM   2538  CD2 TYR B  50     -22.414   7.982  11.291  1.00  0.00           C  
ATOM   2539  CE1 TYR B  50     -19.930   8.292  12.565  1.00  0.00           C  
ATOM   2540  CE2 TYR B  50     -21.949   6.981  12.164  1.00  0.00           C  
ATOM   2541  CZ  TYR B  50     -20.707   7.142  12.801  1.00  0.00           C  
ATOM   2542  OH  TYR B  50     -20.243   6.172  13.665  1.00  0.00           O  
ATOM   2543  N   VAL B  51     -23.546  12.850   8.993  1.00  0.00           N  
ATOM   2544  CA  VAL B  51     -23.664  13.968   8.054  1.00  0.00           C  
ATOM   2545  C   VAL B  51     -23.705  15.307   8.799  1.00  0.00           C  
ATOM   2546  O   VAL B  51     -22.956  16.218   8.448  1.00  0.00           O  
ATOM   2547  CB  VAL B  51     -24.895  13.782   7.150  1.00  0.00           C  
ATOM   2548  CG1 VAL B  51     -25.189  15.020   6.301  1.00  0.00           C  
ATOM   2549  CG2 VAL B  51     -24.665  12.612   6.188  1.00  0.00           C  
ATOM   2550  N   ALA B  52     -24.497  15.418   9.867  1.00  0.00           N  
ATOM   2551  CA  ALA B  52     -24.567  16.628  10.678  1.00  0.00           C  
ATOM   2552  C   ALA B  52     -23.208  16.982  11.307  1.00  0.00           C  
ATOM   2553  O   ALA B  52     -22.812  18.147  11.310  1.00  0.00           O  
ATOM   2554  CB  ALA B  52     -25.650  16.439  11.749  1.00  0.00           C  
ATOM   2555  N   SER B  53     -22.452  15.986  11.785  1.00  0.00           N  
ATOM   2556  CA  SER B  53     -21.095  16.193  12.315  1.00  0.00           C  
ATOM   2557  C   SER B  53     -20.130  16.724  11.251  1.00  0.00           C  
ATOM   2558  O   SER B  53     -19.359  17.648  11.536  1.00  0.00           O  
ATOM   2559  CB  SER B  53     -20.562  14.887  12.904  1.00  0.00           C  
ATOM   2560  OG  SER B  53     -19.288  15.092  13.483  1.00  0.00           O  
ATOM   2561  N   LYS B  54     -20.177  16.185  10.019  1.00  0.00           N  
ATOM   2562  CA  LYS B  54     -19.356  16.644   8.895  1.00  0.00           C  
ATOM   2563  C   LYS B  54     -19.727  18.076   8.478  1.00  0.00           C  
ATOM   2564  O   LYS B  54     -18.838  18.917   8.362  1.00  0.00           O  
ATOM   2565  CB  LYS B  54     -19.463  15.643   7.718  1.00  0.00           C  
ATOM   2566  CG  LYS B  54     -18.799  14.273   8.012  1.00  0.00           C  
ATOM   2567  CD  LYS B  54     -19.028  13.248   6.887  1.00  0.00           C  
ATOM   2568  CE  LYS B  54     -18.343  11.894   7.171  1.00  0.00           C  
ATOM   2569  NZ  LYS B  54     -18.396  10.933   6.038  1.00  0.00           N  
ATOM   2570  N   ARG B  55     -21.025  18.396   8.356  1.00  0.00           N  
ATOM   2571  CA  ARG B  55     -21.512  19.765   8.057  1.00  0.00           C  
ATOM   2572  C   ARG B  55     -21.032  20.774   9.102  1.00  0.00           C  
ATOM   2573  O   ARG B  55     -20.459  21.795   8.741  1.00  0.00           O  
ATOM   2574  CB  ARG B  55     -23.051  19.794   7.974  1.00  0.00           C  
ATOM   2575  CG  ARG B  55     -23.614  19.063   6.742  1.00  0.00           C  
ATOM   2576  CD  ARG B  55     -25.154  19.136   6.709  1.00  0.00           C  
ATOM   2577  NE  ARG B  55     -25.726  18.204   5.720  1.00  0.00           N  
ATOM   2578  CZ  ARG B  55     -26.999  17.962   5.450  1.00  0.00           C  
ATOM   2579  NH1 ARG B  55     -27.986  18.617   5.982  1.00  0.00           N  
ATOM   2580  NH2 ARG B  55     -27.326  17.015   4.633  1.00  0.00           N  
ATOM   2581  N   LYS B  56     -21.178  20.441  10.392  1.00  0.00           N  
ATOM   2582  CA  LYS B  56     -20.721  21.308  11.486  1.00  0.00           C  
ATOM   2583  C   LYS B  56     -19.209  21.563  11.441  1.00  0.00           C  
ATOM   2584  O   LYS B  56     -18.769  22.676  11.714  1.00  0.00           O  
ATOM   2585  CB  LYS B  56     -21.136  20.679  12.824  1.00  0.00           C  
ATOM   2586  CG  LYS B  56     -20.819  21.609  13.999  1.00  0.00           C  
ATOM   2587  CD  LYS B  56     -21.281  21.002  15.323  1.00  0.00           C  
ATOM   2588  CE  LYS B  56     -20.941  21.998  16.437  1.00  0.00           C  
ATOM   2589  NZ  LYS B  56     -21.352  21.503  17.768  1.00  0.00           N  
ATOM   2590  N   ALA B  57     -18.420  20.557  11.088  1.00  0.00           N  
ATOM   2591  CA  ALA B  57     -16.978  20.719  10.944  1.00  0.00           C  
ATOM   2592  C   ALA B  57     -16.617  21.649   9.772  1.00  0.00           C  
ATOM   2593  O   ALA B  57     -15.696  22.444   9.904  1.00  0.00           O  
ATOM   2594  CB  ALA B  57     -16.340  19.339  10.805  1.00  0.00           C  
ATOM   2595  N   CYS B  58     -17.359  21.595   8.649  1.00  0.00           N  
ATOM   2596  CA  CYS B  58     -17.184  22.514   7.524  1.00  0.00           C  
ATOM   2597  C   CYS B  58     -17.505  23.966   7.916  1.00  0.00           C  
ATOM   2598  O   CYS B  58     -16.712  24.859   7.638  1.00  0.00           O  
ATOM   2599  CB  CYS B  58     -18.069  22.086   6.350  1.00  0.00           C  
ATOM   2600  SG  CYS B  58     -17.551  20.470   5.725  1.00  0.00           S  
ATOM   2601  N   GLU B  59     -18.628  24.195   8.600  1.00  0.00           N  
ATOM   2602  CA  GLU B  59     -19.011  25.517   9.099  1.00  0.00           C  
ATOM   2603  C   GLU B  59     -17.953  26.099  10.048  1.00  0.00           C  
ATOM   2604  O   GLU B  59     -17.605  27.269   9.934  1.00  0.00           O  
ATOM   2605  CB  GLU B  59     -20.355  25.436   9.838  1.00  0.00           C  
ATOM   2606  CG  GLU B  59     -21.555  25.245   8.911  1.00  0.00           C  
ATOM   2607  CD  GLU B  59     -22.885  25.084   9.672  1.00  0.00           C  
ATOM   2608  OE1 GLU B  59     -23.932  25.013   8.992  1.00  0.00           O  
ATOM   2609  OE2 GLU B  59     -22.865  25.004  10.926  1.00  0.00           O  
ATOM   2610  N   GLU B  60     -17.392  25.268  10.938  1.00  0.00           N  
ATOM   2611  CA  GLU B  60     -16.373  25.681  11.910  1.00  0.00           C  
ATOM   2612  C   GLU B  60     -15.111  26.252  11.241  1.00  0.00           C  
ATOM   2613  O   GLU B  60     -14.499  27.185  11.765  1.00  0.00           O  
ATOM   2614  CB  GLU B  60     -16.019  24.479  12.810  1.00  0.00           C  
ATOM   2615  CG  GLU B  60     -15.069  24.822  13.975  1.00  0.00           C  
ATOM   2616  CD  GLU B  60     -14.645  23.590  14.815  1.00  0.00           C  
ATOM   2617  OE1 GLU B  60     -13.608  23.662  15.493  1.00  0.00           O  
ATOM   2618  OE2 GLU B  60     -15.326  22.536  14.783  1.00  0.00           O  
ATOM   2619  N   VAL B  61     -14.721  25.730  10.078  1.00  0.00           N  
ATOM   2620  CA  VAL B  61     -13.495  26.141   9.369  1.00  0.00           C  
ATOM   2621  C   VAL B  61     -13.758  27.061   8.171  1.00  0.00           C  
ATOM   2622  O   VAL B  61     -12.818  27.462   7.487  1.00  0.00           O  
ATOM   2623  CB  VAL B  61     -12.627  24.930   8.987  1.00  0.00           C  
ATOM   2624  CG1 VAL B  61     -12.248  24.103  10.219  1.00  0.00           C  
ATOM   2625  CG2 VAL B  61     -13.300  24.020   7.957  1.00  0.00           C  
ATOM   2626  N   GLY B  62     -15.017  27.407   7.894  1.00  0.00           N  
ATOM   2627  CA  GLY B  62     -15.406  28.300   6.803  1.00  0.00           C  
ATOM   2628  C   GLY B  62     -15.436  27.659   5.417  1.00  0.00           C  
ATOM   2629  O   GLY B  62     -15.323  28.368   4.415  1.00  0.00           O  
ATOM   2630  N   PHE B  63     -15.591  26.342   5.327  1.00  0.00           N  
ATOM   2631  CA  PHE B  63     -15.787  25.667   4.045  1.00  0.00           C  
ATOM   2632  C   PHE B  63     -17.202  25.883   3.508  1.00  0.00           C  
ATOM   2633  O   PHE B  63     -18.167  26.006   4.255  1.00  0.00           O  
ATOM   2634  CB  PHE B  63     -15.519  24.156   4.166  1.00  0.00           C  
ATOM   2635  CG  PHE B  63     -14.087  23.711   4.363  1.00  0.00           C  
ATOM   2636  CD1 PHE B  63     -13.010  24.601   4.384  1.00  0.00           C  
ATOM   2637  CD2 PHE B  63     -13.835  22.329   4.496  1.00  0.00           C  
ATOM   2638  CE1 PHE B  63     -11.689  24.126   4.531  1.00  0.00           C  
ATOM   2639  CE2 PHE B  63     -12.521  21.846   4.640  1.00  0.00           C  
ATOM   2640  CZ  PHE B  63     -11.452  22.752   4.661  1.00  0.00           C  
ATOM   2641  N   VAL B  64     -17.340  25.844   2.168  1.00  0.00           N  
ATOM   2642  CA  VAL B  64     -18.644  25.651   1.547  1.00  0.00           C  
ATOM   2643  C   VAL B  64     -19.048  24.195   1.719  1.00  0.00           C  
ATOM   2644  O   VAL B  64     -18.326  23.292   1.317  1.00  0.00           O  
ATOM   2645  CB  VAL B  64     -18.623  26.071   0.064  1.00  0.00           C  
ATOM   2646  CG1 VAL B  64     -19.971  25.821  -0.616  1.00  0.00           C  
ATOM   2647  CG2 VAL B  64     -18.310  27.569  -0.064  1.00  0.00           C  
ATOM   2648  N   SER B  65     -20.220  23.942   2.297  1.00  0.00           N  
ATOM   2649  CA  SER B  65     -20.789  22.600   2.389  1.00  0.00           C  
ATOM   2650  C   SER B  65     -22.033  22.507   1.521  1.00  0.00           C  
ATOM   2651  O   SER B  65     -22.981  23.277   1.701  1.00  0.00           O  
ATOM   2652  CB  SER B  65     -21.097  22.253   3.848  1.00  0.00           C  
ATOM   2653  OG  SER B  65     -21.632  20.946   3.961  1.00  0.00           O  
ATOM   2654  N   ARG B  66     -22.061  21.555   0.581  1.00  0.00           N  
ATOM   2655  CA  ARG B  66     -23.271  21.209  -0.167  1.00  0.00           C  
ATOM   2656  C   ARG B  66     -23.765  19.842   0.267  1.00  0.00           C  
ATOM   2657  O   ARG B  66     -23.014  18.882   0.329  1.00  0.00           O  
ATOM   2658  CB  ARG B  66     -23.046  21.262  -1.683  1.00  0.00           C  
ATOM   2659  CG  ARG B  66     -22.693  22.658  -2.198  1.00  0.00           C  
ATOM   2660  CD  ARG B  66     -22.811  22.671  -3.719  1.00  0.00           C  
ATOM   2661  NE  ARG B  66     -22.053  23.759  -4.346  1.00  0.00           N  
ATOM   2662  CZ  ARG B  66     -21.668  23.767  -5.605  1.00  0.00           C  
ATOM   2663  NH1 ARG B  66     -22.082  22.881  -6.468  1.00  0.00           N  
ATOM   2664  NH2 ARG B  66     -20.829  24.653  -6.045  1.00  0.00           N  
ATOM   2665  N   SER B  67     -25.052  19.777   0.555  1.00  0.00           N  
ATOM   2666  CA  SER B  67     -25.686  18.561   1.038  1.00  0.00           C  
ATOM   2667  C   SER B  67     -26.732  18.091   0.045  1.00  0.00           C  
ATOM   2668  O   SER B  67     -27.582  18.873  -0.362  1.00  0.00           O  
ATOM   2669  CB  SER B  67     -26.318  18.833   2.384  1.00  0.00           C  
ATOM   2670  OG  SER B  67     -25.300  19.157   3.306  1.00  0.00           O  
ATOM   2671  N   TYR B  68     -26.655  16.812  -0.305  1.00  0.00           N  
ATOM   2672  CA  TYR B  68     -27.586  16.151  -1.198  1.00  0.00           C  
ATOM   2673  C   TYR B  68     -28.284  15.045  -0.411  1.00  0.00           C  
ATOM   2674  O   TYR B  68     -27.689  14.011  -0.132  1.00  0.00           O  
ATOM   2675  CB  TYR B  68     -26.838  15.612  -2.419  1.00  0.00           C  
ATOM   2676  CG  TYR B  68     -26.166  16.689  -3.243  1.00  0.00           C  
ATOM   2677  CD1 TYR B  68     -26.830  17.258  -4.357  1.00  0.00           C  
ATOM   2678  CD2 TYR B  68     -24.878  17.159  -2.901  1.00  0.00           C  
ATOM   2679  CE1 TYR B  68     -26.220  18.257  -5.119  1.00  0.00           C  
ATOM   2680  CE2 TYR B  68     -24.257  18.167  -3.656  1.00  0.00           C  
ATOM   2681  CZ  TYR B  68     -24.931  18.710  -4.768  1.00  0.00           C  
ATOM   2682  OH  TYR B  68     -24.330  19.697  -5.512  1.00  0.00           O  
ATOM   2683  N   ASP B  69     -29.531  15.299  -0.027  1.00  0.00           N  
ATOM   2684  CA  ASP B  69     -30.376  14.342   0.688  1.00  0.00           C  
ATOM   2685  C   ASP B  69     -31.317  13.691  -0.338  1.00  0.00           C  
ATOM   2686  O   ASP B  69     -32.358  14.242  -0.695  1.00  0.00           O  
ATOM   2687  CB  ASP B  69     -31.103  15.049   1.855  1.00  0.00           C  
ATOM   2688  CG  ASP B  69     -30.145  15.558   2.952  1.00  0.00           C  
ATOM   2689  OD1 ASP B  69     -29.277  14.782   3.405  1.00  0.00           O  
ATOM   2690  OD2 ASP B  69     -30.252  16.721   3.392  1.00  0.00           O  
ATOM   2691  N   LEU B  70     -30.904  12.529  -0.863  1.00  0.00           N  
ATOM   2692  CA  LEU B  70     -31.612  11.803  -1.915  1.00  0.00           C  
ATOM   2693  C   LEU B  70     -32.607  10.798  -1.296  1.00  0.00           C  
ATOM   2694  O   LEU B  70     -32.323  10.218  -0.254  1.00  0.00           O  
ATOM   2695  CB  LEU B  70     -30.614  11.103  -2.846  1.00  0.00           C  
ATOM   2696  CG  LEU B  70     -29.570  12.019  -3.505  1.00  0.00           C  
ATOM   2697  CD1 LEU B  70     -28.636  11.179  -4.387  1.00  0.00           C  
ATOM   2698  CD2 LEU B  70     -30.204  13.101  -4.388  1.00  0.00           C  
ATOM   2699  N   PRO B  71     -33.772  10.562  -1.942  1.00  0.00           N  
ATOM   2700  CA  PRO B  71     -34.738   9.584  -1.452  1.00  0.00           C  
ATOM   2701  C   PRO B  71     -34.204   8.149  -1.582  1.00  0.00           C  
ATOM   2702  O   PRO B  71     -33.385   7.849  -2.448  1.00  0.00           O  
ATOM   2703  CB  PRO B  71     -36.002   9.818  -2.287  1.00  0.00           C  
ATOM   2704  CG  PRO B  71     -35.452  10.349  -3.616  1.00  0.00           C  
ATOM   2705  CD  PRO B  71     -34.239  11.170  -3.176  1.00  0.00           C  
ATOM   2706  N   GLU B  72     -34.735   7.233  -0.757  1.00  0.00           N  
ATOM   2707  CA  GLU B  72     -34.387   5.794  -0.775  1.00  0.00           C  
ATOM   2708  C   GLU B  72     -34.634   5.126  -2.146  1.00  0.00           C  
ATOM   2709  O   GLU B  72     -34.064   4.089  -2.456  1.00  0.00           O  
ATOM   2710  CB  GLU B  72     -35.241   5.090   0.295  1.00  0.00           C  
ATOM   2711  CG  GLU B  72     -34.698   3.718   0.748  1.00  0.00           C  
ATOM   2712  CD  GLU B  72     -33.554   3.809   1.783  1.00  0.00           C  
ATOM   2713  OE1 GLU B  72     -32.898   2.778   2.025  1.00  0.00           O  
ATOM   2714  OE2 GLU B  72     -33.356   4.905   2.360  1.00  0.00           O  
ATOM   2715  N   THR B  73     -35.499   5.722  -2.988  1.00  0.00           N  
ATOM   2716  CA  THR B  73     -35.832   5.259  -4.342  1.00  0.00           C  
ATOM   2717  C   THR B  73     -34.798   5.649  -5.400  1.00  0.00           C  
ATOM   2718  O   THR B  73     -34.996   5.304  -6.561  1.00  0.00           O  
ATOM   2719  CB  THR B  73     -37.209   5.797  -4.766  1.00  0.00           C  
ATOM   2720  OG1 THR B  73     -37.223   7.210  -4.700  1.00  0.00           O  
ATOM   2721  CG2 THR B  73     -38.329   5.289  -3.859  1.00  0.00           C  
ATOM   2722  N   THR B  74     -33.750   6.383  -5.041  1.00  0.00           N  
ATOM   2723  CA  THR B  74     -32.688   6.780  -5.975  1.00  0.00           C  
ATOM   2724  C   THR B  74     -32.021   5.541  -6.567  1.00  0.00           C  
ATOM   2725  O   THR B  74     -31.590   4.650  -5.834  1.00  0.00           O  
ATOM   2726  CB  THR B  74     -31.643   7.664  -5.280  1.00  0.00           C  
ATOM   2727  OG1 THR B  74     -32.275   8.792  -4.735  1.00  0.00           O  
ATOM   2728  CG2 THR B  74     -30.563   8.183  -6.225  1.00  0.00           C  
ATOM   2729  N   SER B  75     -31.918   5.487  -7.887  1.00  0.00           N  
ATOM   2730  CA  SER B  75     -31.247   4.403  -8.600  1.00  0.00           C  
ATOM   2731  C   SER B  75     -29.719   4.532  -8.539  1.00  0.00           C  
ATOM   2732  O   SER B  75     -29.171   5.611  -8.324  1.00  0.00           O  
ATOM   2733  CB  SER B  75     -31.742   4.350 -10.048  1.00  0.00           C  
ATOM   2734  OG  SER B  75     -31.366   5.514 -10.749  1.00  0.00           O  
ATOM   2735  N   GLU B  76     -29.011   3.431  -8.792  1.00  0.00           N  
ATOM   2736  CA  GLU B  76     -27.549   3.456  -8.949  1.00  0.00           C  
ATOM   2737  C   GLU B  76     -27.131   4.440 -10.055  1.00  0.00           C  
ATOM   2738  O   GLU B  76     -26.196   5.213  -9.869  1.00  0.00           O  
ATOM   2739  CB  GLU B  76     -27.031   2.031  -9.245  1.00  0.00           C  
ATOM   2740  CG  GLU B  76     -25.495   1.947  -9.374  1.00  0.00           C  
ATOM   2741  CD  GLU B  76     -24.990   0.506  -9.614  1.00  0.00           C  
ATOM   2742  OE1 GLU B  76     -24.494   0.208 -10.726  1.00  0.00           O  
ATOM   2743  OE2 GLU B  76     -25.084  -0.321  -8.689  1.00  0.00           O  
ATOM   2744  N   ALA B  77     -27.858   4.462 -11.193  1.00  0.00           N  
ATOM   2745  CA  ALA B  77     -27.552   5.330 -12.323  1.00  0.00           C  
ATOM   2746  C   ALA B  77     -27.671   6.825 -11.962  1.00  0.00           C  
ATOM   2747  O   ALA B  77     -26.755   7.589 -12.244  1.00  0.00           O  
ATOM   2748  CB  ALA B  77     -28.462   4.951 -13.498  1.00  0.00           C  
ATOM   2749  N   GLU B  78     -28.750   7.230 -11.272  1.00  0.00           N  
ATOM   2750  CA  GLU B  78     -28.941   8.618 -10.816  1.00  0.00           C  
ATOM   2751  C   GLU B  78     -27.862   9.040  -9.805  1.00  0.00           C  
ATOM   2752  O   GLU B  78     -27.365  10.168  -9.846  1.00  0.00           O  
ATOM   2753  CB  GLU B  78     -30.318   8.760 -10.157  1.00  0.00           C  
ATOM   2754  CG  GLU B  78     -31.496   8.723 -11.155  1.00  0.00           C  
ATOM   2755  CD  GLU B  78     -32.839   8.479 -10.447  1.00  0.00           C  
ATOM   2756  OE1 GLU B  78     -33.817   9.197 -10.748  1.00  0.00           O  
ATOM   2757  OE2 GLU B  78     -32.898   7.535  -9.624  1.00  0.00           O  
ATOM   2758  N   LEU B  79     -27.466   8.140  -8.898  1.00  0.00           N  
ATOM   2759  CA  LEU B  79     -26.409   8.427  -7.942  1.00  0.00           C  
ATOM   2760  C   LEU B  79     -25.052   8.589  -8.636  1.00  0.00           C  
ATOM   2761  O   LEU B  79     -24.316   9.521  -8.323  1.00  0.00           O  
ATOM   2762  CB  LEU B  79     -26.394   7.332  -6.857  1.00  0.00           C  
ATOM   2763  CG  LEU B  79     -25.330   7.552  -5.768  1.00  0.00           C  
ATOM   2764  CD1 LEU B  79     -25.469   8.890  -5.041  1.00  0.00           C  
ATOM   2765  CD2 LEU B  79     -25.461   6.441  -4.715  1.00  0.00           C  
ATOM   2766  N   LEU B  80     -24.734   7.724  -9.603  1.00  0.00           N  
ATOM   2767  CA  LEU B  80     -23.504   7.832 -10.395  1.00  0.00           C  
ATOM   2768  C   LEU B  80     -23.465   9.129 -11.214  1.00  0.00           C  
ATOM   2769  O   LEU B  80     -22.422   9.778 -11.258  1.00  0.00           O  
ATOM   2770  CB  LEU B  80     -23.363   6.598 -11.302  1.00  0.00           C  
ATOM   2771  CG  LEU B  80     -23.034   5.280 -10.569  1.00  0.00           C  
ATOM   2772  CD1 LEU B  80     -23.107   4.118 -11.566  1.00  0.00           C  
ATOM   2773  CD2 LEU B  80     -21.647   5.279  -9.943  1.00  0.00           C  
ATOM   2774  N   GLU B  81     -24.590   9.554 -11.801  1.00  0.00           N  
ATOM   2775  CA  GLU B  81     -24.694  10.815 -12.543  1.00  0.00           C  
ATOM   2776  C   GLU B  81     -24.475  12.038 -11.626  1.00  0.00           C  
ATOM   2777  O   GLU B  81     -23.796  12.997 -12.012  1.00  0.00           O  
ATOM   2778  CB  GLU B  81     -26.059  10.859 -13.242  1.00  0.00           C  
ATOM   2779  CG  GLU B  81     -26.173  12.032 -14.225  1.00  0.00           C  
ATOM   2780  CD  GLU B  81     -27.484  12.003 -15.058  1.00  0.00           C  
ATOM   2781  OE1 GLU B  81     -27.501  12.672 -16.111  1.00  0.00           O  
ATOM   2782  OE2 GLU B  81     -28.442  11.314 -14.648  1.00  0.00           O  
ATOM   2783  N   LEU B  82     -24.961  11.988 -10.374  1.00  0.00           N  
ATOM   2784  CA  LEU B  82     -24.640  13.011  -9.379  1.00  0.00           C  
ATOM   2785  C   LEU B  82     -23.142  13.035  -9.053  1.00  0.00           C  
ATOM   2786  O   LEU B  82     -22.553  14.114  -8.982  1.00  0.00           O  
ATOM   2787  CB  LEU B  82     -25.498  12.800  -8.114  1.00  0.00           C  
ATOM   2788  CG  LEU B  82     -25.167  13.787  -6.973  1.00  0.00           C  
ATOM   2789  CD1 LEU B  82     -25.416  15.247  -7.364  1.00  0.00           C  
ATOM   2790  CD2 LEU B  82     -26.032  13.477  -5.752  1.00  0.00           C  
ATOM   2791  N   ILE B  83     -22.509  11.868  -8.862  1.00  0.00           N  
ATOM   2792  CA  ILE B  83     -21.056  11.790  -8.623  1.00  0.00           C  
ATOM   2793  C   ILE B  83     -20.273  12.373  -9.803  1.00  0.00           C  
ATOM   2794  O   ILE B  83     -19.355  13.165  -9.586  1.00  0.00           O  
ATOM   2795  CB  ILE B  83     -20.602  10.351  -8.292  1.00  0.00           C  
ATOM   2796  CG1 ILE B  83     -21.236   9.771  -7.003  1.00  0.00           C  
ATOM   2797  CG2 ILE B  83     -19.061  10.257  -8.170  1.00  0.00           C  
ATOM   2798  CD1 ILE B  83     -21.102  10.621  -5.743  1.00  0.00           C  
ATOM   2799  N   ASP B  84     -20.658  12.067 -11.043  1.00  0.00           N  
ATOM   2800  CA  ASP B  84     -20.024  12.623 -12.247  1.00  0.00           C  
ATOM   2801  C   ASP B  84     -20.161  14.151 -12.301  1.00  0.00           C  
ATOM   2802  O   ASP B  84     -19.186  14.870 -12.573  1.00  0.00           O  
ATOM   2803  CB  ASP B  84     -20.621  11.960 -13.507  1.00  0.00           C  
ATOM   2804  CG  ASP B  84     -20.247  10.473 -13.664  1.00  0.00           C  
ATOM   2805  OD1 ASP B  84     -19.226  10.039 -13.095  1.00  0.00           O  
ATOM   2806  OD2 ASP B  84     -20.948   9.737 -14.396  1.00  0.00           O  
ATOM   2807  N   THR B  85     -21.333  14.674 -11.936  1.00  0.00           N  
ATOM   2808  CA  THR B  85     -21.571  16.127 -11.817  1.00  0.00           C  
ATOM   2809  C   THR B  85     -20.657  16.764 -10.769  1.00  0.00           C  
ATOM   2810  O   THR B  85     -20.026  17.790 -11.027  1.00  0.00           O  
ATOM   2811  CB  THR B  85     -23.047  16.409 -11.470  1.00  0.00           C  
ATOM   2812  OG1 THR B  85     -23.892  15.880 -12.466  1.00  0.00           O  
ATOM   2813  CG2 THR B  85     -23.358  17.912 -11.393  1.00  0.00           C  
ATOM   2814  N   LEU B  86     -20.531  16.148  -9.586  1.00  0.00           N  
ATOM   2815  CA  LEU B  86     -19.673  16.633  -8.509  1.00  0.00           C  
ATOM   2816  C   LEU B  86     -18.173  16.504  -8.839  1.00  0.00           C  
ATOM   2817  O   LEU B  86     -17.382  17.362  -8.442  1.00  0.00           O  
ATOM   2818  CB  LEU B  86     -20.007  15.871  -7.217  1.00  0.00           C  
ATOM   2819  CG  LEU B  86     -21.396  16.176  -6.629  1.00  0.00           C  
ATOM   2820  CD1 LEU B  86     -21.667  15.218  -5.467  1.00  0.00           C  
ATOM   2821  CD2 LEU B  86     -21.499  17.607  -6.110  1.00  0.00           C  
ATOM   2822  N   ASN B  87     -17.778  15.463  -9.583  1.00  0.00           N  
ATOM   2823  CA  ASN B  87     -16.412  15.327 -10.089  1.00  0.00           C  
ATOM   2824  C   ASN B  87     -16.047  16.486 -11.023  1.00  0.00           C  
ATOM   2825  O   ASN B  87     -14.941  17.010 -10.938  1.00  0.00           O  
ATOM   2826  CB  ASN B  87     -16.263  13.975 -10.819  1.00  0.00           C  
ATOM   2827  CG  ASN B  87     -16.055  12.788  -9.894  1.00  0.00           C  
ATOM   2828  OD1 ASN B  87     -15.573  12.882  -8.782  1.00  0.00           O  
ATOM   2829  ND2 ASN B  87     -16.336  11.591 -10.379  1.00  0.00           N  
ATOM   2830  N   ALA B  88     -16.980  16.918 -11.883  1.00  0.00           N  
ATOM   2831  CA  ALA B  88     -16.780  18.006 -12.829  1.00  0.00           C  
ATOM   2832  C   ALA B  88     -16.937  19.415 -12.216  1.00  0.00           C  
ATOM   2833  O   ALA B  88     -16.438  20.389 -12.794  1.00  0.00           O  
ATOM   2834  CB  ALA B  88     -17.747  17.788 -14.002  1.00  0.00           C  
ATOM   2835  N   ASP B  89     -17.586  19.559 -11.054  1.00  0.00           N  
ATOM   2836  CA  ASP B  89     -17.784  20.858 -10.396  1.00  0.00           C  
ATOM   2837  C   ASP B  89     -16.475  21.359  -9.763  1.00  0.00           C  
ATOM   2838  O   ASP B  89     -16.011  20.858  -8.736  1.00  0.00           O  
ATOM   2839  CB  ASP B  89     -18.941  20.775  -9.391  1.00  0.00           C  
ATOM   2840  CG  ASP B  89     -19.345  22.128  -8.782  1.00  0.00           C  
ATOM   2841  OD1 ASP B  89     -18.513  23.066  -8.695  1.00  0.00           O  
ATOM   2842  OD2 ASP B  89     -20.511  22.263  -8.336  1.00  0.00           O  
ATOM   2843  N   ASN B  90     -15.889  22.402 -10.365  1.00  0.00           N  
ATOM   2844  CA  ASN B  90     -14.626  22.996  -9.919  1.00  0.00           C  
ATOM   2845  C   ASN B  90     -14.713  23.747  -8.574  1.00  0.00           C  
ATOM   2846  O   ASN B  90     -13.688  24.181  -8.053  1.00  0.00           O  
ATOM   2847  CB  ASN B  90     -14.076  23.895 -11.041  1.00  0.00           C  
ATOM   2848  CG  ASN B  90     -14.911  25.146 -11.306  1.00  0.00           C  
ATOM   2849  OD1 ASN B  90     -15.975  25.360 -10.758  1.00  0.00           O  
ATOM   2850  ND2 ASN B  90     -14.446  26.003 -12.183  1.00  0.00           N  
ATOM   2851  N   THR B  91     -15.904  23.902  -7.993  1.00  0.00           N  
ATOM   2852  CA  THR B  91     -16.105  24.483  -6.658  1.00  0.00           C  
ATOM   2853  C   THR B  91     -16.172  23.425  -5.557  1.00  0.00           C  
ATOM   2854  O   THR B  91     -16.223  23.771  -4.376  1.00  0.00           O  
ATOM   2855  CB  THR B  91     -17.339  25.395  -6.603  1.00  0.00           C  
ATOM   2856  OG1 THR B  91     -18.546  24.679  -6.647  1.00  0.00           O  
ATOM   2857  CG2 THR B  91     -17.373  26.418  -7.738  1.00  0.00           C  
ATOM   2858  N   ILE B  92     -16.150  22.150  -5.922  1.00  0.00           N  
ATOM   2859  CA  ILE B  92     -16.153  21.019  -5.002  1.00  0.00           C  
ATOM   2860  C   ILE B  92     -14.766  20.373  -4.972  1.00  0.00           C  
ATOM   2861  O   ILE B  92     -14.275  19.892  -5.992  1.00  0.00           O  
ATOM   2862  CB  ILE B  92     -17.261  20.011  -5.368  1.00  0.00           C  
ATOM   2863  CG1 ILE B  92     -18.668  20.632  -5.284  1.00  0.00           C  
ATOM   2864  CG2 ILE B  92     -17.178  18.743  -4.505  1.00  0.00           C  
ATOM   2865  CD1 ILE B  92     -19.062  21.171  -3.895  1.00  0.00           C  
ATOM   2866  N   ASP B  93     -14.155  20.307  -3.785  1.00  0.00           N  
ATOM   2867  CA  ASP B  93     -12.841  19.711  -3.542  1.00  0.00           C  
ATOM   2868  C   ASP B  93     -12.953  18.301  -2.949  1.00  0.00           C  
ATOM   2869  O   ASP B  93     -12.144  17.429  -3.271  1.00  0.00           O  
ATOM   2870  CB  ASP B  93     -12.056  20.623  -2.597  1.00  0.00           C  
ATOM   2871  CG  ASP B  93     -11.901  22.018  -3.196  1.00  0.00           C  
ATOM   2872  OD1 ASP B  93     -11.229  22.149  -4.249  1.00  0.00           O  
ATOM   2873  OD2 ASP B  93     -12.498  22.981  -2.656  1.00  0.00           O  
ATOM   2874  N   GLY B  94     -13.972  18.075  -2.120  1.00  0.00           N  
ATOM   2875  CA  GLY B  94     -14.238  16.786  -1.503  1.00  0.00           C  
ATOM   2876  C   GLY B  94     -15.648  16.282  -1.773  1.00  0.00           C  
ATOM   2877  O   GLY B  94     -16.609  17.047  -1.735  1.00  0.00           O  
ATOM   2878  N   ILE B  95     -15.772  14.989  -1.994  1.00  0.00           N  
ATOM   2879  CA  ILE B  95     -17.048  14.284  -2.138  1.00  0.00           C  
ATOM   2880  C   ILE B  95     -17.105  13.170  -1.099  1.00  0.00           C  
ATOM   2881  O   ILE B  95     -16.223  12.313  -1.033  1.00  0.00           O  
ATOM   2882  CB  ILE B  95     -17.232  13.743  -3.569  1.00  0.00           C  
ATOM   2883  CG1 ILE B  95     -17.135  14.868  -4.632  1.00  0.00           C  
ATOM   2884  CG2 ILE B  95     -18.599  13.030  -3.685  1.00  0.00           C  
ATOM   2885  CD1 ILE B  95     -17.019  14.349  -6.071  1.00  0.00           C  
ATOM   2886  N   LEU B  96     -18.167  13.167  -0.302  1.00  0.00           N  
ATOM   2887  CA  LEU B  96     -18.456  12.122   0.665  1.00  0.00           C  
ATOM   2888  C   LEU B  96     -19.805  11.488   0.348  1.00  0.00           C  
ATOM   2889  O   LEU B  96     -20.827  12.175   0.329  1.00  0.00           O  
ATOM   2890  CB  LEU B  96     -18.464  12.695   2.088  1.00  0.00           C  
ATOM   2891  CG  LEU B  96     -17.094  13.189   2.571  1.00  0.00           C  
ATOM   2892  CD1 LEU B  96     -17.270  13.873   3.929  1.00  0.00           C  
ATOM   2893  CD2 LEU B  96     -16.100  12.035   2.731  1.00  0.00           C  
ATOM   2894  N   VAL B  97     -19.821  10.169   0.165  1.00  0.00           N  
ATOM   2895  CA  VAL B  97     -21.045   9.379   0.084  1.00  0.00           C  
ATOM   2896  C   VAL B  97     -21.222   8.649   1.403  1.00  0.00           C  
ATOM   2897  O   VAL B  97     -20.404   7.803   1.778  1.00  0.00           O  
ATOM   2898  CB  VAL B  97     -21.033   8.428  -1.122  1.00  0.00           C  
ATOM   2899  CG1 VAL B  97     -22.335   7.624  -1.190  1.00  0.00           C  
ATOM   2900  CG2 VAL B  97     -20.895   9.215  -2.434  1.00  0.00           C  
ATOM   2901  N   GLN B  98     -22.278   8.984   2.146  1.00  0.00           N  
ATOM   2902  CA  GLN B  98     -22.529   8.373   3.447  1.00  0.00           C  
ATOM   2903  C   GLN B  98     -23.040   6.938   3.287  1.00  0.00           C  
ATOM   2904  O   GLN B  98     -24.066   6.697   2.650  1.00  0.00           O  
ATOM   2905  CB  GLN B  98     -23.473   9.267   4.267  1.00  0.00           C  
ATOM   2906  CG  GLN B  98     -23.713   8.746   5.695  1.00  0.00           C  
ATOM   2907  CD  GLN B  98     -22.422   8.601   6.499  1.00  0.00           C  
ATOM   2908  OE1 GLN B  98     -21.630   9.519   6.635  1.00  0.00           O  
ATOM   2909  NE2 GLN B  98     -22.165   7.442   7.057  1.00  0.00           N  
ATOM   2910  N   LEU B  99     -22.358   5.993   3.923  1.00  0.00           N  
ATOM   2911  CA  LEU B  99     -22.768   4.593   3.977  1.00  0.00           C  
ATOM   2912  C   LEU B  99     -23.656   4.312   5.216  1.00  0.00           C  
ATOM   2913  O   LEU B  99     -23.534   5.007   6.222  1.00  0.00           O  
ATOM   2914  CB  LEU B  99     -21.521   3.694   3.943  1.00  0.00           C  
ATOM   2915  CG  LEU B  99     -20.657   3.828   2.682  1.00  0.00           C  
ATOM   2916  CD1 LEU B  99     -19.486   2.848   2.768  1.00  0.00           C  
ATOM   2917  CD2 LEU B  99     -21.433   3.535   1.391  1.00  0.00           C  
ATOM   2918  N   PRO B 100     -24.502   3.259   5.182  1.00  0.00           N  
ATOM   2919  CA  PRO B 100     -24.749   2.357   4.055  1.00  0.00           C  
ATOM   2920  C   PRO B 100     -25.636   2.999   2.977  1.00  0.00           C  
ATOM   2921  O   PRO B 100     -26.453   3.873   3.272  1.00  0.00           O  
ATOM   2922  CB  PRO B 100     -25.428   1.134   4.672  1.00  0.00           C  
ATOM   2923  CG  PRO B 100     -26.231   1.735   5.829  1.00  0.00           C  
ATOM   2924  CD  PRO B 100     -25.324   2.868   6.324  1.00  0.00           C  
ATOM   2925  N   LEU B 101     -25.502   2.518   1.743  1.00  0.00           N  
ATOM   2926  CA  LEU B 101     -26.427   2.791   0.640  1.00  0.00           C  
ATOM   2927  C   LEU B 101     -27.569   1.756   0.624  1.00  0.00           C  
ATOM   2928  O   LEU B 101     -27.431   0.692   1.242  1.00  0.00           O  
ATOM   2929  CB  LEU B 101     -25.649   2.818  -0.685  1.00  0.00           C  
ATOM   2930  CG  LEU B 101     -24.657   3.991  -0.822  1.00  0.00           C  
ATOM   2931  CD1 LEU B 101     -23.834   3.840  -2.100  1.00  0.00           C  
ATOM   2932  CD2 LEU B 101     -25.365   5.350  -0.878  1.00  0.00           C  
ATOM   2933  N   PRO B 102     -28.684   2.015  -0.089  1.00  0.00           N  
ATOM   2934  CA  PRO B 102     -29.730   1.024  -0.337  1.00  0.00           C  
ATOM   2935  C   PRO B 102     -29.174  -0.266  -0.946  1.00  0.00           C  
ATOM   2936  O   PRO B 102     -28.239  -0.240  -1.742  1.00  0.00           O  
ATOM   2937  CB  PRO B 102     -30.729   1.704  -1.281  1.00  0.00           C  
ATOM   2938  CG  PRO B 102     -30.554   3.185  -0.969  1.00  0.00           C  
ATOM   2939  CD  PRO B 102     -29.056   3.293  -0.666  1.00  0.00           C  
ATOM   2940  N   ALA B 103     -29.791  -1.426  -0.613  1.00  0.00           N  
ATOM   2941  CA  ALA B 103     -29.279  -2.739  -1.006  1.00  0.00           C  
ATOM   2942  C   ALA B 103     -29.198  -2.977  -2.526  1.00  0.00           C  
ATOM   2943  O   ALA B 103     -28.456  -3.854  -2.965  1.00  0.00           O  
ATOM   2944  CB  ALA B 103     -30.160  -3.809  -0.340  1.00  0.00           C  
ATOM   2945  N   GLY B 104     -29.933  -2.213  -3.331  1.00  0.00           N  
ATOM   2946  CA  GLY B 104     -29.904  -2.281  -4.791  1.00  0.00           C  
ATOM   2947  C   GLY B 104     -28.754  -1.508  -5.450  1.00  0.00           C  
ATOM   2948  O   GLY B 104     -28.600  -1.591  -6.664  1.00  0.00           O  
ATOM   2949  N   ILE B 105     -27.975  -0.757  -4.679  1.00  0.00           N  
ATOM   2950  CA  ILE B 105     -26.862   0.060  -5.174  1.00  0.00           C  
ATOM   2951  C   ILE B 105     -25.533  -0.637  -4.875  1.00  0.00           C  
ATOM   2952  O   ILE B 105     -25.244  -0.986  -3.723  1.00  0.00           O  
ATOM   2953  CB  ILE B 105     -26.924   1.491  -4.592  1.00  0.00           C  
ATOM   2954  CG1 ILE B 105     -28.258   2.171  -4.992  1.00  0.00           C  
ATOM   2955  CG2 ILE B 105     -25.716   2.322  -5.072  1.00  0.00           C  
ATOM   2956  CD1 ILE B 105     -28.440   3.608  -4.464  1.00  0.00           C  
ATOM   2957  N   ASP B 106     -24.684  -0.784  -5.893  1.00  0.00           N  
ATOM   2958  CA  ASP B 106     -23.322  -1.271  -5.722  1.00  0.00           C  
ATOM   2959  C   ASP B 106     -22.447  -0.187  -5.075  1.00  0.00           C  
ATOM   2960  O   ASP B 106     -21.964   0.748  -5.717  1.00  0.00           O  
ATOM   2961  CB  ASP B 106     -22.757  -1.785  -7.060  1.00  0.00           C  
ATOM   2962  CG  ASP B 106     -21.371  -2.435  -6.936  1.00  0.00           C  
ATOM   2963  OD1 ASP B 106     -20.672  -2.195  -5.926  1.00  0.00           O  
ATOM   2964  OD2 ASP B 106     -20.987  -3.152  -7.889  1.00  0.00           O  
ATOM   2965  N   ASN B 107     -22.214  -0.342  -3.774  1.00  0.00           N  
ATOM   2966  CA  ASN B 107     -21.364   0.559  -2.994  1.00  0.00           C  
ATOM   2967  C   ASN B 107     -19.977   0.749  -3.615  1.00  0.00           C  
ATOM   2968  O   ASN B 107     -19.427   1.845  -3.560  1.00  0.00           O  
ATOM   2969  CB  ASN B 107     -21.195  -0.016  -1.576  1.00  0.00           C  
ATOM   2970  CG  ASN B 107     -22.462  -0.012  -0.747  1.00  0.00           C  
ATOM   2971  OD1 ASN B 107     -23.262   0.890  -0.766  1.00  0.00           O  
ATOM   2972  ND2 ASN B 107     -22.659  -1.009   0.088  1.00  0.00           N  
ATOM   2973  N   VAL B 108     -19.377  -0.324  -4.174  1.00  0.00           N  
ATOM   2974  CA  VAL B 108     -18.015  -0.273  -4.726  1.00  0.00           C  
ATOM   2975  C   VAL B 108     -17.988   0.622  -5.960  1.00  0.00           C  
ATOM   2976  O   VAL B 108     -17.174   1.543  -6.006  1.00  0.00           O  
ATOM   2977  CB  VAL B 108     -17.474  -1.680  -5.034  1.00  0.00           C  
ATOM   2978  CG1 VAL B 108     -16.078  -1.626  -5.671  1.00  0.00           C  
ATOM   2979  CG2 VAL B 108     -17.367  -2.516  -3.753  1.00  0.00           C  
ATOM   2980  N   LYS B 109     -18.905   0.429  -6.911  1.00  0.00           N  
ATOM   2981  CA  LYS B 109     -18.999   1.283  -8.106  1.00  0.00           C  
ATOM   2982  C   LYS B 109     -19.190   2.753  -7.747  1.00  0.00           C  
ATOM   2983  O   LYS B 109     -18.553   3.604  -8.343  1.00  0.00           O  
ATOM   2984  CB  LYS B 109     -20.167   0.857  -8.988  1.00  0.00           C  
ATOM   2985  CG  LYS B 109     -19.939  -0.446  -9.766  1.00  0.00           C  
ATOM   2986  CD  LYS B 109     -21.177  -0.636 -10.641  1.00  0.00           C  
ATOM   2987  CE  LYS B 109     -21.271  -2.000 -11.293  1.00  0.00           C  
ATOM   2988  NZ  LYS B 109     -22.685  -2.178 -11.739  1.00  0.00           N  
ATOM   2989  N   VAL B 110     -20.077   3.053  -6.788  1.00  0.00           N  
ATOM   2990  CA  VAL B 110     -20.356   4.436  -6.382  1.00  0.00           C  
ATOM   2991  C   VAL B 110     -19.122   5.086  -5.752  1.00  0.00           C  
ATOM   2992  O   VAL B 110     -18.751   6.182  -6.153  1.00  0.00           O  
ATOM   2993  CB  VAL B 110     -21.576   4.490  -5.438  1.00  0.00           C  
ATOM   2994  CG1 VAL B 110     -21.787   5.893  -4.863  1.00  0.00           C  
ATOM   2995  CG2 VAL B 110     -22.853   4.101  -6.194  1.00  0.00           C  
ATOM   2996  N   LEU B 111     -18.471   4.418  -4.807  1.00  0.00           N  
ATOM   2997  CA  LEU B 111     -17.293   4.966  -4.120  1.00  0.00           C  
ATOM   2998  C   LEU B 111     -16.089   5.114  -5.061  1.00  0.00           C  
ATOM   2999  O   LEU B 111     -15.383   6.113  -4.992  1.00  0.00           O  
ATOM   3000  CB  LEU B 111     -16.945   4.089  -2.911  1.00  0.00           C  
ATOM   3001  CG  LEU B 111     -17.988   4.108  -1.775  1.00  0.00           C  
ATOM   3002  CD1 LEU B 111     -17.578   3.086  -0.706  1.00  0.00           C  
ATOM   3003  CD2 LEU B 111     -18.123   5.477  -1.109  1.00  0.00           C  
ATOM   3004  N   GLU B 112     -15.887   4.162  -5.977  1.00  0.00           N  
ATOM   3005  CA  GLU B 112     -14.801   4.219  -6.964  1.00  0.00           C  
ATOM   3006  C   GLU B 112     -15.078   5.200  -8.114  1.00  0.00           C  
ATOM   3007  O   GLU B 112     -14.155   5.559  -8.841  1.00  0.00           O  
ATOM   3008  CB  GLU B 112     -14.482   2.816  -7.499  1.00  0.00           C  
ATOM   3009  CG  GLU B 112     -13.858   1.896  -6.431  1.00  0.00           C  
ATOM   3010  CD  GLU B 112     -13.336   0.557  -6.974  1.00  0.00           C  
ATOM   3011  OE1 GLU B 112     -12.909  -0.296  -6.167  1.00  0.00           O  
ATOM   3012  OE2 GLU B 112     -13.275   0.356  -8.217  1.00  0.00           O  
ATOM   3013  N   ARG B 113     -16.328   5.678  -8.286  1.00  0.00           N  
ATOM   3014  CA  ARG B 113     -16.660   6.735  -9.254  1.00  0.00           C  
ATOM   3015  C   ARG B 113     -16.176   8.116  -8.797  1.00  0.00           C  
ATOM   3016  O   ARG B 113     -15.943   8.974  -9.649  1.00  0.00           O  
ATOM   3017  CB  ARG B 113     -18.170   6.727  -9.534  1.00  0.00           C  
ATOM   3018  CG  ARG B 113     -18.618   7.716 -10.629  1.00  0.00           C  
ATOM   3019  CD  ARG B 113     -18.061   7.400 -12.027  1.00  0.00           C  
ATOM   3020  NE  ARG B 113     -18.677   6.193 -12.597  1.00  0.00           N  
ATOM   3021  CZ  ARG B 113     -19.742   6.140 -13.402  1.00  0.00           C  
ATOM   3022  NH1 ARG B 113     -20.346   7.211 -13.832  1.00  0.00           N  
ATOM   3023  NH2 ARG B 113     -20.207   4.993 -13.784  1.00  0.00           N  
ATOM   3024  N   ILE B 114     -16.017   8.338  -7.493  1.00  0.00           N  
ATOM   3025  CA  ILE B 114     -15.455   9.578  -6.954  1.00  0.00           C  
ATOM   3026  C   ILE B 114     -14.022   9.724  -7.481  1.00  0.00           C  
ATOM   3027  O   ILE B 114     -13.214   8.802  -7.356  1.00  0.00           O  
ATOM   3028  CB  ILE B 114     -15.496   9.597  -5.410  1.00  0.00           C  
ATOM   3029  CG1 ILE B 114     -16.947   9.460  -4.897  1.00  0.00           C  
ATOM   3030  CG2 ILE B 114     -14.860  10.894  -4.861  1.00  0.00           C  
ATOM   3031  CD1 ILE B 114     -17.062   9.237  -3.379  1.00  0.00           C  
ATOM   3032  N   HIS B 115     -13.695  10.880  -8.058  1.00  0.00           N  
ATOM   3033  CA  HIS B 115     -12.330  11.142  -8.504  1.00  0.00           C  
ATOM   3034  C   HIS B 115     -11.362  11.047  -7.313  1.00  0.00           C  
ATOM   3035  O   HIS B 115     -11.652  11.637  -6.263  1.00  0.00           O  
ATOM   3036  CB  HIS B 115     -12.255  12.511  -9.190  1.00  0.00           C  
ATOM   3037  CG  HIS B 115     -10.945  12.713  -9.913  1.00  0.00           C  
ATOM   3038  ND1 HIS B 115      -9.766  13.144  -9.357  1.00  0.00           N  
ATOM   3039  CD2 HIS B 115     -10.680  12.425 -11.225  1.00  0.00           C  
ATOM   3040  CE1 HIS B 115      -8.814  13.122 -10.314  1.00  0.00           C  
ATOM   3041  NE2 HIS B 115      -9.338  12.689 -11.462  1.00  0.00           N  
ATOM   3042  N   PRO B 116     -10.215  10.363  -7.420  1.00  0.00           N  
ATOM   3043  CA  PRO B 116      -9.300  10.178  -6.291  1.00  0.00           C  
ATOM   3044  C   PRO B 116      -8.866  11.479  -5.604  1.00  0.00           C  
ATOM   3045  O   PRO B 116      -8.725  11.511  -4.384  1.00  0.00           O  
ATOM   3046  CB  PRO B 116      -8.098   9.432  -6.870  1.00  0.00           C  
ATOM   3047  CG  PRO B 116      -8.719   8.615  -7.997  1.00  0.00           C  
ATOM   3048  CD  PRO B 116      -9.803   9.548  -8.549  1.00  0.00           C  
ATOM   3049  N   ASP B 117      -8.725  12.568  -6.368  1.00  0.00           N  
ATOM   3050  CA  ASP B 117      -8.359  13.890  -5.852  1.00  0.00           C  
ATOM   3051  C   ASP B 117      -9.516  14.627  -5.147  1.00  0.00           C  
ATOM   3052  O   ASP B 117      -9.312  15.712  -4.587  1.00  0.00           O  
ATOM   3053  CB  ASP B 117      -7.776  14.740  -6.992  1.00  0.00           C  
ATOM   3054  CG  ASP B 117      -6.426  14.231  -7.515  1.00  0.00           C  
ATOM   3055  OD1 ASP B 117      -5.789  13.371  -6.860  1.00  0.00           O  
ATOM   3056  OD2 ASP B 117      -5.947  14.751  -8.537  1.00  0.00           O  
ATOM   3057  N   LYS B 118     -10.727  14.051  -5.150  1.00  0.00           N  
ATOM   3058  CA  LYS B 118     -11.889  14.494  -4.366  1.00  0.00           C  
ATOM   3059  C   LYS B 118     -12.307  13.473  -3.284  1.00  0.00           C  
ATOM   3060  O   LYS B 118     -13.218  13.754  -2.507  1.00  0.00           O  
ATOM   3061  CB  LYS B 118     -13.065  14.836  -5.295  1.00  0.00           C  
ATOM   3062  CG  LYS B 118     -12.723  15.977  -6.265  1.00  0.00           C  
ATOM   3063  CD  LYS B 118     -13.978  16.509  -6.990  1.00  0.00           C  
ATOM   3064  CE  LYS B 118     -13.582  17.693  -7.877  1.00  0.00           C  
ATOM   3065  NZ  LYS B 118     -14.751  18.375  -8.459  1.00  0.00           N  
ATOM   3066  N   ASP B 119     -11.641  12.323  -3.215  1.00  0.00           N  
ATOM   3067  CA  ASP B 119     -11.850  11.294  -2.195  1.00  0.00           C  
ATOM   3068  C   ASP B 119     -11.161  11.696  -0.882  1.00  0.00           C  
ATOM   3069  O   ASP B 119     -10.097  11.201  -0.496  1.00  0.00           O  
ATOM   3070  CB  ASP B 119     -11.371   9.934  -2.715  1.00  0.00           C  
ATOM   3071  CG  ASP B 119     -11.327   8.869  -1.619  1.00  0.00           C  
ATOM   3072  OD1 ASP B 119     -12.235   8.832  -0.761  1.00  0.00           O  
ATOM   3073  OD2 ASP B 119     -10.315   8.123  -1.580  1.00  0.00           O  
ATOM   3074  N   VAL B 120     -11.784  12.626  -0.154  1.00  0.00           N  
ATOM   3075  CA  VAL B 120     -11.241  13.173   1.099  1.00  0.00           C  
ATOM   3076  C   VAL B 120     -11.341  12.209   2.288  1.00  0.00           C  
ATOM   3077  O   VAL B 120     -10.678  12.434   3.299  1.00  0.00           O  
ATOM   3078  CB  VAL B 120     -11.874  14.536   1.430  1.00  0.00           C  
ATOM   3079  CG1 VAL B 120     -11.503  15.581   0.369  1.00  0.00           C  
ATOM   3080  CG2 VAL B 120     -13.400  14.456   1.536  1.00  0.00           C  
ATOM   3081  N   ASP B 121     -12.105  11.103   2.178  1.00  0.00           N  
ATOM   3082  CA  ASP B 121     -12.041   9.990   3.132  1.00  0.00           C  
ATOM   3083  C   ASP B 121     -10.775   9.133   2.920  1.00  0.00           C  
ATOM   3084  O   ASP B 121     -10.325   8.454   3.840  1.00  0.00           O  
ATOM   3085  CB  ASP B 121     -13.338   9.139   3.092  1.00  0.00           C  
ATOM   3086  CG  ASP B 121     -14.445   9.553   4.094  1.00  0.00           C  
ATOM   3087  OD1 ASP B 121     -14.159  10.221   5.110  1.00  0.00           O  
ATOM   3088  OD2 ASP B 121     -15.617   9.143   3.912  1.00  0.00           O  
ATOM   3089  N   GLY B 122     -10.156   9.196   1.724  1.00  0.00           N  
ATOM   3090  CA  GLY B 122      -8.876   8.567   1.392  1.00  0.00           C  
ATOM   3091  C   GLY B 122      -8.929   7.059   1.119  1.00  0.00           C  
ATOM   3092  O   GLY B 122      -7.877   6.411   1.086  1.00  0.00           O  
ATOM   3093  N   PHE B 123     -10.127   6.490   0.949  1.00  0.00           N  
ATOM   3094  CA  PHE B 123     -10.316   5.039   0.778  1.00  0.00           C  
ATOM   3095  C   PHE B 123     -10.445   4.573  -0.679  1.00  0.00           C  
ATOM   3096  O   PHE B 123     -10.547   3.365  -0.907  1.00  0.00           O  
ATOM   3097  CB  PHE B 123     -11.516   4.559   1.600  1.00  0.00           C  
ATOM   3098  CG  PHE B 123     -11.257   4.554   3.092  1.00  0.00           C  
ATOM   3099  CD1 PHE B 123     -10.306   3.669   3.631  1.00  0.00           C  
ATOM   3100  CD2 PHE B 123     -11.947   5.445   3.931  1.00  0.00           C  
ATOM   3101  CE1 PHE B 123     -10.030   3.689   5.006  1.00  0.00           C  
ATOM   3102  CE2 PHE B 123     -11.672   5.473   5.300  1.00  0.00           C  
ATOM   3103  CZ  PHE B 123     -10.711   4.600   5.851  1.00  0.00           C  
ATOM   3104  N   HIS B 124     -10.433   5.481  -1.654  1.00  0.00           N  
ATOM   3105  CA  HIS B 124     -10.380   5.063  -3.052  1.00  0.00           C  
ATOM   3106  C   HIS B 124      -9.144   4.170  -3.271  1.00  0.00           C  
ATOM   3107  O   HIS B 124      -8.054   4.521  -2.798  1.00  0.00           O  
ATOM   3108  CB  HIS B 124     -10.370   6.291  -3.965  1.00  0.00           C  
ATOM   3109  CG  HIS B 124     -10.568   5.942  -5.418  1.00  0.00           C  
ATOM   3110  ND1 HIS B 124      -9.638   5.349  -6.252  1.00  0.00           N  
ATOM   3111  CD2 HIS B 124     -11.726   6.082  -6.149  1.00  0.00           C  
ATOM   3112  CE1 HIS B 124     -10.217   5.142  -7.439  1.00  0.00           C  
ATOM   3113  NE2 HIS B 124     -11.485   5.574  -7.415  1.00  0.00           N  
ATOM   3114  N   PRO B 125      -9.257   3.033  -3.976  1.00  0.00           N  
ATOM   3115  CA  PRO B 125      -8.120   2.129  -4.175  1.00  0.00           C  
ATOM   3116  C   PRO B 125      -6.866   2.833  -4.711  1.00  0.00           C  
ATOM   3117  O   PRO B 125      -5.760   2.544  -4.258  1.00  0.00           O  
ATOM   3118  CB  PRO B 125      -8.618   1.061  -5.153  1.00  0.00           C  
ATOM   3119  CG  PRO B 125     -10.119   1.013  -4.892  1.00  0.00           C  
ATOM   3120  CD  PRO B 125     -10.467   2.448  -4.533  1.00  0.00           C  
ATOM   3121  N   TYR B 126      -7.034   3.804  -5.607  1.00  0.00           N  
ATOM   3122  CA  TYR B 126      -5.931   4.628  -6.104  1.00  0.00           C  
ATOM   3123  C   TYR B 126      -5.186   5.332  -4.963  1.00  0.00           C  
ATOM   3124  O   TYR B 126      -3.960   5.205  -4.866  1.00  0.00           O  
ATOM   3125  CB  TYR B 126      -6.469   5.636  -7.126  1.00  0.00           C  
ATOM   3126  CG  TYR B 126      -5.393   6.547  -7.685  1.00  0.00           C  
ATOM   3127  CD1 TYR B 126      -5.129   7.790  -7.071  1.00  0.00           C  
ATOM   3128  CD2 TYR B 126      -4.623   6.144  -8.792  1.00  0.00           C  
ATOM   3129  CE1 TYR B 126      -4.100   8.621  -7.554  1.00  0.00           C  
ATOM   3130  CE2 TYR B 126      -3.597   6.955  -9.280  1.00  0.00           C  
ATOM   3131  CZ  TYR B 126      -3.329   8.196  -8.654  1.00  0.00           C  
ATOM   3132  OH  TYR B 126      -2.312   8.993  -9.113  1.00  0.00           O  
ATOM   3133  N   ASN B 127      -5.885   6.010  -4.049  1.00  0.00           N  
ATOM   3134  CA  ASN B 127      -5.268   6.733  -2.927  1.00  0.00           C  
ATOM   3135  C   ASN B 127      -4.555   5.785  -1.949  1.00  0.00           C  
ATOM   3136  O   ASN B 127      -3.428   6.053  -1.531  1.00  0.00           O  
ATOM   3137  CB  ASN B 127      -6.350   7.575  -2.219  1.00  0.00           C  
ATOM   3138  CG  ASN B 127      -6.707   8.828  -2.994  1.00  0.00           C  
ATOM   3139  OD1 ASN B 127      -5.883   9.403  -3.704  1.00  0.00           O  
ATOM   3140  ND2 ASN B 127      -7.921   9.306  -2.873  1.00  0.00           N  
ATOM   3141  N   VAL B 128      -5.158   4.632  -1.651  1.00  0.00           N  
ATOM   3142  CA  VAL B 128      -4.525   3.589  -0.829  1.00  0.00           C  
ATOM   3143  C   VAL B 128      -3.270   3.046  -1.524  1.00  0.00           C  
ATOM   3144  O   VAL B 128      -2.224   2.931  -0.889  1.00  0.00           O  
ATOM   3145  CB  VAL B 128      -5.535   2.461  -0.504  1.00  0.00           C  
ATOM   3146  CG1 VAL B 128      -4.887   1.328   0.300  1.00  0.00           C  
ATOM   3147  CG2 VAL B 128      -6.707   3.001   0.331  1.00  0.00           C  
ATOM   3148  N   GLY B 129      -3.334   2.779  -2.823  1.00  0.00           N  
ATOM   3149  CA  GLY B 129      -2.193   2.314  -3.607  1.00  0.00           C  
ATOM   3150  C   GLY B 129      -1.048   3.332  -3.666  1.00  0.00           C  
ATOM   3151  O   GLY B 129       0.112   2.965  -3.466  1.00  0.00           O  
ATOM   3152  N   ARG B 130      -1.356   4.622  -3.839  1.00  0.00           N  
ATOM   3153  CA  ARG B 130      -0.372   5.719  -3.781  1.00  0.00           C  
ATOM   3154  C   ARG B 130       0.360   5.754  -2.433  1.00  0.00           C  
ATOM   3155  O   ARG B 130       1.586   5.834  -2.406  1.00  0.00           O  
ATOM   3156  CB  ARG B 130      -1.067   7.065  -4.058  1.00  0.00           C  
ATOM   3157  CG  ARG B 130      -1.482   7.266  -5.519  1.00  0.00           C  
ATOM   3158  CD  ARG B 130      -0.311   7.535  -6.465  1.00  0.00           C  
ATOM   3159  NE  ARG B 130       0.293   8.859  -6.200  1.00  0.00           N  
ATOM   3160  CZ  ARG B 130       1.146   9.490  -6.990  1.00  0.00           C  
ATOM   3161  NH1 ARG B 130       1.595   8.946  -8.085  1.00  0.00           N  
ATOM   3162  NH2 ARG B 130       1.553  10.685  -6.682  1.00  0.00           N  
ATOM   3163  N   LEU B 131      -0.374   5.616  -1.326  1.00  0.00           N  
ATOM   3164  CA  LEU B 131       0.216   5.510   0.017  1.00  0.00           C  
ATOM   3165  C   LEU B 131       1.118   4.268   0.138  1.00  0.00           C  
ATOM   3166  O   LEU B 131       2.257   4.378   0.591  1.00  0.00           O  
ATOM   3167  CB  LEU B 131      -0.925   5.517   1.050  1.00  0.00           C  
ATOM   3168  CG  LEU B 131      -0.466   5.280   2.503  1.00  0.00           C  
ATOM   3169  CD1 LEU B 131       0.491   6.363   2.995  1.00  0.00           C  
ATOM   3170  CD2 LEU B 131      -1.682   5.242   3.434  1.00  0.00           C  
ATOM   3171  N   CYS B 132       0.653   3.097  -0.330  1.00  0.00           N  
ATOM   3172  CA  CYS B 132       1.445   1.873  -0.349  1.00  0.00           C  
ATOM   3173  C   CYS B 132       2.755   2.046  -1.145  1.00  0.00           C  
ATOM   3174  O   CYS B 132       3.799   1.537  -0.744  1.00  0.00           O  
ATOM   3175  CB  CYS B 132       0.598   0.709  -0.914  1.00  0.00           C  
ATOM   3176  SG  CYS B 132      -0.793   0.209   0.164  1.00  0.00           S  
ATOM   3177  N   GLN B 133       2.743   2.843  -2.220  1.00  0.00           N  
ATOM   3178  CA  GLN B 133       3.895   3.105  -3.095  1.00  0.00           C  
ATOM   3179  C   GLN B 133       4.809   4.262  -2.643  1.00  0.00           C  
ATOM   3180  O   GLN B 133       5.712   4.643  -3.390  1.00  0.00           O  
ATOM   3181  CB  GLN B 133       3.381   3.321  -4.519  1.00  0.00           C  
ATOM   3182  CG  GLN B 133       2.860   2.020  -5.146  1.00  0.00           C  
ATOM   3183  CD  GLN B 133       2.304   2.247  -6.550  1.00  0.00           C  
ATOM   3184  OE1 GLN B 133       1.957   3.352  -6.920  1.00  0.00           O  
ATOM   3185  NE2 GLN B 133       2.200   1.220  -7.354  1.00  0.00           N  
ATOM   3186  N   ARG B 134       4.622   4.816  -1.435  1.00  0.00           N  
ATOM   3187  CA  ARG B 134       5.408   5.961  -0.906  1.00  0.00           C  
ATOM   3188  C   ARG B 134       5.215   7.270  -1.675  1.00  0.00           C  
ATOM   3189  O   ARG B 134       6.078   8.140  -1.623  1.00  0.00           O  
ATOM   3190  CB  ARG B 134       6.915   5.623  -0.792  1.00  0.00           C  
ATOM   3191  CG  ARG B 134       7.233   4.337  -0.037  1.00  0.00           C  
ATOM   3192  CD  ARG B 134       8.744   4.071  -0.040  1.00  0.00           C  
ATOM   3193  NE  ARG B 134       9.205   3.668  -1.383  1.00  0.00           N  
ATOM   3194  CZ  ARG B 134      10.433   3.356  -1.745  1.00  0.00           C  
ATOM   3195  NH1 ARG B 134      11.435   3.392  -0.910  1.00  0.00           N  
ATOM   3196  NH2 ARG B 134      10.672   2.989  -2.975  1.00  0.00           N  
ATOM   3197  N   ALA B 135       4.103   7.406  -2.374  1.00  0.00           N  
ATOM   3198  CA  ALA B 135       3.737   8.595  -3.121  1.00  0.00           C  
ATOM   3199  C   ALA B 135       2.298   9.016  -2.766  1.00  0.00           C  
ATOM   3200  O   ALA B 135       1.434   9.061  -3.641  1.00  0.00           O  
ATOM   3201  CB  ALA B 135       3.969   8.300  -4.613  1.00  0.00           C  
ATOM   3202  N   PRO B 136       2.007   9.278  -1.477  1.00  0.00           N  
ATOM   3203  CA  PRO B 136       0.644   9.499  -1.014  1.00  0.00           C  
ATOM   3204  C   PRO B 136       0.018  10.742  -1.653  1.00  0.00           C  
ATOM   3205  O   PRO B 136       0.694  11.738  -1.917  1.00  0.00           O  
ATOM   3206  CB  PRO B 136       0.738   9.618   0.507  1.00  0.00           C  
ATOM   3207  CG  PRO B 136       2.151  10.152   0.730  1.00  0.00           C  
ATOM   3208  CD  PRO B 136       2.942   9.456  -0.371  1.00  0.00           C  
ATOM   3209  N   ARG B 137      -1.293  10.664  -1.864  1.00  0.00           N  
ATOM   3210  CA  ARG B 137      -2.183  11.783  -2.211  1.00  0.00           C  
ATOM   3211  C   ARG B 137      -3.068  12.068  -0.985  1.00  0.00           C  
ATOM   3212  O   ARG B 137      -2.514  12.291   0.105  1.00  0.00           O  
ATOM   3213  CB  ARG B 137      -2.980  11.421  -3.484  1.00  0.00           C  
ATOM   3214  CG  ARG B 137      -2.111  11.198  -4.736  1.00  0.00           C  
ATOM   3215  CD  ARG B 137      -1.616  12.500  -5.378  1.00  0.00           C  
ATOM   3216  NE  ARG B 137      -2.711  13.202  -6.109  1.00  0.00           N  
ATOM   3217  CZ  ARG B 137      -2.594  14.295  -6.829  1.00  0.00           C  
ATOM   3218  NH1 ARG B 137      -1.461  14.928  -6.968  1.00  0.00           N  
ATOM   3219  NH2 ARG B 137      -3.616  14.791  -7.455  1.00  0.00           N  
ATOM   3220  N   LEU B 138      -4.388  12.034  -1.130  1.00  0.00           N  
ATOM   3221  CA  LEU B 138      -5.307  12.022   0.011  1.00  0.00           C  
ATOM   3222  C   LEU B 138      -5.213  10.667   0.720  1.00  0.00           C  
ATOM   3223  O   LEU B 138      -5.074   9.623   0.086  1.00  0.00           O  
ATOM   3224  CB  LEU B 138      -6.740  12.322  -0.462  1.00  0.00           C  
ATOM   3225  CG  LEU B 138      -6.891  13.679  -1.181  1.00  0.00           C  
ATOM   3226  CD1 LEU B 138      -8.304  13.835  -1.724  1.00  0.00           C  
ATOM   3227  CD2 LEU B 138      -6.589  14.867  -0.260  1.00  0.00           C  
ATOM   3228  N   ARG B 139      -5.236  10.663   2.053  1.00  0.00           N  
ATOM   3229  CA  ARG B 139      -4.936   9.479   2.878  1.00  0.00           C  
ATOM   3230  C   ARG B 139      -6.101   9.149   3.804  1.00  0.00           C  
ATOM   3231  O   ARG B 139      -6.746  10.071   4.296  1.00  0.00           O  
ATOM   3232  CB  ARG B 139      -3.661   9.690   3.696  1.00  0.00           C  
ATOM   3233  CG  ARG B 139      -2.509  10.303   2.903  1.00  0.00           C  
ATOM   3234  CD  ARG B 139      -1.249  10.350   3.761  1.00  0.00           C  
ATOM   3235  NE  ARG B 139      -0.272  11.287   3.231  1.00  0.00           N  
ATOM   3236  CZ  ARG B 139       0.916  11.536   3.753  1.00  0.00           C  
ATOM   3237  NH1 ARG B 139       1.349  10.897   4.798  1.00  0.00           N  
ATOM   3238  NH2 ARG B 139       1.677  12.453   3.232  1.00  0.00           N  
ATOM   3239  N   PRO B 140      -6.324   7.871   4.153  1.00  0.00           N  
ATOM   3240  CA  PRO B 140      -7.338   7.477   5.117  1.00  0.00           C  
ATOM   3241  C   PRO B 140      -7.235   8.261   6.435  1.00  0.00           C  
ATOM   3242  O   PRO B 140      -6.187   8.276   7.083  1.00  0.00           O  
ATOM   3243  CB  PRO B 140      -7.149   5.976   5.323  1.00  0.00           C  
ATOM   3244  CG  PRO B 140      -6.623   5.515   3.963  1.00  0.00           C  
ATOM   3245  CD  PRO B 140      -5.725   6.682   3.546  1.00  0.00           C  
ATOM   3246  N   CYS B 141      -8.331   8.908   6.830  1.00  0.00           N  
ATOM   3247  CA  CYS B 141      -8.340   9.922   7.883  1.00  0.00           C  
ATOM   3248  C   CYS B 141      -7.807   9.426   9.239  1.00  0.00           C  
ATOM   3249  O   CYS B 141      -7.007  10.112   9.869  1.00  0.00           O  
ATOM   3250  CB  CYS B 141      -9.774  10.445   8.050  1.00  0.00           C  
ATOM   3251  SG  CYS B 141     -10.306  11.323   6.551  1.00  0.00           S  
ATOM   3252  N   THR B 142      -8.220   8.247   9.708  1.00  0.00           N  
ATOM   3253  CA  THR B 142      -7.797   7.745  11.026  1.00  0.00           C  
ATOM   3254  C   THR B 142      -6.293   7.431  11.080  1.00  0.00           C  
ATOM   3255  O   THR B 142      -5.628   7.944  11.982  1.00  0.00           O  
ATOM   3256  CB  THR B 142      -8.661   6.568  11.508  1.00  0.00           C  
ATOM   3257  OG1 THR B 142     -10.008   6.964  11.583  1.00  0.00           O  
ATOM   3258  CG2 THR B 142      -8.273   6.086  12.897  1.00  0.00           C  
ATOM   3259  N   PRO B 143      -5.703   6.667  10.150  1.00  0.00           N  
ATOM   3260  CA  PRO B 143      -4.256   6.440  10.114  1.00  0.00           C  
ATOM   3261  C   PRO B 143      -3.445   7.737   9.985  1.00  0.00           C  
ATOM   3262  O   PRO B 143      -2.485   7.928  10.728  1.00  0.00           O  
ATOM   3263  CB  PRO B 143      -4.013   5.498   8.926  1.00  0.00           C  
ATOM   3264  CG  PRO B 143      -5.324   4.746   8.808  1.00  0.00           C  
ATOM   3265  CD  PRO B 143      -6.360   5.799   9.180  1.00  0.00           C  
ATOM   3266  N   ARG B 144      -3.841   8.663   9.098  1.00  0.00           N  
ATOM   3267  CA  ARG B 144      -3.146   9.951   8.947  1.00  0.00           C  
ATOM   3268  C   ARG B 144      -3.235  10.790  10.222  1.00  0.00           C  
ATOM   3269  O   ARG B 144      -2.223  11.348  10.641  1.00  0.00           O  
ATOM   3270  CB  ARG B 144      -3.678  10.699   7.711  1.00  0.00           C  
ATOM   3271  CG  ARG B 144      -3.020  12.078   7.485  1.00  0.00           C  
ATOM   3272  CD  ARG B 144      -1.489  12.019   7.322  1.00  0.00           C  
ATOM   3273  NE  ARG B 144      -0.882  13.365   7.248  1.00  0.00           N  
ATOM   3274  CZ  ARG B 144       0.281  13.728   7.795  1.00  0.00           C  
ATOM   3275  NH1 ARG B 144       1.060  12.891   8.410  1.00  0.00           N  
ATOM   3276  NH2 ARG B 144       0.674  14.957   7.766  1.00  0.00           N  
ATOM   3277  N   GLY B 145      -4.395  10.816  10.869  1.00  0.00           N  
ATOM   3278  CA  GLY B 145      -4.577  11.505  12.142  1.00  0.00           C  
ATOM   3279  C   GLY B 145      -3.697  10.947  13.266  1.00  0.00           C  
ATOM   3280  O   GLY B 145      -3.184  11.714  14.081  1.00  0.00           O  
ATOM   3281  N   ILE B 146      -3.450   9.639  13.291  1.00  0.00           N  
ATOM   3282  CA  ILE B 146      -2.507   9.014  14.237  1.00  0.00           C  
ATOM   3283  C   ILE B 146      -1.068   9.473  13.953  1.00  0.00           C  
ATOM   3284  O   ILE B 146      -0.360   9.824  14.892  1.00  0.00           O  
ATOM   3285  CB  ILE B 146      -2.641   7.477  14.216  1.00  0.00           C  
ATOM   3286  CG1 ILE B 146      -3.997   7.048  14.824  1.00  0.00           C  
ATOM   3287  CG2 ILE B 146      -1.487   6.804  14.992  1.00  0.00           C  
ATOM   3288  CD1 ILE B 146      -4.395   5.602  14.504  1.00  0.00           C  
ATOM   3289  N   VAL B 147      -0.652   9.529  12.688  1.00  0.00           N  
ATOM   3290  CA  VAL B 147       0.673  10.065  12.319  1.00  0.00           C  
ATOM   3291  C   VAL B 147       0.803  11.527  12.765  1.00  0.00           C  
ATOM   3292  O   VAL B 147       1.796  11.877  13.379  1.00  0.00           O  
ATOM   3293  CB  VAL B 147       0.946   9.912  10.815  1.00  0.00           C  
ATOM   3294  CG1 VAL B 147       2.276  10.549  10.400  1.00  0.00           C  
ATOM   3295  CG2 VAL B 147       1.019   8.430  10.427  1.00  0.00           C  
ATOM   3296  N   THR B 148      -0.232  12.344  12.563  1.00  0.00           N  
ATOM   3297  CA  THR B 148      -0.255  13.731  13.042  1.00  0.00           C  
ATOM   3298  C   THR B 148      -0.087  13.816  14.560  1.00  0.00           C  
ATOM   3299  O   THR B 148       0.691  14.642  15.037  1.00  0.00           O  
ATOM   3300  CB  THR B 148      -1.546  14.448  12.615  1.00  0.00           C  
ATOM   3301  OG1 THR B 148      -1.698  14.394  11.213  1.00  0.00           O  
ATOM   3302  CG2 THR B 148      -1.558  15.930  12.994  1.00  0.00           C  
ATOM   3303  N   LEU B 149      -0.734  12.948  15.345  1.00  0.00           N  
ATOM   3304  CA  LEU B 149      -0.530  12.906  16.799  1.00  0.00           C  
ATOM   3305  C   LEU B 149       0.938  12.653  17.162  1.00  0.00           C  
ATOM   3306  O   LEU B 149       1.492  13.367  17.997  1.00  0.00           O  
ATOM   3307  CB  LEU B 149      -1.414  11.835  17.463  1.00  0.00           C  
ATOM   3308  CG  LEU B 149      -2.923  12.133  17.494  1.00  0.00           C  
ATOM   3309  CD1 LEU B 149      -3.671  10.943  18.103  1.00  0.00           C  
ATOM   3310  CD2 LEU B 149      -3.242  13.370  18.335  1.00  0.00           C  
ATOM   3311  N   LEU B 150       1.591  11.680  16.513  1.00  0.00           N  
ATOM   3312  CA  LEU B 150       3.000  11.353  16.751  1.00  0.00           C  
ATOM   3313  C   LEU B 150       3.920  12.530  16.380  1.00  0.00           C  
ATOM   3314  O   LEU B 150       4.797  12.884  17.166  1.00  0.00           O  
ATOM   3315  CB  LEU B 150       3.375  10.086  15.961  1.00  0.00           C  
ATOM   3316  CG  LEU B 150       2.600   8.809  16.353  1.00  0.00           C  
ATOM   3317  CD1 LEU B 150       2.936   7.672  15.391  1.00  0.00           C  
ATOM   3318  CD2 LEU B 150       2.910   8.339  17.774  1.00  0.00           C  
ATOM   3319  N   GLU B 151       3.677  13.185  15.245  1.00  0.00           N  
ATOM   3320  CA  GLU B 151       4.400  14.381  14.787  1.00  0.00           C  
ATOM   3321  C   GLU B 151       4.271  15.529  15.807  1.00  0.00           C  
ATOM   3322  O   GLU B 151       5.278  16.102  16.230  1.00  0.00           O  
ATOM   3323  CB  GLU B 151       3.858  14.826  13.411  1.00  0.00           C  
ATOM   3324  CG  GLU B 151       4.255  13.903  12.242  1.00  0.00           C  
ATOM   3325  CD  GLU B 151       3.487  14.183  10.918  1.00  0.00           C  
ATOM   3326  OE1 GLU B 151       3.805  13.541   9.893  1.00  0.00           O  
ATOM   3327  OE2 GLU B 151       2.530  14.997  10.902  1.00  0.00           O  
ATOM   3328  N   ARG B 152       3.062  15.833  16.283  1.00  0.00           N  
ATOM   3329  CA  ARG B 152       2.797  16.940  17.222  1.00  0.00           C  
ATOM   3330  C   ARG B 152       3.415  16.729  18.609  1.00  0.00           C  
ATOM   3331  O   ARG B 152       3.656  17.701  19.311  1.00  0.00           O  
ATOM   3332  CB  ARG B 152       1.286  17.178  17.358  1.00  0.00           C  
ATOM   3333  CG  ARG B 152       0.612  17.682  16.069  1.00  0.00           C  
ATOM   3334  CD  ARG B 152       0.970  19.118  15.698  1.00  0.00           C  
ATOM   3335  NE  ARG B 152       0.364  19.439  14.401  1.00  0.00           N  
ATOM   3336  CZ  ARG B 152      -0.321  20.523  14.055  1.00  0.00           C  
ATOM   3337  NH1 ARG B 152      -0.543  21.522  14.853  1.00  0.00           N  
ATOM   3338  NH2 ARG B 152      -0.794  20.614  12.857  1.00  0.00           N  
ATOM   3339  N   TYR B 153       3.673  15.487  18.984  1.00  0.00           N  
ATOM   3340  CA  TYR B 153       4.389  15.137  20.216  1.00  0.00           C  
ATOM   3341  C   TYR B 153       5.907  14.956  20.001  1.00  0.00           C  
ATOM   3342  O   TYR B 153       6.600  14.562  20.937  1.00  0.00           O  
ATOM   3343  CB  TYR B 153       3.715  13.926  20.880  1.00  0.00           C  
ATOM   3344  CG  TYR B 153       2.507  14.326  21.701  1.00  0.00           C  
ATOM   3345  CD1 TYR B 153       2.643  14.594  23.083  1.00  0.00           C  
ATOM   3346  CD2 TYR B 153       1.254  14.478  21.094  1.00  0.00           C  
ATOM   3347  CE1 TYR B 153       1.532  15.004  23.840  1.00  0.00           C  
ATOM   3348  CE2 TYR B 153       0.133  14.894  21.844  1.00  0.00           C  
ATOM   3349  CZ  TYR B 153       0.279  15.163  23.216  1.00  0.00           C  
ATOM   3350  OH  TYR B 153      -0.804  15.578  23.949  1.00  0.00           O  
ATOM   3351  N   ASN B 154       6.433  15.277  18.803  1.00  0.00           N  
ATOM   3352  CA  ASN B 154       7.836  15.122  18.421  1.00  0.00           C  
ATOM   3353  C   ASN B 154       8.376  13.697  18.662  1.00  0.00           C  
ATOM   3354  O   ASN B 154       9.517  13.518  19.096  1.00  0.00           O  
ATOM   3355  CB  ASN B 154       8.702  16.211  19.080  1.00  0.00           C  
ATOM   3356  CG  ASN B 154       8.257  17.615  18.719  1.00  0.00           C  
ATOM   3357  OD1 ASN B 154       8.245  18.013  17.572  1.00  0.00           O  
ATOM   3358  ND2 ASN B 154       7.887  18.414  19.692  1.00  0.00           N  
ATOM   3359  N   ILE B 155       7.555  12.683  18.405  1.00  0.00           N  
ATOM   3360  CA  ILE B 155       7.955  11.282  18.522  1.00  0.00           C  
ATOM   3361  C   ILE B 155       8.681  10.884  17.237  1.00  0.00           C  
ATOM   3362  O   ILE B 155       8.070  10.814  16.168  1.00  0.00           O  
ATOM   3363  CB  ILE B 155       6.744  10.391  18.846  1.00  0.00           C  
ATOM   3364  CG1 ILE B 155       6.185  10.744  20.253  1.00  0.00           C  
ATOM   3365  CG2 ILE B 155       7.140   8.902  18.778  1.00  0.00           C  
ATOM   3366  CD1 ILE B 155       4.814  10.128  20.563  1.00  0.00           C  
ATOM   3367  N   ASP B 156       9.991  10.588  17.343  1.00  0.00           N  
ATOM   3368  CA  ASP B 156      10.760  10.065  16.215  1.00  0.00           C  
ATOM   3369  C   ASP B 156      10.335   8.627  15.900  1.00  0.00           C  
ATOM   3370  O   ASP B 156      10.537   7.703  16.697  1.00  0.00           O  
ATOM   3371  CB  ASP B 156      12.276  10.169  16.476  1.00  0.00           C  
ATOM   3372  CG  ASP B 156      13.121   9.709  15.286  1.00  0.00           C  
ATOM   3373  OD1 ASP B 156      12.556   9.473  14.188  1.00  0.00           O  
ATOM   3374  OD2 ASP B 156      14.355   9.595  15.460  1.00  0.00           O  
ATOM   3375  N   THR B 157       9.744   8.445  14.730  1.00  0.00           N  
ATOM   3376  CA  THR B 157       9.208   7.163  14.277  1.00  0.00           C  
ATOM   3377  C   THR B 157      10.248   6.280  13.578  1.00  0.00           C  
ATOM   3378  O   THR B 157      10.042   5.075  13.455  1.00  0.00           O  
ATOM   3379  CB  THR B 157       8.005   7.390  13.347  1.00  0.00           C  
ATOM   3380  OG1 THR B 157       8.366   8.239  12.285  1.00  0.00           O  
ATOM   3381  CG2 THR B 157       6.826   8.041  14.076  1.00  0.00           C  
ATOM   3382  N   PHE B 158      11.384   6.831  13.138  1.00  0.00           N  
ATOM   3383  CA  PHE B 158      12.374   6.067  12.389  1.00  0.00           C  
ATOM   3384  C   PHE B 158      13.038   4.998  13.256  1.00  0.00           C  
ATOM   3385  O   PHE B 158      13.694   5.264  14.264  1.00  0.00           O  
ATOM   3386  CB  PHE B 158      13.399   6.990  11.721  1.00  0.00           C  
ATOM   3387  CG  PHE B 158      12.906   7.580  10.413  1.00  0.00           C  
ATOM   3388  CD1 PHE B 158      13.260   6.978   9.187  1.00  0.00           C  
ATOM   3389  CD2 PHE B 158      12.075   8.716  10.399  1.00  0.00           C  
ATOM   3390  CE1 PHE B 158      12.788   7.503   7.970  1.00  0.00           C  
ATOM   3391  CE2 PHE B 158      11.593   9.237   9.188  1.00  0.00           C  
ATOM   3392  CZ  PHE B 158      11.954   8.630   7.970  1.00  0.00           C  
ATOM   3393  N   GLY B 159      12.895   3.739  12.825  1.00  0.00           N  
ATOM   3394  CA  GLY B 159      13.467   2.575  13.495  1.00  0.00           C  
ATOM   3395  C   GLY B 159      12.708   2.088  14.727  1.00  0.00           C  
ATOM   3396  O   GLY B 159      13.192   1.150  15.367  1.00  0.00           O  
ATOM   3397  N   LEU B 160      11.541   2.665  15.069  1.00  0.00           N  
ATOM   3398  CA  LEU B 160      10.651   2.070  16.060  1.00  0.00           C  
ATOM   3399  C   LEU B 160      10.143   0.712  15.571  1.00  0.00           C  
ATOM   3400  O   LEU B 160       9.823   0.540  14.398  1.00  0.00           O  
ATOM   3401  CB  LEU B 160       9.454   2.992  16.374  1.00  0.00           C  
ATOM   3402  CG  LEU B 160       9.791   4.334  17.058  1.00  0.00           C  
ATOM   3403  CD1 LEU B 160       8.492   5.093  17.328  1.00  0.00           C  
ATOM   3404  CD2 LEU B 160      10.529   4.156  18.378  1.00  0.00           C  
ATOM   3405  N   ASN B 161      10.025  -0.253  16.489  1.00  0.00           N  
ATOM   3406  CA  ASN B 161       9.294  -1.487  16.243  1.00  0.00           C  
ATOM   3407  C   ASN B 161       7.809  -1.240  16.518  1.00  0.00           C  
ATOM   3408  O   ASN B 161       7.376  -1.194  17.675  1.00  0.00           O  
ATOM   3409  CB  ASN B 161       9.889  -2.623  17.078  1.00  0.00           C  
ATOM   3410  CG  ASN B 161       9.267  -3.951  16.694  1.00  0.00           C  
ATOM   3411  OD1 ASN B 161       9.138  -4.292  15.532  1.00  0.00           O  
ATOM   3412  ND2 ASN B 161       8.868  -4.739  17.658  1.00  0.00           N  
ATOM   3413  N   ALA B 162       7.032  -1.039  15.455  1.00  0.00           N  
ATOM   3414  CA  ALA B 162       5.610  -0.747  15.537  1.00  0.00           C  
ATOM   3415  C   ALA B 162       4.770  -2.014  15.312  1.00  0.00           C  
ATOM   3416  O   ALA B 162       4.993  -2.761  14.361  1.00  0.00           O  
ATOM   3417  CB  ALA B 162       5.263   0.360  14.535  1.00  0.00           C  
ATOM   3418  N   VAL B 163       3.781  -2.224  16.166  1.00  0.00           N  
ATOM   3419  CA  VAL B 163       2.837  -3.345  16.065  1.00  0.00           C  
ATOM   3420  C   VAL B 163       1.416  -2.806  15.956  1.00  0.00           C  
ATOM   3421  O   VAL B 163       0.948  -2.066  16.820  1.00  0.00           O  
ATOM   3422  CB  VAL B 163       2.986  -4.320  17.239  1.00  0.00           C  
ATOM   3423  CG1 VAL B 163       2.023  -5.507  17.111  1.00  0.00           C  
ATOM   3424  CG2 VAL B 163       4.403  -4.891  17.325  1.00  0.00           C  
ATOM   3425  N   VAL B 164       0.720  -3.197  14.901  1.00  0.00           N  
ATOM   3426  CA  VAL B 164      -0.704  -2.911  14.701  1.00  0.00           C  
ATOM   3427  C   VAL B 164      -1.510  -4.142  15.083  1.00  0.00           C  
ATOM   3428  O   VAL B 164      -1.266  -5.236  14.574  1.00  0.00           O  
ATOM   3429  CB  VAL B 164      -1.007  -2.482  13.253  1.00  0.00           C  
ATOM   3430  CG1 VAL B 164      -2.471  -2.066  13.095  1.00  0.00           C  
ATOM   3431  CG2 VAL B 164      -0.136  -1.307  12.811  1.00  0.00           C  
ATOM   3432  N   ILE B 165      -2.487  -3.987  15.969  1.00  0.00           N  
ATOM   3433  CA  ILE B 165      -3.432  -5.036  16.351  1.00  0.00           C  
ATOM   3434  C   ILE B 165      -4.741  -4.823  15.587  1.00  0.00           C  
ATOM   3435  O   ILE B 165      -5.457  -3.857  15.819  1.00  0.00           O  
ATOM   3436  CB  ILE B 165      -3.657  -5.093  17.875  1.00  0.00           C  
ATOM   3437  CG1 ILE B 165      -2.384  -4.980  18.724  1.00  0.00           C  
ATOM   3438  CG2 ILE B 165      -4.429  -6.377  18.223  1.00  0.00           C  
ATOM   3439  CD1 ILE B 165      -1.350  -6.079  18.518  1.00  0.00           C  
ATOM   3440  N   GLY B 166      -5.046  -5.728  14.670  1.00  0.00           N  
ATOM   3441  CA  GLY B 166      -6.169  -5.646  13.745  1.00  0.00           C  
ATOM   3442  C   GLY B 166      -5.736  -5.239  12.334  1.00  0.00           C  
ATOM   3443  O   GLY B 166      -4.973  -4.303  12.140  1.00  0.00           O  
ATOM   3444  N   ALA B 167      -6.271  -5.939  11.322  1.00  0.00           N  
ATOM   3445  CA  ALA B 167      -5.946  -5.745   9.901  1.00  0.00           C  
ATOM   3446  C   ALA B 167      -7.164  -5.301   9.075  1.00  0.00           C  
ATOM   3447  O   ALA B 167      -7.411  -5.809   7.973  1.00  0.00           O  
ATOM   3448  CB  ALA B 167      -5.271  -7.022   9.381  1.00  0.00           C  
ATOM   3449  N   SER B 168      -7.975  -4.369   9.602  1.00  0.00           N  
ATOM   3450  CA  SER B 168      -9.143  -3.830   8.906  1.00  0.00           C  
ATOM   3451  C   SER B 168      -8.744  -2.953   7.713  1.00  0.00           C  
ATOM   3452  O   SER B 168      -7.647  -2.388   7.670  1.00  0.00           O  
ATOM   3453  CB  SER B 168     -10.047  -3.058   9.878  1.00  0.00           C  
ATOM   3454  OG  SER B 168      -9.419  -1.861  10.308  1.00  0.00           O  
ATOM   3455  N   ASN B 169      -9.667  -2.791   6.751  1.00  0.00           N  
ATOM   3456  CA  ASN B 169      -9.474  -1.865   5.632  1.00  0.00           C  
ATOM   3457  C   ASN B 169      -9.539  -0.394   6.070  1.00  0.00           C  
ATOM   3458  O   ASN B 169      -8.947   0.456   5.415  1.00  0.00           O  
ATOM   3459  CB  ASN B 169     -10.521  -2.142   4.540  1.00  0.00           C  
ATOM   3460  CG  ASN B 169     -10.281  -3.437   3.775  1.00  0.00           C  
ATOM   3461  OD1 ASN B 169      -9.363  -4.190   4.027  1.00  0.00           O  
ATOM   3462  ND2 ASN B 169     -11.136  -3.727   2.813  1.00  0.00           N  
ATOM   3463  N   ILE B 170     -10.242  -0.105   7.170  1.00  0.00           N  
ATOM   3464  CA  ILE B 170     -10.483   1.260   7.650  1.00  0.00           C  
ATOM   3465  C   ILE B 170      -9.281   1.799   8.444  1.00  0.00           C  
ATOM   3466  O   ILE B 170      -8.966   2.983   8.354  1.00  0.00           O  
ATOM   3467  CB  ILE B 170     -11.781   1.291   8.500  1.00  0.00           C  
ATOM   3468  CG1 ILE B 170     -12.994   0.793   7.669  1.00  0.00           C  
ATOM   3469  CG2 ILE B 170     -12.061   2.702   9.044  1.00  0.00           C  
ATOM   3470  CD1 ILE B 170     -14.286   0.618   8.488  1.00  0.00           C  
ATOM   3471  N   VAL B 171      -8.602   0.929   9.220  1.00  0.00           N  
ATOM   3472  CA  VAL B 171      -7.489   1.359  10.078  1.00  0.00           C  
ATOM   3473  C   VAL B 171      -6.236   0.514   9.865  1.00  0.00           C  
ATOM   3474  O   VAL B 171      -5.247   1.025   9.348  1.00  0.00           O  
ATOM   3475  CB  VAL B 171      -7.894   1.400  11.573  1.00  0.00           C  
ATOM   3476  CG1 VAL B 171      -6.738   1.923  12.435  1.00  0.00           C  
ATOM   3477  CG2 VAL B 171      -9.099   2.311  11.807  1.00  0.00           C  
ATOM   3478  N   GLY B 172      -6.252  -0.767  10.204  1.00  0.00           N  
ATOM   3479  CA  GLY B 172      -5.032  -1.559  10.346  1.00  0.00           C  
ATOM   3480  C   GLY B 172      -4.153  -1.637   9.090  1.00  0.00           C  
ATOM   3481  O   GLY B 172      -2.940  -1.439   9.167  1.00  0.00           O  
ATOM   3482  N   ARG B 173      -4.758  -1.888   7.917  1.00  0.00           N  
ATOM   3483  CA  ARG B 173      -4.013  -1.985   6.649  1.00  0.00           C  
ATOM   3484  C   ARG B 173      -3.402  -0.639   6.228  1.00  0.00           C  
ATOM   3485  O   ARG B 173      -2.184  -0.595   6.077  1.00  0.00           O  
ATOM   3486  CB  ARG B 173      -4.882  -2.606   5.542  1.00  0.00           C  
ATOM   3487  CG  ARG B 173      -5.149  -4.092   5.813  1.00  0.00           C  
ATOM   3488  CD  ARG B 173      -6.114  -4.679   4.776  1.00  0.00           C  
ATOM   3489  NE  ARG B 173      -6.325  -6.120   5.007  1.00  0.00           N  
ATOM   3490  CZ  ARG B 173      -5.666  -7.121   4.427  1.00  0.00           C  
ATOM   3491  NH1 ARG B 173      -4.806  -6.932   3.480  1.00  0.00           N  
ATOM   3492  NH2 ARG B 173      -5.872  -8.332   4.824  1.00  0.00           N  
ATOM   3493  N   PRO B 174      -4.174   0.455   6.084  1.00  0.00           N  
ATOM   3494  CA  PRO B 174      -3.580   1.754   5.757  1.00  0.00           C  
ATOM   3495  C   PRO B 174      -2.627   2.255   6.852  1.00  0.00           C  
ATOM   3496  O   PRO B 174      -1.588   2.818   6.516  1.00  0.00           O  
ATOM   3497  CB  PRO B 174      -4.756   2.702   5.512  1.00  0.00           C  
ATOM   3498  CG  PRO B 174      -5.906   2.072   6.291  1.00  0.00           C  
ATOM   3499  CD  PRO B 174      -5.627   0.587   6.168  1.00  0.00           C  
ATOM   3500  N   MET B 175      -2.890   1.973   8.132  1.00  0.00           N  
ATOM   3501  CA  MET B 175      -1.968   2.307   9.220  1.00  0.00           C  
ATOM   3502  C   MET B 175      -0.582   1.691   9.011  1.00  0.00           C  
ATOM   3503  O   MET B 175       0.425   2.366   9.193  1.00  0.00           O  
ATOM   3504  CB  MET B 175      -2.551   1.841  10.561  1.00  0.00           C  
ATOM   3505  CG  MET B 175      -1.769   2.364  11.777  1.00  0.00           C  
ATOM   3506  SD  MET B 175      -2.046   4.126  12.088  1.00  0.00           S  
ATOM   3507  CE  MET B 175      -0.536   4.866  11.457  1.00  0.00           C  
ATOM   3508  N   SER B 176      -0.522   0.427   8.575  1.00  0.00           N  
ATOM   3509  CA  SER B 176       0.763  -0.227   8.312  1.00  0.00           C  
ATOM   3510  C   SER B 176       1.570   0.478   7.214  1.00  0.00           C  
ATOM   3511  O   SER B 176       2.795   0.552   7.305  1.00  0.00           O  
ATOM   3512  CB  SER B 176       0.563  -1.705   7.973  1.00  0.00           C  
ATOM   3513  OG  SER B 176       0.038  -1.929   6.682  1.00  0.00           O  
ATOM   3514  N   MET B 177       0.895   1.045   6.210  1.00  0.00           N  
ATOM   3515  CA  MET B 177       1.552   1.780   5.125  1.00  0.00           C  
ATOM   3516  C   MET B 177       2.004   3.180   5.563  1.00  0.00           C  
ATOM   3517  O   MET B 177       3.075   3.610   5.155  1.00  0.00           O  
ATOM   3518  CB  MET B 177       0.628   1.849   3.911  1.00  0.00           C  
ATOM   3519  CG  MET B 177       0.317   0.475   3.307  1.00  0.00           C  
ATOM   3520  SD  MET B 177       1.761  -0.432   2.676  1.00  0.00           S  
ATOM   3521  CE  MET B 177       1.949  -1.669   3.973  1.00  0.00           C  
ATOM   3522  N   GLU B 178       1.260   3.856   6.434  1.00  0.00           N  
ATOM   3523  CA  GLU B 178       1.694   5.102   7.077  1.00  0.00           C  
ATOM   3524  C   GLU B 178       2.924   4.868   7.973  1.00  0.00           C  
ATOM   3525  O   GLU B 178       3.903   5.609   7.891  1.00  0.00           O  
ATOM   3526  CB  GLU B 178       0.541   5.712   7.897  1.00  0.00           C  
ATOM   3527  CG  GLU B 178      -0.555   6.389   7.053  1.00  0.00           C  
ATOM   3528  CD  GLU B 178      -0.143   7.721   6.399  1.00  0.00           C  
ATOM   3529  OE1 GLU B 178      -1.008   8.373   5.765  1.00  0.00           O  
ATOM   3530  OE2 GLU B 178       1.036   8.137   6.477  1.00  0.00           O  
ATOM   3531  N   LEU B 179       2.928   3.796   8.769  1.00  0.00           N  
ATOM   3532  CA  LEU B 179       4.070   3.451   9.631  1.00  0.00           C  
ATOM   3533  C   LEU B 179       5.332   3.109   8.816  1.00  0.00           C  
ATOM   3534  O   LEU B 179       6.429   3.516   9.182  1.00  0.00           O  
ATOM   3535  CB  LEU B 179       3.693   2.277  10.535  1.00  0.00           C  
ATOM   3536  CG  LEU B 179       2.625   2.600  11.591  1.00  0.00           C  
ATOM   3537  CD1 LEU B 179       2.189   1.297  12.261  1.00  0.00           C  
ATOM   3538  CD2 LEU B 179       3.135   3.562  12.658  1.00  0.00           C  
ATOM   3539  N   LEU B 180       5.186   2.397   7.684  1.00  0.00           N  
ATOM   3540  CA  LEU B 180       6.309   2.142   6.780  1.00  0.00           C  
ATOM   3541  C   LEU B 180       6.829   3.423   6.115  1.00  0.00           C  
ATOM   3542  O   LEU B 180       8.033   3.542   5.887  1.00  0.00           O  
ATOM   3543  CB  LEU B 180       5.898   1.128   5.697  1.00  0.00           C  
ATOM   3544  CG  LEU B 180       5.832  -0.332   6.173  1.00  0.00           C  
ATOM   3545  CD1 LEU B 180       5.305  -1.194   5.027  1.00  0.00           C  
ATOM   3546  CD2 LEU B 180       7.211  -0.869   6.574  1.00  0.00           C  
ATOM   3547  N   LEU B 181       5.942   4.372   5.792  1.00  0.00           N  
ATOM   3548  CA  LEU B 181       6.320   5.682   5.271  1.00  0.00           C  
ATOM   3549  C   LEU B 181       7.066   6.501   6.332  1.00  0.00           C  
ATOM   3550  O   LEU B 181       8.063   7.147   6.016  1.00  0.00           O  
ATOM   3551  CB  LEU B 181       5.052   6.396   4.766  1.00  0.00           C  
ATOM   3552  CG  LEU B 181       5.327   7.739   4.057  1.00  0.00           C  
ATOM   3553  CD1 LEU B 181       6.139   7.556   2.770  1.00  0.00           C  
ATOM   3554  CD2 LEU B 181       3.997   8.392   3.683  1.00  0.00           C  
ATOM   3555  N   ALA B 182       6.645   6.391   7.593  1.00  0.00           N  
ATOM   3556  CA  ALA B 182       7.263   7.011   8.761  1.00  0.00           C  
ATOM   3557  C   ALA B 182       8.529   6.276   9.271  1.00  0.00           C  
ATOM   3558  O   ALA B 182       9.056   6.609  10.327  1.00  0.00           O  
ATOM   3559  CB  ALA B 182       6.182   7.121   9.844  1.00  0.00           C  
ATOM   3560  N   GLY B 183       9.027   5.271   8.537  1.00  0.00           N  
ATOM   3561  CA  GLY B 183      10.283   4.578   8.836  1.00  0.00           C  
ATOM   3562  C   GLY B 183      10.230   3.557   9.980  1.00  0.00           C  
ATOM   3563  O   GLY B 183      11.286   3.083  10.416  1.00  0.00           O  
ATOM   3564  N   CYS B 184       9.046   3.183  10.461  1.00  0.00           N  
ATOM   3565  CA  CYS B 184       8.905   2.107  11.441  1.00  0.00           C  
ATOM   3566  C   CYS B 184       9.186   0.736  10.819  1.00  0.00           C  
ATOM   3567  O   CYS B 184       8.812   0.456   9.677  1.00  0.00           O  
ATOM   3568  CB  CYS B 184       7.496   2.111  12.051  1.00  0.00           C  
ATOM   3569  SG  CYS B 184       7.138   3.650  12.931  1.00  0.00           S  
ATOM   3570  N   THR B 185       9.763  -0.166  11.610  1.00  0.00           N  
ATOM   3571  CA  THR B 185       9.637  -1.610  11.366  1.00  0.00           C  
ATOM   3572  C   THR B 185       8.219  -2.004  11.740  1.00  0.00           C  
ATOM   3573  O   THR B 185       7.819  -1.803  12.884  1.00  0.00           O  
ATOM   3574  CB  THR B 185      10.644  -2.396  12.200  1.00  0.00           C  
ATOM   3575  OG1 THR B 185      11.936  -1.977  11.825  1.00  0.00           O  
ATOM   3576  CG2 THR B 185      10.551  -3.899  11.966  1.00  0.00           C  
ATOM   3577  N   THR B 186       7.433  -2.511  10.792  1.00  0.00           N  
ATOM   3578  CA  THR B 186       5.985  -2.591  10.964  1.00  0.00           C  
ATOM   3579  C   THR B 186       5.487  -4.030  10.970  1.00  0.00           C  
ATOM   3580  O   THR B 186       5.641  -4.731   9.974  1.00  0.00           O  
ATOM   3581  CB  THR B 186       5.276  -1.777   9.872  1.00  0.00           C  
ATOM   3582  OG1 THR B 186       5.711  -0.436   9.927  1.00  0.00           O  
ATOM   3583  CG2 THR B 186       3.762  -1.763  10.048  1.00  0.00           C  
ATOM   3584  N   THR B 187       4.851  -4.438  12.061  1.00  0.00           N  
ATOM   3585  CA  THR B 187       4.167  -5.737  12.185  1.00  0.00           C  
ATOM   3586  C   THR B 187       2.655  -5.532  12.213  1.00  0.00           C  
ATOM   3587  O   THR B 187       2.155  -4.749  13.012  1.00  0.00           O  
ATOM   3588  CB  THR B 187       4.627  -6.491  13.437  1.00  0.00           C  
ATOM   3589  OG1 THR B 187       6.020  -6.693  13.391  1.00  0.00           O  
ATOM   3590  CG2 THR B 187       3.983  -7.872  13.560  1.00  0.00           C  
ATOM   3591  N   VAL B 188       1.917  -6.268  11.383  1.00  0.00           N  
ATOM   3592  CA  VAL B 188       0.450  -6.311  11.431  1.00  0.00           C  
ATOM   3593  C   VAL B 188       0.002  -7.657  11.978  1.00  0.00           C  
ATOM   3594  O   VAL B 188       0.253  -8.697  11.374  1.00  0.00           O  
ATOM   3595  CB  VAL B 188      -0.198  -6.008  10.064  1.00  0.00           C  
ATOM   3596  CG1 VAL B 188      -1.719  -5.935  10.197  1.00  0.00           C  
ATOM   3597  CG2 VAL B 188       0.290  -4.666   9.500  1.00  0.00           C  
ATOM   3598  N   THR B 189      -0.676  -7.620  13.117  1.00  0.00           N  
ATOM   3599  CA  THR B 189      -1.302  -8.772  13.764  1.00  0.00           C  
ATOM   3600  C   THR B 189      -2.823  -8.741  13.562  1.00  0.00           C  
ATOM   3601  O   THR B 189      -3.420  -7.694  13.279  1.00  0.00           O  
ATOM   3602  CB  THR B 189      -0.949  -8.863  15.254  1.00  0.00           C  
ATOM   3603  OG1 THR B 189      -1.608  -7.847  15.961  1.00  0.00           O  
ATOM   3604  CG2 THR B 189       0.546  -8.732  15.531  1.00  0.00           C  
ATOM   3605  N   HIS B 190      -3.467  -9.901  13.702  1.00  0.00           N  
ATOM   3606  CA  HIS B 190      -4.909 -10.055  13.514  1.00  0.00           C  
ATOM   3607  C   HIS B 190      -5.418 -11.329  14.202  1.00  0.00           C  
ATOM   3608  O   HIS B 190      -4.681 -11.973  14.952  1.00  0.00           O  
ATOM   3609  CB  HIS B 190      -5.214 -10.040  12.008  1.00  0.00           C  
ATOM   3610  CG  HIS B 190      -4.366 -10.992  11.213  1.00  0.00           C  
ATOM   3611  ND1 HIS B 190      -4.434 -12.362  11.224  1.00  0.00           N  
ATOM   3612  CD2 HIS B 190      -3.327 -10.637  10.389  1.00  0.00           C  
ATOM   3613  CE1 HIS B 190      -3.459 -12.829  10.434  1.00  0.00           C  
ATOM   3614  NE2 HIS B 190      -2.767 -11.807   9.914  1.00  0.00           N  
ATOM   3615  N   ARG B 191      -6.669 -11.708  13.953  1.00  0.00           N  
ATOM   3616  CA  ARG B 191      -7.326 -12.861  14.613  1.00  0.00           C  
ATOM   3617  C   ARG B 191      -6.612 -14.212  14.465  1.00  0.00           C  
ATOM   3618  O   ARG B 191      -6.882 -15.110  15.255  1.00  0.00           O  
ATOM   3619  CB  ARG B 191      -8.783 -12.959  14.135  1.00  0.00           C  
ATOM   3620  CG  ARG B 191      -8.908 -13.418  12.658  1.00  0.00           C  
ATOM   3621  CD  ARG B 191     -10.374 -13.463  12.224  1.00  0.00           C  
ATOM   3622  NE  ARG B 191     -10.486 -13.989  10.847  1.00  0.00           N  
ATOM   3623  CZ  ARG B 191     -11.555 -13.948  10.063  1.00  0.00           C  
ATOM   3624  NH1 ARG B 191     -12.664 -13.402  10.465  1.00  0.00           N  
ATOM   3625  NH2 ARG B 191     -11.501 -14.457   8.876  1.00  0.00           N  
ATOM   3626  N   PHE B 192      -5.749 -14.375  13.467  1.00  0.00           N  
ATOM   3627  CA  PHE B 192      -4.984 -15.597  13.230  1.00  0.00           C  
ATOM   3628  C   PHE B 192      -3.571 -15.556  13.840  1.00  0.00           C  
ATOM   3629  O   PHE B 192      -2.852 -16.549  13.778  1.00  0.00           O  
ATOM   3630  CB  PHE B 192      -4.917 -15.875  11.723  1.00  0.00           C  
ATOM   3631  CG  PHE B 192      -6.258 -15.986  11.029  1.00  0.00           C  
ATOM   3632  CD1 PHE B 192      -7.079 -17.109  11.249  1.00  0.00           C  
ATOM   3633  CD2 PHE B 192      -6.687 -14.985  10.134  1.00  0.00           C  
ATOM   3634  CE1 PHE B 192      -8.297 -17.244  10.568  1.00  0.00           C  
ATOM   3635  CE2 PHE B 192      -7.904 -15.120   9.448  1.00  0.00           C  
ATOM   3636  CZ  PHE B 192      -8.713 -16.250   9.653  1.00  0.00           C  
ATOM   3637  N   THR B 193      -3.173 -14.433  14.432  1.00  0.00           N  
ATOM   3638  CA  THR B 193      -1.850 -14.273  15.033  1.00  0.00           C  
ATOM   3639  C   THR B 193      -1.686 -15.193  16.238  1.00  0.00           C  
ATOM   3640  O   THR B 193      -2.477 -15.154  17.185  1.00  0.00           O  
ATOM   3641  CB  THR B 193      -1.594 -12.813  15.435  1.00  0.00           C  
ATOM   3642  OG1 THR B 193      -1.550 -12.035  14.260  1.00  0.00           O  
ATOM   3643  CG2 THR B 193      -0.262 -12.602  16.160  1.00  0.00           C  
ATOM   3644  N   LYS B 194      -0.623 -15.989  16.227  1.00  0.00           N  
ATOM   3645  CA  LYS B 194      -0.194 -16.809  17.361  1.00  0.00           C  
ATOM   3646  C   LYS B 194       0.692 -15.977  18.297  1.00  0.00           C  
ATOM   3647  O   LYS B 194       1.435 -15.112  17.845  1.00  0.00           O  
ATOM   3648  CB  LYS B 194       0.541 -18.058  16.841  1.00  0.00           C  
ATOM   3649  CG  LYS B 194      -0.371 -18.965  15.985  1.00  0.00           C  
ATOM   3650  CD  LYS B 194       0.417 -20.123  15.359  1.00  0.00           C  
ATOM   3651  CE  LYS B 194      -0.486 -20.940  14.436  1.00  0.00           C  
ATOM   3652  NZ  LYS B 194       0.277 -21.855  13.545  1.00  0.00           N  
ATOM   3653  N   ASN B 195       0.626 -16.248  19.594  1.00  0.00           N  
ATOM   3654  CA  ASN B 195       1.461 -15.601  20.615  1.00  0.00           C  
ATOM   3655  C   ASN B 195       1.430 -14.061  20.552  1.00  0.00           C  
ATOM   3656  O   ASN B 195       2.466 -13.402  20.585  1.00  0.00           O  
ATOM   3657  CB  ASN B 195       2.886 -16.182  20.560  1.00  0.00           C  
ATOM   3658  CG  ASN B 195       2.931 -17.681  20.813  1.00  0.00           C  
ATOM   3659  OD1 ASN B 195       2.057 -18.270  21.426  1.00  0.00           O  
ATOM   3660  ND2 ASN B 195       3.968 -18.336  20.340  1.00  0.00           N  
ATOM   3661  N   LEU B 196       0.231 -13.474  20.489  1.00  0.00           N  
ATOM   3662  CA  LEU B 196       0.052 -12.019  20.388  1.00  0.00           C  
ATOM   3663  C   LEU B 196       0.838 -11.250  21.453  1.00  0.00           C  
ATOM   3664  O   LEU B 196       1.469 -10.243  21.137  1.00  0.00           O  
ATOM   3665  CB  LEU B 196      -1.453 -11.700  20.468  1.00  0.00           C  
ATOM   3666  CG  LEU B 196      -1.788 -10.200  20.328  1.00  0.00           C  
ATOM   3667  CD1 LEU B 196      -1.327  -9.635  18.982  1.00  0.00           C  
ATOM   3668  CD2 LEU B 196      -3.289  -9.983  20.441  1.00  0.00           C  
ATOM   3669  N   ARG B 197       0.866 -11.761  22.695  1.00  0.00           N  
ATOM   3670  CA  ARG B 197       1.613 -11.164  23.809  1.00  0.00           C  
ATOM   3671  C   ARG B 197       3.080 -10.915  23.462  1.00  0.00           C  
ATOM   3672  O   ARG B 197       3.587  -9.844  23.754  1.00  0.00           O  
ATOM   3673  CB  ARG B 197       1.450 -12.048  25.057  1.00  0.00           C  
ATOM   3674  CG  ARG B 197       2.207 -11.462  26.260  1.00  0.00           C  
ATOM   3675  CD  ARG B 197       1.876 -12.214  27.559  1.00  0.00           C  
ATOM   3676  NE  ARG B 197       2.587 -11.596  28.675  1.00  0.00           N  
ATOM   3677  CZ  ARG B 197       2.435 -11.807  29.973  1.00  0.00           C  
ATOM   3678  NH1 ARG B 197       1.627 -12.715  30.430  1.00  0.00           N  
ATOM   3679  NH2 ARG B 197       3.105 -11.081  30.803  1.00  0.00           N  
ATOM   3680  N   HIS B 198       3.752 -11.866  22.802  1.00  0.00           N  
ATOM   3681  CA  HIS B 198       5.146 -11.706  22.400  1.00  0.00           C  
ATOM   3682  C   HIS B 198       5.346 -10.515  21.458  1.00  0.00           C  
ATOM   3683  O   HIS B 198       6.320  -9.767  21.589  1.00  0.00           O  
ATOM   3684  CB  HIS B 198       5.634 -12.998  21.742  1.00  0.00           C  
ATOM   3685  CG  HIS B 198       7.060 -12.906  21.248  1.00  0.00           C  
ATOM   3686  ND1 HIS B 198       8.192 -12.927  22.034  1.00  0.00           N  
ATOM   3687  CD2 HIS B 198       7.480 -12.746  19.948  1.00  0.00           C  
ATOM   3688  CE1 HIS B 198       9.258 -12.788  21.225  1.00  0.00           C  
ATOM   3689  NE2 HIS B 198       8.862 -12.675  19.956  1.00  0.00           N  
ATOM   3690  N   HIS B 199       4.412 -10.290  20.518  1.00  0.00           N  
ATOM   3691  CA  HIS B 199       4.458  -9.126  19.637  1.00  0.00           C  
ATOM   3692  C   HIS B 199       4.248  -7.823  20.419  1.00  0.00           C  
ATOM   3693  O   HIS B 199       5.001  -6.874  20.229  1.00  0.00           O  
ATOM   3694  CB  HIS B 199       3.424  -9.279  18.515  1.00  0.00           C  
ATOM   3695  CG  HIS B 199       3.760 -10.380  17.550  1.00  0.00           C  
ATOM   3696  ND1 HIS B 199       4.727 -10.320  16.561  1.00  0.00           N  
ATOM   3697  CD2 HIS B 199       3.182 -11.621  17.466  1.00  0.00           C  
ATOM   3698  CE1 HIS B 199       4.725 -11.491  15.907  1.00  0.00           C  
ATOM   3699  NE2 HIS B 199       3.798 -12.304  16.433  1.00  0.00           N  
ATOM   3700  N   VAL B 200       3.274  -7.798  21.338  1.00  0.00           N  
ATOM   3701  CA  VAL B 200       2.967  -6.616  22.167  1.00  0.00           C  
ATOM   3702  C   VAL B 200       4.141  -6.249  23.076  1.00  0.00           C  
ATOM   3703  O   VAL B 200       4.529  -5.084  23.128  1.00  0.00           O  
ATOM   3704  CB  VAL B 200       1.675  -6.837  22.980  1.00  0.00           C  
ATOM   3705  CG1 VAL B 200       1.358  -5.635  23.876  1.00  0.00           C  
ATOM   3706  CG2 VAL B 200       0.466  -7.045  22.061  1.00  0.00           C  
ATOM   3707  N   GLU B 201       4.759  -7.233  23.736  1.00  0.00           N  
ATOM   3708  CA  GLU B 201       5.893  -7.029  24.652  1.00  0.00           C  
ATOM   3709  C   GLU B 201       7.147  -6.463  23.949  1.00  0.00           C  
ATOM   3710  O   GLU B 201       7.995  -5.856  24.599  1.00  0.00           O  
ATOM   3711  CB  GLU B 201       6.239  -8.358  25.344  1.00  0.00           C  
ATOM   3712  CG  GLU B 201       5.222  -8.714  26.443  1.00  0.00           C  
ATOM   3713  CD  GLU B 201       5.447 -10.084  27.106  1.00  0.00           C  
ATOM   3714  OE1 GLU B 201       4.868 -10.307  28.205  1.00  0.00           O  
ATOM   3715  OE2 GLU B 201       6.151 -10.943  26.540  1.00  0.00           O  
ATOM   3716  N   ASN B 202       7.249  -6.624  22.626  1.00  0.00           N  
ATOM   3717  CA  ASN B 202       8.354  -6.093  21.824  1.00  0.00           C  
ATOM   3718  C   ASN B 202       8.026  -4.772  21.108  1.00  0.00           C  
ATOM   3719  O   ASN B 202       8.913  -4.200  20.464  1.00  0.00           O  
ATOM   3720  CB  ASN B 202       8.823  -7.184  20.842  1.00  0.00           C  
ATOM   3721  CG  ASN B 202       9.602  -8.273  21.554  1.00  0.00           C  
ATOM   3722  OD1 ASN B 202      10.748  -8.103  21.928  1.00  0.00           O  
ATOM   3723  ND2 ASN B 202       9.005  -9.426  21.758  1.00  0.00           N  
ATOM   3724  N   ALA B 203       6.790  -4.259  21.198  1.00  0.00           N  
ATOM   3725  CA  ALA B 203       6.368  -3.053  20.494  1.00  0.00           C  
ATOM   3726  C   ALA B 203       6.867  -1.776  21.191  1.00  0.00           C  
ATOM   3727  O   ALA B 203       6.481  -1.480  22.318  1.00  0.00           O  
ATOM   3728  CB  ALA B 203       4.841  -3.066  20.347  1.00  0.00           C  
ATOM   3729  N   ASP B 204       7.676  -0.977  20.473  1.00  0.00           N  
ATOM   3730  CA  ASP B 204       7.989   0.400  20.873  1.00  0.00           C  
ATOM   3731  C   ASP B 204       6.776   1.322  20.658  1.00  0.00           C  
ATOM   3732  O   ASP B 204       6.524   2.237  21.437  1.00  0.00           O  
ATOM   3733  CB  ASP B 204       9.173   0.933  20.053  1.00  0.00           C  
ATOM   3734  CG  ASP B 204      10.446   0.101  20.179  1.00  0.00           C  
ATOM   3735  OD1 ASP B 204      10.875  -0.175  21.321  1.00  0.00           O  
ATOM   3736  OD2 ASP B 204      11.015  -0.245  19.123  1.00  0.00           O  
ATOM   3737  N   LEU B 205       6.020   1.059  19.583  1.00  0.00           N  
ATOM   3738  CA  LEU B 205       4.771   1.729  19.235  1.00  0.00           C  
ATOM   3739  C   LEU B 205       3.686   0.675  19.021  1.00  0.00           C  
ATOM   3740  O   LEU B 205       3.798  -0.180  18.147  1.00  0.00           O  
ATOM   3741  CB  LEU B 205       5.015   2.598  17.986  1.00  0.00           C  
ATOM   3742  CG  LEU B 205       3.755   3.228  17.361  1.00  0.00           C  
ATOM   3743  CD1 LEU B 205       3.048   4.188  18.315  1.00  0.00           C  
ATOM   3744  CD2 LEU B 205       4.146   4.009  16.106  1.00  0.00           C  
ATOM   3745  N   LEU B 206       2.600   0.759  19.798  1.00  0.00           N  
ATOM   3746  CA  LEU B 206       1.467  -0.149  19.712  1.00  0.00           C  
ATOM   3747  C   LEU B 206       0.223   0.614  19.251  1.00  0.00           C  
ATOM   3748  O   LEU B 206      -0.167   1.599  19.881  1.00  0.00           O  
ATOM   3749  CB  LEU B 206       1.258  -0.814  21.085  1.00  0.00           C  
ATOM   3750  CG  LEU B 206       0.177  -1.908  21.077  1.00  0.00           C  
ATOM   3751  CD1 LEU B 206       0.638  -3.155  20.320  1.00  0.00           C  
ATOM   3752  CD2 LEU B 206      -0.148  -2.329  22.509  1.00  0.00           C  
ATOM   3753  N   ILE B 207      -0.421   0.147  18.181  1.00  0.00           N  
ATOM   3754  CA  ILE B 207      -1.671   0.720  17.662  1.00  0.00           C  
ATOM   3755  C   ILE B 207      -2.743  -0.371  17.705  1.00  0.00           C  
ATOM   3756  O   ILE B 207      -2.641  -1.368  16.992  1.00  0.00           O  
ATOM   3757  CB  ILE B 207      -1.482   1.314  16.256  1.00  0.00           C  
ATOM   3758  CG1 ILE B 207      -0.355   2.375  16.278  1.00  0.00           C  
ATOM   3759  CG2 ILE B 207      -2.809   1.910  15.747  1.00  0.00           C  
ATOM   3760  CD1 ILE B 207      -0.024   2.984  14.918  1.00  0.00           C  
ATOM   3761  N   VAL B 208      -3.767  -0.189  18.532  1.00  0.00           N  
ATOM   3762  CA  VAL B 208      -4.803  -1.197  18.772  1.00  0.00           C  
ATOM   3763  C   VAL B 208      -6.123  -0.746  18.162  1.00  0.00           C  
ATOM   3764  O   VAL B 208      -6.647   0.308  18.515  1.00  0.00           O  
ATOM   3765  CB  VAL B 208      -4.948  -1.539  20.265  1.00  0.00           C  
ATOM   3766  CG1 VAL B 208      -5.763  -2.825  20.427  1.00  0.00           C  
ATOM   3767  CG2 VAL B 208      -3.580  -1.773  20.930  1.00  0.00           C  
ATOM   3768  N   ALA B 209      -6.663  -1.539  17.223  1.00  0.00           N  
ATOM   3769  CA  ALA B 209      -7.870  -1.233  16.469  1.00  0.00           C  
ATOM   3770  C   ALA B 209      -8.695  -2.504  16.203  1.00  0.00           C  
ATOM   3771  O   ALA B 209      -8.794  -2.986  15.073  1.00  0.00           O  
ATOM   3772  CB  ALA B 209      -7.458  -0.508  15.184  1.00  0.00           C  
ATOM   3773  N   VAL B 210      -9.261  -3.074  17.269  1.00  0.00           N  
ATOM   3774  CA  VAL B 210     -10.039  -4.325  17.219  1.00  0.00           C  
ATOM   3775  C   VAL B 210     -11.507  -4.157  17.614  1.00  0.00           C  
ATOM   3776  O   VAL B 210     -12.314  -5.041  17.312  1.00  0.00           O  
ATOM   3777  CB  VAL B 210      -9.384  -5.445  18.051  1.00  0.00           C  
ATOM   3778  CG1 VAL B 210      -7.989  -5.785  17.518  1.00  0.00           C  
ATOM   3779  CG2 VAL B 210      -9.274  -5.127  19.544  1.00  0.00           C  
ATOM   3780  N   GLY B 211     -11.868  -3.058  18.275  1.00  0.00           N  
ATOM   3781  CA  GLY B 211     -13.234  -2.802  18.735  1.00  0.00           C  
ATOM   3782  C   GLY B 211     -13.692  -3.768  19.831  1.00  0.00           C  
ATOM   3783  O   GLY B 211     -14.817  -4.267  19.789  1.00  0.00           O  
ATOM   3784  N   LYS B 212     -12.803  -4.093  20.788  1.00  0.00           N  
ATOM   3785  CA  LYS B 212     -13.082  -5.010  21.898  1.00  0.00           C  
ATOM   3786  C   LYS B 212     -12.581  -4.418  23.218  1.00  0.00           C  
ATOM   3787  O   LYS B 212     -11.369  -4.292  23.390  1.00  0.00           O  
ATOM   3788  CB  LYS B 212     -12.427  -6.378  21.653  1.00  0.00           C  
ATOM   3789  CG  LYS B 212     -13.086  -7.136  20.495  1.00  0.00           C  
ATOM   3790  CD  LYS B 212     -12.435  -8.525  20.357  1.00  0.00           C  
ATOM   3791  CE  LYS B 212     -13.066  -9.279  19.199  1.00  0.00           C  
ATOM   3792  NZ  LYS B 212     -12.472 -10.630  19.071  1.00  0.00           N  
ATOM   3793  N   PRO B 213     -13.473  -4.105  24.166  1.00  0.00           N  
ATOM   3794  CA  PRO B 213     -13.091  -3.464  25.416  1.00  0.00           C  
ATOM   3795  C   PRO B 213     -12.089  -4.318  26.204  1.00  0.00           C  
ATOM   3796  O   PRO B 213     -12.334  -5.499  26.451  1.00  0.00           O  
ATOM   3797  CB  PRO B 213     -14.402  -3.258  26.184  1.00  0.00           C  
ATOM   3798  CG  PRO B 213     -15.362  -4.297  25.598  1.00  0.00           C  
ATOM   3799  CD  PRO B 213     -14.907  -4.381  24.138  1.00  0.00           C  
ATOM   3800  N   GLY B 214     -10.961  -3.715  26.582  1.00  0.00           N  
ATOM   3801  CA  GLY B 214      -9.916  -4.352  27.375  1.00  0.00           C  
ATOM   3802  C   GLY B 214      -9.268  -5.574  26.716  1.00  0.00           C  
ATOM   3803  O   GLY B 214      -8.826  -6.479  27.421  1.00  0.00           O  
ATOM   3804  N   PHE B 215      -9.223  -5.630  25.384  1.00  0.00           N  
ATOM   3805  CA  PHE B 215      -8.655  -6.766  24.655  1.00  0.00           C  
ATOM   3806  C   PHE B 215      -7.163  -6.980  24.935  1.00  0.00           C  
ATOM   3807  O   PHE B 215      -6.695  -8.120  24.973  1.00  0.00           O  
ATOM   3808  CB  PHE B 215      -8.890  -6.572  23.157  1.00  0.00           C  
ATOM   3809  CG  PHE B 215      -8.381  -7.709  22.297  1.00  0.00           C  
ATOM   3810  CD1 PHE B 215      -7.228  -7.552  21.513  1.00  0.00           C  
ATOM   3811  CD2 PHE B 215      -9.047  -8.947  22.304  1.00  0.00           C  
ATOM   3812  CE1 PHE B 215      -6.741  -8.622  20.735  1.00  0.00           C  
ATOM   3813  CE2 PHE B 215      -8.563 -10.020  21.535  1.00  0.00           C  
ATOM   3814  CZ  PHE B 215      -7.410  -9.849  20.749  1.00  0.00           C  
ATOM   3815  N   ILE B 216      -6.413  -5.898  25.160  1.00  0.00           N  
ATOM   3816  CA  ILE B 216      -4.996  -5.942  25.516  1.00  0.00           C  
ATOM   3817  C   ILE B 216      -4.841  -5.621  27.009  1.00  0.00           C  
ATOM   3818  O   ILE B 216      -5.105  -4.485  27.417  1.00  0.00           O  
ATOM   3819  CB  ILE B 216      -4.163  -5.001  24.621  1.00  0.00           C  
ATOM   3820  CG1 ILE B 216      -4.300  -5.337  23.124  1.00  0.00           C  
ATOM   3821  CG2 ILE B 216      -2.681  -5.022  25.034  1.00  0.00           C  
ATOM   3822  CD1 ILE B 216      -3.863  -6.755  22.719  1.00  0.00           C  
ATOM   3823  N   PRO B 217      -4.399  -6.590  27.843  1.00  0.00           N  
ATOM   3824  CA  PRO B 217      -4.034  -6.332  29.229  1.00  0.00           C  
ATOM   3825  C   PRO B 217      -2.874  -5.338  29.317  1.00  0.00           C  
ATOM   3826  O   PRO B 217      -1.926  -5.413  28.536  1.00  0.00           O  
ATOM   3827  CB  PRO B 217      -3.658  -7.690  29.824  1.00  0.00           C  
ATOM   3828  CG  PRO B 217      -4.330  -8.697  28.894  1.00  0.00           C  
ATOM   3829  CD  PRO B 217      -4.265  -7.999  27.537  1.00  0.00           C  
ATOM   3830  N   GLY B 218      -2.919  -4.428  30.296  1.00  0.00           N  
ATOM   3831  CA  GLY B 218      -1.896  -3.393  30.450  1.00  0.00           C  
ATOM   3832  C   GLY B 218      -0.509  -3.916  30.834  1.00  0.00           C  
ATOM   3833  O   GLY B 218       0.490  -3.286  30.498  1.00  0.00           O  
ATOM   3834  N   ASP B 219      -0.429  -5.099  31.475  1.00  0.00           N  
ATOM   3835  CA  ASP B 219       0.840  -5.747  31.825  1.00  0.00           C  
ATOM   3836  C   ASP B 219       1.602  -6.320  30.613  1.00  0.00           C  
ATOM   3837  O   ASP B 219       2.779  -6.658  30.735  1.00  0.00           O  
ATOM   3838  CB  ASP B 219       0.603  -6.831  32.884  1.00  0.00           C  
ATOM   3839  CG  ASP B 219      -0.182  -8.032  32.350  1.00  0.00           C  
ATOM   3840  OD1 ASP B 219      -1.319  -7.812  31.882  1.00  0.00           O  
ATOM   3841  OD2 ASP B 219       0.356  -9.165  32.394  1.00  0.00           O  
ATOM   3842  N   TRP B 220       0.966  -6.393  29.428  1.00  0.00           N  
ATOM   3843  CA  TRP B 220       1.622  -6.788  28.182  1.00  0.00           C  
ATOM   3844  C   TRP B 220       2.434  -5.660  27.548  1.00  0.00           C  
ATOM   3845  O   TRP B 220       3.330  -5.921  26.747  1.00  0.00           O  
ATOM   3846  CB  TRP B 220       0.566  -7.294  27.183  1.00  0.00           C  
ATOM   3847  CG  TRP B 220      -0.111  -8.586  27.505  1.00  0.00           C  
ATOM   3848  CD1 TRP B 220      -0.158  -9.214  28.708  1.00  0.00           C  
ATOM   3849  CD2 TRP B 220      -0.873  -9.436  26.584  1.00  0.00           C  
ATOM   3850  NE1 TRP B 220      -0.896 -10.380  28.594  1.00  0.00           N  
ATOM   3851  CE2 TRP B 220      -1.347 -10.548  27.311  1.00  0.00           C  
ATOM   3852  CE3 TRP B 220      -1.190  -9.350  25.212  1.00  0.00           C  
ATOM   3853  CZ2 TRP B 220      -2.125 -11.560  26.705  1.00  0.00           C  
ATOM   3854  CZ3 TRP B 220      -1.966 -10.363  24.606  1.00  0.00           C  
ATOM   3855  CH2 TRP B 220      -2.428 -11.449  25.347  1.00  0.00           C  
ATOM   3856  N   ILE B 221       2.140  -4.406  27.893  1.00  0.00           N  
ATOM   3857  CA  ILE B 221       2.778  -3.228  27.315  1.00  0.00           C  
ATOM   3858  C   ILE B 221       4.270  -3.215  27.666  1.00  0.00           C  
ATOM   3859  O   ILE B 221       4.650  -3.365  28.833  1.00  0.00           O  
ATOM   3860  CB  ILE B 221       2.057  -1.945  27.764  1.00  0.00           C  
ATOM   3861  CG1 ILE B 221       0.557  -1.942  27.411  1.00  0.00           C  
ATOM   3862  CG2 ILE B 221       2.725  -0.690  27.186  1.00  0.00           C  
ATOM   3863  CD1 ILE B 221       0.227  -2.156  25.929  1.00  0.00           C  
ATOM   3864  N   LYS B 222       5.122  -2.995  26.661  1.00  0.00           N  
ATOM   3865  CA  LYS B 222       6.555  -2.785  26.862  1.00  0.00           C  
ATOM   3866  C   LYS B 222       6.788  -1.519  27.685  1.00  0.00           C  
ATOM   3867  O   LYS B 222       6.160  -0.493  27.442  1.00  0.00           O  
ATOM   3868  CB  LYS B 222       7.243  -2.718  25.484  1.00  0.00           C  
ATOM   3869  CG  LYS B 222       8.769  -2.567  25.579  1.00  0.00           C  
ATOM   3870  CD  LYS B 222       9.373  -2.551  24.173  1.00  0.00           C  
ATOM   3871  CE  LYS B 222      10.889  -2.339  24.214  1.00  0.00           C  
ATOM   3872  NZ  LYS B 222      11.443  -2.336  22.848  1.00  0.00           N  
ATOM   3873  N   GLU B 223       7.711  -1.572  28.633  1.00  0.00           N  
ATOM   3874  CA  GLU B 223       8.099  -0.399  29.418  1.00  0.00           C  
ATOM   3875  C   GLU B 223       8.618   0.708  28.494  1.00  0.00           C  
ATOM   3876  O   GLU B 223       9.521   0.493  27.687  1.00  0.00           O  
ATOM   3877  CB  GLU B 223       9.159  -0.798  30.449  1.00  0.00           C  
ATOM   3878  CG  GLU B 223       9.310   0.224  31.579  1.00  0.00           C  
ATOM   3879  CD  GLU B 223       8.118   0.234  32.556  1.00  0.00           C  
ATOM   3880  OE1 GLU B 223       7.882   1.294  33.182  1.00  0.00           O  
ATOM   3881  OE2 GLU B 223       7.443  -0.808  32.692  1.00  0.00           O  
ATOM   3882  N   GLY B 224       8.016   1.888  28.576  1.00  0.00           N  
ATOM   3883  CA  GLY B 224       8.328   3.043  27.737  1.00  0.00           C  
ATOM   3884  C   GLY B 224       7.622   3.094  26.376  1.00  0.00           C  
ATOM   3885  O   GLY B 224       7.841   4.057  25.643  1.00  0.00           O  
ATOM   3886  N   ALA B 225       6.771   2.118  26.033  1.00  0.00           N  
ATOM   3887  CA  ALA B 225       6.066   2.099  24.751  1.00  0.00           C  
ATOM   3888  C   ALA B 225       5.135   3.309  24.560  1.00  0.00           C  
ATOM   3889  O   ALA B 225       4.637   3.908  25.513  1.00  0.00           O  
ATOM   3890  CB  ALA B 225       5.279   0.793  24.612  1.00  0.00           C  
ATOM   3891  N   ILE B 226       4.851   3.631  23.295  1.00  0.00           N  
ATOM   3892  CA  ILE B 226       3.798   4.561  22.891  1.00  0.00           C  
ATOM   3893  C   ILE B 226       2.554   3.733  22.569  1.00  0.00           C  
ATOM   3894  O   ILE B 226       2.604   2.856  21.695  1.00  0.00           O  
ATOM   3895  CB  ILE B 226       4.249   5.400  21.691  1.00  0.00           C  
ATOM   3896  CG1 ILE B 226       5.545   6.199  21.986  1.00  0.00           C  
ATOM   3897  CG2 ILE B 226       3.138   6.374  21.264  1.00  0.00           C  
ATOM   3898  CD1 ILE B 226       6.460   6.235  20.765  1.00  0.00           C  
ATOM   3899  N   VAL B 227       1.439   3.998  23.241  1.00  0.00           N  
ATOM   3900  CA  VAL B 227       0.190   3.244  23.084  1.00  0.00           C  
ATOM   3901  C   VAL B 227      -0.878   4.124  22.444  1.00  0.00           C  
ATOM   3902  O   VAL B 227      -1.311   5.121  23.020  1.00  0.00           O  
ATOM   3903  CB  VAL B 227      -0.288   2.656  24.421  1.00  0.00           C  
ATOM   3904  CG1 VAL B 227      -1.577   1.846  24.244  1.00  0.00           C  
ATOM   3905  CG2 VAL B 227       0.767   1.716  25.020  1.00  0.00           C  
ATOM   3906  N   ILE B 228      -1.323   3.739  21.251  1.00  0.00           N  
ATOM   3907  CA  ILE B 228      -2.396   4.385  20.491  1.00  0.00           C  
ATOM   3908  C   ILE B 228      -3.614   3.452  20.499  1.00  0.00           C  
ATOM   3909  O   ILE B 228      -3.618   2.415  19.835  1.00  0.00           O  
ATOM   3910  CB  ILE B 228      -1.932   4.723  19.068  1.00  0.00           C  
ATOM   3911  CG1 ILE B 228      -0.627   5.564  19.015  1.00  0.00           C  
ATOM   3912  CG2 ILE B 228      -3.051   5.417  18.286  1.00  0.00           C  
ATOM   3913  CD1 ILE B 228      -0.704   6.944  19.684  1.00  0.00           C  
ATOM   3914  N   ASP B 229      -4.640   3.828  21.248  1.00  0.00           N  
ATOM   3915  CA  ASP B 229      -5.888   3.077  21.357  1.00  0.00           C  
ATOM   3916  C   ASP B 229      -6.947   3.686  20.428  1.00  0.00           C  
ATOM   3917  O   ASP B 229      -7.419   4.807  20.634  1.00  0.00           O  
ATOM   3918  CB  ASP B 229      -6.321   3.033  22.828  1.00  0.00           C  
ATOM   3919  CG  ASP B 229      -7.410   1.992  23.099  1.00  0.00           C  
ATOM   3920  OD1 ASP B 229      -8.103   1.563  22.143  1.00  0.00           O  
ATOM   3921  OD2 ASP B 229      -7.565   1.610  24.282  1.00  0.00           O  
ATOM   3922  N   VAL B 230      -7.304   2.957  19.375  1.00  0.00           N  
ATOM   3923  CA  VAL B 230      -8.302   3.366  18.377  1.00  0.00           C  
ATOM   3924  C   VAL B 230      -9.701   2.898  18.761  1.00  0.00           C  
ATOM   3925  O   VAL B 230     -10.694   3.373  18.201  1.00  0.00           O  
ATOM   3926  CB  VAL B 230      -7.914   2.863  16.968  1.00  0.00           C  
ATOM   3927  CG1 VAL B 230      -8.771   3.493  15.873  1.00  0.00           C  
ATOM   3928  CG2 VAL B 230      -6.445   3.170  16.621  1.00  0.00           C  
ATOM   3929  N   GLY B 231      -9.818   1.975  19.699  1.00  0.00           N  
ATOM   3930  CA  GLY B 231     -11.082   1.435  20.161  1.00  0.00           C  
ATOM   3931  C   GLY B 231     -11.962   2.508  20.802  1.00  0.00           C  
ATOM   3932  O   GLY B 231     -11.505   3.354  21.560  1.00  0.00           O  
ATOM   3933  N   ILE B 232     -13.266   2.461  20.494  1.00  0.00           N  
ATOM   3934  CA  ILE B 232     -14.290   3.293  21.131  1.00  0.00           C  
ATOM   3935  C   ILE B 232     -15.451   2.368  21.480  1.00  0.00           C  
ATOM   3936  O   ILE B 232     -16.392   2.194  20.704  1.00  0.00           O  
ATOM   3937  CB  ILE B 232     -14.714   4.488  20.244  1.00  0.00           C  
ATOM   3938  CG1 ILE B 232     -13.501   5.364  19.856  1.00  0.00           C  
ATOM   3939  CG2 ILE B 232     -15.767   5.333  20.994  1.00  0.00           C  
ATOM   3940  CD1 ILE B 232     -13.837   6.520  18.901  1.00  0.00           C  
ATOM   3941  N   ASN B 233     -15.382   1.740  22.663  1.00  0.00           N  
ATOM   3942  CA  ASN B 233     -16.329   0.724  23.108  1.00  0.00           C  
ATOM   3943  C   ASN B 233     -17.262   1.303  24.173  1.00  0.00           C  
ATOM   3944  O   ASN B 233     -16.809   1.720  25.241  1.00  0.00           O  
ATOM   3945  CB  ASN B 233     -15.561  -0.503  23.613  1.00  0.00           C  
ATOM   3946  CG  ASN B 233     -14.581  -1.046  22.583  1.00  0.00           C  
ATOM   3947  OD1 ASN B 233     -14.970  -1.624  21.591  1.00  0.00           O  
ATOM   3948  ND2 ASN B 233     -13.297  -0.853  22.807  1.00  0.00           N  
ATOM   3949  N   ARG B 234     -18.563   1.303  23.891  1.00  0.00           N  
ATOM   3950  CA  ARG B 234     -19.580   1.691  24.868  1.00  0.00           C  
ATOM   3951  C   ARG B 234     -19.968   0.475  25.716  1.00  0.00           C  
ATOM   3952  O   ARG B 234     -20.464  -0.507  25.189  1.00  0.00           O  
ATOM   3953  CB  ARG B 234     -20.773   2.331  24.154  1.00  0.00           C  
ATOM   3954  CG  ARG B 234     -21.763   2.950  25.163  1.00  0.00           C  
ATOM   3955  CD  ARG B 234     -22.928   3.658  24.451  1.00  0.00           C  
ATOM   3956  NE  ARG B 234     -22.483   4.881  23.756  1.00  0.00           N  
ATOM   3957  CZ  ARG B 234     -22.770   6.144  24.079  1.00  0.00           C  
ATOM   3958  NH1 ARG B 234     -23.518   6.431  25.113  1.00  0.00           N  
ATOM   3959  NH2 ARG B 234     -22.310   7.127  23.367  1.00  0.00           N  
ATOM   3960  N   LEU B 235     -19.762   0.570  27.033  1.00  0.00           N  
ATOM   3961  CA  LEU B 235     -20.156  -0.453  27.996  1.00  0.00           C  
ATOM   3962  C   LEU B 235     -21.638  -0.314  28.388  1.00  0.00           C  
ATOM   3963  O   LEU B 235     -22.236   0.747  28.223  1.00  0.00           O  
ATOM   3964  CB  LEU B 235     -19.253  -0.381  29.241  1.00  0.00           C  
ATOM   3965  CG  LEU B 235     -17.738  -0.527  28.978  1.00  0.00           C  
ATOM   3966  CD1 LEU B 235     -16.999  -0.503  30.319  1.00  0.00           C  
ATOM   3967  CD2 LEU B 235     -17.392  -1.840  28.260  1.00  0.00           C  
ATOM   3968  N   GLU B 236     -22.201  -1.357  28.994  1.00  0.00           N  
ATOM   3969  CA  GLU B 236     -23.588  -1.360  29.497  1.00  0.00           C  
ATOM   3970  C   GLU B 236     -23.862  -0.220  30.495  1.00  0.00           C  
ATOM   3971  O   GLU B 236     -24.939   0.379  30.482  1.00  0.00           O  
ATOM   3972  CB  GLU B 236     -23.879  -2.691  30.201  1.00  0.00           C  
ATOM   3973  CG  GLU B 236     -23.925  -3.887  29.239  1.00  0.00           C  
ATOM   3974  CD  GLU B 236     -24.338  -5.185  29.953  1.00  0.00           C  
ATOM   3975  OE1 GLU B 236     -24.745  -6.128  29.237  1.00  0.00           O  
ATOM   3976  OE2 GLU B 236     -24.251  -5.227  31.207  1.00  0.00           O  
ATOM   3977  N   ASN B 237     -22.885   0.135  31.318  1.00  0.00           N  
ATOM   3978  CA  ASN B 237     -22.989   1.243  32.274  1.00  0.00           C  
ATOM   3979  C   ASN B 237     -22.873   2.642  31.632  1.00  0.00           C  
ATOM   3980  O   ASN B 237     -22.784   3.643  32.341  1.00  0.00           O  
ATOM   3981  CB  ASN B 237     -21.976   1.015  33.410  1.00  0.00           C  
ATOM   3982  CG  ASN B 237     -20.526   1.162  32.976  1.00  0.00           C  
ATOM   3983  OD1 ASN B 237     -20.197   1.526  31.868  1.00  0.00           O  
ATOM   3984  ND2 ASN B 237     -19.597   0.883  33.868  1.00  0.00           N  
ATOM   3985  N   GLY B 238     -22.831   2.733  30.297  1.00  0.00           N  
ATOM   3986  CA  GLY B 238     -22.703   3.974  29.536  1.00  0.00           C  
ATOM   3987  C   GLY B 238     -21.276   4.520  29.412  1.00  0.00           C  
ATOM   3988  O   GLY B 238     -21.061   5.453  28.624  1.00  0.00           O  
ATOM   3989  N   LYS B 239     -20.305   3.954  30.136  1.00  0.00           N  
ATOM   3990  CA  LYS B 239     -18.897   4.353  30.030  1.00  0.00           C  
ATOM   3991  C   LYS B 239     -18.351   4.015  28.639  1.00  0.00           C  
ATOM   3992  O   LYS B 239     -18.719   2.994  28.050  1.00  0.00           O  
ATOM   3993  CB  LYS B 239     -18.074   3.695  31.159  1.00  0.00           C  
ATOM   3994  CG  LYS B 239     -17.098   4.678  31.832  1.00  0.00           C  
ATOM   3995  CD  LYS B 239     -16.262   3.969  32.916  1.00  0.00           C  
ATOM   3996  CE  LYS B 239     -15.309   4.954  33.615  1.00  0.00           C  
ATOM   3997  NZ  LYS B 239     -14.342   4.267  34.506  1.00  0.00           N  
ATOM   3998  N   VAL B 240     -17.470   4.856  28.131  1.00  0.00           N  
ATOM   3999  CA  VAL B 240     -16.735   4.593  26.889  1.00  0.00           C  
ATOM   4000  C   VAL B 240     -15.299   4.248  27.253  1.00  0.00           C  
ATOM   4001  O   VAL B 240     -14.663   4.993  27.998  1.00  0.00           O  
ATOM   4002  CB  VAL B 240     -16.815   5.785  25.925  1.00  0.00           C  
ATOM   4003  CG1 VAL B 240     -16.056   5.514  24.629  1.00  0.00           C  
ATOM   4004  CG2 VAL B 240     -18.275   6.081  25.541  1.00  0.00           C  
ATOM   4005  N   VAL B 241     -14.808   3.115  26.753  1.00  0.00           N  
ATOM   4006  CA  VAL B 241     -13.456   2.601  27.004  1.00  0.00           C  
ATOM   4007  C   VAL B 241     -12.794   2.177  25.690  1.00  0.00           C  
ATOM   4008  O   VAL B 241     -13.475   1.936  24.693  1.00  0.00           O  
ATOM   4009  CB  VAL B 241     -13.462   1.440  28.014  1.00  0.00           C  
ATOM   4010  CG1 VAL B 241     -14.060   1.865  29.355  1.00  0.00           C  
ATOM   4011  CG2 VAL B 241     -14.217   0.205  27.500  1.00  0.00           C  
ATOM   4012  N   GLY B 242     -11.468   2.088  25.697  1.00  0.00           N  
ATOM   4013  CA  GLY B 242     -10.697   1.614  24.565  1.00  0.00           C  
ATOM   4014  C   GLY B 242     -10.543   0.086  24.505  1.00  0.00           C  
ATOM   4015  O   GLY B 242     -11.167  -0.663  25.256  1.00  0.00           O  
ATOM   4016  N   ASP B 243      -9.670  -0.354  23.599  1.00  0.00           N  
ATOM   4017  CA  ASP B 243      -9.296  -1.761  23.414  1.00  0.00           C  
ATOM   4018  C   ASP B 243      -8.164  -2.203  24.368  1.00  0.00           C  
ATOM   4019  O   ASP B 243      -7.875  -3.396  24.478  1.00  0.00           O  
ATOM   4020  CB  ASP B 243      -8.876  -1.976  21.954  1.00  0.00           C  
ATOM   4021  CG  ASP B 243      -9.998  -1.876  20.908  1.00  0.00           C  
ATOM   4022  OD1 ASP B 243     -11.194  -2.009  21.245  1.00  0.00           O  
ATOM   4023  OD2 ASP B 243      -9.674  -1.763  19.704  1.00  0.00           O  
ATOM   4024  N   VAL B 244      -7.516  -1.254  25.052  1.00  0.00           N  
ATOM   4025  CA  VAL B 244      -6.437  -1.478  26.027  1.00  0.00           C  
ATOM   4026  C   VAL B 244      -6.946  -1.166  27.432  1.00  0.00           C  
ATOM   4027  O   VAL B 244      -7.654  -0.185  27.644  1.00  0.00           O  
ATOM   4028  CB  VAL B 244      -5.191  -0.630  25.687  1.00  0.00           C  
ATOM   4029  CG1 VAL B 244      -4.020  -0.933  26.615  1.00  0.00           C  
ATOM   4030  CG2 VAL B 244      -4.709  -0.870  24.250  1.00  0.00           C  
ATOM   4031  N   VAL B 245      -6.548  -1.975  28.421  1.00  0.00           N  
ATOM   4032  CA  VAL B 245      -6.818  -1.677  29.839  1.00  0.00           C  
ATOM   4033  C   VAL B 245      -5.964  -0.483  30.264  1.00  0.00           C  
ATOM   4034  O   VAL B 245      -4.781  -0.622  30.575  1.00  0.00           O  
ATOM   4035  CB  VAL B 245      -6.605  -2.902  30.743  1.00  0.00           C  
ATOM   4036  CG1 VAL B 245      -6.959  -2.569  32.197  1.00  0.00           C  
ATOM   4037  CG2 VAL B 245      -7.505  -4.062  30.310  1.00  0.00           C  
ATOM   4038  N   PHE B 246      -6.571   0.714  30.268  1.00  0.00           N  
ATOM   4039  CA  PHE B 246      -5.872   1.991  30.373  1.00  0.00           C  
ATOM   4040  C   PHE B 246      -5.062   2.145  31.666  1.00  0.00           C  
ATOM   4041  O   PHE B 246      -3.892   2.537  31.610  1.00  0.00           O  
ATOM   4042  CB  PHE B 246      -6.899   3.133  30.240  1.00  0.00           C  
ATOM   4043  CG  PHE B 246      -6.291   4.514  30.334  1.00  0.00           C  
ATOM   4044  CD1 PHE B 246      -6.169   5.161  31.577  1.00  0.00           C  
ATOM   4045  CD2 PHE B 246      -5.825   5.153  29.170  1.00  0.00           C  
ATOM   4046  CE1 PHE B 246      -5.579   6.438  31.659  1.00  0.00           C  
ATOM   4047  CE2 PHE B 246      -5.238   6.427  29.249  1.00  0.00           C  
ATOM   4048  CZ  PHE B 246      -5.109   7.069  30.491  1.00  0.00           C  
ATOM   4049  N   GLU B 247      -5.651   1.832  32.834  1.00  0.00           N  
ATOM   4050  CA  GLU B 247      -5.046   2.072  34.146  1.00  0.00           C  
ATOM   4051  C   GLU B 247      -3.718   1.320  34.318  1.00  0.00           C  
ATOM   4052  O   GLU B 247      -2.778   1.859  34.906  1.00  0.00           O  
ATOM   4053  CB  GLU B 247      -6.021   1.669  35.261  1.00  0.00           C  
ATOM   4054  CG  GLU B 247      -7.249   2.591  35.421  1.00  0.00           C  
ATOM   4055  CD  GLU B 247      -8.377   2.391  34.390  1.00  0.00           C  
ATOM   4056  OE1 GLU B 247      -9.351   3.177  34.453  1.00  0.00           O  
ATOM   4057  OE2 GLU B 247      -8.289   1.481  33.539  1.00  0.00           O  
ATOM   4058  N   ASP B 248      -3.619   0.107  33.780  1.00  0.00           N  
ATOM   4059  CA  ASP B 248      -2.413  -0.703  33.877  1.00  0.00           C  
ATOM   4060  C   ASP B 248      -1.409  -0.374  32.760  1.00  0.00           C  
ATOM   4061  O   ASP B 248      -0.205  -0.288  33.022  1.00  0.00           O  
ATOM   4062  CB  ASP B 248      -2.790  -2.191  33.902  1.00  0.00           C  
ATOM   4063  CG  ASP B 248      -3.559  -2.574  35.171  1.00  0.00           C  
ATOM   4064  OD1 ASP B 248      -3.223  -2.014  36.251  1.00  0.00           O  
ATOM   4065  OD2 ASP B 248      -4.459  -3.429  35.075  1.00  0.00           O  
ATOM   4066  N   ALA B 249      -1.892  -0.096  31.541  1.00  0.00           N  
ATOM   4067  CA  ALA B 249      -1.036   0.351  30.445  1.00  0.00           C  
ATOM   4068  C   ALA B 249      -0.336   1.688  30.763  1.00  0.00           C  
ATOM   4069  O   ALA B 249       0.858   1.842  30.507  1.00  0.00           O  
ATOM   4070  CB  ALA B 249      -1.892   0.454  29.176  1.00  0.00           C  
ATOM   4071  N   ALA B 250      -1.043   2.626  31.404  1.00  0.00           N  
ATOM   4072  CA  ALA B 250      -0.518   3.944  31.772  1.00  0.00           C  
ATOM   4073  C   ALA B 250       0.586   3.909  32.846  1.00  0.00           C  
ATOM   4074  O   ALA B 250       1.293   4.903  33.027  1.00  0.00           O  
ATOM   4075  CB  ALA B 250      -1.690   4.826  32.207  1.00  0.00           C  
ATOM   4076  N   LYS B 251       0.770   2.789  33.536  1.00  0.00           N  
ATOM   4077  CA  LYS B 251       1.892   2.587  34.474  1.00  0.00           C  
ATOM   4078  C   LYS B 251       3.202   2.239  33.755  1.00  0.00           C  
ATOM   4079  O   LYS B 251       4.268   2.394  34.346  1.00  0.00           O  
ATOM   4080  CB  LYS B 251       1.540   1.478  35.479  1.00  0.00           C  
ATOM   4081  CG  LYS B 251       0.350   1.837  36.390  1.00  0.00           C  
ATOM   4082  CD  LYS B 251      -0.149   0.589  37.144  1.00  0.00           C  
ATOM   4083  CE  LYS B 251      -1.471   0.875  37.856  1.00  0.00           C  
ATOM   4084  NZ  LYS B 251      -2.203  -0.375  38.182  1.00  0.00           N  
ATOM   4085  N   ARG B 252       3.115   1.744  32.510  1.00  0.00           N  
ATOM   4086  CA  ARG B 252       4.233   1.190  31.738  1.00  0.00           C  
ATOM   4087  C   ARG B 252       4.599   2.042  30.519  1.00  0.00           C  
ATOM   4088  O   ARG B 252       5.778   2.273  30.254  1.00  0.00           O  
ATOM   4089  CB  ARG B 252       3.882  -0.236  31.291  1.00  0.00           C  
ATOM   4090  CG  ARG B 252       3.580  -1.182  32.474  1.00  0.00           C  
ATOM   4091  CD  ARG B 252       3.234  -2.603  31.992  1.00  0.00           C  
ATOM   4092  NE  ARG B 252       4.394  -3.247  31.347  1.00  0.00           N  
ATOM   4093  CZ  ARG B 252       5.434  -3.802  31.962  1.00  0.00           C  
ATOM   4094  NH1 ARG B 252       5.485  -3.940  33.256  1.00  0.00           N  
ATOM   4095  NH2 ARG B 252       6.451  -4.218  31.276  1.00  0.00           N  
ATOM   4096  N   ALA B 253       3.608   2.547  29.806  1.00  0.00           N  
ATOM   4097  CA  ALA B 253       3.809   3.345  28.609  1.00  0.00           C  
ATOM   4098  C   ALA B 253       4.513   4.691  28.908  1.00  0.00           C  
ATOM   4099  O   ALA B 253       4.344   5.272  29.978  1.00  0.00           O  
ATOM   4100  CB  ALA B 253       2.450   3.556  27.931  1.00  0.00           C  
ATOM   4101  N   SER B 254       5.266   5.206  27.934  1.00  0.00           N  
ATOM   4102  CA  SER B 254       5.776   6.581  27.970  1.00  0.00           C  
ATOM   4103  C   SER B 254       4.715   7.591  27.523  1.00  0.00           C  
ATOM   4104  O   SER B 254       4.630   8.688  28.079  1.00  0.00           O  
ATOM   4105  CB  SER B 254       7.024   6.711  27.094  1.00  0.00           C  
ATOM   4106  OG  SER B 254       6.768   6.358  25.753  1.00  0.00           O  
ATOM   4107  N   TYR B 255       3.899   7.199  26.543  1.00  0.00           N  
ATOM   4108  CA  TYR B 255       2.765   7.960  26.026  1.00  0.00           C  
ATOM   4109  C   TYR B 255       1.566   7.038  25.816  1.00  0.00           C  
ATOM   4110  O   TYR B 255       1.722   5.897  25.369  1.00  0.00           O  
ATOM   4111  CB  TYR B 255       3.133   8.639  24.703  1.00  0.00           C  
ATOM   4112  CG  TYR B 255       4.129   9.770  24.817  1.00  0.00           C  
ATOM   4113  CD1 TYR B 255       3.686  11.098  24.983  1.00  0.00           C  
ATOM   4114  CD2 TYR B 255       5.514   9.520  24.734  1.00  0.00           C  
ATOM   4115  CE1 TYR B 255       4.592  12.151  25.066  1.00  0.00           C  
ATOM   4116  CE2 TYR B 255       6.442  10.572  24.823  1.00  0.00           C  
ATOM   4117  CZ  TYR B 255       5.976  11.892  24.985  1.00  0.00           C  
ATOM   4118  OH  TYR B 255       6.873  12.919  25.060  1.00  0.00           O  
ATOM   4119  N   ILE B 256       0.355   7.550  26.079  1.00  0.00           N  
ATOM   4120  CA  ILE B 256      -0.890   6.818  25.846  1.00  0.00           C  
ATOM   4121  C   ILE B 256      -2.011   7.772  25.417  1.00  0.00           C  
ATOM   4122  O   ILE B 256      -2.140   8.879  25.936  1.00  0.00           O  
ATOM   4123  CB  ILE B 256      -1.256   5.968  27.088  1.00  0.00           C  
ATOM   4124  CG1 ILE B 256      -2.397   4.975  26.765  1.00  0.00           C  
ATOM   4125  CG2 ILE B 256      -1.603   6.832  28.313  1.00  0.00           C  
ATOM   4126  CD1 ILE B 256      -2.577   3.889  27.834  1.00  0.00           C  
ATOM   4127  N   THR B 257      -2.850   7.329  24.456  1.00  0.00           N  
ATOM   4128  CA  THR B 257      -4.089   8.033  24.113  1.00  0.00           C  
ATOM   4129  C   THR B 257      -5.197   7.688  25.106  1.00  0.00           C  
ATOM   4130  O   THR B 257      -5.445   6.499  25.330  1.00  0.00           O  
ATOM   4131  CB  THR B 257      -4.572   7.698  22.696  1.00  0.00           C  
ATOM   4132  OG1 THR B 257      -4.661   6.306  22.518  1.00  0.00           O  
ATOM   4133  CG2 THR B 257      -3.639   8.260  21.626  1.00  0.00           C  
ATOM   4134  N   PRO B 258      -5.918   8.665  25.664  1.00  0.00           N  
ATOM   4135  CA  PRO B 258      -7.123   8.383  26.432  1.00  0.00           C  
ATOM   4136  C   PRO B 258      -8.267   7.944  25.512  1.00  0.00           C  
ATOM   4137  O   PRO B 258      -8.279   8.244  24.310  1.00  0.00           O  
ATOM   4138  CB  PRO B 258      -7.443   9.692  27.161  1.00  0.00           C  
ATOM   4139  CG  PRO B 258      -6.965  10.747  26.166  1.00  0.00           C  
ATOM   4140  CD  PRO B 258      -5.726  10.102  25.526  1.00  0.00           C  
ATOM   4141  N   VAL B 259      -9.269   7.284  26.087  1.00  0.00           N  
ATOM   4142  CA  VAL B 259     -10.546   6.991  25.421  1.00  0.00           C  
ATOM   4143  C   VAL B 259     -11.691   7.361  26.360  1.00  0.00           C  
ATOM   4144  O   VAL B 259     -11.809   6.771  27.434  1.00  0.00           O  
ATOM   4145  CB  VAL B 259     -10.650   5.522  24.962  1.00  0.00           C  
ATOM   4146  CG1 VAL B 259     -11.968   5.284  24.218  1.00  0.00           C  
ATOM   4147  CG2 VAL B 259      -9.508   5.144  24.013  1.00  0.00           C  
ATOM   4148  N   PRO B 260     -12.550   8.339  26.009  1.00  0.00           N  
ATOM   4149  CA  PRO B 260     -12.527   9.149  24.794  1.00  0.00           C  
ATOM   4150  C   PRO B 260     -11.452  10.252  24.823  1.00  0.00           C  
ATOM   4151  O   PRO B 260     -10.815  10.486  25.845  1.00  0.00           O  
ATOM   4152  CB  PRO B 260     -13.939   9.727  24.706  1.00  0.00           C  
ATOM   4153  CG  PRO B 260     -14.315   9.924  26.182  1.00  0.00           C  
ATOM   4154  CD  PRO B 260     -13.668   8.722  26.855  1.00  0.00           C  
ATOM   4155  N   GLY B 261     -11.301  10.968  23.709  1.00  0.00           N  
ATOM   4156  CA  GLY B 261     -10.482  12.184  23.610  1.00  0.00           C  
ATOM   4157  C   GLY B 261      -9.058  11.978  23.077  1.00  0.00           C  
ATOM   4158  O   GLY B 261      -8.273  12.926  23.087  1.00  0.00           O  
ATOM   4159  N   GLY B 262      -8.730  10.768  22.598  1.00  0.00           N  
ATOM   4160  CA  GLY B 262      -7.463  10.458  21.949  1.00  0.00           C  
ATOM   4161  C   GLY B 262      -7.570  10.481  20.424  1.00  0.00           C  
ATOM   4162  O   GLY B 262      -7.556  11.539  19.801  1.00  0.00           O  
ATOM   4163  N   VAL B 263      -7.711   9.300  19.814  1.00  0.00           N  
ATOM   4164  CA  VAL B 263      -7.744   9.149  18.345  1.00  0.00           C  
ATOM   4165  C   VAL B 263      -9.037   9.689  17.718  1.00  0.00           C  
ATOM   4166  O   VAL B 263      -8.992  10.317  16.661  1.00  0.00           O  
ATOM   4167  CB  VAL B 263      -7.520   7.678  17.950  1.00  0.00           C  
ATOM   4168  CG1 VAL B 263      -7.543   7.479  16.430  1.00  0.00           C  
ATOM   4169  CG2 VAL B 263      -6.170   7.168  18.468  1.00  0.00           C  
ATOM   4170  N   GLY B 264     -10.177   9.482  18.346  1.00  0.00           N  
ATOM   4171  CA  GLY B 264     -11.500   9.790  17.792  1.00  0.00           C  
ATOM   4172  C   GLY B 264     -11.649  11.202  17.188  1.00  0.00           C  
ATOM   4173  O   GLY B 264     -12.079  11.323  16.043  1.00  0.00           O  
ATOM   4174  N   PRO B 265     -11.253  12.285  17.896  1.00  0.00           N  
ATOM   4175  CA  PRO B 265     -11.338  13.648  17.365  1.00  0.00           C  
ATOM   4176  C   PRO B 265     -10.475  13.895  16.124  1.00  0.00           C  
ATOM   4177  O   PRO B 265     -10.818  14.736  15.289  1.00  0.00           O  
ATOM   4178  CB  PRO B 265     -10.907  14.559  18.517  1.00  0.00           C  
ATOM   4179  CG  PRO B 265     -11.191  13.735  19.765  1.00  0.00           C  
ATOM   4180  CD  PRO B 265     -10.878  12.315  19.302  1.00  0.00           C  
ATOM   4181  N   MET B 266      -9.366  13.151  15.966  1.00  0.00           N  
ATOM   4182  CA  MET B 266      -8.449  13.312  14.845  1.00  0.00           C  
ATOM   4183  C   MET B 266      -9.048  12.877  13.512  1.00  0.00           C  
ATOM   4184  O   MET B 266      -8.706  13.458  12.493  1.00  0.00           O  
ATOM   4185  CB  MET B 266      -7.143  12.538  15.097  1.00  0.00           C  
ATOM   4186  CG  MET B 266      -6.324  13.113  16.255  1.00  0.00           C  
ATOM   4187  SD  MET B 266      -5.893  14.873  16.098  1.00  0.00           S  
ATOM   4188  CE  MET B 266      -4.952  14.866  14.555  1.00  0.00           C  
ATOM   4189  N   THR B 267      -9.972  11.919  13.497  1.00  0.00           N  
ATOM   4190  CA  THR B 267     -10.586  11.429  12.258  1.00  0.00           C  
ATOM   4191  C   THR B 267     -11.291  12.551  11.487  1.00  0.00           C  
ATOM   4192  O   THR B 267     -11.028  12.741  10.308  1.00  0.00           O  
ATOM   4193  CB  THR B 267     -11.573  10.292  12.550  1.00  0.00           C  
ATOM   4194  OG1 THR B 267     -10.931   9.261  13.274  1.00  0.00           O  
ATOM   4195  CG2 THR B 267     -12.135   9.655  11.279  1.00  0.00           C  
ATOM   4196  N   VAL B 268     -12.149  13.319  12.147  1.00  0.00           N  
ATOM   4197  CA  VAL B 268     -12.877  14.431  11.502  1.00  0.00           C  
ATOM   4198  C   VAL B 268     -11.945  15.621  11.231  1.00  0.00           C  
ATOM   4199  O   VAL B 268     -12.091  16.272  10.207  1.00  0.00           O  
ATOM   4200  CB  VAL B 268     -14.104  14.867  12.321  1.00  0.00           C  
ATOM   4201  CG1 VAL B 268     -14.876  16.000  11.636  1.00  0.00           C  
ATOM   4202  CG2 VAL B 268     -15.084  13.705  12.513  1.00  0.00           C  
ATOM   4203  N   ALA B 269     -10.970  15.903  12.111  1.00  0.00           N  
ATOM   4204  CA  ALA B 269      -9.984  16.950  11.860  1.00  0.00           C  
ATOM   4205  C   ALA B 269      -9.163  16.663  10.591  1.00  0.00           C  
ATOM   4206  O   ALA B 269      -8.982  17.545   9.756  1.00  0.00           O  
ATOM   4207  CB  ALA B 269      -9.089  17.096  13.093  1.00  0.00           C  
ATOM   4208  N   THR B 270      -8.758  15.403  10.386  1.00  0.00           N  
ATOM   4209  CA  THR B 270      -8.009  14.974   9.194  1.00  0.00           C  
ATOM   4210  C   THR B 270      -8.877  14.996   7.934  1.00  0.00           C  
ATOM   4211  O   THR B 270      -8.367  15.310   6.872  1.00  0.00           O  
ATOM   4212  CB  THR B 270      -7.416  13.576   9.392  1.00  0.00           C  
ATOM   4213  OG1 THR B 270      -6.684  13.523  10.595  1.00  0.00           O  
ATOM   4214  CG2 THR B 270      -6.458  13.188   8.275  1.00  0.00           C  
ATOM   4215  N   LEU B 271     -10.181  14.737   8.025  1.00  0.00           N  
ATOM   4216  CA  LEU B 271     -11.099  14.898   6.890  1.00  0.00           C  
ATOM   4217  C   LEU B 271     -11.126  16.353   6.389  1.00  0.00           C  
ATOM   4218  O   LEU B 271     -11.108  16.607   5.190  1.00  0.00           O  
ATOM   4219  CB  LEU B 271     -12.499  14.440   7.336  1.00  0.00           C  
ATOM   4220  CG  LEU B 271     -13.587  14.620   6.269  1.00  0.00           C  
ATOM   4221  CD1 LEU B 271     -13.361  13.685   5.099  1.00  0.00           C  
ATOM   4222  CD2 LEU B 271     -14.957  14.329   6.890  1.00  0.00           C  
ATOM   4223  N   ILE B 272     -11.147  17.305   7.324  1.00  0.00           N  
ATOM   4224  CA  ILE B 272     -11.099  18.745   7.022  1.00  0.00           C  
ATOM   4225  C   ILE B 272      -9.738  19.128   6.431  1.00  0.00           C  
ATOM   4226  O   ILE B 272      -9.680  19.841   5.423  1.00  0.00           O  
ATOM   4227  CB  ILE B 272     -11.448  19.536   8.307  1.00  0.00           C  
ATOM   4228  CG1 ILE B 272     -12.894  19.256   8.785  1.00  0.00           C  
ATOM   4229  CG2 ILE B 272     -11.235  21.037   8.147  1.00  0.00           C  
ATOM   4230  CD1 ILE B 272     -14.005  19.550   7.768  1.00  0.00           C  
ATOM   4231  N   GLU B 273      -8.643  18.610   6.983  1.00  0.00           N  
ATOM   4232  CA  GLU B 273      -7.287  18.803   6.465  1.00  0.00           C  
ATOM   4233  C   GLU B 273      -7.144  18.249   5.028  1.00  0.00           C  
ATOM   4234  O   GLU B 273      -6.658  18.956   4.152  1.00  0.00           O  
ATOM   4235  CB  GLU B 273      -6.292  18.151   7.436  1.00  0.00           C  
ATOM   4236  CG  GLU B 273      -4.820  18.436   7.097  1.00  0.00           C  
ATOM   4237  CD  GLU B 273      -3.853  17.799   8.125  1.00  0.00           C  
ATOM   4238  OE1 GLU B 273      -2.850  18.454   8.464  1.00  0.00           O  
ATOM   4239  OE2 GLU B 273      -4.126  16.664   8.578  1.00  0.00           O  
ATOM   4240  N   ASN B 274      -7.663  17.045   4.761  1.00  0.00           N  
ATOM   4241  CA  ASN B 274      -7.686  16.452   3.424  1.00  0.00           C  
ATOM   4242  C   ASN B 274      -8.476  17.319   2.425  1.00  0.00           C  
ATOM   4243  O   ASN B 274      -8.046  17.492   1.292  1.00  0.00           O  
ATOM   4244  CB  ASN B 274      -8.324  15.053   3.489  1.00  0.00           C  
ATOM   4245  CG  ASN B 274      -7.402  13.935   3.957  1.00  0.00           C  
ATOM   4246  OD1 ASN B 274      -6.217  14.074   4.180  1.00  0.00           O  
ATOM   4247  ND2 ASN B 274      -7.941  12.740   4.048  1.00  0.00           N  
ATOM   4248  N   THR B 275      -9.615  17.884   2.838  1.00  0.00           N  
ATOM   4249  CA  THR B 275     -10.431  18.742   1.956  1.00  0.00           C  
ATOM   4250  C   THR B 275      -9.686  20.026   1.589  1.00  0.00           C  
ATOM   4251  O   THR B 275      -9.735  20.452   0.438  1.00  0.00           O  
ATOM   4252  CB  THR B 275     -11.776  19.084   2.614  1.00  0.00           C  
ATOM   4253  OG1 THR B 275     -12.444  17.914   3.017  1.00  0.00           O  
ATOM   4254  CG2 THR B 275     -12.708  19.818   1.660  1.00  0.00           C  
ATOM   4255  N   LEU B 276      -8.954  20.619   2.543  1.00  0.00           N  
ATOM   4256  CA  LEU B 276      -8.089  21.759   2.252  1.00  0.00           C  
ATOM   4257  C   LEU B 276      -6.932  21.370   1.323  1.00  0.00           C  
ATOM   4258  O   LEU B 276      -6.662  22.089   0.373  1.00  0.00           O  
ATOM   4259  CB  LEU B 276      -7.575  22.360   3.570  1.00  0.00           C  
ATOM   4260  CG  LEU B 276      -6.612  23.552   3.369  1.00  0.00           C  
ATOM   4261  CD1 LEU B 276      -7.293  24.757   2.731  1.00  0.00           C  
ATOM   4262  CD2 LEU B 276      -6.047  23.988   4.720  1.00  0.00           C  
ATOM   4263  N   GLN B 277      -6.285  20.229   1.569  1.00  0.00           N  
ATOM   4264  CA  GLN B 277      -5.212  19.717   0.718  1.00  0.00           C  
ATOM   4265  C   GLN B 277      -5.690  19.528  -0.726  1.00  0.00           C  
ATOM   4266  O   GLN B 277      -5.024  19.997  -1.651  1.00  0.00           O  
ATOM   4267  CB  GLN B 277      -4.681  18.404   1.314  1.00  0.00           C  
ATOM   4268  CG  GLN B 277      -3.498  17.855   0.487  1.00  0.00           C  
ATOM   4269  CD  GLN B 277      -2.955  16.517   0.975  1.00  0.00           C  
ATOM   4270  OE1 GLN B 277      -3.424  15.894   1.908  1.00  0.00           O  
ATOM   4271  NE2 GLN B 277      -1.922  16.026   0.323  1.00  0.00           N  
ATOM   4272  N   ALA B 278      -6.861  18.912  -0.928  1.00  0.00           N  
ATOM   4273  CA  ALA B 278      -7.433  18.727  -2.256  1.00  0.00           C  
ATOM   4274  C   ALA B 278      -7.604  20.064  -2.994  1.00  0.00           C  
ATOM   4275  O   ALA B 278      -7.193  20.195  -4.145  1.00  0.00           O  
ATOM   4276  CB  ALA B 278      -8.769  17.982  -2.107  1.00  0.00           C  
ATOM   4277  N   CYS B 279      -8.134  21.081  -2.318  1.00  0.00           N  
ATOM   4278  CA  CYS B 279      -8.290  22.427  -2.873  1.00  0.00           C  
ATOM   4279  C   CYS B 279      -6.940  23.049  -3.238  1.00  0.00           C  
ATOM   4280  O   CYS B 279      -6.748  23.504  -4.363  1.00  0.00           O  
ATOM   4281  CB  CYS B 279      -9.055  23.281  -1.854  1.00  0.00           C  
ATOM   4282  SG  CYS B 279      -9.394  24.937  -2.509  1.00  0.00           S  
ATOM   4283  N   VAL B 280      -5.994  23.076  -2.291  1.00  0.00           N  
ATOM   4284  CA  VAL B 280      -4.735  23.826  -2.398  1.00  0.00           C  
ATOM   4285  C   VAL B 280      -3.729  23.150  -3.326  1.00  0.00           C  
ATOM   4286  O   VAL B 280      -3.021  23.837  -4.055  1.00  0.00           O  
ATOM   4287  CB  VAL B 280      -4.132  24.060  -1.003  1.00  0.00           C  
ATOM   4288  CG1 VAL B 280      -2.743  24.703  -1.041  1.00  0.00           C  
ATOM   4289  CG2 VAL B 280      -5.028  24.989  -0.172  1.00  0.00           C  
ATOM   4290  N   GLU B 281      -3.639  21.819  -3.310  1.00  0.00           N  
ATOM   4291  CA  GLU B 281      -2.617  21.071  -4.055  1.00  0.00           C  
ATOM   4292  C   GLU B 281      -3.110  20.555  -5.411  1.00  0.00           C  
ATOM   4293  O   GLU B 281      -2.306  20.451  -6.339  1.00  0.00           O  
ATOM   4294  CB  GLU B 281      -2.088  19.892  -3.219  1.00  0.00           C  
ATOM   4295  CG  GLU B 281      -1.317  20.313  -1.960  1.00  0.00           C  
ATOM   4296  CD  GLU B 281      -0.765  19.103  -1.155  1.00  0.00           C  
ATOM   4297  OE1 GLU B 281      -0.361  19.313   0.006  1.00  0.00           O  
ATOM   4298  OE2 GLU B 281      -0.781  17.962  -1.662  1.00  0.00           O  
ATOM   4299  N   TYR B 282      -4.401  20.228  -5.561  1.00  0.00           N  
ATOM   4300  CA  TYR B 282      -4.892  19.497  -6.730  1.00  0.00           C  
ATOM   4301  C   TYR B 282      -5.882  20.275  -7.598  1.00  0.00           C  
ATOM   4302  O   TYR B 282      -5.899  20.046  -8.811  1.00  0.00           O  
ATOM   4303  CB  TYR B 282      -5.502  18.149  -6.302  1.00  0.00           C  
ATOM   4304  CG  TYR B 282      -4.653  17.306  -5.367  1.00  0.00           C  
ATOM   4305  CD1 TYR B 282      -3.255  17.262  -5.495  1.00  0.00           C  
ATOM   4306  CD2 TYR B 282      -5.268  16.576  -4.328  1.00  0.00           C  
ATOM   4307  CE1 TYR B 282      -2.470  16.537  -4.580  1.00  0.00           C  
ATOM   4308  CE2 TYR B 282      -4.496  15.846  -3.407  1.00  0.00           C  
ATOM   4309  CZ  TYR B 282      -3.095  15.839  -3.530  1.00  0.00           C  
ATOM   4310  OH  TYR B 282      -2.333  15.172  -2.604  1.00  0.00           O  
ATOM   4311  N   HIS B 283      -6.680  21.163  -7.031  1.00  0.00           N  
ATOM   4312  CA  HIS B 283      -7.778  21.811  -7.765  1.00  0.00           C  
ATOM   4313  C   HIS B 283      -7.556  23.296  -8.031  1.00  0.00           C  
ATOM   4314  O   HIS B 283      -7.917  23.769  -9.102  1.00  0.00           O  
ATOM   4315  CB  HIS B 283      -9.097  21.602  -7.011  1.00  0.00           C  
ATOM   4316  CG  HIS B 283      -9.420  20.180  -6.675  1.00  0.00           C  
ATOM   4317  ND1 HIS B 283     -10.141  19.784  -5.562  1.00  0.00           N  
ATOM   4318  CD2 HIS B 283      -9.088  19.034  -7.350  1.00  0.00           C  
ATOM   4319  CE1 HIS B 283     -10.222  18.456  -5.563  1.00  0.00           C  
ATOM   4320  NE2 HIS B 283      -9.590  17.960  -6.643  1.00  0.00           N  
ATOM   4321  N   ASP B 284      -6.981  24.034  -7.076  1.00  0.00           N  
ATOM   4322  CA  ASP B 284      -6.756  25.476  -7.176  1.00  0.00           C  
ATOM   4323  C   ASP B 284      -5.370  25.860  -6.625  1.00  0.00           C  
ATOM   4324  O   ASP B 284      -5.262  26.671  -5.695  1.00  0.00           O  
ATOM   4325  CB  ASP B 284      -7.928  26.206  -6.502  1.00  0.00           C  
ATOM   4326  CG  ASP B 284      -7.935  27.716  -6.754  1.00  0.00           C  
ATOM   4327  OD1 ASP B 284      -7.731  28.125  -7.908  1.00  0.00           O  
ATOM   4328  OD2 ASP B 284      -8.226  28.452  -5.781  1.00  0.00           O  
ATOM   4329  N   PRO B 285      -4.285  25.225  -7.154  1.00  0.00           N  
ATOM   4330  CA  PRO B 285      -2.934  25.541  -6.743  1.00  0.00           C  
ATOM   4331  C   PRO B 285      -2.591  26.981  -7.129  1.00  0.00           C  
ATOM   4332  O   PRO B 285      -2.961  27.462  -8.203  1.00  0.00           O  
ATOM   4333  CB  PRO B 285      -2.031  24.520  -7.446  1.00  0.00           C  
ATOM   4334  CG  PRO B 285      -2.812  24.188  -8.719  1.00  0.00           C  
ATOM   4335  CD  PRO B 285      -4.265  24.260  -8.253  1.00  0.00           C  
ATOM   4336  N   GLN B 286      -1.876  27.655  -6.254  1.00  0.00           N  
ATOM   4337  CA  GLN B 286      -1.290  28.963  -6.529  1.00  0.00           C  
ATOM   4338  C   GLN B 286       0.200  28.763  -6.817  1.00  0.00           C  
ATOM   4339  O   GLN B 286       0.854  27.988  -6.115  1.00  0.00           O  
ATOM   4340  CB  GLN B 286      -1.513  29.908  -5.344  1.00  0.00           C  
ATOM   4341  CG  GLN B 286      -2.991  30.058  -4.946  1.00  0.00           C  
ATOM   4342  CD  GLN B 286      -3.880  30.572  -6.092  1.00  0.00           C  
ATOM   4343  OE1 GLN B 286      -3.761  31.697  -6.541  1.00  0.00           O  
ATOM   4344  NE2 GLN B 286      -4.797  29.764  -6.585  1.00  0.00           N  
ATOM   4345  N   ASP B 287       0.721  29.457  -7.826  1.00  0.00           N  
ATOM   4346  CA  ASP B 287       2.165  29.509  -8.043  1.00  0.00           C  
ATOM   4347  C   ASP B 287       2.815  30.207  -6.835  1.00  0.00           C  
ATOM   4348  O   ASP B 287       2.393  31.293  -6.443  1.00  0.00           O  
ATOM   4349  CB  ASP B 287       2.496  30.232  -9.363  1.00  0.00           C  
ATOM   4350  CG  ASP B 287       2.078  29.453 -10.616  1.00  0.00           C  
ATOM   4351  OD1 ASP B 287       2.143  28.202 -10.608  1.00  0.00           O  
ATOM   4352  OD2 ASP B 287       1.719  30.115 -11.624  1.00  0.00           O  
ATOM   4353  N   GLU B 288       3.810  29.534  -6.202  1.00  0.00           N  
ATOM   4354  CA  GLU B 288       4.643  30.147  -5.154  1.00  0.00           C  
ATOM   4355  C   GLU B 288       5.657  31.138  -5.743  1.00  0.00           C  
ATOM   4356  O   GLU B 288       6.225  30.868  -6.827  1.00  0.00           O  
ATOM   4357  CB  GLU B 288       5.359  29.089  -4.290  1.00  0.00           C  
ATOM   4358  CG  GLU B 288       4.422  28.372  -3.288  1.00  0.00           C  
ATOM   4359  CD  GLU B 288       5.170  27.527  -2.223  1.00  0.00           C  
ATOM   4360  OE1 GLU B 288       4.546  27.240  -1.173  1.00  0.00           O  
ATOM   4361  OE2 GLU B 288       6.349  27.173  -2.421  1.00  0.00           O  
ATOM   4362  OXT GLU B 288       5.855  32.185  -5.088  1.00  0.00           O  
CONECT    1    2                                                      
CONECT    2    3    5    1                                            
CONECT    3    9    4    4    2                                       
CONECT    4    3    3                                                 
CONECT    5    2    6                                                 
CONECT    6    5    7                                                 
CONECT    7    6    8                                                 
CONECT    8    7                                                      
CONECT    9   10    3                                                 
CONECT   10   13   11    9                                            
CONECT   11   14   12   12   10                                       
CONECT   12   11   11                                                 
CONECT   13   10                                                      
CONECT   14   15   11                                                 
CONECT   15   16   18   14                                            
CONECT   16   17   17   19   15                                       
CONECT   17   16   16                                                 
CONECT   18   15                                                      
CONECT   19   20   16                                                 
CONECT   20   21   23   19                                            
CONECT   21   28   22   22   20                                       
CONECT   22   21   21                                                 
CONECT   23   20   24                                                 
CONECT   24   23   25                                                 
CONECT   25   24   26                                                 
CONECT   26   25   27                                                 
CONECT   27   26                                                      
CONECT   28   29   21                                                 
CONECT   29   32   30   28                                            
CONECT   30   31   31   36   29                                       
CONECT   31   30   30                                                 
CONECT   32   34   33   29                                            
CONECT   33   32   35                                                 
CONECT   34   32                                                      
CONECT   35   33                                                      
CONECT   36   37   30                                                 
CONECT   37   38   40   36                                            
CONECT   38   44   39   39   37                                       
CONECT   39   38   38                                                 
CONECT   40   42   37   41                                            
CONECT   41   40   43                                                 
CONECT   42   40                                                      
CONECT   43   41                                                      
CONECT   44   45   38                                                 
CONECT   45   46   48   44                                            
CONECT   46   47   47   52   45                                       
CONECT   47   46   46                                                 
CONECT   48   49   45                                                 
CONECT   49   51   51   50   48                                       
CONECT   50   49                                                      
CONECT   51   49   49                                                 
CONECT   52   53   46                                                 
CONECT   53   54   52                                                 
CONECT   54   55   55   56   53                                       
CONECT   55   54   54                                                 
CONECT   56   57   54                                                 
CONECT   57   58   60   56                                            
CONECT   58   59   59   57   65                                       
CONECT   59   58   58                                                 
CONECT   60   61   57                                                 
CONECT   61   62   60                                                 
CONECT   62   63   61                                                 
CONECT   63   64   62                                                 
CONECT   64   63                                                      
CONECT   65   58   66                                                 
CONECT   66   67   65   69                                            
CONECT   67   68   68   66   72                                       
CONECT   68   67   67                                                 
CONECT   69   66   70   71                                            
CONECT   70   69                                                      
CONECT   71   69                                                      
CONECT   72   67   73                                                 
CONECT   73   74   72   76                                            
CONECT   74   75   75   80   73                                       
CONECT   75   74   74                                                 
CONECT   76   73   78   77                                            
CONECT   77   76   79                                                 
CONECT   78   76                                                      
CONECT   79   77                                                      
CONECT   80   81   74                                                 
CONECT   81   82   84   80                                            
CONECT   82   83   83   85   81                                       
CONECT   83   82   82                                                 
CONECT   84   81                                                      
CONECT   85   86   82                                                 
CONECT   86   89   87   85                                            
CONECT   87   88   88   86   94                                       
CONECT   88   87   87                                                 
CONECT   89   90   86                                                 
CONECT   90   91   89                                                 
CONECT   91   93   92   92   90                                       
CONECT   92   91   91                                                 
CONECT   93   91                                                      
CONECT   94   87   95                                                 
CONECT   95   96   94   98                                            
CONECT   96   97   97   95  103                                       
CONECT   97   96   96                                                 
CONECT   98   95   99                                                 
CONECT   99   98  100                                                 
CONECT  100   99  102  101  101                                       
CONECT  101  100  100                                                 
CONECT  102  100                                                      
CONECT  103   96  104                                                 
CONECT  104  105  103  107                                            
CONECT  105  110  106  106  104                                       
CONECT  106  105  105                                                 
CONECT  107  104  108  109                                            
CONECT  108  107                                                      
CONECT  109  107                                                      
CONECT  110  111  105                                                 
CONECT  111  112  114  110                                            
CONECT  112  113  113  121  111                                       
CONECT  113  112  112                                                 
CONECT  114  115  111                                                 
CONECT  115  116  114                                                 
CONECT  116  117  115                                                 
CONECT  117  118  118  116                                            
CONECT  118  119  120  117  117                                       
CONECT  119  118                                                      
CONECT  120  118                                                      
CONECT  121  122  112                                                 
CONECT  122  123  125  121                                            
CONECT  123  124  124  122  127                                       
CONECT  124  123  123                                                 
CONECT  125  122  126                                                 
CONECT  126  125                                                      
CONECT  127  123  128                                                 
CONECT  128  129  127  131                                            
CONECT  129  130  130  136  128                                       
CONECT  130  129  129                                                 
CONECT  131  128  132                                                 
CONECT  132  131  133                                                 
CONECT  133  132  135  135  134                                       
CONECT  134  133                                                      
CONECT  135  133  133                                                 
CONECT  136  137  129                                                 
CONECT  137  138  140  136                                            
CONECT  138  139  139  143  137                                       
CONECT  139  138  138                                                 
CONECT  140  141  137  142                                            
CONECT  141  140                                                      
CONECT  142  140                                                      
CONECT  143  144  138                                                 
CONECT  144  147  145  143                                            
CONECT  145  146  146  144  148                                       
CONECT  146  145  145                                                 
CONECT  147  144                                                      
CONECT  148  145  149                                                 
CONECT  149  150  148  152                                            
CONECT  150  151  151  149  157                                       
CONECT  151  150  150                                                 
CONECT  152  149  153                                                 
CONECT  153  152  154                                                 
CONECT  154  153  156  155  155                                       
CONECT  155  154  154                                                 
CONECT  156  154                                                      
CONECT  157  150  158                                                 
CONECT  158  159  157  161                                            
CONECT  159  166  160  160  158                                       
CONECT  160  159  159                                                 
CONECT  161  158  162                                                 
CONECT  162  161  163                                                 
CONECT  163  162  164                                                 
CONECT  164  163  165                                                 
CONECT  165  164                                                      
CONECT  166  167  159                                                 
CONECT  167  168  170  166                                            
CONECT  168  169  169  173  167                                       
CONECT  169  168  168                                                 
CONECT  170  171  167  172                                            
CONECT  171  170                                                      
CONECT  172  170                                                      
CONECT  173  174  168                                                 
CONECT  174  175  177  173                                            
CONECT  175  176  176  174  182                                       
CONECT  176  175  175                                                 
CONECT  177  178  174                                                 
CONECT  178  179  177                                                 
CONECT  179  181  180  180  178                                       
CONECT  180  179  179                                                 
CONECT  181  179                                                      
CONECT  182  175  183                                                 
CONECT  183  184  182  186                                            
CONECT  184  185  185  187  183                                       
CONECT  185  184  184                                                 
CONECT  186  183                                                      
CONECT  187  188  184                                                 
CONECT  188  189  191  187                                            
CONECT  189  198  190  190  188                                       
CONECT  190  189  189                                                 
CONECT  191  188  192                                                 
CONECT  192  191  193                                                 
CONECT  193  194  192                                                 
CONECT  194  195  195  193                                            
CONECT  195  197  194  194  196                                       
CONECT  196  195                                                      
CONECT  197  195                                                      
CONECT  198  199  189                                                 
CONECT  199  200  202  198                                            
CONECT  200  201  201  199  206                                       
CONECT  201  200  200                                                 
CONECT  202  204  203  199                                            
CONECT  203  205  202                                                 
CONECT  204  202                                                      
CONECT  205  203                                                      
CONECT  206  200  207                                                 
CONECT  207  208  206  210                                            
CONECT  208  209  209  207  211                                       
CONECT  209  208  208                                                 
CONECT  210  207                                                      
CONECT  211  208  212                                                 
CONECT  212  213  211  215                                            
CONECT  213  216  214  214  212                                       
CONECT  214  213  213                                                 
CONECT  215  212                                                      
CONECT  216  217  213                                                 
CONECT  217  218  216                                                 
CONECT  218  219  219  217  220                                       
CONECT  219  218  218                                                 
CONECT  220  218  221                                                 
CONECT  221  220  222  224                                            
CONECT  222  223  223  228  221                                       
CONECT  223  222  222                                                 
CONECT  224  221  225                                                 
CONECT  225  224  227  226                                            
CONECT  226  225                                                      
CONECT  227  225                                                      
CONECT  228  229  222                                                 
CONECT  229  232  228  230                                            
CONECT  230  229  239  231  231                                       
CONECT  231  230  230                                                 
CONECT  232  229  233                                                 
CONECT  233  232  234                                                 
CONECT  234  233  235                                                 
CONECT  235  234  236  236                                            
CONECT  236  235  235  237  238                                       
CONECT  237  236                                                      
CONECT  238  236                                                      
CONECT  239  230  240                                                 
CONECT  240  239  243  241                                            
CONECT  241  240  242  242  244                                       
CONECT  242  241  241                                                 
CONECT  243  240                                                      
CONECT  244  241  245  250                                            
CONECT  245  246  244  248                                            
CONECT  246  247  247  251  245                                       
CONECT  247  246  246                                                 
CONECT  248  245  249                                                 
CONECT  249  250  248                                                 
CONECT  250  244  249                                                 
CONECT  251  252  246                                                 
CONECT  252  251  253                                                 
CONECT  253  252  255  254  254                                       
CONECT  254  253  253                                                 
CONECT  255  253  256                                                 
CONECT  256  257  255  259                                            
CONECT  257  258  258  263  256                                       
CONECT  258  257  257                                                 
CONECT  259  256  260                                                 
CONECT  260  259  262  261                                            
CONECT  261  260                                                      
CONECT  262  260                                                      
CONECT  263  264  257                                                 
CONECT  264  267  263  265                                            
CONECT  265  264  268  266  266                                       
CONECT  266  265  265                                                 
CONECT  267  264                                                      
CONECT  268  269  265                                                 
CONECT  269  270  268  272                                            
CONECT  270  271  271  269  275                                       
CONECT  271  270  270                                                 
CONECT  272  269  274  273                                            
CONECT  273  272                                                      
CONECT  274  272                                                      
CONECT  275  270  276                                                 
CONECT  276  279  277  275                                            
CONECT  277  282  276  278  278                                       
CONECT  278  277  277                                                 
CONECT  279  280  276  281                                            
CONECT  280  279                                                      
CONECT  281  279                                                      
CONECT  282  283  277                                                 
CONECT  283  284  286  282                                            
CONECT  284  285  285  283  290                                       
CONECT  285  284  284                                                 
CONECT  286  287  283                                                 
CONECT  287  289  286  288                                            
CONECT  288  287                                                      
CONECT  289  287                                                      
CONECT  290  284  291                                                 
CONECT  291  292  290  294                                            
CONECT  292  297  291  293  293                                       
CONECT  293  292  292                                                 
CONECT  294  291  295  296                                            
CONECT  295  294                                                      
CONECT  296  294                                                      
CONECT  297  298  292                                                 
CONECT  298  299  297                                                 
CONECT  299  300  300  301  298                                       
CONECT  300  299  299                                                 
CONECT  301  302  299                                                 
CONECT  302  305  301  303                                            
CONECT  303  302  304  304  307                                       
CONECT  304  303  303                                                 
CONECT  305  306  302                                                 
CONECT  306  305                                                      
CONECT  307  303  308                                                 
CONECT  308  307  309  311                                            
CONECT  309  315  310  310  308                                       
CONECT  310  309  309                                                 
CONECT  311  308  312                                                 
CONECT  312  311  313  313  314                                       
CONECT  313  312  312                                                 
CONECT  314  312                                                      
CONECT  315  316  321  309                                            
CONECT  316  319  315  317                                            
CONECT  317  316  318  318  322                                       
CONECT  318  317  317                                                 
CONECT  319  320  316                                                 
CONECT  320  319  321                                                 
CONECT  321  320  315                                                 
CONECT  322  317  323                                                 
CONECT  323  322  324  326                                            
CONECT  324  327  323  325  325                                       
CONECT  325  324  324                                                 
CONECT  326  323                                                      
CONECT  327  328  324                                                 
CONECT  328  329  331  327                                            
CONECT  329  333  330  330  328                                       
CONECT  330  329  329                                                 
CONECT  331  328  332                                                 
CONECT  332  331                                                      
CONECT  333  334  329                                                 
CONECT  334  337  335  333                                            
CONECT  335  334  336  336  342                                       
CONECT  336  335  335                                                 
CONECT  337  338  334                                                 
CONECT  338  339  337                                                 
CONECT  339  341  340  340  338                                       
CONECT  340  339  339                                                 
CONECT  341  339                                                      
CONECT  342  335  343                                                 
CONECT  343  342  344  346                                            
CONECT  344  343  345  345  350                                       
CONECT  345  344  344                                                 
CONECT  346  343  347  348                                            
CONECT  347  349  346                                                 
CONECT  348  346                                                      
CONECT  349  347                                                      
CONECT  350  344  351                                                 
CONECT  351  352  350  354                                            
CONECT  352  362  353  353  351                                       
CONECT  353  352  352                                                 
CONECT  354  351  355                                                 
CONECT  355  354  357  357  356                                       
CONECT  356  355  358  358                                            
CONECT  357  355  355  359                                            
CONECT  358  356  356  360                                            
CONECT  359  357  360  360                                            
CONECT  360  359  359  358  361                                       
CONECT  361  360                                                      
CONECT  362  363  352                                                 
CONECT  363  366  364  362                                            
CONECT  364  369  365  365  363                                       
CONECT  365  364  364                                                 
CONECT  366  367  368  363                                            
CONECT  367  366                                                      
CONECT  368  366                                                      
CONECT  369  370  364                                                 
CONECT  370  373  369  371                                            
CONECT  371  370  372  372  374                                       
CONECT  372  371  371                                                 
CONECT  373  370                                                      
CONECT  374  371  375                                                 
CONECT  375  374  376  378                                            
CONECT  376  375  377  377  380                                       
CONECT  377  376  376                                                 
CONECT  378  375  379                                                 
CONECT  379  378                                                      
CONECT  380  376  381                                                 
CONECT  381  382  380  384                                            
CONECT  382  389  383  383  381                                       
CONECT  383  382  382                                                 
CONECT  384  381  385                                                 
CONECT  385  384  386                                                 
CONECT  386  385  387                                                 
CONECT  387  386  388                                                 
CONECT  388  387                                                      
CONECT  389  390  382                                                 
CONECT  390  393  391  389                                            
CONECT  391  392  392  390  400                                       
CONECT  392  391  391                                                 
CONECT  393  394  390                                                 
CONECT  394  395  393                                                 
CONECT  395  396  394                                                 
CONECT  396  397  397  395                                            
CONECT  397  398  399  396  396                                       
CONECT  398  397                                                      
CONECT  399  397                                                      
CONECT  400  391  401                                                 
CONECT  401  400  404  402                                            
CONECT  402  401  403  403  409                                       
CONECT  403  402  402                                                 
CONECT  404  401  405                                                 
CONECT  405  404  406                                                 
CONECT  406  405  407                                                 
CONECT  407  406  408                                                 
CONECT  408  407                                                      
CONECT  409  402  410                                                 
CONECT  410  409  411  413                                            
CONECT  411  414  412  412  410                                       
CONECT  412  411  411                                                 
CONECT  413  410                                                      
CONECT  414  415  411                                                 
CONECT  415  416  418  414                                            
CONECT  416  420  417  417  415                                       
CONECT  417  416  416                                                 
CONECT  418  415  419                                                 
CONECT  419  418                                                      
CONECT  420  421  416                                                 
CONECT  421  424  422  420                                            
CONECT  422  421  423  423  429                                       
CONECT  423  422  422                                                 
CONECT  424  425  421                                                 
CONECT  425  426  424                                                 
CONECT  426  427  427  428  425                                       
CONECT  427  426  426                                                 
CONECT  428  426                                                      
CONECT  429  422  430                                                 
CONECT  430  429  431  433                                            
CONECT  431  430  432  432  438                                       
CONECT  432  431  431                                                 
CONECT  433  430  434                                                 
CONECT  434  433  435                                                 
CONECT  435  434  437  437  436                                       
CONECT  436  435                                                      
CONECT  437  435  435                                                 
CONECT  438  431  439                                                 
CONECT  439  440  438  442                                            
CONECT  440  445  441  441  439                                       
CONECT  441  440  440                                                 
CONECT  442  439  444  443                                            
CONECT  443  442                                                      
CONECT  444  442                                                      
CONECT  445  446  440                                                 
CONECT  446  447  445                                                 
CONECT  447  448  448  446  449                                       
CONECT  448  447  447                                                 
CONECT  449  447  450                                                 
CONECT  450  451  449  453                                            
CONECT  451  452  452  460  450                                       
CONECT  452  451  451                                                 
CONECT  453  450  454                                                 
CONECT  454  453  455  455  456                                       
CONECT  455  454  454  457                                            
CONECT  456  454  458  458                                            
CONECT  457  455  459  459                                            
CONECT  458  456  456  459                                            
CONECT  459  457  457  458                                            
CONECT  460  461  451                                                 
CONECT  461  464  462  460                                            
CONECT  462  461  467  463  463                                       
CONECT  463  462  462                                                 
CONECT  464  465  466  461                                            
CONECT  465  464                                                      
CONECT  466  464                                                      
CONECT  467  468  462                                                 
CONECT  468  469  467  471                                            
CONECT  469  470  470  473  468                                       
CONECT  470  469  469                                                 
CONECT  471  468  472                                                 
CONECT  472  471                                                      
CONECT  473  474  469                                                 
CONECT  474  477  475  473                                            
CONECT  475  484  474  476  476                                       
CONECT  476  475  475                                                 
CONECT  477  478  474                                                 
CONECT  478  479  477                                                 
CONECT  479  480  478                                                 
CONECT  480  481  481  479                                            
CONECT  481  483  480  480  482                                       
CONECT  482  481                                                      
CONECT  483  481                                                      
CONECT  484  485  475                                                 
CONECT  485  486  484  488                                            
CONECT  486  487  487  485  490                                       
CONECT  487  486  486                                                 
CONECT  488  485  489                                                 
CONECT  489  488                                                      
CONECT  490  486  491                                                 
CONECT  491  492  490  494                                            
CONECT  492  502  491  493  493                                       
CONECT  493  492  492                                                 
CONECT  494  491  495                                                 
CONECT  495  496  496  494  497                                       
CONECT  496  498  495  495                                            
CONECT  497  495  499  499                                            
CONECT  498  496  500  500                                            
CONECT  499  500  497  497                                            
CONECT  500  498  498  501  499                                       
CONECT  501  500                                                      
CONECT  502  503  492                                                 
CONECT  503  506  504  502                                            
CONECT  504  505  505  503  510                                       
CONECT  505  504  504                                                 
CONECT  506  507  503                                                 
CONECT  507  509  509  506  508                                       
CONECT  508  507                                                      
CONECT  509  507  507                                                 
CONECT  510  504  511                                                 
CONECT  511  512  510  514                                            
CONECT  512  518  511  513  513                                       
CONECT  513  512  512                                                 
CONECT  514  511  515                                                 
CONECT  515  517  514  516                                            
CONECT  516  515                                                      
CONECT  517  515                                                      
CONECT  518  524  519  512                                            
CONECT  519  522  518  520                                            
CONECT  520  519  525  521  521                                       
CONECT  521  520  520                                                 
CONECT  522  523  519                                                 
CONECT  523  522  524                                                 
CONECT  524  523  518                                                 
CONECT  525  520  526                                                 
CONECT  526  525  527  529                                            
CONECT  527  534  526  528  528                                       
CONECT  528  527  527                                                 
CONECT  529  526  530                                                 
CONECT  530  529  531                                                 
CONECT  531  530  533  533  532                                       
CONECT  532  531                                                      
CONECT  533  531  531                                                 
CONECT  534  535  527                                                 
CONECT  535  538  534  536                                            
CONECT  536  535  537  537  541                                       
CONECT  537  536  536                                                 
CONECT  538  539  540  535                                            
CONECT  539  538                                                      
CONECT  540  538                                                      
CONECT  541  536  542                                                 
CONECT  542  541  545  543                                            
CONECT  543  542  548  544  544                                       
CONECT  544  543  543                                                 
CONECT  545  546  542  547                                            
CONECT  546  545                                                      
CONECT  547  545                                                      
CONECT  548  543  549                                                 
CONECT  549  548  552  550                                            
CONECT  550  549  551  551  554                                       
CONECT  551  550  550                                                 
CONECT  552  553  549                                                 
CONECT  553  552                                                      
CONECT  554  550  555                                                 
CONECT  555  554  556  558                                            
CONECT  556  563  557  557  555                                       
CONECT  557  556  556                                                 
CONECT  558  555  559                                                 
CONECT  559  558  560                                                 
CONECT  560  559  561  561  562                                       
CONECT  561  560  560                                                 
CONECT  562  560                                                      
CONECT  563  564  556                                                 
CONECT  564  565  567  563                                            
CONECT  565  568  566  566  564                                       
CONECT  566  565  565                                                 
CONECT  567  564                                                      
CONECT  568  569  565                                                 
CONECT  569  572  570  568                                            
CONECT  570  569  571  571  577                                       
CONECT  571  570  570                                                 
CONECT  572  573  569                                                 
CONECT  573  574  572                                                 
CONECT  574  575  575  573  576                                       
CONECT  575  574  574                                                 
CONECT  576  574                                                      
CONECT  577  570  578                                                 
CONECT  578  577  579  581                                            
CONECT  579  578  580  580  585                                       
CONECT  580  579  579                                                 
CONECT  581  578  582                                                 
CONECT  582  581  583  584                                            
CONECT  583  582                                                      
CONECT  584  582                                                      
CONECT  585  579  586                                                 
CONECT  586  587  585  589                                            
CONECT  587  593  588  588  586                                       
CONECT  588  587  587                                                 
CONECT  589  586  590                                                 
CONECT  590  589  591  592                                            
CONECT  591  590                                                      
CONECT  592  590                                                      
CONECT  593  594  587                                                 
CONECT  594  597  595  593                                            
CONECT  595  596  596  602  594                                       
CONECT  596  595  595                                                 
CONECT  597  598  594                                                 
CONECT  598  599  597                                                 
CONECT  599  600  600  601  598                                       
CONECT  600  599  599                                                 
CONECT  601  599                                                      
CONECT  602  603  595                                                 
CONECT  603  606  602  604                                            
CONECT  604  603  605  605  610                                       
CONECT  605  604  604                                                 
CONECT  606  607  603                                                 
CONECT  607  608  609  606                                            
CONECT  608  607                                                      
CONECT  609  607                                                      
CONECT  610  604  611                                                 
CONECT  611  610  612  614                                            
CONECT  612  618  611  613  613                                       
CONECT  613  612  612                                                 
CONECT  614  611  615  616                                            
CONECT  615  617  614                                                 
CONECT  616  614                                                      
CONECT  617  615                                                      
CONECT  618  619  612                                                 
CONECT  619  620  622  618                                            
CONECT  620  626  621  621  619                                       
CONECT  621  620  620                                                 
CONECT  622  619  623                                                 
CONECT  623  622  625  625  624                                       
CONECT  624  623                                                      
CONECT  625  623  623                                                 
CONECT  626  627  620                                                 
CONECT  627  630  628  626                                            
CONECT  628  627  629  629  633                                       
CONECT  629  628  628                                                 
CONECT  630  632  631  627                                            
CONECT  631  630                                                      
CONECT  632  630                                                      
CONECT  633  628  634                                                 
CONECT  634  633  637  635                                            
CONECT  635  634  636  636  641                                       
CONECT  636  635  635                                                 
CONECT  637  638  634                                                 
CONECT  638  640  639  637                                            
CONECT  639  638                                                      
CONECT  640  638                                                      
CONECT  641  635  642                                                 
CONECT  642  641  643  645                                            
CONECT  643  649  644  644  642                                       
CONECT  644  643  643                                                 
CONECT  645  642  646                                                 
CONECT  646  645  648  647  647                                       
CONECT  647  646  646                                                 
CONECT  648  646                                                      
CONECT  649  650  643                                                 
CONECT  650  651  653  649                                            
CONECT  651  652  652  654  650                                       
CONECT  652  651  651                                                 
CONECT  653  650                                                      
CONECT  654  655  651                                                 
CONECT  655  658  656  654                                            
CONECT  656  655  662  657  657
[truncated: 263,202 more chars]
