# Supplementary material for: Conserved interfaces mediate multiple protein–protein interactions in a prokaryotic metabolon
Source: Mol Syst Biol. 2025 Sep 3;21(11):1490–521. doi: 10.1038/s44320-025-00139-9 (PMC12583656; doi:10.1038/s44320-025-00139-9)
Supplement: Supplementary file 12 — Source data Fig. 7 [file 44320_2025_139_MOESM12_ESM.zip › Figure7_data/Fig7A/6_9.pdb]

COMPND    25f34039bb78f091 
AUTHOR    GENERATED BY OPEN BABEL 3.1.1
ATOM      1  N   VAL A   1      29.927  35.408 -18.102  1.00  0.00           N  
ATOM      2  CA  VAL A   1      29.380  34.353 -17.203  1.00  0.00           C  
ATOM      3  C   VAL A   1      28.712  33.359 -18.142  1.00  0.00           C  
ATOM      4  O   VAL A   1      27.804  33.769 -18.843  1.00  0.00           O  
ATOM      5  CB  VAL A   1      28.380  34.937 -16.198  1.00  0.00           C  
ATOM      6  CG1 VAL A   1      27.864  33.891 -15.228  1.00  0.00           C  
ATOM      7  CG2 VAL A   1      29.063  36.058 -15.378  1.00  0.00           C  
ATOM      8  N   LYS A   2      29.248  32.133 -18.259  1.00  0.00           N  
ATOM      9  CA  LYS A   2      28.620  31.144 -19.144  1.00  0.00           C  
ATOM     10  C   LYS A   2      27.199  30.929 -18.648  1.00  0.00           C  
ATOM     11  O   LYS A   2      27.028  30.725 -17.440  1.00  0.00           O  
ATOM     12  CB  LYS A   2      29.388  29.813 -19.168  1.00  0.00           C  
ATOM     13  CG  LYS A   2      30.600  29.822 -20.114  1.00  0.00           C  
ATOM     14  CD  LYS A   2      31.250  28.430 -20.163  1.00  0.00           C  
ATOM     15  CE  LYS A   2      32.394  28.388 -21.188  1.00  0.00           C  
ATOM     16  NZ  LYS A   2      33.010  27.036 -21.281  1.00  0.00           N  
ATOM     17  N   ASP A   3      26.214  31.030 -19.553  1.00  0.00           N  
ATOM     18  CA  ASP A   3      24.818  30.803 -19.202  1.00  0.00           C  
ATOM     19  C   ASP A   3      24.718  29.451 -18.493  1.00  0.00           C  
ATOM     20  O   ASP A   3      25.189  28.436 -19.004  1.00  0.00           O  
ATOM     21  CB  ASP A   3      23.928  30.856 -20.450  1.00  0.00           C  
ATOM     22  CG  ASP A   3      23.725  32.289 -20.944  1.00  0.00           C  
ATOM     23  OD1 ASP A   3      23.526  33.170 -20.075  1.00  0.00           O  
ATOM     24  OD2 ASP A   3      23.828  32.501 -22.162  1.00  0.00           O  
ATOM     25  N   LYS A   4      24.186  29.461 -17.262  1.00  0.00           N  
ATOM     26  CA  LYS A   4      24.007  28.232 -16.493  1.00  0.00           C  
ATOM     27  C   LYS A   4      23.036  27.363 -17.276  1.00  0.00           C  
ATOM     28  O   LYS A   4      21.845  27.652 -17.309  1.00  0.00           O  
ATOM     29  CB  LYS A   4      23.485  28.510 -15.077  1.00  0.00           C  
ATOM     30  CG  LYS A   4      24.606  28.775 -14.068  1.00  0.00           C  
ATOM     31  CD  LYS A   4      24.004  28.903 -12.662  1.00  0.00           C  
ATOM     32  CE  LYS A   4      25.104  29.009 -11.595  1.00  0.00           C  
ATOM     33  NZ  LYS A   4      24.542  29.038 -10.226  1.00  0.00           N  
ATOM     34  N   VAL A   5      23.569  26.317 -17.887  1.00  0.00           N  
ATOM     35  CA  VAL A   5      22.751  25.299 -18.543  1.00  0.00           C  
ATOM     36  C   VAL A   5      21.767  24.774 -17.508  1.00  0.00           C  
ATOM     37  O   VAL A   5      22.161  24.423 -16.384  1.00  0.00           O  
ATOM     38  CB  VAL A   5      23.627  24.177 -19.130  1.00  0.00           C  
ATOM     39  CG1 VAL A   5      22.785  23.174 -19.920  1.00  0.00           C  
ATOM     40  CG2 VAL A   5      24.688  24.749 -20.097  1.00  0.00           C  
ATOM     41  N   TYR A   6      20.484  24.807 -17.843  1.00  0.00           N  
ATOM     42  CA  TYR A   6      19.452  24.293 -16.962  1.00  0.00           C  
ATOM     43  C   TYR A   6      19.680  22.801 -16.714  1.00  0.00           C  
ATOM     44  O   TYR A   6      19.990  22.059 -17.639  1.00  0.00           O  
ATOM     45  CB  TYR A   6      18.068  24.551 -17.557  1.00  0.00           C  
ATOM     46  CG  TYR A   6      17.678  26.013 -17.587  1.00  0.00           C  
ATOM     47  CD1 TYR A   6      17.450  26.703 -16.386  1.00  0.00           C  
ATOM     48  CD2 TYR A   6      17.523  26.691 -18.813  1.00  0.00           C  
ATOM     49  CE1 TYR A   6      17.073  28.053 -16.392  1.00  0.00           C  
ATOM     50  CE2 TYR A   6      17.142  28.041 -18.836  1.00  0.00           C  
ATOM     51  CZ  TYR A   6      16.918  28.722 -17.624  1.00  0.00           C  
ATOM     52  OH  TYR A   6      16.539  30.046 -17.634  1.00  0.00           O  
ATOM     53  N   LYS A   7      19.501  22.380 -15.462  1.00  0.00           N  
ATOM     54  CA  LYS A   7      19.479  20.955 -15.152  1.00  0.00           C  
ATOM     55  C   LYS A   7      18.364  20.283 -15.947  1.00  0.00           C  
ATOM     56  O   LYS A   7      17.255  20.801 -16.027  1.00  0.00           O  
ATOM     57  CB  LYS A   7      19.295  20.699 -13.653  1.00  0.00           C  
ATOM     58  CG  LYS A   7      20.630  20.731 -12.886  1.00  0.00           C  
ATOM     59  CD  LYS A   7      20.457  20.110 -11.498  1.00  0.00           C  
ATOM     60  CE  LYS A   7      21.828  19.773 -10.888  1.00  0.00           C  
ATOM     61  NZ  LYS A   7      21.750  18.680  -9.893  1.00  0.00           N  
ATOM     62  N   ARG A   8      18.667  19.108 -16.500  1.00  0.00           N  
ATOM     63  CA  ARG A   8      17.632  18.261 -17.091  1.00  0.00           C  
ATOM     64  C   ARG A   8      16.771  17.669 -15.972  1.00  0.00           C  
ATOM     65  O   ARG A   8      17.322  17.269 -14.949  1.00  0.00           O  
ATOM     66  CB  ARG A   8      18.258  17.164 -17.948  1.00  0.00           C  
ATOM     67  CG  ARG A   8      18.838  17.758 -19.241  1.00  0.00           C  
ATOM     68  CD  ARG A   8      19.382  16.646 -20.140  1.00  0.00           C  
ATOM     69  NE  ARG A   8      19.684  17.178 -21.471  1.00  0.00           N  
ATOM     70  CZ  ARG A   8      19.670  16.521 -22.615  1.00  0.00           C  
ATOM     71  NH1 ARG A   8      19.541  15.220 -22.664  1.00  0.00           N  
ATOM     72  NH2 ARG A   8      19.776  17.173 -23.722  1.00  0.00           N  
ATOM     73  N   PRO A   9      15.446  17.572 -16.168  1.00  0.00           N  
ATOM     74  CA  PRO A   9      14.530  16.965 -15.203  1.00  0.00           C  
ATOM     75  C   PRO A   9      14.530  15.428 -15.282  1.00  0.00           C  
ATOM     76  O   PRO A   9      13.534  14.770 -15.002  1.00  0.00           O  
ATOM     77  CB  PRO A   9      13.173  17.599 -15.526  1.00  0.00           C  
ATOM     78  CG  PRO A   9      13.226  17.736 -17.045  1.00  0.00           C  
ATOM     79  CD  PRO A   9      14.686  18.096 -17.300  1.00  0.00           C  
ATOM     80  N   VAL A  10      15.655  14.860 -15.699  1.00  0.00           N  
ATOM     81  CA  VAL A  10      15.930  13.430 -15.716  1.00  0.00           C  
ATOM     82  C   VAL A  10      17.250  13.263 -14.984  1.00  0.00           C  
ATOM     83  O   VAL A  10      18.261  13.840 -15.406  1.00  0.00           O  
ATOM     84  CB  VAL A  10      16.003  12.857 -17.141  1.00  0.00           C  
ATOM     85  CG1 VAL A  10      16.208  11.344 -17.105  1.00  0.00           C  
ATOM     86  CG2 VAL A  10      14.724  13.140 -17.934  1.00  0.00           C  
ATOM     87  N   SER A  11      17.239  12.548 -13.882  1.00  0.00           N  
ATOM     88  CA  SER A  11      18.388  12.418 -13.004  1.00  0.00           C  
ATOM     89  C   SER A  11      18.629  10.978 -12.579  1.00  0.00           C  
ATOM     90  O   SER A  11      17.811  10.082 -12.796  1.00  0.00           O  
ATOM     91  CB  SER A  11      18.259  13.355 -11.792  1.00  0.00           C  
ATOM     92  OG  SER A  11      17.297  12.879 -10.864  1.00  0.00           O  
ATOM     93  N   ILE A  12      19.774  10.780 -11.968  1.00  0.00           N  
ATOM     94  CA  ILE A  12      20.130   9.552 -11.268  1.00  0.00           C  
ATOM     95  C   ILE A  12      20.283   9.824  -9.779  1.00  0.00           C  
ATOM     96  O   ILE A  12      20.585  10.945  -9.361  1.00  0.00           O  
ATOM     97  CB  ILE A  12      21.360   8.877 -11.901  1.00  0.00           C  
ATOM     98  CG1 ILE A  12      22.622   9.765 -11.968  1.00  0.00           C  
ATOM     99  CG2 ILE A  12      21.008   8.392 -13.324  1.00  0.00           C  
ATOM    100  CD1 ILE A  12      23.404   9.873 -10.659  1.00  0.00           C  
ATOM    101  N   LEU A  13      20.085   8.791  -8.990  1.00  0.00           N  
ATOM    102  CA  LEU A  13      20.453   8.716  -7.592  1.00  0.00           C  
ATOM    103  C   LEU A  13      21.366   7.503  -7.424  1.00  0.00           C  
ATOM    104  O   LEU A  13      20.992   6.403  -7.820  1.00  0.00           O  
ATOM    105  CB  LEU A  13      19.165   8.577  -6.766  1.00  0.00           C  
ATOM    106  CG  LEU A  13      19.388   8.271  -5.276  1.00  0.00           C  
ATOM    107  CD1 LEU A  13      19.936   9.480  -4.526  1.00  0.00           C  
ATOM    108  CD2 LEU A  13      18.064   7.886  -4.620  1.00  0.00           C  
ATOM    109  N   VAL A  14      22.532   7.690  -6.817  1.00  0.00           N  
ATOM    110  CA  VAL A  14      23.436   6.597  -6.466  1.00  0.00           C  
ATOM    111  C   VAL A  14      23.572   6.534  -4.960  1.00  0.00           C  
ATOM    112  O   VAL A  14      24.246   7.355  -4.337  1.00  0.00           O  
ATOM    113  CB  VAL A  14      24.808   6.701  -7.153  1.00  0.00           C  
ATOM    114  CG1 VAL A  14      25.601   5.421  -6.924  1.00  0.00           C  
ATOM    115  CG2 VAL A  14      24.678   6.920  -8.663  1.00  0.00           C  
ATOM    116  N   VAL A  15      22.954   5.534  -4.350  1.00  0.00           N  
ATOM    117  CA  VAL A  15      23.109   5.264  -2.919  1.00  0.00           C  
ATOM    118  C   VAL A  15      24.431   4.537  -2.713  1.00  0.00           C  
ATOM    119  O   VAL A  15      24.562   3.359  -3.022  1.00  0.00           O  
ATOM    120  CB  VAL A  15      21.928   4.467  -2.352  1.00  0.00           C  
ATOM    121  CG1 VAL A  15      22.110   4.214  -0.853  1.00  0.00           C  
ATOM    122  CG2 VAL A  15      20.609   5.229  -2.539  1.00  0.00           C  
ATOM    123  N   ILE A  16      25.414   5.248  -2.173  1.00  0.00           N  
ATOM    124  CA  ILE A  16      26.717   4.680  -1.839  1.00  0.00           C  
ATOM    125  C   ILE A  16      26.695   4.211  -0.387  1.00  0.00           C  
ATOM    126  O   ILE A  16      26.327   4.975   0.506  1.00  0.00           O  
ATOM    127  CB  ILE A  16      27.857   5.677  -2.121  1.00  0.00           C  
ATOM    128  CG1 ILE A  16      27.801   6.150  -3.588  1.00  0.00           C  
ATOM    129  CG2 ILE A  16      29.211   5.021  -1.800  1.00  0.00           C  
ATOM    130  CD1 ILE A  16      28.865   7.185  -3.958  1.00  0.00           C  
ATOM    131  N   TYR A  17      27.099   2.980  -0.145  1.00  0.00           N  
ATOM    132  CA  TYR A  17      27.206   2.417   1.197  1.00  0.00           C  
ATOM    133  C   TYR A  17      28.434   1.521   1.313  1.00  0.00           C  
ATOM    134  O   TYR A  17      28.982   1.055   0.318  1.00  0.00           O  
ATOM    135  CB  TYR A  17      25.911   1.679   1.574  1.00  0.00           C  
ATOM    136  CG  TYR A  17      25.633   0.416   0.797  1.00  0.00           C  
ATOM    137  CD1 TYR A  17      25.069   0.474  -0.489  1.00  0.00           C  
ATOM    138  CD2 TYR A  17      25.926  -0.841   1.369  1.00  0.00           C  
ATOM    139  CE1 TYR A  17      24.798  -0.699  -1.197  1.00  0.00           C  
ATOM    140  CE2 TYR A  17      25.657  -2.018   0.666  1.00  0.00           C  
ATOM    141  CZ  TYR A  17      25.092  -1.950  -0.622  1.00  0.00           C  
ATOM    142  OH  TYR A  17      24.826  -3.108  -1.309  1.00  0.00           O  
ATOM    143  N   ALA A  18      28.882   1.278   2.552  1.00  0.00           N  
ATOM    144  CA  ALA A  18      29.934   0.319   2.835  1.00  0.00           C  
ATOM    145  C   ALA A  18      29.325  -1.057   3.112  1.00  0.00           C  
ATOM    146  O   ALA A  18      28.385  -1.191   3.887  1.00  0.00           O  
ATOM    147  CB  ALA A  18      30.781   0.835   3.996  1.00  0.00           C  
ATOM    148  N   GLN A  19      29.871  -2.089   2.455  1.00  0.00           N  
ATOM    149  CA  GLN A  19      29.298  -3.434   2.515  1.00  0.00           C  
ATOM    150  C   GLN A  19      29.532  -4.113   3.872  1.00  0.00           C  
ATOM    151  O   GLN A  19      28.699  -4.912   4.310  1.00  0.00           O  
ATOM    152  CB  GLN A  19      29.881  -4.235   1.344  1.00  0.00           C  
ATOM    153  CG  GLN A  19      29.032  -5.457   1.005  1.00  0.00           C  
ATOM    154  CD  GLN A  19      29.395  -6.063  -0.354  1.00  0.00           C  
ATOM    155  OE1 GLN A  19      30.376  -5.727  -0.983  1.00  0.00           O  
ATOM    156  NE2 GLN A  19      28.593  -6.956  -0.873  1.00  0.00           N  
ATOM    157  N   ASP A  20      30.629  -3.774   4.538  1.00  0.00           N  
ATOM    158  CA  ASP A  20      31.016  -4.310   5.839  1.00  0.00           C  
ATOM    159  C   ASP A  20      30.219  -3.689   7.000  1.00  0.00           C  
ATOM    160  O   ASP A  20      29.668  -4.409   7.829  1.00  0.00           O  
ATOM    161  CB  ASP A  20      32.540  -4.133   6.027  1.00  0.00           C  
ATOM    162  CG  ASP A  20      33.039  -2.680   6.015  1.00  0.00           C  
ATOM    163  OD1 ASP A  20      32.323  -1.787   5.512  1.00  0.00           O  
ATOM    164  OD2 ASP A  20      34.159  -2.454   6.501  1.00  0.00           O  
ATOM    165  N   THR A  21      30.113  -2.360   7.038  1.00  0.00           N  
ATOM    166  CA  THR A  21      29.427  -1.643   8.125  1.00  0.00           C  
ATOM    167  C   THR A  21      27.955  -1.368   7.837  1.00  0.00           C  
ATOM    168  O   THR A  21      27.217  -0.979   8.744  1.00  0.00           O  
ATOM    169  CB  THR A  21      30.125  -0.317   8.455  1.00  0.00           C  
ATOM    170  OG1 THR A  21      30.021   0.572   7.366  1.00  0.00           O  
ATOM    171  CG2 THR A  21      31.599  -0.498   8.802  1.00  0.00           C  
ATOM    172  N   LYS A  22      27.515  -1.525   6.604  1.00  0.00           N  
ATOM    173  CA  LYS A  22      26.220  -1.069   6.080  1.00  0.00           C  
ATOM    174  C   LYS A  22      25.928   0.424   6.292  1.00  0.00           C  
ATOM    175  O   LYS A  22      24.790   0.858   6.137  1.00  0.00           O  
ATOM    176  CB  LYS A  22      25.064  -1.955   6.554  1.00  0.00           C  
ATOM    177  CG  LYS A  22      25.156  -3.389   6.025  1.00  0.00           C  
ATOM    178  CD  LYS A  22      23.746  -3.977   5.859  1.00  0.00           C  
ATOM    179  CE  LYS A  22      23.809  -5.353   5.216  1.00  0.00           C  
ATOM    180  NZ  LYS A  22      22.472  -5.765   4.726  1.00  0.00           N  
ATOM    181  N   ARG A  23      26.933   1.231   6.602  1.00  0.00           N  
ATOM    182  CA  ARG A  23      26.777   2.680   6.697  1.00  0.00           C  
ATOM    183  C   ARG A  23      26.680   3.314   5.313  1.00  0.00           C  
ATOM    184  O   ARG A  23      27.341   2.886   4.372  1.00  0.00           O  
ATOM    185  CB  ARG A  23      27.870   3.304   7.565  1.00  0.00           C  
ATOM    186  CG  ARG A  23      27.551   3.083   9.052  1.00  0.00           C  
ATOM    187  CD  ARG A  23      28.487   3.871   9.982  1.00  0.00           C  
ATOM    188  NE  ARG A  23      29.716   3.128  10.262  1.00  0.00           N  
ATOM    189  CZ  ARG A  23      30.777   3.574  10.915  1.00  0.00           C  
ATOM    190  NH1 ARG A  23      30.840   4.785  11.366  1.00  0.00           N  
ATOM    191  NH2 ARG A  23      31.788   2.794  11.119  1.00  0.00           N  
ATOM    192  N   VAL A  24      25.831   4.325   5.209  1.00  0.00           N  
ATOM    193  CA  VAL A  24      25.530   5.037   3.976  1.00  0.00           C  
ATOM    194  C   VAL A  24      26.320   6.337   3.935  1.00  0.00           C  
ATOM    195  O   VAL A  24      26.369   7.068   4.928  1.00  0.00           O  
ATOM    196  CB  VAL A  24      24.021   5.282   3.833  1.00  0.00           C  
ATOM    197  CG1 VAL A  24      23.670   6.000   2.530  1.00  0.00           C  
ATOM    198  CG2 VAL A  24      23.246   3.966   3.852  1.00  0.00           C  
ATOM    199  N   LEU A  25      26.911   6.642   2.790  1.00  0.00           N  
ATOM    200  CA  LEU A  25      27.578   7.906   2.530  1.00  0.00           C  
ATOM    201  C   LEU A  25      26.541   9.005   2.288  1.00  0.00           C  
ATOM    202  O   LEU A  25      25.808   8.984   1.303  1.00  0.00           O  
ATOM    203  CB  LEU A  25      28.522   7.734   1.326  1.00  0.00           C  
ATOM    204  CG  LEU A  25      29.266   9.022   0.951  1.00  0.00           C  
ATOM    205  CD1 LEU A  25      30.188   9.507   2.071  1.00  0.00           C  
ATOM    206  CD2 LEU A  25      30.119   8.776  -0.293  1.00  0.00           C  
ATOM    207  N   MET A  26      26.512   9.976   3.185  1.00  0.00           N  
ATOM    208  CA  MET A  26      25.648  11.147   3.094  1.00  0.00           C  
ATOM    209  C   MET A  26      26.487  12.405   2.865  1.00  0.00           C  
ATOM    210  O   MET A  26      27.461  12.649   3.572  1.00  0.00           O  
ATOM    211  CB  MET A  26      24.795  11.276   4.362  1.00  0.00           C  
ATOM    212  CG  MET A  26      23.860  10.081   4.578  1.00  0.00           C  
ATOM    213  SD  MET A  26      22.715   9.721   3.217  1.00  0.00           S  
ATOM    214  CE  MET A  26      21.687  11.193   3.226  1.00  0.00           C  
ATOM    215  N   LEU A  27      26.057  13.213   1.895  1.00  0.00           N  
ATOM    216  CA  LEU A  27      26.740  14.414   1.420  1.00  0.00           C  
ATOM    217  C   LEU A  27      25.890  15.651   1.715  1.00  0.00           C  
ATOM    218  O   LEU A  27      24.699  15.679   1.409  1.00  0.00           O  
ATOM    219  CB  LEU A  27      26.995  14.263  -0.085  1.00  0.00           C  
ATOM    220  CG  LEU A  27      27.869  13.063  -0.478  1.00  0.00           C  
ATOM    221  CD1 LEU A  27      27.770  12.831  -1.977  1.00  0.00           C  
ATOM    222  CD2 LEU A  27      29.338  13.290  -0.116  1.00  0.00           C  
ATOM    223  N   GLN A  28      26.498  16.677   2.294  1.00  0.00           N  
ATOM    224  CA  GLN A  28      25.828  17.941   2.603  1.00  0.00           C  
ATOM    225  C   GLN A  28      25.870  18.877   1.400  1.00  0.00           C  
ATOM    226  O   GLN A  28      26.943  19.326   0.992  1.00  0.00           O  
ATOM    227  CB  GLN A  28      26.489  18.578   3.834  1.00  0.00           C  
ATOM    228  CG  GLN A  28      25.696  19.773   4.374  1.00  0.00           C  
ATOM    229  CD  GLN A  28      26.403  20.477   5.534  1.00  0.00           C  
ATOM    230  OE1 GLN A  28      27.597  20.345   5.737  1.00  0.00           O  
ATOM    231  NE2 GLN A  28      25.695  21.264   6.314  1.00  0.00           N  
ATOM    232  N   ARG A  29      24.694  19.223   0.846  1.00  0.00           N  
ATOM    233  CA  ARG A  29      24.588  20.124  -0.303  1.00  0.00           C  
ATOM    234  C   ARG A  29      25.086  21.533   0.019  1.00  0.00           C  
ATOM    235  O   ARG A  29      24.871  22.047   1.109  1.00  0.00           O  
ATOM    236  CB  ARG A  29      23.158  20.184  -0.826  1.00  0.00           C  
ATOM    237  CG  ARG A  29      22.658  18.853  -1.384  1.00  0.00           C  
ATOM    238  CD  ARG A  29      21.240  18.997  -1.937  1.00  0.00           C  
ATOM    239  NE  ARG A  29      21.215  19.834  -3.153  1.00  0.00           N  
ATOM    240  CZ  ARG A  29      21.221  19.422  -4.415  1.00  0.00           C  
ATOM    241  NH1 ARG A  29      21.201  18.152  -4.725  1.00  0.00           N  
ATOM    242  NH2 ARG A  29      21.250  20.287  -5.369  1.00  0.00           N  
ATOM    243  N   ARG A  30      25.701  22.196  -0.972  1.00  0.00           N  
ATOM    244  CA  ARG A  30      26.132  23.598  -0.859  1.00  0.00           C  
ATOM    245  C   ARG A  30      24.988  24.601  -0.952  1.00  0.00           C  
ATOM    246  O   ARG A  30      25.086  25.683  -0.388  1.00  0.00           O  
ATOM    247  CB  ARG A  30      27.153  23.926  -1.950  1.00  0.00           C  
ATOM    248  CG  ARG A  30      28.558  23.487  -1.555  1.00  0.00           C  
ATOM    249  CD  ARG A  30      29.561  23.974  -2.591  1.00  0.00           C  
ATOM    250  NE  ARG A  30      30.936  23.633  -2.190  1.00  0.00           N  
ATOM    251  CZ  ARG A  30      32.031  23.889  -2.883  1.00  0.00           C  
ATOM    252  NH1 ARG A  30      31.988  24.528  -4.017  1.00  0.00           N  
ATOM    253  NH2 ARG A  30      33.187  23.487  -2.451  1.00  0.00           N  
ATOM    254  N   ASP A  31      23.953  24.275  -1.716  1.00  0.00           N  
ATOM    255  CA  ASP A  31      22.802  25.137  -1.980  1.00  0.00           C  
ATOM    256  C   ASP A  31      21.686  25.006  -0.933  1.00  0.00           C  
ATOM    257  O   ASP A  31      20.883  25.923  -0.798  1.00  0.00           O  
ATOM    258  CB  ASP A  31      22.284  24.882  -3.401  1.00  0.00           C  
ATOM    259  CG  ASP A  31      21.923  23.431  -3.726  1.00  0.00           C  
ATOM    260  OD1 ASP A  31      22.452  22.479  -3.123  1.00  0.00           O  
ATOM    261  OD2 ASP A  31      21.200  23.229  -4.732  1.00  0.00           O  
ATOM    262  N   ASP A  32      21.672  23.909  -0.194  1.00  0.00           N  
ATOM    263  CA  ASP A  32      20.833  23.701   0.982  1.00  0.00           C  
ATOM    264  C   ASP A  32      21.649  22.925   2.034  1.00  0.00           C  
ATOM    265  O   ASP A  32      21.698  21.695   1.993  1.00  0.00           O  
ATOM    266  CB  ASP A  32      19.542  22.978   0.574  1.00  0.00           C  
ATOM    267  CG  ASP A  32      18.589  22.725   1.744  1.00  0.00           C  
ATOM    268  OD1 ASP A  32      18.908  23.047   2.909  1.00  0.00           O  
ATOM    269  OD2 ASP A  32      17.492  22.172   1.493  1.00  0.00           O  
ATOM    270  N   PRO A  33      22.323  23.626   2.972  1.00  0.00           N  
ATOM    271  CA  PRO A  33      23.182  22.984   3.971  1.00  0.00           C  
ATOM    272  C   PRO A  33      22.461  22.033   4.929  1.00  0.00           C  
ATOM    273  O   PRO A  33      23.111  21.215   5.584  1.00  0.00           O  
ATOM    274  CB  PRO A  33      23.837  24.138   4.744  1.00  0.00           C  
ATOM    275  CG  PRO A  33      23.763  25.313   3.774  1.00  0.00           C  
ATOM    276  CD  PRO A  33      22.448  25.069   3.054  1.00  0.00           C  
ATOM    277  N   ASP A  34      21.133  22.110   5.012  1.00  0.00           N  
ATOM    278  CA  ASP A  34      20.325  21.175   5.789  1.00  0.00           C  
ATOM    279  C   ASP A  34      19.950  19.921   4.982  1.00  0.00           C  
ATOM    280  O   ASP A  34      19.378  18.972   5.523  1.00  0.00           O  
ATOM    281  CB  ASP A  34      19.058  21.868   6.292  1.00  0.00           C  
ATOM    282  CG  ASP A  34      19.311  23.077   7.192  1.00  0.00           C  
ATOM    283  OD1 ASP A  34      20.286  23.036   7.972  1.00  0.00           O  
ATOM    284  OD2 ASP A  34      18.459  23.990   7.130  1.00  0.00           O  
ATOM    285  N   PHE A  35      20.273  19.914   3.685  1.00  0.00           N  
ATOM    286  CA  PHE A  35      19.968  18.795   2.801  1.00  0.00           C  
ATOM    287  C   PHE A  35      21.181  17.875   2.626  1.00  0.00           C  
ATOM    288  O   PHE A  35      22.067  18.113   1.810  1.00  0.00           O  
ATOM    289  CB  PHE A  35      19.395  19.319   1.482  1.00  0.00           C  
ATOM    290  CG  PHE A  35      18.751  18.290   0.558  1.00  0.00           C  
ATOM    291  CD1 PHE A  35      18.223  18.727  -0.666  1.00  0.00           C  
ATOM    292  CD2 PHE A  35      18.657  16.935   0.891  1.00  0.00           C  
ATOM    293  CE1 PHE A  35      17.630  17.814  -1.546  1.00  0.00           C  
ATOM    294  CE2 PHE A  35      18.072  16.018   0.012  1.00  0.00           C  
ATOM    295  CZ  PHE A  35      17.565  16.459  -1.205  1.00  0.00           C  
ATOM    296  N   TRP A  36      21.173  16.795   3.392  1.00  0.00           N  
ATOM    297  CA  TRP A  36      22.094  15.681   3.224  1.00  0.00           C  
ATOM    298  C   TRP A  36      21.485  14.638   2.280  1.00  0.00           C  
ATOM    299  O   TRP A  36      20.309  14.285   2.436  1.00  0.00           O  
ATOM    300  CB  TRP A  36      22.447  15.089   4.581  1.00  0.00           C  
ATOM    301  CG  TRP A  36      23.200  16.006   5.482  1.00  0.00           C  
ATOM    302  CD1 TRP A  36      22.681  17.060   6.167  1.00  0.00           C  
ATOM    303  CD2 TRP A  36      24.629  15.978   5.814  1.00  0.00           C  
ATOM    304  NE1 TRP A  36      23.680  17.683   6.893  1.00  0.00           N  
ATOM    305  CE2 TRP A  36      24.889  17.051   6.709  1.00  0.00           C  
ATOM    306  CE3 TRP A  36      25.700  15.149   5.430  1.00  0.00           C  
ATOM    307  CZ2 TRP A  36      26.186  17.290   7.218  1.00  0.00           C  
ATOM    308  CZ3 TRP A  36      26.992  15.388   5.943  1.00  0.00           C  
ATOM    309  CH2 TRP A  36      27.230  16.447   6.823  1.00  0.00           C  
ATOM    310  N   GLN A  37      22.271  14.131   1.342  1.00  0.00           N  
ATOM    311  CA  GLN A  37      21.809  13.204   0.312  1.00  0.00           C  
ATOM    312  C   GLN A  37      22.923  12.235  -0.126  1.00  0.00           C  
ATOM    313  O   GLN A  37      24.097  12.450   0.162  1.00  0.00           O  
ATOM    314  CB  GLN A  37      21.252  14.003  -0.880  1.00  0.00           C  
ATOM    315  CG  GLN A  37      22.276  14.925  -1.537  1.00  0.00           C  
ATOM    316  CD  GLN A  37      21.756  15.525  -2.843  1.00  0.00           C  
ATOM    317  OE1 GLN A  37      20.632  15.979  -2.959  1.00  0.00           O  
ATOM    318  NE2 GLN A  37      22.563  15.535  -3.878  1.00  0.00           N  
ATOM    319  N   SER A  38      22.532  11.196  -0.839  1.00  0.00           N  
ATOM    320  CA  SER A  38      23.438  10.392  -1.663  1.00  0.00           C  
ATOM    321  C   SER A  38      23.852  11.176  -2.928  1.00  0.00           C  
ATOM    322  O   SER A  38      23.389  12.297  -3.147  1.00  0.00           O  
ATOM    323  CB  SER A  38      22.755   9.074  -2.036  1.00  0.00           C  
ATOM    324  OG  SER A  38      22.429   8.343  -0.866  1.00  0.00           O  
ATOM    325  N   VAL A  39      24.705  10.593  -3.754  1.00  0.00           N  
ATOM    326  CA  VAL A  39      25.082  11.192  -5.038  1.00  0.00           C  
ATOM    327  C   VAL A  39      23.860  11.318  -5.942  1.00  0.00           C  
ATOM    328  O   VAL A  39      23.125  10.350  -6.137  1.00  0.00           O  
ATOM    329  CB  VAL A  39      26.200  10.379  -5.719  1.00  0.00           C  
ATOM    330  CG1 VAL A  39      26.488  10.824  -7.154  1.00  0.00           C  
ATOM    331  CG2 VAL A  39      27.496  10.503  -4.913  1.00  0.00           C  
ATOM    332  N   THR A  40      23.654  12.509  -6.496  1.00  0.00           N  
ATOM    333  CA  THR A  40      22.581  12.763  -7.472  1.00  0.00           C  
ATOM    334  C   THR A  40      23.074  13.668  -8.580  1.00  0.00           C  
ATOM    335  O   THR A  40      23.752  14.651  -8.309  1.00  0.00           O  
ATOM    336  CB  THR A  40      21.365  13.471  -6.850  1.00  0.00           C  
ATOM    337  OG1 THR A  40      21.723  14.727  -6.322  1.00  0.00           O  
ATOM    338  CG2 THR A  40      20.672  12.680  -5.749  1.00  0.00           C  
ATOM    339  N   GLY A  41      22.627  13.416  -9.810  1.00  0.00           N  
ATOM    340  CA  GLY A  41      22.958  14.289 -10.921  1.00  0.00           C  
ATOM    341  C   GLY A  41      22.031  14.109 -12.107  1.00  0.00           C  
ATOM    342  O   GLY A  41      21.302  13.120 -12.202  1.00  0.00           O  
ATOM    343  N   SER A  42      22.012  15.099 -12.994  1.00  0.00           N  
ATOM    344  CA  SER A  42      21.177  15.027 -14.189  1.00  0.00           C  
ATOM    345  C   SER A  42      21.828  14.140 -15.247  1.00  0.00           C  
ATOM    346  O   SER A  42      23.032  14.205 -15.455  1.00  0.00           O  
ATOM    347  CB  SER A  42      20.920  16.421 -14.759  1.00  0.00           C  
ATOM    348  OG  SER A  42      20.221  17.211 -13.800  1.00  0.00           O  
ATOM    349  N   VAL A  43      21.008  13.356 -15.953  1.00  0.00           N  
ATOM    350  CA  VAL A  43      21.446  12.637 -17.153  1.00  0.00           C  
ATOM    351  C   VAL A  43      21.653  13.653 -18.269  1.00  0.00           C  
ATOM    352  O   VAL A  43      20.718  14.361 -18.663  1.00  0.00           O  
ATOM    353  CB  VAL A  43      20.445  11.544 -17.562  1.00  0.00           C  
ATOM    354  CG1 VAL A  43      20.973  10.729 -18.750  1.00  0.00           C  
ATOM    355  CG2 VAL A  43      20.167  10.573 -16.412  1.00  0.00           C  
ATOM    356  N   GLU A  44      22.876  13.751 -18.761  1.00  0.00           N  
ATOM    357  CA  GLU A  44      23.230  14.679 -19.822  1.00  0.00           C  
ATOM    358  C   GLU A  44      22.836  14.159 -21.215  1.00  0.00           C  
ATOM    359  O   GLU A  44      22.393  13.020 -21.402  1.00  0.00           O  
ATOM    360  CB  GLU A  44      24.716  15.071 -19.730  1.00  0.00           C  
ATOM    361  CG  GLU A  44      24.996  15.892 -18.470  1.00  0.00           C  
ATOM    362  CD  GLU A  44      26.417  16.496 -18.419  1.00  0.00           C  
ATOM    363  OE1 GLU A  44      26.712  17.156 -17.398  1.00  0.00           O  
ATOM    364  OE2 GLU A  44      27.182  16.334 -19.394  1.00  0.00           O  
ATOM    365  N   GLU A  45      22.927  15.018 -22.209  1.00  0.00           N  
ATOM    366  CA  GLU A  45      22.591  14.628 -23.573  1.00  0.00           C  
ATOM    367  C   GLU A  45      23.662  13.707 -24.154  1.00  0.00           C  
ATOM    368  O   GLU A  45      24.840  14.048 -24.176  1.00  0.00           O  
ATOM    369  CB  GLU A  45      22.377  15.889 -24.418  1.00  0.00           C  
ATOM    370  CG  GLU A  45      21.694  15.599 -25.758  1.00  0.00           C  
ATOM    371  CD  GLU A  45      20.964  16.846 -26.282  1.00  0.00           C  
ATOM    372  OE1 GLU A  45      19.887  16.659 -26.879  1.00  0.00           O  
ATOM    373  OE2 GLU A  45      21.365  17.973 -25.935  1.00  0.00           O  
ATOM    374  N   GLY A  46      23.242  12.548 -24.641  1.00  0.00           N  
ATOM    375  CA  GLY A  46      24.134  11.552 -25.221  1.00  0.00           C  
ATOM    376  C   GLY A  46      24.704  10.526 -24.234  1.00  0.00           C  
ATOM    377  O   GLY A  46      25.396   9.611 -24.679  1.00  0.00           O  
ATOM    378  N   GLU A  47      24.403  10.629 -22.940  1.00  0.00           N  
ATOM    379  CA  GLU A  47      24.736   9.586 -21.968  1.00  0.00           C  
ATOM    380  C   GLU A  47      23.495   8.804 -21.513  1.00  0.00           C  
ATOM    381  O   GLU A  47      22.362   9.289 -21.531  1.00  0.00           O  
ATOM    382  CB  GLU A  47      25.556  10.157 -20.796  1.00  0.00           C  
ATOM    383  CG  GLU A  47      24.764  11.060 -19.849  1.00  0.00           C  
ATOM    384  CD  GLU A  47      25.594  11.628 -18.683  1.00  0.00           C  
ATOM    385  OE1 GLU A  47      25.015  12.355 -17.856  1.00  0.00           O  
ATOM    386  OE2 GLU A  47      26.796  11.358 -18.573  1.00  0.00           O  
ATOM    387  N   THR A  48      23.734   7.560 -21.124  1.00  0.00           N  
ATOM    388  CA  THR A  48      22.712   6.720 -20.494  1.00  0.00           C  
ATOM    389  C   THR A  48      22.673   6.963 -18.983  1.00  0.00           C  
ATOM    390  O   THR A  48      23.646   7.431 -18.402  1.00  0.00           O  
ATOM    391  CB  THR A  48      22.962   5.234 -20.780  1.00  0.00           C  
ATOM    392  OG1 THR A  48      24.193   4.827 -20.246  1.00  0.00           O  
ATOM    393  CG2 THR A  48      22.991   4.918 -22.277  1.00  0.00           C  
ATOM    394  N   ALA A  49      21.593   6.572 -18.309  1.00  0.00           N  
ATOM    395  CA  ALA A  49      21.490   6.695 -16.856  1.00  0.00           C  
ATOM    396  C   ALA A  49      22.649   5.992 -16.088  1.00  0.00           C  
ATOM    397  O   ALA A  49      23.220   6.617 -15.195  1.00  0.00           O  
ATOM    398  CB  ALA A  49      20.103   6.231 -16.409  1.00  0.00           C  
ATOM    399  N   PRO A  50      23.093   4.769 -16.449  1.00  0.00           N  
ATOM    400  CA  PRO A  50      24.271   4.170 -15.822  1.00  0.00           C  
ATOM    401  C   PRO A  50      25.558   4.962 -16.047  1.00  0.00           C  
ATOM    402  O   PRO A  50      26.403   5.040 -15.159  1.00  0.00           O  
ATOM    403  CB  PRO A  50      24.384   2.757 -16.417  1.00  0.00           C  
ATOM    404  CG  PRO A  50      22.969   2.448 -16.889  1.00  0.00           C  
ATOM    405  CD  PRO A  50      22.447   3.816 -17.333  1.00  0.00           C  
ATOM    406  N   GLN A  51      25.719   5.582 -17.225  1.00  0.00           N  
ATOM    407  CA  GLN A  51      26.878   6.426 -17.519  1.00  0.00           C  
ATOM    408  C   GLN A  51      26.843   7.715 -16.696  1.00  0.00           C  
ATOM    409  O   GLN A  51      27.861   8.077 -16.116  1.00  0.00           O  
ATOM    410  CB  GLN A  51      26.933   6.753 -19.010  1.00  0.00           C  
ATOM    411  CG  GLN A  51      27.412   5.561 -19.853  1.00  0.00           C  
ATOM    412  CD  GLN A  51      27.157   5.768 -21.352  1.00  0.00           C  
ATOM    413  OE1 GLN A  51      26.229   6.435 -21.769  1.00  0.00           O  
ATOM    414  NE2 GLN A  51      27.948   5.164 -22.205  1.00  0.00           N  
ATOM    415  N   ALA A  52      25.680   8.352 -16.578  1.00  0.00           N  
ATOM    416  CA  ALA A  52      25.486   9.506 -15.708  1.00  0.00           C  
ATOM    417  C   ALA A  52      25.798   9.156 -14.245  1.00  0.00           C  
ATOM    418  O   ALA A  52      26.538   9.872 -13.588  1.00  0.00           O  
ATOM    419  CB  ALA A  52      24.053  10.014 -15.861  1.00  0.00           C  
ATOM    420  N   ALA A  53      25.311   8.005 -13.756  1.00  0.00           N  
ATOM    421  CA  ALA A  53      25.594   7.537 -12.410  1.00  0.00           C  
ATOM    422  C   ALA A  53      27.098   7.376 -12.145  1.00  0.00           C  
ATOM    423  O   ALA A  53      27.607   7.866 -11.145  1.00  0.00           O  
ATOM    424  CB  ALA A  53      24.834   6.224 -12.181  1.00  0.00           C  
ATOM    425  N   MET A  54      27.822   6.739 -13.063  1.00  0.00           N  
ATOM    426  CA  MET A  54      29.280   6.592 -12.940  1.00  0.00           C  
ATOM    427  C   MET A  54      30.015   7.928 -13.024  1.00  0.00           C  
ATOM    428  O   MET A  54      30.973   8.140 -12.284  1.00  0.00           O  
ATOM    429  CB  MET A  54      29.806   5.638 -14.015  1.00  0.00           C  
ATOM    430  CG  MET A  54      29.433   4.182 -13.709  1.00  0.00           C  
ATOM    431  SD  MET A  54      30.126   2.973 -14.885  1.00  0.00           S  
ATOM    432  CE  MET A  54      29.058   3.254 -16.316  1.00  0.00           C  
ATOM    433  N   ARG A  55      29.577   8.835 -13.903  1.00  0.00           N  
ATOM    434  CA  ARG A  55      30.147  10.178 -14.043  1.00  0.00           C  
ATOM    435  C   ARG A  55      29.956  10.982 -12.766  1.00  0.00           C  
ATOM    436  O   ARG A  55      30.941  11.455 -12.218  1.00  0.00           O  
ATOM    437  CB  ARG A  55      29.526  10.879 -15.260  1.00  0.00           C  
ATOM    438  CG  ARG A  55      30.083  12.303 -15.433  1.00  0.00           C  
ATOM    439  CD  ARG A  55      29.462  13.050 -16.626  1.00  0.00           C  
ATOM    440  NE  ARG A  55      28.007  13.152 -16.543  1.00  0.00           N  
ATOM    441  CZ  ARG A  55      27.288  13.860 -15.677  1.00  0.00           C  
ATOM    442  NH1 ARG A  55      27.828  14.654 -14.791  1.00  0.00           N  
ATOM    443  NH2 ARG A  55      26.004  13.780 -15.721  1.00  0.00           N  
ATOM    444  N   GLU A  56      28.726  11.060 -12.245  1.00  0.00           N  
ATOM    445  CA  GLU A  56      28.415  11.833 -11.043  1.00  0.00           C  
ATOM    446  C   GLU A  56      29.140  11.283  -9.806  1.00  0.00           C  
ATOM    447  O   GLU A  56      29.706  12.038  -9.030  1.00  0.00           O  
ATOM    448  CB  GLU A  56      26.900  11.829 -10.813  1.00  0.00           C  
ATOM    449  CG  GLU A  56      26.119  12.613 -11.875  1.00  0.00           C  
ATOM    450  CD  GLU A  56      26.255  14.142 -11.806  1.00  0.00           C  
ATOM    451  OE1 GLU A  56      25.784  14.795 -12.777  1.00  0.00           O  
ATOM    452  OE2 GLU A  56      26.745  14.667 -10.789  1.00  0.00           O  
ATOM    453  N   VAL A  57      29.235   9.959  -9.650  1.00  0.00           N  
ATOM    454  CA  VAL A  57      30.028   9.350  -8.569  1.00  0.00           C  
ATOM    455  C   VAL A  57      31.493   9.775  -8.656  1.00  0.00           C  
ATOM    456  O   VAL A  57      32.109  10.084  -7.639  1.00  0.00           O  
ATOM    457  CB  VAL A  57      29.890   7.815  -8.593  1.00  0.00           C  
ATOM    458  CG1 VAL A  57      30.893   7.106  -7.675  1.00  0.00           C  
ATOM    459  CG2 VAL A  57      28.500   7.390  -8.120  1.00  0.00           C  
ATOM    460  N   LYS A  58      32.065   9.829  -9.872  1.00  0.00           N  
ATOM    461  CA  LYS A  58      33.447  10.251 -10.068  1.00  0.00           C  
ATOM    462  C   LYS A  58      33.634  11.750  -9.837  1.00  0.00           C  
ATOM    463  O   LYS A  58      34.631  12.151  -9.233  1.00  0.00           O  
ATOM    464  CB  LYS A  58      33.892   9.814 -11.466  1.00  0.00           C  
ATOM    465  CG  LYS A  58      35.388  10.054 -11.695  1.00  0.00           C  
ATOM    466  CD  LYS A  58      35.800   9.427 -13.026  1.00  0.00           C  
ATOM    467  CE  LYS A  58      37.292   9.636 -13.253  1.00  0.00           C  
ATOM    468  NZ  LYS A  58      37.772   8.767 -14.358  1.00  0.00           N  
ATOM    469  N   GLU A  59      32.692  12.562 -10.295  1.00  0.00           N  
ATOM    470  CA  GLU A  59      32.733  14.017 -10.151  1.00  0.00           C  
ATOM    471  C   GLU A  59      32.487  14.454  -8.702  1.00  0.00           C  
ATOM    472  O   GLU A  59      33.277  15.231  -8.156  1.00  0.00           O  
ATOM    473  CB  GLU A  59      31.724  14.665 -11.116  1.00  0.00           C  
ATOM    474  CG  GLU A  59      32.211  14.592 -12.566  1.00  0.00           C  
ATOM    475  CD  GLU A  59      31.224  15.158 -13.609  1.00  0.00           C  
ATOM    476  OE1 GLU A  59      31.605  15.175 -14.806  1.00  0.00           O  
ATOM    477  OE2 GLU A  59      30.104  15.570 -13.245  1.00  0.00           O  
ATOM    478  N   GLU A  60      31.452  13.930  -8.038  1.00  0.00           N  
ATOM    479  CA  GLU A  60      31.038  14.385  -6.711  1.00  0.00           C  
ATOM    480  C   GLU A  60      31.889  13.812  -5.569  1.00  0.00           C  
ATOM    481  O   GLU A  60      32.167  14.520  -4.597  1.00  0.00           O  
ATOM    482  CB  GLU A  60      29.566  14.060  -6.452  1.00  0.00           C  
ATOM    483  CG  GLU A  60      28.574  14.815  -7.360  1.00  0.00           C  
ATOM    484  CD  GLU A  60      27.135  14.759  -6.815  1.00  0.00           C  
ATOM    485  OE1 GLU A  60      26.293  15.543  -7.266  1.00  0.00           O  
ATOM    486  OE2 GLU A  60      26.870  13.988  -5.856  1.00  0.00           O  
ATOM    487  N   VAL A  61      32.302  12.550  -5.657  1.00  0.00           N  
ATOM    488  CA  VAL A  61      32.988  11.838  -4.557  1.00  0.00           C  
ATOM    489  C   VAL A  61      34.314  11.190  -4.962  1.00  0.00           C  
ATOM    490  O   VAL A  61      34.942  10.502  -4.152  1.00  0.00           O  
ATOM    491  CB  VAL A  61      32.069  10.843  -3.825  1.00  0.00           C  
ATOM    492  CG1 VAL A  61      30.924  11.571  -3.118  1.00  0.00           C  
ATOM    493  CG2 VAL A  61      31.464   9.767  -4.727  1.00  0.00           C  
ATOM    494  N   THR A  62      34.772  11.435  -6.182  1.00  0.00           N  
ATOM    495  CA  THR A  62      36.083  10.993  -6.678  1.00  0.00           C  
ATOM    496  C   THR A  62      36.271   9.471  -6.603  1.00  0.00           C  
ATOM    497  O   THR A  62      37.363   8.986  -6.321  1.00  0.00           O  
ATOM    498  CB  THR A  62      37.237  11.763  -6.023  1.00  0.00           C  
ATOM    499  OG1 THR A  62      36.864  13.061  -5.611  1.00  0.00           O  
ATOM    500  CG2 THR A  62      38.412  11.966  -6.977  1.00  0.00           C  
ATOM    501  N   ILE A  63      35.217   8.712  -6.845  1.00  0.00           N  
ATOM    502  CA  ILE A  63      35.241   7.245  -6.907  1.00  0.00           C  
ATOM    503  C   ILE A  63      35.066   6.827  -8.369  1.00  0.00           C  
ATOM    504  O   ILE A  63      34.040   7.104  -8.986  1.00  0.00           O  
ATOM    505  CB  ILE A  63      34.185   6.625  -5.978  1.00  0.00           C  
ATOM    506  CG1 ILE A  63      34.500   6.973  -4.510  1.00  0.00           C  
ATOM    507  CG2 ILE A  63      34.124   5.091  -6.160  1.00  0.00           C  
ATOM    508  CD1 ILE A  63      33.396   6.588  -3.516  1.00  0.00           C  
ATOM    509  N   ASP A  64      36.069   6.142  -8.912  1.00  0.00           N  
ATOM    510  CA  ASP A  64      36.001   5.611 -10.273  1.00  0.00           C  
ATOM    511  C   ASP A  64      35.533   4.152 -10.242  1.00  0.00           C  
ATOM    512  O   ASP A  64      36.314   3.226 -10.046  1.00  0.00           O  
ATOM    513  CB  ASP A  64      37.341   5.803 -10.992  1.00  0.00           C  
ATOM    514  CG  ASP A  64      37.237   5.570 -12.505  1.00  0.00           C  
ATOM    515  OD1 ASP A  64      36.501   4.655 -12.931  1.00  0.00           O  
ATOM    516  OD2 ASP A  64      37.880   6.342 -13.260  1.00  0.00           O  
ATOM    517  N   VAL A  65      34.231   3.958 -10.456  1.00  0.00           N  
ATOM    518  CA  VAL A  65      33.574   2.640 -10.428  1.00  0.00           C  
ATOM    519  C   VAL A  65      34.248   1.648 -11.379  1.00  0.00           C  
ATOM    520  O   VAL A  65      34.423   0.483 -11.031  1.00  0.00           O  
ATOM    521  CB  VAL A  65      32.090   2.792 -10.795  1.00  0.00           C  
ATOM    522  CG1 VAL A  65      31.346   1.458 -10.843  1.00  0.00           C  
ATOM    523  CG2 VAL A  65      31.363   3.691  -9.786  1.00  0.00           C  
ATOM    524  N   VAL A  66      34.641   2.107 -12.564  1.00  0.00           N  
ATOM    525  CA  VAL A  66      35.256   1.258 -13.582  1.00  0.00           C  
ATOM    526  C   VAL A  66      36.691   0.910 -13.197  1.00  0.00           C  
ATOM    527  O   VAL A  66      37.081  -0.256 -13.253  1.00  0.00           O  
ATOM    528  CB  VAL A  66      35.212   1.924 -14.965  1.00  0.00           C  
ATOM    529  CG1 VAL A  66      35.828   1.037 -16.053  1.00  0.00           C  
ATOM    530  CG2 VAL A  66      33.769   2.230 -15.383  1.00  0.00           C  
ATOM    531  N   ALA A  67      37.473   1.900 -12.769  1.00  0.00           N  
ATOM    532  CA  ALA A  67      38.866   1.709 -12.387  1.00  0.00           C  
ATOM    533  C   ALA A  67      39.016   0.829 -11.134  1.00  0.00           C  
ATOM    534  O   ALA A  67      39.934   0.009 -11.051  1.00  0.00           O  
ATOM    535  CB  ALA A  67      39.511   3.081 -12.179  1.00  0.00           C  
ATOM    536  N   GLU A  68      38.088   0.958 -10.184  1.00  0.00           N  
ATOM    537  CA  GLU A  68      38.073   0.156  -8.957  1.00  0.00           C  
ATOM    538  C   GLU A  68      37.369  -1.201  -9.105  1.00  0.00           C  
ATOM    539  O   GLU A  68      37.304  -1.957  -8.139  1.00  0.00           O  
ATOM    540  CB  GLU A  68      37.448   0.975  -7.809  1.00  0.00           C  
ATOM    541  CG  GLU A  68      38.283   2.202  -7.426  1.00  0.00           C  
ATOM    542  CD  GLU A  68      37.797   2.830  -6.118  1.00  0.00           C  
ATOM    543  OE1 GLU A  68      37.899   4.064  -5.931  1.00  0.00           O  
ATOM    544  OE2 GLU A  68      37.334   2.092  -5.210  1.00  0.00           O  
ATOM    545  N   GLN A  69      36.846  -1.523 -10.290  1.00  0.00           N  
ATOM    546  CA  GLN A  69      36.068  -2.739 -10.555  1.00  0.00           C  
ATOM    547  C   GLN A  69      34.895  -2.933  -9.581  1.00  0.00           C  
ATOM    548  O   GLN A  69      34.559  -4.053  -9.187  1.00  0.00           O  
ATOM    549  CB  GLN A  69      36.977  -3.978 -10.654  1.00  0.00           C  
ATOM    550  CG  GLN A  69      38.041  -3.841 -11.742  1.00  0.00           C  
ATOM    551  CD  GLN A  69      38.825  -5.140 -11.968  1.00  0.00           C  
ATOM    552  OE1 GLN A  69      38.658  -6.155 -11.305  1.00  0.00           O  
ATOM    553  NE2 GLN A  69      39.707  -5.170 -12.936  1.00  0.00           N  
ATOM    554  N   LEU A  70      34.270  -1.836  -9.176  1.00  0.00           N  
ATOM    555  CA  LEU A  70      33.088  -1.870  -8.335  1.00  0.00           C  
ATOM    556  C   LEU A  70      31.843  -2.197  -9.168  1.00  0.00           C  
ATOM    557  O   LEU A  70      31.760  -1.881 -10.358  1.00  0.00           O  
ATOM    558  CB  LEU A  70      32.930  -0.537  -7.590  1.00  0.00           C  
ATOM    559  CG  LEU A  70      34.104  -0.187  -6.647  1.00  0.00           C  
ATOM    560  CD1 LEU A  70      33.926   1.231  -6.118  1.00  0.00           C  
ATOM    561  CD2 LEU A  70      34.191  -1.143  -5.463  1.00  0.00           C  
ATOM    562  N   THR A  71      30.858  -2.787  -8.532  1.00  0.00           N  
ATOM    563  CA  THR A  71      29.578  -3.099  -9.178  1.00  0.00           C  
ATOM    564  C   THR A  71      28.574  -1.986  -8.901  1.00  0.00           C  
ATOM    565  O   THR A  71      28.072  -1.870  -7.794  1.00  0.00           O  
ATOM    566  CB  THR A  71      29.046  -4.461  -8.722  1.00  0.00           C  
ATOM    567  OG1 THR A  71      30.031  -5.452  -8.910  1.00  0.00           O  
ATOM    568  CG2 THR A  71      27.826  -4.894  -9.522  1.00  0.00           C  
ATOM    569  N   LEU A  72      28.265  -1.200  -9.932  1.00  0.00           N  
ATOM    570  CA  LEU A  72      27.118  -0.309  -9.908  1.00  0.00           C  
ATOM    571  C   LEU A  72      25.852  -1.151 -10.126  1.00  0.00           C  
ATOM    572  O   LEU A  72      25.674  -1.739 -11.191  1.00  0.00           O  
ATOM    573  CB  LEU A  72      27.285   0.771 -10.983  1.00  0.00           C  
ATOM    574  CG  LEU A  72      26.166   1.833 -10.951  1.00  0.00           C  
ATOM    575  CD1 LEU A  72      26.317   2.771  -9.758  1.00  0.00           C  
ATOM    576  CD2 LEU A  72      26.218   2.672 -12.220  1.00  0.00           C  
ATOM    577  N   ILE A  73      24.995  -1.207  -9.120  1.00  0.00           N  
ATOM    578  CA  ILE A  73      23.743  -1.958  -9.163  1.00  0.00           C  
ATOM    579  C   ILE A  73      22.654  -1.029  -9.684  1.00  0.00           C  
ATOM    580  O   ILE A  73      22.339  -0.034  -9.037  1.00  0.00           O  
ATOM    581  CB  ILE A  73      23.405  -2.540  -7.773  1.00  0.00           C  
ATOM    582  CG1 ILE A  73      24.540  -3.464  -7.276  1.00  0.00           C  
ATOM    583  CG2 ILE A  73      22.065  -3.296  -7.836  1.00  0.00           C  
ATOM    584  CD1 ILE A  73      24.374  -3.904  -5.809  1.00  0.00           C  
ATOM    585  N   ASP A  74      22.069  -1.370 -10.826  1.00  0.00           N  
ATOM    586  CA  ASP A  74      20.832  -0.743 -11.270  1.00  0.00           C  
ATOM    587  C   ASP A  74      19.669  -1.302 -10.437  1.00  0.00           C  
ATOM    588  O   ASP A  74      19.359  -2.491 -10.481  1.00  0.00           O  
ATOM    589  CB  ASP A  74      20.630  -0.973 -12.773  1.00  0.00           C  
ATOM    590  CG  ASP A  74      19.454  -0.180 -13.355  1.00  0.00           C  
ATOM    591  OD1 ASP A  74      18.652   0.371 -12.570  1.00  0.00           O  
ATOM    592  OD2 ASP A  74      19.356  -0.127 -14.599  1.00  0.00           O  
ATOM    593  N   CYS A  75      19.039  -0.437  -9.642  1.00  0.00           N  
ATOM    594  CA  CYS A  75      17.891  -0.800  -8.823  1.00  0.00           C  
ATOM    595  C   CYS A  75      16.629  -1.061  -9.654  1.00  0.00           C  
ATOM    596  O   CYS A  75      15.613  -1.475  -9.095  1.00  0.00           O  
ATOM    597  CB  CYS A  75      17.638   0.307  -7.797  1.00  0.00           C  
ATOM    598  SG  CYS A  75      19.068   0.550  -6.695  1.00  0.00           S  
ATOM    599  N   GLN A  76      16.660  -0.790 -10.968  1.00  0.00           N  
ATOM    600  CA  GLN A  76      15.528  -0.908 -11.892  1.00  0.00           C  
ATOM    601  C   GLN A  76      14.293  -0.152 -11.389  1.00  0.00           C  
ATOM    602  O   GLN A  76      13.153  -0.590 -11.528  1.00  0.00           O  
ATOM    603  CB  GLN A  76      15.261  -2.386 -12.206  1.00  0.00           C  
ATOM    604  CG  GLN A  76      16.427  -3.082 -12.940  1.00  0.00           C  
ATOM    605  CD  GLN A  76      16.158  -3.261 -14.436  1.00  0.00           C  
ATOM    606  OE1 GLN A  76      15.072  -3.604 -14.877  1.00  0.00           O  
ATOM    607  NE2 GLN A  76      17.141  -3.039 -15.275  1.00  0.00           N  
ATOM    608  N   ARG A  77      14.529   0.989 -10.753  1.00  0.00           N  
ATOM    609  CA  ARG A  77      13.465   1.807 -10.184  1.00  0.00           C  
ATOM    610  C   ARG A  77      13.616   3.252 -10.576  1.00  0.00           C  
ATOM    611  O   ARG A  77      14.626   3.879 -10.294  1.00  0.00           O  
ATOM    612  CB  ARG A  77      13.431   1.598  -8.669  1.00  0.00           C  
ATOM    613  CG  ARG A  77      12.137   2.189  -8.099  1.00  0.00           C  
ATOM    614  CD  ARG A  77      11.875   1.656  -6.717  1.00  0.00           C  
ATOM    615  NE  ARG A  77      10.578   2.163  -6.217  1.00  0.00           N  
ATOM    616  CZ  ARG A  77       9.981   1.776  -5.114  1.00  0.00           C  
ATOM    617  NH1 ARG A  77      10.513   0.874  -4.360  1.00  0.00           N  
ATOM    618  NH2 ARG A  77       8.857   2.292  -4.750  1.00  0.00           N  
ATOM    619  N   THR A  78      12.557   3.771 -11.178  1.00  0.00           N  
ATOM    620  CA  THR A  78      12.439   5.174 -11.555  1.00  0.00           C  
ATOM    621  C   THR A  78      11.270   5.774 -10.794  1.00  0.00           C  
ATOM    622  O   THR A  78      10.208   5.162 -10.706  1.00  0.00           O  
ATOM    623  CB  THR A  78      12.273   5.311 -13.074  1.00  0.00           C  
ATOM    624  OG1 THR A  78      13.309   4.614 -13.729  1.00  0.00           O  
ATOM    625  CG2 THR A  78      12.360   6.755 -13.533  1.00  0.00           C  
ATOM    626  N   VAL A  79      11.476   6.946 -10.201  1.00  0.00           N  
ATOM    627  CA  VAL A  79      10.441   7.679  -9.469  1.00  0.00           C  
ATOM    628  C   VAL A  79      10.354   9.096  -9.988  1.00  0.00           C  
ATOM    629  O   VAL A  79      11.340   9.669 -10.436  1.00  0.00           O  
ATOM    630  CB  VAL A  79      10.673   7.662  -7.946  1.00  0.00           C  
ATOM    631  CG1 VAL A  79      10.616   6.235  -7.396  1.00  0.00           C  
ATOM    632  CG2 VAL A  79      11.993   8.309  -7.525  1.00  0.00           C  
ATOM    633  N   GLU A  80       9.163   9.673  -9.887  1.00  0.00           N  
ATOM    634  CA  GLU A  80       8.945  11.080 -10.187  1.00  0.00           C  
ATOM    635  C   GLU A  80       8.643  11.834  -8.893  1.00  0.00           C  
ATOM    636  O   GLU A  80       7.829  11.384  -8.085  1.00  0.00           O  
ATOM    637  CB  GLU A  80       7.832  11.216 -11.224  1.00  0.00           C  
ATOM    638  CG  GLU A  80       8.194  12.266 -12.271  1.00  0.00           C  
ATOM    639  CD  GLU A  80       7.071  12.552 -13.264  1.00  0.00           C  
ATOM    640  OE1 GLU A  80       7.390  13.160 -14.320  1.00  0.00           O  
ATOM    641  OE2 GLU A  80       5.901  12.291 -12.929  1.00  0.00           O  
ATOM    642  N   PHE A  81       9.290  12.981  -8.689  1.00  0.00           N  
ATOM    643  CA  PHE A  81       9.039  13.839  -7.543  1.00  0.00           C  
ATOM    644  C   PHE A  81       9.012  15.312  -7.924  1.00  0.00           C  
ATOM    645  O   PHE A  81       9.586  15.742  -8.923  1.00  0.00           O  
ATOM    646  CB  PHE A  81      10.056  13.548  -6.426  1.00  0.00           C  
ATOM    647  CG  PHE A  81      11.505  13.775  -6.794  1.00  0.00           C  
ATOM    648  CD1 PHE A  81      12.305  12.683  -7.163  1.00  0.00           C  
ATOM    649  CD2 PHE A  81      12.072  15.058  -6.741  1.00  0.00           C  
ATOM    650  CE1 PHE A  81      13.663  12.870  -7.474  1.00  0.00           C  
ATOM    651  CE2 PHE A  81      13.426  15.257  -7.058  1.00  0.00           C  
ATOM    652  CZ  PHE A  81      14.226  14.162  -7.428  1.00  0.00           C  
ATOM    653  N   GLU A  82       8.348  16.098  -7.097  1.00  0.00           N  
ATOM    654  CA  GLU A  82       8.322  17.538  -7.255  1.00  0.00           C  
ATOM    655  C   GLU A  82       9.651  18.150  -6.802  1.00  0.00           C  
ATOM    656  O   GLU A  82      10.130  17.902  -5.697  1.00  0.00           O  
ATOM    657  CB  GLU A  82       7.114  18.116  -6.511  1.00  0.00           C  
ATOM    658  CG  GLU A  82       6.649  19.399  -7.191  1.00  0.00           C  
ATOM    659  CD  GLU A  82       5.477  20.092  -6.504  1.00  0.00           C  
ATOM    660  OE1 GLU A  82       5.042  21.114  -7.089  1.00  0.00           O  
ATOM    661  OE2 GLU A  82       5.088  19.686  -5.398  1.00  0.00           O  
ATOM    662  N   ILE A  83      10.260  18.963  -7.661  1.00  0.00           N  
ATOM    663  CA  ILE A  83      11.516  19.643  -7.357  1.00  0.00           C  
ATOM    664  C   ILE A  83      11.246  20.658  -6.248  1.00  0.00           C  
ATOM    665  O   ILE A  83      10.344  21.491  -6.365  1.00  0.00           O  
ATOM    666  CB  ILE A  83      12.101  20.302  -8.615  1.00  0.00           C  
ATOM    667  CG1 ILE A  83      12.307  19.286  -9.766  1.00  0.00           C  
ATOM    668  CG2 ILE A  83      13.431  20.990  -8.282  1.00  0.00           C  
ATOM    669  CD1 ILE A  83      12.515  19.945 -11.135  1.00  0.00           C  
ATOM    670  N   PHE A  84      12.064  20.638  -5.191  1.00  0.00           N  
ATOM    671  CA  PHE A  84      11.987  21.622  -4.120  1.00  0.00           C  
ATOM    672  C   PHE A  84      11.954  23.046  -4.690  1.00  0.00           C  
ATOM    673  O   PHE A  84      12.805  23.410  -5.507  1.00  0.00           O  
ATOM    674  CB  PHE A  84      13.182  21.472  -3.166  1.00  0.00           C  
ATOM    675  CG  PHE A  84      13.102  20.267  -2.263  1.00  0.00           C  
ATOM    676  CD1 PHE A  84      12.258  20.292  -1.139  1.00  0.00           C  
ATOM    677  CD2 PHE A  84      13.867  19.126  -2.528  1.00  0.00           C  
ATOM    678  CE1 PHE A  84      12.169  19.170  -0.292  1.00  0.00           C  
ATOM    679  CE2 PHE A  84      13.782  18.004  -1.686  1.00  0.00           C  
ATOM    680  CZ  PHE A  84      12.929  18.023  -0.564  1.00  0.00           C  
ATOM    681  N   SER A  85      11.010  23.859  -4.230  1.00  0.00           N  
ATOM    682  CA  SER A  85      10.766  25.205  -4.763  1.00  0.00           C  
ATOM    683  C   SER A  85      12.039  26.058  -4.816  1.00  0.00           C  
ATOM    684  O   SER A  85      12.304  26.701  -5.832  1.00  0.00           O  
ATOM    685  CB  SER A  85       9.684  25.894  -3.922  1.00  0.00           C  
ATOM    686  OG  SER A  85      10.054  25.892  -2.558  1.00  0.00           O  
ATOM    687  N   HIS A  86      12.870  26.003  -3.786  1.00  0.00           N  
ATOM    688  CA  HIS A  86      14.128  26.737  -3.696  1.00  0.00           C  
ATOM    689  C   HIS A  86      15.238  26.198  -4.623  1.00  0.00           C  
ATOM    690  O   HIS A  86      16.221  26.899  -4.854  1.00  0.00           O  
ATOM    691  CB  HIS A  86      14.585  26.762  -2.226  1.00  0.00           C  
ATOM    692  CG  HIS A  86      14.895  25.411  -1.661  1.00  0.00           C  
ATOM    693  ND1 HIS A  86      13.997  24.504  -1.134  1.00  0.00           N  
ATOM    694  CD2 HIS A  86      16.150  24.875  -1.524  1.00  0.00           C  
ATOM    695  CE1 HIS A  86      14.693  23.450  -0.683  1.00  0.00           C  
ATOM    696  NE2 HIS A  86      16.001  23.639  -0.902  1.00  0.00           N  
ATOM    697  N   LEU A  87      15.068  25.001  -5.206  1.00  0.00           N  
ATOM    698  CA  LEU A  87      15.994  24.407  -6.177  1.00  0.00           C  
ATOM    699  C   LEU A  87      15.504  24.521  -7.629  1.00  0.00           C  
ATOM    700  O   LEU A  87      16.295  24.325  -8.552  1.00  0.00           O  
ATOM    701  CB  LEU A  87      16.290  22.945  -5.789  1.00  0.00           C  
ATOM    702  CG  LEU A  87      16.940  22.751  -4.402  1.00  0.00           C  
ATOM    703  CD1 LEU A  87      17.167  21.261  -4.136  1.00  0.00           C  
ATOM    704  CD2 LEU A  87      18.290  23.460  -4.289  1.00  0.00           C  
ATOM    705  N   ARG A  88      14.240  24.894  -7.860  1.00  0.00           N  
ATOM    706  CA  ARG A  88      13.639  24.988  -9.211  1.00  0.00           C  
ATOM    707  C   ARG A  88      14.360  25.970 -10.139  1.00  0.00           C  
ATOM    708  O   ARG A  88      14.368  25.758 -11.344  1.00  0.00           O  
ATOM    709  CB  ARG A  88      12.151  25.356  -9.143  1.00  0.00           C  
ATOM    710  CG  ARG A  88      11.281  24.206  -8.605  1.00  0.00           C  
ATOM    711  CD  ARG A  88       9.804  24.571  -8.636  1.00  0.00           C  
ATOM    712  NE  ARG A  88       9.018  23.603  -7.870  1.00  0.00           N  
ATOM    713  CZ  ARG A  88       7.729  23.616  -7.618  1.00  0.00           C  
ATOM    714  NH1 ARG A  88       6.911  24.508  -8.104  1.00  0.00           N  
ATOM    715  NH2 ARG A  88       7.224  22.711  -6.839  1.00  0.00           N  
ATOM    716  N   HIS A  89      15.012  26.990  -9.590  1.00  0.00           N  
ATOM    717  CA  HIS A  89      15.773  27.966 -10.371  1.00  0.00           C  
ATOM    718  C   HIS A  89      16.930  27.357 -11.191  1.00  0.00           C  
ATOM    719  O   HIS A  89      17.490  28.031 -12.057  1.00  0.00           O  
ATOM    720  CB  HIS A  89      16.310  29.041  -9.410  1.00  0.00           C  
ATOM    721  CG  HIS A  89      17.410  28.546  -8.502  1.00  0.00           C  
ATOM    722  ND1 HIS A  89      17.268  27.937  -7.284  1.00  0.00           N  
ATOM    723  CD2 HIS A  89      18.761  28.603  -8.771  1.00  0.00           C  
ATOM    724  CE1 HIS A  89      18.492  27.636  -6.819  1.00  0.00           C  
ATOM    725  NE2 HIS A  89      19.429  28.019  -7.688  1.00  0.00           N  
ATOM    726  N   ARG A  90      17.309  26.105 -10.916  1.00  0.00           N  
ATOM    727  CA  ARG A  90      18.321  25.374 -11.684  1.00  0.00           C  
ATOM    728  C   ARG A  90      17.758  24.685 -12.931  1.00  0.00           C  
ATOM    729  O   ARG A  90      18.536  24.248 -13.771  1.00  0.00           O  
ATOM    730  CB  ARG A  90      19.021  24.335 -10.792  1.00  0.00           C  
ATOM    731  CG  ARG A  90      19.846  24.990  -9.673  1.00  0.00           C  
ATOM    732  CD  ARG A  90      20.657  23.902  -8.957  1.00  0.00           C  
ATOM    733  NE  ARG A  90      21.622  24.467  -8.004  1.00  0.00           N  
ATOM    734  CZ  ARG A  90      22.628  23.811  -7.446  1.00  0.00           C  
ATOM    735  NH1 ARG A  90      22.870  22.564  -7.702  1.00  0.00           N  
ATOM    736  NH2 ARG A  90      23.418  24.405  -6.613  1.00  0.00           N  
ATOM    737  N   TYR A  91      16.441  24.585 -13.031  1.00  0.00           N  
ATOM    738  CA  TYR A  91      15.733  23.910 -14.112  1.00  0.00           C  
ATOM    739  C   TYR A  91      15.131  24.934 -15.071  1.00  0.00           C  
ATOM    740  O   TYR A  91      14.980  26.120 -14.725  1.00  0.00           O  
ATOM    741  CB  TYR A  91      14.680  22.969 -13.518  1.00  0.00           C  
ATOM    742  CG  TYR A  91      15.274  21.858 -12.673  1.00  0.00           C  
ATOM    743  CD1 TYR A  91      15.551  20.595 -13.236  1.00  0.00           C  
ATOM    744  CD2 TYR A  91      15.580  22.086 -11.323  1.00  0.00           C  
ATOM    745  CE1 TYR A  91      16.106  19.577 -12.464  1.00  0.00           C  
ATOM    746  CE2 TYR A  91      16.143  21.074 -10.535  1.00  0.00           C  
ATOM    747  CZ  TYR A  91      16.406  19.810 -11.103  1.00  0.00           C  
ATOM    748  OH  TYR A  91      16.949  18.815 -10.331  1.00  0.00           O  
ATOM    749  N   ALA A  92      14.794  24.499 -16.267  1.00  0.00           N  
ATOM    750  CA  ALA A  92      14.147  25.348 -17.257  1.00  0.00           C  
ATOM    751  C   ALA A  92      12.799  25.890 -16.733  1.00  0.00           C  
ATOM    752  O   ALA A  92      12.129  25.217 -15.940  1.00  0.00           O  
ATOM    753  CB  ALA A  92      13.978  24.564 -18.561  1.00  0.00           C  
ATOM    754  N   PRO A  93      12.374  27.095 -17.173  1.00  0.00           N  
ATOM    755  CA  PRO A  93      11.087  27.656 -16.780  1.00  0.00           C  
ATOM    756  C   PRO A  93       9.939  26.672 -17.010  1.00  0.00           C  
ATOM    757  O   PRO A  93       9.820  26.093 -18.088  1.00  0.00           O  
ATOM    758  CB  PRO A  93      10.925  28.934 -17.624  1.00  0.00           C  
ATOM    759  CG  PRO A  93      12.362  29.335 -17.938  1.00  0.00           C  
ATOM    760  CD  PRO A  93      13.084  27.990 -18.065  1.00  0.00           C  
ATOM    761  N   GLY A  94       9.091  26.480 -15.994  1.00  0.00           N  
ATOM    762  CA  GLY A  94       7.954  25.563 -16.040  1.00  0.00           C  
ATOM    763  C   GLY A  94       8.258  24.115 -15.639  1.00  0.00           C  
ATOM    764  O   GLY A  94       7.325  23.354 -15.389  1.00  0.00           O  
ATOM    765  N   VAL A  95       9.534  23.746 -15.505  1.00  0.00           N  
ATOM    766  CA  VAL A  95       9.901  22.421 -14.995  1.00  0.00           C  
ATOM    767  C   VAL A  95       9.703  22.388 -13.480  1.00  0.00           C  
ATOM    768  O   VAL A  95      10.359  23.114 -12.731  1.00  0.00           O  
ATOM    769  CB  VAL A  95      11.335  22.036 -15.381  1.00  0.00           C  
ATOM    770  CG1 VAL A  95      11.731  20.673 -14.814  1.00  0.00           C  
ATOM    771  CG2 VAL A  95      11.479  21.962 -16.913  1.00  0.00           C  
ATOM    772  N   THR A  96       8.803  21.521 -13.016  1.00  0.00           N  
ATOM    773  CA  THR A  96       8.460  21.347 -11.598  1.00  0.00           C  
ATOM    774  C   THR A  96       8.686  19.925 -11.098  1.00  0.00           C  
ATOM    775  O   THR A  96       8.793  19.725  -9.892  1.00  0.00           O  
ATOM    776  CB  THR A  96       7.011  21.747 -11.318  1.00  0.00           C  
ATOM    777  OG1 THR A  96       6.132  21.005 -12.130  1.00  0.00           O  
ATOM    778  CG2 THR A  96       6.749  23.229 -11.603  1.00  0.00           C  
ATOM    779  N   ARG A  97       8.774  18.944 -11.996  1.00  0.00           N  
ATOM    780  CA  ARG A  97       8.990  17.533 -11.674  1.00  0.00           C  
ATOM    781  C   ARG A  97      10.320  17.031 -12.220  1.00  0.00           C  
ATOM    782  O   ARG A  97      10.767  17.477 -13.272  1.00  0.00           O  
ATOM    783  CB  ARG A  97       7.830  16.673 -12.191  1.00  0.00           C  
ATOM    784  CG  ARG A  97       6.576  16.828 -11.303  1.00  0.00           C  
ATOM    785  CD  ARG A  97       5.549  15.763 -11.675  1.00  0.00           C  
ATOM    786  NE  ARG A  97       4.474  15.666 -10.681  1.00  0.00           N  
ATOM    787  CZ  ARG A  97       3.683  14.629 -10.537  1.00  0.00           C  
ATOM    788  NH1 ARG A  97       3.763  13.577 -11.305  1.00  0.00           N  
ATOM    789  NH2 ARG A  97       2.771  14.614  -9.596  1.00  0.00           N  
ATOM    790  N   ASN A  98      10.916  16.107 -11.488  1.00  0.00           N  
ATOM    791  CA  ASN A  98      12.132  15.415 -11.867  1.00  0.00           C  
ATOM    792  C   ASN A  98      11.902  13.904 -11.829  1.00  0.00           C  
ATOM    793  O   ASN A  98      11.343  13.390 -10.857  1.00  0.00           O  
ATOM    794  CB  ASN A  98      13.260  15.857 -10.921  1.00  0.00           C  
ATOM    795  CG  ASN A  98      14.564  15.136 -11.214  1.00  0.00           C  
ATOM    796  OD1 ASN A  98      15.294  15.476 -12.118  1.00  0.00           O  
ATOM    797  ND2 ASN A  98      14.892  14.132 -10.438  1.00  0.00           N  
ATOM    798  N   THR A  99      12.354  13.223 -12.866  1.00  0.00           N  
ATOM    799  CA  THR A  99      12.333  11.760 -12.962  1.00  0.00           C  
ATOM    800  C   THR A  99      13.713  11.235 -12.578  1.00  0.00           C  
ATOM    801  O   THR A  99      14.691  11.567 -13.240  1.00  0.00           O  
ATOM    802  CB  THR A  99      11.959  11.316 -14.379  1.00  0.00           C  
ATOM    803  OG1 THR A  99      10.776  11.960 -14.796  1.00  0.00           O  
ATOM    804  CG2 THR A  99      11.696   9.817 -14.447  1.00  0.00           C  
ATOM    805  N   GLU A 100      13.790  10.430 -11.519  1.00  0.00           N  
ATOM    806  CA  GLU A 100      15.046   9.942 -10.946  1.00  0.00           C  
ATOM    807  C   GLU A 100      15.134   8.415 -11.030  1.00  0.00           C  
ATOM    808  O   GLU A 100      14.251   7.707 -10.557  1.00  0.00           O  
ATOM    809  CB  GLU A 100      15.156  10.449  -9.500  1.00  0.00           C  
ATOM    810  CG  GLU A 100      16.492  10.093  -8.827  1.00  0.00           C  
ATOM    811  CD  GLU A 100      16.469  10.600  -7.381  1.00  0.00           C  
ATOM    812  OE1 GLU A 100      15.873   9.907  -6.517  1.00  0.00           O  
ATOM    813  OE2 GLU A 100      16.975  11.710  -7.112  1.00  0.00           O  
ATOM    814  N   SER A 101      16.228   7.916 -11.616  1.00  0.00           N  
ATOM    815  CA  SER A 101      16.540   6.487 -11.688  1.00  0.00           C  
ATOM    816  C   SER A 101      17.545   6.111 -10.605  1.00  0.00           C  
ATOM    817  O   SER A 101      18.546   6.790 -10.408  1.00  0.00           O  
ATOM    818  CB  SER A 101      17.082   6.113 -13.068  1.00  0.00           C  
ATOM    819  OG  SER A 101      16.101   6.365 -14.056  1.00  0.00           O  
ATOM    820  N   TRP A 102      17.271   5.026  -9.884  1.00  0.00           N  
ATOM    821  CA  TRP A 102      18.042   4.649  -8.717  1.00  0.00           C  
ATOM    822  C   TRP A 102      19.124   3.621  -9.017  1.00  0.00           C  
ATOM    823  O   TRP A 102      18.886   2.607  -9.670  1.00  0.00           O  
ATOM    824  CB  TRP A 102      17.113   4.141  -7.614  1.00  0.00           C  
ATOM    825  CG  TRP A 102      16.133   5.117  -7.051  1.00  0.00           C  
ATOM    826  CD1 TRP A 102      16.027   6.428  -7.355  1.00  0.00           C  
ATOM    827  CD2 TRP A 102      15.081   4.851  -6.073  1.00  0.00           C  
ATOM    828  NE1 TRP A 102      14.987   6.999  -6.652  1.00  0.00           N  
ATOM    829  CE2 TRP A 102      14.373   6.062  -5.847  1.00  0.00           C  
ATOM    830  CE3 TRP A 102      14.661   3.706  -5.371  1.00  0.00           C  
ATOM    831  CZ2 TRP A 102      13.277   6.139  -4.969  1.00  0.00           C  
ATOM    832  CZ3 TRP A 102      13.574   3.785  -4.488  1.00  0.00           C  
ATOM    833  CH2 TRP A 102      12.890   4.986  -4.300  1.00  0.00           C  
ATOM    834  N   PHE A 103      20.297   3.865  -8.442  1.00  0.00           N  
ATOM    835  CA  PHE A 103      21.438   2.968  -8.441  1.00  0.00           C  
ATOM    836  C   PHE A 103      21.965   2.794  -7.017  1.00  0.00           C  
ATOM    837  O   PHE A 103      21.802   3.671  -6.163  1.00  0.00           O  
ATOM    838  CB  PHE A 103      22.520   3.495  -9.385  1.00  0.00           C  
ATOM    839  CG  PHE A 103      22.073   3.611 -10.825  1.00  0.00           C  
ATOM    840  CD1 PHE A 103      22.272   2.544 -11.719  1.00  0.00           C  
ATOM    841  CD2 PHE A 103      21.403   4.763 -11.276  1.00  0.00           C  
ATOM    842  CE1 PHE A 103      21.806   2.621 -13.040  1.00  0.00           C  
ATOM    843  CE2 PHE A 103      20.925   4.839 -12.587  1.00  0.00           C  
ATOM    844  CZ  PHE A 103      21.121   3.770 -13.471  1.00  0.00           C  
ATOM    845  N   CYS A 104      22.637   1.679  -6.764  1.00  0.00           N  
ATOM    846  CA  CYS A 104      23.393   1.451  -5.540  1.00  0.00           C  
ATOM    847  C   CYS A 104      24.845   1.125  -5.870  1.00  0.00           C  
ATOM    848  O   CYS A 104      25.134   0.424  -6.834  1.00  0.00           O  
ATOM    849  CB  CYS A 104      22.735   0.340  -4.716  1.00  0.00           C  
ATOM    850  SG  CYS A 104      21.221   0.966  -3.939  1.00  0.00           S  
ATOM    851  N   LEU A 105      25.755   1.597  -5.022  1.00  0.00           N  
ATOM    852  CA  LEU A 105      27.170   1.294  -5.104  1.00  0.00           C  
ATOM    853  C   LEU A 105      27.666   0.849  -3.727  1.00  0.00           C  
ATOM    854  O   LEU A 105      27.805   1.663  -2.810  1.00  0.00           O  
ATOM    855  CB  LEU A 105      27.911   2.528  -5.636  1.00  0.00           C  
ATOM    856  CG  LEU A 105      29.416   2.298  -5.827  1.00  0.00           C  
ATOM    857  CD1 LEU A 105      29.695   1.320  -6.964  1.00  0.00           C  
ATOM    858  CD2 LEU A 105      30.103   3.624  -6.149  1.00  0.00           C  
ATOM    859  N   ALA A 106      27.951  -0.434  -3.593  1.00  0.00           N  
ATOM    860  CA  ALA A 106      28.585  -0.968  -2.407  1.00  0.00           C  
ATOM    861  C   ALA A 106      30.100  -0.804  -2.505  1.00  0.00           C  
ATOM    862  O   ALA A 106      30.735  -1.358  -3.401  1.00  0.00           O  
ATOM    863  CB  ALA A 106      28.173  -2.429  -2.218  1.00  0.00           C  
ATOM    864  N   LEU A 107      30.685  -0.064  -1.564  1.00  0.00           N  
ATOM    865  CA  LEU A 107      32.123  -0.074  -1.333  1.00  0.00           C  
ATOM    866  C   LEU A 107      32.467  -1.220  -0.377  1.00  0.00           C  
ATOM    867  O   LEU A 107      31.675  -1.495   0.528  1.00  0.00           O  
ATOM    868  CB  LEU A 107      32.589   1.281  -0.777  1.00  0.00           C  
ATOM    869  CG  LEU A 107      32.235   2.495  -1.633  1.00  0.00           C  
ATOM    870  CD1 LEU A 107      32.783   3.766  -0.973  1.00  0.00           C  
ATOM    871  CD2 LEU A 107      32.820   2.411  -3.040  1.00  0.00           C  
ATOM    872  N   PRO A 108      33.624  -1.870  -0.517  1.00  0.00           N  
ATOM    873  CA  PRO A 108      34.032  -2.932   0.406  1.00  0.00           C  
ATOM    874  C   PRO A 108      34.110  -2.439   1.853  1.00  0.00           C  
ATOM    875  O   PRO A 108      33.659  -3.132   2.770  1.00  0.00           O  
ATOM    876  CB  PRO A 108      35.401  -3.404  -0.098  1.00  0.00           C  
ATOM    877  CG  PRO A 108      35.413  -2.991  -1.567  1.00  0.00           C  
ATOM    878  CD  PRO A 108      34.585  -1.712  -1.583  1.00  0.00           C  
ATOM    879  N   HIS A 109      34.647  -1.244   2.046  1.00  0.00           N  
ATOM    880  CA  HIS A 109      34.838  -0.590   3.337  1.00  0.00           C  
ATOM    881  C   HIS A 109      34.465   0.891   3.259  1.00  0.00           C  
ATOM    882  O   HIS A 109      34.498   1.498   2.188  1.00  0.00           O  
ATOM    883  CB  HIS A 109      36.296  -0.755   3.779  1.00  0.00           C  
ATOM    884  CG  HIS A 109      36.756  -2.187   3.804  1.00  0.00           C  
ATOM    885  ND1 HIS A 109      36.253  -3.172   4.618  1.00  0.00           N  
ATOM    886  CD2 HIS A 109      37.688  -2.780   2.988  1.00  0.00           C  
ATOM    887  CE1 HIS A 109      36.852  -4.324   4.295  1.00  0.00           C  
ATOM    888  NE2 HIS A 109      37.744  -4.133   3.312  1.00  0.00           N  
ATOM    889  N   GLU A 110      34.188   1.490   4.402  1.00  0.00           N  
ATOM    890  CA  GLU A 110      34.175   2.944   4.514  1.00  0.00           C  
ATOM    891  C   GLU A 110      35.556   3.505   4.187  1.00  0.00           C  
ATOM    892  O   GLU A 110      36.588   2.932   4.523  1.00  0.00           O  
ATOM    893  CB  GLU A 110      33.769   3.375   5.930  1.00  0.00           C  
ATOM    894  CG  GLU A 110      32.287   3.135   6.167  1.00  0.00           C  
ATOM    895  CD  GLU A 110      31.908   3.329   7.632  1.00  0.00           C  
ATOM    896  OE1 GLU A 110      31.150   2.475   8.145  1.00  0.00           O  
ATOM    897  OE2 GLU A 110      32.341   4.292   8.300  1.00  0.00           O  
ATOM    898  N   ARG A 111      35.579   4.675   3.566  1.00  0.00           N  
ATOM    899  CA  ARG A 111      36.814   5.386   3.234  1.00  0.00           C  
ATOM    900  C   ARG A 111      36.657   6.879   3.485  1.00  0.00           C  
ATOM    901  O   ARG A 111      35.540   7.386   3.619  1.00  0.00           O  
ATOM    902  CB  ARG A 111      37.235   5.040   1.788  1.00  0.00           C  
ATOM    903  CG  ARG A 111      36.202   5.446   0.733  1.00  0.00           C  
ATOM    904  CD  ARG A 111      36.670   5.130  -0.702  1.00  0.00           C  
ATOM    905  NE  ARG A 111      36.517   3.706  -1.051  1.00  0.00           N  
ATOM    906  CZ  ARG A 111      36.775   3.206  -2.267  1.00  0.00           C  
ATOM    907  NH1 ARG A 111      37.212   3.953  -3.232  1.00  0.00           N  
ATOM    908  NH2 ARG A 111      36.579   1.962  -2.542  1.00  0.00           N  
ATOM    909  N   GLN A 112      37.771   7.577   3.553  1.00  0.00           N  
ATOM    910  CA  GLN A 112      37.729   9.025   3.420  1.00  0.00           C  
ATOM    911  C   GLN A 112      37.282   9.389   2.006  1.00  0.00           C  
ATOM    912  O   GLN A 112      37.773   8.805   1.035  1.00  0.00           O  
ATOM    913  CB  GLN A 112      39.084   9.665   3.750  1.00  0.00           C  
ATOM    914  CG  GLN A 112      39.182  10.009   5.240  1.00  0.00           C  
ATOM    915  CD  GLN A 112      40.468  10.764   5.600  1.00  0.00           C  
ATOM    916  OE1 GLN A 112      41.412  10.860   4.834  1.00  0.00           O  
ATOM    917  NE2 GLN A 112      40.558  11.334   6.772  1.00  0.00           N  
ATOM    918  N   ILE A 113      36.372  10.348   1.918  1.00  0.00           N  
ATOM    919  CA  ILE A 113      35.800  10.794   0.657  1.00  0.00           C  
ATOM    920  C   ILE A 113      36.383  12.156   0.301  1.00  0.00           C  
ATOM    921  O   ILE A 113      36.324  13.091   1.098  1.00  0.00           O  
ATOM    922  CB  ILE A 113      34.259  10.809   0.741  1.00  0.00           C  
ATOM    923  CG1 ILE A 113      33.683   9.414   1.069  1.00  0.00           C  
ATOM    924  CG2 ILE A 113      33.635  11.357  -0.545  1.00  0.00           C  
ATOM    925  CD1 ILE A 113      33.989   8.303   0.047  1.00  0.00           C  
ATOM    926  N   VAL A 114      36.904  12.261  -0.896  1.00  0.00           N  
ATOM    927  CA  VAL A 114      37.266  13.544  -1.495  1.00  0.00           C  
ATOM    928  C   VAL A 114      36.044  14.044  -2.249  1.00  0.00           C  
ATOM    929  O   VAL A 114      35.739  13.557  -3.330  1.00  0.00           O  
ATOM    930  CB  VAL A 114      38.497  13.416  -2.413  1.00  0.00           C  
ATOM    931  CG1 VAL A 114      38.891  14.782  -2.982  1.00  0.00           C  
ATOM    932  CG2 VAL A 114      39.700  12.863  -1.641  1.00  0.00           C  
ATOM    933  N   PHE A 115      35.328  14.995  -1.654  1.00  0.00           N  
ATOM    934  CA  PHE A 115      34.132  15.595  -2.241  1.00  0.00           C  
ATOM    935  C   PHE A 115      34.458  16.937  -2.903  1.00  0.00           C  
ATOM    936  O   PHE A 115      35.289  17.702  -2.410  1.00  0.00           O  
ATOM    937  CB  PHE A 115      33.021  15.694  -1.178  1.00  0.00           C  
ATOM    938  CG  PHE A 115      33.417  16.461   0.063  1.00  0.00           C  
ATOM    939  CD1 PHE A 115      33.976  15.773   1.164  1.00  0.00           C  
ATOM    940  CD2 PHE A 115      33.270  17.850   0.120  1.00  0.00           C  
ATOM    941  CE1 PHE A 115      34.394  16.486   2.295  1.00  0.00           C  
ATOM    942  CE2 PHE A 115      33.699  18.571   1.254  1.00  0.00           C  
ATOM    943  CZ  PHE A 115      34.266  17.889   2.337  1.00  0.00           C  
ATOM    944  N   THR A 116      33.776  17.235  -3.998  1.00  0.00           N  
ATOM    945  CA  THR A 116      34.050  18.415  -4.835  1.00  0.00           C  
ATOM    946  C   THR A 116      32.907  19.424  -4.825  1.00  0.00           C  
ATOM    947  O   THR A 116      33.152  20.627  -4.738  1.00  0.00           O  
ATOM    948  CB  THR A 116      34.343  17.985  -6.275  1.00  0.00           C  
ATOM    949  OG1 THR A 116      33.245  17.255  -6.769  1.00  0.00           O  
ATOM    950  CG2 THR A 116      35.585  17.089  -6.381  1.00  0.00           C  
ATOM    951  N   GLU A 117      31.663  18.953  -4.850  1.00  0.00           N  
ATOM    952  CA  GLU A 117      30.472  19.806  -4.949  1.00  0.00           C  
ATOM    953  C   GLU A 117      29.749  20.025  -3.617  1.00  0.00           C  
ATOM    954  O   GLU A 117      29.021  21.008  -3.457  1.00  0.00           O  
ATOM    955  CB  GLU A 117      29.499  19.238  -5.983  1.00  0.00           C  
ATOM    956  CG  GLU A 117      30.118  19.172  -7.385  1.00  0.00           C  
ATOM    957  CD  GLU A 117      29.079  19.294  -8.513  1.00  0.00           C  
ATOM    958  OE1 GLU A 117      29.543  19.405  -9.675  1.00  0.00           O  
ATOM    959  OE2 GLU A 117      27.873  19.421  -8.207  1.00  0.00           O  
ATOM    960  N   HIS A 118      29.983  19.166  -2.641  1.00  0.00           N  
ATOM    961  CA  HIS A 118      29.331  19.191  -1.345  1.00  0.00           C  
ATOM    962  C   HIS A 118      30.155  19.956  -0.290  1.00  0.00           C  
ATOM    963  O   HIS A 118      31.307  20.332  -0.512  1.00  0.00           O  
ATOM    964  CB  HIS A 118      28.989  17.754  -0.950  1.00  0.00           C  
ATOM    965  CG  HIS A 118      27.919  17.175  -1.828  1.00  0.00           C  
ATOM    966  ND1 HIS A 118      28.064  16.613  -3.079  1.00  0.00           N  
ATOM    967  CD2 HIS A 118      26.568  17.178  -1.550  1.00  0.00           C  
ATOM    968  CE1 HIS A 118      26.842  16.282  -3.533  1.00  0.00           C  
ATOM    969  NE2 HIS A 118      25.908  16.613  -2.636  1.00  0.00           N  
ATOM    970  N   LEU A 119      29.545  20.249   0.860  1.00  0.00           N  
ATOM    971  CA  LEU A 119      30.190  20.942   1.986  1.00  0.00           C  
ATOM    972  C   LEU A 119      30.914  19.981   2.930  1.00  0.00           C  
ATOM    973  O   LEU A 119      31.937  20.327   3.514  1.00  0.00           O  
ATOM    974  CB  LEU A 119      29.131  21.727   2.779  1.00  0.00           C  
ATOM    975  CG  LEU A 119      28.523  22.926   2.042  1.00  0.00           C  
ATOM    976  CD1 LEU A 119      27.379  23.503   2.869  1.00  0.00           C  
ATOM    977  CD2 LEU A 119      29.560  24.034   1.814  1.00  0.00           C  
ATOM    978  N   ALA A 120      30.314  18.799   3.118  1.00  0.00           N  
ATOM    979  CA  ALA A 120      30.799  17.778   4.024  1.00  0.00           C  
ATOM    980  C   ALA A 120      30.258  16.407   3.618  1.00  0.00           C  
ATOM    981  O   ALA A 120      29.325  16.305   2.816  1.00  0.00           O  
ATOM    982  CB  ALA A 120      30.357  18.137   5.456  1.00  0.00           C  
ATOM    983  N   TYR A 121      30.816  15.360   4.220  1.00  0.00           N  
ATOM    984  CA  TYR A 121      30.243  14.022   4.173  1.00  0.00           C  
ATOM    985  C   TYR A 121      30.175  13.397   5.564  1.00  0.00           C  
ATOM    986  O   TYR A 121      30.902  13.792   6.485  1.00  0.00           O  
ATOM    987  CB  TYR A 121      31.022  13.135   3.191  1.00  0.00           C  
ATOM    988  CG  TYR A 121      32.347  12.630   3.716  1.00  0.00           C  
ATOM    989  CD1 TYR A 121      33.504  13.429   3.601  1.00  0.00           C  
ATOM    990  CD2 TYR A 121      32.428  11.366   4.325  1.00  0.00           C  
ATOM    991  CE1 TYR A 121      34.736  12.960   4.092  1.00  0.00           C  
ATOM    992  CE2 TYR A 121      33.653  10.895   4.824  1.00  0.00           C  
ATOM    993  CZ  TYR A 121      34.808  11.692   4.706  1.00  0.00           C  
ATOM    994  OH  TYR A 121      36.005  11.234   5.179  1.00  0.00           O  
ATOM    995  N   LYS A 122      29.309  12.415   5.707  1.00  0.00           N  
ATOM    996  CA  LYS A 122      29.216  11.551   6.883  1.00  0.00           C  
ATOM    997  C   LYS A 122      28.929  10.128   6.440  1.00  0.00           C  
ATOM    998  O   LYS A 122      28.104   9.912   5.557  1.00  0.00           O  
ATOM    999  CB  LYS A 122      28.096  12.036   7.824  1.00  0.00           C  
ATOM   1000  CG  LYS A 122      28.408  13.383   8.497  1.00  0.00           C  
ATOM   1001  CD  LYS A 122      27.244  13.821   9.390  1.00  0.00           C  
ATOM   1002  CE  LYS A 122      27.543  15.180  10.030  1.00  0.00           C  
ATOM   1003  NZ  LYS A 122      26.348  15.738  10.702  1.00  0.00           N  
ATOM   1004  N   TRP A 123      29.562   9.166   7.087  1.00  0.00           N  
ATOM   1005  CA  TRP A 123      29.119   7.781   7.086  1.00  0.00           C  
ATOM   1006  C   TRP A 123      28.132   7.603   8.242  1.00  0.00           C  
ATOM   1007  O   TRP A 123      28.482   7.842   9.397  1.00  0.00           O  
ATOM   1008  CB  TRP A 123      30.315   6.848   7.205  1.00  0.00           C  
ATOM   1009  CG  TRP A 123      31.161   6.807   5.967  1.00  0.00           C  
ATOM   1010  CD1 TRP A 123      32.349   7.432   5.790  1.00  0.00           C  
ATOM   1011  CD2 TRP A 123      30.876   6.097   4.717  1.00  0.00           C  
ATOM   1012  NE1 TRP A 123      32.841   7.152   4.514  1.00  0.00           N  
ATOM   1013  CE2 TRP A 123      31.968   6.333   3.837  1.00  0.00           C  
ATOM   1014  CE3 TRP A 123      29.820   5.283   4.274  1.00  0.00           C  
ATOM   1015  CZ2 TRP A 123      31.999   5.755   2.547  1.00  0.00           C  
ATOM   1016  CZ3 TRP A 123      29.861   4.712   2.989  1.00  0.00           C  
ATOM   1017  CH2 TRP A 123      30.937   4.945   2.135  1.00  0.00           C  
ATOM   1018  N   LEU A 124      26.901   7.238   7.931  1.00  0.00           N  
ATOM   1019  CA  LEU A 124      25.829   7.057   8.903  1.00  0.00           C  
ATOM   1020  C   LEU A 124      25.206   5.673   8.742  1.00  0.00           C  
ATOM   1021  O   LEU A 124      25.033   5.205   7.620  1.00  0.00           O  
ATOM   1022  CB  LEU A 124      24.754   8.146   8.715  1.00  0.00           C  
ATOM   1023  CG  LEU A 124      25.211   9.577   9.033  1.00  0.00           C  
ATOM   1024  CD1 LEU A 124      24.083  10.549   8.711  1.00  0.00           C  
ATOM   1025  CD2 LEU A 124      25.579   9.768  10.500  1.00  0.00           C  
ATOM   1026  N   ASP A 125      24.782   5.074   9.851  1.00  0.00           N  
ATOM   1027  CA  ASP A 125      23.947   3.878   9.786  1.00  0.00           C  
ATOM   1028  C   ASP A 125      22.740   4.140   8.880  1.00  0.00           C  
ATOM   1029  O   ASP A 125      22.157   5.230   8.909  1.00  0.00           O  
ATOM   1030  CB  ASP A 125      23.483   3.461  11.185  1.00  0.00           C  
ATOM   1031  CG  ASP A 125      24.663   3.132  12.093  1.00  0.00           C  
ATOM   1032  OD1 ASP A 125      25.539   2.363  11.648  1.00  0.00           O  
ATOM   1033  OD2 ASP A 125      24.692   3.695  13.213  1.00  0.00           O  
ATOM   1034  N   ALA A 126      22.341   3.148   8.088  1.00  0.00           N  
ATOM   1035  CA  ALA A 126      21.325   3.330   7.058  1.00  0.00           C  
ATOM   1036  C   ALA A 126      20.005   3.951   7.577  1.00  0.00           C  
ATOM   1037  O   ALA A 126      19.494   4.869   6.931  1.00  0.00           O  
ATOM   1038  CB  ALA A 126      21.127   1.997   6.329  1.00  0.00           C  
ATOM   1039  N   PRO A 127      19.470   3.582   8.769  1.00  0.00           N  
ATOM   1040  CA  PRO A 127      18.299   4.260   9.324  1.00  0.00           C  
ATOM   1041  C   PRO A 127      18.536   5.741   9.637  1.00  0.00           C  
ATOM   1042  O   PRO A 127      17.651   6.570   9.415  1.00  0.00           O  
ATOM   1043  CB  PRO A 127      17.941   3.476  10.592  1.00  0.00           C  
ATOM   1044  CG  PRO A 127      18.563   2.103  10.366  1.00  0.00           C  
ATOM   1045  CD  PRO A 127      19.828   2.437   9.588  1.00  0.00           C  
ATOM   1046  N   ALA A 128      19.722   6.100  10.138  1.00  0.00           N  
ATOM   1047  CA  ALA A 128      20.082   7.478  10.440  1.00  0.00           C  
ATOM   1048  C   ALA A 128      20.276   8.297   9.151  1.00  0.00           C  
ATOM   1049  O   ALA A 128      19.809   9.431   9.072  1.00  0.00           O  
ATOM   1050  CB  ALA A 128      21.339   7.491  11.319  1.00  0.00           C  
ATOM   1051  N   ALA A 129      20.888   7.703   8.128  1.00  0.00           N  
ATOM   1052  CA  ALA A 129      21.021   8.313   6.805  1.00  0.00           C  
ATOM   1053  C   ALA A 129      19.646   8.584   6.167  1.00  0.00           C  
ATOM   1054  O   ALA A 129      19.376   9.696   5.716  1.00  0.00           O  
ATOM   1055  CB  ALA A 129      21.883   7.395   5.937  1.00  0.00           C  
ATOM   1056  N   ALA A 130      18.746   7.591   6.219  1.00  0.00           N  
ATOM   1057  CA  ALA A 130      17.384   7.717   5.722  1.00  0.00           C  
ATOM   1058  C   ALA A 130      16.577   8.785   6.481  1.00  0.00           C  
ATOM   1059  O   ALA A 130      15.798   9.520   5.881  1.00  0.00           O  
ATOM   1060  CB  ALA A 130      16.712   6.340   5.815  1.00  0.00           C  
ATOM   1061  N   ALA A 131      16.790   8.920   7.791  1.00  0.00           N  
ATOM   1062  CA  ALA A 131      16.138   9.950   8.591  1.00  0.00           C  
ATOM   1063  C   ALA A 131      16.689  11.362   8.320  1.00  0.00           C  
ATOM   1064  O   ALA A 131      15.951  12.336   8.428  1.00  0.00           O  
ATOM   1065  CB  ALA A 131      16.278   9.572  10.065  1.00  0.00           C  
ATOM   1066  N   LEU A 132      17.979  11.475   7.971  1.00  0.00           N  
ATOM   1067  CA  LEU A 132      18.652  12.752   7.774  1.00  0.00           C  
ATOM   1068  C   LEU A 132      18.301  13.427   6.439  1.00  0.00           C  
ATOM   1069  O   LEU A 132      18.208  14.652   6.379  1.00  0.00           O  
ATOM   1070  CB  LEU A 132      20.172  12.528   7.890  1.00  0.00           C  
ATOM   1071  CG  LEU A 132      21.021  13.808   7.760  1.00  0.00           C  
ATOM   1072  CD1 LEU A 132      20.810  14.766   8.923  1.00  0.00           C  
ATOM   1073  CD2 LEU A 132      22.498  13.448   7.701  1.00  0.00           C  
ATOM   1074  N   THR A 133      18.133  12.655   5.366  1.00  0.00           N  
ATOM   1075  CA  THR A 133      17.892  13.231   4.035  1.00  0.00           C  
ATOM   1076  C   THR A 133      16.525  13.910   3.942  1.00  0.00           C  
ATOM   1077  O   THR A 133      15.518  13.394   4.415  1.00  0.00           O  
ATOM   1078  CB  THR A 133      18.109  12.213   2.912  1.00  0.00           C  
ATOM   1079  OG1 THR A 133      18.007  12.880   1.672  1.00  0.00           O  
ATOM   1080  CG2 THR A 133      17.122  11.059   2.910  1.00  0.00           C  
ATOM   1081  N   LYS A 134      16.473  15.076   3.268  1.00  0.00           N  
ATOM   1082  CA  LYS A 134      15.207  15.737   2.916  1.00  0.00           C  
ATOM   1083  C   LYS A 134      14.519  15.099   1.706  1.00  0.00           C  
ATOM   1084  O   LYS A 134      13.329  15.331   1.502  1.00  0.00           O  
ATOM   1085  CB  LYS A 134      15.449  17.234   2.653  1.00  0.00           C  
ATOM   1086  CG  LYS A 134      15.795  18.044   3.920  1.00  0.00           C  
ATOM   1087  CD  LYS A 134      15.948  19.528   3.542  1.00  0.00           C  
ATOM   1088  CE  LYS A 134      16.225  20.408   4.767  1.00  0.00           C  
ATOM   1089  NZ  LYS A 134      16.467  21.825   4.370  1.00  0.00           N  
ATOM   1090  N   SER A 135      15.239  14.319   0.908  1.00  0.00           N  
ATOM   1091  CA  SER A 135      14.690  13.652  -0.272  1.00  0.00           C  
ATOM   1092  C   SER A 135      13.973  12.365   0.132  1.00  0.00           C  
ATOM   1093  O   SER A 135      14.594  11.430   0.630  1.00  0.00           O  
ATOM   1094  CB  SER A 135      15.785  13.364  -1.294  1.00  0.00           C  
ATOM   1095  OG  SER A 135      15.239  12.626  -2.374  1.00  0.00           O  
ATOM   1096  N   TRP A 136      12.668  12.313  -0.130  1.00  0.00           N  
ATOM   1097  CA  TRP A 136      11.897  11.095   0.107  1.00  0.00           C  
ATOM   1098  C   TRP A 136      12.345   9.940  -0.806  1.00  0.00           C  
ATOM   1099  O   TRP A 136      12.353   8.794  -0.355  1.00  0.00           O  
ATOM   1100  CB  TRP A 136      10.402  11.392  -0.080  1.00  0.00           C  
ATOM   1101  CG  TRP A 136       9.957  11.551  -1.505  1.00  0.00           C  
ATOM   1102  CD1 TRP A 136       9.807  12.720  -2.163  1.00  0.00           C  
ATOM   1103  CD2 TRP A 136       9.616  10.494  -2.462  1.00  0.00           C  
ATOM   1104  NE1 TRP A 136       9.403  12.464  -3.472  1.00  0.00           N  
ATOM   1105  CE2 TRP A 136       9.280  11.115  -3.690  1.00  0.00           C  
ATOM   1106  CE3 TRP A 136       9.565   9.086  -2.397  1.00  0.00           C  
ATOM   1107  CZ2 TRP A 136       8.910  10.359  -4.836  1.00  0.00           C  
ATOM   1108  CZ3 TRP A 136       9.194   8.337  -3.535  1.00  0.00           C  
ATOM   1109  CH2 TRP A 136       8.882   8.974  -4.733  1.00  0.00           C  
ATOM   1110  N   SER A 137      12.752  10.231  -2.036  1.00  0.00           N  
ATOM   1111  CA  SER A 137      13.256   9.212  -2.966  1.00  0.00           C  
ATOM   1112  C   SER A 137      14.577   8.641  -2.477  1.00  0.00           C  
ATOM   1113  O   SER A 137      14.705   7.426  -2.340  1.00  0.00           O  
ATOM   1114  CB  SER A 137      13.403   9.782  -4.390  1.00  0.00           C  
ATOM   1115  OG  SER A 137      14.326  10.842  -4.419  1.00  0.00           O  
ATOM   1116  N   ASN A 138      15.513   9.490  -2.064  1.00  0.00           N  
ATOM   1117  CA  ASN A 138      16.782   9.048  -1.472  1.00  0.00           C  
ATOM   1118  C   ASN A 138      16.547   8.206  -0.208  1.00  0.00           C  
ATOM   1119  O   ASN A 138      17.180   7.177  -0.021  1.00  0.00           O  
ATOM   1120  CB  ASN A 138      17.626  10.286  -1.183  1.00  0.00           C  
ATOM   1121  CG  ASN A 138      19.088  10.027  -0.863  1.00  0.00           C  
ATOM   1122  OD1 ASN A 138      19.861  10.981  -0.778  1.00  0.00           O  
ATOM   1123  ND2 ASN A 138      19.535   8.813  -0.682  1.00  0.00           N  
ATOM   1124  N   ARG A 139      15.579   8.608   0.621  1.00  0.00           N  
ATOM   1125  CA  ARG A 139      15.214   7.865   1.819  1.00  0.00           C  
ATOM   1126  C   ARG A 139      14.665   6.479   1.494  1.00  0.00           C  
ATOM   1127  O   ARG A 139      15.158   5.503   2.040  1.00  0.00           O  
ATOM   1128  CB  ARG A 139      14.220   8.701   2.619  1.00  0.00           C  
ATOM   1129  CG  ARG A 139      14.176   8.234   4.064  1.00  0.00           C  
ATOM   1130  CD  ARG A 139      13.183   9.062   4.855  1.00  0.00           C  
ATOM   1131  NE  ARG A 139      13.482  10.510   4.817  1.00  0.00           N  
ATOM   1132  CZ  ARG A 139      12.626  11.475   4.570  1.00  0.00           C  
ATOM   1133  NH1 ARG A 139      11.378  11.228   4.338  1.00  0.00           N  
ATOM   1134  NH2 ARG A 139      13.003  12.719   4.551  1.00  0.00           N  
ATOM   1135  N   GLN A 140      13.724   6.394   0.560  1.00  0.00           N  
ATOM   1136  CA  GLN A 140      13.191   5.114   0.116  1.00  0.00           C  
ATOM   1137  C   GLN A 140      14.261   4.229  -0.529  1.00  0.00           C  
ATOM   1138  O   GLN A 140      14.262   3.024  -0.292  1.00  0.00           O  
ATOM   1139  CB  GLN A 140      12.052   5.321  -0.886  1.00  0.00           C  
ATOM   1140  CG  GLN A 140      10.733   5.693  -0.195  1.00  0.00           C  
ATOM   1141  CD  GLN A 140       9.541   5.643  -1.148  1.00  0.00           C  
ATOM   1142  OE1 GLN A 140       9.654   5.469  -2.341  1.00  0.00           O  
ATOM   1143  NE2 GLN A 140       8.337   5.751  -0.625  1.00  0.00           N  
ATOM   1144  N   ALA A 141      15.172   4.801  -1.300  1.00  0.00           N  
ATOM   1145  CA  ALA A 141      16.263   4.055  -1.900  1.00  0.00           C  
ATOM   1146  C   ALA A 141      17.185   3.455  -0.830  1.00  0.00           C  
ATOM   1147  O   ALA A 141      17.488   2.266  -0.879  1.00  0.00           O  
ATOM   1148  CB  ALA A 141      17.004   4.963  -2.877  1.00  0.00           C  
ATOM   1149  N   ILE A 142      17.561   4.229   0.203  1.00  0.00           N  
ATOM   1150  CA  ILE A 142      18.336   3.724   1.345  1.00  0.00           C  
ATOM   1151  C   ILE A 142      17.569   2.608   2.067  1.00  0.00           C  
ATOM   1152  O   ILE A 142      18.124   1.545   2.337  1.00  0.00           O  
ATOM   1153  CB  ILE A 142      18.685   4.873   2.311  1.00  0.00           C  
ATOM   1154  CG1 ILE A 142      19.676   5.862   1.657  1.00  0.00           C  
ATOM   1155  CG2 ILE A 142      19.289   4.337   3.626  1.00  0.00           C  
ATOM   1156  CD1 ILE A 142      19.742   7.224   2.370  1.00  0.00           C  
ATOM   1157  N   GLU A 143      16.298   2.816   2.342  1.00  0.00           N  
ATOM   1158  CA  GLU A 143      15.476   1.853   3.076  1.00  0.00           C  
ATOM   1159  C   GLU A 143      15.300   0.537   2.315  1.00  0.00           C  
ATOM   1160  O   GLU A 143      15.377  -0.538   2.897  1.00  0.00           O  
ATOM   1161  CB  GLU A 143      14.129   2.489   3.400  1.00  0.00           C  
ATOM   1162  CG  GLU A 143      14.269   3.545   4.501  1.00  0.00           C  
ATOM   1163  CD  GLU A 143      13.004   4.377   4.741  1.00  0.00           C  
ATOM   1164  OE1 GLU A 143      12.967   5.090   5.775  1.00  0.00           O  
ATOM   1165  OE2 GLU A 143      12.064   4.355   3.914  1.00  0.00           O  
ATOM   1166  N   GLN A 144      15.102   0.600   1.003  1.00  0.00           N  
ATOM   1167  CA  GLN A 144      14.835  -0.578   0.189  1.00  0.00           C  
ATOM   1168  C   GLN A 144      16.090  -1.334  -0.242  1.00  0.00           C  
ATOM   1169  O   GLN A 144      16.066  -2.561  -0.296  1.00  0.00           O  
ATOM   1170  CB  GLN A 144      14.027  -0.167  -1.039  1.00  0.00           C  
ATOM   1171  CG  GLN A 144      12.597   0.166  -0.620  1.00  0.00           C  
ATOM   1172  CD  GLN A 144      11.749   0.623  -1.790  1.00  0.00           C  
ATOM   1173  OE1 GLN A 144      12.214   0.933  -2.859  1.00  0.00           O  
ATOM   1174  NE2 GLN A 144      10.450   0.657  -1.615  1.00  0.00           N  
ATOM   1175  N   PHE A 145      17.156  -0.620  -0.561  1.00  0.00           N  
ATOM   1176  CA  PHE A 145      18.341  -1.208  -1.188  1.00  0.00           C  
ATOM   1177  C   PHE A 145      19.538  -1.339  -0.246  1.00  0.00           C  
ATOM   1178  O   PHE A 145      20.490  -2.035  -0.588  1.00  0.00           O  
ATOM   1179  CB  PHE A 145      18.657  -0.450  -2.472  1.00  0.00           C  
ATOM   1180  CG  PHE A 145      17.572  -0.580  -3.517  1.00  0.00           C  
ATOM   1181  CD1 PHE A 145      17.504  -1.728  -4.325  1.00  0.00           C  
ATOM   1182  CD2 PHE A 145      16.591   0.417  -3.654  1.00  0.00           C  
ATOM   1183  CE1 PHE A 145      16.475  -1.882  -5.262  1.00  0.00           C  
ATOM   1184  CE2 PHE A 145      15.554   0.269  -4.595  1.00  0.00           C  
ATOM   1185  CZ  PHE A 145      15.493  -0.888  -5.397  1.00  0.00           C  
ATOM   1186  N   VAL A 146      19.487  -0.737   0.944  1.00  0.00           N  
ATOM   1187  CA  VAL A 146      20.538  -0.888   1.959  1.00  0.00           C  
ATOM   1188  C   VAL A 146      20.004  -1.577   3.212  1.00  0.00           C  
ATOM   1189  O   VAL A 146      20.619  -2.531   3.689  1.00  0.00           O  
ATOM   1190  CB  VAL A 146      21.212   0.452   2.311  1.00  0.00           C  
ATOM   1191  CG1 VAL A 146      22.418   0.227   3.226  1.00  0.00           C  
ATOM   1192  CG2 VAL A 146      21.681   1.193   1.055  1.00  0.00           C  
ATOM   1193  N   ILE A 147      18.864  -1.137   3.748  1.00  0.00           N  
ATOM   1194  CA  ILE A 147      18.286  -1.709   4.985  1.00  0.00           C  
ATOM   1195  C   ILE A 147      17.641  -3.059   4.704  1.00  0.00           C  
ATOM   1196  O   ILE A 147      17.993  -4.048   5.343  1.00  0.00           O  
ATOM   1197  CB  ILE A 147      17.301  -0.733   5.660  1.00  0.00           C  
ATOM   1198  CG1 ILE A 147      17.991   0.614   5.978  1.00  0.00           C  
ATOM   1199  CG2 ILE A 147      16.719  -1.362   6.930  1.00  0.00           C  
ATOM   1200  CD1 ILE A 147      17.073   1.673   6.583  1.00  0.00           C  
ATOM   1201  N   ASN A 148      16.724  -3.111   3.745  1.00  0.00           N  
ATOM   1202  CA  ASN A 148      15.919  -4.296   3.450  1.00  0.00           C  
ATOM   1203  C   ASN A 148      16.549  -5.227   2.395  1.00  0.00           C  
ATOM   1204  O   ASN A 148      15.932  -6.227   2.033  1.00  0.00           O  
ATOM   1205  CB  ASN A 148      14.504  -3.863   3.031  1.00  0.00           C  
ATOM   1206  CG  ASN A 148      13.737  -3.153   4.128  1.00  0.00           C  
ATOM   1207  OD1 ASN A 148      13.853  -3.446   5.304  1.00  0.00           O  
ATOM   1208  ND2 ASN A 148      12.896  -2.222   3.772  1.00  0.00           N  
ATOM   1209  N   ALA A 149      17.733  -4.907   1.906  1.00  0.00           N  
ATOM   1210  CA  ALA A 149      18.459  -5.759   0.960  1.00  0.00           C  
ATOM   1211  C   ALA A 149      19.101  -6.999   1.616  1.00  0.00           C  
ATOM   1212  O   ALA A 149      19.675  -7.836   0.915  1.00  0.00           O  
ATOM   1213  CB  ALA A 149      19.501  -4.913   0.223  1.00  0.00           C  
ATOM   1214  N   ALA A 150      19.060  -7.085   2.945  1.00  0.00           N  
ATOM   1215  CA  ALA A 150      19.588  -8.203   3.723  1.00  0.00           C  
ATOM   1216  C   ALA A 150      18.658  -9.405   3.760  1.00  0.00           C  
ATOM   1217  O   ALA A 150      17.424  -9.206   3.883  1.00  0.00           O  
ATOM   1218  CB  ALA A 150      19.921  -7.724   5.139  1.00  0.00           C  
ATOM   1219  OXT ALA A 150      19.186 -10.552   3.651  1.00  0.00           O  
ATOM   1220  N   MET B   1      -7.966 -42.299  20.757  1.00  0.00           N  
ATOM   1221  CA  MET B   1      -9.242 -41.600  20.584  1.00  0.00           C  
ATOM   1222  C   MET B   1      -9.110 -40.224  21.214  1.00  0.00           C  
ATOM   1223  O   MET B   1      -8.792 -40.137  22.391  1.00  0.00           O  
ATOM   1224  CB  MET B   1     -10.378 -42.413  21.213  1.00  0.00           C  
ATOM   1225  CG  MET B   1     -11.765 -41.771  21.043  1.00  0.00           C  
ATOM   1226  SD  MET B   1     -13.095 -42.850  21.649  1.00  0.00           S  
ATOM   1227  CE  MET B   1     -14.477 -41.694  21.673  1.00  0.00           C  
ATOM   1228  N   LEU B   2      -9.292 -39.176  20.429  1.00  0.00           N  
ATOM   1229  CA  LEU B   2      -9.282 -37.803  20.918  1.00  0.00           C  
ATOM   1230  C   LEU B   2     -10.628 -37.485  21.584  1.00  0.00           C  
ATOM   1231  O   LEU B   2     -11.679 -37.830  21.038  1.00  0.00           O  
ATOM   1232  CB  LEU B   2      -8.979 -36.829  19.767  1.00  0.00           C  
ATOM   1233  CG  LEU B   2      -7.585 -36.998  19.127  1.00  0.00           C  
ATOM   1234  CD1 LEU B   2      -7.467 -36.134  17.868  1.00  0.00           C  
ATOM   1235  CD2 LEU B   2      -6.454 -36.613  20.087  1.00  0.00           C  
ATOM   1236  N   LYS B   3     -10.593 -36.864  22.763  1.00  0.00           N  
ATOM   1237  CA  LYS B   3     -11.806 -36.495  23.492  1.00  0.00           C  
ATOM   1238  C   LYS B   3     -12.244 -35.090  23.078  1.00  0.00           C  
ATOM   1239  O   LYS B   3     -11.406 -34.201  23.005  1.00  0.00           O  
ATOM   1240  CB  LYS B   3     -11.543 -36.558  24.998  1.00  0.00           C  
ATOM   1241  CG  LYS B   3     -11.198 -37.962  25.525  1.00  0.00           C  
ATOM   1242  CD  LYS B   3     -10.999 -37.812  27.027  1.00  0.00           C  
ATOM   1243  CE  LYS B   3     -10.901 -39.106  27.816  1.00  0.00           C  
ATOM   1244  NZ  LYS B   3     -11.085 -38.762  29.248  1.00  0.00           N  
ATOM   1245  N   ARG B   4     -13.539 -34.877  22.834  1.00  0.00           N  
ATOM   1246  CA  ARG B   4     -14.064 -33.546  22.466  1.00  0.00           C  
ATOM   1247  C   ARG B   4     -13.964 -32.507  23.580  1.00  0.00           C  
ATOM   1248  O   ARG B   4     -14.012 -31.321  23.287  1.00  0.00           O  
ATOM   1249  CB  ARG B   4     -15.520 -33.648  21.984  1.00  0.00           C  
ATOM   1250  CG  ARG B   4     -15.635 -34.255  20.586  1.00  0.00           C  
ATOM   1251  CD  ARG B   4     -17.070 -34.080  20.047  1.00  0.00           C  
ATOM   1252  NE  ARG B   4     -17.240 -34.627  18.699  1.00  0.00           N  
ATOM   1253  CZ  ARG B   4     -16.936 -34.022  17.538  1.00  0.00           C  
ATOM   1254  NH1 ARG B   4     -16.455 -32.816  17.493  1.00  0.00           N  
ATOM   1255  NH2 ARG B   4     -17.111 -34.650  16.412  1.00  0.00           N  
ATOM   1256  N   GLU B   5     -13.837 -32.976  24.826  1.00  0.00           N  
ATOM   1257  CA  GLU B   5     -13.664 -32.106  25.997  1.00  0.00           C  
ATOM   1258  C   GLU B   5     -12.275 -31.439  26.076  1.00  0.00           C  
ATOM   1259  O   GLU B   5     -12.094 -30.531  26.876  1.00  0.00           O  
ATOM   1260  CB  GLU B   5     -13.984 -32.919  27.265  1.00  0.00           C  
ATOM   1261  CG  GLU B   5     -13.048 -34.122  27.503  1.00  0.00           C  
ATOM   1262  CD  GLU B   5     -13.723 -35.374  28.088  1.00  0.00           C  
ATOM   1263  OE1 GLU B   5     -13.002 -36.247  28.655  1.00  0.00           O  
ATOM   1264  OE2 GLU B   5     -14.946 -35.554  27.874  1.00  0.00           O  
ATOM   1265  N   MET B   6     -11.309 -31.874  25.245  1.00  0.00           N  
ATOM   1266  CA  MET B   6     -10.020 -31.205  25.151  1.00  0.00           C  
ATOM   1267  C   MET B   6     -10.217 -29.743  24.730  1.00  0.00           C  
ATOM   1268  O   MET B   6     -10.843 -29.461  23.707  1.00  0.00           O  
ATOM   1269  CB  MET B   6      -9.104 -31.909  24.124  1.00  0.00           C  
ATOM   1270  CG  MET B   6      -8.641 -33.280  24.603  1.00  0.00           C  
ATOM   1271  SD  MET B   6      -7.715 -34.210  23.341  1.00  0.00           S  
ATOM   1272  CE  MET B   6      -7.194 -35.632  24.309  1.00  0.00           C  
ATOM   1273  N   ASN B   7      -9.671 -28.832  25.513  1.00  0.00           N  
ATOM   1274  CA  ASN B   7      -9.760 -27.404  25.288  1.00  0.00           C  
ATOM   1275  C   ASN B   7      -8.421 -26.722  25.615  1.00  0.00           C  
ATOM   1276  O   ASN B   7      -7.526 -27.335  26.197  1.00  0.00           O  
ATOM   1277  CB  ASN B   7     -10.950 -26.846  26.082  1.00  0.00           C  
ATOM   1278  CG  ASN B   7     -10.720 -26.914  27.580  1.00  0.00           C  
ATOM   1279  OD1 ASN B   7      -9.977 -26.132  28.128  1.00  0.00           O  
ATOM   1280  ND2 ASN B   7     -11.320 -27.865  28.266  1.00  0.00           N  
ATOM   1281  N   ILE B   8      -8.271 -25.470  25.189  1.00  0.00           N  
ATOM   1282  CA  ILE B   8      -7.022 -24.722  25.360  1.00  0.00           C  
ATOM   1283  C   ILE B   8      -6.849 -24.285  26.817  1.00  0.00           C  
ATOM   1284  O   ILE B   8      -5.774 -24.463  27.366  1.00  0.00           O  
ATOM   1285  CB  ILE B   8      -6.948 -23.533  24.371  1.00  0.00           C  
ATOM   1286  CG1 ILE B   8      -7.062 -24.033  22.910  1.00  0.00           C  
ATOM   1287  CG2 ILE B   8      -5.640 -22.748  24.580  1.00  0.00           C  
ATOM   1288  CD1 ILE B   8      -7.102 -22.923  21.857  1.00  0.00           C  
ATOM   1289  N   ALA B   9      -7.914 -23.811  27.466  1.00  0.00           N  
ATOM   1290  CA  ALA B   9      -7.865 -23.256  28.817  1.00  0.00           C  
ATOM   1291  C   ALA B   9      -7.289 -24.235  29.854  1.00  0.00           C  
ATOM   1292  O   ALA B   9      -6.451 -23.852  30.669  1.00  0.00           O  
ATOM   1293  CB  ALA B   9      -9.279 -22.817  29.213  1.00  0.00           C  
ATOM   1294  N   ASP B  10      -7.688 -25.519  29.774  1.00  0.00           N  
ATOM   1295  CA  ASP B  10      -7.253 -26.544  30.728  1.00  0.00           C  
ATOM   1296  C   ASP B  10      -5.852 -27.102  30.415  1.00  0.00           C  
ATOM   1297  O   ASP B  10      -5.264 -27.780  31.261  1.00  0.00           O  
ATOM   1298  CB  ASP B  10      -8.256 -27.709  30.719  1.00  0.00           C  
ATOM   1299  CG  ASP B  10      -9.677 -27.350  31.159  1.00  0.00           C  
ATOM   1300  OD1 ASP B  10      -9.878 -26.334  31.852  1.00  0.00           O  
ATOM   1301  OD2 ASP B  10     -10.586 -28.119  30.773  1.00  0.00           O  
ATOM   1302  N   TYR B  11      -5.347 -26.888  29.202  1.00  0.00           N  
ATOM   1303  CA  TYR B  11      -4.109 -27.501  28.719  1.00  0.00           C  
ATOM   1304  C   TYR B  11      -2.957 -26.509  28.553  1.00  0.00           C  
ATOM   1305  O   TYR B  11      -1.817 -26.824  28.913  1.00  0.00           O  
ATOM   1306  CB  TYR B  11      -4.403 -28.227  27.396  1.00  0.00           C  
ATOM   1307  CG  TYR B  11      -3.180 -28.862  26.767  1.00  0.00           C  
ATOM   1308  CD1 TYR B  11      -2.545 -28.254  25.664  1.00  0.00           C  
ATOM   1309  CD2 TYR B  11      -2.639 -30.041  27.323  1.00  0.00           C  
ATOM   1310  CE1 TYR B  11      -1.376 -28.813  25.120  1.00  0.00           C  
ATOM   1311  CE2 TYR B  11      -1.466 -30.602  26.785  1.00  0.00           C  
ATOM   1312  CZ  TYR B  11      -0.835 -29.991  25.687  1.00  0.00           C  
ATOM   1313  OH  TYR B  11       0.319 -30.526  25.178  1.00  0.00           O  
ATOM   1314  N   ASP B  12      -3.227 -25.333  28.003  1.00  0.00           N  
ATOM   1315  CA  ASP B  12      -2.233 -24.313  27.671  1.00  0.00           C  
ATOM   1316  C   ASP B  12      -2.681 -22.945  28.208  1.00  0.00           C  
ATOM   1317  O   ASP B  12      -3.256 -22.113  27.507  1.00  0.00           O  
ATOM   1318  CB  ASP B  12      -1.976 -24.320  26.157  1.00  0.00           C  
ATOM   1319  CG  ASP B  12      -0.758 -23.483  25.759  1.00  0.00           C  
ATOM   1320  OD1 ASP B  12      -0.341 -22.615  26.557  1.00  0.00           O  
ATOM   1321  OD2 ASP B  12      -0.253 -23.722  24.637  1.00  0.00           O  
ATOM   1322  N   ALA B  13      -2.449 -22.757  29.513  1.00  0.00           N  
ATOM   1323  CA  ALA B  13      -2.853 -21.538  30.210  1.00  0.00           C  
ATOM   1324  C   ALA B  13      -2.191 -20.275  29.643  1.00  0.00           C  
ATOM   1325  O   ALA B  13      -2.808 -19.211  29.643  1.00  0.00           O  
ATOM   1326  CB  ALA B  13      -2.525 -21.717  31.697  1.00  0.00           C  
ATOM   1327  N   GLU B  14      -0.962 -20.385  29.135  1.00  0.00           N  
ATOM   1328  CA  GLU B  14      -0.220 -19.249  28.601  1.00  0.00           C  
ATOM   1329  C   GLU B  14      -0.828 -18.772  27.271  1.00  0.00           C  
ATOM   1330  O   GLU B  14      -1.145 -17.586  27.108  1.00  0.00           O  
ATOM   1331  CB  GLU B  14       1.267 -19.653  28.466  1.00  0.00           C  
ATOM   1332  CG  GLU B  14       2.211 -18.447  28.603  1.00  0.00           C  
ATOM   1333  CD  GLU B  14       3.701 -18.826  28.560  1.00  0.00           C  
ATOM   1334  OE1 GLU B  14       4.513 -17.992  29.017  1.00  0.00           O  
ATOM   1335  OE2 GLU B  14       4.037 -19.925  28.078  1.00  0.00           O  
ATOM   1336  N   LEU B  15      -1.093 -19.719  26.362  1.00  0.00           N  
ATOM   1337  CA  LEU B  15      -1.800 -19.431  25.112  1.00  0.00           C  
ATOM   1338  C   LEU B  15      -3.223 -18.924  25.371  1.00  0.00           C  
ATOM   1339  O   LEU B  15      -3.641 -17.948  24.749  1.00  0.00           O  
ATOM   1340  CB  LEU B  15      -1.805 -20.695  24.229  1.00  0.00           C  
ATOM   1341  CG  LEU B  15      -2.555 -20.524  22.891  1.00  0.00           C  
ATOM   1342  CD1 LEU B  15      -1.931 -19.445  22.006  1.00  0.00           C  
ATOM   1343  CD2 LEU B  15      -2.542 -21.837  22.129  1.00  0.00           C  
ATOM   1344  N   TRP B  16      -3.949 -19.552  26.305  1.00  0.00           N  
ATOM   1345  CA  TRP B  16      -5.318 -19.141  26.636  1.00  0.00           C  
ATOM   1346  C   TRP B  16      -5.377 -17.719  27.178  1.00  0.00           C  
ATOM   1347  O   TRP B  16      -6.230 -16.940  26.759  1.00  0.00           O  
ATOM   1348  CB  TRP B  16      -5.929 -20.111  27.647  1.00  0.00           C  
ATOM   1349  CG  TRP B  16      -7.376 -19.832  27.917  1.00  0.00           C  
ATOM   1350  CD1 TRP B  16      -7.893 -19.348  29.068  1.00  0.00           C  
ATOM   1351  CD2 TRP B  16      -8.501 -19.955  26.984  1.00  0.00           C  
ATOM   1352  NE1 TRP B  16      -9.261 -19.192  28.936  1.00  0.00           N  
ATOM   1353  CE2 TRP B  16      -9.674 -19.559  27.675  1.00  0.00           C  
ATOM   1354  CE3 TRP B  16      -8.631 -20.385  25.646  1.00  0.00           C  
ATOM   1355  CZ2 TRP B  16     -10.953 -19.579  27.050  1.00  0.00           C  
ATOM   1356  CZ3 TRP B  16      -9.895 -20.400  25.021  1.00  0.00           C  
ATOM   1357  CH2 TRP B  16     -11.031 -20.008  25.723  1.00  0.00           C  
ATOM   1358  N   GLN B  17      -4.430 -17.354  28.048  1.00  0.00           N  
ATOM   1359  CA  GLN B  17      -4.336 -15.991  28.570  1.00  0.00           C  
ATOM   1360  C   GLN B  17      -4.094 -14.978  27.436  1.00  0.00           C  
ATOM   1361  O   GLN B  17      -4.770 -13.947  27.394  1.00  0.00           O  
ATOM   1362  CB  GLN B  17      -3.233 -15.937  29.634  1.00  0.00           C  
ATOM   1363  CG  GLN B  17      -3.170 -14.543  30.292  1.00  0.00           C  
ATOM   1364  CD  GLN B  17      -2.125 -14.447  31.407  1.00  0.00           C  
ATOM   1365  OE1 GLN B  17      -1.392 -15.365  31.726  1.00  0.00           O  
ATOM   1366  NE2 GLN B  17      -2.017 -13.308  32.052  1.00  0.00           N  
ATOM   1367  N   ALA B  18      -3.198 -15.279  26.497  1.00  0.00           N  
ATOM   1368  CA  ALA B  18      -2.952 -14.408  25.351  1.00  0.00           C  
ATOM   1369  C   ALA B  18      -4.186 -14.279  24.438  1.00  0.00           C  
ATOM   1370  O   ALA B  18      -4.511 -13.180  23.982  1.00  0.00           O  
ATOM   1371  CB  ALA B  18      -1.727 -14.939  24.591  1.00  0.00           C  
ATOM   1372  N   MET B  19      -4.917 -15.377  24.204  1.00  0.00           N  
ATOM   1373  CA  MET B  19      -6.158 -15.371  23.420  1.00  0.00           C  
ATOM   1374  C   MET B  19      -7.266 -14.539  24.080  1.00  0.00           C  
ATOM   1375  O   MET B  19      -7.928 -13.762  23.398  1.00  0.00           O  
ATOM   1376  CB  MET B  19      -6.647 -16.809  23.197  1.00  0.00           C  
ATOM   1377  CG  MET B  19      -5.771 -17.590  22.214  1.00  0.00           C  
ATOM   1378  SD  MET B  19      -6.270 -19.331  21.976  1.00  0.00           S  
ATOM   1379  CE  MET B  19      -7.915 -19.119  21.241  1.00  0.00           C  
ATOM   1380  N   GLU B  20      -7.449 -14.662  25.396  1.00  0.00           N  
ATOM   1381  CA  GLU B  20      -8.426 -13.852  26.134  1.00  0.00           C  
ATOM   1382  C   GLU B  20      -8.019 -12.368  26.169  1.00  0.00           C  
ATOM   1383  O   GLU B  20      -8.866 -11.498  25.992  1.00  0.00           O  
ATOM   1384  CB  GLU B  20      -8.628 -14.409  27.553  1.00  0.00           C  
ATOM   1385  CG  GLU B  20      -9.504 -15.676  27.598  1.00  0.00           C  
ATOM   1386  CD  GLU B  20     -10.975 -15.425  27.183  1.00  0.00           C  
ATOM   1387  OE1 GLU B  20     -11.502 -16.154  26.308  1.00  0.00           O  
ATOM   1388  OE2 GLU B  20     -11.604 -14.486  27.719  1.00  0.00           O  
ATOM   1389  N   GLN B  21      -6.720 -12.060  26.293  1.00  0.00           N  
ATOM   1390  CA  GLN B  21      -6.225 -10.676  26.223  1.00  0.00           C  
ATOM   1391  C   GLN B  21      -6.466 -10.045  24.843  1.00  0.00           C  
ATOM   1392  O   GLN B  21      -6.871  -8.883  24.768  1.00  0.00           O  
ATOM   1393  CB  GLN B  21      -4.731 -10.640  26.562  1.00  0.00           C  
ATOM   1394  CG  GLN B  21      -4.484 -10.771  28.073  1.00  0.00           C  
ATOM   1395  CD  GLN B  21      -2.997 -10.863  28.428  1.00  0.00           C  
ATOM   1396  OE1 GLN B  21      -2.118 -11.048  27.601  1.00  0.00           O  
ATOM   1397  NE2 GLN B  21      -2.652 -10.728  29.683  1.00  0.00           N  
ATOM   1398  N   GLU B  22      -6.292 -10.802  23.757  1.00  0.00           N  
ATOM   1399  CA  GLU B  22      -6.615 -10.311  22.414  1.00  0.00           C  
ATOM   1400  C   GLU B  22      -8.126 -10.076  22.239  1.00  0.00           C  
ATOM   1401  O   GLU B  22      -8.534  -9.076  21.648  1.00  0.00           O  
ATOM   1402  CB  GLU B  22      -6.061 -11.270  21.360  1.00  0.00           C  
ATOM   1403  CG  GLU B  22      -6.448 -10.931  19.900  1.00  0.00           C  
ATOM   1404  CD  GLU B  22      -6.085  -9.512  19.422  1.00  0.00           C  
ATOM   1405  OE1 GLU B  22      -6.647  -9.084  18.390  1.00  0.00           O  
ATOM   1406  OE2 GLU B  22      -5.272  -8.806  20.040  1.00  0.00           O  
ATOM   1407  N   LYS B  23      -8.959 -10.940  22.802  1.00  0.00           N  
ATOM   1408  CA  LYS B  23     -10.412 -10.754  22.804  1.00  0.00           C  
ATOM   1409  C   LYS B  23     -10.817  -9.470  23.535  1.00  0.00           C  
ATOM   1410  O   LYS B  23     -11.604  -8.691  22.997  1.00  0.00           O  
ATOM   1411  CB  LYS B  23     -11.044 -12.001  23.433  1.00  0.00           C  
ATOM   1412  CG  LYS B  23     -12.573 -12.015  23.376  1.00  0.00           C  
ATOM   1413  CD  LYS B  23     -13.024 -13.282  24.108  1.00  0.00           C  
ATOM   1414  CE  LYS B  23     -14.532 -13.397  24.260  1.00  0.00           C  
ATOM   1415  NZ  LYS B  23     -14.793 -14.526  25.195  1.00  0.00           N  
ATOM   1416  N   VAL B  24     -10.235  -9.218  24.710  1.00  0.00           N  
ATOM   1417  CA  VAL B  24     -10.447  -7.966  25.455  1.00  0.00           C  
ATOM   1418  C   VAL B  24      -9.943  -6.768  24.652  1.00  0.00           C  
ATOM   1419  O   VAL B  24     -10.669  -5.784  24.513  1.00  0.00           O  
ATOM   1420  CB  VAL B  24      -9.777  -8.032  26.840  1.00  0.00           C  
ATOM   1421  CG1 VAL B  24      -9.817  -6.685  27.578  1.00  0.00           C  
ATOM   1422  CG2 VAL B  24     -10.486  -9.056  27.737  1.00  0.00           C  
ATOM   1423  N   ARG B  25      -8.748  -6.853  24.039  1.00  0.00           N  
ATOM   1424  CA  ARG B  25      -8.209  -5.782  23.200  1.00  0.00           C  
ATOM   1425  C   ARG B  25      -9.150  -5.416  22.050  1.00  0.00           C  
ATOM   1426  O   ARG B  25      -9.365  -4.239  21.804  1.00  0.00           O  
ATOM   1427  CB  ARG B  25      -6.832  -6.183  22.652  1.00  0.00           C  
ATOM   1428  CG  ARG B  25      -6.099  -5.013  21.974  1.00  0.00           C  
ATOM   1429  CD  ARG B  25      -4.982  -5.489  21.029  1.00  0.00           C  
ATOM   1430  NE  ARG B  25      -5.518  -6.169  19.842  1.00  0.00           N  
ATOM   1431  CZ  ARG B  25      -6.129  -5.624  18.793  1.00  0.00           C  
ATOM   1432  NH1 ARG B  25      -6.270  -4.332  18.665  1.00  0.00           N  
ATOM   1433  NH2 ARG B  25      -6.604  -6.380  17.850  1.00  0.00           N  
ATOM   1434  N   GLN B  26      -9.740  -6.410  21.363  1.00  0.00           N  
ATOM   1435  CA  GLN B  26     -10.693  -6.166  20.270  1.00  0.00           C  
ATOM   1436  C   GLN B  26     -11.978  -5.469  20.740  1.00  0.00           C  
ATOM   1437  O   GLN B  26     -12.569  -4.704  19.983  1.00  0.00           O  
ATOM   1438  CB  GLN B  26     -11.039  -7.484  19.564  1.00  0.00           C  
ATOM   1439  CG  GLN B  26      -9.877  -7.994  18.705  1.00  0.00           C  
ATOM   1440  CD  GLN B  26     -10.181  -9.299  17.972  1.00  0.00           C  
ATOM   1441  OE1 GLN B  26     -11.310  -9.665  17.693  1.00  0.00           O  
ATOM   1442  NE2 GLN B  26      -9.157 -10.029  17.609  1.00  0.00           N  
ATOM   1443  N   GLU B  27     -12.400  -5.711  21.970  1.00  0.00           N  
ATOM   1444  CA  GLU B  27     -13.572  -5.053  22.566  1.00  0.00           C  
ATOM   1445  C   GLU B  27     -13.250  -3.632  23.052  1.00  0.00           C  
ATOM   1446  O   GLU B  27     -14.003  -2.700  22.759  1.00  0.00           O  
ATOM   1447  CB  GLU B  27     -14.145  -5.926  23.698  1.00  0.00           C  
ATOM   1448  CG  GLU B  27     -14.770  -7.251  23.211  1.00  0.00           C  
ATOM   1449  CD  GLU B  27     -16.003  -7.091  22.299  1.00  0.00           C  
ATOM   1450  OE1 GLU B  27     -16.380  -8.093  21.645  1.00  0.00           O  
ATOM   1451  OE2 GLU B  27     -16.599  -5.995  22.245  1.00  0.00           O  
ATOM   1452  N   GLU B  28     -12.102  -3.436  23.714  1.00  0.00           N  
ATOM   1453  CA  GLU B  28     -11.728  -2.182  24.381  1.00  0.00           C  
ATOM   1454  C   GLU B  28     -10.974  -1.174  23.500  1.00  0.00           C  
ATOM   1455  O   GLU B  28     -10.684  -0.052  23.942  1.00  0.00           O  
ATOM   1456  CB  GLU B  28     -10.891  -2.491  25.622  1.00  0.00           C  
ATOM   1457  CG  GLU B  28     -11.669  -3.246  26.706  1.00  0.00           C  
ATOM   1458  CD  GLU B  28     -10.853  -3.409  28.002  1.00  0.00           C  
ATOM   1459  OE1 GLU B  28     -11.484  -3.691  29.044  1.00  0.00           O  
ATOM   1460  OE2 GLU B  28      -9.609  -3.240  27.961  1.00  0.00           O  
ATOM   1461  N   HIS B  29     -10.641  -1.542  22.256  1.00  0.00           N  
ATOM   1462  CA  HIS B  29      -9.969  -0.646  21.324  1.00  0.00           C  
ATOM   1463  C   HIS B  29     -10.871  -0.308  20.140  1.00  0.00           C  
ATOM   1464  O   HIS B  29     -11.587  -1.150  19.591  1.00  0.00           O  
ATOM   1465  CB  HIS B  29      -8.624  -1.215  20.853  1.00  0.00           C  
ATOM   1466  CG  HIS B  29      -7.593  -1.344  21.952  1.00  0.00           C  
ATOM   1467  ND1 HIS B  29      -7.708  -2.103  23.093  1.00  0.00           N  
ATOM   1468  CD2 HIS B  29      -6.367  -0.722  22.007  1.00  0.00           C  
ATOM   1469  CE1 HIS B  29      -6.591  -1.940  23.818  1.00  0.00           C  
ATOM   1470  NE2 HIS B  29      -5.745  -1.109  23.192  1.00  0.00           N  
ATOM   1471  N   ILE B  30     -10.795   0.950  19.703  1.00  0.00           N  
ATOM   1472  CA  ILE B  30     -11.407   1.395  18.460  1.00  0.00           C  
ATOM   1473  C   ILE B  30     -10.449   1.087  17.308  1.00  0.00           C  
ATOM   1474  O   ILE B  30      -9.425   1.743  17.144  1.00  0.00           O  
ATOM   1475  CB  ILE B  30     -11.818   2.875  18.543  1.00  0.00           C  
ATOM   1476  CG1 ILE B  30     -12.992   3.007  19.533  1.00  0.00           C  
ATOM   1477  CG2 ILE B  30     -12.210   3.396  17.148  1.00  0.00           C  
ATOM   1478  CD1 ILE B  30     -13.480   4.439  19.753  1.00  0.00           C  
ATOM   1479  N   GLU B  31     -10.813   0.106  16.498  1.00  0.00           N  
ATOM   1480  CA  GLU B  31     -10.039  -0.346  15.355  1.00  0.00           C  
ATOM   1481  C   GLU B  31     -10.348   0.496  14.107  1.00  0.00           C  
ATOM   1482  O   GLU B  31     -11.435   0.418  13.532  1.00  0.00           O  
ATOM   1483  CB  GLU B  31     -10.309  -1.846  15.144  1.00  0.00           C  
ATOM   1484  CG  GLU B  31      -9.452  -2.478  14.050  1.00  0.00           C  
ATOM   1485  CD  GLU B  31      -7.971  -2.211  14.314  1.00  0.00           C  
ATOM   1486  OE1 GLU B  31      -7.434  -1.307  13.629  1.00  0.00           O  
ATOM   1487  OE2 GLU B  31      -7.397  -2.819  15.234  1.00  0.00           O  
ATOM   1488  N   LEU B  32      -9.375   1.303  13.675  1.00  0.00           N  
ATOM   1489  CA  LEU B  32      -9.456   2.154  12.483  1.00  0.00           C  
ATOM   1490  C   LEU B  32      -8.454   1.762  11.385  1.00  0.00           C  
ATOM   1491  O   LEU B  32      -8.300   2.493  10.397  1.00  0.00           O  
ATOM   1492  CB  LEU B  32      -9.309   3.630  12.889  1.00  0.00           C  
ATOM   1493  CG  LEU B  32     -10.484   4.201  13.688  1.00  0.00           C  
ATOM   1494  CD1 LEU B  32     -10.142   5.635  14.101  1.00  0.00           C  
ATOM   1495  CD2 LEU B  32     -11.768   4.255  12.849  1.00  0.00           C  
ATOM   1496  N   ILE B  33      -7.795   0.613  11.506  1.00  0.00           N  
ATOM   1497  CA  ILE B  33      -6.990   0.066  10.414  1.00  0.00           C  
ATOM   1498  C   ILE B  33      -7.935  -0.331   9.282  1.00  0.00           C  
ATOM   1499  O   ILE B  33      -8.750  -1.244   9.400  1.00  0.00           O  
ATOM   1500  CB  ILE B  33      -6.086  -1.086  10.893  1.00  0.00           C  
ATOM   1501  CG1 ILE B  33      -5.043  -0.555  11.902  1.00  0.00           C  
ATOM   1502  CG2 ILE B  33      -5.383  -1.740   9.694  1.00  0.00           C  
ATOM   1503  CD1 ILE B  33      -4.183  -1.648  12.559  1.00  0.00           C  
ATOM   1504  N   ALA B  34      -7.809   0.332   8.132  1.00  0.00           N  
ATOM   1505  CA  ALA B  34      -8.741   0.190   7.013  1.00  0.00           C  
ATOM   1506  C   ALA B  34      -8.853  -1.234   6.425  1.00  0.00           C  
ATOM   1507  O   ALA B  34      -9.799  -1.539   5.696  1.00  0.00           O  
ATOM   1508  CB  ALA B  34      -8.304   1.174   5.922  1.00  0.00           C  
ATOM   1509  N   SER B  35      -7.877  -2.102   6.707  1.00  0.00           N  
ATOM   1510  CA  SER B  35      -7.853  -3.505   6.283  1.00  0.00           C  
ATOM   1511  C   SER B  35      -8.401  -4.480   7.332  1.00  0.00           C  
ATOM   1512  O   SER B  35      -8.453  -5.674   7.052  1.00  0.00           O  
ATOM   1513  CB  SER B  35      -6.437  -3.902   5.885  1.00  0.00           C  
ATOM   1514  OG  SER B  35      -5.499  -3.654   6.913  1.00  0.00           O  
ATOM   1515  N   GLU B  36      -8.785  -3.999   8.507  1.00  0.00           N  
ATOM   1516  CA  GLU B  36      -9.315  -4.833   9.572  1.00  0.00           C  
ATOM   1517  C   GLU B  36     -10.844  -4.791   9.629  1.00  0.00           C  
ATOM   1518  O   GLU B  36     -11.503  -3.874   9.132  1.00  0.00           O  
ATOM   1519  CB  GLU B  36      -8.660  -4.507  10.924  1.00  0.00           C  
ATOM   1520  CG  GLU B  36      -7.156  -4.807  10.884  1.00  0.00           C  
ATOM   1521  CD  GLU B  36      -6.537  -5.265  12.201  1.00  0.00           C  
ATOM   1522  OE1 GLU B  36      -5.312  -5.555  12.169  1.00  0.00           O  
ATOM   1523  OE2 GLU B  36      -7.281  -5.455  13.191  1.00  0.00           O  
ATOM   1524  N   ASN B  37     -11.405  -5.872  10.163  1.00  0.00           N  
ATOM   1525  CA  ASN B  37     -12.832  -6.051  10.344  1.00  0.00           C  
ATOM   1526  C   ASN B  37     -13.077  -7.184  11.350  1.00  0.00           C  
ATOM   1527  O   ASN B  37     -12.161  -7.928  11.694  1.00  0.00           O  
ATOM   1528  CB  ASN B  37     -13.479  -6.361   8.976  1.00  0.00           C  
ATOM   1529  CG  ASN B  37     -14.908  -5.867   8.869  1.00  0.00           C  
ATOM   1530  OD1 ASN B  37     -15.659  -5.791   9.821  1.00  0.00           O  
ATOM   1531  ND2 ASN B  37     -15.336  -5.506   7.678  1.00  0.00           N  
ATOM   1532  N   TYR B  38     -14.325  -7.351  11.764  1.00  0.00           N  
ATOM   1533  CA  TYR B  38     -14.777  -8.431  12.621  1.00  0.00           C  
ATOM   1534  C   TYR B  38     -15.603  -9.421  11.812  1.00  0.00           C  
ATOM   1535  O   TYR B  38     -16.687  -9.100  11.326  1.00  0.00           O  
ATOM   1536  CB  TYR B  38     -15.550  -7.848  13.803  1.00  0.00           C  
ATOM   1537  CG  TYR B  38     -14.810  -6.733  14.523  1.00  0.00           C  
ATOM   1538  CD1 TYR B  38     -13.636  -7.006  15.242  1.00  0.00           C  
ATOM   1539  CD2 TYR B  38     -15.280  -5.404  14.438  1.00  0.00           C  
ATOM   1540  CE1 TYR B  38     -12.935  -5.967  15.886  1.00  0.00           C  
ATOM   1541  CE2 TYR B  38     -14.597  -4.364  15.082  1.00  0.00           C  
ATOM   1542  CZ  TYR B  38     -13.423  -4.646  15.811  1.00  0.00           C  
ATOM   1543  OH  TYR B  38     -12.763  -3.638  16.452  1.00  0.00           O  
ATOM   1544  N   THR B  39     -15.082 -10.633  11.634  1.00  0.00           N  
ATOM   1545  CA  THR B  39     -15.805 -11.685  10.910  1.00  0.00           C  
ATOM   1546  C   THR B  39     -16.915 -12.293  11.772  1.00  0.00           C  
ATOM   1547  O   THR B  39     -16.843 -12.264  13.004  1.00  0.00           O  
ATOM   1548  CB  THR B  39     -14.834 -12.735  10.358  1.00  0.00           C  
ATOM   1549  OG1 THR B  39     -15.472 -13.430   9.319  1.00  0.00           O  
ATOM   1550  CG2 THR B  39     -14.341 -13.745  11.386  1.00  0.00           C  
ATOM   1551  N   SER B  40     -17.939 -12.854  11.141  1.00  0.00           N  
ATOM   1552  CA  SER B  40     -19.071 -13.417  11.873  1.00  0.00           C  
ATOM   1553  C   SER B  40     -18.699 -14.679  12.673  1.00  0.00           C  
ATOM   1554  O   SER B  40     -17.787 -15.426  12.270  1.00  0.00           O  
ATOM   1555  CB  SER B  40     -20.238 -13.710  10.929  1.00  0.00           C  
ATOM   1556  OG  SER B  40     -20.035 -14.911  10.222  1.00  0.00           O  
ATOM   1557  N   PRO B  41     -19.438 -15.015  13.730  1.00  0.00           N  
ATOM   1558  CA  PRO B  41     -19.295 -16.296  14.421  1.00  0.00           C  
ATOM   1559  C   PRO B  41     -19.474 -17.504  13.500  1.00  0.00           C  
ATOM   1560  O   PRO B  41     -18.854 -18.545  13.724  1.00  0.00           O  
ATOM   1561  CB  PRO B  41     -20.340 -16.273  15.536  1.00  0.00           C  
ATOM   1562  CG  PRO B  41     -20.512 -14.786  15.823  1.00  0.00           C  
ATOM   1563  CD  PRO B  41     -20.371 -14.160  14.436  1.00  0.00           C  
ATOM   1564  N   ARG B  42     -20.249 -17.392  12.413  1.00  0.00           N  
ATOM   1565  CA  ARG B  42     -20.404 -18.451  11.397  1.00  0.00           C  
ATOM   1566  C   ARG B  42     -19.104 -18.712  10.620  1.00  0.00           C  
ATOM   1567  O   ARG B  42     -18.773 -19.862  10.364  1.00  0.00           O  
ATOM   1568  CB  ARG B  42     -21.536 -18.084  10.422  1.00  0.00           C  
ATOM   1569  CG  ARG B  42     -22.925 -18.139  11.075  1.00  0.00           C  
ATOM   1570  CD  ARG B  42     -24.049 -17.882  10.075  1.00  0.00           C  
ATOM   1571  NE  ARG B  42     -24.132 -16.464   9.702  1.00  0.00           N  
ATOM   1572  CZ  ARG B  42     -25.154 -15.623   9.862  1.00  0.00           C  
ATOM   1573  NH1 ARG B  42     -26.285 -15.984  10.403  1.00  0.00           N  
ATOM   1574  NH2 ARG B  42     -25.039 -14.401   9.454  1.00  0.00           N  
ATOM   1575  N   VAL B  43     -18.365 -17.668  10.292  1.00  0.00           N  
ATOM   1576  CA  VAL B  43     -17.051 -17.801   9.653  1.00  0.00           C  
ATOM   1577  C   VAL B  43     -16.049 -18.442  10.611  1.00  0.00           C  
ATOM   1578  O   VAL B  43     -15.339 -19.365  10.213  1.00  0.00           O  
ATOM   1579  CB  VAL B  43     -16.543 -16.440   9.148  1.00  0.00           C  
ATOM   1580  CG1 VAL B  43     -15.114 -16.538   8.598  1.00  0.00           C  
ATOM   1581  CG2 VAL B  43     -17.429 -15.894   8.025  1.00  0.00           C  
ATOM   1582  N   MET B  44     -16.036 -18.032  11.879  1.00  0.00           N  
ATOM   1583  CA  MET B  44     -15.182 -18.639  12.908  1.00  0.00           C  
ATOM   1584  C   MET B  44     -15.536 -20.113  13.138  1.00  0.00           C  
ATOM   1585  O   MET B  44     -14.638 -20.950  13.199  1.00  0.00           O  
ATOM   1586  CB  MET B  44     -15.271 -17.847  14.214  1.00  0.00           C  
ATOM   1587  CG  MET B  44     -14.647 -16.446  14.069  1.00  0.00           C  
ATOM   1588  SD  MET B  44     -14.431 -15.544  15.626  1.00  0.00           S  
ATOM   1589  CE  MET B  44     -16.127 -15.037  15.980  1.00  0.00           C  
ATOM   1590  N   GLN B  45     -16.831 -20.462  13.163  1.00  0.00           N  
ATOM   1591  CA  GLN B  45     -17.293 -21.851  13.257  1.00  0.00           C  
ATOM   1592  C   GLN B  45     -16.785 -22.705  12.092  1.00  0.00           C  
ATOM   1593  O   GLN B  45     -16.327 -23.828  12.304  1.00  0.00           O  
ATOM   1594  CB  GLN B  45     -18.830 -21.860  13.309  1.00  0.00           C  
ATOM   1595  CG  GLN B  45     -19.389 -23.273  13.520  1.00  0.00           C  
ATOM   1596  CD  GLN B  45     -20.915 -23.334  13.477  1.00  0.00           C  
ATOM   1597  OE1 GLN B  45     -21.599 -22.437  13.026  1.00  0.00           O  
ATOM   1598  NE2 GLN B  45     -21.507 -24.415  13.920  1.00  0.00           N  
ATOM   1599  N   ALA B  46     -16.826 -22.191  10.860  1.00  0.00           N  
ATOM   1600  CA  ALA B  46     -16.293 -22.898   9.702  1.00  0.00           C  
ATOM   1601  C   ALA B  46     -14.777 -23.120   9.823  1.00  0.00           C  
ATOM   1602  O   ALA B  46     -14.300 -24.231   9.595  1.00  0.00           O  
ATOM   1603  CB  ALA B  46     -16.650 -22.115   8.433  1.00  0.00           C  
ATOM   1604  N   GLN B  47     -14.030 -22.120  10.246  1.00  0.00           N  
ATOM   1605  CA  GLN B  47     -12.575 -22.214  10.421  1.00  0.00           C  
ATOM   1606  C   GLN B  47     -12.163 -23.159  11.558  1.00  0.00           C  
ATOM   1607  O   GLN B  47     -11.137 -23.824  11.433  1.00  0.00           O  
ATOM   1608  CB  GLN B  47     -11.986 -20.815  10.625  1.00  0.00           C  
ATOM   1609  CG  GLN B  47     -12.063 -19.983   9.333  1.00  0.00           C  
ATOM   1610  CD  GLN B  47     -11.264 -18.689   9.452  1.00  0.00           C  
ATOM   1611  OE1 GLN B  47     -10.215 -18.541   8.857  1.00  0.00           O  
ATOM   1612  NE2 GLN B  47     -11.726 -17.720  10.195  1.00  0.00           N  
ATOM   1613  N   GLY B  48     -12.962 -23.280  12.614  1.00  0.00           N  
ATOM   1614  CA  GLY B  48     -12.749 -24.235  13.705  1.00  0.00           C  
ATOM   1615  C   GLY B  48     -13.256 -25.660  13.420  1.00  0.00           C  
ATOM   1616  O   GLY B  48     -13.274 -26.500  14.310  1.00  0.00           O  
ATOM   1617  N   SER B  49     -13.699 -25.953  12.189  1.00  0.00           N  
ATOM   1618  CA  SER B  49     -14.335 -27.226  11.853  1.00  0.00           C  
ATOM   1619  C   SER B  49     -13.336 -28.334  11.506  1.00  0.00           C  
ATOM   1620  O   SER B  49     -12.170 -28.097  11.210  1.00  0.00           O  
ATOM   1621  CB  SER B  49     -15.337 -27.024  10.710  1.00  0.00           C  
ATOM   1622  OG  SER B  49     -14.661 -26.881   9.475  1.00  0.00           O  
ATOM   1623  N   GLN B  50     -13.831 -29.575  11.446  1.00  0.00           N  
ATOM   1624  CA  GLN B  50     -13.053 -30.759  11.049  1.00  0.00           C  
ATOM   1625  C   GLN B  50     -12.599 -30.741   9.575  1.00  0.00           C  
ATOM   1626  O   GLN B  50     -11.800 -31.586   9.180  1.00  0.00           O  
ATOM   1627  CB  GLN B  50     -13.853 -32.032  11.328  1.00  0.00           C  
ATOM   1628  CG  GLN B  50     -14.061 -32.265  12.832  1.00  0.00           C  
ATOM   1629  CD  GLN B  50     -14.837 -33.547  13.149  1.00  0.00           C  
ATOM   1630  OE1 GLN B  50     -15.322 -34.268  12.306  1.00  0.00           O  
ATOM   1631  NE2 GLN B  50     -15.008 -33.869  14.403  1.00  0.00           N  
ATOM   1632  N   LEU B  51     -13.057 -29.780   8.765  1.00  0.00           N  
ATOM   1633  CA  LEU B  51     -12.576 -29.602   7.391  1.00  0.00           C  
ATOM   1634  C   LEU B  51     -11.071 -29.296   7.329  1.00  0.00           C  
ATOM   1635  O   LEU B  51     -10.454 -29.563   6.306  1.00  0.00           O  
ATOM   1636  CB  LEU B  51     -13.377 -28.488   6.702  1.00  0.00           C  
ATOM   1637  CG  LEU B  51     -14.863 -28.800   6.466  1.00  0.00           C  
ATOM   1638  CD1 LEU B  51     -15.565 -27.551   5.954  1.00  0.00           C  
ATOM   1639  CD2 LEU B  51     -15.065 -29.912   5.435  1.00  0.00           C  
ATOM   1640  N   THR B  52     -10.464 -28.837   8.436  1.00  0.00           N  
ATOM   1641  CA  THR B  52      -9.016 -28.645   8.550  1.00  0.00           C  
ATOM   1642  C   THR B  52      -8.209 -29.929   8.316  1.00  0.00           C  
ATOM   1643  O   THR B  52      -7.057 -29.864   7.891  1.00  0.00           O  
ATOM   1644  CB  THR B  52      -8.659 -28.042   9.912  1.00  0.00           C  
ATOM   1645  OG1 THR B  52      -7.361 -27.530   9.899  1.00  0.00           O  
ATOM   1646  CG2 THR B  52      -8.744 -29.028  11.090  1.00  0.00           C  
ATOM   1647  N   ASN B  53      -8.812 -31.102   8.552  1.00  0.00           N  
ATOM   1648  CA  ASN B  53      -8.144 -32.396   8.394  1.00  0.00           C  
ATOM   1649  C   ASN B  53      -8.101 -32.879   6.941  1.00  0.00           C  
ATOM   1650  O   ASN B  53      -7.385 -33.830   6.631  1.00  0.00           O  
ATOM   1651  CB  ASN B  53      -8.871 -33.429   9.273  1.00  0.00           C  
ATOM   1652  CG  ASN B  53      -8.808 -33.119  10.760  1.00  0.00           C  
ATOM   1653  OD1 ASN B  53      -7.840 -32.621  11.286  1.00  0.00           O  
ATOM   1654  ND2 ASN B  53      -9.861 -33.439  11.487  1.00  0.00           N  
ATOM   1655  N   LYS B  54      -8.905 -32.297   6.045  1.00  0.00           N  
ATOM   1656  CA  LYS B  54      -9.073 -32.840   4.698  1.00  0.00           C  
ATOM   1657  C   LYS B  54      -8.058 -32.267   3.722  1.00  0.00           C  
ATOM   1658  O   LYS B  54      -8.133 -31.100   3.355  1.00  0.00           O  
ATOM   1659  CB  LYS B  54     -10.526 -32.661   4.228  1.00  0.00           C  
ATOM   1660  CG  LYS B  54     -10.812 -33.360   2.886  1.00  0.00           C  
ATOM   1661  CD  LYS B  54     -10.588 -34.877   2.929  1.00  0.00           C  
ATOM   1662  CE  LYS B  54     -10.704 -35.452   1.516  1.00  0.00           C  
ATOM   1663  NZ  LYS B  54     -10.259 -36.860   1.445  1.00  0.00           N  
ATOM   1664  N   TYR B  55      -7.169 -33.137   3.232  1.00  0.00           N  
ATOM   1665  CA  TYR B  55      -6.369 -32.867   2.040  1.00  0.00           C  
ATOM   1666  C   TYR B  55      -7.224 -33.031   0.779  1.00  0.00           C  
ATOM   1667  O   TYR B  55      -7.853 -34.062   0.582  1.00  0.00           O  
ATOM   1668  CB  TYR B  55      -5.135 -33.786   2.020  1.00  0.00           C  
ATOM   1669  CG  TYR B  55      -3.843 -33.006   2.095  1.00  0.00           C  
ATOM   1670  CD1 TYR B  55      -3.306 -32.430   0.927  1.00  0.00           C  
ATOM   1671  CD2 TYR B  55      -3.177 -32.847   3.324  1.00  0.00           C  
ATOM   1672  CE1 TYR B  55      -2.114 -31.690   0.983  1.00  0.00           C  
ATOM   1673  CE2 TYR B  55      -1.979 -32.114   3.388  1.00  0.00           C  
ATOM   1674  CZ  TYR B  55      -1.449 -31.533   2.211  1.00  0.00           C  
ATOM   1675  OH  TYR B  55      -0.277 -30.823   2.268  1.00  0.00           O  
ATOM   1676  N   ALA B  56      -7.253 -31.997  -0.073  1.00  0.00           N  
ATOM   1677  CA  ALA B  56      -8.071 -31.957  -1.277  1.00  0.00           C  
ATOM   1678  C   ALA B  56      -7.334 -31.246  -2.425  1.00  0.00           C  
ATOM   1679  O   ALA B  56      -7.821 -30.254  -2.968  1.00  0.00           O  
ATOM   1680  CB  ALA B  56      -9.427 -31.319  -0.933  1.00  0.00           C  
ATOM   1681  N   GLU B  57      -6.148 -31.736  -2.775  1.00  0.00           N  
ATOM   1682  CA  GLU B  57      -5.389 -31.188  -3.902  1.00  0.00           C  
ATOM   1683  C   GLU B  57      -6.148 -31.352  -5.227  1.00  0.00           C  
ATOM   1684  O   GLU B  57      -6.824 -32.350  -5.464  1.00  0.00           O  
ATOM   1685  CB  GLU B  57      -4.008 -31.842  -3.993  1.00  0.00           C  
ATOM   1686  CG  GLU B  57      -3.080 -31.390  -2.857  1.00  0.00           C  
ATOM   1687  CD  GLU B  57      -1.676 -31.993  -2.950  1.00  0.00           C  
ATOM   1688  OE1 GLU B  57      -0.789 -31.484  -2.217  1.00  0.00           O  
ATOM   1689  OE2 GLU B  57      -1.484 -32.988  -3.695  1.00  0.00           O  
ATOM   1690  N   GLY B  58      -6.026 -30.378  -6.101  1.00  0.00           N  
ATOM   1691  CA  GLY B  58      -6.770 -30.279  -7.344  1.00  0.00           C  
ATOM   1692  C   GLY B  58      -8.023 -29.412  -7.222  1.00  0.00           C  
ATOM   1693  O   GLY B  58      -8.098 -28.517  -6.390  1.00  0.00           O  
ATOM   1694  N   TYR B  59      -9.010 -29.676  -8.071  1.00  0.00           N  
ATOM   1695  CA  TYR B  59     -10.270 -28.918  -8.150  1.00  0.00           C  
ATOM   1696  C   TYR B  59     -11.480 -29.857  -8.012  1.00  0.00           C  
ATOM   1697  O   TYR B  59     -11.329 -31.060  -8.248  1.00  0.00           O  
ATOM   1698  CB  TYR B  59     -10.296 -28.121  -9.457  1.00  0.00           C  
ATOM   1699  CG  TYR B  59      -9.307 -26.971  -9.468  1.00  0.00           C  
ATOM   1700  CD1 TYR B  59      -9.609 -25.772  -8.801  1.00  0.00           C  
ATOM   1701  CD2 TYR B  59      -8.048 -27.126 -10.078  1.00  0.00           C  
ATOM   1702  CE1 TYR B  59      -8.674 -24.728  -8.737  1.00  0.00           C  
ATOM   1703  CE2 TYR B  59      -7.097 -26.084 -10.022  1.00  0.00           C  
ATOM   1704  CZ  TYR B  59      -7.419 -24.895  -9.338  1.00  0.00           C  
ATOM   1705  OH  TYR B  59      -6.485 -23.890  -9.252  1.00  0.00           O  
ATOM   1706  N   PRO B  60     -12.680 -29.366  -7.663  1.00  0.00           N  
ATOM   1707  CA  PRO B  60     -13.886 -30.189  -7.567  1.00  0.00           C  
ATOM   1708  C   PRO B  60     -14.090 -31.068  -8.803  1.00  0.00           C  
ATOM   1709  O   PRO B  60     -13.983 -30.601  -9.939  1.00  0.00           O  
ATOM   1710  CB  PRO B  60     -15.039 -29.206  -7.355  1.00  0.00           C  
ATOM   1711  CG  PRO B  60     -14.369 -28.028  -6.654  1.00  0.00           C  
ATOM   1712  CD  PRO B  60     -12.994 -27.985  -7.312  1.00  0.00           C  
ATOM   1713  N   GLY B  61     -14.311 -32.353  -8.576  1.00  0.00           N  
ATOM   1714  CA  GLY B  61     -14.427 -33.357  -9.636  1.00  0.00           C  
ATOM   1715  C   GLY B  61     -13.109 -33.779 -10.304  1.00  0.00           C  
ATOM   1716  O   GLY B  61     -13.107 -34.703 -11.123  1.00  0.00           O  
ATOM   1717  N   LYS B  62     -11.970 -33.136  -9.985  1.00  0.00           N  
ATOM   1718  CA  LYS B  62     -10.625 -33.449 -10.497  1.00  0.00           C  
ATOM   1719  C   LYS B  62      -9.578 -33.402  -9.382  1.00  0.00           C  
ATOM   1720  O   LYS B  62      -8.595 -32.667  -9.454  1.00  0.00           O  
ATOM   1721  CB  LYS B  62     -10.244 -32.522 -11.662  1.00  0.00           C  
ATOM   1722  CG  LYS B  62     -11.101 -32.745 -12.913  1.00  0.00           C  
ATOM   1723  CD  LYS B  62     -10.583 -31.871 -14.060  1.00  0.00           C  
ATOM   1724  CE  LYS B  62     -11.446 -32.077 -15.301  1.00  0.00           C  
ATOM   1725  NZ  LYS B  62     -11.028 -31.175 -16.399  1.00  0.00           N  
ATOM   1726  N   ARG B  63      -9.809 -34.183  -8.319  1.00  0.00           N  
ATOM   1727  CA  ARG B  63      -8.916 -34.257  -7.153  1.00  0.00           C  
ATOM   1728  C   ARG B  63      -7.834 -35.320  -7.333  1.00  0.00           C  
ATOM   1729  O   ARG B  63      -8.046 -36.317  -8.011  1.00  0.00           O  
ATOM   1730  CB  ARG B  63      -9.725 -34.534  -5.881  1.00  0.00           C  
ATOM   1731  CG  ARG B  63     -10.799 -33.482  -5.574  1.00  0.00           C  
ATOM   1732  CD  ARG B  63     -10.226 -32.105  -5.251  1.00  0.00           C  
ATOM   1733  NE  ARG B  63     -11.303 -31.260  -4.759  1.00  0.00           N  
ATOM   1734  CZ  ARG B  63     -11.280 -30.012  -4.364  1.00  0.00           C  
ATOM   1735  NH1 ARG B  63     -10.206 -29.266  -4.394  1.00  0.00           N  
ATOM   1736  NH2 ARG B  63     -12.368 -29.471  -3.941  1.00  0.00           N  
ATOM   1737  N   TYR B  64      -6.712 -35.106  -6.648  1.00  0.00           N  
ATOM   1738  CA  TYR B  64      -5.612 -36.077  -6.576  1.00  0.00           C  
ATOM   1739  C   TYR B  64      -5.836 -37.152  -5.503  1.00  0.00           C  
ATOM   1740  O   TYR B  64      -5.274 -38.244  -5.589  1.00  0.00           O  
ATOM   1741  CB  TYR B  64      -4.297 -35.324  -6.341  1.00  0.00           C  
ATOM   1742  CG  TYR B  64      -3.781 -34.604  -7.573  1.00  0.00           C  
ATOM   1743  CD1 TYR B  64      -2.685 -35.142  -8.290  1.00  0.00           C  
ATOM   1744  CD2 TYR B  64      -4.385 -33.423  -8.033  1.00  0.00           C  
ATOM   1745  CE1 TYR B  64      -2.197 -34.492  -9.439  1.00  0.00           C  
ATOM   1746  CE2 TYR B  64      -3.917 -32.771  -9.186  1.00  0.00           C  
ATOM   1747  CZ  TYR B  64      -2.815 -33.310  -9.872  1.00  0.00           C  
ATOM   1748  OH  TYR B  64      -2.337 -32.668 -10.998  1.00  0.00           O  
ATOM   1749  N   TYR B  65      -6.684 -36.870  -4.503  1.00  0.00           N  
ATOM   1750  CA  TYR B  65      -7.005 -37.787  -3.403  1.00  0.00           C  
ATOM   1751  C   TYR B  65      -8.496 -38.139  -3.400  1.00  0.00           C  
ATOM   1752  O   TYR B  65      -9.357 -37.310  -3.692  1.00  0.00           O  
ATOM   1753  CB  TYR B  65      -6.586 -37.181  -2.065  1.00  0.00           C  
ATOM   1754  CG  TYR B  65      -5.131 -36.754  -2.000  1.00  0.00           C  
ATOM   1755  CD1 TYR B  65      -4.109 -37.694  -1.738  1.00  0.00           C  
ATOM   1756  CD2 TYR B  65      -4.793 -35.418  -2.252  1.00  0.00           C  
ATOM   1757  CE1 TYR B  65      -2.760 -37.298  -1.728  1.00  0.00           C  
ATOM   1758  CE2 TYR B  65      -3.449 -35.015  -2.248  1.00  0.00           C  
ATOM   1759  CZ  TYR B  65      -2.429 -35.954  -1.987  1.00  0.00           C  
ATOM   1760  OH  TYR B  65      -1.123 -35.549  -2.000  1.00  0.00           O  
ATOM   1761  N   GLY B  66      -8.802 -39.378  -2.982  1.00  0.00           N  
ATOM   1762  CA  GLY B  66     -10.173 -39.834  -2.770  1.00  0.00           C  
ATOM   1763  C   GLY B  66     -10.822 -39.255  -1.503  1.00  0.00           C  
ATOM   1764  O   GLY B  66     -10.161 -38.643  -0.654  1.00  0.00           O  
ATOM   1765  N   GLY B  67     -12.132 -39.476  -1.362  1.00  0.00           N  
ATOM   1766  CA  GLY B  67     -12.907 -39.020  -0.201  1.00  0.00           C  
ATOM   1767  C   GLY B  67     -13.127 -37.508  -0.189  1.00  0.00           C  
ATOM   1768  O   GLY B  67     -13.124 -36.895   0.876  1.00  0.00           O  
ATOM   1769  N   CYS B  68     -13.251 -36.901  -1.369  1.00  0.00           N  
ATOM   1770  CA  CYS B  68     -13.462 -35.465  -1.539  1.00  0.00           C  
ATOM   1771  C   CYS B  68     -14.923 -35.089  -1.837  1.00  0.00           C  
ATOM   1772  O   CYS B  68     -15.205 -33.909  -2.028  1.00  0.00           O  
ATOM   1773  CB  CYS B  68     -12.513 -34.928  -2.612  1.00  0.00           C  
ATOM   1774  SG  CYS B  68     -10.782 -35.006  -2.025  1.00  0.00           S  
ATOM   1775  N   GLU B  69     -15.846 -36.028  -1.820  1.00  0.00           N  
ATOM   1776  CA  GLU B  69     -17.243 -35.835  -2.217  1.00  0.00           C  
ATOM   1777  C   GLU B  69     -17.946 -34.674  -1.482  1.00  0.00           C  
ATOM   1778  O   GLU B  69     -18.721 -33.939  -2.098  1.00  0.00           O  
ATOM   1779  CB  GLU B  69     -18.034 -37.152  -2.045  1.00  0.00           C  
ATOM   1780  CG  GLU B  69     -18.028 -37.821  -0.652  1.00  0.00           C  
ATOM   1781  CD  GLU B  69     -16.829 -38.734  -0.346  1.00  0.00           C  
ATOM   1782  OE1 GLU B  69     -16.861 -39.408   0.710  1.00  0.00           O  
ATOM   1783  OE2 GLU B  69     -15.856 -38.765  -1.143  1.00  0.00           O  
ATOM   1784  N   TYR B  70     -17.649 -34.458  -0.197  1.00  0.00           N  
ATOM   1785  CA  TYR B  70     -18.259 -33.363   0.568  1.00  0.00           C  
ATOM   1786  C   TYR B  70     -17.463 -32.056   0.488  1.00  0.00           C  
ATOM   1787  O   TYR B  70     -18.058 -30.975   0.453  1.00  0.00           O  
ATOM   1788  CB  TYR B  70     -18.451 -33.801   2.020  1.00  0.00           C  
ATOM   1789  CG  TYR B  70     -19.276 -35.059   2.176  1.00  0.00           C  
ATOM   1790  CD1 TYR B  70     -20.625 -35.084   1.756  1.00  0.00           C  
ATOM   1791  CD2 TYR B  70     -18.696 -36.229   2.700  1.00  0.00           C  
ATOM   1792  CE1 TYR B  70     -21.388 -36.257   1.861  1.00  0.00           C  
ATOM   1793  CE2 TYR B  70     -19.455 -37.411   2.814  1.00  0.00           C  
ATOM   1794  CZ  TYR B  70     -20.798 -37.420   2.393  1.00  0.00           C  
ATOM   1795  OH  TYR B  70     -21.537 -38.578   2.490  1.00  0.00           O  
ATOM   1796  N   VAL B  71     -16.121 -32.131   0.445  1.00  0.00           N  
ATOM   1797  CA  VAL B  71     -15.298 -30.918   0.306  1.00  0.00           C  
ATOM   1798  C   VAL B  71     -15.418 -30.301  -1.083  1.00  0.00           C  
ATOM   1799  O   VAL B  71     -15.312 -29.087  -1.198  1.00  0.00           O  
ATOM   1800  CB  VAL B  71     -13.823 -31.132   0.685  1.00  0.00           C  
ATOM   1801  CG1 VAL B  71     -13.696 -31.412   2.187  1.00  0.00           C  
ATOM   1802  CG2 VAL B  71     -13.148 -32.257  -0.092  1.00  0.00           C  
ATOM   1803  N   ASP B  72     -15.734 -31.119  -2.110  1.00  0.00           N  
ATOM   1804  CA  ASP B  72     -16.065 -30.630  -3.443  1.00  0.00           C  
ATOM   1805  C   ASP B  72     -17.339 -29.781  -3.421  1.00  0.00           C  
ATOM   1806  O   ASP B  72     -17.374 -28.706  -4.014  1.00  0.00           O  
ATOM   1807  CB  ASP B  72     -16.206 -31.816  -4.424  1.00  0.00           C  
ATOM   1808  CG  ASP B  72     -14.861 -32.408  -4.868  1.00  0.00           C  
ATOM   1809  OD1 ASP B  72     -13.802 -32.004  -4.337  1.00  0.00           O  
ATOM   1810  OD2 ASP B  72     -14.863 -33.237  -5.805  1.00  0.00           O  
ATOM   1811  N   ILE B  73     -18.348 -30.194  -2.661  1.00  0.00           N  
ATOM   1812  CA  ILE B  73     -19.573 -29.402  -2.462  1.00  0.00           C  
ATOM   1813  C   ILE B  73     -19.263 -28.081  -1.749  1.00  0.00           C  
ATOM   1814  O   ILE B  73     -19.763 -27.031  -2.151  1.00  0.00           O  
ATOM   1815  CB  ILE B  73     -20.638 -30.220  -1.688  1.00  0.00           C  
ATOM   1816  CG1 ILE B  73     -21.039 -31.498  -2.466  1.00  0.00           C  
ATOM   1817  CG2 ILE B  73     -21.887 -29.363  -1.401  1.00  0.00           C  
ATOM   1818  CD1 ILE B  73     -21.898 -32.488  -1.658  1.00  0.00           C  
ATOM   1819  N   VAL B  74     -18.419 -28.119  -0.707  1.00  0.00           N  
ATOM   1820  CA  VAL B  74     -18.015 -26.914   0.033  1.00  0.00           C  
ATOM   1821  C   VAL B  74     -17.295 -25.921  -0.879  1.00  0.00           C  
ATOM   1822  O   VAL B  74     -17.621 -24.731  -0.870  1.00  0.00           O  
ATOM   1823  CB  VAL B  74     -17.129 -27.283   1.240  1.00  0.00           C  
ATOM   1824  CG1 VAL B  74     -16.532 -26.049   1.931  1.00  0.00           C  
ATOM   1825  CG2 VAL B  74     -17.926 -28.054   2.301  1.00  0.00           C  
ATOM   1826  N   GLU B  75     -16.345 -26.386  -1.677  1.00  0.00           N  
ATOM   1827  CA  GLU B  75     -15.605 -25.534  -2.612  1.00  0.00           C  
ATOM   1828  C   GLU B  75     -16.505 -24.994  -3.724  1.00  0.00           C  
ATOM   1829  O   GLU B  75     -16.464 -23.798  -4.012  1.00  0.00           O  
ATOM   1830  CB  GLU B  75     -14.393 -26.288  -3.168  1.00  0.00           C  
ATOM   1831  CG  GLU B  75     -13.475 -25.353  -3.979  1.00  0.00           C  
ATOM   1832  CD  GLU B  75     -12.111 -25.965  -4.325  1.00  0.00           C  
ATOM   1833  OE1 GLU B  75     -11.475 -25.521  -5.313  1.00  0.00           O  
ATOM   1834  OE2 GLU B  75     -11.648 -26.880  -3.610  1.00  0.00           O  
ATOM   1835  N   GLN B  76     -17.383 -25.847  -4.286  1.00  0.00           N  
ATOM   1836  CA  GLN B  76     -18.312 -25.425  -5.332  1.00  0.00           C  
ATOM   1837  C   GLN B  76     -19.283 -24.354  -4.831  1.00  0.00           C  
ATOM   1838  O   GLN B  76     -19.494 -23.355  -5.514  1.00  0.00           O  
ATOM   1839  CB  GLN B  76     -19.042 -26.653  -5.904  1.00  0.00           C  
ATOM   1840  CG  GLN B  76     -19.744 -26.335  -7.226  1.00  0.00           C  
ATOM   1841  CD  GLN B  76     -18.754 -25.913  -8.327  1.00  0.00           C  
ATOM   1842  OE1 GLN B  76     -17.768 -26.583  -8.583  1.00  0.00           O  
ATOM   1843  NE2 GLN B  76     -18.960 -24.793  -8.963  1.00  0.00           N  
ATOM   1844  N   LEU B  77     -19.781 -24.471  -3.602  1.00  0.00           N  
ATOM   1845  CA  LEU B  77     -20.605 -23.428  -2.984  1.00  0.00           C  
ATOM   1846  C   LEU B  77     -19.864 -22.087  -2.874  1.00  0.00           C  
ATOM   1847  O   LEU B  77     -20.472 -21.039  -3.095  1.00  0.00           O  
ATOM   1848  CB  LEU B  77     -21.060 -23.881  -1.582  1.00  0.00           C  
ATOM   1849  CG  LEU B  77     -22.215 -24.896  -1.571  1.00  0.00           C  
ATOM   1850  CD1 LEU B  77     -22.383 -25.446  -0.148  1.00  0.00           C  
ATOM   1851  CD2 LEU B  77     -23.537 -24.252  -1.988  1.00  0.00           C  
ATOM   1852  N   ALA B  78     -18.579 -22.107  -2.525  1.00  0.00           N  
ATOM   1853  CA  ALA B  78     -17.784 -20.887  -2.466  1.00  0.00           C  
ATOM   1854  C   ALA B  78     -17.570 -20.283  -3.867  1.00  0.00           C  
ATOM   1855  O   ALA B  78     -17.726 -19.070  -4.034  1.00  0.00           O  
ATOM   1856  CB  ALA B  78     -16.455 -21.175  -1.759  1.00  0.00           C  
ATOM   1857  N   ILE B  79     -17.284 -21.110  -4.876  1.00  0.00           N  
ATOM   1858  CA  ILE B  79     -17.127 -20.706  -6.276  1.00  0.00           C  
ATOM   1859  C   ILE B  79     -18.416 -20.067  -6.803  1.00  0.00           C  
ATOM   1860  O   ILE B  79     -18.383 -18.946  -7.303  1.00  0.00           O  
ATOM   1861  CB  ILE B  79     -16.698 -21.912  -7.148  1.00  0.00           C  
ATOM   1862  CG1 ILE B  79     -15.252 -22.346  -6.806  1.00  0.00           C  
ATOM   1863  CG2 ILE B  79     -16.800 -21.591  -8.648  1.00  0.00           C  
ATOM   1864  CD1 ILE B  79     -14.867 -23.718  -7.381  1.00  0.00           C  
ATOM   1865  N   ASP B  80     -19.550 -20.751  -6.657  1.00  0.00           N  
ATOM   1866  CA  ASP B  80     -20.828 -20.299  -7.210  1.00  0.00           C  
ATOM   1867  C   ASP B  80     -21.276 -18.988  -6.563  1.00  0.00           C  
ATOM   1868  O   ASP B  80     -21.640 -18.041  -7.261  1.00  0.00           O  
ATOM   1869  CB  ASP B  80     -21.893 -21.399  -7.041  1.00  0.00           C  
ATOM   1870  CG  ASP B  80     -21.589 -22.671  -7.855  1.00  0.00           C  
ATOM   1871  OD1 ASP B  80     -20.790 -22.600  -8.816  1.00  0.00           O  
ATOM   1872  OD2 ASP B  80     -22.146 -23.730  -7.493  1.00  0.00           O  
ATOM   1873  N   ARG B  81     -21.131 -18.869  -5.244  1.00  0.00           N  
ATOM   1874  CA  ARG B  81     -21.444 -17.629  -4.525  1.00  0.00           C  
ATOM   1875  C   ARG B  81     -20.506 -16.479  -4.899  1.00  0.00           C  
ATOM   1876  O   ARG B  81     -20.958 -15.345  -4.997  1.00  0.00           O  
ATOM   1877  CB  ARG B  81     -21.404 -17.880  -3.018  1.00  0.00           C  
ATOM   1878  CG  ARG B  81     -22.568 -18.771  -2.553  1.00  0.00           C  
ATOM   1879  CD  ARG B  81     -22.334 -19.186  -1.106  1.00  0.00           C  
ATOM   1880  NE  ARG B  81     -23.351 -20.154  -0.667  1.00  0.00           N  
ATOM   1881  CZ  ARG B  81     -23.411 -20.725   0.517  1.00  0.00           C  
ATOM   1882  NH1 ARG B  81     -22.565 -20.442   1.472  1.00  0.00           N  
ATOM   1883  NH2 ARG B  81     -24.338 -21.605   0.767  1.00  0.00           N  
ATOM   1884  N   ALA B  82     -19.230 -16.753  -5.144  1.00  0.00           N  
ATOM   1885  CA  ALA B  82     -18.302 -15.723  -5.609  1.00  0.00           C  
ATOM   1886  C   ALA B  82     -18.686 -15.191  -6.996  1.00  0.00           C  
ATOM   1887  O   ALA B  82     -18.694 -13.976  -7.211  1.00  0.00           O  
ATOM   1888  CB  ALA B  82     -16.875 -16.292  -5.608  1.00  0.00           C  
ATOM   1889  N   LYS B  83     -19.064 -16.099  -7.919  1.00  0.00           N  
ATOM   1890  CA  LYS B  83     -19.541 -15.725  -9.258  1.00  0.00           C  
ATOM   1891  C   LYS B  83     -20.826 -14.908  -9.201  1.00  0.00           C  
ATOM   1892  O   LYS B  83     -20.905 -13.873  -9.851  1.00  0.00           O  
ATOM   1893  CB  LYS B  83     -19.781 -16.990 -10.096  1.00  0.00           C  
ATOM   1894  CG  LYS B  83     -18.488 -17.697 -10.510  1.00  0.00           C  
ATOM   1895  CD  LYS B  83     -18.864 -18.971 -11.272  1.00  0.00           C  
ATOM   1896  CE  LYS B  83     -17.635 -19.711 -11.763  1.00  0.00           C  
ATOM   1897  NZ  LYS B  83     -18.037 -20.921 -12.515  1.00  0.00           N  
ATOM   1898  N   GLU B  84     -21.792 -15.338  -8.406  1.00  0.00           N  
ATOM   1899  CA  GLU B  84     -23.067 -14.646  -8.243  1.00  0.00           C  
ATOM   1900  C   GLU B  84     -22.881 -13.240  -7.657  1.00  0.00           C  
ATOM   1901  O   GLU B  84     -23.348 -12.256  -8.232  1.00  0.00           O  
ATOM   1902  CB  GLU B  84     -23.985 -15.518  -7.373  1.00  0.00           C  
ATOM   1903  CG  GLU B  84     -25.422 -14.979  -7.290  1.00  0.00           C  
ATOM   1904  CD  GLU B  84     -26.342 -15.830  -6.392  1.00  0.00           C  
ATOM   1905  OE1 GLU B  84     -27.517 -15.425  -6.230  1.00  0.00           O  
ATOM   1906  OE2 GLU B  84     -25.884 -16.862  -5.851  1.00  0.00           O  
ATOM   1907  N   LEU B  85     -22.126 -13.126  -6.560  1.00  0.00           N  
ATOM   1908  CA  LEU B  85     -21.939 -11.868  -5.835  1.00  0.00           C  
ATOM   1909  C   LEU B  85     -21.242 -10.792  -6.670  1.00  0.00           C  
ATOM   1910  O   LEU B  85     -21.597  -9.611  -6.598  1.00  0.00           O  
ATOM   1911  CB  LEU B  85     -21.149 -12.177  -4.561  1.00  0.00           C  
ATOM   1912  CG  LEU B  85     -20.915 -10.960  -3.634  1.00  0.00           C  
ATOM   1913  CD1 LEU B  85     -22.226 -10.438  -3.055  1.00  0.00           C  
ATOM   1914  CD2 LEU B  85     -20.005 -11.378  -2.485  1.00  0.00           C  
ATOM   1915  N   PHE B  86     -20.233 -11.171  -7.469  1.00  0.00           N  
ATOM   1916  CA  PHE B  86     -19.426 -10.225  -8.243  1.00  0.00           C  
ATOM   1917  C   PHE B  86     -19.771 -10.193  -9.740  1.00  0.00           C  
ATOM   1918  O   PHE B  86     -19.193  -9.400 -10.493  1.00  0.00           O  
ATOM   1919  CB  PHE B  86     -17.941 -10.515  -7.992  1.00  0.00           C  
ATOM   1920  CG  PHE B  86     -17.510 -10.219  -6.570  1.00  0.00           C  
ATOM   1921  CD1 PHE B  86     -17.410  -8.888  -6.125  1.00  0.00           C  
ATOM   1922  CD2 PHE B  86     -17.205 -11.265  -5.677  1.00  0.00           C  
ATOM   1923  CE1 PHE B  86     -17.004  -8.591  -4.816  1.00  0.00           C  
ATOM   1924  CE2 PHE B  86     -16.799 -10.980  -4.358  1.00  0.00           C  
ATOM   1925  CZ  PHE B  86     -16.696  -9.639  -3.927  1.00  0.00           C  
ATOM   1926  N   GLY B  87     -20.693 -11.037 -10.200  1.00  0.00           N  
ATOM   1927  CA  GLY B  87     -21.050 -11.151 -11.615  1.00  0.00           C  
ATOM   1928  C   GLY B  87     -19.912 -11.682 -12.482  1.00  0.00           C  
ATOM   1929  O   GLY B  87     -19.734 -11.227 -13.618  1.00  0.00           O  
ATOM   1930  N   ALA B  88     -19.133 -12.627 -11.964  1.00  0.00           N  
ATOM   1931  CA  ALA B  88     -18.054 -13.302 -12.667  1.00  0.00           C  
ATOM   1932  C   ALA B  88     -18.530 -14.619 -13.299  1.00  0.00           C  
ATOM   1933  O   ALA B  88     -19.432 -15.275 -12.782  1.00  0.00           O  
ATOM   1934  CB  ALA B  88     -16.894 -13.516 -11.686  1.00  0.00           C  
ATOM   1935  N   ASP B  89     -17.889 -15.059 -14.388  1.00  0.00           N  
ATOM   1936  CA  ASP B  89     -18.100 -16.396 -14.962  1.00  0.00           C  
ATOM   1937  C   ASP B  89     -16.998 -17.391 -14.576  1.00  0.00           C  
ATOM   1938  O   ASP B  89     -17.148 -18.599 -14.747  1.00  0.00           O  
ATOM   1939  CB  ASP B  89     -18.335 -16.291 -16.484  1.00  0.00           C  
ATOM   1940  CG  ASP B  89     -17.173 -15.693 -17.271  1.00  0.00           C  
ATOM   1941  OD1 ASP B  89     -16.010 -15.835 -16.834  1.00  0.00           O  
ATOM   1942  OD2 ASP B  89     -17.424 -15.087 -18.335  1.00  0.00           O  
ATOM   1943  N   TYR B  90     -15.928 -16.898 -13.948  1.00  0.00           N  
ATOM   1944  CA  TYR B  90     -14.847 -17.665 -13.352  1.00  0.00           C  
ATOM   1945  C   TYR B  90     -14.560 -17.193 -11.933  1.00  0.00           C  
ATOM   1946  O   TYR B  90     -14.463 -15.988 -11.669  1.00  0.00           O  
ATOM   1947  CB  TYR B  90     -13.603 -17.564 -14.244  1.00  0.00           C  
ATOM   1948  CG  TYR B  90     -12.352 -18.130 -13.618  1.00  0.00           C  
ATOM   1949  CD1 TYR B  90     -11.459 -17.295 -12.909  1.00  0.00           C  
ATOM   1950  CD2 TYR B  90     -12.067 -19.507 -13.726  1.00  0.00           C  
ATOM   1951  CE1 TYR B  90     -10.305 -17.817 -12.326  1.00  0.00           C  
ATOM   1952  CE2 TYR B  90     -10.901 -20.043 -13.148  1.00  0.00           C  
ATOM   1953  CZ  TYR B  90     -10.023 -19.190 -12.450  1.00  0.00           C  
ATOM   1954  OH  TYR B  90      -8.876 -19.700 -11.890  1.00  0.00           O  
ATOM   1955  N   ALA B  91     -14.366 -18.149 -11.016  1.00  0.00           N  
ATOM   1956  CA  ALA B  91     -13.860 -17.900  -9.681  1.00  0.00           C  
ATOM   1957  C   ALA B  91     -12.909 -19.022  -9.242  1.00  0.00           C  
ATOM   1958  O   ALA B  91     -13.172 -20.198  -9.481  1.00  0.00           O  
ATOM   1959  CB  ALA B  91     -15.027 -17.742  -8.701  1.00  0.00           C  
ATOM   1960  N   ASN B  92     -11.825 -18.656  -8.565  1.00  0.00           N  
ATOM   1961  CA  ASN B  92     -10.936 -19.578  -7.866  1.00  0.00           C  
ATOM   1962  C   ASN B  92     -10.849 -19.157  -6.396  1.00  0.00           C  
ATOM   1963  O   ASN B  92     -10.446 -18.038  -6.076  1.00  0.00           O  
ATOM   1964  CB  ASN B  92      -9.579 -19.618  -8.583  1.00  0.00           C  
ATOM   1965  CG  ASN B  92      -8.658 -20.700  -8.034  1.00  0.00           C  
ATOM   1966  OD1 ASN B  92      -8.566 -20.950  -6.846  1.00  0.00           O  
ATOM   1967  ND2 ASN B  92      -7.960 -21.389  -8.908  1.00  0.00           N  
ATOM   1968  N   VAL B  93     -11.246 -20.072  -5.503  1.00  0.00           N  
ATOM   1969  CA  VAL B  93     -11.372 -19.821  -4.056  1.00  0.00           C  
ATOM   1970  C   VAL B  93     -10.223 -20.417  -3.240  1.00  0.00           C  
ATOM   1971  O   VAL B  93     -10.233 -20.308  -2.013  1.00  0.00           O  
ATOM   1972  CB  VAL B  93     -12.737 -20.299  -3.526  1.00  0.00           C  
ATOM   1973  CG1 VAL B  93     -13.892 -19.591  -4.236  1.00  0.00           C  
ATOM   1974  CG2 VAL B  93     -12.920 -21.816  -3.672  1.00  0.00           C  
ATOM   1975  N   GLN B  94      -9.243 -21.048  -3.888  1.00  0.00           N  
ATOM   1976  CA  GLN B  94      -8.133 -21.743  -3.220  1.00  0.00           C  
ATOM   1977  C   GLN B  94      -6.989 -20.846  -2.717  1.00  0.00           C  
ATOM   1978  O   GLN B  94      -6.311 -21.282  -1.783  1.00  0.00           O  
ATOM   1979  CB  GLN B  94      -7.563 -22.843  -4.124  1.00  0.00           C  
ATOM   1980  CG  GLN B  94      -8.596 -23.915  -4.482  1.00  0.00           C  
ATOM   1981  CD  GLN B  94      -7.955 -25.132  -5.157  1.00  0.00           C  
ATOM   1982  OE1 GLN B  94      -6.759 -25.197  -5.405  1.00  0.00           O  
ATOM   1983  NE2 GLN B  94      -8.725 -26.136  -5.463  1.00  0.00           N  
ATOM   1984  N   PRO B  95      -6.725 -19.646  -3.255  1.00  0.00           N  
ATOM   1985  CA  PRO B  95      -5.591 -18.852  -2.783  1.00  0.00           C  
ATOM   1986  C   PRO B  95      -5.642 -18.620  -1.266  1.00  0.00           C  
ATOM   1987  O   PRO B  95      -6.635 -18.134  -0.722  1.00  0.00           O  
ATOM   1988  CB  PRO B  95      -5.614 -17.548  -3.579  1.00  0.00           C  
ATOM   1989  CG  PRO B  95      -6.305 -17.960  -4.877  1.00  0.00           C  
ATOM   1990  CD  PRO B  95      -7.329 -18.994  -4.406  1.00  0.00           C  
ATOM   1991  N   HIS B  96      -4.531 -18.947  -0.573  1.00  0.00           N  
ATOM   1992  CA  HIS B  96      -4.445 -18.811   0.885  1.00  0.00           C  
ATOM   1993  C   HIS B  96      -4.463 -17.348   1.354  1.00  0.00           C  
ATOM   1994  O   HIS B  96      -4.826 -17.059   2.495  1.00  0.00           O  
ATOM   1995  CB  HIS B  96      -3.174 -19.503   1.390  1.00  0.00           C  
ATOM   1996  CG  HIS B  96      -3.076 -20.968   1.055  1.00  0.00           C  
ATOM   1997  ND1 HIS B  96      -4.107 -21.880   1.004  1.00  0.00           N  
ATOM   1998  CD2 HIS B  96      -1.917 -21.661   0.770  1.00  0.00           C  
ATOM   1999  CE1 HIS B  96      -3.599 -23.078   0.686  1.00  0.00           C  
ATOM   2000  NE2 HIS B  96      -2.263 -22.984   0.545  1.00  0.00           N  
ATOM   2001  N   SER B  97      -4.075 -16.432   0.476  1.00  0.00           N  
ATOM   2002  CA  SER B  97      -4.018 -14.998   0.752  1.00  0.00           C  
ATOM   2003  C   SER B  97      -4.220 -14.172  -0.518  1.00  0.00           C  
ATOM   2004  O   SER B  97      -4.132 -14.688  -1.631  1.00  0.00           O  
ATOM   2005  CB  SER B  97      -2.663 -14.667   1.388  1.00  0.00           C  
ATOM   2006  OG  SER B  97      -1.614 -14.893   0.463  1.00  0.00           O  
ATOM   2007  N   GLY B  98      -4.437 -12.864  -0.361  1.00  0.00           N  
ATOM   2008  CA  GLY B  98      -4.433 -11.926  -1.482  1.00  0.00           C  
ATOM   2009  C   GLY B  98      -3.103 -11.915  -2.233  1.00  0.00           C  
ATOM   2010  O   GLY B  98      -3.094 -11.952  -3.460  1.00  0.00           O  
ATOM   2011  N   SER B  99      -1.981 -11.993  -1.514  1.00  0.00           N  
ATOM   2012  CA  SER B  99      -0.647 -12.053  -2.129  1.00  0.00           C  
ATOM   2013  C   SER B  99      -0.454 -13.285  -3.015  1.00  0.00           C  
ATOM   2014  O   SER B  99       0.140 -13.179  -4.078  1.00  0.00           O  
ATOM   2015  CB  SER B  99       0.444 -12.029  -1.057  1.00  0.00           C  
ATOM   2016  OG  SER B  99       0.275 -10.906  -0.209  1.00  0.00           O  
ATOM   2017  N   GLN B 100      -0.986 -14.438  -2.613  1.00  0.00           N  
ATOM   2018  CA  GLN B 100      -0.926 -15.654  -3.428  1.00  0.00           C  
ATOM   2019  C   GLN B 100      -1.896 -15.614  -4.609  1.00  0.00           C  
ATOM   2020  O   GLN B 100      -1.561 -16.132  -5.676  1.00  0.00           O  
ATOM   2021  CB  GLN B 100      -1.167 -16.880  -2.556  1.00  0.00           C  
ATOM   2022  CG  GLN B 100       0.091 -17.249  -1.761  1.00  0.00           C  
ATOM   2023  CD  GLN B 100      -0.200 -18.271  -0.685  1.00  0.00           C  
ATOM   2024  OE1 GLN B 100      -0.870 -17.968   0.276  1.00  0.00           O  
ATOM   2025  NE2 GLN B 100       0.298 -19.476  -0.792  1.00  0.00           N  
ATOM   2026  N   ALA B 101      -3.052 -14.962  -4.473  1.00  0.00           N  
ATOM   2027  CA  ALA B 101      -3.932 -14.708  -5.610  1.00  0.00           C  
ATOM   2028  C   ALA B 101      -3.236 -13.835  -6.662  1.00  0.00           C  
ATOM   2029  O   ALA B 101      -3.231 -14.172  -7.844  1.00  0.00           O  
ATOM   2030  CB  ALA B 101      -5.235 -14.074  -5.103  1.00  0.00           C  
ATOM   2031  N   ASN B 102      -2.566 -12.765  -6.218  1.00  0.00           N  
ATOM   2032  CA  ASN B 102      -1.808 -11.876  -7.098  1.00  0.00           C  
ATOM   2033  C   ASN B 102      -0.630 -12.598  -7.754  1.00  0.00           C  
ATOM   2034  O   ASN B 102      -0.442 -12.498  -8.957  1.00  0.00           O  
ATOM   2035  CB  ASN B 102      -1.365 -10.631  -6.304  1.00  0.00           C  
ATOM   2036  CG  ASN B 102      -2.527  -9.757  -5.852  1.00  0.00           C  
ATOM   2037  OD1 ASN B 102      -3.687 -10.059  -6.045  1.00  0.00           O  
ATOM   2038  ND2 ASN B 102      -2.244  -8.633  -5.236  1.00  0.00           N  
ATOM   2039  N   PHE B 103       0.114 -13.406  -6.987  1.00  0.00           N  
ATOM   2040  CA  PHE B 103       1.209 -14.223  -7.510  1.00  0.00           C  
ATOM   2041  C   PHE B 103       0.743 -15.165  -8.626  1.00  0.00           C  
ATOM   2042  O   PHE B 103       1.397 -15.257  -9.657  1.00  0.00           O  
ATOM   2043  CB  PHE B 103       1.847 -15.014  -6.370  1.00  0.00           C  
ATOM   2044  CG  PHE B 103       3.054 -15.826  -6.806  1.00  0.00           C  
ATOM   2045  CD1 PHE B 103       2.923 -17.200  -7.078  1.00  0.00           C  
ATOM   2046  CD2 PHE B 103       4.294 -15.203  -6.957  1.00  0.00           C  
ATOM   2047  CE1 PHE B 103       4.044 -17.942  -7.489  1.00  0.00           C  
ATOM   2048  CE2 PHE B 103       5.417 -15.935  -7.368  1.00  0.00           C  
ATOM   2049  CZ  PHE B 103       5.297 -17.302  -7.637  1.00  0.00           C  
ATOM   2050  N   ALA B 104      -0.404 -15.813  -8.450  1.00  0.00           N  
ATOM   2051  CA  ALA B 104      -0.974 -16.672  -9.472  1.00  0.00           C  
ATOM   2052  C   ALA B 104      -1.309 -15.901 -10.757  1.00  0.00           C  
ATOM   2053  O   ALA B 104      -1.003 -16.368 -11.848  1.00  0.00           O  
ATOM   2054  CB  ALA B 104      -2.202 -17.376  -8.897  1.00  0.00           C  
ATOM   2055  N   VAL B 105      -1.865 -14.686 -10.643  1.00  0.00           N  
ATOM   2056  CA  VAL B 105      -2.143 -13.841 -11.818  1.00  0.00           C  
ATOM   2057  C   VAL B 105      -0.852 -13.469 -12.550  1.00  0.00           C  
ATOM   2058  O   VAL B 105      -0.797 -13.621 -13.767  1.00  0.00           O  
ATOM   2059  CB  VAL B 105      -2.935 -12.581 -11.430  1.00  0.00           C  
ATOM   2060  CG1 VAL B 105      -3.129 -11.632 -12.612  1.00  0.00           C  
ATOM   2061  CG2 VAL B 105      -4.329 -12.964 -10.920  1.00  0.00           C  
ATOM   2062  N   TYR B 106       0.189 -13.055 -11.833  1.00  0.00           N  
ATOM   2063  CA  TYR B 106       1.472 -12.716 -12.457  1.00  0.00           C  
ATOM   2064  C   TYR B 106       2.084 -13.924 -13.172  1.00  0.00           C  
ATOM   2065  O   TYR B 106       2.407 -13.827 -14.354  1.00  0.00           O  
ATOM   2066  CB  TYR B 106       2.454 -12.175 -11.414  1.00  0.00           C  
ATOM   2067  CG  TYR B 106       2.094 -10.837 -10.812  1.00  0.00           C  
ATOM   2068  CD1 TYR B 106       1.908  -9.706 -11.637  1.00  0.00           C  
ATOM   2069  CD2 TYR B 106       1.988 -10.695  -9.421  1.00  0.00           C  
ATOM   2070  CE1 TYR B 106       1.600  -8.453 -11.072  1.00  0.00           C  
ATOM   2071  CE2 TYR B 106       1.681  -9.454  -8.849  1.00  0.00           C  
ATOM   2072  CZ  TYR B 106       1.489  -8.335  -9.676  1.00  0.00           C  
ATOM   2073  OH  TYR B 106       1.193  -7.133  -9.110  1.00  0.00           O  
ATOM   2074  N   THR B 107       2.190 -15.066 -12.495  1.00  0.00           N  
ATOM   2075  CA  THR B 107       2.825 -16.256 -13.078  1.00  0.00           C  
ATOM   2076  C   THR B 107       1.989 -16.911 -14.179  1.00  0.00           C  
ATOM   2077  O   THR B 107       2.542 -17.613 -15.018  1.00  0.00           O  
ATOM   2078  CB  THR B 107       3.152 -17.302 -12.004  1.00  0.00           C  
ATOM   2079  OG1 THR B 107       2.017 -17.648 -11.258  1.00  0.00           O  
ATOM   2080  CG2 THR B 107       4.208 -16.785 -11.027  1.00  0.00           C  
ATOM   2081  N   ALA B 108       0.680 -16.668 -14.223  1.00  0.00           N  
ATOM   2082  CA  ALA B 108      -0.174 -17.155 -15.298  1.00  0.00           C  
ATOM   2083  C   ALA B 108      -0.034 -16.341 -16.594  1.00  0.00           C  
ATOM   2084  O   ALA B 108      -0.186 -16.900 -17.682  1.00  0.00           O  
ATOM   2085  CB  ALA B 108      -1.630 -17.137 -14.815  1.00  0.00           C  
ATOM   2086  N   LEU B 109       0.184 -15.029 -16.474  1.00  0.00           N  
ATOM   2087  CA  LEU B 109       0.063 -14.080 -17.583  1.00  0.00           C  
ATOM   2088  C   LEU B 109       1.383 -13.441 -18.019  1.00  0.00           C  
ATOM   2089  O   LEU B 109       1.450 -12.921 -19.136  1.00  0.00           O  
ATOM   2090  CB  LEU B 109      -0.951 -12.987 -17.203  1.00  0.00           C  
ATOM   2091  CG  LEU B 109      -2.371 -13.493 -16.897  1.00  0.00           C  
ATOM   2092  CD1 LEU B 109      -3.286 -12.305 -16.610  1.00  0.00           C  
ATOM   2093  CD2 LEU B 109      -2.971 -14.285 -18.057  1.00  0.00           C  
ATOM   2094  N   LEU B 110       2.406 -13.456 -17.161  1.00  0.00           N  
ATOM   2095  CA  LEU B 110       3.672 -12.780 -17.393  1.00  0.00           C  
ATOM   2096  C   LEU B 110       4.836 -13.764 -17.371  1.00  0.00           C  
ATOM   2097  O   LEU B 110       4.816 -14.762 -16.641  1.00  0.00           O  
ATOM   2098  CB  LEU B 110       3.893 -11.686 -16.331  1.00  0.00           C  
ATOM   2099  CG  LEU B 110       2.778 -10.633 -16.212  1.00  0.00           C  
ATOM   2100  CD1 LEU B 110       3.121  -9.674 -15.084  1.00  0.00           C  
ATOM   2101  CD2 LEU B 110       2.602  -9.826 -17.499  1.00  0.00           C  
ATOM   2102  N   GLU B 111       5.877 -13.413 -18.117  1.00  0.00           N  
ATOM   2103  CA  GLU B 111       7.196 -14.003 -18.003  1.00  0.00           C  
ATOM   2104  C   GLU B 111       8.080 -13.145 -17.080  1.00  0.00           C  
ATOM   2105  O   GLU B 111       7.901 -11.920 -17.024  1.00  0.00           O  
ATOM   2106  CB  GLU B 111       7.833 -14.161 -19.390  1.00  0.00           C  
ATOM   2107  CG  GLU B 111       7.105 -15.168 -20.292  1.00  0.00           C  
ATOM   2108  CD  GLU B 111       7.140 -16.618 -19.765  1.00  0.00           C  
ATOM   2109  OE1 GLU B 111       6.213 -17.385 -20.114  1.00  0.00           O  
ATOM   2110  OE2 GLU B 111       8.083 -16.947 -19.017  1.00  0.00           O  
ATOM   2111  N   PRO B 112       9.056 -13.739 -16.362  1.00  0.00           N  
ATOM   2112  CA  PRO B 112      10.033 -12.972 -15.604  1.00  0.00           C  
ATOM   2113  C   PRO B 112      10.724 -11.912 -16.478  1.00  0.00           C  
ATOM   2114  O   PRO B 112      11.176 -12.207 -17.575  1.00  0.00           O  
ATOM   2115  CB  PRO B 112      11.026 -13.997 -15.055  1.00  0.00           C  
ATOM   2116  CG  PRO B 112      10.202 -15.280 -14.994  1.00  0.00           C  
ATOM   2117  CD  PRO B 112       9.288 -15.162 -16.210  1.00  0.00           C  
ATOM   2118  N   GLY B 113      10.804 -10.680 -15.974  1.00  0.00           N  
ATOM   2119  CA  GLY B 113      11.364  -9.536 -16.705  1.00  0.00           C  
ATOM   2120  C   GLY B 113      10.353  -8.744 -17.542  1.00  0.00           C  
ATOM   2121  O   GLY B 113      10.702  -7.666 -18.026  1.00  0.00           O  
ATOM   2122  N   ASP B 114       9.112  -9.211 -17.690  1.00  0.00           N  
ATOM   2123  CA  ASP B 114       8.074  -8.435 -18.361  1.00  0.00           C  
ATOM   2124  C   ASP B 114       7.830  -7.091 -17.653  1.00  0.00           C  
ATOM   2125  O   ASP B 114       7.885  -6.983 -16.430  1.00  0.00           O  
ATOM   2126  CB  ASP B 114       6.751  -9.214 -18.446  1.00  0.00           C  
ATOM   2127  CG  ASP B 114       6.640 -10.207 -19.599  1.00  0.00           C  
ATOM   2128  OD1 ASP B 114       7.294 -10.039 -20.652  1.00  0.00           O  
ATOM   2129  OD2 ASP B 114       5.744 -11.086 -19.548  1.00  0.00           O  
ATOM   2130  N   THR B 115       7.507  -6.069 -18.448  1.00  0.00           N  
ATOM   2131  CA  THR B 115       7.178  -4.741 -17.928  1.00  0.00           C  
ATOM   2132  C   THR B 115       5.733  -4.688 -17.453  1.00  0.00           C  
ATOM   2133  O   THR B 115       4.811  -5.089 -18.158  1.00  0.00           O  
ATOM   2134  CB  THR B 115       7.472  -3.642 -18.954  1.00  0.00           C  
ATOM   2135  OG1 THR B 115       8.836  -3.704 -19.323  1.00  0.00           O  
ATOM   2136  CG2 THR B 115       7.236  -2.231 -18.422  1.00  0.00           C  
ATOM   2137  N   VAL B 116       5.541  -4.152 -16.253  1.00  0.00           N  
ATOM   2138  CA  VAL B 116       4.238  -3.988 -15.601  1.00  0.00           C  
ATOM   2139  C   VAL B 116       4.099  -2.554 -15.099  1.00  0.00           C  
ATOM   2140  O   VAL B 116       4.969  -2.069 -14.380  1.00  0.00           O  
ATOM   2141  CB  VAL B 116       4.084  -4.984 -14.434  1.00  0.00           C  
ATOM   2142  CG1 VAL B 116       2.717  -4.854 -13.771  1.00  0.00           C  
ATOM   2143  CG2 VAL B 116       4.245  -6.441 -14.882  1.00  0.00           C  
ATOM   2144  N   LEU B 117       2.995  -1.892 -15.432  1.00  0.00           N  
ATOM   2145  CA  LEU B 117       2.632  -0.621 -14.809  1.00  0.00           C  
ATOM   2146  C   LEU B 117       1.858  -0.901 -13.522  1.00  0.00           C  
ATOM   2147  O   LEU B 117       0.789  -1.501 -13.553  1.00  0.00           O  
ATOM   2148  CB  LEU B 117       1.828   0.266 -15.769  1.00  0.00           C  
ATOM   2149  CG  LEU B 117       2.574   1.556 -16.165  1.00  0.00           C  
ATOM   2150  CD1 LEU B 117       3.473   1.317 -17.369  1.00  0.00           C  
ATOM   2151  CD2 LEU B 117       1.587   2.650 -16.543  1.00  0.00           C  
ATOM   2152  N   GLY B 118       2.362  -0.441 -12.375  1.00  0.00           N  
ATOM   2153  CA  GLY B 118       1.719  -0.575 -11.075  1.00  0.00           C  
ATOM   2154  C   GLY B 118       1.660   0.748 -10.326  1.00  0.00           C  
ATOM   2155  O   GLY B 118       2.492   1.624 -10.543  1.00  0.00           O  
ATOM   2156  N   MET B 119       0.698   0.915  -9.429  1.00  0.00           N  
ATOM   2157  CA  MET B 119       0.616   2.137  -8.633  1.00  0.00           C  
ATOM   2158  C   MET B 119       1.816   2.251  -7.688  1.00  0.00           C  
ATOM   2159  O   MET B 119       2.160   1.305  -6.974  1.00  0.00           O  
ATOM   2160  CB  MET B 119      -0.716   2.225  -7.880  1.00  0.00           C  
ATOM   2161  CG  MET B 119      -0.935   3.624  -7.288  1.00  0.00           C  
ATOM   2162  SD  MET B 119      -2.482   3.828  -6.363  1.00  0.00           S  
ATOM   2163  CE  MET B 119      -3.690   3.728  -7.697  1.00  0.00           C  
ATOM   2164  N   ASN B 120       2.428   3.442  -7.656  1.00  0.00           N  
ATOM   2165  CA  ASN B 120       3.538   3.730  -6.765  1.00  0.00           C  
ATOM   2166  C   ASN B 120       3.138   3.488  -5.301  1.00  0.00           C  
ATOM   2167  O   ASN B 120       2.121   3.986  -4.821  1.00  0.00           O  
ATOM   2168  CB  ASN B 120       4.015   5.175  -7.023  1.00  0.00           C  
ATOM   2169  CG  ASN B 120       5.288   5.549  -6.282  1.00  0.00           C  
ATOM   2170  OD1 ASN B 120       5.689   4.940  -5.316  1.00  0.00           O  
ATOM   2171  ND2 ASN B 120       5.953   6.596  -6.719  1.00  0.00           N  
ATOM   2172  N   LEU B 121       3.972   2.751  -4.572  1.00  0.00           N  
ATOM   2173  CA  LEU B 121       3.776   2.467  -3.140  1.00  0.00           C  
ATOM   2174  C   LEU B 121       3.633   3.736  -2.306  1.00  0.00           C  
ATOM   2175  O   LEU B 121       2.777   3.791  -1.429  1.00  0.00           O  
ATOM   2176  CB  LEU B 121       4.986   1.662  -2.640  1.00  0.00           C  
ATOM   2177  CG  LEU B 121       4.934   0.207  -3.088  1.00  0.00           C  
ATOM   2178  CD1 LEU B 121       6.356  -0.332  -3.191  1.00  0.00           C  
ATOM   2179  CD2 LEU B 121       4.152  -0.651  -2.090  1.00  0.00           C  
ATOM   2180  N   ALA B 122       4.427   4.760  -2.602  1.00  0.00           N  
ATOM   2181  CA  ALA B 122       4.351   6.044  -1.918  1.00  0.00           C  
ATOM   2182  C   ALA B 122       3.008   6.770  -2.140  1.00  0.00           C  
ATOM   2183  O   ALA B 122       2.616   7.594  -1.324  1.00  0.00           O  
ATOM   2184  CB  ALA B 122       5.515   6.913  -2.392  1.00  0.00           C  
ATOM   2185  N   HIS B 123       2.294   6.418  -3.211  1.00  0.00           N  
ATOM   2186  CA  HIS B 123       1.005   7.002  -3.574  1.00  0.00           C  
ATOM   2187  C   HIS B 123      -0.183   6.069  -3.261  1.00  0.00           C  
ATOM   2188  O   HIS B 123      -1.296   6.281  -3.741  1.00  0.00           O  
ATOM   2189  CB  HIS B 123       1.039   7.416  -5.057  1.00  0.00           C  
ATOM   2190  CG  HIS B 123       2.039   8.484  -5.391  1.00  0.00           C  
ATOM   2191  ND1 HIS B 123       2.201   9.051  -6.638  1.00  0.00           N  
ATOM   2192  CD2 HIS B 123       2.944   9.119  -4.573  1.00  0.00           C  
ATOM   2193  CE1 HIS B 123       3.164   9.978  -6.571  1.00  0.00           C  
ATOM   2194  NE2 HIS B 123       3.650  10.045  -5.325  1.00  0.00           N  
ATOM   2195  N   GLY B 124       0.038   5.042  -2.436  1.00  0.00           N  
ATOM   2196  CA  GLY B 124      -1.021   4.145  -1.988  1.00  0.00           C  
ATOM   2197  C   GLY B 124      -1.070   2.778  -2.681  1.00  0.00           C  
ATOM   2198  O   GLY B 124      -2.026   2.031  -2.453  1.00  0.00           O  
ATOM   2199  N   GLY B 125      -0.061   2.436  -3.491  1.00  0.00           N  
ATOM   2200  CA  GLY B 125       0.065   1.098  -4.066  1.00  0.00           C  
ATOM   2201  C   GLY B 125       0.276   0.008  -3.002  1.00  0.00           C  
ATOM   2202  O   GLY B 125       0.807   0.252  -1.919  1.00  0.00           O  
ATOM   2203  N   HIS B 126      -0.133  -1.220  -3.323  1.00  0.00           N  
ATOM   2204  CA  HIS B 126       0.078  -2.362  -2.436  1.00  0.00           C  
ATOM   2205  C   HIS B 126       1.467  -2.982  -2.643  1.00  0.00           C  
ATOM   2206  O   HIS B 126       2.047  -2.904  -3.720  1.00  0.00           O  
ATOM   2207  CB  HIS B 126      -1.044  -3.384  -2.652  1.00  0.00           C  
ATOM   2208  CG  HIS B 126      -1.015  -4.527  -1.672  1.00  0.00           C  
ATOM   2209  ND1 HIS B 126      -0.607  -5.813  -1.937  1.00  0.00           N  
ATOM   2210  CD2 HIS B 126      -1.344  -4.498  -0.347  1.00  0.00           C  
ATOM   2211  CE1 HIS B 126      -0.683  -6.528  -0.802  1.00  0.00           C  
ATOM   2212  NE2 HIS B 126      -1.127  -5.757   0.195  1.00  0.00           N  
ATOM   2213  N   LEU B 127       1.985  -3.663  -1.613  1.00  0.00           N  
ATOM   2214  CA  LEU B 127       3.285  -4.342  -1.666  1.00  0.00           C  
ATOM   2215  C   LEU B 127       3.421  -5.284  -2.880  1.00  0.00           C  
ATOM   2216  O   LEU B 127       4.457  -5.300  -3.528  1.00  0.00           O  
ATOM   2217  CB  LEU B 127       3.464  -5.121  -0.346  1.00  0.00           C  
ATOM   2218  CG  LEU B 127       4.945  -5.206   0.079  1.00  0.00           C  
ATOM   2219  CD1 LEU B 127       5.271  -4.115   1.097  1.00  0.00           C  
ATOM   2220  CD2 LEU B 127       5.263  -6.563   0.723  1.00  0.00           C  
ATOM   2221  N   THR B 128       2.364  -6.027  -3.216  1.00  0.00           N  
ATOM   2222  CA  THR B 128       2.330  -6.952  -4.368  1.00  0.00           C  
ATOM   2223  C   THR B 128       2.118  -6.259  -5.717  1.00  0.00           C  
ATOM   2224  O   THR B 128       2.028  -6.949  -6.724  1.00  0.00           O  
ATOM   2225  CB  THR B 128       1.261  -8.033  -4.190  1.00  0.00           C  
ATOM   2226  OG1 THR B 128      -0.010  -7.445  -4.059  1.00  0.00           O  
ATOM   2227  CG2 THR B 128       1.515  -8.881  -2.948  1.00  0.00           C  
ATOM   2228  N   HIS B 129       2.032  -4.930  -5.778  1.00  0.00           N  
ATOM   2229  CA  HIS B 129       1.864  -4.180  -7.021  1.00  0.00           C  
ATOM   2230  C   HIS B 129       3.198  -3.621  -7.555  1.00  0.00           C  
ATOM   2231  O   HIS B 129       3.204  -2.654  -8.306  1.00  0.00           O  
ATOM   2232  CB  HIS B 129       0.805  -3.070  -6.864  1.00  0.00           C  
ATOM   2233  CG  HIS B 129      -0.552  -3.533  -6.407  1.00  0.00           C  
ATOM   2234  ND1 HIS B 129      -1.568  -2.695  -5.978  1.00  0.00           N  
ATOM   2235  CD2 HIS B 129      -1.017  -4.811  -6.333  1.00  0.00           C  
ATOM   2236  CE1 HIS B 129      -2.599  -3.460  -5.645  1.00  0.00           C  
ATOM   2237  NE2 HIS B 129      -2.304  -4.763  -5.845  1.00  0.00           N  
ATOM   2238  N   GLY B 130       4.309  -4.223  -7.151  1.00  0.00           N  
ATOM   2239  CA  GLY B 130       5.631  -3.871  -7.665  1.00  0.00           C  
ATOM   2240  C   GLY B 130       6.634  -3.365  -6.644  1.00  0.00           C  
ATOM   2241  O   GLY B 130       7.621  -2.735  -7.021  1.00  0.00           O  
ATOM   2242  N   SER B 131       6.426  -3.649  -5.353  1.00  0.00           N  
ATOM   2243  CA  SER B 131       7.454  -3.327  -4.362  1.00  0.00           C  
ATOM   2244  C   SER B 131       8.745  -4.101  -4.652  1.00  0.00           C  
ATOM   2245  O   SER B 131       8.685  -5.323  -4.793  1.00  0.00           O  
ATOM   2246  CB  SER B 131       6.979  -3.687  -2.955  1.00  0.00           C  
ATOM   2247  OG  SER B 131       7.944  -3.305  -2.008  1.00  0.00           O  
ATOM   2248  N   PRO B 132       9.914  -3.457  -4.652  1.00  0.00           N  
ATOM   2249  CA  PRO B 132      11.185  -4.137  -4.905  1.00  0.00           C  
ATOM   2250  C   PRO B 132      11.582  -5.131  -3.805  1.00  0.00           C  
ATOM   2251  O   PRO B 132      12.387  -6.021  -4.055  1.00  0.00           O  
ATOM   2252  CB  PRO B 132      12.208  -3.008  -5.045  1.00  0.00           C  
ATOM   2253  CG  PRO B 132      11.619  -1.898  -4.198  1.00  0.00           C  
ATOM   2254  CD  PRO B 132      10.122  -2.044  -4.437  1.00  0.00           C  
ATOM   2255  N   VAL B 133      10.983  -5.042  -2.609  1.00  0.00           N  
ATOM   2256  CA  VAL B 133      11.164  -6.049  -1.548  1.00  0.00           C  
ATOM   2257  C   VAL B 133      10.204  -7.237  -1.682  1.00  0.00           C  
ATOM   2258  O   VAL B 133      10.385  -8.260  -1.028  1.00  0.00           O  
ATOM   2259  CB  VAL B 133      11.076  -5.429  -0.132  1.00  0.00           C  
ATOM   2260  CG1 VAL B 133      12.158  -4.360   0.053  1.00  0.00           C  
ATOM   2261  CG2 VAL B 133       9.716  -4.812   0.180  1.00  0.00           C  
ATOM   2262  N   ASN B 134       9.204  -7.112  -2.552  1.00  0.00           N  
ATOM   2263  CA  ASN B 134       8.233  -8.161  -2.841  1.00  0.00           C  
ATOM   2264  C   ASN B 134       8.622  -8.934  -4.116  1.00  0.00           C  
ATOM   2265  O   ASN B 134       9.336  -8.419  -4.968  1.00  0.00           O  
ATOM   2266  CB  ASN B 134       6.848  -7.507  -2.956  1.00  0.00           C  
ATOM   2267  CG  ASN B 134       5.763  -8.541  -3.168  1.00  0.00           C  
ATOM   2268  OD1 ASN B 134       5.321  -8.781  -4.263  1.00  0.00           O  
ATOM   2269  ND2 ASN B 134       5.344  -9.221  -2.124  1.00  0.00           N  
ATOM   2270  N   PHE B 135       8.103 -10.154  -4.267  1.00  0.00           N  
ATOM   2271  CA  PHE B 135       8.329 -10.959  -5.473  1.00  0.00           C  
ATOM   2272  C   PHE B 135       7.982 -10.207  -6.766  1.00  0.00           C  
ATOM   2273  O   PHE B 135       8.695 -10.357  -7.750  1.00  0.00           O  
ATOM   2274  CB  PHE B 135       7.527 -12.271  -5.381  1.00  0.00           C  
ATOM   2275  CG  PHE B 135       6.040 -12.113  -5.652  1.00  0.00           C  
ATOM   2276  CD1 PHE B 135       5.131 -11.909  -4.604  1.00  0.00           C  
ATOM   2277  CD2 PHE B 135       5.570 -12.084  -6.982  1.00  0.00           C  
ATOM   2278  CE1 PHE B 135       3.786 -11.655  -4.871  1.00  0.00           C  
ATOM   2279  CE2 PHE B 135       4.216 -11.815  -7.247  1.00  0.00           C  
ATOM   2280  CZ  PHE B 135       3.328 -11.590  -6.195  1.00  0.00           C  
ATOM   2281  N   SER B 136       6.940  -9.376  -6.759  1.00  0.00           N  
ATOM   2282  CA  SER B 136       6.482  -8.641  -7.940  1.00  0.00           C  
ATOM   2283  C   SER B 136       7.555  -7.685  -8.474  1.00  0.00           C  
ATOM   2284  O   SER B 136       7.862  -7.725  -9.660  1.00  0.00           O  
ATOM   2285  CB  SER B 136       5.185  -7.878  -7.635  1.00  0.00           C  
ATOM   2286  OG  SER B 136       5.347  -6.949  -6.584  1.00  0.00           O  
ATOM   2287  N   GLY B 137       8.178  -6.895  -7.605  1.00  0.00           N  
ATOM   2288  CA  GLY B 137       9.261  -5.983  -7.999  1.00  0.00           C  
ATOM   2289  C   GLY B 137      10.610  -6.672  -8.233  1.00  0.00           C  
ATOM   2290  O   GLY B 137      11.486  -6.088  -8.851  1.00  0.00           O  
ATOM   2291  N   LYS B 138      10.786  -7.913  -7.756  1.00  0.00           N  
ATOM   2292  CA  LYS B 138      12.010  -8.705  -7.983  1.00  0.00           C  
ATOM   2293  C   LYS B 138      11.986  -9.487  -9.301  1.00  0.00           C  
ATOM   2294  O   LYS B 138      13.033  -9.695  -9.888  1.00  0.00           O  
ATOM   2295  CB  LYS B 138      12.254  -9.669  -6.811  1.00  0.00           C  
ATOM   2296  CG  LYS B 138      12.695  -8.933  -5.537  1.00  0.00           C  
ATOM   2297  CD  LYS B 138      13.039  -9.924  -4.410  1.00  0.00           C  
ATOM   2298  CE  LYS B 138      13.543  -9.135  -3.200  1.00  0.00           C  
ATOM   2299  NZ  LYS B 138      14.011  -9.995  -2.097  1.00  0.00           N  
ATOM   2300  N   LEU B 139      10.811  -9.967  -9.710  1.00  0.00           N  
ATOM   2301  CA  LEU B 139      10.655 -10.819 -10.889  1.00  0.00           C  
ATOM   2302  C   LEU B 139      10.296 -10.036 -12.149  1.00  0.00           C  
ATOM   2303  O   LEU B 139      10.586 -10.510 -13.243  1.00  0.00           O  
ATOM   2304  CB  LEU B 139       9.595 -11.896 -10.616  1.00  0.00           C  
ATOM   2305  CG  LEU B 139      10.001 -12.949  -9.575  1.00  0.00           C  
ATOM   2306  CD1 LEU B 139       8.824 -13.889  -9.312  1.00  0.00           C  
ATOM   2307  CD2 LEU B 139      11.187 -13.799 -10.043  1.00  0.00           C  
ATOM   2308  N   TYR B 140       9.666  -8.873 -12.018  1.00  0.00           N  
ATOM   2309  CA  TYR B 140       9.135  -8.102 -13.130  1.00  0.00           C  
ATOM   2310  C   TYR B 140       9.690  -6.682 -13.136  1.00  0.00           C  
ATOM   2311  O   TYR B 140      10.013  -6.126 -12.083  1.00  0.00           O  
ATOM   2312  CB  TYR B 140       7.602  -8.098 -13.076  1.00  0.00           C  
ATOM   2313  CG  TYR B 140       6.982  -9.481 -12.934  1.00  0.00           C  
ATOM   2314  CD1 TYR B 140       7.011 -10.384 -14.013  1.00  0.00           C  
ATOM   2315  CD2 TYR B 140       6.432  -9.882 -11.709  1.00  0.00           C  
ATOM   2316  CE1 TYR B 140       6.496 -11.677 -13.864  1.00  0.00           C  
ATOM   2317  CE2 TYR B 140       5.912 -11.175 -11.551  1.00  0.00           C  
ATOM   2318  CZ  TYR B 140       5.943 -12.080 -12.632  1.00  0.00           C  
ATOM   2319  OH  TYR B 140       5.451 -13.350 -12.477  1.00  0.00           O  
ATOM   2320  N   ASN B 141       9.758  -6.082 -14.306  1.00  0.00           N  
ATOM   2321  CA  ASN B 141      10.150  -4.686 -14.457  1.00  0.00           C  
ATOM   2322  C   ASN B 141       8.941  -3.785 -14.160  1.00  0.00           C  
ATOM   2323  O   ASN B 141       8.050  -3.632 -14.996  1.00  0.00           O  
ATOM   2324  CB  ASN B 141      10.715  -4.470 -15.871  1.00  0.00           C  
ATOM   2325  CG  ASN B 141      11.132  -3.019 -16.065  1.00  0.00           C  
ATOM   2326  OD1 ASN B 141      11.653  -2.381 -15.181  1.00  0.00           O  
ATOM   2327  ND2 ASN B 141      10.899  -2.466 -17.230  1.00  0.00           N  
ATOM   2328  N   ILE B 142       8.904  -3.201 -12.970  1.00  0.00           N  
ATOM   2329  CA  ILE B 142       7.777  -2.380 -12.541  1.00  0.00           C  
ATOM   2330  C   ILE B 142       8.035  -0.911 -12.862  1.00  0.00           C  
ATOM   2331  O   ILE B 142       8.949  -0.301 -12.314  1.00  0.00           O  
ATOM   2332  CB  ILE B 142       7.473  -2.578 -11.046  1.00  0.00           C  
ATOM   2333  CG1 ILE B 142       7.258  -4.064 -10.670  1.00  0.00           C  
ATOM   2334  CG2 ILE B 142       6.249  -1.738 -10.647  1.00  0.00           C  
ATOM   2335  CD1 ILE B 142       6.091  -4.782 -11.358  1.00  0.00           C  
ATOM   2336  N   VAL B 143       7.163  -0.341 -13.683  1.00  0.00           N  
ATOM   2337  CA  VAL B 143       7.088   1.097 -13.910  1.00  0.00           C  
ATOM   2338  C   VAL B 143       5.965   1.654 -13.038  1.00  0.00           C  
ATOM   2339  O   VAL B 143       4.804   1.303 -13.235  1.00  0.00           O  
ATOM   2340  CB  VAL B 143       6.876   1.417 -15.399  1.00  0.00           C  
ATOM   2341  CG1 VAL B 143       6.843   2.929 -15.622  1.00  0.00           C  
ATOM   2342  CG2 VAL B 143       8.006   0.831 -16.261  1.00  0.00           C  
ATOM   2343  N   PRO B 144       6.270   2.497 -12.035  1.00  0.00           N  
ATOM   2344  CA  PRO B 144       5.243   3.051 -11.173  1.00  0.00           C  
ATOM   2345  C   PRO B 144       4.502   4.191 -11.879  1.00  0.00           C  
ATOM   2346  O   PRO B 144       5.123   5.083 -12.441  1.00  0.00           O  
ATOM   2347  CB  PRO B 144       5.982   3.515  -9.925  1.00  0.00           C  
ATOM   2348  CG  PRO B 144       7.366   3.891 -10.448  1.00  0.00           C  
ATOM   2349  CD  PRO B 144       7.593   2.917 -11.607  1.00  0.00           C  
ATOM   2350  N   TYR B 145       3.179   4.209 -11.780  1.00  0.00           N  
ATOM   2351  CA  TYR B 145       2.364   5.393 -12.053  1.00  0.00           C  
ATOM   2352  C   TYR B 145       1.881   6.008 -10.745  1.00  0.00           C  
ATOM   2353  O   TYR B 145       1.690   5.313  -9.741  1.00  0.00           O  
ATOM   2354  CB  TYR B 145       1.222   5.069 -13.021  1.00  0.00           C  
ATOM   2355  CG  TYR B 145       0.137   4.164 -12.457  1.00  0.00           C  
ATOM   2356  CD1 TYR B 145       0.214   2.767 -12.650  1.00  0.00           C  
ATOM   2357  CD2 TYR B 145      -0.955   4.713 -11.771  1.00  0.00           C  
ATOM   2358  CE1 TYR B 145      -0.799   1.927 -12.168  1.00  0.00           C  
ATOM   2359  CE2 TYR B 145      -1.976   3.883 -11.286  1.00  0.00           C  
ATOM   2360  CZ  TYR B 145      -1.902   2.493 -11.487  1.00  0.00           C  
ATOM   2361  OH  TYR B 145      -2.909   1.682 -11.036  1.00  0.00           O  
ATOM   2362  N   GLY B 146       1.717   7.318 -10.746  1.00  0.00           N  
ATOM   2363  CA  GLY B 146       1.376   8.080  -9.561  1.00  0.00           C  
ATOM   2364  C   GLY B 146      -0.057   8.593  -9.536  1.00  0.00           C  
ATOM   2365  O   GLY B 146      -0.837   8.440 -10.474  1.00  0.00           O  
ATOM   2366  N   ILE B 147      -0.370   9.235  -8.430  1.00  0.00           N  
ATOM   2367  CA  ILE B 147      -1.501  10.146  -8.306  1.00  0.00           C  
ATOM   2368  C   ILE B 147      -1.010  11.579  -8.518  1.00  0.00           C  
ATOM   2369  O   ILE B 147       0.164  11.891  -8.299  1.00  0.00           O  
ATOM   2370  CB  ILE B 147      -2.236   9.958  -6.963  1.00  0.00           C  
ATOM   2371  CG1 ILE B 147      -1.283  10.091  -5.751  1.00  0.00           C  
ATOM   2372  CG2 ILE B 147      -2.970   8.607  -6.976  1.00  0.00           C  
ATOM   2373  CD1 ILE B 147      -1.983   9.973  -4.397  1.00  0.00           C  
ATOM   2374  N   ASP B 148      -1.912  12.443  -8.944  1.00  0.00           N  
ATOM   2375  CA  ASP B 148      -1.635  13.871  -9.057  1.00  0.00           C  
ATOM   2376  C   ASP B 148      -1.609  14.560  -7.676  1.00  0.00           C  
ATOM   2377  O   ASP B 148      -1.823  13.951  -6.618  1.00  0.00           O  
ATOM   2378  CB  ASP B 148      -2.633  14.498 -10.052  1.00  0.00           C  
ATOM   2379  CG  ASP B 148      -4.091  14.538  -9.580  1.00  0.00           C  
ATOM   2380  OD1 ASP B 148      -4.337  14.418  -8.363  1.00  0.00           O  
ATOM   2381  OD2 ASP B 148      -4.976  14.777 -10.417  1.00  0.00           O  
ATOM   2382  N   ALA B 149      -1.351  15.867  -7.675  1.00  0.00           N  
ATOM   2383  CA  ALA B 149      -1.337  16.667  -6.454  1.00  0.00           C  
ATOM   2384  C   ALA B 149      -2.707  16.733  -5.747  1.00  0.00           C  
ATOM   2385  O   ALA B 149      -2.770  17.076  -4.569  1.00  0.00           O  
ATOM   2386  CB  ALA B 149      -0.829  18.064  -6.807  1.00  0.00           C  
ATOM   2387  N   THR B 150      -3.789  16.396  -6.442  1.00  0.00           N  
ATOM   2388  CA  THR B 150      -5.140  16.329  -5.864  1.00  0.00           C  
ATOM   2389  C   THR B 150      -5.429  14.975  -5.210  1.00  0.00           C  
ATOM   2390  O   THR B 150      -6.465  14.804  -4.591  1.00  0.00           O  
ATOM   2391  CB  THR B 150      -6.237  16.685  -6.883  1.00  0.00           C  
ATOM   2392  OG1 THR B 150      -6.536  15.628  -7.751  1.00  0.00           O  
ATOM   2393  CG2 THR B 150      -5.904  17.917  -7.733  1.00  0.00           C  
ATOM   2394  N   GLY B 151      -4.510  14.016  -5.322  1.00  0.00           N  
ATOM   2395  CA  GLY B 151      -4.667  12.681  -4.764  1.00  0.00           C  
ATOM   2396  C   GLY B 151      -5.487  11.727  -5.635  1.00  0.00           C  
ATOM   2397  O   GLY B 151      -5.889  10.666  -5.155  1.00  0.00           O  
ATOM   2398  N   HIS B 152      -5.730  12.084  -6.910  1.00  0.00           N  
ATOM   2399  CA  HIS B 152      -6.431  11.234  -7.873  1.00  0.00           C  
ATOM   2400  C   HIS B 152      -5.456  10.672  -8.918  1.00  0.00           C  
ATOM   2401  O   HIS B 152      -4.405  11.249  -9.184  1.00  0.00           O  
ATOM   2402  CB  HIS B 152      -7.569  12.016  -8.536  1.00  0.00           C  
ATOM   2403  CG  HIS B 152      -8.603  12.478  -7.548  1.00  0.00           C  
ATOM   2404  ND1 HIS B 152      -8.591  13.675  -6.873  1.00  0.00           N  
ATOM   2405  CD2 HIS B 152      -9.698  11.784  -7.112  1.00  0.00           C  
ATOM   2406  CE1 HIS B 152      -9.645  13.703  -6.051  1.00  0.00           C  
ATOM   2407  NE2 HIS B 152     -10.352  12.569  -6.166  1.00  0.00           N  
ATOM   2408  N   ILE B 153      -5.825   9.544  -9.521  1.00  0.00           N  
ATOM   2409  CA  ILE B 153      -5.030   8.937 -10.598  1.00  0.00           C  
ATOM   2410  C   ILE B 153      -5.009   9.890 -11.798  1.00  0.00           C  
ATOM   2411  O   ILE B 153      -6.065  10.271 -12.301  1.00  0.00           O  
ATOM   2412  CB  ILE B 153      -5.585   7.549 -10.982  1.00  0.00           C  
ATOM   2413  CG1 ILE B 153      -5.408   6.566  -9.798  1.00  0.00           C  
ATOM   2414  CG2 ILE B 153      -4.887   6.991 -12.240  1.00  0.00           C  
ATOM   2415  CD1 ILE B 153      -6.172   5.255  -9.958  1.00  0.00           C  
ATOM   2416  N   ASP B 154      -3.815  10.208 -12.284  1.00  0.00           N  
ATOM   2417  CA  ASP B 154      -3.640  10.921 -13.537  1.00  0.00           C  
ATOM   2418  C   ASP B 154      -3.722   9.926 -14.706  1.00  0.00           C  
ATOM   2419  O   ASP B 154      -2.749   9.265 -15.077  1.00  0.00           O  
ATOM   2420  CB  ASP B 154      -2.331  11.734 -13.520  1.00  0.00           C  
ATOM   2421  CG  ASP B 154      -2.187  12.652 -14.739  1.00  0.00           C  
ATOM   2422  OD1 ASP B 154      -2.866  12.400 -15.772  1.00  0.00           O  
ATOM   2423  OD2 ASP B 154      -1.397  13.616 -14.648  1.00  0.00           O  
ATOM   2424  N   TYR B 155      -4.918   9.790 -15.288  1.00  0.00           N  
ATOM   2425  CA  TYR B 155      -5.135   8.882 -16.415  1.00  0.00           C  
ATOM   2426  C   TYR B 155      -4.400   9.316 -17.687  1.00  0.00           C  
ATOM   2427  O   TYR B 155      -4.101   8.469 -18.526  1.00  0.00           O  
ATOM   2428  CB  TYR B 155      -6.637   8.742 -16.699  1.00  0.00           C  
ATOM   2429  CG  TYR B 155      -7.435   8.150 -15.563  1.00  0.00           C  
ATOM   2430  CD1 TYR B 155      -7.439   6.754 -15.338  1.00  0.00           C  
ATOM   2431  CD2 TYR B 155      -8.161   8.991 -14.696  1.00  0.00           C  
ATOM   2432  CE1 TYR B 155      -8.158   6.204 -14.260  1.00  0.00           C  
ATOM   2433  CE2 TYR B 155      -8.875   8.454 -13.618  1.00  0.00           C  
ATOM   2434  CZ  TYR B 155      -8.870   7.066 -13.398  1.00  0.00           C  
ATOM   2435  OH  TYR B 155      -9.552   6.546 -12.330  1.00  0.00           O  
ATOM   2436  N   ALA B 156      -4.108  10.610 -17.853  1.00  0.00           N  
ATOM   2437  CA  ALA B 156      -3.355  11.100 -18.992  1.00  0.00           C  
ATOM   2438  C   ALA B 156      -1.870  10.714 -18.874  1.00  0.00           C  
ATOM   2439  O   ALA B 156      -1.267  10.258 -19.852  1.00  0.00           O  
ATOM   2440  CB  ALA B 156      -3.546  12.619 -19.109  1.00  0.00           C  
ATOM   2441  N   ASP B 157      -1.302  10.821 -17.669  1.00  0.00           N  
ATOM   2442  CA  ASP B 157       0.040  10.331 -17.386  1.00  0.00           C  
ATOM   2443  C   ASP B 157       0.108   8.795 -17.489  1.00  0.00           C  
ATOM   2444  O   ASP B 157       1.002   8.270 -18.145  1.00  0.00           O  
ATOM   2445  CB  ASP B 157       0.501  10.813 -16.004  1.00  0.00           C  
ATOM   2446  CG  ASP B 157       1.951  10.417 -15.756  1.00  0.00           C  
ATOM   2447  OD1 ASP B 157       2.821  10.849 -16.555  1.00  0.00           O  
ATOM   2448  OD2 ASP B 157       2.202   9.645 -14.807  1.00  0.00           O  
ATOM   2449  N   LEU B 158      -0.897   8.092 -16.964  1.00  0.00           N  
ATOM   2450  CA  LEU B 158      -1.004   6.642 -17.101  1.00  0.00           C  
ATOM   2451  C   LEU B 158      -1.005   6.210 -18.576  1.00  0.00           C  
ATOM   2452  O   LEU B 158      -0.287   5.283 -18.950  1.00  0.00           O  
ATOM   2453  CB  LEU B 158      -2.276   6.164 -16.381  1.00  0.00           C  
ATOM   2454  CG  LEU B 158      -2.444   4.634 -16.387  1.00  0.00           C  
ATOM   2455  CD1 LEU B 158      -1.415   3.944 -15.509  1.00  0.00           C  
ATOM   2456  CD2 LEU B 158      -3.827   4.251 -15.865  1.00  0.00           C  
ATOM   2457  N   GLU B 159      -1.774   6.885 -19.422  1.00  0.00           N  
ATOM   2458  CA  GLU B 159      -1.821   6.609 -20.857  1.00  0.00           C  
ATOM   2459  C   GLU B 159      -0.477   6.898 -21.537  1.00  0.00           C  
ATOM   2460  O   GLU B 159      -0.030   6.133 -22.396  1.00  0.00           O  
ATOM   2461  CB  GLU B 159      -2.952   7.425 -21.500  1.00  0.00           C  
ATOM   2462  CG  GLU B 159      -3.166   7.027 -22.966  1.00  0.00           C  
ATOM   2463  CD  GLU B 159      -4.281   7.798 -23.687  1.00  0.00           C  
ATOM   2464  OE1 GLU B 159      -4.448   7.513 -24.904  1.00  0.00           O  
ATOM   2465  OE2 GLU B 159      -4.938   8.676 -23.090  1.00  0.00           O  
ATOM   2466  N   LYS B 160       0.182   7.996 -21.144  1.00  0.00           N  
ATOM   2467  CA  LYS B 160       1.499   8.360 -21.651  1.00  0.00           C  
ATOM   2468  C   LYS B 160       2.536   7.300 -21.296  1.00  0.00           C  
ATOM   2469  O   LYS B 160       3.206   6.793 -22.187  1.00  0.00           O  
ATOM   2470  CB  LYS B 160       1.874   9.743 -21.111  1.00  0.00           C  
ATOM   2471  CG  LYS B 160       3.215  10.227 -21.676  1.00  0.00           C  
ATOM   2472  CD  LYS B 160       3.680  11.480 -20.935  1.00  0.00           C  
ATOM   2473  CE  LYS B 160       5.123  11.774 -21.316  1.00  0.00           C  
ATOM   2474  NZ  LYS B 160       5.791  12.628 -20.298  1.00  0.00           N  
ATOM   2475  N   GLN B 161       2.616   6.908 -20.024  1.00  0.00           N  
ATOM   2476  CA  GLN B 161       3.547   5.872 -19.562  1.00  0.00           C  
ATOM   2477  C   GLN B 161       3.248   4.511 -20.207  1.00  0.00           C  
ATOM   2478  O   GLN B 161       4.168   3.796 -20.592  1.00  0.00           O  
ATOM   2479  CB  GLN B 161       3.498   5.758 -18.037  1.00  0.00           C  
ATOM   2480  CG  GLN B 161       4.042   7.003 -17.323  1.00  0.00           C  
ATOM   2481  CD  GLN B 161       4.314   6.725 -15.846  1.00  0.00           C  
ATOM   2482  OE1 GLN B 161       4.931   5.741 -15.495  1.00  0.00           O  
ATOM   2483  NE2 GLN B 161       3.891   7.570 -14.944  1.00  0.00           N  
ATOM   2484  N   ALA B 162       1.974   4.164 -20.393  1.00  0.00           N  
ATOM   2485  CA  ALA B 162       1.591   2.942 -21.084  1.00  0.00           C  
ATOM   2486  C   ALA B 162       2.103   2.923 -22.537  1.00  0.00           C  
ATOM   2487  O   ALA B 162       2.663   1.922 -22.983  1.00  0.00           O  
ATOM   2488  CB  ALA B 162       0.067   2.798 -21.019  1.00  0.00           C  
ATOM   2489  N   LYS B 163       1.989   4.035 -23.284  1.00  0.00           N  
ATOM   2490  CA  LYS B 163       2.499   4.150 -24.657  1.00  0.00           C  
ATOM   2491  C   LYS B 163       4.032   4.137 -24.723  1.00  0.00           C  
ATOM   2492  O   LYS B 163       4.585   3.586 -25.676  1.00  0.00           O  
ATOM   2493  CB  LYS B 163       1.945   5.430 -25.308  1.00  0.00           C  
ATOM   2494  CG  LYS B 163       0.473   5.255 -25.697  1.00  0.00           C  
ATOM   2495  CD  LYS B 163      -0.132   6.569 -26.206  1.00  0.00           C  
ATOM   2496  CE  LYS B 163      -1.597   6.311 -26.570  1.00  0.00           C  
ATOM   2497  NZ  LYS B 163      -2.377   7.552 -26.734  1.00  0.00           N  
ATOM   2498  N   GLU B 164       4.689   4.735 -23.736  1.00  0.00           N  
ATOM   2499  CA  GLU B 164       6.143   4.852 -23.681  1.00  0.00           C  
ATOM   2500  C   GLU B 164       6.818   3.525 -23.319  1.00  0.00           C  
ATOM   2501  O   GLU B 164       7.693   3.054 -24.047  1.00  0.00           O  
ATOM   2502  CB  GLU B 164       6.489   5.989 -22.700  1.00  0.00           C  
ATOM   2503  CG  GLU B 164       7.986   6.339 -22.673  1.00  0.00           C  
ATOM   2504  CD  GLU B 164       8.279   7.673 -21.945  1.00  0.00           C  
ATOM   2505  OE1 GLU B 164       9.460   8.080 -21.973  1.00  0.00           O  
ATOM   2506  OE2 GLU B 164       7.340   8.318 -21.432  1.00  0.00           O  
ATOM   2507  N   HIS B 165       6.350   2.878 -22.251  1.00  0.00           N  
ATOM   2508  CA  HIS B 165       6.957   1.653 -21.716  1.00  0.00           C  
ATOM   2509  C   HIS B 165       6.375   0.361 -22.285  1.00  0.00           C  
ATOM   2510  O   HIS B 165       6.986  -0.696 -22.127  1.00  0.00           O  
ATOM   2511  CB  HIS B 165       6.870   1.679 -20.192  1.00  0.00           C  
ATOM   2512  CG  HIS B 165       7.659   2.797 -19.585  1.00  0.00           C  
ATOM   2513  ND1 HIS B 165       9.039   2.863 -19.481  1.00  0.00           N  
ATOM   2514  CD2 HIS B 165       7.166   3.960 -19.049  1.00  0.00           C  
ATOM   2515  CE1 HIS B 165       9.353   4.033 -18.895  1.00  0.00           C  
ATOM   2516  NE2 HIS B 165       8.246   4.724 -18.619  1.00  0.00           N  
ATOM   2517  N   LYS B 166       5.219   0.411 -22.929  1.00  0.00           N  
ATOM   2518  CA  LYS B 166       4.486  -0.741 -23.476  1.00  0.00           C  
ATOM   2519  C   LYS B 166       4.425  -1.937 -22.506  1.00  0.00           C  
ATOM   2520  O   LYS B 166       4.887  -3.024 -22.854  1.00  0.00           O  
ATOM   2521  CB  LYS B 166       5.027  -1.131 -24.852  1.00  0.00           C  
ATOM   2522  CG  LYS B 166       4.820  -0.025 -25.885  1.00  0.00           C  
ATOM   2523  CD  LYS B 166       5.039  -0.605 -27.283  1.00  0.00           C  
ATOM   2524  CE  LYS B 166       4.727   0.463 -28.321  1.00  0.00           C  
ATOM   2525  NZ  LYS B 166       4.727  -0.123 -29.673  1.00  0.00           N  
ATOM   2526  N   PRO B 167       3.881  -1.757 -21.300  1.00  0.00           N  
ATOM   2527  CA  PRO B 167       3.773  -2.841 -20.337  1.00  0.00           C  
ATOM   2528  C   PRO B 167       2.913  -3.976 -20.883  1.00  0.00           C  
ATOM   2529  O   PRO B 167       1.952  -3.763 -21.622  1.00  0.00           O  
ATOM   2530  CB  PRO B 167       3.143  -2.220 -19.091  1.00  0.00           C  
ATOM   2531  CG  PRO B 167       2.301  -1.087 -19.668  1.00  0.00           C  
ATOM   2532  CD  PRO B 167       3.182  -0.580 -20.811  1.00  0.00           C  
ATOM   2533  N   LYS B 168       3.216  -5.198 -20.464  1.00  0.00           N  
ATOM   2534  CA  LYS B 168       2.377  -6.364 -20.753  1.00  0.00           C  
ATOM   2535  C   LYS B 168       1.129  -6.412 -19.870  1.00  0.00           C  
ATOM   2536  O   LYS B 168       0.141  -7.045 -20.218  1.00  0.00           O  
ATOM   2537  CB  LYS B 168       3.227  -7.624 -20.583  1.00  0.00           C  
ATOM   2538  CG  LYS B 168       3.075  -8.599 -21.746  1.00  0.00           C  
ATOM   2539  CD  LYS B 168       4.034  -9.756 -21.501  1.00  0.00           C  
ATOM   2540  CE  LYS B 168       4.164 -10.784 -22.600  1.00  0.00           C  
ATOM   2541  NZ  LYS B 168       5.237 -11.733 -22.210  1.00  0.00           N  
ATOM   2542  N   MET B 169       1.193  -5.722 -18.730  1.00  0.00           N  
ATOM   2543  CA  MET B 169       0.104  -5.634 -17.763  1.00  0.00           C  
ATOM   2544  C   MET B 169       0.053  -4.253 -17.105  1.00  0.00           C  
ATOM   2545  O   MET B 169       1.081  -3.699 -16.720  1.00  0.00           O  
ATOM   2546  CB  MET B 169       0.285  -6.744 -16.718  1.00  0.00           C  
ATOM   2547  CG  MET B 169      -0.825  -6.784 -15.661  1.00  0.00           C  
ATOM   2548  SD  MET B 169      -0.608  -8.091 -14.422  1.00  0.00           S  
ATOM   2549  CE  MET B 169      -0.998  -9.546 -15.420  1.00  0.00           C  
ATOM   2550  N   ILE B 170      -1.153  -3.735 -16.916  1.00  0.00           N  
ATOM   2551  CA  ILE B 170      -1.446  -2.582 -16.071  1.00  0.00           C  
ATOM   2552  C   ILE B 170      -2.193  -3.085 -14.832  1.00  0.00           C  
ATOM   2553  O   ILE B 170      -3.176  -3.820 -14.948  1.00  0.00           O  
ATOM   2554  CB  ILE B 170      -2.256  -1.514 -16.827  1.00  0.00           C  
ATOM   2555  CG1 ILE B 170      -1.474  -1.033 -18.077  1.00  0.00           C  
ATOM   2556  CG2 ILE B 170      -2.574  -0.327 -15.897  1.00  0.00           C  
ATOM   2557  CD1 ILE B 170      -2.218  -0.020 -18.939  1.00  0.00           C  
ATOM   2558  N   ILE B 171      -1.729  -2.691 -13.651  1.00  0.00           N  
ATOM   2559  CA  ILE B 171      -2.343  -3.054 -12.374  1.00  0.00           C  
ATOM   2560  C   ILE B 171      -3.187  -1.891 -11.872  1.00  0.00           C  
ATOM   2561  O   ILE B 171      -2.668  -0.825 -11.533  1.00  0.00           O  
ATOM   2562  CB  ILE B 171      -1.294  -3.487 -11.334  1.00  0.00           C  
ATOM   2563  CG1 ILE B 171      -0.366  -4.587 -11.894  1.00  0.00           C  
ATOM   2564  CG2 ILE B 171      -2.012  -3.980 -10.061  1.00  0.00           C  
ATOM   2565  CD1 ILE B 171       0.802  -4.896 -10.958  1.00  0.00           C  
ATOM   2566  N   GLY B 172      -4.490  -2.115 -11.763  1.00  0.00           N  
ATOM   2567  CA  GLY B 172      -5.400  -1.283 -11.003  1.00  0.00           C  
ATOM   2568  C   GLY B 172      -5.548  -1.827  -9.581  1.00  0.00           C  
ATOM   2569  O   GLY B 172      -5.659  -3.026  -9.366  1.00  0.00           O  
ATOM   2570  N   GLY B 173      -5.572  -0.947  -8.593  1.00  0.00           N  
ATOM   2571  CA  GLY B 173      -5.752  -1.337  -7.199  1.00  0.00           C  
ATOM   2572  C   GLY B 173      -4.858  -0.548  -6.260  1.00  0.00           C  
ATOM   2573  O   GLY B 173      -3.843   0.013  -6.659  1.00  0.00           O  
ATOM   2574  N   PHE B 174      -5.265  -0.477  -4.999  1.00  0.00           N  
ATOM   2575  CA  PHE B 174      -4.640   0.418  -4.031  1.00  0.00           C  
ATOM   2576  C   PHE B 174      -4.851  -0.053  -2.592  1.00  0.00           C  
ATOM   2577  O   PHE B 174      -5.797  -0.777  -2.277  1.00  0.00           O  
ATOM   2578  CB  PHE B 174      -5.199   1.834  -4.229  1.00  0.00           C  
ATOM   2579  CG  PHE B 174      -6.712   1.924  -4.183  1.00  0.00           C  
ATOM   2580  CD1 PHE B 174      -7.471   1.848  -5.370  1.00  0.00           C  
ATOM   2581  CD2 PHE B 174      -7.375   2.081  -2.953  1.00  0.00           C  
ATOM   2582  CE1 PHE B 174      -8.867   1.932  -5.322  1.00  0.00           C  
ATOM   2583  CE2 PHE B 174      -8.774   2.157  -2.901  1.00  0.00           C  
ATOM   2584  CZ  PHE B 174      -9.518   2.091  -4.083  1.00  0.00           C  
ATOM   2585  N   SER B 175      -3.979   0.421  -1.697  1.00  0.00           N  
ATOM   2586  CA  SER B 175      -4.108   0.235  -0.248  1.00  0.00           C  
ATOM   2587  C   SER B 175      -4.462   1.521   0.497  1.00  0.00           C  
ATOM   2588  O   SER B 175      -4.915   1.451   1.634  1.00  0.00           O  
ATOM   2589  CB  SER B 175      -2.802  -0.332   0.316  1.00  0.00           C  
ATOM   2590  OG  SER B 175      -2.568  -1.611  -0.226  1.00  0.00           O  
ATOM   2591  N   ALA B 176      -4.234   2.675  -0.127  1.00  0.00           N  
ATOM   2592  CA  ALA B 176      -4.409   3.977   0.485  1.00  0.00           C  
ATOM   2593  C   ALA B 176      -4.833   5.034  -0.551  1.00  0.00           C  
ATOM   2594  O   ALA B 176      -4.183   6.052  -0.723  1.00  0.00           O  
ATOM   2595  CB  ALA B 176      -3.113   4.340   1.225  1.00  0.00           C  
ATOM   2596  N   TYR B 177      -5.926   4.761  -1.263  1.00  0.00           N  
ATOM   2597  CA  TYR B 177      -6.548   5.684  -2.204  1.00  0.00           C  
ATOM   2598  C   TYR B 177      -8.014   5.881  -1.810  1.00  0.00           C  
ATOM   2599  O   TYR B 177      -8.739   4.901  -1.644  1.00  0.00           O  
ATOM   2600  CB  TYR B 177      -6.394   5.135  -3.625  1.00  0.00           C  
ATOM   2601  CG  TYR B 177      -6.976   6.022  -4.694  1.00  0.00           C  
ATOM   2602  CD1 TYR B 177      -8.161   5.645  -5.365  1.00  0.00           C  
ATOM   2603  CD2 TYR B 177      -6.332   7.218  -5.042  1.00  0.00           C  
ATOM   2604  CE1 TYR B 177      -8.681   6.450  -6.385  1.00  0.00           C  
ATOM   2605  CE2 TYR B 177      -6.847   8.037  -6.066  1.00  0.00           C  
ATOM   2606  CZ  TYR B 177      -8.017   7.642  -6.730  1.00  0.00           C  
ATOM   2607  OH  TYR B 177      -8.515   8.431  -7.740  1.00  0.00           O  
ATOM   2608  N   SER B 178      -8.427   7.128  -1.633  1.00  0.00           N  
ATOM   2609  CA  SER B 178      -9.765   7.478  -1.139  1.00  0.00           C  
ATOM   2610  C   SER B 178     -10.764   7.788  -2.252  1.00  0.00           C  
ATOM   2611  O   SER B 178     -11.965   7.918  -1.978  1.00  0.00           O  
ATOM   2612  CB  SER B 178      -9.667   8.650  -0.158  1.00  0.00           C  
ATOM   2613  OG  SER B 178      -8.935   9.716  -0.725  1.00  0.00           O  
ATOM   2614  N   GLY B 179     -10.291   7.881  -3.494  1.00  0.00           N  
ATOM   2615  CA  GLY B 179     -11.127   8.152  -4.649  1.00  0.00           C  
ATOM   2616  C   GLY B 179     -11.770   6.901  -5.267  1.00  0.00           C  
ATOM   2617  O   GLY B 179     -11.649   5.775  -4.780  1.00  0.00           O  
ATOM   2618  N   VAL B 180     -12.454   7.136  -6.386  1.00  0.00           N  
ATOM   2619  CA  VAL B 180     -13.010   6.093  -7.243  1.00  0.00           C  
ATOM   2620  C   VAL B 180     -12.086   5.905  -8.446  1.00  0.00           C  
ATOM   2621  O   VAL B 180     -11.670   6.877  -9.071  1.00  0.00           O  
ATOM   2622  CB  VAL B 180     -14.445   6.446  -7.674  1.00  0.00           C  
ATOM   2623  CG1 VAL B 180     -15.029   5.400  -8.627  1.00  0.00           C  
ATOM   2624  CG2 VAL B 180     -15.370   6.522  -6.452  1.00  0.00           C  
ATOM   2625  N   VAL B 181     -11.760   4.651  -8.771  1.00  0.00           N  
ATOM   2626  CA  VAL B 181     -10.969   4.328  -9.961  1.00  0.00           C  
ATOM   2627  C   VAL B 181     -11.907   4.088 -11.146  1.00  0.00           C  
ATOM   2628  O   VAL B 181     -12.867   3.323 -11.040  1.00  0.00           O  
ATOM   2629  CB  VAL B 181     -10.051   3.115  -9.726  1.00  0.00           C  
ATOM   2630  CG1 VAL B 181      -9.185   2.827 -10.952  1.00  0.00           C  
ATOM   2631  CG2 VAL B 181      -9.115   3.349  -8.539  1.00  0.00           C  
ATOM   2632  N   ASP B 182     -11.609   4.722 -12.281  1.00  0.00           N  
ATOM   2633  CA  ASP B 182     -12.298   4.481 -13.542  1.00  0.00           C  
ATOM   2634  C   ASP B 182     -11.730   3.231 -14.229  1.00  0.00           C  
ATOM   2635  O   ASP B 182     -10.798   3.277 -15.031  1.00  0.00           O  
ATOM   2636  CB  ASP B 182     -12.253   5.734 -14.432  1.00  0.00           C  
ATOM   2637  CG  ASP B 182     -13.132   5.612 -15.679  1.00  0.00           C  
ATOM   2638  OD1 ASP B 182     -13.523   4.476 -16.042  1.00  0.00           O  
ATOM   2639  OD2 ASP B 182     -13.411   6.666 -16.294  1.00  0.00           O  
ATOM   2640  N   TRP B 183     -12.306   2.081 -13.890  1.00  0.00           N  
ATOM   2641  CA  TRP B 183     -11.900   0.788 -14.452  1.00  0.00           C  
ATOM   2642  C   TRP B 183     -12.097   0.715 -15.965  1.00  0.00           C  
ATOM   2643  O   TRP B 183     -11.298   0.075 -16.655  1.00  0.00           O  
ATOM   2644  CB  TRP B 183     -12.707  -0.333 -13.783  1.00  0.00           C  
ATOM   2645  CG  TRP B 183     -12.720  -0.323 -12.286  1.00  0.00           C  
ATOM   2646  CD1 TRP B 183     -13.824  -0.333 -11.511  1.00  0.00           C  
ATOM   2647  CD2 TRP B 183     -11.580  -0.314 -11.364  1.00  0.00           C  
ATOM   2648  NE1 TRP B 183     -13.464  -0.334 -10.182  1.00  0.00           N  
ATOM   2649  CE2 TRP B 183     -12.093  -0.330 -10.038  1.00  0.00           C  
ATOM   2650  CE3 TRP B 183     -10.177  -0.305 -11.529  1.00  0.00           C  
ATOM   2651  CZ2 TRP B 183     -11.248  -0.348  -8.911  1.00  0.00           C  
ATOM   2652  CZ3 TRP B 183      -9.334  -0.318 -10.405  1.00  0.00           C  
ATOM   2653  CH2 TRP B 183      -9.863  -0.341  -9.106  1.00  0.00           C  
ATOM   2654  N   ALA B 184     -13.130   1.363 -16.492  1.00  0.00           N  
ATOM   2655  CA  ALA B 184     -13.396   1.402 -17.923  1.00  0.00           C  
ATOM   2656  C   ALA B 184     -12.290   2.178 -18.652  1.00  0.00           C  
ATOM   2657  O   ALA B 184     -11.756   1.691 -19.648  1.00  0.00           O  
ATOM   2658  CB  ALA B 184     -14.784   2.016 -18.156  1.00  0.00           C  
ATOM   2659  N   LYS B 185     -11.871   3.329 -18.096  1.00  0.00           N  
ATOM   2660  CA  LYS B 185     -10.763   4.115 -18.635  1.00  0.00           C  
ATOM   2661  C   LYS B 185      -9.442   3.360 -18.580  1.00  0.00           C  
ATOM   2662  O   LYS B 185      -8.696   3.358 -19.548  1.00  0.00           O  
ATOM   2663  CB  LYS B 185     -10.677   5.465 -17.899  1.00  0.00           C  
ATOM   2664  CG  LYS B 185      -9.698   6.456 -18.552  1.00  0.00           C  
ATOM   2665  CD  LYS B 185     -10.152   6.807 -19.969  1.00  0.00           C  
ATOM   2666  CE  LYS B 185      -9.156   7.663 -20.731  1.00  0.00           C  
ATOM   2667  NZ  LYS B 185      -9.545   7.726 -22.173  1.00  0.00           N  
ATOM   2668  N   MET B 186      -9.161   2.672 -17.484  1.00  0.00           N  
ATOM   2669  CA  MET B 186      -7.965   1.832 -17.383  1.00  0.00           C  
ATOM   2670  C   MET B 186      -7.970   0.696 -18.412  1.00  0.00           C  
ATOM   2671  O   MET B 186      -6.923   0.370 -18.964  1.00  0.00           O  
ATOM   2672  CB  MET B 186      -7.820   1.253 -15.972  1.00  0.00           C  
ATOM   2673  CG  MET B 186      -7.495   2.321 -14.927  1.00  0.00           C  
ATOM   2674  SD  MET B 186      -6.937   1.638 -13.337  1.00  0.00           S  
ATOM   2675  CE  MET B 186      -5.225   1.272 -13.752  1.00  0.00           C  
ATOM   2676  N   ARG B 187      -9.138   0.116 -18.694  1.00  0.00           N  
ATOM   2677  CA  ARG B 187      -9.282  -0.903 -19.741  1.00  0.00           C  
ATOM   2678  C   ARG B 187      -9.031  -0.333 -21.132  1.00  0.00           C  
ATOM   2679  O   ARG B 187      -8.324  -0.960 -21.910  1.00  0.00           O  
ATOM   2680  CB  ARG B 187     -10.646  -1.581 -19.630  1.00  0.00           C  
ATOM   2681  CG  ARG B 187     -10.869  -2.669 -20.690  1.00  0.00           C  
ATOM   2682  CD  ARG B 187      -9.798  -3.763 -20.637  1.00  0.00           C  
ATOM   2683  NE  ARG B 187      -9.992  -4.726 -21.726  1.00  0.00           N  
ATOM   2684  CZ  ARG B 187     -10.725  -5.821 -21.732  1.00  0.00           C  
ATOM   2685  NH1 ARG B 187     -11.373  -6.237 -20.681  1.00  0.00           N  
ATOM   2686  NH2 ARG B 187     -10.804  -6.503 -22.823  1.00  0.00           N  
ATOM   2687  N   GLU B 188      -9.537   0.848 -21.421  1.00  0.00           N  
ATOM   2688  CA  GLU B 188      -9.281   1.551 -22.670  1.00  0.00           C  
ATOM   2689  C   GLU B 188      -7.777   1.756 -22.911  1.00  0.00           C  
ATOM   2690  O   GLU B 188      -7.269   1.485 -23.999  1.00  0.00           O  
ATOM   2691  CB  GLU B 188      -9.986   2.923 -22.632  1.00  0.00           C  
ATOM   2692  CG  GLU B 188     -10.991   3.121 -23.763  1.00  0.00           C  
ATOM   2693  CD  GLU B 188     -11.612   4.532 -23.768  1.00  0.00           C  
ATOM   2694  OE1 GLU B 188     -12.573   4.731 -24.548  1.00  0.00           O  
ATOM   2695  OE2 GLU B 188     -11.137   5.423 -23.021  1.00  0.00           O  
ATOM   2696  N   ILE B 189      -7.058   2.189 -21.866  1.00  0.00           N  
ATOM   2697  CA  ILE B 189      -5.605   2.390 -21.926  1.00  0.00           C  
ATOM   2698  C   ILE B 189      -4.887   1.052 -22.160  1.00  0.00           C  
ATOM   2699  O   ILE B 189      -4.040   0.973 -23.046  1.00  0.00           O  
ATOM   2700  CB  ILE B 189      -5.108   3.111 -20.652  1.00  0.00           C  
ATOM   2701  CG1 ILE B 189      -5.692   4.538 -20.567  1.00  0.00           C  
ATOM   2702  CG2 ILE B 189      -3.565   3.181 -20.646  1.00  0.00           C  
ATOM   2703  CD1 ILE B 189      -5.525   5.211 -19.200  1.00  0.00           C  
ATOM   2704  N   ALA B 190      -5.256   0.004 -21.417  1.00  0.00           N  
ATOM   2705  CA  ALA B 190      -4.670  -1.323 -21.581  1.00  0.00           C  
ATOM   2706  C   ALA B 190      -4.879  -1.877 -23.005  1.00  0.00           C  
ATOM   2707  O   ALA B 190      -3.921  -2.319 -23.641  1.00  0.00           O  
ATOM   2708  CB  ALA B 190      -5.264  -2.262 -20.520  1.00  0.00           C  
ATOM   2709  N   ASP B 191      -6.089  -1.773 -23.529  1.00  0.00           N  
ATOM   2710  CA  ASP B 191      -6.430  -2.247 -24.865  1.00  0.00           C  
ATOM   2711  C   ASP B 191      -5.681  -1.463 -25.958  1.00  0.00           C  
ATOM   2712  O   ASP B 191      -5.261  -2.051 -26.956  1.00  0.00           O  
ATOM   2713  CB  ASP B 191      -7.955  -2.169 -25.084  1.00  0.00           C  
ATOM   2714  CG  ASP B 191      -8.769  -3.223 -24.312  1.00  0.00           C  
ATOM   2715  OD1 ASP B 191      -8.207  -4.222 -23.815  1.00  0.00           O  
ATOM   2716  OD2 ASP B 191     -10.016  -3.099 -24.244  1.00  0.00           O  
ATOM   2717  N   SER B 192      -5.423  -0.168 -25.752  1.00  0.00           N  
ATOM   2718  CA  SER B 192      -4.705   0.677 -26.720  1.00  0.00           C  
ATOM   2719  C   SER B 192      -3.256   0.234 -26.989  1.00  0.00           C  
ATOM   2720  O   SER B 192      -2.690   0.567 -28.036  1.00  0.00           O  
ATOM   2721  CB  SER B 192      -4.733   2.148 -26.270  1.00  0.00           C  
ATOM   2722  OG  SER B 192      -3.773   2.437 -25.281  1.00  0.00           O  
ATOM   2723  N   ILE B 193      -2.669  -0.524 -26.070  1.00  0.00           N  
ATOM   2724  CA  ILE B 193      -1.302  -1.060 -26.166  1.00  0.00           C  
ATOM   2725  C   ILE B 193      -1.260  -2.593 -26.165  1.00  0.00           C  
ATOM   2726  O   ILE B 193      -0.175  -3.179 -26.206  1.00  0.00           O  
ATOM   2727  CB  ILE B 193      -0.399  -0.457 -25.072  1.00  0.00           C  
ATOM   2728  CG1 ILE B 193      -0.921  -0.791 -23.660  1.00  0.00           C  
ATOM   2729  CG2 ILE B 193      -0.258   1.063 -25.257  1.00  0.00           C  
ATOM   2730  CD1 ILE B 193       0.154  -0.678 -22.594  1.00  0.00           C  
ATOM   2731  N   GLY B 194      -2.409  -3.255 -26.087  1.00  0.00           N  
ATOM   2732  CA  GLY B 194      -2.512  -4.712 -26.017  1.00  0.00           C  
ATOM   2733  C   GLY B 194      -2.060  -5.313 -24.677  1.00  0.00           C  
ATOM   2734  O   GLY B 194      -1.585  -6.444 -24.649  1.00  0.00           O  
ATOM   2735  N   ALA B 195      -2.177  -4.561 -23.584  1.00  0.00           N  
ATOM   2736  CA  ALA B 195      -1.829  -5.027 -22.248  1.00  0.00           C  
ATOM   2737  C   ALA B 195      -3.018  -5.697 -21.540  1.00  0.00           C  
ATOM   2738  O   ALA B 195      -4.184  -5.414 -21.803  1.00  0.00           O  
ATOM   2739  CB  ALA B 195      -1.277  -3.863 -21.427  1.00  0.00           C  
ATOM   2740  N   TYR B 196      -2.714  -6.551 -20.566  1.00  0.00           N  
ATOM   2741  CA  TYR B 196      -3.718  -7.023 -19.616  1.00  0.00           C  
ATOM   2742  C   TYR B 196      -4.062  -5.918 -18.609  1.00  0.00           C  
ATOM   2743  O   TYR B 196      -3.167  -5.286 -18.054  1.00  0.00           O  
ATOM   2744  CB  TYR B 196      -3.218  -8.268 -18.890  1.00  0.00           C  
ATOM   2745  CG  TYR B 196      -3.090  -9.484 -19.778  1.00  0.00           C  
ATOM   2746  CD1 TYR B 196      -4.242 -10.158 -20.234  1.00  0.00           C  
ATOM   2747  CD2 TYR B 196      -1.817  -9.954 -20.176  1.00  0.00           C  
ATOM   2748  CE1 TYR B 196      -4.140 -11.272 -21.074  1.00  0.00           C  
ATOM   2749  CE2 TYR B 196      -1.700 -11.076 -21.017  1.00  0.00           C  
ATOM   2750  CZ  TYR B 196      -2.865 -11.728 -21.453  1.00  0.00           C  
ATOM   2751  OH  TYR B 196      -2.765 -12.827 -22.279  1.00  0.00           O  
ATOM   2752  N   LEU B 197      -5.341  -5.758 -18.288  1.00  0.00           N  
ATOM   2753  CA  LEU B 197      -5.771  -5.040 -17.097  1.00  0.00           C  
ATOM   2754  C   LEU B 197      -6.004  -6.061 -15.973  1.00  0.00           C  
ATOM   2755  O   LEU B 197      -6.942  -6.857 -16.032  1.00  0.00           O  
ATOM   2756  CB  LEU B 197      -7.005  -4.183 -17.377  1.00  0.00           C  
ATOM   2757  CG  LEU B 197      -7.512  -3.419 -16.131  1.00  0.00           C  
ATOM   2758  CD1 LEU B 197      -6.483  -2.428 -15.585  1.00  0.00           C  
ATOM   2759  CD2 LEU B 197      -8.781  -2.647 -16.460  1.00  0.00           C  
ATOM   2760  N   PHE B 198      -5.173  -6.001 -14.954  1.00  0.00           N  
ATOM   2761  CA  PHE B 198      -5.334  -6.749 -13.718  1.00  0.00           C  
ATOM   2762  C   PHE B 198      -5.760  -5.792 -12.605  1.00  0.00           C  
ATOM   2763  O   PHE B 198      -5.082  -4.811 -12.334  1.00  0.00           O  
ATOM   2764  CB  PHE B 198      -4.016  -7.479 -13.396  1.00  0.00           C  
ATOM   2765  CG  PHE B 198      -3.904  -7.964 -11.971  1.00  0.00           C  
ATOM   2766  CD1 PHE B 198      -2.722  -7.733 -11.227  1.00  0.00           C  
ATOM   2767  CD2 PHE B 198      -4.980  -8.609 -11.342  1.00  0.00           C  
ATOM   2768  CE1 PHE B 198      -2.631  -8.128  -9.894  1.00  0.00           C  
ATOM   2769  CE2 PHE B 198      -4.899  -8.993 -10.000  1.00  0.00           C  
ATOM   2770  CZ  PHE B 198      -3.724  -8.749  -9.273  1.00  0.00           C  
ATOM   2771  N   VAL B 199      -6.868  -6.069 -11.932  1.00  0.00           N  
ATOM   2772  CA  VAL B 199      -7.345  -5.257 -10.812  1.00  0.00           C  
ATOM   2773  C   VAL B 199      -7.293  -6.060  -9.513  1.00  0.00           C  
ATOM   2774  O   VAL B 199      -7.921  -7.101  -9.391  1.00  0.00           O  
ATOM   2775  CB  VAL B 199      -8.748  -4.683 -11.069  1.00  0.00           C  
ATOM   2776  CG1 VAL B 199      -9.276  -3.911  -9.856  1.00  0.00           C  
ATOM   2777  CG2 VAL B 199      -8.726  -3.712 -12.257  1.00  0.00           C  
ATOM   2778  N   ASP B 200      -6.591  -5.538  -8.517  1.00  0.00           N  
ATOM   2779  CA  ASP B 200      -6.696  -5.996  -7.130  1.00  0.00           C  
ATOM   2780  C   ASP B 200      -7.691  -5.104  -6.383  1.00  0.00           C  
ATOM   2781  O   ASP B 200      -7.393  -3.970  -5.992  1.00  0.00           O  
ATOM   2782  CB  ASP B 200      -5.313  -6.019  -6.473  1.00  0.00           C  
ATOM   2783  CG  ASP B 200      -5.322  -6.528  -5.021  1.00  0.00           C  
ATOM   2784  OD1 ASP B 200      -6.410  -6.662  -4.408  1.00  0.00           O  
ATOM   2785  OD2 ASP B 200      -4.215  -6.780  -4.483  1.00  0.00           O  
ATOM   2786  N   MET B 201      -8.894  -5.610  -6.151  1.00  0.00           N  
ATOM   2787  CA  MET B 201      -9.960  -4.899  -5.447  1.00  0.00           C  
ATOM   2788  C   MET B 201     -10.022  -5.203  -3.941  1.00  0.00           C  
ATOM   2789  O   MET B 201     -11.037  -4.936  -3.286  1.00  0.00           O  
ATOM   2790  CB  MET B 201     -11.313  -5.089  -6.150  1.00  0.00           C  
ATOM   2791  CG  MET B 201     -11.881  -6.501  -6.031  1.00  0.00           C  
ATOM   2792  SD  MET B 201     -13.609  -6.624  -6.572  1.00  0.00           S  
ATOM   2793  CE  MET B 201     -13.903  -8.375  -6.301  1.00  0.00           C  
ATOM   2794  N   ALA B 202      -8.958  -5.753  -3.343  1.00  0.00           N  
ATOM   2795  CA  ALA B 202      -8.976  -6.272  -1.983  1.00  0.00           C  
ATOM   2796  C   ALA B 202      -9.516  -5.290  -0.929  1.00  0.00           C  
ATOM   2797  O   ALA B 202     -10.228  -5.697  -0.009  1.00  0.00           O  
ATOM   2798  CB  ALA B 202      -7.544  -6.693  -1.620  1.00  0.00           C  
ATOM   2799  N   HIS B 203      -9.205  -4.001  -1.047  1.00  0.00           N  
ATOM   2800  CA  HIS B 203      -9.658  -2.983  -0.093  1.00  0.00           C  
ATOM   2801  C   HIS B 203     -11.140  -2.624  -0.244  1.00  0.00           C  
ATOM   2802  O   HIS B 203     -11.790  -2.317   0.751  1.00  0.00           O  
ATOM   2803  CB  HIS B 203      -8.766  -1.740  -0.196  1.00  0.00           C  
ATOM   2804  CG  HIS B 203      -7.636  -1.804   0.801  1.00  0.00           C  
ATOM   2805  ND1 HIS B 203      -7.642  -1.228   2.061  1.00  0.00           N  
ATOM   2806  CD2 HIS B 203      -6.461  -2.495   0.685  1.00  0.00           C  
ATOM   2807  CE1 HIS B 203      -6.486  -1.564   2.675  1.00  0.00           C  
ATOM   2808  NE2 HIS B 203      -5.754  -2.343   1.871  1.00  0.00           N  
ATOM   2809  N   VAL B 204     -11.672  -2.684  -1.470  1.00  0.00           N  
ATOM   2810  CA  VAL B 204     -13.022  -2.209  -1.793  1.00  0.00           C  
ATOM   2811  C   VAL B 204     -14.003  -3.328  -2.132  1.00  0.00           C  
ATOM   2812  O   VAL B 204     -15.168  -3.053  -2.389  1.00  0.00           O  
ATOM   2813  CB  VAL B 204     -12.998  -1.147  -2.910  1.00  0.00           C  
ATOM   2814  CG1 VAL B 204     -12.280   0.114  -2.420  1.00  0.00           C  
ATOM   2815  CG2 VAL B 204     -12.323  -1.650  -4.190  1.00  0.00           C  
ATOM   2816  N   ALA B 205     -13.590  -4.601  -2.080  1.00  0.00           N  
ATOM   2817  CA  ALA B 205     -14.414  -5.738  -2.480  1.00  0.00           C  
ATOM   2818  C   ALA B 205     -15.787  -5.788  -1.796  1.00  0.00           C  
ATOM   2819  O   ALA B 205     -16.795  -6.058  -2.453  1.00  0.00           O  
ATOM   2820  CB  ALA B 205     -13.624  -7.018  -2.204  1.00  0.00           C  
ATOM   2821  N   GLY B 206     -15.864  -5.479  -0.500  1.00  0.00           N  
ATOM   2822  CA  GLY B 206     -17.143  -5.422   0.212  1.00  0.00           C  
ATOM   2823  C   GLY B 206     -18.048  -4.287  -0.268  1.00  0.00           C  
ATOM   2824  O   GLY B 206     -19.253  -4.475  -0.409  1.00  0.00           O  
ATOM   2825  N   LEU B 207     -17.457  -3.119  -0.592  1.00  0.00           N  
ATOM   2826  CA  LEU B 207     -18.197  -1.989  -1.160  1.00  0.00           C  
ATOM   2827  C   LEU B 207     -18.697  -2.331  -2.580  1.00  0.00           C  
ATOM   2828  O   LEU B 207     -19.832  -2.029  -2.921  1.00  0.00           O  
ATOM   2829  CB  LEU B 207     -17.323  -0.718  -1.184  1.00  0.00           C  
ATOM   2830  CG  LEU B 207     -17.042  -0.076   0.195  1.00  0.00           C  
ATOM   2831  CD1 LEU B 207     -15.858  -0.716   0.918  1.00  0.00           C  
ATOM   2832  CD2 LEU B 207     -16.723   1.408   0.029  1.00  0.00           C  
ATOM   2833  N   VAL B 208     -17.864  -3.007  -3.381  1.00  0.00           N  
ATOM   2834  CA  VAL B 208     -18.242  -3.509  -4.705  1.00  0.00           C  
ATOM   2835  C   VAL B 208     -19.392  -4.515  -4.603  1.00  0.00           C  
ATOM   2836  O   VAL B 208     -20.394  -4.369  -5.303  1.00  0.00           O  
ATOM   2837  CB  VAL B 208     -17.025  -4.143  -5.423  1.00  0.00           C  
ATOM   2838  CG1 VAL B 208     -17.406  -4.840  -6.728  1.00  0.00           C  
ATOM   2839  CG2 VAL B 208     -15.976  -3.077  -5.767  1.00  0.00           C  
ATOM   2840  N   ALA B 209     -19.302  -5.485  -3.694  1.00  0.00           N  
ATOM   2841  CA  ALA B 209     -20.344  -6.486  -3.468  1.00  0.00           C  
ATOM   2842  C   ALA B 209     -21.694  -5.858  -3.088  1.00  0.00           C  
ATOM   2843  O   ALA B 209     -22.747  -6.323  -3.509  1.00  0.00           O  
ATOM   2844  CB  ALA B 209     -19.851  -7.433  -2.367  1.00  0.00           C  
ATOM   2845  N   ALA B 210     -21.662  -4.758  -2.333  1.00  0.00           N  
ATOM   2846  CA  ALA B 210     -22.858  -4.017  -1.945  1.00  0.00           C  
ATOM   2847  C   ALA B 210     -23.365  -3.026  -3.011  1.00  0.00           C  
ATOM   2848  O   ALA B 210     -24.429  -2.424  -2.834  1.00  0.00           O  
ATOM   2849  CB  ALA B 210     -22.554  -3.324  -0.622  1.00  0.00           C  
ATOM   2850  N   GLY B 211     -22.619  -2.826  -4.101  1.00  0.00           N  
ATOM   2851  CA  GLY B 211     -22.950  -1.875  -5.165  1.00  0.00           C  
ATOM   2852  C   GLY B 211     -22.748  -0.403  -4.776  1.00  0.00           C  
ATOM   2853  O   GLY B 211     -23.414   0.461  -5.336  1.00  0.00           O  
ATOM   2854  N   VAL B 212     -21.865  -0.118  -3.815  1.00  0.00           N  
ATOM   2855  CA  VAL B 212     -21.507   1.248  -3.386  1.00  0.00           C  
ATOM   2856  C   VAL B 212     -20.129   1.700  -3.882  1.00  0.00           C  
ATOM   2857  O   VAL B 212     -19.687   2.802  -3.577  1.00  0.00           O  
ATOM   2858  CB  VAL B 212     -21.639   1.440  -1.859  1.00  0.00           C  
ATOM   2859  CG1 VAL B 212     -23.107   1.380  -1.425  1.00  0.00           C  
ATOM   2860  CG2 VAL B 212     -20.872   0.397  -1.052  1.00  0.00           C  
ATOM   2861  N   TYR B 213     -19.460   0.859  -4.676  1.00  0.00           N  
ATOM   2862  CA  TYR B 213     -18.229   1.169  -5.403  1.00  0.00           C  
ATOM   2863  C   TYR B 213     -18.256   0.469  -6.770  1.00  0.00           C  
ATOM   2864  O   TYR B 213     -18.793  -0.637  -6.851  1.00  0.00           O  
ATOM   2865  CB  TYR B 213     -17.026   0.726  -4.565  1.00  0.00           C  
ATOM   2866  CG  TYR B 213     -15.711   1.322  -5.017  1.00  0.00           C  
ATOM   2867  CD1 TYR B 213     -14.954   0.708  -6.030  1.00  0.00           C  
ATOM   2868  CD2 TYR B 213     -15.237   2.505  -4.426  1.00  0.00           C  
ATOM   2869  CE1 TYR B 213     -13.745   1.274  -6.465  1.00  0.00           C  
ATOM   2870  CE2 TYR B 213     -14.025   3.081  -4.845  1.00  0.00           C  
ATOM   2871  CZ  TYR B 213     -13.277   2.462  -5.867  1.00  0.00           C  
ATOM   2872  OH  TYR B 213     -12.103   3.020  -6.273  1.00  0.00           O  
ATOM   2873  N   PRO B 214     -17.705   1.056  -7.838  1.00  0.00           N  
ATOM   2874  CA  PRO B 214     -17.736   0.461  -9.168  1.00  0.00           C  
ATOM   2875  C   PRO B 214     -17.074  -0.915  -9.217  1.00  0.00           C  
ATOM   2876  O   PRO B 214     -15.961  -1.110  -8.723  1.00  0.00           O  
ATOM   2877  CB  PRO B 214     -17.027   1.456 -10.087  1.00  0.00           C  
ATOM   2878  CG  PRO B 214     -17.183   2.789  -9.370  1.00  0.00           C  
ATOM   2879  CD  PRO B 214     -17.127   2.392  -7.897  1.00  0.00           C  
ATOM   2880  N   ASN B 215     -17.746  -1.872  -9.855  1.00  0.00           N  
ATOM   2881  CA  ASN B 215     -17.245  -3.234  -9.999  1.00  0.00           C  
ATOM   2882  C   ASN B 215     -16.205  -3.323 -11.131  1.00  0.00           C  
ATOM   2883  O   ASN B 215     -16.557  -3.026 -12.276  1.00  0.00           O  
ATOM   2884  CB  ASN B 215     -18.456  -4.167 -10.227  1.00  0.00           C  
ATOM   2885  CG  ASN B 215     -18.098  -5.644 -10.221  1.00  0.00           C  
ATOM   2886  OD1 ASN B 215     -16.948  -6.043 -10.212  1.00  0.00           O  
ATOM   2887  ND2 ASN B 215     -19.082  -6.522 -10.227  1.00  0.00           N  
ATOM   2888  N   PRO B 216     -14.957  -3.762 -10.867  1.00  0.00           N  
ATOM   2889  CA  PRO B 216     -13.946  -3.917 -11.912  1.00  0.00           C  
ATOM   2890  C   PRO B 216     -14.123  -5.181 -12.769  1.00  0.00           C  
ATOM   2891  O   PRO B 216     -13.564  -5.251 -13.856  1.00  0.00           O  
ATOM   2892  CB  PRO B 216     -12.613  -3.932 -11.163  1.00  0.00           C  
ATOM   2893  CG  PRO B 216     -12.969  -4.575  -9.829  1.00  0.00           C  
ATOM   2894  CD  PRO B 216     -14.384  -4.052  -9.559  1.00  0.00           C  
ATOM   2895  N   VAL B 217     -14.904  -6.169 -12.328  1.00  0.00           N  
ATOM   2896  CA  VAL B 217     -15.049  -7.478 -13.001  1.00  0.00           C  
ATOM   2897  C   VAL B 217     -15.489  -7.372 -14.472  1.00  0.00           C  
ATOM   2898  O   VAL B 217     -14.936  -8.102 -15.293  1.00  0.00           O  
ATOM   2899  CB  VAL B 217     -15.983  -8.417 -12.207  1.00  0.00           C  
ATOM   2900  CG1 VAL B 217     -16.278  -9.728 -12.922  1.00  0.00           C  
ATOM   2901  CG2 VAL B 217     -15.370  -8.764 -10.843  1.00  0.00           C  
ATOM   2902  N   PRO B 218     -16.403  -6.463 -14.862  1.00  0.00           N  
ATOM   2903  CA  PRO B 218     -16.774  -6.296 -16.277  1.00  0.00           C  
ATOM   2904  C   PRO B 218     -15.692  -5.641 -17.153  1.00  0.00           C  
ATOM   2905  O   PRO B 218     -15.819  -5.665 -18.370  1.00  0.00           O  
ATOM   2906  CB  PRO B 218     -18.049  -5.442 -16.271  1.00  0.00           C  
ATOM   2907  CG  PRO B 218     -18.582  -5.557 -14.850  1.00  0.00           C  
ATOM   2908  CD  PRO B 218     -17.304  -5.690 -14.030  1.00  0.00           C  
ATOM   2909  N   HIS B 219     -14.676  -5.026 -16.549  1.00  0.00           N  
ATOM   2910  CA  HIS B 219     -13.686  -4.200 -17.243  1.00  0.00           C  
ATOM   2911  C   HIS B 219     -12.290  -4.831 -17.265  1.00  0.00           C  
ATOM   2912  O   HIS B 219     -11.604  -4.759 -18.287  1.00  0.00           O  
ATOM   2913  CB  HIS B 219     -13.638  -2.816 -16.588  1.00  0.00           C  
ATOM   2914  CG  HIS B 219     -14.969  -2.119 -16.616  1.00  0.00           C  
ATOM   2915  ND1 HIS B 219     -15.583  -1.568 -17.722  1.00  0.00           N  
ATOM   2916  CD2 HIS B 219     -15.822  -1.940 -15.563  1.00  0.00           C  
ATOM   2917  CE1 HIS B 219     -16.773  -1.068 -17.343  1.00  0.00           C  
ATOM   2918  NE2 HIS B 219     -16.955  -1.281 -16.031  1.00  0.00           N  
ATOM   2919  N   ALA B 220     -11.873  -5.467 -16.178  1.00  0.00           N  
ATOM   2920  CA  ALA B 220     -10.571  -6.105 -16.095  1.00  0.00           C  
ATOM   2921  C   ALA B 220     -10.540  -7.462 -16.816  1.00  0.00           C  
ATOM   2922  O   ALA B 220     -11.554  -8.147 -16.931  1.00  0.00           O  
ATOM   2923  CB  ALA B 220     -10.182  -6.232 -14.623  1.00  0.00           C  
ATOM   2924  N   HIS B 221      -9.358  -7.879 -17.263  1.00  0.00           N  
ATOM   2925  CA  HIS B 221      -9.143  -9.249 -17.742  1.00  0.00           C  
ATOM   2926  C   HIS B 221      -9.170 -10.245 -16.583  1.00  0.00           C  
ATOM   2927  O   HIS B 221      -9.730 -11.338 -16.719  1.00  0.00           O  
ATOM   2928  CB  HIS B 221      -7.798  -9.331 -18.471  1.00  0.00           C  
ATOM   2929  CG  HIS B 221      -7.731  -8.500 -19.718  1.00  0.00           C  
ATOM   2930  ND1 HIS B 221      -7.304  -7.194 -19.823  1.00  0.00           N  
ATOM   2931  CD2 HIS B 221      -8.033  -8.914 -20.994  1.00  0.00           C  
ATOM   2932  CE1 HIS B 221      -7.337  -6.842 -21.122  1.00  0.00           C  
ATOM   2933  NE2 HIS B 221      -7.773  -7.858 -21.866  1.00  0.00           N  
ATOM   2934  N   VAL B 222      -8.580  -9.872 -15.444  1.00  0.00           N  
ATOM   2935  CA  VAL B 222      -8.565 -10.664 -14.217  1.00  0.00           C  
ATOM   2936  C   VAL B 222      -8.699  -9.727 -13.015  1.00  0.00           C  
ATOM   2937  O   VAL B 222      -8.130  -8.640 -12.998  1.00  0.00           O  
ATOM   2938  CB  VAL B 222      -7.280 -11.508 -14.086  1.00  0.00           C  
ATOM   2939  CG1 VAL B 222      -7.346 -12.439 -12.870  1.00  0.00           C  
ATOM   2940  CG2 VAL B 222      -7.050 -12.403 -15.309  1.00  0.00           C  
ATOM   2941  N   VAL B 223      -9.430 -10.171 -12.007  1.00  0.00           N  
ATOM   2942  CA  VAL B 223      -9.609  -9.459 -10.737  1.00  0.00           C  
ATOM   2943  C   VAL B 223      -9.180 -10.368  -9.594  1.00  0.00           C  
ATOM   2944  O   VAL B 223      -9.514 -11.547  -9.566  1.00  0.00           O  
ATOM   2945  CB  VAL B 223     -11.064  -8.996 -10.559  1.00  0.00           C  
ATOM   2946  CG1 VAL B 223     -11.265  -8.234  -9.246  1.00  0.00           C  
ATOM   2947  CG2 VAL B 223     -11.494  -8.067 -11.697  1.00  0.00           C  
ATOM   2948  N   THR B 224      -8.475  -9.820  -8.615  1.00  0.00           N  
ATOM   2949  CA  THR B 224      -8.233 -10.497  -7.347  1.00  0.00           C  
ATOM   2950  C   THR B 224      -8.828  -9.712  -6.186  1.00  0.00           C  
ATOM   2951  O   THR B 224      -9.076  -8.514  -6.265  1.00  0.00           O  
ATOM   2952  CB  THR B 224      -6.755 -10.783  -7.068  1.00  0.00           C  
ATOM   2953  OG1 THR B 224      -6.045  -9.581  -6.957  1.00  0.00           O  
ATOM   2954  CG2 THR B 224      -6.126 -11.648  -8.151  1.00  0.00           C  
ATOM   2955  N   THR B 225      -9.041 -10.416  -5.086  1.00  0.00           N  
ATOM   2956  CA  THR B 225      -9.400  -9.787  -3.822  1.00  0.00           C  
ATOM   2957  C   THR B 225      -8.962 -10.649  -2.649  1.00  0.00           C  
ATOM   2958  O   THR B 225      -8.719 -11.846  -2.782  1.00  0.00           O  
ATOM   2959  CB  THR B 225     -10.901  -9.465  -3.766  1.00  0.00           C  
ATOM   2960  OG1 THR B 225     -11.172  -8.771  -2.575  1.00  0.00           O  
ATOM   2961  CG2 THR B 225     -11.812 -10.688  -3.810  1.00  0.00           C  
ATOM   2962  N   THR B 226      -8.899 -10.044  -1.478  1.00  0.00           N  
ATOM   2963  CA  THR B 226      -8.954 -10.778  -0.222  1.00  0.00           C  
ATOM   2964  C   THR B 226     -10.407 -10.990   0.204  1.00  0.00           C  
ATOM   2965  O   THR B 226     -11.286 -10.213  -0.161  1.00  0.00           O  
ATOM   2966  CB  THR B 226      -8.176 -10.070   0.884  1.00  0.00           C  
ATOM   2967  OG1 THR B 226      -8.620  -8.737   1.043  1.00  0.00           O  
ATOM   2968  CG2 THR B 226      -6.689 -10.021   0.563  1.00  0.00           C  
ATOM   2969  N   THR B 227     -10.664 -12.025   1.011  1.00  0.00           N  
ATOM   2970  CA  THR B 227     -12.016 -12.309   1.533  1.00  0.00           C  
ATOM   2971  C   THR B 227     -12.278 -11.718   2.916  1.00  0.00           C  
ATOM   2972  O   THR B 227     -13.404 -11.755   3.391  1.00  0.00           O  
ATOM   2973  CB  THR B 227     -12.282 -13.818   1.527  1.00  0.00           C  
ATOM   2974  OG1 THR B 227     -11.215 -14.510   2.139  1.00  0.00           O  
ATOM   2975  CG2 THR B 227     -12.395 -14.357   0.107  1.00  0.00           C  
ATOM   2976  N   HIS B 228     -11.262 -11.139   3.566  1.00  0.00           N  
ATOM   2977  CA  HIS B 228     -11.375 -10.353   4.796  1.00  0.00           C  
ATOM   2978  C   HIS B 228     -11.577  -8.863   4.466  1.00  0.00           C  
ATOM   2979  O   HIS B 228     -12.261  -8.550   3.489  1.00  0.00           O  
ATOM   2980  CB  HIS B 228     -10.157 -10.651   5.690  1.00  0.00           C  
ATOM   2981  CG  HIS B 228      -8.818 -10.357   5.063  1.00  0.00           C  
ATOM   2982  ND1 HIS B 228      -8.139 -11.177   4.186  1.00  0.00           N  
ATOM   2983  CD2 HIS B 228      -8.010  -9.290   5.289  1.00  0.00           C  
ATOM   2984  CE1 HIS B 228      -6.955 -10.612   3.901  1.00  0.00           C  
ATOM   2985  NE2 HIS B 228      -6.838  -9.460   4.550  1.00  0.00           N  
ATOM   2986  N   LYS B 229     -11.018  -7.944   5.232  1.00  0.00           N  
ATOM   2987  CA  LYS B 229     -11.160  -6.490   5.025  1.00  0.00           C  
ATOM   2988  C   LYS B 229     -12.635  -6.090   4.901  1.00  0.00           C  
ATOM   2989  O   LYS B 229     -13.453  -6.496   5.737  1.00  0.00           O  
ATOM   2990  CB  LYS B 229     -10.286  -6.010   3.837  1.00  0.00           C  
ATOM   2991  CG  LYS B 229      -8.819  -6.447   3.900  1.00  0.00           C  
ATOM   2992  CD  LYS B 229      -8.036  -5.839   2.737  1.00  0.00           C  
ATOM   2993  CE  LYS B 229      -6.596  -6.336   2.756  1.00  0.00           C  
ATOM   2994  NZ  LYS B 229      -5.819  -5.824   1.605  1.00  0.00           N  
ATOM   2995  N   THR B 230     -13.009  -5.354   3.871  1.00  0.00           N  
ATOM   2996  CA  THR B 230     -14.388  -4.899   3.674  1.00  0.00           C  
ATOM   2997  C   THR B 230     -15.380  -6.032   3.389  1.00  0.00           C  
ATOM   2998  O   THR B 230     -16.549  -5.874   3.708  1.00  0.00           O  
ATOM   2999  CB  THR B 230     -14.473  -3.855   2.554  1.00  0.00           C  
ATOM   3000  OG1 THR B 230     -13.807  -4.321   1.403  1.00  0.00           O  
ATOM   3001  CG2 THR B 230     -13.814  -2.544   2.958  1.00  0.00           C  
ATOM   3002  N   LEU B 231     -14.945  -7.192   2.884  1.00  0.00           N  
ATOM   3003  CA  LEU B 231     -15.817  -8.369   2.728  1.00  0.00           C  
ATOM   3004  C   LEU B 231     -16.186  -9.020   4.067  1.00  0.00           C  
ATOM   3005  O   LEU B 231     -17.101  -9.842   4.098  1.00  0.00           O  
ATOM   3006  CB  LEU B 231     -15.189  -9.400   1.779  1.00  0.00           C  
ATOM   3007  CG  LEU B 231     -15.620  -9.237   0.308  1.00  0.00           C  
ATOM   3008  CD1 LEU B 231     -14.765 -10.140  -0.581  1.00  0.00           C  
ATOM   3009  CD2 LEU B 231     -17.074  -9.625   0.084  1.00  0.00           C  
ATOM   3010  N   ALA B 232     -15.479  -8.706   5.144  1.00  0.00           N  
ATOM   3011  CA  ALA B 232     -15.730  -9.199   6.496  1.00  0.00           C  
ATOM   3012  C   ALA B 232     -15.688 -10.730   6.656  1.00  0.00           C  
ATOM   3013  O   ALA B 232     -16.224 -11.283   7.622  1.00  0.00           O  
ATOM   3014  CB  ALA B 232     -17.017  -8.546   7.022  1.00  0.00           C  
ATOM   3015  N   GLY B 233     -15.036 -11.432   5.721  1.00  0.00           N  
ATOM   3016  CA  GLY B 233     -14.859 -12.874   5.741  1.00  0.00           C  
ATOM   3017  C   GLY B 233     -13.538 -13.328   6.384  1.00  0.00           C  
ATOM   3018  O   GLY B 233     -12.840 -12.534   7.023  1.00  0.00           O  
ATOM   3019  N   PRO B 234     -13.175 -14.617   6.199  1.00  0.00           N  
ATOM   3020  CA  PRO B 234     -11.902 -15.137   6.679  1.00  0.00           C  
ATOM   3021  C   PRO B 234     -10.728 -14.525   5.906  1.00  0.00           C  
ATOM   3022  O   PRO B 234     -10.871 -14.066   4.768  1.00  0.00           O  
ATOM   3023  CB  PRO B 234     -11.981 -16.648   6.459  1.00  0.00           C  
ATOM   3024  CG  PRO B 234     -12.852 -16.760   5.211  1.00  0.00           C  
ATOM   3025  CD  PRO B 234     -13.855 -15.618   5.395  1.00  0.00           C  
ATOM   3026  N   ARG B 235      -9.518 -14.584   6.490  1.00  0.00           N  
ATOM   3027  CA  ARG B 235      -8.290 -14.302   5.739  1.00  0.00           C  
ATOM   3028  C   ARG B 235      -8.141 -15.315   4.603  1.00  0.00           C  
ATOM   3029  O   ARG B 235      -8.212 -16.516   4.824  1.00  0.00           O  
ATOM   3030  CB  ARG B 235      -7.061 -14.310   6.655  1.00  0.00           C  
ATOM   3031  CG  ARG B 235      -7.072 -13.117   7.635  1.00  0.00           C  
ATOM   3032  CD  ARG B 235      -5.813 -13.088   8.499  1.00  0.00           C  
ATOM   3033  NE  ARG B 235      -5.819 -11.949   9.433  1.00  0.00           N  
ATOM   3034  CZ  ARG B 235      -5.123 -10.822   9.360  1.00  0.00           C  
ATOM   3035  NH1 ARG B 235      -4.268 -10.589   8.409  1.00  0.00           N  
ATOM   3036  NH2 ARG B 235      -5.276  -9.890  10.267  1.00  0.00           N  
ATOM   3037  N   GLY B 236      -7.919 -14.824   3.394  1.00  0.00           N  
ATOM   3038  CA  GLY B 236      -7.782 -15.644   2.204  1.00  0.00           C  
ATOM   3039  C   GLY B 236      -7.827 -14.816   0.922  1.00  0.00           C  
ATOM   3040  O   GLY B 236      -8.129 -13.619   0.952  1.00  0.00           O  
ATOM   3041  N   GLY B 237      -7.517 -15.450  -0.197  1.00  0.00           N  
ATOM   3042  CA  GLY B 237      -7.562 -14.860  -1.527  1.00  0.00           C  
ATOM   3043  C   GLY B 237      -8.707 -15.402  -2.381  1.00  0.00           C  
ATOM   3044  O   GLY B 237      -9.266 -16.465  -2.110  1.00  0.00           O  
ATOM   3045  N   LEU B 238      -9.034 -14.648  -3.423  1.00  0.00           N  
ATOM   3046  CA  LEU B 238     -10.021 -14.981  -4.447  1.00  0.00           C  
ATOM   3047  C   LEU B 238      -9.520 -14.458  -5.790  1.00  0.00           C  
ATOM   3048  O   LEU B 238      -8.985 -13.348  -5.850  1.00  0.00           O  
ATOM   3049  CB  LEU B 238     -11.355 -14.325  -4.038  1.00  0.00           C  
ATOM   3050  CG  LEU B 238     -12.593 -14.854  -4.781  1.00  0.00           C  
ATOM   3051  CD1 LEU B 238     -13.014 -16.203  -4.230  1.00  0.00           C  
ATOM   3052  CD2 LEU B 238     -13.771 -13.898  -4.575  1.00  0.00           C  
ATOM   3053  N   ILE B 239      -9.689 -15.228  -6.854  1.00  0.00           N  
ATOM   3054  CA  ILE B 239      -9.477 -14.776  -8.238  1.00  0.00           C  
ATOM   3055  C   ILE B 239     -10.822 -14.820  -8.944  1.00  0.00           C  
ATOM   3056  O   ILE B 239     -11.548 -15.799  -8.820  1.00  0.00           O  
ATOM   3057  CB  ILE B 239      -8.421 -15.620  -8.979  1.00  0.00           C  
ATOM   3058  CG1 ILE B 239      -7.113 -15.758  -8.161  1.00  0.00           C  
ATOM   3059  CG2 ILE B 239      -8.138 -15.002 -10.359  1.00  0.00           C  
ATOM   3060  CD1 ILE B 239      -6.057 -16.649  -8.818  1.00  0.00           C  
ATOM   3061  N   LEU B 240     -11.136 -13.764  -9.689  1.00  0.00           N  
ATOM   3062  CA  LEU B 240     -12.366 -13.603 -10.447  1.00  0.00           C  
ATOM   3063  C   LEU B 240     -12.036 -13.169 -11.872  1.00  0.00           C  
ATOM   3064  O   LEU B 240     -11.077 -12.432 -12.095  1.00  0.00           O  
ATOM   3065  CB  LEU B 240     -13.259 -12.545  -9.768  1.00  0.00           C  
ATOM   3066  CG  LEU B 240     -13.709 -12.887  -8.339  1.00  0.00           C  
ATOM   3067  CD1 LEU B 240     -14.299 -11.644  -7.686  1.00  0.00           C  
ATOM   3068  CD2 LEU B 240     -14.764 -13.983  -8.326  1.00  0.00           C  
ATOM   3069  N   ALA B 241     -12.856 -13.592 -12.838  1.00  0.00           N  
ATOM   3070  CA  ALA B 241     -12.794 -13.096 -14.201  1.00  0.00           C  
ATOM   3071  C   ALA B 241     -14.169 -13.170 -14.868  1.00  0.00           C  
ATOM   3072  O   ALA B 241     -15.058 -13.906 -14.428  1.00  0.00           O  
ATOM   3073  CB  ALA B 241     -11.735 -13.881 -14.988  1.00  0.00           C  
ATOM   3074  N   LYS B 242     -14.326 -12.405 -15.958  1.00  0.00           N  
ATOM   3075  CA  LYS B 242     -15.514 -12.426 -16.801  1.00  0.00           C  
ATOM   3076  C   LYS B 242     -15.135 -12.210 -18.259  1.00  0.00           C  
ATOM   3077  O   LYS B 242     -14.323 -11.337 -18.553  1.00  0.00           O  
ATOM   3078  CB  LYS B 242     -16.499 -11.352 -16.312  1.00  0.00           C  
ATOM   3079  CG  LYS B 242     -17.800 -11.359 -17.118  1.00  0.00           C  
ATOM   3080  CD  LYS B 242     -18.805 -10.408 -16.481  1.00  0.00           C  
ATOM   3081  CE  LYS B 242     -20.133 -10.469 -17.230  1.00  0.00           C  
ATOM   3082  NZ  LYS B 242     -21.173  -9.718 -16.509  1.00  0.00           N  
ATOM   3083  N   GLY B 243     -15.731 -13.001 -19.154  1.00  0.00           N  
ATOM   3084  CA  GLY B 243     -15.496 -12.906 -20.595  1.00  0.00           C  
ATOM   3085  C   GLY B 243     -14.127 -13.410 -21.049  1.00  0.00           C  
ATOM   3086  O   GLY B 243     -13.731 -13.154 -22.188  1.00  0.00           O  
ATOM   3087  N   GLY B 244     -13.387 -14.097 -20.179  1.00  0.00           N  
ATOM   3088  CA  GLY B 244     -12.111 -14.708 -20.514  1.00  0.00           C  
ATOM   3089  C   GLY B 244     -12.264 -16.011 -21.294  1.00  0.00           C  
ATOM   3090  O   GLY B 244     -13.312 -16.653 -21.288  1.00  0.00           O  
ATOM   3091  N   SER B 245     -11.191 -16.426 -21.967  1.00  0.00           N  
ATOM   3092  CA  SER B 245     -11.137 -17.714 -22.654  1.00  0.00           C  
ATOM   3093  C   SER B 245     -10.965 -18.876 -21.674  1.00  0.00           C  
ATOM   3094  O   SER B 245     -10.419 -18.721 -20.584  1.00  0.00           O  
ATOM   3095  CB  SER B 245     -10.017 -17.718 -23.698  1.00  0.00           C  
ATOM   3096  OG  SER B 245      -8.751 -17.602 -23.078  1.00  0.00           O  
ATOM   3097  N   GLU B 246     -11.344 -20.072 -22.107  1.00  0.00           N  
ATOM   3098  CA  GLU B 246     -11.099 -21.291 -21.341  1.00  0.00           C  
ATOM   3099  C   GLU B 246      -9.595 -21.505 -21.083  1.00  0.00           C  
ATOM   3100  O   GLU B 246      -9.192 -21.926 -20.009  1.00  0.00           O  
ATOM   3101  CB  GLU B 246     -11.712 -22.473 -22.107  1.00  0.00           C  
ATOM   3102  CG  GLU B 246     -12.077 -23.636 -21.186  1.00  0.00           C  
ATOM   3103  CD  GLU B 246     -12.643 -24.858 -21.919  1.00  0.00           C  
ATOM   3104  OE1 GLU B 246     -13.174 -25.750 -21.212  1.00  0.00           O  
ATOM   3105  OE2 GLU B 246     -12.503 -24.930 -23.156  1.00  0.00           O  
ATOM   3106  N   GLU B 247      -8.749 -21.112 -22.056  1.00  0.00           N  
ATOM   3107  CA  GLU B 247      -7.284 -21.121 -21.944  1.00  0.00           C  
ATOM   3108  C   GLU B 247      -6.792 -20.253 -20.770  1.00  0.00           C  
ATOM   3109  O   GLU B 247      -5.951 -20.691 -19.986  1.00  0.00           O  
ATOM   3110  CB  GLU B 247      -6.682 -20.574 -23.245  1.00  0.00           C  
ATOM   3111  CG  GLU B 247      -5.434 -21.342 -23.717  1.00  0.00           C  
ATOM   3112  CD  GLU B 247      -5.769 -22.578 -24.577  1.00  0.00           C  
ATOM   3113  OE1 GLU B 247      -4.914 -23.504 -24.597  1.00  0.00           O  
ATOM   3114  OE2 GLU B 247      -6.858 -22.592 -25.194  1.00  0.00           O  
ATOM   3115  N   LEU B 248      -7.325 -19.036 -20.626  1.00  0.00           N  
ATOM   3116  CA  LEU B 248      -6.986 -18.121 -19.540  1.00  0.00           C  
ATOM   3117  C   LEU B 248      -7.364 -18.725 -18.186  1.00  0.00           C  
ATOM   3118  O   LEU B 248      -6.550 -18.754 -17.266  1.00  0.00           O  
ATOM   3119  CB  LEU B 248      -7.691 -16.769 -19.767  1.00  0.00           C  
ATOM   3120  CG  LEU B 248      -7.528 -15.762 -18.612  1.00  0.00           C  
ATOM   3121  CD1 LEU B 248      -6.069 -15.368 -18.404  1.00  0.00           C  
ATOM   3122  CD2 LEU B 248      -8.332 -14.495 -18.897  1.00  0.00           C  
ATOM   3123  N   TYR B 249      -8.572 -19.277 -18.076  1.00  0.00           N  
ATOM   3124  CA  TYR B 249      -9.049 -19.866 -16.829  1.00  0.00           C  
ATOM   3125  C   TYR B 249      -8.259 -21.119 -16.440  1.00  0.00           C  
ATOM   3126  O   TYR B 249      -7.962 -21.325 -15.263  1.00  0.00           O  
ATOM   3127  CB  TYR B 249     -10.550 -20.148 -16.947  1.00  0.00           C  
ATOM   3128  CG  TYR B 249     -11.431 -18.938 -17.174  1.00  0.00           C  
ATOM   3129  CD1 TYR B 249     -10.957 -17.621 -16.991  1.00  0.00           C  
ATOM   3130  CD2 TYR B 249     -12.777 -19.119 -17.574  1.00  0.00           C  
ATOM   3131  CE1 TYR B 249     -11.788 -16.506 -17.195  1.00  0.00           C  
ATOM   3132  CE2 TYR B 249     -13.612 -18.015 -17.776  1.00  0.00           C  
ATOM   3133  CZ  TYR B 249     -13.118 -16.710 -17.584  1.00  0.00           C  
ATOM   3134  OH  TYR B 249     -13.922 -15.615 -17.767  1.00  0.00           O  
ATOM   3135  N   LYS B 250      -7.820 -21.917 -17.423  1.00  0.00           N  
ATOM   3136  CA  LYS B 250      -6.914 -23.035 -17.215  1.00  0.00           C  
ATOM   3137  C   LYS B 250      -5.556 -22.579 -16.692  1.00  0.00           C  
ATOM   3138  O   LYS B 250      -5.066 -23.155 -15.728  1.00  0.00           O  
ATOM   3139  CB  LYS B 250      -6.763 -23.825 -18.512  1.00  0.00           C  
ATOM   3140  CG  LYS B 250      -7.079 -25.299 -18.338  1.00  0.00           C  
ATOM   3141  CD  LYS B 250      -6.972 -25.980 -19.698  1.00  0.00           C  
ATOM   3142  CE  LYS B 250      -7.388 -27.443 -19.638  1.00  0.00           C  
ATOM   3143  NZ  LYS B 250      -7.414 -28.004 -21.009  1.00  0.00           N  
ATOM   3144  N   LYS B 251      -4.967 -21.527 -17.290  1.00  0.00           N  
ATOM   3145  CA  LYS B 251      -3.708 -20.940 -16.817  1.00  0.00           C  
ATOM   3146  C   LYS B 251      -3.819 -20.451 -15.376  1.00  0.00           C  
ATOM   3147  O   LYS B 251      -2.954 -20.773 -14.568  1.00  0.00           O  
ATOM   3148  CB  LYS B 251      -3.267 -19.780 -17.722  1.00  0.00           C  
ATOM   3149  CG  LYS B 251      -2.553 -20.251 -18.991  1.00  0.00           C  
ATOM   3150  CD  LYS B 251      -2.030 -19.022 -19.754  1.00  0.00           C  
ATOM   3151  CE  LYS B 251      -1.165 -19.427 -20.944  1.00  0.00           C  
ATOM   3152  NZ  LYS B 251      -0.475 -18.247 -21.515  1.00  0.00           N  
ATOM   3153  N   LEU B 252      -4.888 -19.745 -15.028  1.00  0.00           N  
ATOM   3154  CA  LEU B 252      -5.118 -19.263 -13.662  1.00  0.00           C  
ATOM   3155  C   LEU B 252      -5.268 -20.415 -12.663  1.00  0.00           C  
ATOM   3156  O   LEU B 252      -4.639 -20.394 -11.610  1.00  0.00           O  
ATOM   3157  CB  LEU B 252      -6.371 -18.367 -13.646  1.00  0.00           C  
ATOM   3158  CG  LEU B 252      -6.215 -17.026 -14.379  1.00  0.00           C  
ATOM   3159  CD1 LEU B 252      -7.581 -16.350 -14.490  1.00  0.00           C  
ATOM   3160  CD2 LEU B 252      -5.272 -16.063 -13.654  1.00  0.00           C  
ATOM   3161  N   ASN B 253      -6.018 -21.462 -13.007  1.00  0.00           N  
ATOM   3162  CA  ASN B 253      -6.152 -22.645 -12.164  1.00  0.00           C  
ATOM   3163  C   ASN B 253      -4.802 -23.336 -11.946  1.00  0.00           C  
ATOM   3164  O   ASN B 253      -4.452 -23.626 -10.803  1.00  0.00           O  
ATOM   3165  CB  ASN B 253      -7.185 -23.600 -12.774  1.00  0.00           C  
ATOM   3166  CG  ASN B 253      -8.623 -23.173 -12.525  1.00  0.00           C  
ATOM   3167  OD1 ASN B 253      -8.953 -22.391 -11.654  1.00  0.00           O  
ATOM   3168  ND2 ASN B 253      -9.549 -23.739 -13.268  1.00  0.00           N  
ATOM   3169  N   SER B 254      -4.008 -23.537 -13.001  1.00  0.00           N  
ATOM   3170  CA  SER B 254      -2.676 -24.132 -12.894  1.00  0.00           C  
ATOM   3171  C   SER B 254      -1.692 -23.262 -12.115  1.00  0.00           C  
ATOM   3172  O   SER B 254      -0.854 -23.800 -11.397  1.00  0.00           O  
ATOM   3173  CB  SER B 254      -2.096 -24.416 -14.282  1.00  0.00           C  
ATOM   3174  OG  SER B 254      -2.761 -25.500 -14.878  1.00  0.00           O  
ATOM   3175  N   ALA B 255      -1.793 -21.937 -12.216  1.00  0.00           N  
ATOM   3176  CA  ALA B 255      -0.925 -21.029 -11.474  1.00  0.00           C  
ATOM   3177  C   ALA B 255      -1.196 -21.063  -9.963  1.00  0.00           C  
ATOM   3178  O   ALA B 255      -0.258 -20.957  -9.166  1.00  0.00           O  
ATOM   3179  CB  ALA B 255      -1.096 -19.622 -12.044  1.00  0.00           C  
ATOM   3180  N   VAL B 256      -2.441 -21.271  -9.552  1.00  0.00           N  
ATOM   3181  CA  VAL B 256      -2.781 -21.491  -8.143  1.00  0.00           C  
ATOM   3182  C   VAL B 256      -2.323 -22.879  -7.693  1.00  0.00           C  
ATOM   3183  O   VAL B 256      -1.591 -22.992  -6.713  1.00  0.00           O  
ATOM   3184  CB  VAL B 256      -4.283 -21.304  -7.883  1.00  0.00           C  
ATOM   3185  CG1 VAL B 256      -4.662 -21.617  -6.436  1.00  0.00           C  
ATOM   3186  CG2 VAL B 256      -4.697 -19.858  -8.151  1.00  0.00           C  
ATOM   3187  N   PHE B 257      -2.716 -23.920  -8.407  1.00  0.00           N  
ATOM   3188  CA  PHE B 257      -2.329 -25.302  -8.142  1.00  0.00           C  
ATOM   3189  C   PHE B 257      -2.101 -26.063  -9.451  1.00  0.00           C  
ATOM   3190  O   PHE B 257      -3.005 -26.121 -10.282  1.00  0.00           O  
ATOM   3191  CB  PHE B 257      -3.391 -25.999  -7.293  1.00  0.00           C  
ATOM   3192  CG  PHE B 257      -3.069 -27.459  -7.043  1.00  0.00           C  
ATOM   3193  CD1 PHE B 257      -3.540 -28.446  -7.930  1.00  0.00           C  
ATOM   3194  CD2 PHE B 257      -2.218 -27.832  -5.984  1.00  0.00           C  
ATOM   3195  CE1 PHE B 257      -3.142 -29.785  -7.774  1.00  0.00           C  
ATOM   3196  CE2 PHE B 257      -1.827 -29.170  -5.825  1.00  0.00           C  
ATOM   3197  CZ  PHE B 257      -2.277 -30.145  -6.723  1.00  0.00           C  
ATOM   3198  N   PRO B 258      -0.913 -26.679  -9.645  1.00  0.00           N  
ATOM   3199  CA  PRO B 258       0.166 -26.837  -8.668  1.00  0.00           C  
ATOM   3200  C   PRO B 258       1.223 -25.718  -8.673  1.00  0.00           C  
ATOM   3201  O   PRO B 258       2.267 -25.885  -8.051  1.00  0.00           O  
ATOM   3202  CB  PRO B 258       0.772 -28.194  -9.029  1.00  0.00           C  
ATOM   3203  CG  PRO B 258       0.666 -28.205 -10.554  1.00  0.00           C  
ATOM   3204  CD  PRO B 258      -0.661 -27.496 -10.816  1.00  0.00           C  
ATOM   3205  N   GLY B 259       1.005 -24.621  -9.358  1.00  0.00           N  
ATOM   3206  CA  GLY B 259       2.031 -23.608  -9.610  1.00  0.00           C  
ATOM   3207  C   GLY B 259       2.580 -22.915  -8.353  1.00  0.00           C  
ATOM   3208  O   GLY B 259       3.790 -22.880  -8.149  1.00  0.00           O  
ATOM   3209  N   GLY B 260       1.699 -22.363  -7.512  1.00  0.00           N  
ATOM   3210  CA  GLY B 260       2.098 -21.580  -6.340  1.00  0.00           C  
ATOM   3211  C   GLY B 260       1.686 -22.161  -4.982  1.00  0.00           C  
ATOM   3212  O   GLY B 260       2.149 -21.670  -3.945  1.00  0.00           O  
ATOM   3213  N   GLN B 261       0.817 -23.176  -4.960  1.00  0.00           N  
ATOM   3214  CA  GLN B 261       0.284 -23.779  -3.737  1.00  0.00           C  
ATOM   3215  C   GLN B 261       0.215 -25.303  -3.826  1.00  0.00           C  
ATOM   3216  O   GLN B 261       0.151 -25.872  -4.917  1.00  0.00           O  
ATOM   3217  CB  GLN B 261      -1.111 -23.217  -3.424  1.00  0.00           C  
ATOM   3218  CG  GLN B 261      -1.151 -21.697  -3.236  1.00  0.00           C  
ATOM   3219  CD  GLN B 261      -2.526 -21.167  -2.805  1.00  0.00           C  
ATOM   3220  OE1 GLN B 261      -2.659 -20.029  -2.395  1.00  0.00           O  
ATOM   3221  NE2 GLN B 261      -3.583 -21.949  -2.857  1.00  0.00           N  
ATOM   3222  N   GLY B 262       0.156 -25.948  -2.663  1.00  0.00           N  
ATOM   3223  CA  GLY B 262      -0.282 -27.332  -2.526  1.00  0.00           C  
ATOM   3224  C   GLY B 262      -1.791 -27.415  -2.256  1.00  0.00           C  
ATOM   3225  O   GLY B 262      -2.597 -26.733  -2.893  1.00  0.00           O  
ATOM   3226  N   GLY B 263      -2.190 -28.240  -1.289  1.00  0.00           N  
ATOM   3227  CA  GLY B 263      -3.588 -28.431  -0.932  1.00  0.00           C  
ATOM   3228  C   GLY B 263      -4.265 -27.166  -0.386  1.00  0.00           C  
ATOM   3229  O   GLY B 263      -3.665 -26.421   0.387  1.00  0.00           O  
ATOM   3230  N   PRO B 264      -5.547 -26.930  -0.746  1.00  0.00           N  
ATOM   3231  CA  PRO B 264      -6.290 -25.781  -0.255  1.00  0.00           C  
ATOM   3232  C   PRO B 264      -6.722 -25.966   1.216  1.00  0.00           C  
ATOM   3233  O   PRO B 264      -6.870 -27.068   1.732  1.00  0.00           O  
ATOM   3234  CB  PRO B 264      -7.490 -25.657  -1.190  1.00  0.00           C  
ATOM   3235  CG  PRO B 264      -7.763 -27.101  -1.597  1.00  0.00           C  
ATOM   3236  CD  PRO B 264      -6.365 -27.718  -1.658  1.00  0.00           C  
ATOM   3237  N   LEU B 265      -7.000 -24.853   1.888  1.00  0.00           N  
ATOM   3238  CA  LEU B 265      -7.492 -24.825   3.266  1.00  0.00           C  
ATOM   3239  C   LEU B 265      -9.018 -24.943   3.278  1.00  0.00           C  
ATOM   3240  O   LEU B 265      -9.730 -23.939   3.302  1.00  0.00           O  
ATOM   3241  CB  LEU B 265      -6.993 -23.541   3.956  1.00  0.00           C  
ATOM   3242  CG  LEU B 265      -5.467 -23.381   4.030  1.00  0.00           C  
ATOM   3243  CD1 LEU B 265      -5.129 -22.034   4.681  1.00  0.00           C  
ATOM   3244  CD2 LEU B 265      -4.801 -24.488   4.850  1.00  0.00           C  
ATOM   3245  N   MET B 266      -9.547 -26.178   3.263  1.00  0.00           N  
ATOM   3246  CA  MET B 266     -10.987 -26.427   3.110  1.00  0.00           C  
ATOM   3247  C   MET B 266     -11.860 -25.788   4.199  1.00  0.00           C  
ATOM   3248  O   MET B 266     -12.969 -25.324   3.914  1.00  0.00           O  
ATOM   3249  CB  MET B 266     -11.261 -27.939   3.051  1.00  0.00           C  
ATOM   3250  CG  MET B 266     -10.669 -28.603   1.797  1.00  0.00           C  
ATOM   3251  SD  MET B 266     -11.042 -27.792   0.216  1.00  0.00           S  
ATOM   3252  CE  MET B 266     -12.837 -27.656   0.257  1.00  0.00           C  
ATOM   3253  N   HIS B 267     -11.361 -25.692   5.435  1.00  0.00           N  
ATOM   3254  CA  HIS B 267     -12.042 -24.992   6.533  1.00  0.00           C  
ATOM   3255  C   HIS B 267     -12.129 -23.476   6.290  1.00  0.00           C  
ATOM   3256  O   HIS B 267     -13.163 -22.861   6.565  1.00  0.00           O  
ATOM   3257  CB  HIS B 267     -11.309 -25.313   7.847  1.00  0.00           C  
ATOM   3258  CG  HIS B 267      -9.846 -24.954   7.864  1.00  0.00           C  
ATOM   3259  ND1 HIS B 267      -8.833 -25.575   7.162  1.00  0.00           N  
ATOM   3260  CD2 HIS B 267      -9.266 -23.941   8.588  1.00  0.00           C  
ATOM   3261  CE1 HIS B 267      -7.679 -24.960   7.456  1.00  0.00           C  
ATOM   3262  NE2 HIS B 267      -7.904 -23.961   8.313  1.00  0.00           N  
ATOM   3263  N   VAL B 268     -11.101 -22.878   5.679  1.00  0.00           N  
ATOM   3264  CA  VAL B 268     -11.115 -21.469   5.271  1.00  0.00           C  
ATOM   3265  C   VAL B 268     -12.036 -21.267   4.068  1.00  0.00           C  
ATOM   3266  O   VAL B 268     -12.773 -20.281   4.031  1.00  0.00           O  
ATOM   3267  CB  VAL B 268      -9.699 -20.947   4.969  1.00  0.00           C  
ATOM   3268  CG1 VAL B 268      -9.699 -19.464   4.595  1.00  0.00           C  
ATOM   3269  CG2 VAL B 268      -8.774 -21.120   6.184  1.00  0.00           C  
ATOM   3270  N   ILE B 269     -12.064 -22.213   3.117  1.00  0.00           N  
ATOM   3271  CA  ILE B 269     -12.990 -22.180   1.976  1.00  0.00           C  
ATOM   3272  C   ILE B 269     -14.448 -22.261   2.438  1.00  0.00           C  
ATOM   3273  O   ILE B 269     -15.290 -21.521   1.928  1.00  0.00           O  
ATOM   3274  CB  ILE B 269     -12.631 -23.269   0.939  1.00  0.00           C  
ATOM   3275  CG1 ILE B 269     -11.271 -22.921   0.284  1.00  0.00           C  
ATOM   3276  CG2 ILE B 269     -13.723 -23.406  -0.132  1.00  0.00           C  
ATOM   3277  CD1 ILE B 269     -10.734 -23.997  -0.665  1.00  0.00           C  
ATOM   3278  N   ALA B 270     -14.749 -23.066   3.460  1.00  0.00           N  
ATOM   3279  CA  ALA B 270     -16.064 -23.063   4.088  1.00  0.00           C  
ATOM   3280  C   ALA B 270     -16.390 -21.697   4.726  1.00  0.00           C  
ATOM   3281  O   ALA B 270     -17.499 -21.183   4.559  1.00  0.00           O  
ATOM   3282  CB  ALA B 270     -16.125 -24.199   5.118  1.00  0.00           C  
ATOM   3283  N   GLY B 271     -15.416 -21.071   5.371  1.00  0.00           N  
ATOM   3284  CA  GLY B 271     -15.521 -19.701   5.861  1.00  0.00           C  
ATOM   3285  C   GLY B 271     -15.803 -18.688   4.745  1.00  0.00           C  
ATOM   3286  O   GLY B 271     -16.692 -17.854   4.886  1.00  0.00           O  
ATOM   3287  N   LYS B 272     -15.119 -18.808   3.603  1.00  0.00           N  
ATOM   3288  CA  LYS B 272     -15.402 -18.006   2.403  1.00  0.00           C  
ATOM   3289  C   LYS B 272     -16.834 -18.214   1.915  1.00  0.00           C  
ATOM   3290  O   LYS B 272     -17.543 -17.239   1.698  1.00  0.00           O  
ATOM   3291  CB  LYS B 272     -14.410 -18.322   1.268  1.00  0.00           C  
ATOM   3292  CG  LYS B 272     -12.964 -17.906   1.577  1.00  0.00           C  
ATOM   3293  CD  LYS B 272     -12.003 -18.353   0.461  1.00  0.00           C  
ATOM   3294  CE  LYS B 272     -10.559 -18.037   0.831  1.00  0.00           C  
ATOM   3295  NZ  LYS B 272      -9.601 -18.469  -0.213  1.00  0.00           N  
ATOM   3296  N   ALA B 273     -17.285 -19.466   1.806  1.00  0.00           N  
ATOM   3297  CA  ALA B 273     -18.620 -19.794   1.325  1.00  0.00           C  
ATOM   3298  C   ALA B 273     -19.723 -19.142   2.177  1.00  0.00           C  
ATOM   3299  O   ALA B 273     -20.665 -18.563   1.629  1.00  0.00           O  
ATOM   3300  CB  ALA B 273     -18.772 -21.321   1.289  1.00  0.00           C  
ATOM   3301  N   VAL B 274     -19.611 -19.182   3.508  1.00  0.00           N  
ATOM   3302  CA  VAL B 274     -20.597 -18.555   4.387  1.00  0.00           C  
ATOM   3303  C   VAL B 274     -20.477 -17.026   4.383  1.00  0.00           C  
ATOM   3304  O   VAL B 274     -21.503 -16.358   4.313  1.00  0.00           O  
ATOM   3305  CB  VAL B 274     -20.589 -19.178   5.796  1.00  0.00           C  
ATOM   3306  CG1 VAL B 274     -19.391 -18.811   6.653  1.00  0.00           C  
ATOM   3307  CG2 VAL B 274     -21.866 -18.794   6.553  1.00  0.00           C  
ATOM   3308  N   ALA B 275     -19.265 -16.464   4.329  1.00  0.00           N  
ATOM   3309  CA  ALA B 275     -19.071 -15.016   4.247  1.00  0.00           C  
ATOM   3310  C   ALA B 275     -19.617 -14.421   2.941  1.00  0.00           C  
ATOM   3311  O   ALA B 275     -20.230 -13.361   2.953  1.00  0.00           O  
ATOM   3312  CB  ALA B 275     -17.578 -14.716   4.389  1.00  0.00           C  
ATOM   3313  N   LEU B 276     -19.450 -15.124   1.813  1.00  0.00           N  
ATOM   3314  CA  LEU B 276     -20.000 -14.701   0.518  1.00  0.00           C  
ATOM   3315  C   LEU B 276     -21.530 -14.741   0.522  1.00  0.00           C  
ATOM   3316  O   LEU B 276     -22.155 -13.863  -0.069  1.00  0.00           O  
ATOM   3317  CB  LEU B 276     -19.426 -15.587  -0.597  1.00  0.00           C  
ATOM   3318  CG  LEU B 276     -17.924 -15.376  -0.870  1.00  0.00           C  
ATOM   3319  CD1 LEU B 276     -17.390 -16.529  -1.721  1.00  0.00           C  
ATOM   3320  CD2 LEU B 276     -17.636 -14.068  -1.597  1.00  0.00           C  
ATOM   3321  N   LYS B 277     -22.137 -15.696   1.224  1.00  0.00           N  
ATOM   3322  CA  LYS B 277     -23.584 -15.705   1.444  1.00  0.00           C  
ATOM   3323  C   LYS B 277     -24.035 -14.540   2.324  1.00  0.00           C  
ATOM   3324  O   LYS B 277     -25.014 -13.886   1.995  1.00  0.00           O  
ATOM   3325  CB  LYS B 277     -24.038 -17.063   1.999  1.00  0.00           C  
ATOM   3326  CG  LYS B 277     -25.564 -17.115   2.142  1.00  0.00           C  
ATOM   3327  CD  LYS B 277     -26.071 -18.474   2.639  1.00  0.00           C  
ATOM   3328  CE  LYS B 277     -27.588 -18.356   2.756  1.00  0.00           C  
ATOM   3329  NZ  LYS B 277     -28.237 -19.592   3.257  1.00  0.00           N  
ATOM   3330  N   GLU B 278     -23.310 -14.245   3.401  1.00  0.00           N  
ATOM   3331  CA  GLU B 278     -23.590 -13.082   4.251  1.00  0.00           C  
ATOM   3332  C   GLU B 278     -23.491 -11.759   3.471  1.00  0.00           C  
ATOM   3333  O   GLU B 278     -24.285 -10.853   3.695  1.00  0.00           O  
ATOM   3334  CB  GLU B 278     -22.606 -13.053   5.435  1.00  0.00           C  
ATOM   3335  CG  GLU B 278     -22.883 -14.157   6.459  1.00  0.00           C  
ATOM   3336  CD  GLU B 278     -21.827 -14.242   7.578  1.00  0.00           C  
ATOM   3337  OE1 GLU B 278     -22.130 -14.897   8.598  1.00  0.00           O  
ATOM   3338  OE2 GLU B 278     -20.729 -13.659   7.472  1.00  0.00           O  
ATOM   3339  N   ALA B 279     -22.563 -11.671   2.508  1.00  0.00           N  
ATOM   3340  CA  ALA B 279     -22.394 -10.491   1.664  1.00  0.00           C  
ATOM   3341  C   ALA B 279     -23.536 -10.272   0.648  1.00  0.00           C  
ATOM   3342  O   ALA B 279     -23.644  -9.180   0.092  1.00  0.00           O  
ATOM   3343  CB  ALA B 279     -21.029 -10.594   0.977  1.00  0.00           C  
ATOM   3344  N   MET B 280     -24.389 -11.266   0.402  1.00  0.00           N  
ATOM   3345  CA  MET B 280     -25.598 -11.142  -0.422  1.00  0.00           C  
ATOM   3346  C   MET B 280     -26.802 -10.613   0.358  1.00  0.00           C  
ATOM   3347  O   MET B 280     -27.798 -10.208  -0.247  1.00  0.00           O  
ATOM   3348  CB  MET B 280     -25.943 -12.503  -1.051  1.00  0.00           C  
ATOM   3349  CG  MET B 280     -24.877 -12.998  -2.027  1.00  0.00           C  
ATOM   3350  SD  MET B 280     -25.125 -14.718  -2.535  1.00  0.00           S  
ATOM   3351  CE  MET B 280     -23.691 -14.917  -3.603  1.00  0.00           C  
ATOM   3352  N   GLU B 281     -26.741 -10.591   1.691  1.00  0.00           N  
ATOM   3353  CA  GLU B 281     -27.861 -10.155   2.520  1.00  0.00           C  
ATOM   3354  C   GLU B 281     -28.102  -8.634   2.407  1.00  0.00           C  
ATOM   3355  O   GLU B 281     -27.144  -7.851   2.320  1.00  0.00           O  
ATOM   3356  CB  GLU B 281     -27.648 -10.554   3.991  1.00  0.00           C  
ATOM   3357  CG  GLU B 281     -27.524 -12.069   4.233  1.00  0.00           C  
ATOM   3358  CD  GLU B 281     -28.780 -12.894   3.895  1.00  0.00           C  
ATOM   3359  OE1 GLU B 281     -28.638 -14.137   3.775  1.00  0.00           O  
ATOM   3360  OE2 GLU B 281     -29.869 -12.314   3.749  1.00  0.00           O  
ATOM   3361  N   PRO B 282     -29.355  -8.164   2.465  1.00  0.00           N  
ATOM   3362  CA  PRO B 282     -29.673  -6.734   2.459  1.00  0.00           C  
ATOM   3363  C   PRO B 282     -28.982  -5.939   3.581  1.00  0.00           C  
ATOM   3364  O   PRO B 282     -28.608  -4.776   3.396  1.00  0.00           O  
ATOM   3365  CB  PRO B 282     -31.196  -6.657   2.608  1.00  0.00           C  
ATOM   3366  CG  PRO B 282     -31.681  -8.009   2.068  1.00  0.00           C  
ATOM   3367  CD  PRO B 282     -30.563  -8.961   2.479  1.00  0.00           C  
ATOM   3368  N   GLU B 283     -28.768  -6.571   4.733  1.00  0.00           N  
ATOM   3369  CA  GLU B 283     -28.051  -5.998   5.876  1.00  0.00           C  
ATOM   3370  C   GLU B 283     -26.595  -5.687   5.539  1.00  0.00           C  
ATOM   3371  O   GLU B 283     -26.073  -4.654   5.960  1.00  0.00           O  
ATOM   3372  CB  GLU B 283     -28.131  -6.982   7.051  1.00  0.00           C  
ATOM   3373  CG  GLU B 283     -29.556  -7.066   7.618  1.00  0.00           C  
ATOM   3374  CD  GLU B 283     -29.917  -8.413   8.251  1.00  0.00           C  
ATOM   3375  OE1 GLU B 283     -31.002  -8.455   8.884  1.00  0.00           O  
ATOM   3376  OE2 GLU B 283     -29.153  -9.383   8.070  1.00  0.00           O  
ATOM   3377  N   PHE B 284     -25.945  -6.503   4.704  1.00  0.00           N  
ATOM   3378  CA  PHE B 284     -24.580  -6.251   4.262  1.00  0.00           C  
ATOM   3379  C   PHE B 284     -24.497  -5.017   3.351  1.00  0.00           C  
ATOM   3380  O   PHE B 284     -23.579  -4.205   3.481  1.00  0.00           O  
ATOM   3381  CB  PHE B 284     -24.030  -7.485   3.557  1.00  0.00           C  
ATOM   3382  CG  PHE B 284     -22.539  -7.397   3.314  1.00  0.00           C  
ATOM   3383  CD1 PHE B 284     -22.024  -6.984   2.071  1.00  0.00           C  
ATOM   3384  CD2 PHE B 284     -21.640  -7.733   4.350  1.00  0.00           C  
ATOM   3385  CE1 PHE B 284     -20.639  -6.925   1.857  1.00  0.00           C  
ATOM   3386  CE2 PHE B 284     -20.256  -7.681   4.138  1.00  0.00           C  
ATOM   3387  CZ  PHE B 284     -19.757  -7.277   2.890  1.00  0.00           C  
ATOM   3388  N   LYS B 285     -25.488  -4.820   2.482  1.00  0.00           N  
ATOM   3389  CA  LYS B 285     -25.585  -3.617   1.653  1.00  0.00           C  
ATOM   3390  C   LYS B 285     -25.751  -2.363   2.509  1.00  0.00           C  
ATOM   3391  O   LYS B 285     -25.065  -1.365   2.294  1.00  0.00           O  
ATOM   3392  CB  LYS B 285     -26.729  -3.796   0.640  1.00  0.00           C  
ATOM   3393  CG  LYS B 285     -26.719  -2.684  -0.409  1.00  0.00           C  
ATOM   3394  CD  LYS B 285     -27.740  -2.982  -1.517  1.00  0.00           C  
ATOM   3395  CE  LYS B 285     -27.603  -1.951  -2.628  1.00  0.00           C  
ATOM   3396  NZ  LYS B 285     -28.416  -2.309  -3.818  1.00  0.00           N  
ATOM   3397  N   THR B 286     -26.625  -2.433   3.521  1.00  0.00           N  
ATOM   3398  CA  THR B 286     -26.837  -1.336   4.482  1.00  0.00           C  
ATOM   3399  C   THR B 286     -25.565  -1.048   5.284  1.00  0.00           C  
ATOM   3400  O   THR B 286     -25.185   0.114   5.440  1.00  0.00           O  
ATOM   3401  CB  THR B 286     -28.001  -1.673   5.432  1.00  0.00           C  
ATOM   3402  OG1 THR B 286     -29.146  -1.997   4.674  1.00  0.00           O  
ATOM   3403  CG2 THR B 286     -28.377  -0.492   6.322  1.00  0.00           C  
ATOM   3404  N   TYR B 287     -24.859  -2.088   5.714  1.00  0.00           N  
ATOM   3405  CA  TYR B 287     -23.567  -1.979   6.381  1.00  0.00           C  
ATOM   3406  C   TYR B 287     -22.534  -1.235   5.521  1.00  0.00           C  
ATOM   3407  O   TYR B 287     -21.950  -0.266   5.994  1.00  0.00           O  
ATOM   3408  CB  TYR B 287     -23.079  -3.387   6.771  1.00  0.00           C  
ATOM   3409  CG  TYR B 287     -21.599  -3.466   7.067  1.00  0.00           C  
ATOM   3410  CD1 TYR B 287     -20.712  -4.120   6.183  1.00  0.00           C  
ATOM   3411  CD2 TYR B 287     -21.086  -2.816   8.199  1.00  0.00           C  
ATOM   3412  CE1 TYR B 287     -19.336  -4.121   6.426  1.00  0.00           C  
ATOM   3413  CE2 TYR B 287     -19.704  -2.812   8.452  1.00  0.00           C  
ATOM   3414  CZ  TYR B 287     -18.835  -3.461   7.563  1.00  0.00           C  
ATOM   3415  OH  TYR B 287     -17.482  -3.440   7.800  1.00  0.00           O  
ATOM   3416  N   GLN B 288     -22.352  -1.602   4.255  1.00  0.00           N  
ATOM   3417  CA  GLN B 288     -21.370  -0.934   3.382  1.00  0.00           C  
ATOM   3418  C   GLN B 288     -21.755   0.521   3.064  1.00  0.00           C  
ATOM   3419  O   GLN B 288     -20.882   1.381   2.991  1.00  0.00           O  
ATOM   3420  CB  GLN B 288     -21.177  -1.728   2.088  1.00  0.00           C  
ATOM   3421  CG  GLN B 288     -20.571  -3.125   2.286  1.00  0.00           C  
ATOM   3422  CD  GLN B 288     -19.150  -3.157   2.839  1.00  0.00           C  
ATOM   3423  OE1 GLN B 288     -18.446  -2.175   2.931  1.00  0.00           O  
ATOM   3424  NE2 GLN B 288     -18.675  -4.326   3.213  1.00  0.00           N  
ATOM   3425  N   GLN B 289     -23.042   0.812   2.926  1.00  0.00           N  
ATOM   3426  CA  GLN B 289     -23.517   2.198   2.815  1.00  0.00           C  
ATOM   3427  C   GLN B 289     -23.156   3.003   4.068  1.00  0.00           C  
ATOM   3428  O   GLN B 289     -22.697   4.145   3.950  1.00  0.00           O  
ATOM   3429  CB  GLN B 289     -25.038   2.207   2.596  1.00  0.00           C  
ATOM   3430  CG  GLN B 289     -25.416   1.755   1.180  1.00  0.00           C  
ATOM   3431  CD  GLN B 289     -26.927   1.567   0.993  1.00  0.00           C  
ATOM   3432  OE1 GLN B 289     -27.719   1.570   1.919  1.00  0.00           O  
ATOM   3433  NE2 GLN B 289     -27.384   1.391  -0.222  1.00  0.00           N  
ATOM   3434  N   GLN B 290     -23.298   2.411   5.254  1.00  0.00           N  
ATOM   3435  CA  GLN B 290     -22.920   3.053   6.510  1.00  0.00           C  
ATOM   3436  C   GLN B 290     -21.406   3.226   6.649  1.00  0.00           C  
ATOM   3437  O   GLN B 290     -20.956   4.261   7.132  1.00  0.00           O  
ATOM   3438  CB  GLN B 290     -23.520   2.258   7.682  1.00  0.00           C  
ATOM   3439  CG  GLN B 290     -23.506   3.045   8.999  1.00  0.00           C  
ATOM   3440  CD  GLN B 290     -24.386   4.288   8.916  1.00  0.00           C  
ATOM   3441  OE1 GLN B 290     -25.557   4.231   8.565  1.00  0.00           O  
ATOM   3442  NE2 GLN B 290     -23.840   5.440   9.195  1.00  0.00           N  
ATOM   3443  N   VAL B 291     -20.606   2.271   6.161  1.00  0.00           N  
ATOM   3444  CA  VAL B 291     -19.135   2.383   6.101  1.00  0.00           C  
ATOM   3445  C   VAL B 291     -18.712   3.642   5.335  1.00  0.00           C  
ATOM   3446  O   VAL B 291     -17.903   4.425   5.835  1.00  0.00           O  
ATOM   3447  CB  VAL B 291     -18.516   1.124   5.460  1.00  0.00           C  
ATOM   3448  CG1 VAL B 291     -17.039   1.283   5.084  1.00  0.00           C  
ATOM   3449  CG2 VAL B 291     -18.603  -0.083   6.405  1.00  0.00           C  
ATOM   3450  N   ALA B 292     -19.278   3.867   4.143  1.00  0.00           N  
ATOM   3451  CA  ALA B 292     -18.968   5.029   3.327  1.00  0.00           C  
ATOM   3452  C   ALA B 292     -19.450   6.346   3.965  1.00  0.00           C  
ATOM   3453  O   ALA B 292     -18.716   7.335   3.971  1.00  0.00           O  
ATOM   3454  CB  ALA B 292     -19.568   4.814   1.932  1.00  0.00           C  
ATOM   3455  N   LYS B 293     -20.651   6.353   4.567  1.00  0.00           N  
ATOM   3456  CA  LYS B 293     -21.172   7.518   5.296  1.00  0.00           C  
ATOM   3457  C   LYS B 293     -20.297   7.881   6.496  1.00  0.00           C  
ATOM   3458  O   LYS B 293     -19.974   9.055   6.673  1.00  0.00           O  
ATOM   3459  CB  LYS B 293     -22.592   7.245   5.787  1.00  0.00           C  
ATOM   3460  CG  LYS B 293     -23.642   7.305   4.669  1.00  0.00           C  
ATOM   3461  CD  LYS B 293     -24.989   6.961   5.304  1.00  0.00           C  
ATOM   3462  CE  LYS B 293     -26.134   7.049   4.319  1.00  0.00           C  
ATOM   3463  NZ  LYS B 293     -27.394   6.788   5.059  1.00  0.00           N  
ATOM   3464  N   ASN B 294     -19.885   6.903   7.281  1.00  0.00           N  
ATOM   3465  CA  ASN B 294     -19.023   7.107   8.438  1.00  0.00           C  
ATOM   3466  C   ASN B 294     -17.660   7.672   8.031  1.00  0.00           C  
ATOM   3467  O   ASN B 294     -17.166   8.582   8.683  1.00  0.00           O  
ATOM   3468  CB  ASN B 294     -18.877   5.787   9.209  1.00  0.00           C  
ATOM   3469  CG  ASN B 294     -20.121   5.385   9.987  1.00  0.00           C  
ATOM   3470  OD1 ASN B 294     -21.101   6.093  10.077  1.00  0.00           O  
ATOM   3471  ND2 ASN B 294     -20.083   4.229  10.610  1.00  0.00           N  
ATOM   3472  N   ALA B 295     -17.081   7.200   6.918  1.00  0.00           N  
ATOM   3473  CA  ALA B 295     -15.830   7.749   6.401  1.00  0.00           C  
ATOM   3474  C   ALA B 295     -15.975   9.232   6.022  1.00  0.00           C  
ATOM   3475  O   ALA B 295     -15.162  10.055   6.446  1.00  0.00           O  
ATOM   3476  CB  ALA B 295     -15.343   6.887   5.232  1.00  0.00           C  
ATOM   3477  N   LYS B 296     -17.050   9.608   5.311  1.00  0.00           N  
ATOM   3478  CA  LYS B 296     -17.349  11.013   4.981  1.00  0.00           C  
ATOM   3479  C   LYS B 296     -17.567  11.864   6.230  1.00  0.00           C  
ATOM   3480  O   LYS B 296     -17.016  12.959   6.326  1.00  0.00           O  
ATOM   3481  CB  LYS B 296     -18.553  11.108   4.022  1.00  0.00           C  
ATOM   3482  CG  LYS B 296     -18.157  10.647   2.613  1.00  0.00           C  
ATOM   3483  CD  LYS B 296     -19.222  10.890   1.528  1.00  0.00           C  
ATOM   3484  CE  LYS B 296     -18.574  10.461   0.206  1.00  0.00           C  
ATOM   3485  NZ  LYS B 296     -19.292  10.870  -1.030  1.00  0.00           N  
ATOM   3486  N   ALA B 297     -18.294  11.348   7.205  1.00  0.00           N  
ATOM   3487  CA  ALA B 297     -18.554  12.041   8.464  1.00  0.00           C  
ATOM   3488  C   ALA B 297     -17.276  12.314   9.266  1.00  0.00           C  
ATOM   3489  O   ALA B 297     -17.117  13.406   9.816  1.00  0.00           O  
ATOM   3490  CB  ALA B 297     -19.553  11.209   9.275  1.00  0.00           C  
ATOM   3491  N   MET B 298     -16.329  11.375   9.293  1.00  0.00           N  
ATOM   3492  CA  MET B 298     -15.026  11.586   9.931  1.00  0.00           C  
ATOM   3493  C   MET B 298     -14.193  12.628   9.181  1.00  0.00           C  
ATOM   3494  O   MET B 298     -13.609  13.494   9.813  1.00  0.00           O  
ATOM   3495  CB  MET B 298     -14.255  10.266  10.036  1.00  0.00           C  
ATOM   3496  CG  MET B 298     -14.890   9.292  11.033  1.00  0.00           C  
ATOM   3497  SD  MET B 298     -13.912   7.781  11.322  1.00  0.00           S  
ATOM   3498  CE  MET B 298     -12.646   8.437  12.432  1.00  0.00           C  
ATOM   3499  N   VAL B 299     -14.176  12.577   7.837  1.00  0.00           N  
ATOM   3500  CA  VAL B 299     -13.463  13.565   7.015  1.00  0.00           C  
ATOM   3501  C   VAL B 299     -13.973  14.984   7.279  1.00  0.00           C  
ATOM   3502  O   VAL B 299     -13.159  15.878   7.460  1.00  0.00           O  
ATOM   3503  CB  VAL B 299     -13.555  13.224   5.520  1.00  0.00           C  
ATOM   3504  CG1 VAL B 299     -13.058  14.370   4.619  1.00  0.00           C  
ATOM   3505  CG2 VAL B 299     -12.703  12.000   5.195  1.00  0.00           C  
ATOM   3506  N   GLU B 300     -15.282  15.188   7.354  1.00  0.00           N  
ATOM   3507  CA  GLU B 300     -15.862  16.494   7.676  1.00  0.00           C  
ATOM   3508  C   GLU B 300     -15.292  17.065   8.979  1.00  0.00           C  
ATOM   3509  O   GLU B 300     -14.833  18.202   9.000  1.00  0.00           O  
ATOM   3510  CB  GLU B 300     -17.398  16.404   7.793  1.00  0.00           C  
ATOM   3511  CG  GLU B 300     -18.104  16.365   6.434  1.00  0.00           C  
ATOM   3512  CD  GLU B 300     -19.637  16.221   6.544  1.00  0.00           C  
ATOM   3513  OE1 GLU B 300     -20.295  16.285   5.473  1.00  0.00           O  
ATOM   3514  OE2 GLU B 300     -20.176  16.005   7.661  1.00  0.00           O  
ATOM   3515  N   VAL B 301     -15.239  16.264  10.038  1.00  0.00           N  
ATOM   3516  CA  VAL B 301     -14.709  16.703  11.334  1.00  0.00           C  
ATOM   3517  C   VAL B 301     -13.217  17.033  11.251  1.00  0.00           C  
ATOM   3518  O   VAL B 301     -12.793  18.051  11.786  1.00  0.00           O  
ATOM   3519  CB  VAL B 301     -14.971  15.654  12.426  1.00  0.00           C  
ATOM   3520  CG1 VAL B 301     -14.318  16.021  13.763  1.00  0.00           C  
ATOM   3521  CG2 VAL B 301     -16.475  15.508  12.678  1.00  0.00           C  
ATOM   3522  N   PHE B 302     -12.413  16.211  10.574  1.00  0.00           N  
ATOM   3523  CA  PHE B 302     -10.985  16.500  10.408  1.00  0.00           C  
ATOM   3524  C   PHE B 302     -10.748  17.832   9.683  1.00  0.00           C  
ATOM   3525  O   PHE B 302      -9.930  18.630  10.130  1.00  0.00           O  
ATOM   3526  CB  PHE B 302     -10.281  15.339   9.690  1.00  0.00           C  
ATOM   3527  CG  PHE B 302      -9.786  14.252  10.617  1.00  0.00           C  
ATOM   3528  CD1 PHE B 302      -8.635  14.461  11.390  1.00  0.00           C  
ATOM   3529  CD2 PHE B 302     -10.470  13.031  10.727  1.00  0.00           C  
ATOM   3530  CE1 PHE B 302      -8.174  13.468  12.273  1.00  0.00           C  
ATOM   3531  CE2 PHE B 302     -10.018  12.031  11.607  1.00  0.00           C  
ATOM   3532  CZ  PHE B 302      -8.869  12.253  12.384  1.00  0.00           C  
ATOM   3533  N   LEU B 303     -11.509  18.104   8.612  1.00  0.00           N  
ATOM   3534  CA  LEU B 303     -11.429  19.354   7.865  1.00  0.00           C  
ATOM   3535  C   LEU B 303     -11.871  20.556   8.722  1.00  0.00           C  
ATOM   3536  O   LEU B 303     -11.161  21.556   8.779  1.00  0.00           O  
ATOM   3537  CB  LEU B 303     -12.273  19.247   6.584  1.00  0.00           C  
ATOM   3538  CG  LEU B 303     -11.742  18.252   5.530  1.00  0.00           C  
ATOM   3539  CD1 LEU B 303     -12.749  18.145   4.384  1.00  0.00           C  
ATOM   3540  CD2 LEU B 303     -10.404  18.670   4.944  1.00  0.00           C  
ATOM   3541  N   GLU B 304     -12.991  20.446   9.445  1.00  0.00           N  
ATOM   3542  CA  GLU B 304     -13.474  21.494  10.359  1.00  0.00           C  
ATOM   3543  C   GLU B 304     -12.479  21.799  11.483  1.00  0.00           C  
ATOM   3544  O   GLU B 304     -12.310  22.953  11.885  1.00  0.00           O  
ATOM   3545  CB  GLU B 304     -14.817  21.077  10.982  1.00  0.00           C  
ATOM   3546  CG  GLU B 304     -16.005  21.257  10.034  1.00  0.00           C  
ATOM   3547  CD  GLU B 304     -17.348  20.833  10.654  1.00  0.00           C  
ATOM   3548  OE1 GLU B 304     -18.385  21.083   9.998  1.00  0.00           O  
ATOM   3549  OE2 GLU B 304     -17.361  20.262  11.775  1.00  0.00           O  
ATOM   3550  N   ARG B 305     -11.753  20.781  11.955  1.00  0.00           N  
ATOM   3551  CA  ARG B 305     -10.699  20.914  12.976  1.00  0.00           C  
ATOM   3552  C   ARG B 305      -9.355  21.405  12.413  1.00  0.00           C  
ATOM   3553  O   ARG B 305      -8.373  21.502  13.152  1.00  0.00           O  
ATOM   3554  CB  ARG B 305     -10.581  19.595  13.744  1.00  0.00           C  
ATOM   3555  CG  ARG B 305     -11.816  19.264  14.620  1.00  0.00           C  
ATOM   3556  CD  ARG B 305     -11.948  20.169  15.858  1.00  0.00           C  
ATOM   3557  NE  ARG B 305     -10.803  20.003  16.777  1.00  0.00           N  
ATOM   3558  CZ  ARG B 305     -10.693  19.198  17.828  1.00  0.00           C  
ATOM   3559  NH1 ARG B 305     -11.668  18.444  18.242  1.00  0.00           N  
ATOM   3560  NH2 ARG B 305      -9.587  19.146  18.484  1.00  0.00           N  
ATOM   3561  N   GLY B 306      -9.290  21.744  11.132  1.00  0.00           N  
ATOM   3562  CA  GLY B 306      -8.106  22.297  10.483  1.00  0.00           C  
ATOM   3563  C   GLY B 306      -7.019  21.267  10.168  1.00  0.00           C  
ATOM   3564  O   GLY B 306      -5.843  21.629  10.083  1.00  0.00           O  
ATOM   3565  N   TYR B 307      -7.396  20.011  10.013  1.00  0.00           N  
ATOM   3566  CA  TYR B 307      -6.518  18.958   9.494  1.00  0.00           C  
ATOM   3567  C   TYR B 307      -6.707  18.798   7.993  1.00  0.00           C  
ATOM   3568  O   TYR B 307      -7.818  18.872   7.471  1.00  0.00           O  
ATOM   3569  CB  TYR B 307      -6.754  17.637  10.228  1.00  0.00           C  
ATOM   3570  CG  TYR B 307      -6.203  17.652  11.630  1.00  0.00           C  
ATOM   3571  CD1 TYR B 307      -4.885  17.233  11.874  1.00  0.00           C  
ATOM   3572  CD2 TYR B 307      -6.985  18.134  12.700  1.00  0.00           C  
ATOM   3573  CE1 TYR B 307      -4.336  17.318  13.157  1.00  0.00           C  
ATOM   3574  CE2 TYR B 307      -6.443  18.232  13.981  1.00  0.00           C  
ATOM   3575  CZ  TYR B 307      -5.112  17.838  14.216  1.00  0.00           C  
ATOM   3576  OH  TYR B 307      -4.556  17.980  15.446  1.00  0.00           O  
ATOM   3577  N   LYS B 308      -5.616  18.555   7.284  1.00  0.00           N  
ATOM   3578  CA  LYS B 308      -5.653  18.313   5.847  1.00  0.00           C  
ATOM   3579  C   LYS B 308      -5.954  16.840   5.588  1.00  0.00           C  
ATOM   3580  O   LYS B 308      -5.352  15.956   6.189  1.00  0.00           O  
ATOM   3581  CB  LYS B 308      -4.328  18.783   5.255  1.00  0.00           C  
ATOM   3582  CG  LYS B 308      -4.320  18.818   3.724  1.00  0.00           C  
ATOM   3583  CD  LYS B 308      -2.948  19.364   3.297  1.00  0.00           C  
ATOM   3584  CE  LYS B 308      -2.681  19.252   1.813  1.00  0.00           C  
ATOM   3585  NZ  LYS B 308      -1.215  19.356   1.610  1.00  0.00           N  
ATOM   3586  N   VAL B 309      -6.886  16.585   4.681  1.00  0.00           N  
ATOM   3587  CA  VAL B 309      -7.203  15.234   4.198  1.00  0.00           C  
ATOM   3588  C   VAL B 309      -6.731  15.120   2.760  1.00  0.00           C  
ATOM   3589  O   VAL B 309      -7.013  16.003   1.947  1.00  0.00           O  
ATOM   3590  CB  VAL B 309      -8.705  14.927   4.360  1.00  0.00           C  
ATOM   3591  CG1 VAL B 309      -9.065  13.544   3.813  1.00  0.00           C  
ATOM   3592  CG2 VAL B 309      -9.098  14.959   5.843  1.00  0.00           C  
ATOM   3593  N   VAL B 310      -5.990  14.073   2.428  1.00  0.00           N  
ATOM   3594  CA  VAL B 310      -5.524  13.815   1.059  1.00  0.00           C  
ATOM   3595  C   VAL B 310      -6.732  13.689   0.136  1.00  0.00           C  
ATOM   3596  O   VAL B 310      -7.714  13.044   0.494  1.00  0.00           O  
ATOM   3597  CB  VAL B 310      -4.624  12.573   0.990  1.00  0.00           C  
ATOM   3598  CG1 VAL B 310      -4.176  12.261  -0.429  1.00  0.00           C  
ATOM   3599  CG2 VAL B 310      -3.363  12.768   1.847  1.00  0.00           C  
ATOM   3600  N   SER B 311      -6.667  14.322  -1.030  1.00  0.00           N  
ATOM   3601  CA  SER B 311      -7.772  14.533  -1.987  1.00  0.00           C  
ATOM   3602  C   SER B 311      -8.917  15.436  -1.489  1.00  0.00           C  
ATOM   3603  O   SER B 311      -9.862  15.691  -2.229  1.00  0.00           O  
ATOM   3604  CB  SER B 311      -8.295  13.211  -2.580  1.00  0.00           C  
ATOM   3605  OG  SER B 311      -9.180  12.547  -1.701  1.00  0.00           O  
ATOM   3606  N   GLY B 312      -8.850  15.927  -0.251  1.00  0.00           N  
ATOM   3607  CA  GLY B 312      -9.894  16.773   0.322  1.00  0.00           C  
ATOM   3608  C   GLY B 312     -11.189  16.037   0.701  1.00  0.00           C  
ATOM   3609  O   GLY B 312     -12.150  16.678   1.119  1.00  0.00           O  
ATOM   3610  N   GLY B 313     -11.221  14.705   0.580  1.00  0.00           N  
ATOM   3611  CA  GLY B 313     -12.414  13.924   0.837  1.00  0.00           C  
ATOM   3612  C   GLY B 313     -12.200  12.424   0.745  1.00  0.00           C  
ATOM   3613  O   GLY B 313     -11.072  11.925   0.724  1.00  0.00           O  
ATOM   3614  N   THR B 314     -13.311  11.690   0.690  1.00  0.00           N  
ATOM   3615  CA  THR B 314     -13.315  10.252   0.423  1.00  0.00           C  
ATOM   3616  C   THR B 314     -14.602   9.831  -0.280  1.00  0.00           C  
ATOM   3617  O   THR B 314     -15.686  10.341   0.009  1.00  0.00           O  
ATOM   3618  CB  THR B 314     -13.093   9.425   1.701  1.00  0.00           C  
ATOM   3619  OG1 THR B 314     -13.004   8.065   1.361  1.00  0.00           O  
ATOM   3620  CG2 THR B 314     -14.200   9.571   2.738  1.00  0.00           C  
ATOM   3621  N   ASP B 315     -14.464   8.840  -1.182  1.00  0.00           N  
ATOM   3622  CA  ASP B 315     -15.574   8.166  -1.859  1.00  0.00           C  
ATOM   3623  C   ASP B 315     -15.601   6.662  -1.579  1.00  0.00           C  
ATOM   3624  O   ASP B 315     -16.274   5.884  -2.250  1.00  0.00           O  
ATOM   3625  CB  ASP B 315     -15.532   8.496  -3.360  1.00  0.00           C  
ATOM   3626  CG  ASP B 315     -15.919   9.947  -3.623  1.00  0.00           C  
ATOM   3627  OD1 ASP B 315     -16.984  10.363  -3.080  1.00  0.00           O  
ATOM   3628  OD2 ASP B 315     -15.172  10.612  -4.361  1.00  0.00           O  
ATOM   3629  N   ASN B 316     -14.893   6.231  -0.542  1.00  0.00           N  
ATOM   3630  CA  ASN B 316     -14.861   4.843  -0.117  1.00  0.00           C  
ATOM   3631  C   ASN B 316     -14.822   4.714   1.424  1.00  0.00           C  
ATOM   3632  O   ASN B 316     -15.407   5.539   2.136  1.00  0.00           O  
ATOM   3633  CB  ASN B 316     -13.752   4.125  -0.922  1.00  0.00           C  
ATOM   3634  CG  ASN B 316     -12.344   4.588  -0.622  1.00  0.00           C  
ATOM   3635  OD1 ASN B 316     -11.971   4.832   0.516  1.00  0.00           O  
ATOM   3636  ND2 ASN B 316     -11.493   4.653  -1.620  1.00  0.00           N  
ATOM   3637  N   HIS B 317     -14.186   3.665   1.934  1.00  0.00           N  
ATOM   3638  CA  HIS B 317     -14.139   3.329   3.361  1.00  0.00           C  
ATOM   3639  C   HIS B 317     -12.957   3.938   4.119  1.00  0.00           C  
ATOM   3640  O   HIS B 317     -12.861   3.744   5.331  1.00  0.00           O  
ATOM   3641  CB  HIS B 317     -14.094   1.802   3.479  1.00  0.00           C  
ATOM   3642  CG  HIS B 317     -12.852   1.177   2.897  1.00  0.00           C  
ATOM   3643  ND1 HIS B 317     -12.495   1.139   1.564  1.00  0.00           N  
ATOM   3644  CD2 HIS B 317     -11.852   0.546   3.597  1.00  0.00           C  
ATOM   3645  CE1 HIS B 317     -11.326   0.505   1.467  1.00  0.00           C  
ATOM   3646  NE2 HIS B 317     -10.898   0.127   2.671  1.00  0.00           N  
ATOM   3647  N   LEU B 318     -12.023   4.610   3.430  1.00  0.00           N  
ATOM   3648  CA  LEU B 318     -10.786   5.110   4.020  1.00  0.00           C  
ATOM   3649  C   LEU B 318     -10.468   6.529   3.562  1.00  0.00           C  
ATOM   3650  O   LEU B 318     -10.969   7.020   2.553  1.00  0.00           O  
ATOM   3651  CB  LEU B 318      -9.637   4.110   3.755  1.00  0.00           C  
ATOM   3652  CG  LEU B 318      -9.140   3.973   2.299  1.00  0.00           C  
ATOM   3653  CD1 LEU B 318      -8.164   5.075   1.866  1.00  0.00           C  
ATOM   3654  CD2 LEU B 318      -8.388   2.656   2.135  1.00  0.00           C  
ATOM   3655  N   PHE B 319      -9.573   7.161   4.312  1.00  0.00           N  
ATOM   3656  CA  PHE B 319      -8.945   8.425   3.962  1.00  0.00           C  
ATOM   3657  C   PHE B 319      -7.567   8.525   4.617  1.00  0.00           C  
ATOM   3658  O   PHE B 319      -7.236   7.757   5.529  1.00  0.00           O  
ATOM   3659  CB  PHE B 319      -9.862   9.593   4.341  1.00  0.00           C  
ATOM   3660  CG  PHE B 319     -10.229   9.650   5.809  1.00  0.00           C  
ATOM   3661  CD1 PHE B 319     -11.314   8.892   6.304  1.00  0.00           C  
ATOM   3662  CD2 PHE B 319      -9.518  10.487   6.688  1.00  0.00           C  
ATOM   3663  CE1 PHE B 319     -11.679   8.971   7.655  1.00  0.00           C  
ATOM   3664  CE2 PHE B 319      -9.883  10.571   8.039  1.00  0.00           C  
ATOM   3665  CZ  PHE B 319     -10.965   9.821   8.521  1.00  0.00           C  
ATOM   3666  N   LEU B 320      -6.756   9.464   4.134  1.00  0.00           N  
ATOM   3667  CA  LEU B 320      -5.452   9.790   4.696  1.00  0.00           C  
ATOM   3668  C   LEU B 320      -5.508  11.184   5.315  1.00  0.00           C  
ATOM   3669  O   LEU B 320      -5.894  12.138   4.643  1.00  0.00           O  
ATOM   3670  CB  LEU B 320      -4.377   9.721   3.602  1.00  0.00           C  
ATOM   3671  CG  LEU B 320      -4.136   8.323   3.022  1.00  0.00           C  
ATOM   3672  CD1 LEU B 320      -3.211   8.407   1.798  1.00  0.00           C  
ATOM   3673  CD2 LEU B 320      -3.474   7.406   4.049  1.00  0.00           C  
ATOM   3674  N   VAL B 321      -5.092  11.308   6.569  1.00  0.00           N  
ATOM   3675  CA  VAL B 321      -4.865  12.599   7.215  1.00  0.00           C  
ATOM   3676  C   VAL B 321      -3.411  12.994   6.983  1.00  0.00           C  
ATOM   3677  O   VAL B 321      -2.507  12.251   7.377  1.00  0.00           O  
ATOM   3678  CB  VAL B 321      -5.218  12.569   8.713  1.00  0.00           C  
ATOM   3679  CG1 VAL B 321      -5.112  13.966   9.330  1.00  0.00           C  
ATOM   3680  CG2 VAL B 321      -6.638  12.054   8.948  1.00  0.00           C  
ATOM   3681  N   ASP B 322      -3.194  14.128   6.322  1.00  0.00           N  
ATOM   3682  CA  ASP B 322      -1.886  14.723   6.076  1.00  0.00           C  
ATOM   3683  C   ASP B 322      -1.518  15.628   7.253  1.00  0.00           C  
ATOM   3684  O   ASP B 322      -2.210  16.597   7.556  1.00  0.00           O  
ATOM   3685  CB  ASP B 322      -1.938  15.466   4.726  1.00  0.00           C  
ATOM   3686  CG  ASP B 322      -0.638  16.163   4.298  1.00  0.00           C  
ATOM   3687  OD1 ASP B 322       0.310  16.233   5.107  1.00  0.00           O  
ATOM   3688  OD2 ASP B 322      -0.605  16.672   3.150  1.00  0.00           O  
ATOM   3689  N   LEU B 323      -0.428  15.279   7.933  1.00  0.00           N  
ATOM   3690  CA  LEU B 323       0.050  15.939   9.151  1.00  0.00           C  
ATOM   3691  C   LEU B 323       1.264  16.842   8.900  1.00  0.00           C  
ATOM   3692  O   LEU B 323       1.814  17.376   9.858  1.00  0.00           O  
ATOM   3693  CB  LEU B 323       0.354  14.871  10.216  1.00  0.00           C  
ATOM   3694  CG  LEU B 323      -0.840  13.980  10.620  1.00  0.00           C  
ATOM   3695  CD1 LEU B 323      -0.359  12.915  11.600  1.00  0.00           C  
ATOM   3696  CD2 LEU B 323      -1.950  14.785  11.303  1.00  0.00           C  
ATOM   3697  N   VAL B 324       1.677  17.036   7.645  1.00  0.00           N  
ATOM   3698  CA  VAL B 324       2.859  17.839   7.286  1.00  0.00           C  
ATOM   3699  C   VAL B 324       2.752  19.252   7.856  1.00  0.00           C  
ATOM   3700  O   VAL B 324       3.650  19.698   8.573  1.00  0.00           O  
ATOM   3701  CB  VAL B 324       3.061  17.887   5.757  1.00  0.00           C  
ATOM   3702  CG1 VAL B 324       4.201  18.827   5.351  1.00  0.00           C  
ATOM   3703  CG2 VAL B 324       3.416  16.513   5.204  1.00  0.00           C  
ATOM   3704  N   ASP B 325       1.619  19.915   7.629  1.00  0.00           N  
ATOM   3705  CA  ASP B 325       1.374  21.296   8.072  1.00  0.00           C  
ATOM   3706  C   ASP B 325       1.226  21.413   9.606  1.00  0.00           C  
ATOM   3707  O   ASP B 325       1.316  22.506  10.164  1.00  0.00           O  
ATOM   3708  CB  ASP B 325       0.118  21.845   7.361  1.00  0.00           C  
ATOM   3709  CG  ASP B 325       0.233  21.897   5.827  1.00  0.00           C  
ATOM   3710  OD1 ASP B 325       1.362  21.964   5.310  1.00  0.00           O  
ATOM   3711  OD2 ASP B 325      -0.832  21.867   5.165  1.00  0.00           O  
ATOM   3712  N   LYS B 326       1.021  20.291  10.300  1.00  0.00           N  
ATOM   3713  CA  LYS B 326       0.956  20.212  11.767  1.00  0.00           C  
ATOM   3714  C   LYS B 326       2.314  19.907  12.406  1.00  0.00           C  
ATOM   3715  O   LYS B 326       2.416  19.896  13.628  1.00  0.00           O  
ATOM   3716  CB  LYS B 326      -0.092  19.173  12.189  1.00  0.00           C  
ATOM   3717  CG  LYS B 326      -1.520  19.515  11.730  1.00  0.00           C  
ATOM   3718  CD  LYS B 326      -2.096  20.743  12.448  1.00  0.00           C  
ATOM   3719  CE  LYS B 326      -3.548  20.910  12.033  1.00  0.00           C  
ATOM   3720  NZ  LYS B 326      -4.272  21.917  12.845  1.00  0.00           N  
ATOM   3721  N   ASN B 327       3.333  19.665  11.591  1.00  0.00           N  
ATOM   3722  CA  ASN B 327       4.671  19.268  12.037  1.00  0.00           C  
ATOM   3723  C   ASN B 327       4.670  17.990  12.899  1.00  0.00           C  
ATOM   3724  O   ASN B 327       5.534  17.803  13.755  1.00  0.00           O  
ATOM   3725  CB  ASN B 327       5.359  20.493  12.657  1.00  0.00           C  
ATOM   3726  CG  ASN B 327       6.809  20.655  12.243  1.00  0.00           C  
ATOM   3727  OD1 ASN B 327       7.349  19.999  11.376  1.00  0.00           O  
ATOM   3728  ND2 ASN B 327       7.494  21.600  12.866  1.00  0.00           N  
ATOM   3729  N   LEU B 328       3.693  17.118  12.657  1.00  0.00           N  
ATOM   3730  CA  LEU B 328       3.544  15.823  13.304  1.00  0.00           C  
ATOM   3731  C   LEU B 328       3.934  14.708  12.335  1.00  0.00           C  
ATOM   3732  O   LEU B 328       3.667  14.773  11.136  1.00  0.00           O  
ATOM   3733  CB  LEU B 328       2.103  15.637  13.795  1.00  0.00           C  
ATOM   3734  CG  LEU B 328       1.693  16.575  14.942  1.00  0.00           C  
ATOM   3735  CD1 LEU B 328       0.201  16.388  15.246  1.00  0.00           C  
ATOM   3736  CD2 LEU B 328       2.482  16.298  16.216  1.00  0.00           C  
ATOM   3737  N   THR B 329       4.523  13.657  12.869  1.00  0.00           N  
ATOM   3738  CA  THR B 329       4.772  12.434  12.112  1.00  0.00           C  
ATOM   3739  C   THR B 329       3.615  11.452  12.272  1.00  0.00           C  
ATOM   3740  O   THR B 329       2.966  11.385  13.316  1.00  0.00           O  
ATOM   3741  CB  THR B 329       6.106  11.781  12.481  1.00  0.00           C  
ATOM   3742  OG1 THR B 329       6.085  11.296  13.798  1.00  0.00           O  
ATOM   3743  CG2 THR B 329       7.286  12.734  12.338  1.00  0.00           C  
ATOM   3744  N   GLY B 330       3.388  10.617  11.260  1.00  0.00           N  
ATOM   3745  CA  GLY B 330       2.438   9.519  11.371  1.00  0.00           C  
ATOM   3746  C   GLY B 330       2.807   8.533  12.477  1.00  0.00           C  
ATOM   3747  O   GLY B 330       1.927   7.954  13.112  1.00  0.00           O  
ATOM   3748  N   LYS B 331       4.099   8.379  12.767  1.00  0.00           N  
ATOM   3749  CA  LYS B 331       4.588   7.543  13.871  1.00  0.00           C  
ATOM   3750  C   LYS B 331       4.196   8.103  15.248  1.00  0.00           C  
ATOM   3751  O   LYS B 331       3.796   7.333  16.109  1.00  0.00           O  
ATOM   3752  CB  LYS B 331       6.106   7.381  13.749  1.00  0.00           C  
ATOM   3753  CG  LYS B 331       6.675   6.391  14.780  1.00  0.00           C  
ATOM   3754  CD  LYS B 331       8.189   6.271  14.625  1.00  0.00           C  
ATOM   3755  CE  LYS B 331       8.751   5.319  15.687  1.00  0.00           C  
ATOM   3756  NZ  LYS B 331      10.231   5.242  15.610  1.00  0.00           N  
ATOM   3757  N   GLU B 332       4.302   9.402  15.440  1.00  0.00           N  
ATOM   3758  CA  GLU B 332       3.883  10.059  16.681  1.00  0.00           C  
ATOM   3759  C   GLU B 332       2.367  10.017  16.844  1.00  0.00           C  
ATOM   3760  O   GLU B 332       1.882   9.664  17.918  1.00  0.00           O  
ATOM   3761  CB  GLU B 332       4.357  11.516  16.690  1.00  0.00           C  
ATOM   3762  CG  GLU B 332       5.869  11.643  16.913  1.00  0.00           C  
ATOM   3763  CD  GLU B 332       6.432  12.985  16.445  1.00  0.00           C  
ATOM   3764  OE1 GLU B 332       7.445  13.429  17.024  1.00  0.00           O  
ATOM   3765  OE2 GLU B 332       5.913  13.514  15.431  1.00  0.00           O  
ATOM   3766  N   ALA B 333       1.623  10.308  15.769  1.00  0.00           N  
ATOM   3767  CA  ALA B 333       0.170  10.266  15.774  1.00  0.00           C  
ATOM   3768  C   ALA B 333      -0.363   8.856  16.093  1.00  0.00           C  
ATOM   3769  O   ALA B 333      -1.206   8.710  16.971  1.00  0.00           O  
ATOM   3770  CB  ALA B 333      -0.328  10.771  14.420  1.00  0.00           C  
ATOM   3771  N   ASP B 334       0.184   7.829  15.436  1.00  0.00           N  
ATOM   3772  CA  ASP B 334      -0.146   6.422  15.685  1.00  0.00           C  
ATOM   3773  C   ASP B 334       0.104   6.027  17.154  1.00  0.00           C  
ATOM   3774  O   ASP B 334      -0.769   5.476  17.813  1.00  0.00           O  
ATOM   3775  CB  ASP B 334       0.701   5.577  14.710  1.00  0.00           C  
ATOM   3776  CG  ASP B 334       0.523   4.065  14.806  1.00  0.00           C  
ATOM   3777  OD1 ASP B 334      -0.593   3.607  15.099  1.00  0.00           O  
ATOM   3778  OD2 ASP B 334       1.513   3.364  14.505  1.00  0.00           O  
ATOM   3779  N   ALA B 335       1.262   6.404  17.701  1.00  0.00           N  
ATOM   3780  CA  ALA B 335       1.602   6.103  19.090  1.00  0.00           C  
ATOM   3781  C   ALA B 335       0.691   6.830  20.097  1.00  0.00           C  
ATOM   3782  O   ALA B 335       0.260   6.228  21.087  1.00  0.00           O  
ATOM   3783  CB  ALA B 335       3.078   6.442  19.314  1.00  0.00           C  
ATOM   3784  N   ALA B 336       0.383   8.108  19.868  1.00  0.00           N  
ATOM   3785  CA  ALA B 336      -0.475   8.882  20.758  1.00  0.00           C  
ATOM   3786  C   ALA B 336      -1.928   8.385  20.730  1.00  0.00           C  
ATOM   3787  O   ALA B 336      -2.526   8.159  21.784  1.00  0.00           O  
ATOM   3788  CB  ALA B 336      -0.375  10.360  20.370  1.00  0.00           C  
ATOM   3789  N   LEU B 337      -2.475   8.131  19.538  1.00  0.00           N  
ATOM   3790  CA  LEU B 337      -3.816   7.565  19.380  1.00  0.00           C  
ATOM   3791  C   LEU B 337      -3.903   6.157  19.988  1.00  0.00           C  
ATOM   3792  O   LEU B 337      -4.851   5.858  20.702  1.00  0.00           O  
ATOM   3793  CB  LEU B 337      -4.183   7.553  17.886  1.00  0.00           C  
ATOM   3794  CG  LEU B 337      -4.436   8.955  17.290  1.00  0.00           C  
ATOM   3795  CD1 LEU B 337      -4.490   8.870  15.766  1.00  0.00           C  
ATOM   3796  CD2 LEU B 337      -5.758   9.559  17.769  1.00  0.00           C  
ATOM   3797  N   GLY B 338      -2.875   5.328  19.797  1.00  0.00           N  
ATOM   3798  CA  GLY B 338      -2.790   3.993  20.403  1.00  0.00           C  
ATOM   3799  C   GLY B 338      -2.852   4.019  21.933  1.00  0.00           C  
ATOM   3800  O   GLY B 338      -3.535   3.194  22.541  1.00  0.00           O  
ATOM   3801  N   ARG B 339      -2.226   5.015  22.577  1.00  0.00           N  
ATOM   3802  CA  ARG B 339      -2.325   5.204  24.037  1.00  0.00           C  
ATOM   3803  C   ARG B 339      -3.719   5.638  24.509  1.00  0.00           C  
ATOM   3804  O   ARG B 339      -4.069   5.395  25.662  1.00  0.00           O  
ATOM   3805  CB  ARG B 339      -1.258   6.193  24.515  1.00  0.00           C  
ATOM   3806  CG  ARG B 339       0.147   5.588  24.368  1.00  0.00           C  
ATOM   3807  CD  ARG B 339       1.229   6.498  24.956  1.00  0.00           C  
ATOM   3808  NE  ARG B 339       1.256   7.841  24.349  1.00  0.00           N  
ATOM   3809  CZ  ARG B 339       1.561   8.934  25.031  1.00  0.00           C  
ATOM   3810  NH1 ARG B 339       1.892   8.873  26.281  1.00  0.00           N  
ATOM   3811  NH2 ARG B 339       1.539  10.113  24.491  1.00  0.00           N  
ATOM   3812  N   ALA B 340      -4.527   6.197  23.618  1.00  0.00           N  
ATOM   3813  CA  ALA B 340      -5.942   6.484  23.845  1.00  0.00           C  
ATOM   3814  C   ALA B 340      -6.873   5.321  23.427  1.00  0.00           C  
ATOM   3815  O   ALA B 340      -8.081   5.528  23.299  1.00  0.00           O  
ATOM   3816  CB  ALA B 340      -6.290   7.804  23.158  1.00  0.00           C  
ATOM   3817  N   ASN B 341      -6.328   4.121  23.182  1.00  0.00           N  
ATOM   3818  CA  ASN B 341      -7.050   2.944  22.666  1.00  0.00           C  
ATOM   3819  C   ASN B 341      -7.686   3.150  21.272  1.00  0.00           C  
ATOM   3820  O   ASN B 341      -8.673   2.504  20.931  1.00  0.00           O  
ATOM   3821  CB  ASN B 341      -8.028   2.396  23.717  1.00  0.00           C  
ATOM   3822  CG  ASN B 341      -7.385   1.614  24.852  1.00  0.00           C  
ATOM   3823  OD1 ASN B 341      -6.223   1.727  25.186  1.00  0.00           O  
ATOM   3824  ND2 ASN B 341      -8.163   0.765  25.496  1.00  0.00           N  
ATOM   3825  N   ILE B 342      -7.111   4.023  20.440  1.00  0.00           N  
ATOM   3826  CA  ILE B 342      -7.540   4.230  19.053  1.00  0.00           C  
ATOM   3827  C   ILE B 342      -6.445   3.694  18.126  1.00  0.00           C  
ATOM   3828  O   ILE B 342      -5.353   4.260  18.049  1.00  0.00           O  
ATOM   3829  CB  ILE B 342      -7.861   5.709  18.772  1.00  0.00           C  
ATOM   3830  CG1 ILE B 342      -8.962   6.247  19.717  1.00  0.00           C  
ATOM   3831  CG2 ILE B 342      -8.296   5.879  17.298  1.00  0.00           C  
ATOM   3832  CD1 ILE B 342      -9.150   7.769  19.660  1.00  0.00           C  
ATOM   3833  N   THR B 343      -6.739   2.615  17.412  1.00  0.00           N  
ATOM   3834  CA  THR B 343      -5.776   1.931  16.543  1.00  0.00           C  
ATOM   3835  C   THR B 343      -5.910   2.423  15.114  1.00  0.00           C  
ATOM   3836  O   THR B 343      -6.900   2.198  14.438  1.00  0.00           O  
ATOM   3837  CB  THR B 343      -5.934   0.407  16.633  1.00  0.00           C  
ATOM   3838  OG1 THR B 343      -5.984  -0.006  17.978  1.00  0.00           O  
ATOM   3839  CG2 THR B 343      -4.743  -0.312  16.017  1.00  0.00           C  
ATOM   3840  N   VAL B 344      -4.855   3.090  14.630  1.00  0.00           N  
ATOM   3841  CA  VAL B 344      -4.687   3.490  13.230  1.00  0.00           C  
ATOM   3842  C   VAL B 344      -3.394   2.885  12.678  1.00  0.00           C  
ATOM   3843  O   VAL B 344      -2.673   2.166  13.380  1.00  0.00           O  
ATOM   3844  CB  VAL B 344      -4.700   5.027  13.069  1.00  0.00           C  
ATOM   3845  CG1 VAL B 344      -6.025   5.636  13.518  1.00  0.00           C  
ATOM   3846  CG2 VAL B 344      -3.548   5.720  13.808  1.00  0.00           C  
ATOM   3847  N   ASN B 345      -3.053   3.171  11.438  1.00  0.00           N  
ATOM   3848  CA  ASN B 345      -1.701   2.937  10.958  1.00  0.00           C  
ATOM   3849  C   ASN B 345      -1.113   4.221  10.367  1.00  0.00           C  
ATOM   3850  O   ASN B 345      -1.787   4.934   9.610  1.00  0.00           O  
ATOM   3851  CB  ASN B 345      -1.657   1.733   9.999  1.00  0.00           C  
ATOM   3852  CG  ASN B 345      -2.296   2.002   8.658  1.00  0.00           C  
ATOM   3853  OD1 ASN B 345      -3.438   1.688   8.394  1.00  0.00           O  
ATOM   3854  ND2 ASN B 345      -1.551   2.544   7.721  1.00  0.00           N  
ATOM   3855  N   LYS B 346       0.157   4.477  10.657  1.00  0.00           N  
ATOM   3856  CA  LYS B 346       0.927   5.482   9.925  1.00  0.00           C  
ATOM   3857  C   LYS B 346       0.945   5.155   8.431  1.00  0.00           C  
ATOM   3858  O   LYS B 346       1.009   3.982   8.046  1.00  0.00           O  
ATOM   3859  CB  LYS B 346       2.339   5.641  10.517  1.00  0.00           C  
ATOM   3860  CG  LYS B 346       3.203   4.383  10.409  1.00  0.00           C  
ATOM   3861  CD  LYS B 346       4.600   4.624  10.996  1.00  0.00           C  
ATOM   3862  CE  LYS B 346       5.445   3.360  10.936  1.00  0.00           C  
ATOM   3863  NZ  LYS B 346       4.952   2.336  11.906  1.00  0.00           N  
ATOM   3864  N   ASN B 347       0.893   6.183   7.597  1.00  0.00           N  
ATOM   3865  CA  ASN B 347       0.877   6.024   6.151  1.00  0.00           C  
ATOM   3866  C   ASN B 347       1.562   7.221   5.491  1.00  0.00           C  
ATOM   3867  O   ASN B 347       1.295   8.361   5.864  1.00  0.00           O  
ATOM   3868  CB  ASN B 347      -0.577   5.863   5.681  1.00  0.00           C  
ATOM   3869  CG  ASN B 347      -0.657   5.178   4.336  1.00  0.00           C  
ATOM   3870  OD1 ASN B 347      -0.888   3.984   4.239  1.00  0.00           O  
ATOM   3871  ND2 ASN B 347      -0.469   5.900   3.264  1.00  0.00           N  
ATOM   3872  N   SER B 348       2.419   6.955   4.501  1.00  0.00           N  
ATOM   3873  CA  SER B 348       2.986   8.027   3.695  1.00  0.00           C  
ATOM   3874  C   SER B 348       1.871   8.798   2.983  1.00  0.00           C  
ATOM   3875  O   SER B 348       0.871   8.223   2.551  1.00  0.00           O  
ATOM   3876  CB  SER B 348       3.982   7.479   2.674  1.00  0.00           C  
ATOM   3877  OG  SER B 348       5.038   6.805   3.332  1.00  0.00           O  
ATOM   3878  N   VAL B 349       2.061  10.111   2.867  1.00  0.00           N  
ATOM   3879  CA  VAL B 349       1.208  11.000   2.089  1.00  0.00           C  
ATOM   3880  C   VAL B 349       1.881  11.324   0.751  1.00  0.00           C  
ATOM   3881  O   VAL B 349       3.082  11.074   0.604  1.00  0.00           O  
ATOM   3882  CB  VAL B 349       0.840  12.266   2.887  1.00  0.00           C  
ATOM   3883  CG1 VAL B 349       0.041  11.901   4.147  1.00  0.00           C  
ATOM   3884  CG2 VAL B 349       2.059  13.106   3.289  1.00  0.00           C  
ATOM   3885  N   PRO B 350       1.162  11.859  -0.252  1.00  0.00           N  
ATOM   3886  CA  PRO B 350       1.785  12.324  -1.484  1.00  0.00           C  
ATOM   3887  C   PRO B 350       2.898  13.343  -1.202  1.00  0.00           C  
ATOM   3888  O   PRO B 350       2.696  14.284  -0.440  1.00  0.00           O  
ATOM   3889  CB  PRO B 350       0.653  12.928  -2.318  1.00  0.00           C  
ATOM   3890  CG  PRO B 350      -0.588  12.190  -1.806  1.00  0.00           C  
ATOM   3891  CD  PRO B 350      -0.276  12.014  -0.322  1.00  0.00           C  
ATOM   3892  N   ASN B 351       4.068  13.145  -1.813  1.00  0.00           N  
ATOM   3893  CA  ASN B 351       5.268  13.960  -1.587  1.00  0.00           C  
ATOM   3894  C   ASN B 351       5.703  14.005  -0.102  1.00  0.00           C  
ATOM   3895  O   ASN B 351       6.136  15.041   0.389  1.00  0.00           O  
ATOM   3896  CB  ASN B 351       5.094  15.346  -2.229  1.00  0.00           C  
ATOM   3897  CG  ASN B 351       4.831  15.292  -3.723  1.00  0.00           C  
ATOM   3898  OD1 ASN B 351       5.257  14.394  -4.433  1.00  0.00           O  
ATOM   3899  ND2 ASN B 351       4.119  16.263  -4.248  1.00  0.00           N  
ATOM   3900  N   ASP B 352       5.574  12.890   0.614  1.00  0.00           N  
ATOM   3901  CA  ASP B 352       5.882  12.809   2.043  1.00  0.00           C  
ATOM   3902  C   ASP B 352       7.340  13.227   2.337  1.00  0.00           C  
ATOM   3903  O   ASP B 352       8.279  12.568   1.873  1.00  0.00           O  
ATOM   3904  CB  ASP B 352       5.590  11.395   2.560  1.00  0.00           C  
ATOM   3905  CG  ASP B 352       5.470  11.344   4.086  1.00  0.00           C  
ATOM   3906  OD1 ASP B 352       6.243  12.022   4.787  1.00  0.00           O  
ATOM   3907  OD2 ASP B 352       4.579  10.634   4.600  1.00  0.00           O  
ATOM   3908  N   PRO B 353       7.569  14.283   3.151  1.00  0.00           N  
ATOM   3909  CA  PRO B 353       8.914  14.714   3.508  1.00  0.00           C  
ATOM   3910  C   PRO B 353       9.573  13.814   4.561  1.00  0.00           C  
ATOM   3911  O   PRO B 353      10.728  14.032   4.917  1.00  0.00           O  
ATOM   3912  CB  PRO B 353       8.729  16.150   4.023  1.00  0.00           C  
ATOM   3913  CG  PRO B 353       7.345  16.107   4.655  1.00  0.00           C  
ATOM   3914  CD  PRO B 353       6.576  15.163   3.724  1.00  0.00           C  
ATOM   3915  N   LYS B 354       8.868  12.809   5.094  1.00  0.00           N  
ATOM   3916  CA  LYS B 354       9.351  11.850   6.095  1.00  0.00           C  
ATOM   3917  C   LYS B 354       9.518  10.455   5.489  1.00  0.00           C  
ATOM   3918  O   LYS B 354       8.950  10.131   4.459  1.00  0.00           O  
ATOM   3919  CB  LYS B 354       8.423  11.822   7.316  1.00  0.00           C  
ATOM   3920  CG  LYS B 354       8.153  13.186   7.969  1.00  0.00           C  
ATOM   3921  CD  LYS B 354       9.368  13.801   8.664  1.00  0.00           C  
ATOM   3922  CE  LYS B 354       8.920  15.098   9.337  1.00  0.00           C  
ATOM   3923  NZ  LYS B 354       9.956  15.710  10.201  1.00  0.00           N  
ATOM   3924  N   SER B 355      10.297   9.624   6.159  1.00  0.00           N  
ATOM   3925  CA  SER B 355      10.531   8.236   5.744  1.00  0.00           C  
ATOM   3926  C   SER B 355       9.258   7.378   5.836  1.00  0.00           C  
ATOM   3927  O   SER B 355       8.416   7.654   6.687  1.00  0.00           O  
ATOM   3928  CB  SER B 355      11.676   7.656   6.588  1.00  0.00           C  
ATOM   3929  OG  SER B 355      11.376   6.462   7.254  1.00  0.00           O  
ATOM   3930  N   PRO B 356       9.136   6.289   5.058  1.00  0.00           N  
ATOM   3931  CA  PRO B 356       8.045   5.326   5.182  1.00  0.00           C  
ATOM   3932  C   PRO B 356       7.928   4.662   6.561  1.00  0.00           C  
ATOM   3933  O   PRO B 356       6.871   4.157   6.920  1.00  0.00           O  
ATOM   3934  CB  PRO B 356       8.302   4.267   4.102  1.00  0.00           C  
ATOM   3935  CG  PRO B 356       9.144   4.990   3.074  1.00  0.00           C  
ATOM   3936  CD  PRO B 356       9.982   5.941   3.925  1.00  0.00           C  
ATOM   3937  N   PHE B 357       9.003   4.687   7.377  1.00  0.00           N  
ATOM   3938  CA  PHE B 357       8.978   4.207   8.759  1.00  0.00           C  
ATOM   3939  C   PHE B 357       8.450   5.238   9.759  1.00  0.00           C  
ATOM   3940  O   PHE B 357       8.068   4.868  10.873  1.00  0.00           O  
ATOM   3941  CB  PHE B 357      10.381   3.771   9.176  1.00  0.00           C  
ATOM   3942  CG  PHE B 357      10.902   2.585   8.395  1.00  0.00           C  
ATOM   3943  CD1 PHE B 357      10.351   1.308   8.602  1.00  0.00           C  
ATOM   3944  CD2 PHE B 357      11.932   2.748   7.460  1.00  0.00           C  
ATOM   3945  CE1 PHE B 357      10.825   0.206   7.885  1.00  0.00           C  
ATOM   3946  CE2 PHE B 357      12.408   1.647   6.735  1.00  0.00           C  
ATOM   3947  CZ  PHE B 357      11.857   0.371   6.951  1.00  0.00           C  
ATOM   3948  N   VAL B 358       8.445   6.508   9.393  1.00  0.00           N  
ATOM   3949  CA  VAL B 358       7.992   7.627  10.218  1.00  0.00           C  
ATOM   3950  C   VAL B 358       6.691   8.190   9.655  1.00  0.00           C  
ATOM   3951  O   VAL B 358       5.713   8.294  10.390  1.00  0.00           O  
ATOM   3952  CB  VAL B 358       9.093   8.702  10.316  1.00  0.00           C  
ATOM   3953  CG1 VAL B 358       8.659   9.888  11.172  1.00  0.00           C  
ATOM   3954  CG2 VAL B 358      10.370   8.141  10.952  1.00  0.00           C  
ATOM   3955  N   THR B 359       6.676   8.480   8.362  1.00  0.00           N  
ATOM   3956  CA  THR B 359       5.579   9.074   7.572  1.00  0.00           C  
ATOM   3957  C   THR B 359       5.145  10.460   8.079  1.00  0.00           C  
ATOM   3958  O   THR B 359       5.541  10.895   9.156  1.00  0.00           O  
ATOM   3959  CB  THR B 359       4.375   8.121   7.418  1.00  0.00           C  
ATOM   3960  OG1 THR B 359       3.625   8.057   8.607  1.00  0.00           O  
ATOM   3961  CG2 THR B 359       4.767   6.695   7.042  1.00  0.00           C  
ATOM   3962  N   SER B 360       4.330  11.156   7.291  1.00  0.00           N  
ATOM   3963  CA  SER B 360       3.682  12.409   7.664  1.00  0.00           C  
ATOM   3964  C   SER B 360       2.162  12.295   7.658  1.00  0.00           C  
ATOM   3965  O   SER B 360       1.452  13.289   7.504  1.00  0.00           O  
ATOM   3966  CB  SER B 360       4.145  13.547   6.753  1.00  0.00           C  
ATOM   3967  OG  SER B 360       5.553  13.653   6.777  1.00  0.00           O  
ATOM   3968  N   GLY B 361       1.634  11.073   7.827  1.00  0.00           N  
ATOM   3969  CA  GLY B 361       0.202  10.850   7.794  1.00  0.00           C  
ATOM   3970  C   GLY B 361      -0.249   9.606   8.533  1.00  0.00           C  
ATOM   3971  O   GLY B 361       0.538   8.735   8.910  1.00  0.00           O  
ATOM   3972  N   ILE B 362      -1.565   9.517   8.709  1.00  0.00           N  
ATOM   3973  CA  ILE B 362      -2.244   8.324   9.188  1.00  0.00           C  
ATOM   3974  C   ILE B 362      -3.336   7.931   8.202  1.00  0.00           C  
ATOM   3975  O   ILE B 362      -4.021   8.780   7.629  1.00  0.00           O  
ATOM   3976  CB  ILE B 362      -2.799   8.500  10.624  1.00  0.00           C  
ATOM   3977  CG1 ILE B 362      -3.770   9.697  10.737  1.00  0.00           C  
ATOM   3978  CG2 ILE B 362      -1.626   8.611  11.614  1.00  0.00           C  
ATOM   3979  CD1 ILE B 362      -4.467   9.822  12.091  1.00  0.00           C  
ATOM   3980  N   ARG B 363      -3.519   6.629   8.016  1.00  0.00           N  
ATOM   3981  CA  ARG B 363      -4.656   6.066   7.292  1.00  0.00           C  
ATOM   3982  C   ARG B 363      -5.743   5.694   8.277  1.00  0.00           C  
ATOM   3983  O   ARG B 363      -5.480   4.969   9.236  1.00  0.00           O  
ATOM   3984  CB  ARG B 363      -4.207   4.867   6.447  1.00  0.00           C  
ATOM   3985  CG  ARG B 363      -5.321   4.375   5.524  1.00  0.00           C  
ATOM   3986  CD  ARG B 363      -4.891   3.126   4.735  1.00  0.00           C  
ATOM   3987  NE  ARG B 363      -4.678   1.991   5.638  1.00  0.00           N  
ATOM   3988  CZ  ARG B 363      -4.371   0.748   5.302  1.00  0.00           C  
ATOM   3989  NH1 ARG B 363      -4.215   0.400   4.056  1.00  0.00           N  
ATOM   3990  NH2 ARG B 363      -4.222  -0.152   6.228  1.00  0.00           N  
ATOM   3991  N   VAL B 364      -6.958   6.140   7.997  1.00  0.00           N  
ATOM   3992  CA  VAL B 364      -8.154   5.861   8.795  1.00  0.00           C  
ATOM   3993  C   VAL B 364      -9.156   5.121   7.926  1.00  0.00           C  
ATOM   3994  O   VAL B 364      -9.380   5.497   6.776  1.00  0.00           O  
ATOM   3995  CB  VAL B 364      -8.748   7.168   9.345  1.00  0.00           C  
ATOM   3996  CG1 VAL B 364      -9.958   6.892  10.237  1.00  0.00           C  
ATOM   3997  CG2 VAL B 364      -7.717   7.945  10.177  1.00  0.00           C  
ATOM   3998  N   GLY B 365      -9.767   4.062   8.460  1.00  0.00           N  
ATOM   3999  CA  GLY B 365     -10.810   3.308   7.775  1.00  0.00           C  
ATOM   4000  C   GLY B 365     -11.950   2.933   8.711  1.00  0.00           C  
ATOM   4001  O   GLY B 365     -11.727   2.574   9.864  1.00  0.00           O  
ATOM   4002  N   THR B 366     -13.167   2.983   8.205  1.00  0.00           N  
ATOM   4003  CA  THR B 366     -14.387   2.823   9.002  1.00  0.00           C  
ATOM   4004  C   THR B 366     -15.025   1.424   9.017  1.00  0.00           C  
ATOM   4005  O   THR B 366     -16.047   1.266   9.690  1.00  0.00           O  
ATOM   4006  CB  THR B 366     -15.437   3.864   8.602  1.00  0.00           C  
ATOM   4007  OG1 THR B 366     -15.742   3.724   7.238  1.00  0.00           O  
ATOM   4008  CG2 THR B 366     -14.939   5.280   8.823  1.00  0.00           C  
ATOM   4009  N   PRO B 367     -14.506   0.371   8.337  1.00  0.00           N  
ATOM   4010  CA  PRO B 367     -15.182  -0.925   8.302  1.00  0.00           C  
ATOM   4011  C   PRO B 367     -15.415  -1.542   9.684  1.00  0.00           C  
ATOM   4012  O   PRO B 367     -16.531  -1.987   9.961  1.00  0.00           O  
ATOM   4013  CB  PRO B 367     -14.313  -1.824   7.417  1.00  0.00           C  
ATOM   4014  CG  PRO B 367     -13.620  -0.831   6.492  1.00  0.00           C  
ATOM   4015  CD  PRO B 367     -13.386   0.367   7.406  1.00  0.00           C  
ATOM   4016  N   ALA B 368     -14.407  -1.543  10.557  1.00  0.00           N  
ATOM   4017  CA  ALA B 368     -14.488  -2.189  11.862  1.00  0.00           C  
ATOM   4018  C   ALA B 368     -15.446  -1.467  12.824  1.00  0.00           C  
ATOM   4019  O   ALA B 368     -16.343  -2.097  13.386  1.00  0.00           O  
ATOM   4020  CB  ALA B 368     -13.068  -2.310  12.428  1.00  0.00           C  
ATOM   4021  N   ILE B 369     -15.337  -0.132  12.941  1.00  0.00           N  
ATOM   4022  CA  ILE B 369     -16.247   0.649  13.797  1.00  0.00           C  
ATOM   4023  C   ILE B 369     -17.703   0.556  13.322  1.00  0.00           C  
ATOM   4024  O   ILE B 369     -18.611   0.440  14.133  1.00  0.00           O  
ATOM   4025  CB  ILE B 369     -15.810   2.117  13.933  1.00  0.00           C  
ATOM   4026  CG1 ILE B 369     -15.765   2.872  12.591  1.00  0.00           C  
ATOM   4027  CG2 ILE B 369     -14.448   2.181  14.656  1.00  0.00           C  
ATOM   4028  CD1 ILE B 369     -15.670   4.395  12.731  1.00  0.00           C  
ATOM   4029  N   THR B 370     -17.920   0.528  12.005  1.00  0.00           N  
ATOM   4030  CA  THR B 370     -19.265   0.376  11.442  1.00  0.00           C  
ATOM   4031  C   THR B 370     -19.810  -1.023  11.710  1.00  0.00           C  
ATOM   4032  O   THR B 370     -20.989  -1.184  12.011  1.00  0.00           O  
ATOM   4033  CB  THR B 370     -19.264   0.656   9.937  1.00  0.00           C  
ATOM   4034  OG1 THR B 370     -18.633   1.881   9.661  1.00  0.00           O  
ATOM   4035  CG2 THR B 370     -20.670   0.749   9.373  1.00  0.00           C  
ATOM   4036  N   ARG B 371     -18.952  -2.042  11.665  1.00  0.00           N  
ATOM   4037  CA  ARG B 371     -19.321  -3.430  11.941  1.00  0.00           C  
ATOM   4038  C   ARG B 371     -19.818  -3.630  13.371  1.00  0.00           C  
ATOM   4039  O   ARG B 371     -20.721  -4.430  13.568  1.00  0.00           O  
ATOM   4040  CB  ARG B 371     -18.127  -4.336  11.628  1.00  0.00           C  
ATOM   4041  CG  ARG B 371     -18.440  -5.840  11.631  1.00  0.00           C  
ATOM   4042  CD  ARG B 371     -19.370  -6.227  10.486  1.00  0.00           C  
ATOM   4043  NE  ARG B 371     -19.389  -7.688  10.303  1.00  0.00           N  
ATOM   4044  CZ  ARG B 371     -20.113  -8.364   9.425  1.00  0.00           C  
ATOM   4045  NH1 ARG B 371     -20.973  -7.780   8.642  1.00  0.00           N  
ATOM   4046  NH2 ARG B 371     -19.985  -9.655   9.337  1.00  0.00           N  
ATOM   4047  N   ARG B 372     -19.273  -2.894  14.330  1.00  0.00           N  
ATOM   4048  CA  ARG B 372     -19.719  -2.925  15.732  1.00  0.00           C  
ATOM   4049  C   ARG B 372     -20.862  -1.957  16.074  1.00  0.00           C  
ATOM   4050  O   ARG B 372     -21.259  -1.881  17.226  1.00  0.00           O  
ATOM   4051  CB  ARG B 372     -18.510  -2.789  16.671  1.00  0.00           C  
ATOM   4052  CG  ARG B 372     -18.011  -1.344  16.812  1.00  0.00           C  
ATOM   4053  CD  ARG B 372     -16.710  -1.252  17.629  1.00  0.00           C  
ATOM   4054  NE  ARG B 372     -16.884  -1.711  19.023  1.00  0.00           N  
ATOM   4055  CZ  ARG B 372     -15.922  -1.886  19.910  1.00  0.00           C  
ATOM   4056  NH1 ARG B 372     -14.686  -1.615  19.651  1.00  0.00           N  
ATOM   4057  NH2 ARG B 372     -16.192  -2.345  21.087  1.00  0.00           N  
ATOM   4058  N   GLY B 373     -21.400  -1.226  15.081  1.00  0.00           N  
ATOM   4059  CA  GLY B 373     -22.624  -0.443  15.233  1.00  0.00           C  
ATOM   4060  C   GLY B 373     -22.479   1.082  15.188  1.00  0.00           C  
ATOM   4061  O   GLY B 373     -23.502   1.766  15.277  1.00  0.00           O  
ATOM   4062  N   PHE B 374     -21.275   1.626  15.020  1.00  0.00           N  
ATOM   4063  CA  PHE B 374     -21.086   3.071  14.907  1.00  0.00           C  
ATOM   4064  C   PHE B 374     -21.789   3.615  13.657  1.00  0.00           C  
ATOM   4065  O   PHE B 374     -21.684   3.059  12.568  1.00  0.00           O  
ATOM   4066  CB  PHE B 374     -19.596   3.441  14.863  1.00  0.00           C  
ATOM   4067  CG  PHE B 374     -18.833   3.402  16.170  1.00  0.00           C  
ATOM   4068  CD1 PHE B 374     -19.076   2.429  17.150  1.00  0.00           C  
ATOM   4069  CD2 PHE B 374     -17.813   4.354  16.397  1.00  0.00           C  
ATOM   4070  CE1 PHE B 374     -18.326   2.401  18.333  1.00  0.00           C  
ATOM   4071  CE2 PHE B 374     -17.062   4.324  17.578  1.00  0.00           C  
ATOM   4072  CZ  PHE B 374     -17.314   3.345  18.549  1.00  0.00           C  
ATOM   4073  N   LYS B 375     -22.477   4.749  13.839  1.00  0.00           N  
ATOM   4074  CA  LYS B 375     -23.090   5.541  12.777  1.00  0.00           C  
ATOM   4075  C   LYS B 375     -22.387   6.895  12.662  1.00  0.00           C  
ATOM   4076  O   LYS B 375     -21.310   7.097  13.230  1.00  0.00           O  
ATOM   4077  CB  LYS B 375     -24.601   5.644  13.024  1.00  0.00           C  
ATOM   4078  CG  LYS B 375     -25.265   4.272  12.975  1.00  0.00           C  
ATOM   4079  CD  LYS B 375     -26.781   4.424  13.033  1.00  0.00           C  
ATOM   4080  CE  LYS B 375     -27.407   3.031  12.985  1.00  0.00           C  
ATOM   4081  NZ  LYS B 375     -28.884   3.107  13.025  1.00  0.00           N  
ATOM   4082  N   GLU B 376     -22.968   7.828  11.920  1.00  0.00           N  
ATOM   4083  CA  GLU B 376     -22.367   9.137  11.687  1.00  0.00           C  
ATOM   4084  C   GLU B 376     -22.110   9.915  12.985  1.00  0.00           C  
ATOM   4085  O   GLU B 376     -21.090  10.586  13.092  1.00  0.00           O  
ATOM   4086  CB  GLU B 376     -23.257   9.975  10.745  1.00  0.00           C  
ATOM   4087  CG  GLU B 376     -23.393   9.430   9.318  1.00  0.00           C  
ATOM   4088  CD  GLU B 376     -24.626   8.521   9.078  1.00  0.00           C  
ATOM   4089  OE1 GLU B 376     -25.243   8.635   7.996  1.00  0.00           O  
ATOM   4090  OE2 GLU B 376     -24.959   7.690   9.942  1.00  0.00           O  
ATOM   4091  N   ALA B 377     -22.990   9.813  13.980  1.00  0.00           N  
ATOM   4092  CA  ALA B 377     -22.830  10.515  15.246  1.00  0.00           C  
ATOM   4093  C   ALA B 377     -21.590  10.023  16.009  1.00  0.00           C  
ATOM   4094  O   ALA B 377     -20.718  10.825  16.345  1.00  0.00           O  
ATOM   4095  CB  ALA B 377     -24.119  10.358  16.068  1.00  0.00           C  
ATOM   4096  N   GLU B 378     -21.460   8.712  16.195  1.00  0.00           N  
ATOM   4097  CA  GLU B 378     -20.313   8.114  16.875  1.00  0.00           C  
ATOM   4098  C   GLU B 378     -19.021   8.300  16.069  1.00  0.00           C  
ATOM   4099  O   GLU B 378     -17.962   8.577  16.632  1.00  0.00           O  
ATOM   4100  CB  GLU B 378     -20.536   6.615  17.130  1.00  0.00           C  
ATOM   4101  CG  GLU B 378     -21.742   6.266  18.031  1.00  0.00           C  
ATOM   4102  CD  GLU B 378     -23.111   6.403  17.345  1.00  0.00           C  
ATOM   4103  OE1 GLU B 378     -24.130   6.526  18.063  1.00  0.00           O  
ATOM   4104  OE2 GLU B 378     -23.175   6.363  16.092  1.00  0.00           O  
ATOM   4105  N   ALA B 379     -19.099   8.222  14.734  1.00  0.00           N  
ATOM   4106  CA  ALA B 379     -17.958   8.460  13.863  1.00  0.00           C  
ATOM   4107  C   ALA B 379     -17.447   9.905  13.956  1.00  0.00           C  
ATOM   4108  O   ALA B 379     -16.235  10.134  14.002  1.00  0.00           O  
ATOM   4109  CB  ALA B 379     -18.351   8.078  12.429  1.00  0.00           C  
ATOM   4110  N   LYS B 380     -18.348  10.894  14.031  1.00  0.00           N  
ATOM   4111  CA  LYS B 380     -17.994  12.308  14.243  1.00  0.00           C  
ATOM   4112  C   LYS B 380     -17.409  12.541  15.632  1.00  0.00           C  
ATOM   4113  O   LYS B 380     -16.401  13.228  15.752  1.00  0.00           O  
ATOM   4114  CB  LYS B 380     -19.218  13.221  14.011  1.00  0.00           C  
ATOM   4115  CG  LYS B 380     -19.519  13.386  12.510  1.00  0.00           C  
ATOM   4116  CD  LYS B 380     -20.628  14.412  12.228  1.00  0.00           C  
ATOM   4117  CE  LYS B 380     -20.743  14.545  10.700  1.00  0.00           C  
ATOM   4118  NZ  LYS B 380     -21.316  15.847  10.232  1.00  0.00           N  
ATOM   4119  N   GLU B 381     -18.001  11.950  16.661  1.00  0.00           N  
ATOM   4120  CA  GLU B 381     -17.498  12.054  18.031  1.00  0.00           C  
ATOM   4121  C   GLU B 381     -16.078  11.480  18.139  1.00  0.00           C  
ATOM   4122  O   GLU B 381     -15.171  12.150  18.642  1.00  0.00           O  
ATOM   4123  CB  GLU B 381     -18.486  11.364  18.988  1.00  0.00           C  
ATOM   4124  CG  GLU B 381     -18.261  11.809  20.436  1.00  0.00           C  
ATOM   4125  CD  GLU B 381     -19.220  11.166  21.457  1.00  0.00           C  
ATOM   4126  OE1 GLU B 381     -19.326  11.726  22.569  1.00  0.00           O  
ATOM   4127  OE2 GLU B 381     -19.808  10.103  21.165  1.00  0.00           O  
ATOM   4128  N   LEU B 382     -15.853  10.303  17.560  1.00  0.00           N  
ATOM   4129  CA  LEU B 382     -14.537   9.675  17.479  1.00  0.00           C  
ATOM   4130  C   LEU B 382     -13.520  10.540  16.734  1.00  0.00           C  
ATOM   4131  O   LEU B 382     -12.412  10.741  17.232  1.00  0.00           O  
ATOM   4132  CB  LEU B 382     -14.709   8.299  16.802  1.00  0.00           C  
ATOM   4133  CG  LEU B 382     -13.384   7.590  16.474  1.00  0.00           C  
ATOM   4134  CD1 LEU B 382     -12.555   7.305  17.722  1.00  0.00           C  
ATOM   4135  CD2 LEU B 382     -13.694   6.273  15.763  1.00  0.00           C  
ATOM   4136  N   ALA B 383     -13.870  11.087  15.569  1.00  0.00           N  
ATOM   4137  CA  ALA B 383     -12.977  11.975  14.824  1.00  0.00           C  
ATOM   4138  C   ALA B 383     -12.609  13.225  15.646  1.00  0.00           C  
ATOM   4139  O   ALA B 383     -11.454  13.642  15.632  1.00  0.00           O  
ATOM   4140  CB  ALA B 383     -13.639  12.335  13.495  1.00  0.00           C  
ATOM   4141  N   GLY B 384     -13.555  13.760  16.411  1.00  0.00           N  
ATOM   4142  CA  GLY B 384     -13.312  14.841  17.358  1.00  0.00           C  
ATOM   4143  C   GLY B 384     -12.285  14.466  18.422  1.00  0.00           C  
ATOM   4144  O   GLY B 384     -11.327  15.203  18.631  1.00  0.00           O  
ATOM   4145  N   TRP B 385     -12.424  13.295  19.034  1.00  0.00           N  
ATOM   4146  CA  TRP B 385     -11.448  12.799  20.020  1.00  0.00           C  
ATOM   4147  C   TRP B 385     -10.061  12.579  19.416  1.00  0.00           C  
ATOM   4148  O   TRP B 385      -9.057  12.892  20.056  1.00  0.00           O  
ATOM   4149  CB  TRP B 385     -11.937  11.491  20.638  1.00  0.00           C  
ATOM   4150  CG  TRP B 385     -13.268  11.519  21.313  1.00  0.00           C  
ATOM   4151  CD1 TRP B 385     -13.935  12.615  21.732  1.00  0.00           C  
ATOM   4152  CD2 TRP B 385     -14.126  10.380  21.608  1.00  0.00           C  
ATOM   4153  NE1 TRP B 385     -15.159  12.233  22.263  1.00  0.00           N  
ATOM   4154  CE2 TRP B 385     -15.316  10.877  22.203  1.00  0.00           C  
ATOM   4155  CE3 TRP B 385     -14.002   8.981  21.430  1.00  0.00           C  
ATOM   4156  CZ2 TRP B 385     -16.366  10.016  22.591  1.00  0.00           C  
ATOM   4157  CZ3 TRP B 385     -15.047   8.130  21.824  1.00  0.00           C  
ATOM   4158  CH2 TRP B 385     -16.216   8.642  22.393  1.00  0.00           C  
ATOM   4159  N   MET B 386      -9.987  12.085  18.186  1.00  0.00           N  
ATOM   4160  CA  MET B 386      -8.718  11.947  17.477  1.00  0.00           C  
ATOM   4161  C   MET B 386      -8.050  13.308  17.280  1.00  0.00           C  
ATOM   4162  O   MET B 386      -6.864  13.447  17.544  1.00  0.00           O  
ATOM   4163  CB  MET B 386      -8.930  11.259  16.125  1.00  0.00           C  
ATOM   4164  CG  MET B 386      -9.379   9.799  16.260  1.00  0.00           C  
ATOM   4165  SD  MET B 386      -9.782   9.008  14.675  1.00  0.00           S  
ATOM   4166  CE  MET B 386      -8.123   8.870  13.965  1.00  0.00           C  
ATOM   4167  N   CYS B 387      -8.820  14.324  16.883  1.00  0.00           N  
ATOM   4168  CA  CYS B 387      -8.322  15.695  16.760  1.00  0.00           C  
ATOM   4169  C   CYS B 387      -7.852  16.256  18.112  1.00  0.00           C  
ATOM   4170  O   CYS B 387      -6.798  16.869  18.157  1.00  0.00           O  
ATOM   4171  CB  CYS B 387      -9.388  16.587  16.125  1.00  0.00           C  
ATOM   4172  SG  CYS B 387      -9.745  16.059  14.424  1.00  0.00           S  
ATOM   4173  N   ASP B 388      -8.566  15.986  19.210  1.00  0.00           N  
ATOM   4174  CA  ASP B 388      -8.157  16.421  20.553  1.00  0.00           C  
ATOM   4175  C   ASP B 388      -6.786  15.840  20.951  1.00  0.00           C  
ATOM   4176  O   ASP B 388      -5.953  16.551  21.516  1.00  0.00           O  
ATOM   4177  CB  ASP B 388      -9.192  16.006  21.611  1.00  0.00           C  
ATOM   4178  CG  ASP B 388     -10.577  16.656  21.473  1.00  0.00           C  
ATOM   4179  OD1 ASP B 388     -10.703  17.728  20.843  1.00  0.00           O  
ATOM   4180  OD2 ASP B 388     -11.543  16.082  22.054  1.00  0.00           O  
ATOM   4181  N   VAL B 389      -6.538  14.569  20.627  1.00  0.00           N  
ATOM   4182  CA  VAL B 389      -5.235  13.921  20.855  1.00  0.00           C  
ATOM   4183  C   VAL B 389      -4.155  14.558  19.977  1.00  0.00           C  
ATOM   4184  O   VAL B 389      -3.088  14.889  20.478  1.00  0.00           O  
ATOM   4185  CB  VAL B 389      -5.319  12.398  20.616  1.00  0.00           C  
ATOM   4186  CG1 VAL B 389      -3.944  11.723  20.653  1.00  0.00           C  
ATOM   4187  CG2 VAL B 389      -6.184  11.729  21.677  1.00  0.00           C  
ATOM   4188  N   LEU B 390      -4.431  14.760  18.690  1.00  0.00           N  
ATOM   4189  CA  LEU B 390      -3.451  15.320  17.746  1.00  0.00           C  
ATOM   4190  C   LEU B 390      -3.127  16.798  18.028  1.00  0.00           C  
ATOM   4191  O   LEU B 390      -1.990  17.216  17.849  1.00  0.00           O  
ATOM   4192  CB  LEU B 390      -3.973  15.143  16.314  1.00  0.00           C  
ATOM   4193  CG  LEU B 390      -4.096  13.680  15.832  1.00  0.00           C  
ATOM   4194  CD1 LEU B 390      -4.766  13.651  14.445  1.00  0.00           C  
ATOM   4195  CD2 LEU B 390      -2.743  12.982  15.717  1.00  0.00           C  
ATOM   4196  N   ASP B 391      -4.099  17.571  18.515  1.00  0.00           N  
ATOM   4197  CA  ASP B 391      -3.915  18.966  18.927  1.00  0.00           C  
ATOM   4198  C   ASP B 391      -3.022  19.081  20.181  1.00  0.00           C  
ATOM   4199  O   ASP B 391      -2.353  20.095  20.380  1.00  0.00           O  
ATOM   4200  CB  ASP B 391      -5.289  19.619  19.213  1.00  0.00           C  
ATOM   4201  CG  ASP B 391      -6.181  19.878  17.982  1.00  0.00           C  
ATOM   4202  OD1 ASP B 391      -5.695  19.845  16.839  1.00  0.00           O  
ATOM   4203  OD2 ASP B 391      -7.389  20.165  18.177  1.00  0.00           O  
ATOM   4204  N   SER B 392      -3.012  18.042  21.018  1.00  0.00           N  
ATOM   4205  CA  SER B 392      -2.287  18.010  22.291  1.00  0.00           C  
ATOM   4206  C   SER B 392      -1.500  16.705  22.470  1.00  0.00           C  
ATOM   4207  O   SER B 392      -1.583  16.050  23.509  1.00  0.00           O  
ATOM   4208  CB  SER B 392      -3.257  18.250  23.458  1.00  0.00           C  
ATOM   4209  OG  SER B 392      -3.886  19.511  23.332  1.00  0.00           O  
ATOM   4210  N   ILE B 393      -0.723  16.328  21.462  1.00  0.00           N  
ATOM   4211  CA  ILE B 393      -0.096  15.000  21.339  1.00  0.00           C  
ATOM   4212  C   ILE B 393       0.850  14.620  22.491  1.00  0.00           C  
ATOM   4213  O   ILE B 393       1.088  13.436  22.741  1.00  0.00           O  
ATOM   4214  CB  ILE B 393       0.589  14.910  19.967  1.00  0.00           C  
ATOM   4215  CG1 ILE B 393       0.772  13.445  19.547  1.00  0.00           C  
ATOM   4216  CG2 ILE B 393       1.922  15.694  19.924  1.00  0.00           C  
ATOM   4217  CD1 ILE B 393       1.087  13.269  18.055  1.00  0.00           C  
ATOM   4218  N   ASN B 394       1.368  15.621  23.221  1.00  0.00           N  
ATOM   4219  CA  ASN B 394       2.252  15.423  24.374  1.00  0.00           C  
ATOM   4220  C   ASN B 394       1.539  15.610  25.726  1.00  0.00           C  
ATOM   4221  O   ASN B 394       2.192  15.562  26.763  1.00  0.00           O  
ATOM   4222  CB  ASN B 394       3.467  16.359  24.229  1.00  0.00           C  
ATOM   4223  CG  ASN B 394       4.303  16.046  22.999  1.00  0.00           C  
ATOM   4224  OD1 ASN B 394       4.589  14.921  22.647  1.00  0.00           O  
ATOM   4225  ND2 ASN B 394       4.753  17.065  22.294  1.00  0.00           N  
ATOM   4226  N   ASP B 395       0.223  15.837  25.727  1.00  0.00           N  
ATOM   4227  CA  ASP B 395      -0.556  16.003  26.958  1.00  0.00           C  
ATOM   4228  C   ASP B 395      -1.186  14.670  27.378  1.00  0.00           C  
ATOM   4229  O   ASP B 395      -2.238  14.254  26.883  1.00  0.00           O  
ATOM   4230  CB  ASP B 395      -1.581  17.135  26.790  1.00  0.00           C  
ATOM   4231  CG  ASP B 395      -2.306  17.494  28.097  1.00  0.00           C  
ATOM   4232  OD1 ASP B 395      -2.304  16.673  29.044  1.00  0.00           O  
ATOM   4233  OD2 ASP B 395      -2.893  18.602  28.149  1.00  0.00           O  
ATOM   4234  N   GLU B 396      -0.547  13.999  28.343  1.00  0.00           N  
ATOM   4235  CA  GLU B 396      -1.024  12.722  28.876  1.00  0.00           C  
ATOM   4236  C   GLU B 396      -2.415  12.821  29.510  1.00  0.00           C  
ATOM   4237  O   GLU B 396      -3.181  11.867  29.461  1.00  0.00           O  
ATOM   4238  CB  GLU B 396      -0.041  12.176  29.918  1.00  0.00           C  
ATOM   4239  CG  GLU B 396       1.334  11.814  29.358  1.00  0.00           C  
ATOM   4240  CD  GLU B 396       1.270  10.835  28.181  1.00  0.00           C  
ATOM   4241  OE1 GLU B 396       2.125  10.943  27.277  1.00  0.00           O  
ATOM   4242  OE2 GLU B 396       0.378   9.964  28.129  1.00  0.00           O  
ATOM   4243  N   ALA B 397      -2.781  13.973  30.071  1.00  0.00           N  
ATOM   4244  CA  ALA B 397      -4.107  14.156  30.664  1.00  0.00           C  
ATOM   4245  C   ALA B 397      -5.210  14.173  29.590  1.00  0.00           C  
ATOM   4246  O   ALA B 397      -6.318  13.680  29.822  1.00  0.00           O  
ATOM   4247  CB  ALA B 397      -4.109  15.446  31.494  1.00  0.00           C  
ATOM   4248  N   VAL B 398      -4.922  14.719  28.403  1.00  0.00           N  
ATOM   4249  CA  VAL B 398      -5.827  14.640  27.252  1.00  0.00           C  
ATOM   4250  C   VAL B 398      -5.951  13.196  26.786  1.00  0.00           C  
ATOM   4251  O   VAL B 398      -7.074  12.717  26.638  1.00  0.00           O  
ATOM   4252  CB  VAL B 398      -5.382  15.556  26.101  1.00  0.00           C  
ATOM   4253  CG1 VAL B 398      -6.246  15.378  24.849  1.00  0.00           C  
ATOM   4254  CG2 VAL B 398      -5.492  17.027  26.522  1.00  0.00           C  
ATOM   4255  N   ILE B 399      -4.830  12.493  26.622  1.00  0.00           N  
ATOM   4256  CA  ILE B 399      -4.807  11.100  26.145  1.00  0.00           C  
ATOM   4257  C   ILE B 399      -5.585  10.186  27.093  1.00  0.00           C  
ATOM   4258  O   ILE B 399      -6.458   9.440  26.640  1.00  0.00           O  
ATOM   4259  CB  ILE B 399      -3.350  10.639  25.917  1.00  0.00           C  
ATOM   4260  CG1 ILE B 399      -2.722  11.468  24.771  1.00  0.00           C  
ATOM   4261  CG2 ILE B 399      -3.297   9.138  25.597  1.00  0.00           C  
ATOM   4262  CD1 ILE B 399      -1.227  11.216  24.551  1.00  0.00           C  
ATOM   4263  N   GLU B 400      -5.367  10.274  28.404  1.00  0.00           N  
ATOM   4264  CA  GLU B 400      -6.104   9.502  29.411  1.00  0.00           C  
ATOM   4265  C   GLU B 400      -7.613   9.806  29.394  1.00  0.00           C  
ATOM   4266  O   GLU B 400      -8.447   8.899  29.421  1.00  0.00           O  
ATOM   4267  CB  GLU B 400      -5.523   9.794  30.811  1.00  0.00           C  
ATOM   4268  CG  GLU B 400      -4.661   8.638  31.360  1.00  0.00           C  
ATOM   4269  CD  GLU B 400      -5.478   7.403  31.754  1.00  0.00           C  
ATOM   4270  OE1 GLU B 400      -4.971   6.268  31.549  1.00  0.00           O  
ATOM   4271  OE2 GLU B 400      -6.622   7.568  32.222  1.00  0.00           O  
ATOM   4272  N   ARG B 401      -7.986  11.090  29.265  1.00  0.00           N  
ATOM   4273  CA  ARG B 401      -9.397  11.475  29.173  1.00  0.00           C  
ATOM   4274  C   ARG B 401     -10.077  10.886  27.930  1.00  0.00           C  
ATOM   4275  O   ARG B 401     -11.222  10.447  28.020  1.00  0.00           O  
ATOM   4276  CB  ARG B 401      -9.498  13.002  29.209  1.00  0.00           C  
ATOM   4277  CG  ARG B 401     -10.949  13.498  29.217  1.00  0.00           C  
ATOM   4278  CD  ARG B 401     -11.018  15.025  29.290  1.00  0.00           C  
ATOM   4279  NE  ARG B 401     -10.458  15.656  28.080  1.00  0.00           N  
ATOM   4280  CZ  ARG B 401      -9.577  16.647  28.009  1.00  0.00           C  
ATOM   4281  NH1 ARG B 401      -9.084  17.203  29.075  1.00  0.00           N  
ATOM   4282  NH2 ARG B 401      -9.177  17.095  26.864  1.00  0.00           N  
ATOM   4283  N   ILE B 402      -9.400  10.878  26.802  1.00  0.00           N  
ATOM   4284  CA  ILE B 402      -9.926  10.283  25.569  1.00  0.00           C  
ATOM   4285  C   ILE B 402      -9.993   8.762  25.691  1.00  0.00           C  
ATOM   4286  O   ILE B 402     -11.017   8.190  25.330  1.00  0.00           O  
ATOM   4287  CB  ILE B 402      -9.112  10.742  24.337  1.00  0.00           C  
ATOM   4288  CG1 ILE B 402      -9.209  12.271  24.095  1.00  0.00           C  
ATOM   4289  CG2 ILE B 402      -9.560   9.992  23.077  1.00  0.00           C  
ATOM   4290  CD1 ILE B 402     -10.618  12.862  23.981  1.00  0.00           C  
ATOM   4291  N   LYS B 403      -8.997   8.113  26.287  1.00  0.00           N  
ATOM   4292  CA  LYS B 403      -9.037   6.672  26.570  1.00  0.00           C  
ATOM   4293  C   LYS B 403     -10.265   6.287  27.396  1.00  0.00           C  
ATOM   4294  O   LYS B 403     -10.947   5.329  27.053  1.00  0.00           O  
ATOM   4295  CB  LYS B 403      -7.736   6.280  27.274  1.00  0.00           C  
ATOM   4296  CG  LYS B 403      -7.641   4.769  27.501  1.00  0.00           C  
ATOM   4297  CD  LYS B 403      -6.348   4.485  28.266  1.00  0.00           C  
ATOM   4298  CE  LYS B 403      -6.245   2.997  28.630  1.00  0.00           C  
ATOM   4299  NZ  LYS B 403      -5.111   2.804  29.541  1.00  0.00           N  
ATOM   4300  N   GLY B 404     -10.597   7.054  28.415  1.00  0.00           N  
ATOM   4301  CA  GLY B 404     -11.810   6.835  29.202  1.00  0.00           C  
ATOM   4302  C   GLY B 404     -13.098   6.900  28.370  1.00  0.00           C  
ATOM   4303  O   GLY B 404     -13.969   6.042  28.500  1.00  0.00           O  
ATOM   4304  N   LYS B 405     -13.195   7.872  27.442  1.00  0.00           N  
ATOM   4305  CA  LYS B 405     -14.329   7.968  26.513  1.00  0.00           C  
ATOM   4306  C   LYS B 405     -14.375   6.801  25.518  1.00  0.00           C  
ATOM   4307  O   LYS B 405     -15.461   6.324  25.191  1.00  0.00           O  
ATOM   4308  CB  LYS B 405     -14.260   9.281  25.730  1.00  0.00           C  
ATOM   4309  CG  LYS B 405     -14.505  10.529  26.596  1.00  0.00           C  
ATOM   4310  CD  LYS B 405     -14.456  11.751  25.684  1.00  0.00           C  
ATOM   4311  CE  LYS B 405     -14.849  13.026  26.415  1.00  0.00           C  
ATOM   4312  NZ  LYS B 405     -15.023  14.131  25.435  1.00  0.00           N  
ATOM   4313  N   VAL B 406     -13.220   6.349  25.047  1.00  0.00           N  
ATOM   4314  CA  VAL B 406     -13.103   5.195  24.150  1.00  0.00           C  
ATOM   4315  C   VAL B 406     -13.572   3.922  24.843  1.00  0.00           C  
ATOM   4316  O   VAL B 406     -14.380   3.195  24.269  1.00  0.00           O  
ATOM   4317  CB  VAL B 406     -11.662   5.051  23.625  1.00  0.00           C  
ATOM   4318  CG1 VAL B 406     -11.419   3.713  22.927  1.00  0.00           C  
ATOM   4319  CG2 VAL B 406     -11.356   6.166  22.627  1.00  0.00           C  
ATOM   4320  N   LEU B 407     -13.155   3.678  26.082  1.00  0.00           N  
ATOM   4321  CA  LEU B 407     -13.605   2.517  26.860  1.00  0.00           C  
ATOM   4322  C   LEU B 407     -15.129   2.535  27.067  1.00  0.00           C  
ATOM   4323  O   LEU B 407     -15.787   1.510  26.870  1.00  0.00           O  
ATOM   4324  CB  LEU B 407     -12.861   2.489  28.207  1.00  0.00           C  
ATOM   4325  CG  LEU B 407     -11.362   2.142  28.093  1.00  0.00           C  
ATOM   4326  CD1 LEU B 407     -10.689   2.341  29.451  1.00  0.00           C  
ATOM   4327  CD2 LEU B 407     -11.136   0.699  27.661  1.00  0.00           C  
ATOM   4328  N   ASP B 408     -15.713   3.699  27.378  1.00  0.00           N  
ATOM   4329  CA  ASP B 408     -17.162   3.856  27.536  1.00  0.00           C  
ATOM   4330  C   ASP B 408     -17.932   3.545  26.241  1.00  0.00           C  
ATOM   4331  O   ASP B 408     -18.879   2.752  26.247  1.00  0.00           O  
ATOM   4332  CB  ASP B 408     -17.466   5.273  28.031  1.00  0.00           C  
ATOM   4333  CG  ASP B 408     -18.979   5.491  28.176  1.00  0.00           C  
ATOM   4334  OD1 ASP B 408     -19.544   4.973  29.154  1.00  0.00           O  
ATOM   4335  OD2 ASP B 408     -19.562   6.145  27.276  1.00  0.00           O  
ATOM   4336  N   ILE B 409     -17.513   4.110  25.102  1.00  0.00           N  
ATOM   4337  CA  ILE B 409     -18.203   3.846  23.834  1.00  0.00           C  
ATOM   4338  C   ILE B 409     -18.012   2.395  23.368  1.00  0.00           C  
ATOM   4339  O   ILE B 409     -18.948   1.810  22.829  1.00  0.00           O  
ATOM   4340  CB  ILE B 409     -17.832   4.886  22.755  1.00  0.00           C  
ATOM   4341  CG1 ILE B 409     -18.932   4.932  21.677  1.00  0.00           C  
ATOM   4342  CG2 ILE B 409     -16.452   4.626  22.135  1.00  0.00           C  
ATOM   4343  CD1 ILE B 409     -18.792   6.112  20.707  1.00  0.00           C  
ATOM   4344  N   CYS B 410     -16.853   1.791  23.634  1.00  0.00           N  
ATOM   4345  CA  CYS B 410     -16.613   0.380  23.357  1.00  0.00           C  
ATOM   4346  C   CYS B 410     -17.539  -0.535  24.159  1.00  0.00           C  
ATOM   4347  O   CYS B 410     -18.080  -1.485  23.603  1.00  0.00           O  
ATOM   4348  CB  CYS B 410     -15.138   0.048  23.624  1.00  0.00           C  
ATOM   4349  SG  CYS B 410     -14.098   0.704  22.294  1.00  0.00           S  
ATOM   4350  N   ALA B 411     -17.791  -0.218  25.428  1.00  0.00           N  
ATOM   4351  CA  ALA B 411     -18.733  -0.954  26.264  1.00  0.00           C  
ATOM   4352  C   ALA B 411     -20.191  -0.804  25.786  1.00  0.00           C  
ATOM   4353  O   ALA B 411     -20.966  -1.755  25.855  1.00  0.00           O  
ATOM   4354  CB  ALA B 411     -18.565  -0.489  27.711  1.00  0.00           C  
ATOM   4355  N   ARG B 412     -20.569   0.371  25.246  1.00  0.00           N  
ATOM   4356  CA  ARG B 412     -21.905   0.612  24.665  1.00  0.00           C  
ATOM   4357  C   ARG B 412     -22.125  -0.076  23.318  1.00  0.00           C  
ATOM   4358  O   ARG B 412     -23.264  -0.386  22.979  1.00  0.00           O  
ATOM   4359  CB  ARG B 412     -22.147   2.123  24.539  1.00  0.00           C  
ATOM   4360  CG  ARG B 412     -22.381   2.779  25.909  1.00  0.00           C  
ATOM   4361  CD  ARG B 412     -22.792   4.246  25.767  1.00  0.00           C  
ATOM   4362  NE  ARG B 412     -21.663   5.124  25.415  1.00  0.00           N  
ATOM   4363  CZ  ARG B 412     -21.601   6.049  24.473  1.00  0.00           C  
ATOM   4364  NH1 ARG B 412     -22.555   6.216  23.596  1.00  0.00           N  
ATOM   4365  NH2 ARG B 412     -20.576   6.841  24.420  1.00  0.00           N  
ATOM   4366  N   TYR B 413     -21.046  -0.327  22.558  1.00  0.00           N  
ATOM   4367  CA  TYR B 413     -21.072  -0.978  21.250  1.00  0.00           C  
ATOM   4368  C   TYR B 413     -20.139  -2.200  21.227  1.00  0.00           C  
ATOM   4369  O   TYR B 413     -19.082  -2.144  20.580  1.00  0.00           O  
ATOM   4370  CB  TYR B 413     -20.722   0.044  20.157  1.00  0.00           C  
ATOM   4371  CG  TYR B 413     -21.744   1.139  19.962  1.00  0.00           C  
ATOM   4372  CD1 TYR B 413     -22.819   0.959  19.073  1.00  0.00           C  
ATOM   4373  CD2 TYR B 413     -21.617   2.355  20.664  1.00  0.00           C  
ATOM   4374  CE1 TYR B 413     -23.752   1.979  18.871  1.00  0.00           C  
ATOM   4375  CE2 TYR B 413     -22.557   3.375  20.480  1.00  0.00           C  
ATOM   4376  CZ  TYR B 413     -23.628   3.192  19.574  1.00  0.00           C  
ATOM   4377  OH  TYR B 413     -24.537   4.188  19.383  1.00  0.00           O  
ATOM   4378  N   PRO B 414     -20.490  -3.304  21.918  1.00  0.00           N  
ATOM   4379  CA  PRO B 414     -19.677  -4.515  21.908  1.00  0.00           C  
ATOM   4380  C   PRO B 414     -19.575  -5.092  20.494  1.00  0.00           C  
ATOM   4381  O   PRO B 414     -20.487  -4.957  19.673  1.00  0.00           O  
ATOM   4382  CB  PRO B 414     -20.352  -5.477  22.891  1.00  0.00           C  
ATOM   4383  CG  PRO B 414     -21.814  -5.033  22.868  1.00  0.00           C  
ATOM   4384  CD  PRO B 414     -21.710  -3.519  22.675  1.00  0.00           C  
ATOM   4385  N   VAL B 415     -18.434  -5.722  20.184  1.00  0.00           N  
ATOM   4386  CA  VAL B 415     -18.176  -6.325  18.864  1.00  0.00           C  
ATOM   4387  C   VAL B 415     -19.003  -7.584  18.676  1.00  0.00           C  
ATOM   4388  O   VAL B 415     -19.699  -7.743  17.663  1.00  0.00           O  
ATOM   4389  CB  VAL B 415     -16.683  -6.643  18.678  1.00  0.00           C  
ATOM   4390  CG1 VAL B 415     -16.403  -7.289  17.322  1.00  0.00           C  
ATOM   4391  CG2 VAL B 415     -15.822  -5.380  18.769  1.00  0.00           C  
ATOM   4392  N   TYR B 416     -18.945  -8.478  19.658  1.00  0.00           N  
ATOM   4393  CA  TYR B 416     -19.720  -9.710  19.729  1.00  0.00           C  
ATOM   4394  C   TYR B 416     -20.623  -9.650  20.965  1.00  0.00           C  
ATOM   4395  O   TYR B 416     -20.144  -9.464  22.078  1.00  0.00           O  
ATOM   4396  CB  TYR B 416     -18.787 -10.928  19.762  1.00  0.00           C  
ATOM   4397  CG  TYR B 416     -17.881 -11.045  18.544  1.00  0.00           C  
ATOM   4398  CD1 TYR B 416     -18.394 -11.518  17.320  1.00  0.00           C  
ATOM   4399  CD2 TYR B 416     -16.525 -10.672  18.625  1.00  0.00           C  
ATOM   4400  CE1 TYR B 416     -17.565 -11.619  16.185  1.00  0.00           C  
ATOM   4401  CE2 TYR B 416     -15.683 -10.772  17.495  1.00  0.00           C  
ATOM   4402  CZ  TYR B 416     -16.214 -11.242  16.280  1.00  0.00           C  
ATOM   4403  OH  TYR B 416     -15.397 -11.336  15.173  1.00  0.00           O  
ATOM   4404  N   ALA B 417     -21.920  -9.781  20.753  1.00  0.00           N  
ATOM   4405  CA  ALA B 417     -22.953  -9.739  21.780  1.00  0.00           C  
ATOM   4406  C   ALA B 417     -23.787 -11.022  21.804  1.00  0.00           C  
ATOM   4407  O   ALA B 417     -23.951 -11.660  20.742  1.00  0.00           O  
ATOM   4408  CB  ALA B 417     -23.812  -8.492  21.566  1.00  0.00           C  
ATOM   4409  OXT ALA B 417     -24.293 -11.383  22.913  1.00  0.00           O  
CONECT    1    2                                                      
CONECT    2    3    1    5                                            
CONECT    3    4    4    8    2                                       
CONECT    4    3    3                                                 
CONECT    5    2    7    6                                            
CONECT    6    5                                                      
CONECT    7    5                                                      
CONECT    8    9    3                                                 
CONECT    9   12   10    8                                            
CONECT   10   17    9   11   11                                       
CONECT   11   10   10                                                 
CONECT   12   13    9                                                 
CONECT   13   14   12                                                 
CONECT   14   15   13                                                 
CONECT   15   16   14                                                 
CONECT   16   15                                                      
CONECT   17   18   10                                                 
CONECT   18   21   17   19                                            
CONECT   19   18   20   20   25                                       
CONECT   20   19   19                                                 
CONECT   21   22   18                                                 
CONECT   22   24   24   21   23                                       
CONECT   23   22                                                      
CONECT   24   22   22                                                 
CONECT   25   19   26                                                 
CONECT   26   27   25   29                                            
CONECT   27   34   28   28   26                                       
CONECT   28   27   27                                                 
CONECT   29   26   30                                                 
CONECT   30   29   31                                                 
CONECT   31   30   32                                                 
CONECT   32   31   33                                                 
CONECT   33   32                                                      
CONECT   34   35   27                                                 
CONECT   35   38   34   36                                            
CONECT   36   35   41   37   37                                       
CONECT   37   36   36                                                 
CONECT   38   40   39   35                                            
CONECT   39   38                                                      
CONECT   40   38                                                      
CONECT   41   36   42                                                 
CONECT   42   41   45   43                                            
CONECT   43   44   44   42   53                                       
CONECT   44   43   43                                                 
CONECT   45   46   42                                                 
CONECT   46   48   48   45   47                                       
CONECT   47   46   49   49                                            
CONECT   48   50   46   46                                            
CONECT   49   51   47   47                                            
CONECT   50   48   51   51                                            
CONECT   51   50   50   52   49                                       
CONECT   52   51                                                      
CONECT   53   43   54                                                 
CONECT   54   55   53   57                                            
CONECT   55   62   56   56   54                                       
CONECT   56   55   55                                                 
CONECT   57   54   58                                                 
CONECT   58   57   59                                                 
CONECT   59   58   60                                                 
CONECT   60   59   61                                                 
CONECT   61   60                                                      
CONECT   62   63   55                                                 
CONECT   63   66   62   64                                            
CONECT   64   63   73   65   65                                       
CONECT   65   64   64                                                 
CONECT   66   67   63                                                 
CONECT   67   68   66                                                 
CONECT   68   69   67                                                 
CONECT   69   70   70   68                                            
CONECT   70   72   71   69   69                                       
CONECT   71   70                                                      
CONECT   72   70                                                      
CONECT   73   79   64   74                                            
CONECT   74   73   77   75                                            
CONECT   75   80   74   76   76                                       
CONECT   76   75   75                                                 
CONECT   77   78   74                                                 
CONECT   78   79   77                                                 
CONECT   79   78   73                                                 
CONECT   80   81   75                                                 
CONECT   81   84   80   82                                            
CONECT   82   81   83   83   87                                       
CONECT   83   82   82                                                 
CONECT   84   86   85   81                                            
CONECT   85   84                                                      
CONECT   86   84                                                      
CONECT   87   82   88                                                 
CONECT   88   87   89   91                                            
CONECT   89   88   90   90   93                                       
CONECT   90   89   89                                                 
CONECT   91   88   92                                                 
CONECT   92   91                                                      
CONECT   93   89   94                                                 
CONECT   94   93   97   95                                            
CONECT   95   94   96   96  101                                       
CONECT   96   95   95                                                 
CONECT   97   99   98   94                                            
CONECT   98   97  100                                                 
CONECT   99   97                                                      
CONECT  100   98                                                      
CONECT  101   95  102                                                 
CONECT  102  101  103  105                                            
CONECT  103  104  104  102  109                                       
CONECT  104  103  103                                                 
CONECT  105  102  106                                                 
CONECT  106  105  108  107                                            
CONECT  107  106                                                      
CONECT  108  106                                                      
CONECT  109  103  110                                                 
CONECT  110  113  109  111                                            
CONECT  111  110  116  112  112                                       
CONECT  112  111  111                                                 
CONECT  113  115  114  110                                            
CONECT  114  113                                                      
CONECT  115  113                                                      
CONECT  116  111  117                                                 
CONECT  117  116  118  120                                            
CONECT  118  119  119  117  123                                       
CONECT  119  118  118                                                 
CONECT  120  117  122  121                                            
CONECT  121  120                                                      
CONECT  122  120                                                      
CONECT  123  118  124                                                 
CONECT  124  123  127  125                                            
CONECT  125  124  131  126  126                                       
CONECT  126  125  125                                                 
CONECT  127  128  124  129                                            
CONECT  128  130  127                                                 
CONECT  129  127                                                      
CONECT  130  128                                                      
CONECT  131  125  132                                                 
CONECT  132  131  133  135                                            
CONECT  133  134  134  132  143                                       
CONECT  134  133  133                                                 
CONECT  135  136  132                                                 
CONECT  136  137  137  138  135                                       
CONECT  137  139  136  136                                            
CONECT  138  140  140  136                                            
CONECT  139  141  141  137                                            
CONECT  140  141  138  138                                            
CONECT  141  142  139  139  140                                       
CONECT  142  141                                                      
CONECT  143  133  144                                                 
CONECT  144  143  145  147                                            
CONECT  145  148  144  146  146                                       
CONECT  146  145  145                                                 
CONECT  147  144                                                      
CONECT  148  149  145                                                 
CONECT  149  152  148  150                                            
CONECT  150  149  151  151  157                                       
CONECT  151  150  150                                                 
CONECT  152  153  149                                                 
CONECT  153  154  152                                                 
CONECT  154  155  155  156  153                                       
CONECT  155  154  154                                                 
CONECT  156  154                                                      
CONECT  157  150  158                                                 
CONECT  158  157  161  159                                            
CONECT  159  158  165  160  160                                       
CONECT  160  159  159                                                 
CONECT  161  158  162                                                 
CONECT  162  163  163  161  164                                       
CONECT  163  162  162                                                 
CONECT  164  162                                                      
CONECT  165  159  166                                                 
CONECT  166  165  167  169                                            
CONECT  167  172  166  168  168                                       
CONECT  168  167  167                                                 
CONECT  169  170  166  171                                            
CONECT  170  169                                                      
CONECT  171  169                                                      
CONECT  172  173  167                                                 
CONECT  173  174  176  172                                            
CONECT  174  173  175  175  181                                       
CONECT  175  174  174                                                 
CONECT  176  177  173                                                 
CONECT  177  178  176                                                 
CONECT  178  179  177                                                 
CONECT  179  180  178                                                 
CONECT  180  179                                                      
CONECT  181  174  182                                                 
CONECT  182  183  181  185                                            
CONECT  183  184  184  192  182                                       
CONECT  184  183  183                                                 
CONECT  185  182  186                                                 
CONECT  186  185  187                                                 
CONECT  187  186  188                                                 
CONECT  188  187  189  189                                            
CONECT  189  188  188  191  190                                       
CONECT  190  189                                                      
CONECT  191  189                                                      
CONECT  192  193  183                                                 
CONECT  193  196  194  192                                            
CONECT  194  199  193  195  195                                       
CONECT  195  194  194                                                 
CONECT  196  197  198  193                                            
CONECT  197  196                                                      
CONECT  198  196                                                      
CONECT  199  200  194                                                 
CONECT  200  203  201  199                                            
CONECT  201  202  202  200  207                                       
CONECT  202  201  201                                                 
CONECT  203  204  200                                                 
CONECT  204  206  203  205                                            
CONECT  205  204                                                      
CONECT  206  204                                                      
CONECT  207  201  208                                                 
CONECT  208  209  207  211                                            
CONECT  209  215  208  210  210                                       
CONECT  210  209  209                                                 
CONECT  211  208  212                                                 
CONECT  212  213  211                                                 
CONECT  213  214  212                                                 
CONECT  214  213                                                      
CONECT  215  216  209                                                 
CONECT  216  219  217  215                                            
CONECT  217  218  218  216  223                                       
CONECT  218  217  217                                                 
CONECT  219  220  216                                                 
CONECT  220  221  222  219                                            
CONECT  221  220                                                      
CONECT  222  220                                                      
CONECT  223  217  224                                                 
CONECT  224  225  223  227                                            
CONECT  225  232  226  226  224                                       
CONECT  226  225  225                                                 
CONECT  227  224  228                                                 
CONECT  228  227  229                                                 
CONECT  229  228  230  230  231                                       
CONECT  230  229  229                                                 
CONECT  231  229                                                      
CONECT  232  233  225                                                 
CONECT  233  236  234  232                                            
CONECT  234  243  233  235  235                                       
CONECT  235  234  234                                                 
CONECT  236  237  233                                                 
CONECT  237  238  236                                                 
CONECT  238  239  237                                                 
CONECT  239  240  240  238                                            
CONECT  240  242  241  239  239                                       
CONECT  241  240                                                      
CONECT  242  240                                                      
CONECT  243  244  234                                                 
CONECT  244  247  243  245                                            
CONECT  245  254  244  246  246                                       
CONECT  246  245  245                                                 
CONECT  247  248  244                                                 
CONECT  248  249  247                                                 
CONECT  249  250  248                                                 
CONECT  250  251  251  249                                            
CONECT  251  252  253  250  250                                       
CONECT  252  251                                                      
CONECT  253  251                                                      
CONECT  254  255  245                                                 
CONECT  255  258  254  256                                            
CONECT  256  255  257  257  262                                       
CONECT  257  256  256                                                 
CONECT  258  259  255                                                 
CONECT  259  261  261  258  260                                       
CONECT  260  259                                                      
CONECT  261  259  259                                                 
CONECT  262  256  263                                                 
CONECT  263  262  266  264                                            
CONECT  264  263  265  265  270                                       
CONECT  265  264  264                                                 
CONECT  266  263  267                                                 
CONECT  267  266  269  269  268                                       
CONECT  268  267                                                      
CONECT  269  267  267                                                 
CONECT  270  264  276  271                                            
CONECT  271  270  274  272                                            
CONECT  272  271  277  273  273                                       
CONECT  273  272  272                                                 
CONECT  274  275  271                                                 
CONECT  275  276  274                                                 
CONECT  276  270  275                                                 
CONECT  277  272  278                                                 
CONECT  278  279  277  281                                            
CONECT  279  285  280  280  278                                       
CONECT  280  279  279                                                 
CONECT  281  278  282                                                 
CONECT  282  281  284  284  283                                       
CONECT  283  282                                                      
CONECT  284  282  282                                                 
CONECT  285  286  279                                                 
CONECT  286  289  287  285                                            
CONECT  287  288  288  286  296                                       
CONECT  288  287  287                                                 
CONECT  289  290  286                                                 
CONECT  290  291  291  292  289                                       
CONECT  291  293  290  290                                            
CONECT  292  294  294  290                                            
CONECT  293  295  295  291                                            
CONECT  294  295  292  292                                            
CONECT  295  293  293  294                                            
CONECT  296  287  297                                                 
CONECT  297  298  296  300                                            
CONECT  298  310  299  299  297                                       
CONECT  299  298  298                                                 
CONECT  300  297  301                                                 
CONECT  301  300  303  303  302                                       
CONECT  302  301  304                                                 
CONECT  303  306  301  301  305                                       
CONECT  304  302  305  305                                            
CONECT  305  303  304  304  307                                       
CONECT  306  303  308  308                                            
CONECT  307  305  309  309                                            
CONECT  308  306  306  309                                            
CONECT  309  308  307  307                                            
CONECT  310  311  298                                                 
CONECT  311  314  312  310                                            
CONECT  312  319  313  313  311                                       
CONECT  313  312  312                                                 
CONECT  314  315  311                                                 
CONECT  315  316  314                                                 
CONECT  316  318  317  317  315                                       
CONECT  317  316  316                                                 
CONECT  318  316                                                      
CONECT  319  320  312                                                 
CONECT  320  321  323  319                                            
CONECT  321  325  322  322  320                                       
CONECT  322  321  321                                                 
CONECT  323  320  324                                                 
CONECT  324  323                                                      
CONECT  325  326  321                                                 
CONECT  326  327  329  325                                            
CONECT  327  332  328  328  326                                       
CONECT  328  327  327                                                 
CONECT  329  330  326  331                                            
CONECT  330  329                                                      
CONECT  331  329                                                      
CONECT  332  333  327                                                 
CONECT  333  334  336  332                                            
CONECT  334  339  335  335  333                                       
CONECT  335  334  334                                                 
CONECT  336  333  337  338                                            
CONECT  337  336                                                      
CONECT  338  336                                                      
CONECT  339  340  334                                                 
CONECT  340  341  339                                                 
CONECT  341  343  342  342  340                                       
CONECT  342  341  341                                                 
CONECT  343  344  341                                                 
CONECT  344  345  347  343                                            
CONECT  345  349  346  346  344                                       
CONECT  346  345  345                                                 
CONECT  347  344  348                                                 
CONECT  348  347                                                      
CONECT  349  350  345                                                 
CONECT  350  351  353  349                                            
CONECT  351  356  352  352  350                                       
CONECT  352  351  351                                                 
CONECT  353  354  350  355                                            
CONECT  354  353                                                      
CONECT  355  353                                                      
CONECT  356  357  351                                                 
CONECT  357  358  360  356                                            
CONECT  358  365  359  359  357                                       
CONECT  359  358  358                                                 
CONECT  360  357  361                                                 
CONECT  361  360  362                                                 
CONECT  362  364  364  361  363                                       
CONECT  363  362                                                      
CONECT  364  362  362                                                 
CONECT  365  366  358                                                 
CONECT  366  369  367  365                                            
CONECT  367  374  368  368  366                                       
CONECT  368  367  367                                                 
CONECT  369  370  366                                                 
CONECT  370  371  369                                                 
CONECT  371  372  372  373  370                                       
CONECT  372  371  371                                                 
CONECT  373  371                                                      
CONECT  374  375  367                                                 
CONECT  375  374  376                                                 
CONECT  376  375  377  377  378                                       
CONECT  377  376  376                                                 
CONECT  378  376  379                                                 
CONECT  379  378  380  382                                            
CONECT  380  379  381  381  387                                       
CONECT  381  380  380                                                 
CONECT  382  379  383                                                 
CONECT  383  382  384                                                 
CONECT  384  383  386  386  385                                       
CONECT  385  384                                                      
CONECT  386  384  384                                                 
CONECT  387  380  388                                                 
CONECT  388  387  391  389                                            
CONECT  389  388  390  390  394                                       
CONECT  390  389  389                                                 
CONECT  391  393  388  392                                            
CONECT  392  391                                                      
CONECT  393  391                                                      
CONECT  394  389  395                                                 
CONECT  395  394  398  396                                            
CONECT  396  395  399  397  397                                       
CONECT  397  396  396                                                 
CONECT  398  395                                                      
CONECT  399  405  396  400                                            
CONECT  400  399  403  401                                            
CONECT  401  406  400  402  402                                       
CONECT  402  401  401                                                 
CONECT  403  404  400                                                 
CONECT  404  405  403                                                 
CONECT  405  404  399                                                 
CONECT  406  407  401                                                 
CONECT  407  410  406  408                                            
CONECT  408  407  415  409  409                                       
CONECT  409  408  408                                                 
CONECT  410  411  407                                                 
CONECT  411  412  410                                                 
CONECT  412  414  413  413  411                                       
CONECT  413  412  412                                                 
CONECT  414  412                                                      
CONECT  415  408  416                                                 
CONECT  416  415  419  417                                            
CONECT  417  416  420  418  418                                       
CONECT  418  417  417                                                 
CONECT  419  416                                                      
CONECT  420  417  421                                                 
CONECT  421  420  424  422                                            
CONECT  422  425  421  423  423                                       
CONECT  423  422  422                                                 
CONECT  424  421                                                      
CONECT  425  426  422                                                 
CONECT  426  429  425  427                                            
CONECT  427  433  426  428  428                                       
CONECT  428  427  427                                                 
CONECT  429  430  426                                                 
CONECT  430  431  429                                                 
CONECT  431  432  430                                                 
CONECT  432  431                                                      
CONECT  433  434  427                                                 
CONECT  434  437  433  435                                            
CONECT  435  434  444  436  436                                       
CONECT  436  435  435                                                 
CONECT  437  438  434                                                 
CONECT  438  439  437                                                 
CONECT  439  440  438                                                 
CONECT  440  439  441  441                                            
CONECT  441  440  440  443  442                                       
CONECT  442  441                                                      
CONECT  443  441                                                      
CONECT  444  435  445                                                 
CONECT  445  444  448  446                                            
CONECT  446  445  453  447  447                                       
CONECT  447  446  446                                                 
CONECT  448  449  445                                                 
CONECT  449  450  448                                                 
CONECT  450  451  451  449  452                                       
CONECT  451  450  450                                                 
CONECT  452  450                                                      
CONECT  453  446  454                                                 
CONECT  454  453  455  457                                            
CONECT  455  460  454  456  456                                       
CONECT  456  455  455                                                 
CONECT  457  454  459  458                                            
CONECT  458  457                                                      
CONECT  459  457                                                      
CONECT  460  461  455                                                 
CONECT  461  464  460  462                                            
CONECT  462  469  461  463  463                                       
CONECT  463  462  462                                                 
CONECT  464  465  461                                                 
CONECT  465  466  464                                                 
CONECT  466  467  465                                                 
CONECT  467  468  466                                                 
CONECT  468  467                                                      
CONECT  469  470  462                                                 
CONECT  470  473  469  471                                            
CONECT  471  470  472  472  478                                       
CONECT  472  471  471                                                 
CONECT  473  474  470                                                 
CONECT  474  475  473                                                 
CONECT  475  476  476  477  474                                       
CONECT  476  475  475                                                 
CONECT  477  475                                                      
CONECT  478  471  479                                                 
CONECT  479  478  482  480                                            
CONECT  480  479  487  481  481                                       
CONECT  481  480  480                                                 
CONECT  482  483  479                                                 
CONECT  483  484  482                                                 
CONECT  484  483  485  485  486                                       
CONECT  485  484  484                                                 
CONECT  486  484                                                      
CONECT  487  480  488                                                 
CONECT  488  487  489  491                                            
CONECT  489  494  488  490  490                                       
CONECT  490  489  489                                                 
CONECT  491  493  488  492                                            
CONECT  492  491                                                      
CONECT  493  491                                                      
CONECT  494  495  489                                                 
CONECT  495  496  494  498                                            
CONECT  496  501  495  497  497                                       
CONECT  497  496  496                                                 
CONECT  498  500  495  499                                            
CONECT  499  498                                                      
CONECT  500  498                                                      
CONECT  501  502  496                                                 
CONECT  502  503  501  505                                            
CONECT  503  504  504  509  502                                       
CONECT  504  503  503                                                 
CONECT  505  502  507  506                                            
CONECT  506  505  508                                                 
CONECT  507  505                                                      
CONECT  508  506                                                      
CONECT  509  510  503                                                 
CONECT  510  513  511  509                                            
CONECT  511  517  510  512  512                                       
CONECT  512  511  511                                                 
CONECT  513  514  510                                                 
CONECT  514  516  516  515  513                                       
CONECT  515  514                                                      
CONECT  516  514  514                                                 
CONECT  517  518  511                                                 
CONECT  518  519  521  517                                            
CONECT  519  524  520  520  518                                       
CONECT  520  519  519                                                 
CONECT  521  522  518  523                                            
CONECT  522  521                                                      
CONECT  523  521                                                      
CONECT  524  525  519                                                 
CONECT  525  528  526  524                                            
CONECT  526  525  527  527  531                                       
CONECT  527  526  526                                                 
CONECT  528  529  530  525                                            
CONECT  529  528                                                      
CONECT  530  528                                                      
CONECT  531  526  532                                                 
CONECT  532  531  535  533                                            
CONECT  533  532  534  534  536                                       
CONECT  534  533  533                                                 
CONECT  535  532                                                      
CONECT  536  533  537                                                 
CONECT  537  536  538  540                                            
CONECT  538  545  537  539  539                                       
CONECT  539  538  538                                                 
CONECT  540  537  541                                                 
CONECT  541  540  542                                                 
CONECT  542  541  543  543  544                                       
CONECT  543  542  542                                                 
CONECT  544  542                                                      
CONECT  545  546  538                                                 
CONECT  546  549  545  547                                            
CONECT  547  546  548  548  554                                       
CONECT  548  547  547                                                 
CONECT  549  550  546                                                 
CONECT  550  551  549                                                 
CONECT  551  553  550  552  552                                       
CONECT  552  551  551                                                 
CONECT  553  551                                                      
CONECT  554  547  555                                                 
CONECT  555  554  556  558                                            
CONECT  556  557  557  562  555                                       
CONECT  557  556  556                                                 
CONECT  558  555  559                                                 
CONECT  559  558  560  561                                            
CONECT  560  559                                                      
CONECT  561  559                                                      
CONECT  562  563  556                                                 
CONECT  563  564  566  562                                            
CONECT  564  569  563  565  565                                       
CONECT  565  564  564                                                 
CONECT  566  568  563  567                                            
CONECT  567  566                                                      
CONECT  568  566                                                      
CONECT  569  570  564                                                 
CONECT  570  573  571  569                                            
CONECT  571  572  572  570  577                                       
CONECT  572  571  571                                                 
CONECT  573  574  570                                                 
CONECT  574  576  573  575                                            
CONECT  575  574                                                      
CONECT  576  574                                                      
CONECT  577  571  578                                                 
CONECT  578  579  577  581                                            
CONECT  579  585  578  580  580                                       
CONECT  580  579  579                                                 
CONECT  581  578  583  582                                            
CONECT  582  581  584                                                 
CONECT  583  581                                                      
CONECT  584  582                                                      
CONECT  585  586  579                                                 
CONECT  586  589  585  587                                            
CONECT  587  586  588  588  593                                       
CONECT  588  587  587                                                 
CONECT  589  590  586                                                 
CONECT  590  592  592  589  591                                       
CONECT  591  590                                                      
CONECT  592  590  590                                                 
CONECT  593  587  594                                                 
CONECT  594  595  593  597                                            
CONECT  595  599  596  596  594                                       
CONECT  596  595  595                                                 
CONECT  597  594  598                                                 
CONECT  598  597                                                      
CONECT  599  600  595                                                 
CONECT  600  603  601  599                                            
CONECT  601  600  602  602  608                                       
CONECT  602  601  601
[truncated: 270,373 more chars]
