# Supplementary material for: Conserved interfaces mediate multiple protein–protein interactions in a prokaryotic metabolon
Source: Mol Syst Biol. 2025 Sep 3;21(11):1490–521. doi: 10.1038/s44320-025-00139-9 (PMC12583656; doi:10.1038/s44320-025-00139-9)
Supplement: Supplementary file 12 — Source data Fig. 7 [file 44320_2025_139_MOESM12_ESM.zip › Figure7_data/Fig7A/4_6.pdb]

COMPND    75b4ff638550477d 
AUTHOR    GENERATED BY OPEN BABEL 3.1.1
ATOM      1  N   MET A   1     -26.607  13.817 -23.413  1.00  0.00           N  
ATOM      2  CA  MET A   1     -26.034  12.645 -22.732  1.00  0.00           C  
ATOM      3  C   MET A   1     -25.223  11.904 -23.787  1.00  0.00           C  
ATOM      4  O   MET A   1     -25.789  11.150 -24.559  1.00  0.00           O  
ATOM      5  CB  MET A   1     -27.168  11.803 -22.135  1.00  0.00           C  
ATOM      6  CG  MET A   1     -26.726  10.852 -21.028  1.00  0.00           C  
ATOM      7  SD  MET A   1     -28.175  10.033 -20.274  1.00  0.00           S  
ATOM      8  CE  MET A   1     -27.424   9.237 -18.848  1.00  0.00           C  
ATOM      9  N   ILE A   2     -23.935  12.253 -23.940  1.00  0.00           N  
ATOM     10  CA  ILE A   2     -23.094  11.638 -24.966  1.00  0.00           C  
ATOM     11  C   ILE A   2     -22.838  10.217 -24.472  1.00  0.00           C  
ATOM     12  O   ILE A   2     -22.064  10.028 -23.535  1.00  0.00           O  
ATOM     13  CB  ILE A   2     -21.795  12.440 -25.199  1.00  0.00           C  
ATOM     14  CG1 ILE A   2     -22.121  13.879 -25.677  1.00  0.00           C  
ATOM     15  CG2 ILE A   2     -20.902  11.725 -26.239  1.00  0.00           C  
ATOM     16  CD1 ILE A   2     -20.887  14.797 -25.806  1.00  0.00           C  
ATOM     17  N   ILE A   3     -23.551   9.240 -25.069  1.00  0.00           N  
ATOM     18  CA  ILE A   3     -23.256   7.827 -24.869  1.00  0.00           C  
ATOM     19  C   ILE A   3     -21.866   7.634 -25.481  1.00  0.00           C  
ATOM     20  O   ILE A   3     -21.745   7.453 -26.693  1.00  0.00           O  
ATOM     21  CB  ILE A   3     -24.331   6.927 -25.519  1.00  0.00           C  
ATOM     22  CG1 ILE A   3     -25.740   7.240 -24.940  1.00  0.00           C  
ATOM     23  CG2 ILE A   3     -23.975   5.451 -25.294  1.00  0.00           C  
ATOM     24  CD1 ILE A   3     -26.884   6.499 -25.656  1.00  0.00           C  
ATOM     25  N   LYS A   4     -20.809   7.787 -24.664  1.00  0.00           N  
ATOM     26  CA  LYS A   4     -19.455   7.465 -25.089  1.00  0.00           C  
ATOM     27  C   LYS A   4     -19.482   5.992 -25.477  1.00  0.00           C  
ATOM     28  O   LYS A   4     -19.697   5.143 -24.621  1.00  0.00           O  
ATOM     29  CB  LYS A   4     -18.417   7.750 -23.987  1.00  0.00           C  
ATOM     30  CG  LYS A   4     -18.020   9.235 -23.862  1.00  0.00           C  
ATOM     31  CD  LYS A   4     -16.875   9.384 -22.840  1.00  0.00           C  
ATOM     32  CE  LYS A   4     -16.332  10.818 -22.735  1.00  0.00           C  
ATOM     33  NZ  LYS A   4     -15.168  10.898 -21.806  1.00  0.00           N  
ATOM     34  N   ARG A   5     -19.364   5.707 -26.786  1.00  0.00           N  
ATOM     35  CA  ARG A   5     -19.335   4.341 -27.293  1.00  0.00           C  
ATOM     36  C   ARG A   5     -18.181   3.611 -26.625  1.00  0.00           C  
ATOM     37  O   ARG A   5     -17.084   4.161 -26.534  1.00  0.00           O  
ATOM     38  CB  ARG A   5     -19.159   4.312 -28.823  1.00  0.00           C  
ATOM     39  CG  ARG A   5     -20.498   4.299 -29.569  1.00  0.00           C  
ATOM     40  CD  ARG A   5     -20.249   4.185 -31.077  1.00  0.00           C  
ATOM     41  NE  ARG A   5     -21.501   3.998 -31.828  1.00  0.00           N  
ATOM     42  CZ  ARG A   5     -21.619   3.926 -33.149  1.00  0.00           C  
ATOM     43  NH1 ARG A   5     -20.586   4.050 -33.932  1.00  0.00           N  
ATOM     44  NH2 ARG A   5     -22.785   3.726 -33.699  1.00  0.00           N  
ATOM     45  N   THR A   6     -18.440   2.367 -26.236  1.00  0.00           N  
ATOM     46  CA  THR A   6     -17.397   1.444 -25.809  1.00  0.00           C  
ATOM     47  C   THR A   6     -16.296   1.395 -26.866  1.00  0.00           C  
ATOM     48  O   THR A   6     -16.609   1.193 -28.048  1.00  0.00           O  
ATOM     49  CB  THR A   6     -17.985   0.033 -25.623  1.00  0.00           C  
ATOM     50  OG1 THR A   6     -19.125   0.107 -24.793  1.00  0.00           O  
ATOM     51  CG2 THR A   6     -16.993  -0.921 -24.974  1.00  0.00           C  
ATOM     52  N   PRO A   7     -15.025   1.621 -26.471  1.00  0.00           N  
ATOM     53  CA  PRO A   7     -13.907   1.495 -27.401  1.00  0.00           C  
ATOM     54  C   PRO A   7     -13.845   0.089 -28.010  1.00  0.00           C  
ATOM     55  O   PRO A   7     -14.350  -0.883 -27.449  1.00  0.00           O  
ATOM     56  CB  PRO A   7     -12.653   1.842 -26.595  1.00  0.00           C  
ATOM     57  CG  PRO A   7     -13.176   2.649 -25.422  1.00  0.00           C  
ATOM     58  CD  PRO A   7     -14.558   2.041 -25.169  1.00  0.00           C  
ATOM     59  N   GLN A   8     -13.224  -0.020 -29.175  1.00  0.00           N  
ATOM     60  CA  GLN A   8     -13.002  -1.278 -29.886  1.00  0.00           C  
ATOM     61  C   GLN A   8     -11.522  -1.675 -29.789  1.00  0.00           C  
ATOM     62  O   GLN A   8     -10.678  -0.842 -29.446  1.00  0.00           O  
ATOM     63  CB  GLN A   8     -13.422  -1.094 -31.358  1.00  0.00           C  
ATOM     64  CG  GLN A   8     -14.923  -0.774 -31.541  1.00  0.00           C  
ATOM     65  CD  GLN A   8     -15.802  -2.010 -31.751  1.00  0.00           C  
ATOM     66  OE1 GLN A   8     -15.423  -2.976 -32.379  1.00  0.00           O  
ATOM     67  NE2 GLN A   8     -17.020  -2.006 -31.259  1.00  0.00           N  
ATOM     68  N   ALA A   9     -11.175  -2.894 -30.169  1.00  0.00           N  
ATOM     69  CA  ALA A   9      -9.781  -3.366 -30.167  1.00  0.00           C  
ATOM     70  C   ALA A   9      -8.817  -2.455 -30.957  1.00  0.00           C  
ATOM     71  O   ALA A   9      -7.661  -2.274 -30.568  1.00  0.00           O  
ATOM     72  CB  ALA A   9      -9.761  -4.788 -30.741  1.00  0.00           C  
ATOM     73  N   ALA A  10      -9.299  -1.844 -32.053  1.00  0.00           N  
ATOM     74  CA  ALA A  10      -8.540  -0.908 -32.873  1.00  0.00           C  
ATOM     75  C   ALA A  10      -8.614   0.558 -32.388  1.00  0.00           C  
ATOM     76  O   ALA A  10      -8.032   1.441 -33.020  1.00  0.00           O  
ATOM     77  CB  ALA A  10      -9.013  -1.045 -34.322  1.00  0.00           C  
ATOM     78  N   SER A  11      -9.346   0.848 -31.314  1.00  0.00           N  
ATOM     79  CA  SER A  11      -9.415   2.198 -30.757  1.00  0.00           C  
ATOM     80  C   SER A  11      -8.073   2.580 -30.117  1.00  0.00           C  
ATOM     81  O   SER A  11      -7.418   1.713 -29.542  1.00  0.00           O  
ATOM     82  CB  SER A  11     -10.527   2.332 -29.717  1.00  0.00           C  
ATOM     83  OG  SER A  11     -11.782   2.091 -30.316  1.00  0.00           O  
ATOM     84  N   PRO A  12      -7.682   3.869 -30.165  1.00  0.00           N  
ATOM     85  CA  PRO A  12      -6.463   4.327 -29.514  1.00  0.00           C  
ATOM     86  C   PRO A  12      -6.462   4.015 -28.010  1.00  0.00           C  
ATOM     87  O   PRO A  12      -7.504   4.101 -27.359  1.00  0.00           O  
ATOM     88  CB  PRO A  12      -6.403   5.837 -29.760  1.00  0.00           C  
ATOM     89  CG  PRO A  12      -7.259   6.039 -31.002  1.00  0.00           C  
ATOM     90  CD  PRO A  12      -8.334   4.960 -30.871  1.00  0.00           C  
ATOM     91  N   LEU A  13      -5.293   3.734 -27.461  1.00  0.00           N  
ATOM     92  CA  LEU A  13      -5.132   3.469 -26.026  1.00  0.00           C  
ATOM     93  C   LEU A  13      -5.698   4.611 -25.171  1.00  0.00           C  
ATOM     94  O   LEU A  13      -6.451   4.346 -24.236  1.00  0.00           O  
ATOM     95  CB  LEU A  13      -3.644   3.208 -25.734  1.00  0.00           C  
ATOM     96  CG  LEU A  13      -3.338   2.922 -24.245  1.00  0.00           C  
ATOM     97  CD1 LEU A  13      -4.080   1.694 -23.720  1.00  0.00           C  
ATOM     98  CD2 LEU A  13      -1.841   2.680 -24.068  1.00  0.00           C  
ATOM     99  N   ALA A  14      -5.461   5.862 -25.537  1.00  0.00           N  
ATOM    100  CA  ALA A  14      -6.014   7.024 -24.833  1.00  0.00           C  
ATOM    101  C   ALA A  14      -7.555   7.002 -24.746  1.00  0.00           C  
ATOM    102  O   ALA A  14      -8.131   7.404 -23.734  1.00  0.00           O  
ATOM    103  CB  ALA A  14      -5.520   8.282 -25.547  1.00  0.00           C  
ATOM    104  N   SER A  15      -8.240   6.494 -25.779  1.00  0.00           N  
ATOM    105  CA  SER A  15      -9.698   6.344 -25.772  1.00  0.00           C  
ATOM    106  C   SER A  15     -10.147   5.272 -24.786  1.00  0.00           C  
ATOM    107  O   SER A  15     -11.144   5.458 -24.096  1.00  0.00           O  
ATOM    108  CB  SER A  15     -10.232   5.999 -27.163  1.00  0.00           C  
ATOM    109  OG  SER A  15      -9.897   7.022 -28.084  1.00  0.00           O  
ATOM    110  N   TRP A  16      -9.409   4.166 -24.692  1.00  0.00           N  
ATOM    111  CA  TRP A  16      -9.645   3.130 -23.700  1.00  0.00           C  
ATOM    112  C   TRP A  16      -9.419   3.650 -22.280  1.00  0.00           C  
ATOM    113  O   TRP A  16     -10.304   3.501 -21.445  1.00  0.00           O  
ATOM    114  CB  TRP A  16      -8.751   1.923 -23.988  1.00  0.00           C  
ATOM    115  CG  TRP A  16      -9.339   0.971 -24.969  1.00  0.00           C  
ATOM    116  CD1 TRP A  16      -8.996   0.825 -26.269  1.00  0.00           C  
ATOM    117  CD2 TRP A  16     -10.404   0.005 -24.711  1.00  0.00           C  
ATOM    118  NE1 TRP A  16      -9.764  -0.175 -26.845  1.00  0.00           N  
ATOM    119  CE2 TRP A  16     -10.642  -0.702 -25.919  1.00  0.00           C  
ATOM    120  CE3 TRP A  16     -11.174  -0.336 -23.582  1.00  0.00           C  
ATOM    121  CZ2 TRP A  16     -11.620  -1.719 -26.010  1.00  0.00           C  
ATOM    122  CZ3 TRP A  16     -12.154  -1.346 -23.673  1.00  0.00           C  
ATOM    123  CH2 TRP A  16     -12.369  -2.018 -24.874  1.00  0.00           C  
ATOM    124  N   LEU A  17      -8.319   4.329 -22.016  1.00  0.00           N  
ATOM    125  CA  LEU A  17      -8.014   4.882 -20.695  1.00  0.00           C  
ATOM    126  C   LEU A  17      -9.093   5.881 -20.257  1.00  0.00           C  
ATOM    127  O   LEU A  17      -9.629   5.752 -19.158  1.00  0.00           O  
ATOM    128  CB  LEU A  17      -6.611   5.504 -20.684  1.00  0.00           C  
ATOM    129  CG  LEU A  17      -5.466   4.516 -20.979  1.00  0.00           C  
ATOM    130  CD1 LEU A  17      -4.127   5.253 -20.928  1.00  0.00           C  
ATOM    131  CD2 LEU A  17      -5.427   3.341 -19.998  1.00  0.00           C  
ATOM    132  N   SER A  18      -9.510   6.785 -21.140  1.00  0.00           N  
ATOM    133  CA  SER A  18     -10.621   7.708 -20.873  1.00  0.00           C  
ATOM    134  C   SER A  18     -11.939   6.967 -20.601  1.00  0.00           C  
ATOM    135  O   SER A  18     -12.736   7.420 -19.779  1.00  0.00           O  
ATOM    136  CB  SER A  18     -10.812   8.662 -22.051  1.00  0.00           C  
ATOM    137  OG  SER A  18     -11.824   9.622 -21.761  1.00  0.00           O  
ATOM    138  N   TYR A  19     -12.201   5.851 -21.280  1.00  0.00           N  
ATOM    139  CA  TYR A  19     -13.379   5.025 -21.013  1.00  0.00           C  
ATOM    140  C   TYR A  19     -13.309   4.389 -19.620  1.00  0.00           C  
ATOM    141  O   TYR A  19     -14.275   4.490 -18.867  1.00  0.00           O  
ATOM    142  CB  TYR A  19     -13.536   3.975 -22.121  1.00  0.00           C  
ATOM    143  CG  TYR A  19     -14.608   2.950 -21.862  1.00  0.00           C  
ATOM    144  CD1 TYR A  19     -14.258   1.621 -21.521  1.00  0.00           C  
ATOM    145  CD2 TYR A  19     -15.966   3.309 -21.961  1.00  0.00           C  
ATOM    146  CE1 TYR A  19     -15.259   0.666 -21.291  1.00  0.00           C  
ATOM    147  CE2 TYR A  19     -16.967   2.361 -21.729  1.00  0.00           C  
ATOM    148  CZ  TYR A  19     -16.619   1.040 -21.397  1.00  0.00           C  
ATOM    149  OH  TYR A  19     -17.607   0.113 -21.181  1.00  0.00           O  
ATOM    150  N   LEU A  20     -12.157   3.817 -19.256  1.00  0.00           N  
ATOM    151  CA  LEU A  20     -11.936   3.169 -17.965  1.00  0.00           C  
ATOM    152  C   LEU A  20     -12.009   4.161 -16.794  1.00  0.00           C  
ATOM    153  O   LEU A  20     -12.607   3.841 -15.772  1.00  0.00           O  
ATOM    154  CB  LEU A  20     -10.575   2.453 -17.968  1.00  0.00           C  
ATOM    155  CG  LEU A  20     -10.418   1.312 -18.992  1.00  0.00           C  
ATOM    156  CD1 LEU A  20      -9.026   0.697 -18.859  1.00  0.00           C  
ATOM    157  CD2 LEU A  20     -11.455   0.216 -18.807  1.00  0.00           C  
ATOM    158  N   GLU A  21     -11.473   5.367 -16.950  1.00  0.00           N  
ATOM    159  CA  GLU A  21     -11.543   6.433 -15.942  1.00  0.00           C  
ATOM    160  C   GLU A  21     -12.977   6.908 -15.677  1.00  0.00           C  
ATOM    161  O   GLU A  21     -13.301   7.351 -14.578  1.00  0.00           O  
ATOM    162  CB  GLU A  21     -10.715   7.622 -16.427  1.00  0.00           C  
ATOM    163  CG  GLU A  21      -9.209   7.377 -16.329  1.00  0.00           C  
ATOM    164  CD  GLU A  21      -8.380   8.455 -17.042  1.00  0.00           C  
ATOM    165  OE1 GLU A  21      -7.135   8.303 -17.042  1.00  0.00           O  
ATOM    166  OE2 GLU A  21      -8.979   9.399 -17.615  1.00  0.00           O  
ATOM    167  N   ASN A  22     -13.854   6.820 -16.683  1.00  0.00           N  
ATOM    168  CA  ASN A  22     -15.252   7.220 -16.585  1.00  0.00           C  
ATOM    169  C   ASN A  22     -16.202   6.077 -16.197  1.00  0.00           C  
ATOM    170  O   ASN A  22     -17.410   6.305 -16.096  1.00  0.00           O  
ATOM    171  CB  ASN A  22     -15.673   7.897 -17.899  1.00  0.00           C  
ATOM    172  CG  ASN A  22     -15.050   9.276 -18.064  1.00  0.00           C  
ATOM    173  OD1 ASN A  22     -15.353  10.213 -17.360  1.00  0.00           O  
ATOM    174  ND2 ASN A  22     -14.213   9.460 -19.054  1.00  0.00           N  
ATOM    175  N   LEU A  23     -15.683   4.849 -16.005  1.00  0.00           N  
ATOM    176  CA  LEU A  23     -16.494   3.755 -15.464  1.00  0.00           C  
ATOM    177  C   LEU A  23     -16.971   4.128 -14.056  1.00  0.00           C  
ATOM    178  O   LEU A  23     -16.228   4.677 -13.247  1.00  0.00           O  
ATOM    179  CB  LEU A  23     -15.717   2.422 -15.479  1.00  0.00           C  
ATOM    180  CG  LEU A  23     -15.563   1.789 -16.876  1.00  0.00           C  
ATOM    181  CD1 LEU A  23     -14.603   0.600 -16.813  1.00  0.00           C  
ATOM    182  CD2 LEU A  23     -16.896   1.284 -17.431  1.00  0.00           C  
ATOM    183  N   HIS A  24     -18.239   3.834 -13.759  1.00  0.00           N  
ATOM    184  CA  HIS A  24     -18.859   4.193 -12.484  1.00  0.00           C  
ATOM    185  C   HIS A  24     -18.230   3.397 -11.338  1.00  0.00           C  
ATOM    186  O   HIS A  24     -18.657   2.283 -11.038  1.00  0.00           O  
ATOM    187  CB  HIS A  24     -20.375   3.970 -12.570  1.00  0.00           C  
ATOM    188  CG  HIS A  24     -21.103   4.982 -13.409  1.00  0.00           C  
ATOM    189  ND1 HIS A  24     -20.965   5.193 -14.757  1.00  0.00           N  
ATOM    190  CD2 HIS A  24     -22.060   5.872 -12.981  1.00  0.00           C  
ATOM    191  CE1 HIS A  24     -21.795   6.172 -15.125  1.00  0.00           C  
ATOM    192  NE2 HIS A  24     -22.492   6.610 -14.071  1.00  0.00           N  
ATOM    193  N   SER A  25     -17.248   3.992 -10.676  1.00  0.00           N  
ATOM    194  CA  SER A  25     -16.563   3.373  -9.535  1.00  0.00           C  
ATOM    195  C   SER A  25     -17.345   3.470  -8.222  1.00  0.00           C  
ATOM    196  O   SER A  25     -17.145   2.648  -7.341  1.00  0.00           O  
ATOM    197  CB  SER A  25     -15.185   4.006  -9.369  1.00  0.00           C  
ATOM    198  OG  SER A  25     -15.301   5.414  -9.206  1.00  0.00           O  
ATOM    199  N   LYS A  26     -18.257   4.458  -8.078  1.00  0.00           N  
ATOM    200  CA  LYS A  26     -18.884   4.783  -6.790  1.00  0.00           C  
ATOM    201  C   LYS A  26     -19.816   3.711  -6.221  1.00  0.00           C  
ATOM    202  O   LYS A  26     -19.968   3.645  -5.008  1.00  0.00           O  
ATOM    203  CB  LYS A  26     -19.665   6.099  -6.886  1.00  0.00           C  
ATOM    204  CG  LYS A  26     -18.755   7.334  -6.923  1.00  0.00           C  
ATOM    205  CD  LYS A  26     -19.601   8.606  -6.810  1.00  0.00           C  
ATOM    206  CE  LYS A  26     -18.697   9.830  -6.749  1.00  0.00           C  
ATOM    207  NZ  LYS A  26     -19.471  11.085  -6.549  1.00  0.00           N  
ATOM    208  N   THR A  27     -20.486   2.954  -7.080  1.00  0.00           N  
ATOM    209  CA  THR A  27     -21.504   1.968  -6.681  1.00  0.00           C  
ATOM    210  C   THR A  27     -21.019   0.532  -6.853  1.00  0.00           C  
ATOM    211  O   THR A  27     -21.829  -0.382  -6.978  1.00  0.00           O  
ATOM    212  CB  THR A  27     -22.810   2.178  -7.473  1.00  0.00           C  
ATOM    213  OG1 THR A  27     -22.532   2.201  -8.846  1.00  0.00           O  
ATOM    214  CG2 THR A  27     -23.492   3.492  -7.103  1.00  0.00           C  
ATOM    215  N   ILE A  28     -19.720   0.348  -6.942  1.00  0.00           N  
ATOM    216  CA  ILE A  28     -19.139  -0.976  -7.139  1.00  0.00           C  
ATOM    217  C   ILE A  28     -18.969  -1.634  -5.775  1.00  0.00           C  
ATOM    218  O   ILE A  28     -18.332  -1.065  -4.890  1.00  0.00           O  
ATOM    219  CB  ILE A  28     -17.813  -0.881  -7.929  1.00  0.00           C  
ATOM    220  CG1 ILE A  28     -18.087  -0.314  -9.334  1.00  0.00           C  
ATOM    221  CG2 ILE A  28     -17.190  -2.263  -8.038  1.00  0.00           C  
ATOM    222  CD1 ILE A  28     -16.839  -0.216 -10.215  1.00  0.00           C  
ATOM    223  N   ASP A  29     -19.507  -2.847  -5.648  1.00  0.00           N  
ATOM    224  CA  ASP A  29     -19.319  -3.664  -4.460  1.00  0.00           C  
ATOM    225  C   ASP A  29     -17.828  -3.867  -4.183  1.00  0.00           C  
ATOM    226  O   ASP A  29     -17.056  -4.239  -5.073  1.00  0.00           O  
ATOM    227  CB  ASP A  29     -20.023  -5.015  -4.607  1.00  0.00           C  
ATOM    228  CG  ASP A  29     -21.546  -4.876  -4.743  1.00  0.00           C  
ATOM    229  OD1 ASP A  29     -22.092  -3.925  -4.142  1.00  0.00           O  
ATOM    230  OD2 ASP A  29     -22.124  -5.692  -5.491  1.00  0.00           O  
ATOM    231  N   LEU A  30     -17.428  -3.625  -2.941  1.00  0.00           N  
ATOM    232  CA  LEU A  30     -16.100  -3.991  -2.501  1.00  0.00           C  
ATOM    233  C   LEU A  30     -15.952  -5.507  -2.469  1.00  0.00           C  
ATOM    234  O   LEU A  30     -16.883  -6.229  -2.140  1.00  0.00           O  
ATOM    235  CB  LEU A  30     -15.824  -3.426  -1.106  1.00  0.00           C  
ATOM    236  CG  LEU A  30     -15.542  -1.916  -1.084  1.00  0.00           C  
ATOM    237  CD1 LEU A  30     -15.419  -1.553   0.383  1.00  0.00           C  
ATOM    238  CD2 LEU A  30     -14.247  -1.526  -1.763  1.00  0.00           C  
ATOM    239  N   GLY A  31     -14.747  -5.968  -2.763  1.00  0.00           N  
ATOM    240  CA  GLY A  31     -14.454  -7.387  -2.764  1.00  0.00           C  
ATOM    241  C   GLY A  31     -13.808  -7.820  -4.073  1.00  0.00           C  
ATOM    242  O   GLY A  31     -13.575  -7.023  -4.982  1.00  0.00           O  
ATOM    243  N   LEU A  32     -13.504  -9.099  -4.129  1.00  0.00           N  
ATOM    244  CA  LEU A  32     -12.832  -9.706  -5.266  1.00  0.00           C  
ATOM    245  C   LEU A  32     -13.765 -10.585  -6.107  1.00  0.00           C  
ATOM    246  O   LEU A  32     -13.334 -11.106  -7.124  1.00  0.00           O  
ATOM    247  CB  LEU A  32     -11.595 -10.491  -4.777  1.00  0.00           C  
ATOM    248  CG  LEU A  32     -10.516  -9.637  -4.089  1.00  0.00           C  
ATOM    249  CD1 LEU A  32      -9.330 -10.528  -3.706  1.00  0.00           C  
ATOM    250  CD2 LEU A  32      -9.987  -8.505  -4.990  1.00  0.00           C  
ATOM    251  N   GLU A  33     -15.045 -10.733  -5.721  1.00  0.00           N  
ATOM    252  CA  GLU A  33     -15.963 -11.638  -6.410  1.00  0.00           C  
ATOM    253  C   GLU A  33     -16.139 -11.252  -7.880  1.00  0.00           C  
ATOM    254  O   GLU A  33     -16.004 -12.098  -8.761  1.00  0.00           O  
ATOM    255  CB  GLU A  33     -17.353 -11.693  -5.739  1.00  0.00           C  
ATOM    256  CG  GLU A  33     -17.372 -12.289  -4.317  1.00  0.00           C  
ATOM    257  CD  GLU A  33     -17.176 -11.258  -3.197  1.00  0.00           C  
ATOM    258  OE1 GLU A  33     -17.194 -11.695  -2.029  1.00  0.00           O  
ATOM    259  OE2 GLU A  33     -16.976 -10.062  -3.524  1.00  0.00           O  
ATOM    260  N   ARG A  34     -16.382  -9.953  -8.158  1.00  0.00           N  
ATOM    261  CA  ARG A  34     -16.615  -9.458  -9.518  1.00  0.00           C  
ATOM    262  C   ARG A  34     -15.410  -9.710 -10.422  1.00  0.00           C  
ATOM    263  O   ARG A  34     -15.540 -10.338 -11.471  1.00  0.00           O  
ATOM    264  CB  ARG A  34     -16.942  -7.953  -9.493  1.00  0.00           C  
ATOM    265  CG  ARG A  34     -18.289  -7.625  -8.824  1.00  0.00           C  
ATOM    266  CD  ARG A  34     -18.591  -6.121  -8.814  1.00  0.00           C  
ATOM    267  NE  ARG A  34     -17.587  -5.369  -8.039  1.00  0.00           N  
ATOM    268  CZ  ARG A  34     -16.503  -4.747  -8.507  1.00  0.00           C  
ATOM    269  NH1 ARG A  34     -16.299  -4.555  -9.770  1.00  0.00           N  
ATOM    270  NH2 ARG A  34     -15.589  -4.330  -7.688  1.00  0.00           N  
ATOM    271  N   VAL A  35     -14.234  -9.245  -9.994  1.00  0.00           N  
ATOM    272  CA  VAL A  35     -13.005  -9.382 -10.776  1.00  0.00           C  
ATOM    273  C   VAL A  35     -12.590 -10.854 -10.921  1.00  0.00           C  
ATOM    274  O   VAL A  35     -12.173 -11.264 -11.998  1.00  0.00           O  
ATOM    275  CB  VAL A  35     -11.890  -8.475 -10.219  1.00  0.00           C  
ATOM    276  CG1 VAL A  35     -11.469  -8.811  -8.786  1.00  0.00           C  
ATOM    277  CG2 VAL A  35     -10.662  -8.482 -11.118  1.00  0.00           C  
ATOM    278  N   SER A  36     -12.801 -11.680  -9.892  1.00  0.00           N  
ATOM    279  CA  SER A  36     -12.538 -13.121  -9.937  1.00  0.00           C  
ATOM    280  C   SER A  36     -13.435 -13.839 -10.944  1.00  0.00           C  
ATOM    281  O   SER A  36     -12.965 -14.691 -11.690  1.00  0.00           O  
ATOM    282  CB  SER A  36     -12.738 -13.765  -8.566  1.00  0.00           C  
ATOM    283  OG  SER A  36     -11.839 -13.217  -7.629  1.00  0.00           O  
ATOM    284  N   LEU A  37     -14.712 -13.453 -11.010  1.00  0.00           N  
ATOM    285  CA  LEU A  37     -15.665 -14.011 -11.970  1.00  0.00           C  
ATOM    286  C   LEU A  37     -15.243 -13.729 -13.412  1.00  0.00           C  
ATOM    287  O   LEU A  37     -15.265 -14.632 -14.255  1.00  0.00           O  
ATOM    288  CB  LEU A  37     -17.065 -13.444 -11.659  1.00  0.00           C  
ATOM    289  CG  LEU A  37     -18.076 -14.535 -11.261  1.00  0.00           C  
ATOM    290  CD1 LEU A  37     -19.041 -14.016 -10.196  1.00  0.00           C  
ATOM    291  CD2 LEU A  37     -18.881 -14.990 -12.465  1.00  0.00           C  
ATOM    292  N   VAL A  38     -14.814 -12.499 -13.692  1.00  0.00           N  
ATOM    293  CA  VAL A  38     -14.326 -12.134 -15.028  1.00  0.00           C  
ATOM    294  C   VAL A  38     -12.994 -12.828 -15.340  1.00  0.00           C  
ATOM    295  O   VAL A  38     -12.833 -13.380 -16.426  1.00  0.00           O  
ATOM    296  CB  VAL A  38     -14.216 -10.605 -15.204  1.00  0.00           C  
ATOM    297  CG1 VAL A  38     -13.806 -10.249 -16.629  1.00  0.00           C  
ATOM    298  CG2 VAL A  38     -15.566  -9.924 -14.940  1.00  0.00           C  
ATOM    299  N   ALA A  39     -12.073 -12.906 -14.367  1.00  0.00           N  
ATOM    300  CA  ALA A  39     -10.807 -13.617 -14.526  1.00  0.00           C  
ATOM    301  C   ALA A  39     -11.008 -15.113 -14.824  1.00  0.00           C  
ATOM    302  O   ALA A  39     -10.315 -15.675 -15.678  1.00  0.00           O  
ATOM    303  CB  ALA A  39      -9.982 -13.438 -13.254  1.00  0.00           C  
ATOM    304  N   ALA A  40     -11.992 -15.746 -14.170  1.00  0.00           N  
ATOM    305  CA  ALA A  40     -12.350 -17.136 -14.427  1.00  0.00           C  
ATOM    306  C   ALA A  40     -12.900 -17.330 -15.849  1.00  0.00           C  
ATOM    307  O   ALA A  40     -12.484 -18.266 -16.538  1.00  0.00           O  
ATOM    308  CB  ALA A  40     -13.348 -17.595 -13.356  1.00  0.00           C  
ATOM    309  N   ARG A  41     -13.757 -16.418 -16.329  1.00  0.00           N  
ATOM    310  CA  ARG A  41     -14.268 -16.436 -17.715  1.00  0.00           C  
ATOM    311  C   ARG A  41     -13.149 -16.305 -18.749  1.00  0.00           C  
ATOM    312  O   ARG A  41     -13.194 -16.980 -19.776  1.00  0.00           O  
ATOM    313  CB  ARG A  41     -15.289 -15.309 -17.924  1.00  0.00           C  
ATOM    314  CG  ARG A  41     -16.620 -15.539 -17.196  1.00  0.00           C  
ATOM    315  CD  ARG A  41     -17.501 -14.300 -17.361  1.00  0.00           C  
ATOM    316  NE  ARG A  41     -18.778 -14.413 -16.624  1.00  0.00           N  
ATOM    317  CZ  ARG A  41     -19.740 -13.505 -16.608  1.00  0.00           C  
ATOM    318  NH1 ARG A  41     -19.652 -12.392 -17.284  1.00  0.00           N  
ATOM    319  NH2 ARG A  41     -20.805 -13.695 -15.898  1.00  0.00           N  
ATOM    320  N   LEU A  42     -12.157 -15.482 -18.458  1.00  0.00           N  
ATOM    321  CA  LEU A  42     -10.979 -15.281 -19.319  1.00  0.00           C  
ATOM    322  C   LEU A  42      -9.945 -16.417 -19.212  1.00  0.00           C  
ATOM    323  O   LEU A  42      -9.056 -16.518 -20.060  1.00  0.00           O  
ATOM    324  CB  LEU A  42     -10.337 -13.937 -18.943  1.00  0.00           C  
ATOM    325  CG  LEU A  42     -11.159 -12.704 -19.345  1.00  0.00           C  
ATOM    326  CD1 LEU A  42     -10.617 -11.484 -18.611  1.00  0.00           C  
ATOM    327  CD2 LEU A  42     -11.070 -12.452 -20.849  1.00  0.00           C  
ATOM    328  N   GLY A  43     -10.023 -17.249 -18.175  1.00  0.00           N  
ATOM    329  CA  GLY A  43      -9.031 -18.307 -17.917  1.00  0.00           C  
ATOM    330  C   GLY A  43      -7.650 -17.772 -17.514  1.00  0.00           C  
ATOM    331  O   GLY A  43      -6.634 -18.390 -17.835  1.00  0.00           O  
ATOM    332  N   VAL A  44      -7.601 -16.629 -16.812  1.00  0.00           N  
ATOM    333  CA  VAL A  44      -6.358 -15.900 -16.493  1.00  0.00           C  
ATOM    334  C   VAL A  44      -5.967 -15.919 -15.016  1.00  0.00           C  
ATOM    335  O   VAL A  44      -4.969 -15.311 -14.647  1.00  0.00           O  
ATOM    336  CB  VAL A  44      -6.372 -14.461 -17.041  1.00  0.00           C  
ATOM    337  CG1 VAL A  44      -6.552 -14.450 -18.558  1.00  0.00           C  
ATOM    338  CG2 VAL A  44      -7.463 -13.604 -16.384  1.00  0.00           C  
ATOM    339  N   LEU A  45      -6.693 -16.656 -14.158  1.00  0.00           N  
ATOM    340  CA  LEU A  45      -6.373 -16.790 -12.720  1.00  0.00           C  
ATOM    341  C   LEU A  45      -4.990 -17.397 -12.446  1.00  0.00           C  
ATOM    342  O   LEU A  45      -4.416 -17.179 -11.386  1.00  0.00           O  
ATOM    343  CB  LEU A  45      -7.446 -17.662 -12.043  1.00  0.00           C  
ATOM    344  CG  LEU A  45      -8.799 -16.962 -11.827  1.00  0.00           C  
ATOM    345  CD1 LEU A  45      -9.835 -17.977 -11.357  1.00  0.00           C  
ATOM    346  CD2 LEU A  45      -8.707 -15.850 -10.777  1.00  0.00           C  
ATOM    347  N   LYS A  46      -4.436 -18.135 -13.408  1.00  0.00           N  
ATOM    348  CA  LYS A  46      -3.066 -18.634 -13.359  1.00  0.00           C  
ATOM    349  C   LYS A  46      -2.287 -18.086 -14.567  1.00  0.00           C  
ATOM    350  O   LYS A  46      -2.205 -18.765 -15.588  1.00  0.00           O  
ATOM    351  CB  LYS A  46      -3.074 -20.165 -13.234  1.00  0.00           C  
ATOM    352  CG  LYS A  46      -1.686 -20.656 -12.822  1.00  0.00           C  
ATOM    353  CD  LYS A  46      -1.676 -22.141 -12.419  1.00  0.00           C  
ATOM    354  CE  LYS A  46      -0.289 -22.450 -11.861  1.00  0.00           C  
ATOM    355  NZ  LYS A  46      -0.188 -23.797 -11.241  1.00  0.00           N  
ATOM    356  N   PRO A  47      -1.747 -16.849 -14.478  1.00  0.00           N  
ATOM    357  CA  PRO A  47      -1.099 -16.177 -15.606  1.00  0.00           C  
ATOM    358  C   PRO A  47       0.223 -16.837 -16.025  1.00  0.00           C  
ATOM    359  O   PRO A  47       0.607 -16.743 -17.183  1.00  0.00           O  
ATOM    360  CB  PRO A  47      -0.884 -14.737 -15.136  1.00  0.00           C  
ATOM    361  CG  PRO A  47      -0.754 -14.866 -13.617  1.00  0.00           C  
ATOM    362  CD  PRO A  47      -1.739 -15.995 -13.299  1.00  0.00           C  
ATOM    363  N   ALA A  48       0.890 -17.544 -15.105  1.00  0.00           N  
ATOM    364  CA  ALA A  48       2.080 -18.345 -15.355  1.00  0.00           C  
ATOM    365  C   ALA A  48       2.121 -19.561 -14.411  1.00  0.00           C  
ATOM    366  O   ALA A  48       1.378 -19.601 -13.425  1.00  0.00           O  
ATOM    367  CB  ALA A  48       3.319 -17.456 -15.175  1.00  0.00           C  
ATOM    368  N   PRO A  49       2.987 -20.568 -14.672  1.00  0.00           N  
ATOM    369  CA  PRO A  49       3.199 -21.695 -13.753  1.00  0.00           C  
ATOM    370  C   PRO A  49       3.658 -21.277 -12.355  1.00  0.00           C  
ATOM    371  O   PRO A  49       3.277 -21.937 -11.392  1.00  0.00           O  
ATOM    372  CB  PRO A  49       4.246 -22.574 -14.432  1.00  0.00           C  
ATOM    373  CG  PRO A  49       4.069 -22.263 -15.914  1.00  0.00           C  
ATOM    374  CD  PRO A  49       3.717 -20.778 -15.901  1.00  0.00           C  
ATOM    375  N   PHE A  50       4.436 -20.190 -12.253  1.00  0.00           N  
ATOM    376  CA  PHE A  50       4.941 -19.635 -11.003  1.00  0.00           C  
ATOM    377  C   PHE A  50       4.607 -18.144 -10.886  1.00  0.00           C  
ATOM    378  O   PHE A  50       4.810 -17.378 -11.830  1.00  0.00           O  
ATOM    379  CB  PHE A  50       6.446 -19.885 -10.902  1.00  0.00           C  
ATOM    380  CG  PHE A  50       6.941 -19.842  -9.470  1.00  0.00           C  
ATOM    381  CD1 PHE A  50       7.170 -18.610  -8.831  1.00  0.00           C  
ATOM    382  CD2 PHE A  50       7.113 -21.040  -8.757  1.00  0.00           C  
ATOM    383  CE1 PHE A  50       7.555 -18.584  -7.484  1.00  0.00           C  
ATOM    384  CE2 PHE A  50       7.507 -21.019  -7.411  1.00  0.00           C  
ATOM    385  CZ  PHE A  50       7.719 -19.785  -6.769  1.00  0.00           C  
ATOM    386  N   VAL A  51       4.102 -17.720  -9.720  1.00  0.00           N  
ATOM    387  CA  VAL A  51       3.683 -16.336  -9.466  1.00  0.00           C  
ATOM    388  C   VAL A  51       4.280 -15.813  -8.166  1.00  0.00           C  
ATOM    389  O   VAL A  51       4.081 -16.386  -7.098  1.00  0.00           O  
ATOM    390  CB  VAL A  51       2.151 -16.187  -9.467  1.00  0.00           C  
ATOM    391  CG1 VAL A  51       1.732 -14.734  -9.242  1.00  0.00           C  
ATOM    392  CG2 VAL A  51       1.545 -16.641 -10.805  1.00  0.00           C  
ATOM    393  N   PHE A  52       4.961 -14.669  -8.258  1.00  0.00           N  
ATOM    394  CA  PHE A  52       5.296 -13.836  -7.112  1.00  0.00           C  
ATOM    395  C   PHE A  52       4.264 -12.713  -6.995  1.00  0.00           C  
ATOM    396  O   PHE A  52       4.001 -12.017  -7.972  1.00  0.00           O  
ATOM    397  CB  PHE A  52       6.697 -13.239  -7.247  1.00  0.00           C  
ATOM    398  CG  PHE A  52       7.815 -14.254  -7.241  1.00  0.00           C  
ATOM    399  CD1 PHE A  52       8.524 -14.517  -6.050  1.00  0.00           C  
ATOM    400  CD2 PHE A  52       8.187 -14.906  -8.423  1.00  0.00           C  
ATOM    401  CE1 PHE A  52       9.573 -15.425  -6.036  1.00  0.00           C  
ATOM    402  CE2 PHE A  52       9.248 -15.835  -8.421  1.00  0.00           C  
ATOM    403  CZ  PHE A  52       9.951 -16.096  -7.225  1.00  0.00           C  
ATOM    404  N   THR A  53       3.724 -12.483  -5.795  1.00  0.00           N  
ATOM    405  CA  THR A  53       2.921 -11.286  -5.510  1.00  0.00           C  
ATOM    406  C   THR A  53       3.623 -10.430  -4.469  1.00  0.00           C  
ATOM    407  O   THR A  53       3.997 -10.923  -3.405  1.00  0.00           O  
ATOM    408  CB  THR A  53       1.489 -11.646  -5.092  1.00  0.00           C  
ATOM    409  OG1 THR A  53       0.864 -12.354  -6.134  1.00  0.00           O  
ATOM    410  CG2 THR A  53       0.632 -10.403  -4.857  1.00  0.00           C  
ATOM    411  N   VAL A  54       3.818  -9.142  -4.763  1.00  0.00           N  
ATOM    412  CA  VAL A  54       4.642  -8.230  -3.957  1.00  0.00           C  
ATOM    413  C   VAL A  54       3.813  -7.069  -3.432  1.00  0.00           C  
ATOM    414  O   VAL A  54       3.480  -6.127  -4.153  1.00  0.00           O  
ATOM    415  CB  VAL A  54       5.887  -7.759  -4.737  1.00  0.00           C  
ATOM    416  CG1 VAL A  54       6.811  -6.934  -3.838  1.00  0.00           C  
ATOM    417  CG2 VAL A  54       6.705  -8.948  -5.280  1.00  0.00           C  
ATOM    418  N   ALA A  55       3.516  -7.107  -2.132  1.00  0.00           N  
ATOM    419  CA  ALA A  55       2.920  -6.031  -1.366  1.00  0.00           C  
ATOM    420  C   ALA A  55       3.992  -5.230  -0.598  1.00  0.00           C  
ATOM    421  O   ALA A  55       5.156  -5.612  -0.516  1.00  0.00           O  
ATOM    422  CB  ALA A  55       1.856  -6.608  -0.426  1.00  0.00           C  
ATOM    423  N   GLY A  56       3.579  -4.108  -0.003  1.00  0.00           N  
ATOM    424  CA  GLY A  56       4.455  -3.250   0.781  1.00  0.00           C  
ATOM    425  C   GLY A  56       4.076  -1.780   0.631  1.00  0.00           C  
ATOM    426  O   GLY A  56       3.463  -1.398  -0.363  1.00  0.00           O  
ATOM    427  N   THR A  57       4.436  -0.943   1.604  1.00  0.00           N  
ATOM    428  CA  THR A  57       4.208   0.503   1.492  1.00  0.00           C  
ATOM    429  C   THR A  57       5.187   1.106   0.486  1.00  0.00           C  
ATOM    430  O   THR A  57       4.768   1.679  -0.514  1.00  0.00           O  
ATOM    431  CB  THR A  57       4.305   1.191   2.856  1.00  0.00           C  
ATOM    432  OG1 THR A  57       3.402   0.586   3.741  1.00  0.00           O  
ATOM    433  CG2 THR A  57       3.933   2.665   2.754  1.00  0.00           C  
ATOM    434  N   ASN A  58       6.477   0.872   0.696  1.00  0.00           N  
ATOM    435  CA  ASN A  58       7.543   1.264  -0.213  1.00  0.00           C  
ATOM    436  C   ASN A  58       8.346   0.039  -0.673  1.00  0.00           C  
ATOM    437  O   ASN A  58       8.364  -1.001  -0.016  1.00  0.00           O  
ATOM    438  CB  ASN A  58       8.441   2.300   0.485  1.00  0.00           C  
ATOM    439  CG  ASN A  58       7.684   3.577   0.785  1.00  0.00           C  
ATOM    440  OD1 ASN A  58       7.026   4.155  -0.066  1.00  0.00           O  
ATOM    441  ND2 ASN A  58       7.743   4.047   2.016  1.00  0.00           N  
ATOM    442  N   GLY A  59       9.024   0.154  -1.803  1.00  0.00           N  
ATOM    443  CA  GLY A  59       9.960  -0.853  -2.287  1.00  0.00           C  
ATOM    444  C   GLY A  59       9.369  -1.948  -3.178  1.00  0.00           C  
ATOM    445  O   GLY A  59      10.143  -2.730  -3.723  1.00  0.00           O  
ATOM    446  N   LYS A  60       8.046  -1.999  -3.391  1.00  0.00           N  
ATOM    447  CA  LYS A  60       7.401  -2.999  -4.256  1.00  0.00           C  
ATOM    448  C   LYS A  60       8.033  -3.063  -5.649  1.00  0.00           C  
ATOM    449  O   LYS A  60       8.611  -4.082  -5.999  1.00  0.00           O  
ATOM    450  CB  LYS A  60       5.887  -2.733  -4.394  1.00  0.00           C  
ATOM    451  CG  LYS A  60       5.128  -2.729  -3.060  1.00  0.00           C  
ATOM    452  CD  LYS A  60       3.605  -2.704  -3.287  1.00  0.00           C  
ATOM    453  CE  LYS A  60       3.094  -1.433  -3.993  1.00  0.00           C  
ATOM    454  NZ  LYS A  60       3.079  -0.267  -3.097  1.00  0.00           N  
ATOM    455  N   GLY A  61       8.008  -1.948  -6.388  1.00  0.00           N  
ATOM    456  CA  GLY A  61       8.503  -1.904  -7.766  1.00  0.00           C  
ATOM    457  C   GLY A  61       9.973  -2.289  -7.918  1.00  0.00           C  
ATOM    458  O   GLY A  61      10.334  -3.012  -8.842  1.00  0.00           O  
ATOM    459  N   THR A  62      10.852  -1.863  -6.995  1.00  0.00           N  
ATOM    460  CA  THR A  62      12.278  -2.223  -7.051  1.00  0.00           C  
ATOM    461  C   THR A  62      12.545  -3.668  -6.621  1.00  0.00           C  
ATOM    462  O   THR A  62      13.445  -4.292  -7.181  1.00  0.00           O  
ATOM    463  CB  THR A  62      13.151  -1.261  -6.232  1.00  0.00           C  
ATOM    464  OG1 THR A  62      12.614  -1.044  -4.950  1.00  0.00           O  
ATOM    465  CG2 THR A  62      13.232   0.106  -6.908  1.00  0.00           C  
ATOM    466  N   THR A  63      11.733  -4.228  -5.722  1.00  0.00           N  
ATOM    467  CA  THR A  63      11.769  -5.662  -5.400  1.00  0.00           C  
ATOM    468  C   THR A  63      11.338  -6.493  -6.609  1.00  0.00           C  
ATOM    469  O   THR A  63      12.053  -7.407  -7.000  1.00  0.00           O  
ATOM    470  CB  THR A  63      10.895  -5.971  -4.176  1.00  0.00           C  
ATOM    471  OG1 THR A  63      11.342  -5.221  -3.080  1.00  0.00           O  
ATOM    472  CG2 THR A  63      10.942  -7.437  -3.752  1.00  0.00           C  
ATOM    473  N   CYS A  64      10.229  -6.121  -7.262  1.00  0.00           N  
ATOM    474  CA  CYS A  64       9.781  -6.758  -8.499  1.00  0.00           C  
ATOM    475  C   CYS A  64      10.858  -6.684  -9.596  1.00  0.00           C  
ATOM    476  O   CYS A  64      11.133  -7.682 -10.259  1.00  0.00           O  
ATOM    477  CB  CYS A  64       8.491  -6.086  -9.004  1.00  0.00           C  
ATOM    478  SG  CYS A  64       7.128  -6.316  -7.830  1.00  0.00           S  
ATOM    479  N   ARG A  65      11.499  -5.523  -9.757  1.00  0.00           N  
ATOM    480  CA  ARG A  65      12.557  -5.327 -10.758  1.00  0.00           C  
ATOM    481  C   ARG A  65      13.785  -6.186 -10.482  1.00  0.00           C  
ATOM    482  O   ARG A  65      14.382  -6.690 -11.428  1.00  0.00           O  
ATOM    483  CB  ARG A  65      12.904  -3.835 -10.830  1.00  0.00           C  
ATOM    484  CG  ARG A  65      13.935  -3.494 -11.923  1.00  0.00           C  
ATOM    485  CD  ARG A  65      13.432  -3.868 -13.321  1.00  0.00           C  
ATOM    486  NE  ARG A  65      14.345  -3.390 -14.366  1.00  0.00           N  
ATOM    487  CZ  ARG A  65      14.072  -3.290 -15.658  1.00  0.00           C  
ATOM    488  NH1 ARG A  65      12.911  -3.644 -16.142  1.00  0.00           N  
ATOM    489  NH2 ARG A  65      14.956  -2.829 -16.480  1.00  0.00           N  
ATOM    490  N   THR A  66      14.170  -6.367  -9.225  1.00  0.00           N  
ATOM    491  CA  THR A  66      15.284  -7.248  -8.860  1.00  0.00           C  
ATOM    492  C   THR A  66      14.948  -8.713  -9.156  1.00  0.00           C  
ATOM    493  O   THR A  66      15.757  -9.391  -9.770  1.00  0.00           O  
ATOM    494  CB  THR A  66      15.678  -7.076  -7.384  1.00  0.00           C  
ATOM    495  OG1 THR A  66      15.972  -5.727  -7.106  1.00  0.00           O  
ATOM    496  CG2 THR A  66      16.925  -7.881  -7.025  1.00  0.00           C  
ATOM    497  N   LEU A  67      13.748  -9.172  -8.797  1.00  0.00           N  
ATOM    498  CA  LEU A  67      13.271 -10.512  -9.155  1.00  0.00           C  
ATOM    499  C   LEU A  67      13.277 -10.716 -10.675  1.00  0.00           C  
ATOM    500  O   LEU A  67      13.860 -11.687 -11.153  1.00  0.00           O  
ATOM    501  CB  LEU A  67      11.850 -10.739  -8.606  1.00  0.00           C  
ATOM    502  CG  LEU A  67      11.768 -10.972  -7.087  1.00  0.00           C  
ATOM    503  CD1 LEU A  67      10.314 -10.898  -6.633  1.00  0.00           C  
ATOM    504  CD2 LEU A  67      12.320 -12.342  -6.711  1.00  0.00           C  
ATOM    505  N   GLU A  68      12.706  -9.784 -11.423  1.00  0.00           N  
ATOM    506  CA  GLU A  68      12.692  -9.787 -12.894  1.00  0.00           C  
ATOM    507  C   GLU A  68      14.104  -9.888 -13.469  1.00  0.00           C  
ATOM    508  O   GLU A  68      14.366 -10.746 -14.307  1.00  0.00           O  
ATOM    509  CB  GLU A  68      11.986  -8.502 -13.373  1.00  0.00           C  
ATOM    510  CG  GLU A  68      11.954  -8.292 -14.891  1.00  0.00           C  
ATOM    511  CD  GLU A  68      11.331  -6.924 -15.252  1.00  0.00           C  
ATOM    512  OE1 GLU A  68      10.614  -6.798 -16.261  1.00  0.00           O  
ATOM    513  OE2 GLU A  68      11.539  -5.935 -14.516  1.00  0.00           O  
ATOM    514  N   SER A  69      15.031  -9.048 -12.997  1.00  0.00           N  
ATOM    515  CA  SER A  69      16.401  -8.992 -13.501  1.00  0.00           C  
ATOM    516  C   SER A  69      17.154 -10.311 -13.271  1.00  0.00           C  
ATOM    517  O   SER A  69      17.786 -10.819 -14.194  1.00  0.00           O  
ATOM    518  CB  SER A  69      17.132  -7.828 -12.845  1.00  0.00           C  
ATOM    519  OG  SER A  69      18.363  -7.585 -13.506  1.00  0.00           O  
ATOM    520  N   ILE A  70      17.039 -10.897 -12.076  1.00  0.00           N  
ATOM    521  CA  ILE A  70      17.694 -12.166 -11.758  1.00  0.00           C  
ATOM    522  C   ILE A  70      17.076 -13.322 -12.562  1.00  0.00           C  
ATOM    523  O   ILE A  70      17.800 -14.117 -13.153  1.00  0.00           O  
ATOM    524  CB  ILE A  70      17.637 -12.458 -10.238  1.00  0.00           C  
ATOM    525  CG1 ILE A  70      18.429 -11.404  -9.424  1.00  0.00           C  
ATOM    526  CG2 ILE A  70      18.215 -13.856  -9.960  1.00  0.00           C  
ATOM    527  CD1 ILE A  70      18.153 -11.455  -7.921  1.00  0.00           C  
ATOM    528  N   LEU A  71      15.746 -13.411 -12.608  1.00  0.00           N  
ATOM    529  CA  LEU A  71      15.052 -14.488 -13.311  1.00  0.00           C  
ATOM    530  C   LEU A  71      15.302 -14.434 -14.828  1.00  0.00           C  
ATOM    531  O   LEU A  71      15.510 -15.472 -15.448  1.00  0.00           O  
ATOM    532  CB  LEU A  71      13.555 -14.419 -12.993  1.00  0.00           C  
ATOM    533  CG  LEU A  71      13.202 -14.838 -11.555  1.00  0.00           C  
ATOM    534  CD1 LEU A  71      11.763 -14.432 -11.239  1.00  0.00           C  
ATOM    535  CD2 LEU A  71      13.320 -16.353 -11.367  1.00  0.00           C  
ATOM    536  N   MET A  72      15.357 -13.232 -15.419  1.00  0.00           N  
ATOM    537  CA  MET A  72      15.746 -13.070 -16.819  1.00  0.00           C  
ATOM    538  C   MET A  72      17.209 -13.465 -17.060  1.00  0.00           C  
ATOM    539  O   MET A  72      17.491 -14.146 -18.046  1.00  0.00           O  
ATOM    540  CB  MET A  72      15.521 -11.620 -17.271  1.00  0.00           C  
ATOM    541  CG  MET A  72      14.035 -11.310 -17.511  1.00  0.00           C  
ATOM    542  SD  MET A  72      13.720  -9.615 -18.087  1.00  0.00           S  
ATOM    543  CE  MET A  72      14.752  -9.560 -19.573  1.00  0.00           C  
ATOM    544  N   ALA A  73      18.135 -13.110 -16.161  1.00  0.00           N  
ATOM    545  CA  ALA A  73      19.530 -13.533 -16.249  1.00  0.00           C  
ATOM    546  C   ALA A  73      19.681 -15.067 -16.134  1.00  0.00           C  
ATOM    547  O   ALA A  73      20.570 -15.649 -16.752  1.00  0.00           O  
ATOM    548  CB  ALA A  73      20.339 -12.803 -15.172  1.00  0.00           C  
ATOM    549  N   ALA A  74      18.774 -15.719 -15.409  1.00  0.00           N  
ATOM    550  CA  ALA A  74      18.695 -17.181 -15.318  1.00  0.00           C  
ATOM    551  C   ALA A  74      18.029 -17.852 -16.538  1.00  0.00           C  
ATOM    552  O   ALA A  74      17.992 -19.077 -16.615  1.00  0.00           O  
ATOM    553  CB  ALA A  74      17.994 -17.541 -14.007  1.00  0.00           C  
ATOM    554  N   GLY A  75      17.499 -17.069 -17.490  1.00  0.00           N  
ATOM    555  CA  GLY A  75      16.895 -17.568 -18.730  1.00  0.00           C  
ATOM    556  C   GLY A  75      15.386 -17.796 -18.683  1.00  0.00           C  
ATOM    557  O   GLY A  75      14.826 -18.283 -19.669  1.00  0.00           O  
ATOM    558  N   TYR A  76      14.709 -17.424 -17.609  1.00  0.00           N  
ATOM    559  CA  TYR A  76      13.250 -17.515 -17.513  1.00  0.00           C  
ATOM    560  C   TYR A  76      12.558 -16.458 -18.386  1.00  0.00           C  
ATOM    561  O   TYR A  76      13.041 -15.340 -18.576  1.00  0.00           O  
ATOM    562  CB  TYR A  76      12.788 -17.388 -16.059  1.00  0.00           C  
ATOM    563  CG  TYR A  76      13.188 -18.561 -15.185  1.00  0.00           C  
ATOM    564  CD1 TYR A  76      12.391 -19.722 -15.160  1.00  0.00           C  
ATOM    565  CD2 TYR A  76      14.339 -18.499 -14.386  1.00  0.00           C  
ATOM    566  CE1 TYR A  76      12.747 -20.814 -14.355  1.00  0.00           C  
ATOM    567  CE2 TYR A  76      14.706 -19.588 -13.581  1.00  0.00           C  
ATOM    568  CZ  TYR A  76      13.908 -20.747 -13.564  1.00  0.00           C  
ATOM    569  OH  TYR A  76      14.268 -21.809 -12.775  1.00  0.00           O  
ATOM    570  N   LYS A  77      11.354 -16.794 -18.869  1.00  0.00           N  
ATOM    571  CA  LYS A  77      10.432 -15.833 -19.471  1.00  0.00           C  
ATOM    572  C   LYS A  77       9.592 -15.182 -18.374  1.00  0.00           C  
ATOM    573  O   LYS A  77       8.740 -15.835 -17.770  1.00  0.00           O  
ATOM    574  CB  LYS A  77       9.539 -16.514 -20.504  1.00  0.00           C  
ATOM    575  CG  LYS A  77      10.332 -16.986 -21.730  1.00  0.00           C  
ATOM    576  CD  LYS A  77       9.353 -17.646 -22.694  1.00  0.00           C  
ATOM    577  CE  LYS A  77      10.073 -18.188 -23.907  1.00  0.00           C  
ATOM    578  NZ  LYS A  77       9.115 -18.928 -24.761  1.00  0.00           N  
ATOM    579  N   VAL A  78       9.814 -13.891 -18.148  1.00  0.00           N  
ATOM    580  CA  VAL A  78       9.255 -13.160 -17.009  1.00  0.00           C  
ATOM    581  C   VAL A  78       8.303 -12.063 -17.461  1.00  0.00           C  
ATOM    582  O   VAL A  78       8.610 -11.279 -18.358  1.00  0.00           O  
ATOM    583  CB  VAL A  78      10.367 -12.584 -16.113  1.00  0.00           C  
ATOM    584  CG1 VAL A  78       9.786 -12.029 -14.808  1.00  0.00           C  
ATOM    585  CG2 VAL A  78      11.405 -13.652 -15.736  1.00  0.00           C  
ATOM    586  N   GLY A  79       7.152 -11.984 -16.806  1.00  0.00           N  
ATOM    587  CA  GLY A  79       6.221 -10.865 -16.885  1.00  0.00           C  
ATOM    588  C   GLY A  79       6.151 -10.105 -15.566  1.00  0.00           C  
ATOM    589  O   GLY A  79       6.164 -10.704 -14.499  1.00  0.00           O  
ATOM    590  N   VAL A  80       6.068  -8.786 -15.645  1.00  0.00           N  
ATOM    591  CA  VAL A  80       5.902  -7.927 -14.464  1.00  0.00           C  
ATOM    592  C   VAL A  80       4.729  -6.978 -14.665  1.00  0.00           C  
ATOM    593  O   VAL A  80       4.704  -6.218 -15.632  1.00  0.00           O  
ATOM    594  CB  VAL A  80       7.170  -7.128 -14.116  1.00  0.00           C  
ATOM    595  CG1 VAL A  80       7.004  -6.354 -12.800  1.00  0.00           C  
ATOM    596  CG2 VAL A  80       8.390  -8.047 -13.966  1.00  0.00           C  
ATOM    597  N   TYR A  81       3.780  -7.002 -13.729  1.00  0.00           N  
ATOM    598  CA  TYR A  81       2.729  -5.997 -13.599  1.00  0.00           C  
ATOM    599  C   TYR A  81       3.105  -5.023 -12.493  1.00  0.00           C  
ATOM    600  O   TYR A  81       3.414  -5.446 -11.379  1.00  0.00           O  
ATOM    601  CB  TYR A  81       1.389  -6.675 -13.327  1.00  0.00           C  
ATOM    602  CG  TYR A  81       0.216  -5.716 -13.187  1.00  0.00           C  
ATOM    603  CD1 TYR A  81      -0.618  -5.768 -12.046  1.00  0.00           C  
ATOM    604  CD2 TYR A  81      -0.059  -4.789 -14.200  1.00  0.00           C  
ATOM    605  CE1 TYR A  81      -1.727  -4.922 -11.940  1.00  0.00           C  
ATOM    606  CE2 TYR A  81      -1.173  -3.923 -14.099  1.00  0.00           C  
ATOM    607  CZ  TYR A  81      -2.001  -4.001 -12.971  1.00  0.00           C  
ATOM    608  OH  TYR A  81      -3.100  -3.186 -12.883  1.00  0.00           O  
ATOM    609  N   SER A  82       3.101  -3.727 -12.793  1.00  0.00           N  
ATOM    610  CA  SER A  82       3.457  -2.667 -11.855  1.00  0.00           C  
ATOM    611  C   SER A  82       2.495  -1.489 -11.924  1.00  0.00           C  
ATOM    612  O   SER A  82       1.827  -1.258 -12.936  1.00  0.00           O  
ATOM    613  CB  SER A  82       4.904  -2.211 -12.073  1.00  0.00           C  
ATOM    614  OG  SER A  82       5.089  -1.652 -13.354  1.00  0.00           O  
ATOM    615  N   SER A  83       2.418  -0.721 -10.829  1.00  0.00           N  
ATOM    616  CA  SER A  83       1.619   0.503 -10.763  1.00  0.00           C  
ATOM    617  C   SER A  83       2.156   1.480  -9.715  1.00  0.00           C  
ATOM    618  O   SER A  83       2.754   1.052  -8.724  1.00  0.00           O  
ATOM    619  CB  SER A  83       0.155   0.152 -10.477  1.00  0.00           C  
ATOM    620  OG  SER A  83       0.021  -0.498  -9.229  1.00  0.00           O  
ATOM    621  N   PRO A  84       1.932   2.803  -9.867  1.00  0.00           N  
ATOM    622  CA  PRO A  84       1.458   3.470 -11.077  1.00  0.00           C  
ATOM    623  C   PRO A  84       2.529   3.484 -12.185  1.00  0.00           C  
ATOM    624  O   PRO A  84       3.614   2.934 -12.001  1.00  0.00           O  
ATOM    625  CB  PRO A  84       1.088   4.877 -10.605  1.00  0.00           C  
ATOM    626  CG  PRO A  84       2.115   5.142  -9.504  1.00  0.00           C  
ATOM    627  CD  PRO A  84       2.281   3.771  -8.849  1.00  0.00           C  
ATOM    628  N   HIS A  85       2.214   4.102 -13.333  1.00  0.00           N  
ATOM    629  CA  HIS A  85       3.210   4.459 -14.346  1.00  0.00           C  
ATOM    630  C   HIS A  85       3.729   5.877 -14.114  1.00  0.00           C  
ATOM    631  O   HIS A  85       3.072   6.672 -13.437  1.00  0.00           O  
ATOM    632  CB  HIS A  85       2.621   4.285 -15.753  1.00  0.00           C  
ATOM    633  CG  HIS A  85       1.345   5.047 -15.985  1.00  0.00           C  
ATOM    634  ND1 HIS A  85       0.075   4.556 -15.807  1.00  0.00           N  
ATOM    635  CD2 HIS A  85       1.202   6.333 -16.449  1.00  0.00           C  
ATOM    636  CE1 HIS A  85      -0.801   5.509 -16.155  1.00  0.00           C  
ATOM    637  NE2 HIS A  85      -0.157   6.611 -16.547  1.00  0.00           N  
ATOM    638  N   LEU A  86       4.882   6.203 -14.688  1.00  0.00           N  
ATOM    639  CA  LEU A  86       5.440   7.550 -14.711  1.00  0.00           C  
ATOM    640  C   LEU A  86       4.840   8.353 -15.875  1.00  0.00           C  
ATOM    641  O   LEU A  86       4.078   9.284 -15.647  1.00  0.00           O  
ATOM    642  CB  LEU A  86       6.976   7.481 -14.774  1.00  0.00           C  
ATOM    643  CG  LEU A  86       7.640   7.059 -13.445  1.00  0.00           C  
ATOM    644  CD1 LEU A  86       9.086   6.665 -13.688  1.00  0.00           C  
ATOM    645  CD2 LEU A  86       7.612   8.200 -12.423  1.00  0.00           C  
ATOM    646  N   VAL A  87       5.132   7.942 -17.109  1.00  0.00           N  
ATOM    647  CA  VAL A  87       4.771   8.669 -18.335  1.00  0.00           C  
ATOM    648  C   VAL A  87       3.731   7.910 -19.158  1.00  0.00           C  
ATOM    649  O   VAL A  87       2.717   8.471 -19.550  1.00  0.00           O  
ATOM    650  CB  VAL A  87       6.036   8.963 -19.168  1.00  0.00           C  
ATOM    651  CG1 VAL A  87       5.715   9.781 -20.418  1.00  0.00           C  
ATOM    652  CG2 VAL A  87       7.083   9.739 -18.352  1.00  0.00           C  
ATOM    653  N   ARG A  88       3.947   6.620 -19.399  1.00  0.00           N  
ATOM    654  CA  ARG A  88       3.123   5.800 -20.292  1.00  0.00           C  
ATOM    655  C   ARG A  88       2.391   4.703 -19.532  1.00  0.00           C  
ATOM    656  O   ARG A  88       2.978   4.000 -18.709  1.00  0.00           O  
ATOM    657  CB  ARG A  88       3.984   5.189 -21.397  1.00  0.00           C  
ATOM    658  CG  ARG A  88       4.694   6.222 -22.284  1.00  0.00           C  
ATOM    659  CD  ARG A  88       5.574   5.524 -23.332  1.00  0.00           C  
ATOM    660  NE  ARG A  88       6.628   4.720 -22.710  1.00  0.00           N  
ATOM    661  CZ  ARG A  88       7.741   5.160 -22.127  1.00  0.00           C  
ATOM    662  NH1 ARG A  88       8.082   6.421 -22.155  1.00  0.00           N  
ATOM    663  NH2 ARG A  88       8.512   4.312 -21.504  1.00  0.00           N  
ATOM    664  N   TYR A  89       1.123   4.475 -19.883  1.00  0.00           N  
ATOM    665  CA  TYR A  89       0.371   3.336 -19.345  1.00  0.00           C  
ATOM    666  C   TYR A  89       1.058   1.989 -19.636  1.00  0.00           C  
ATOM    667  O   TYR A  89       1.027   1.082 -18.803  1.00  0.00           O  
ATOM    668  CB  TYR A  89      -1.051   3.347 -19.912  1.00  0.00           C  
ATOM    669  CG  TYR A  89      -1.899   2.220 -19.354  1.00  0.00           C  
ATOM    670  CD1 TYR A  89      -1.914   0.959 -19.983  1.00  0.00           C  
ATOM    671  CD2 TYR A  89      -2.610   2.404 -18.155  1.00  0.00           C  
ATOM    672  CE1 TYR A  89      -2.623  -0.107 -19.418  1.00  0.00           C  
ATOM    673  CE2 TYR A  89      -3.335   1.338 -17.578  1.00  0.00           C  
ATOM    674  CZ  TYR A  89      -3.326   0.084 -18.209  1.00  0.00           C  
ATOM    675  OH  TYR A  89      -4.007  -0.965 -17.636  1.00  0.00           O  
ATOM    676  N   THR A  90       1.726   1.884 -20.783  1.00  0.00           N  
ATOM    677  CA  THR A  90       2.433   0.676 -21.226  1.00  0.00           C  
ATOM    678  C   THR A  90       3.562   0.250 -20.285  1.00  0.00           C  
ATOM    679  O   THR A  90       3.889  -0.936 -20.238  1.00  0.00           O  
ATOM    680  CB  THR A  90       2.988   0.874 -22.647  1.00  0.00           C  
ATOM    681  OG1 THR A  90       3.745   2.063 -22.720  1.00  0.00           O  
ATOM    682  CG2 THR A  90       1.856   1.006 -23.670  1.00  0.00           C  
ATOM    683  N   GLU A  91       4.083   1.154 -19.443  1.00  0.00           N  
ATOM    684  CA  GLU A  91       5.055   0.827 -18.388  1.00  0.00           C  
ATOM    685  C   GLU A  91       4.517  -0.200 -17.376  1.00  0.00           C  
ATOM    686  O   GLU A  91       5.291  -0.928 -16.760  1.00  0.00           O  
ATOM    687  CB  GLU A  91       5.424   2.091 -17.603  1.00  0.00           C  
ATOM    688  CG  GLU A  91       6.210   3.134 -18.410  1.00  0.00           C  
ATOM    689  CD  GLU A  91       6.216   4.502 -17.727  1.00  0.00           C  
ATOM    690  OE1 GLU A  91       6.251   5.514 -18.467  1.00  0.00           O  
ATOM    691  OE2 GLU A  91       6.139   4.576 -16.483  1.00  0.00           O  
ATOM    692  N   ARG A  92       3.186  -0.272 -17.213  1.00  0.00           N  
ATOM    693  CA  ARG A  92       2.550  -1.136 -16.213  1.00  0.00           C  
ATOM    694  C   ARG A  92       2.693  -2.627 -16.506  1.00  0.00           C  
ATOM    695  O   ARG A  92       2.533  -3.432 -15.592  1.00  0.00           O  
ATOM    696  CB  ARG A  92       1.062  -0.798 -16.078  1.00  0.00           C  
ATOM    697  CG  ARG A  92       0.836   0.618 -15.524  1.00  0.00           C  
ATOM    698  CD  ARG A  92      -0.652   0.806 -15.229  1.00  0.00           C  
ATOM    699  NE  ARG A  92      -0.924   2.105 -14.612  1.00  0.00           N  
ATOM    700  CZ  ARG A  92      -1.713   2.351 -13.579  1.00  0.00           C  
ATOM    701  NH1 ARG A  92      -2.384   1.419 -12.961  1.00  0.00           N  
ATOM    702  NH2 ARG A  92      -1.851   3.566 -13.150  1.00  0.00           N  
ATOM    703  N   VAL A  93       2.969  -3.016 -17.749  1.00  0.00           N  
ATOM    704  CA  VAL A  93       3.091  -4.413 -18.160  1.00  0.00           C  
ATOM    705  C   VAL A  93       4.405  -4.600 -18.920  1.00  0.00           C  
ATOM    706  O   VAL A  93       4.548  -4.124 -20.043  1.00  0.00           O  
ATOM    707  CB  VAL A  93       1.895  -4.862 -19.022  1.00  0.00           C  
ATOM    708  CG1 VAL A  93       2.022  -6.334 -19.418  1.00  0.00           C  
ATOM    709  CG2 VAL A  93       0.571  -4.700 -18.255  1.00  0.00           C  
ATOM    710  N   ARG A  94       5.343  -5.320 -18.314  1.00  0.00           N  
ATOM    711  CA  ARG A  94       6.589  -5.717 -18.967  1.00  0.00           C  
ATOM    712  C   ARG A  94       6.584  -7.211 -19.253  1.00  0.00           C  
ATOM    713  O   ARG A  94       6.202  -7.999 -18.395  1.00  0.00           O  
ATOM    714  CB  ARG A  94       7.810  -5.321 -18.126  1.00  0.00           C  
ATOM    715  CG  ARG A  94       7.911  -3.797 -17.930  1.00  0.00           C  
ATOM    716  CD  ARG A  94       9.257  -3.382 -17.346  1.00  0.00           C  
ATOM    717  NE  ARG A  94       9.520  -3.968 -16.026  1.00  0.00           N  
ATOM    718  CZ  ARG A  94       9.131  -3.511 -14.833  1.00  0.00           C  
ATOM    719  NH1 ARG A  94       8.414  -2.428 -14.710  1.00  0.00           N  
ATOM    720  NH2 ARG A  94       9.479  -4.157 -13.772  1.00  0.00           N  
ATOM    721  N   VAL A  95       7.042  -7.588 -20.431  1.00  0.00           N  
ATOM    722  CA  VAL A  95       7.332  -8.968 -20.829  1.00  0.00           C  
ATOM    723  C   VAL A  95       8.771  -9.012 -21.308  1.00  0.00           C  
ATOM    724  O   VAL A  95       9.154  -8.234 -22.182  1.00  0.00           O  
ATOM    725  CB  VAL A  95       6.352  -9.458 -21.905  1.00  0.00           C  
ATOM    726  CG1 VAL A  95       6.744 -10.843 -22.435  1.00  0.00           C  
ATOM    727  CG2 VAL A  95       4.931  -9.559 -21.331  1.00  0.00           C  
ATOM    728  N   GLN A  96       9.586  -9.885 -20.713  1.00  0.00           N  
ATOM    729  CA  GLN A  96      11.030  -9.917 -20.949  1.00  0.00           C  
ATOM    730  C   GLN A  96      11.698  -8.538 -20.757  1.00  0.00           C  
ATOM    731  O   GLN A  96      12.552  -8.125 -21.543  1.00  0.00           O  
ATOM    732  CB  GLN A  96      11.343 -10.564 -22.313  1.00  0.00           C  
ATOM    733  CG  GLN A  96      10.938 -12.051 -22.391  1.00  0.00           C  
ATOM    734  CD  GLN A  96      11.787 -12.903 -21.446  1.00  0.00           C  
ATOM    735  OE1 GLN A  96      11.514 -13.002 -20.261  1.00  0.00           O  
ATOM    736  NE2 GLN A  96      12.851 -13.502 -21.909  1.00  0.00           N  
ATOM    737  N   GLY A  97      11.275  -7.808 -19.726  1.00  0.00           N  
ATOM    738  CA  GLY A  97      11.816  -6.491 -19.383  1.00  0.00           C  
ATOM    739  C   GLY A  97      11.391  -5.347 -20.309  1.00  0.00           C  
ATOM    740  O   GLY A  97      11.846  -4.223 -20.109  1.00  0.00           O  
ATOM    741  N   GLN A  98      10.529  -5.607 -21.302  1.00  0.00           N  
ATOM    742  CA  GLN A  98      10.092  -4.624 -22.288  1.00  0.00           C  
ATOM    743  C   GLN A  98       8.601  -4.315 -22.176  1.00  0.00           C  
ATOM    744  O   GLN A  98       7.786  -5.183 -21.848  1.00  0.00           O  
ATOM    745  CB  GLN A  98      10.441  -5.082 -23.710  1.00  0.00           C  
ATOM    746  CG  GLN A  98      11.961  -5.239 -23.889  1.00  0.00           C  
ATOM    747  CD  GLN A  98      12.393  -5.409 -25.346  1.00  0.00           C  
ATOM    748  OE1 GLN A  98      11.614  -5.360 -26.285  1.00  0.00           O  
ATOM    749  NE2 GLN A  98      13.670  -5.588 -25.593  1.00  0.00           N  
ATOM    750  N   GLU A  99       8.243  -3.069 -22.490  1.00  0.00           N  
ATOM    751  CA  GLU A  99       6.857  -2.656 -22.674  1.00  0.00           C  
ATOM    752  C   GLU A  99       6.263  -3.321 -23.921  1.00  0.00           C  
ATOM    753  O   GLU A  99       6.955  -3.551 -24.922  1.00  0.00           O  
ATOM    754  CB  GLU A  99       6.763  -1.127 -22.782  1.00  0.00           C  
ATOM    755  CG  GLU A  99       7.150  -0.408 -21.480  1.00  0.00           C  
ATOM    756  CD  GLU A  99       7.161   1.124 -21.612  1.00  0.00           C  
ATOM    757  OE1 GLU A  99       7.989   1.782 -20.949  1.00  0.00           O  
ATOM    758  OE2 GLU A  99       6.354   1.698 -22.384  1.00  0.00           O  
ATOM    759  N   LEU A 100       4.962  -3.611 -23.874  1.00  0.00           N  
ATOM    760  CA  LEU A 100       4.227  -4.102 -25.035  1.00  0.00           C  
ATOM    761  C   LEU A 100       3.717  -2.926 -25.883  1.00  0.00           C  
ATOM    762  O   LEU A 100       3.472  -1.838 -25.353  1.00  0.00           O  
ATOM    763  CB  LEU A 100       3.081  -5.016 -24.573  1.00  0.00           C  
ATOM    764  CG  LEU A 100       3.539  -6.279 -23.824  1.00  0.00           C  
ATOM    765  CD1 LEU A 100       2.309  -7.071 -23.364  1.00  0.00           C  
ATOM    766  CD2 LEU A 100       4.393  -7.205 -24.708  1.00  0.00           C  
ATOM    767  N   PRO A 101       3.489  -3.134 -27.203  1.00  0.00           N  
ATOM    768  CA  PRO A 101       2.857  -2.136 -28.049  1.00  0.00           C  
ATOM    769  C   PRO A 101       1.467  -1.743 -27.528  1.00  0.00           C  
ATOM    770  O   PRO A 101       0.721  -2.589 -27.043  1.00  0.00           O  
ATOM    771  CB  PRO A 101       2.763  -2.772 -29.444  1.00  0.00           C  
ATOM    772  CG  PRO A 101       3.832  -3.861 -29.420  1.00  0.00           C  
ATOM    773  CD  PRO A 101       3.833  -4.321 -27.967  1.00  0.00           C  
ATOM    774  N   GLU A 102       1.065  -0.479 -27.725  1.00  0.00           N  
ATOM    775  CA  GLU A 102      -0.276  -0.011 -27.352  1.00  0.00           C  
ATOM    776  C   GLU A 102      -1.394  -0.875 -27.955  1.00  0.00           C  
ATOM    777  O   GLU A 102      -2.402  -1.146 -27.300  1.00  0.00           O  
ATOM    778  CB  GLU A 102      -0.489   1.436 -27.816  1.00  0.00           C  
ATOM    779  CG  GLU A 102       0.410   2.461 -27.104  1.00  0.00           C  
ATOM    780  CD  GLU A 102      -0.028   3.908 -27.394  1.00  0.00           C  
ATOM    781  OE1 GLU A 102       0.453   4.800 -26.664  1.00  0.00           O  
ATOM    782  OE2 GLU A 102      -0.868   4.109 -28.305  1.00  0.00           O  
ATOM    783  N   SER A 103      -1.200  -1.386 -29.189  1.00  0.00           N  
ATOM    784  CA  SER A 103      -2.147  -2.273 -29.864  1.00  0.00           C  
ATOM    785  C   SER A 103      -2.384  -3.595 -29.130  1.00  0.00           C  
ATOM    786  O   SER A 103      -3.478  -4.149 -29.211  1.00  0.00           O  
ATOM    787  CB  SER A 103      -1.670  -2.556 -31.290  1.00  0.00           C  
ATOM    788  OG  SER A 103      -0.371  -3.121 -31.285  1.00  0.00           O  
ATOM    789  N   ALA A 104      -1.392  -4.100 -28.391  1.00  0.00           N  
ATOM    790  CA  ALA A 104      -1.566  -5.282 -27.556  1.00  0.00           C  
ATOM    791  C   ALA A 104      -2.475  -4.968 -26.357  1.00  0.00           C  
ATOM    792  O   ALA A 104      -3.394  -5.735 -26.050  1.00  0.00           O  
ATOM    793  CB  ALA A 104      -0.189  -5.807 -27.118  1.00  0.00           C  
ATOM    794  N   HIS A 105      -2.293  -3.799 -25.748  1.00  0.00           N  
ATOM    795  CA  HIS A 105      -3.132  -3.329 -24.651  1.00  0.00           C  
ATOM    796  C   HIS A 105      -4.582  -3.096 -25.103  1.00  0.00           C  
ATOM    797  O   HIS A 105      -5.500  -3.545 -24.427  1.00  0.00           O  
ATOM    798  CB  HIS A 105      -2.549  -2.045 -24.053  1.00  0.00           C  
ATOM    799  CG  HIS A 105      -1.337  -2.294 -23.211  1.00  0.00           C  
ATOM    800  ND1 HIS A 105      -1.339  -2.591 -21.854  1.00  0.00           N  
ATOM    801  CD2 HIS A 105      -0.025  -2.268 -23.612  1.00  0.00           C  
ATOM    802  CE1 HIS A 105      -0.072  -2.729 -21.454  1.00  0.00           C  
ATOM    803  NE2 HIS A 105       0.765  -2.548 -22.499  1.00  0.00           N  
ATOM    804  N   THR A 106      -4.809  -2.448 -26.245  1.00  0.00           N  
ATOM    805  CA  THR A 106      -6.164  -2.186 -26.738  1.00  0.00           C  
ATOM    806  C   THR A 106      -6.892  -3.467 -27.145  1.00  0.00           C  
ATOM    807  O   THR A 106      -8.084  -3.600 -26.872  1.00  0.00           O  
ATOM    808  CB  THR A 106      -6.175  -1.182 -27.898  1.00  0.00           C  
ATOM    809  OG1 THR A 106      -5.427  -1.638 -28.995  1.00  0.00           O  
ATOM    810  CG2 THR A 106      -5.608   0.170 -27.484  1.00  0.00           C  
ATOM    811  N   ALA A 107      -6.193  -4.428 -27.741  1.00  0.00           N  
ATOM    812  CA  ALA A 107      -6.744  -5.752 -28.022  1.00  0.00           C  
ATOM    813  C   ALA A 107      -7.112  -6.490 -26.723  1.00  0.00           C  
ATOM    814  O   ALA A 107      -8.219  -7.024 -26.613  1.00  0.00           O  
ATOM    815  CB  ALA A 107      -5.741  -6.545 -28.862  1.00  0.00           C  
ATOM    816  N   SER A 108      -6.241  -6.439 -25.722  1.00  0.00           N  
ATOM    817  CA  SER A 108      -6.504  -7.023 -24.403  1.00  0.00           C  
ATOM    818  C   SER A 108      -7.725  -6.389 -23.736  1.00  0.00           C  
ATOM    819  O   SER A 108      -8.623  -7.104 -23.300  1.00  0.00           O  
ATOM    820  CB  SER A 108      -5.270  -6.876 -23.524  1.00  0.00           C  
ATOM    821  OG  SER A 108      -5.487  -7.482 -22.269  1.00  0.00           O  
ATOM    822  N   PHE A 109      -7.833  -5.053 -23.732  1.00  0.00           N  
ATOM    823  CA  PHE A 109      -8.990  -4.368 -23.174  1.00  0.00           C  
ATOM    824  C   PHE A 109     -10.304  -4.774 -23.855  1.00  0.00           C  
ATOM    825  O   PHE A 109     -11.311  -4.941 -23.175  1.00  0.00           O  
ATOM    826  CB  PHE A 109      -8.796  -2.851 -23.242  1.00  0.00           C  
ATOM    827  CG  PHE A 109      -7.743  -2.272 -22.316  1.00  0.00           C  
ATOM    828  CD1 PHE A 109      -7.600  -2.733 -20.993  1.00  0.00           C  
ATOM    829  CD2 PHE A 109      -6.938  -1.206 -22.759  1.00  0.00           C  
ATOM    830  CE1 PHE A 109      -6.660  -2.148 -20.131  1.00  0.00           C  
ATOM    831  CE2 PHE A 109      -6.001  -0.616 -21.900  1.00  0.00           C  
ATOM    832  CZ  PHE A 109      -5.858  -1.093 -20.585  1.00  0.00           C  
ATOM    833  N   ALA A 110     -10.296  -4.987 -25.172  1.00  0.00           N  
ATOM    834  CA  ALA A 110     -11.484  -5.459 -25.888  1.00  0.00           C  
ATOM    835  C   ALA A 110     -11.920  -6.869 -25.445  1.00  0.00           C  
ATOM    836  O   ALA A 110     -13.117  -7.120 -25.303  1.00  0.00           O  
ATOM    837  CB  ALA A 110     -11.201  -5.382 -27.389  1.00  0.00           C  
ATOM    838  N   GLU A 111     -10.965  -7.767 -25.143  1.00  0.00           N  
ATOM    839  CA  GLU A 111     -11.260  -9.088 -24.576  1.00  0.00           C  
ATOM    840  C   GLU A 111     -11.872  -8.981 -23.172  1.00  0.00           C  
ATOM    841  O   GLU A 111     -12.866  -9.645 -22.876  1.00  0.00           O  
ATOM    842  CB  GLU A 111      -9.980  -9.947 -24.521  1.00  0.00           C  
ATOM    843  CG  GLU A 111      -9.449 -10.357 -25.903  1.00  0.00           C  
ATOM    844  CD  GLU A 111     -10.412 -11.247 -26.691  1.00  0.00           C  
ATOM    845  OE1 GLU A 111     -10.374 -11.174 -27.951  1.00  0.00           O  
ATOM    846  OE2 GLU A 111     -11.186 -12.007 -26.060  1.00  0.00           O  
ATOM    847  N   ILE A 112     -11.341  -8.089 -22.327  1.00  0.00           N  
ATOM    848  CA  ILE A 112     -11.898  -7.849 -20.992  1.00  0.00           C  
ATOM    849  C   ILE A 112     -13.326  -7.301 -21.093  1.00  0.00           C  
ATOM    850  O   ILE A 112     -14.223  -7.784 -20.400  1.00  0.00           O  
ATOM    851  CB  ILE A 112     -11.020  -6.900 -20.143  1.00  0.00           C  
ATOM    852  CG1 ILE A 112      -9.521  -7.277 -20.069  1.00  0.00           C  
ATOM    853  CG2 ILE A 112     -11.581  -6.796 -18.705  1.00  0.00           C  
ATOM    854  CD1 ILE A 112      -9.212  -8.752 -19.838  1.00  0.00           C  
ATOM    855  N   GLU A 113     -13.559  -6.333 -21.979  1.00  0.00           N  
ATOM    856  CA  GLU A 113     -14.877  -5.727 -22.183  1.00  0.00           C  
ATOM    857  C   GLU A 113     -15.910  -6.757 -22.644  1.00  0.00           C  
ATOM    858  O   GLU A 113     -17.041  -6.763 -22.153  1.00  0.00           O  
ATOM    859  CB  GLU A 113     -14.757  -4.577 -23.194  1.00  0.00           C  
ATOM    860  CG  GLU A 113     -16.057  -3.762 -23.371  1.00  0.00           C  
ATOM    861  CD  GLU A 113     -16.511  -3.005 -22.109  1.00  0.00           C  
ATOM    862  OE1 GLU A 113     -17.663  -2.538 -22.070  1.00  0.00           O  
ATOM    863  OE2 GLU A 113     -15.736  -2.870 -21.144  1.00  0.00           O  
ATOM    864  N   SER A 114     -15.520  -7.670 -23.530  1.00  0.00           N  
ATOM    865  CA  SER A 114     -16.379  -8.761 -23.985  1.00  0.00           C  
ATOM    866  C   SER A 114     -16.671  -9.773 -22.872  1.00  0.00           C  
ATOM    867  O   SER A 114     -17.812 -10.197 -22.689  1.00  0.00           O  
ATOM    868  CB  SER A 114     -15.709  -9.453 -25.185  1.00  0.00           C  
ATOM    869  OG  SER A 114     -16.600 -10.400 -25.742  1.00  0.00           O  
ATOM    870  N   ALA A 115     -15.658 -10.137 -22.092  1.00  0.00           N  
ATOM    871  CA  ALA A 115     -15.779 -11.162 -21.056  1.00  0.00           C  
ATOM    872  C   ALA A 115     -16.553 -10.693 -19.814  1.00  0.00           C  
ATOM    873  O   ALA A 115     -17.245 -11.501 -19.187  1.00  0.00           O  
ATOM    874  CB  ALA A 115     -14.384 -11.634 -20.684  1.00  0.00           C  
ATOM    875  N   ARG A 116     -16.458  -9.401 -19.449  1.00  0.00           N  
ATOM    876  CA  ARG A 116     -17.110  -8.882 -18.240  1.00  0.00           C  
ATOM    877  C   ARG A 116     -18.636  -8.891 -18.339  1.00  0.00           C  
ATOM    878  O   ARG A 116     -19.297  -9.039 -17.314  1.00  0.00           O  
ATOM    879  CB  ARG A 116     -16.539  -7.506 -17.853  1.00  0.00           C  
ATOM    880  CG  ARG A 116     -17.077  -6.341 -18.679  1.00  0.00           C  
ATOM    881  CD  ARG A 116     -16.452  -5.016 -18.237  1.00  0.00           C  
ATOM    882  NE  ARG A 116     -17.026  -3.883 -18.979  1.00  0.00           N  
ATOM    883  CZ  ARG A 116     -18.141  -3.211 -18.710  1.00  0.00           C  
ATOM    884  NH1 ARG A 116     -18.881  -3.477 -17.670  1.00  0.00           N  
ATOM    885  NH2 ARG A 116     -18.507  -2.264 -19.498  1.00  0.00           N  
ATOM    886  N   GLY A 117     -19.200  -8.750 -19.546  1.00  0.00           N  
ATOM    887  CA  GLY A 117     -20.633  -8.589 -19.731  1.00  0.00           C  
ATOM    888  C   GLY A 117     -21.169  -7.407 -18.910  1.00  0.00           C  
ATOM    889  O   GLY A 117     -20.668  -6.297 -19.029  1.00  0.00           O  
ATOM    890  N   ASP A 118     -22.142  -7.681 -18.030  1.00  0.00           N  
ATOM    891  CA  ASP A 118     -22.757  -6.674 -17.151  1.00  0.00           C  
ATOM    892  C   ASP A 118     -21.987  -6.458 -15.836  1.00  0.00           C  
ATOM    893  O   ASP A 118     -22.384  -5.638 -15.008  1.00  0.00           O  
ATOM    894  CB  ASP A 118     -24.221  -7.063 -16.882  1.00  0.00           C  
ATOM    895  CG  ASP A 118     -25.043  -7.190 -18.160  1.00  0.00           C  
ATOM    896  OD1 ASP A 118     -24.848  -6.360 -19.073  1.00  0.00           O  
ATOM    897  OD2 ASP A 118     -25.846  -8.148 -18.234  1.00  0.00           O  
ATOM    898  N   ILE A 119     -20.899  -7.172 -15.611  1.00  0.00           N  
ATOM    899  CA  ILE A 119     -20.094  -7.030 -14.387  1.00  0.00           C  
ATOM    900  C   ILE A 119     -19.325  -5.711 -14.454  1.00  0.00           C  
ATOM    901  O   ILE A 119     -18.454  -5.517 -15.314  1.00  0.00           O  
ATOM    902  CB  ILE A 119     -19.179  -8.244 -14.143  1.00  0.00           C  
ATOM    903  CG1 ILE A 119     -20.021  -9.529 -14.002  1.00  0.00           C  
ATOM    904  CG2 ILE A 119     -18.324  -8.027 -12.881  1.00  0.00           C  
ATOM    905  CD1 ILE A 119     -19.199 -10.816 -13.845  1.00  0.00           C  
ATOM    906  N   SER A 120     -19.609  -4.813 -13.514  1.00  0.00           N  
ATOM    907  CA  SER A 120     -18.856  -3.568 -13.368  1.00  0.00           C  
ATOM    908  C   SER A 120     -17.442  -3.853 -12.858  1.00  0.00           C  
ATOM    909  O   SER A 120     -17.251  -4.722 -12.006  1.00  0.00           O  
ATOM    910  CB  SER A 120     -19.601  -2.607 -12.443  1.00  0.00           C  
ATOM    911  OG  SER A 120     -19.077  -1.308 -12.611  1.00  0.00           O  
ATOM    912  N   LEU A 121     -16.454  -3.126 -13.379  1.00  0.00           N  
ATOM    913  CA  LEU A 121     -15.052  -3.221 -12.984  1.00  0.00           C  
ATOM    914  C   LEU A 121     -14.502  -1.819 -12.730  1.00  0.00           C  
ATOM    915  O   LEU A 121     -14.828  -0.875 -13.444  1.00  0.00           O  
ATOM    916  CB  LEU A 121     -14.239  -3.922 -14.080  1.00  0.00           C  
ATOM    917  CG  LEU A 121     -14.570  -5.404 -14.321  1.00  0.00           C  
ATOM    918  CD1 LEU A 121     -13.790  -5.908 -15.532  1.00  0.00           C  
ATOM    919  CD2 LEU A 121     -14.211  -6.290 -13.127  1.00  0.00           C  
ATOM    920  N   THR A 122     -13.630  -1.696 -11.736  1.00  0.00           N  
ATOM    921  CA  THR A 122     -12.851  -0.470 -11.534  1.00  0.00           C  
ATOM    922  C   THR A 122     -11.754  -0.353 -12.590  1.00  0.00           C  
ATOM    923  O   THR A 122     -11.384  -1.325 -13.248  1.00  0.00           O  
ATOM    924  CB  THR A 122     -12.227  -0.403 -10.128  1.00  0.00           C  
ATOM    925  OG1 THR A 122     -11.245  -1.394  -9.984  1.00  0.00           O  
ATOM    926  CG2 THR A 122     -13.236  -0.557  -8.996  1.00  0.00           C  
ATOM    927  N   TYR A 123     -11.179   0.848 -12.707  1.00  0.00           N  
ATOM    928  CA  TYR A 123     -10.003   1.078 -13.552  1.00  0.00           C  
ATOM    929  C   TYR A 123      -8.875   0.086 -13.253  1.00  0.00           C  
ATOM    930  O   TYR A 123      -8.278  -0.490 -14.172  1.00  0.00           O  
ATOM    931  CB  TYR A 123      -9.533   2.522 -13.331  1.00  0.00           C  
ATOM    932  CG  TYR A 123      -8.273   2.891 -14.085  1.00  0.00           C  
ATOM    933  CD1 TYR A 123      -6.997   2.649 -13.536  1.00  0.00           C  
ATOM    934  CD2 TYR A 123      -8.369   3.481 -15.369  1.00  0.00           C  
ATOM    935  CE1 TYR A 123      -5.830   2.978 -14.252  1.00  0.00           C  
ATOM    936  CE2 TYR A 123      -7.203   3.816 -16.093  1.00  0.00           C  
ATOM    937  CZ  TYR A 123      -5.950   3.558 -15.528  1.00  0.00           C  
ATOM    938  OH  TYR A 123      -4.817   3.883 -16.234  1.00  0.00           O  
ATOM    939  N   PHE A 124      -8.571  -0.151 -11.977  1.00  0.00           N  
ATOM    940  CA  PHE A 124      -7.469  -1.023 -11.576  1.00  0.00           C  
ATOM    941  C   PHE A 124      -7.794  -2.514 -11.775  1.00  0.00           C  
ATOM    942  O   PHE A 124      -6.941  -3.258 -12.249  1.00  0.00           O  
ATOM    943  CB  PHE A 124      -7.073  -0.725 -10.128  1.00  0.00           C  
ATOM    944  CG  PHE A 124      -5.784  -1.405  -9.734  1.00  0.00           C  
ATOM    945  CD1 PHE A 124      -5.793  -2.582  -8.958  1.00  0.00           C  
ATOM    946  CD2 PHE A 124      -4.553  -0.897 -10.203  1.00  0.00           C  
ATOM    947  CE1 PHE A 124      -4.598  -3.256  -8.664  1.00  0.00           C  
ATOM    948  CE2 PHE A 124      -3.350  -1.567  -9.911  1.00  0.00           C  
ATOM    949  CZ  PHE A 124      -3.370  -2.750  -9.149  1.00  0.00           C  
ATOM    950  N   GLU A 125      -9.020  -2.943 -11.494  1.00  0.00           N  
ATOM    951  CA  GLU A 125      -9.486  -4.304 -11.793  1.00  0.00           C  
ATOM    952  C   GLU A 125      -9.381  -4.598 -13.292  1.00  0.00           C  
ATOM    953  O   GLU A 125      -8.825  -5.620 -13.697  1.00  0.00           O  
ATOM    954  CB  GLU A 125     -10.952  -4.466 -11.342  1.00  0.00           C  
ATOM    955  CG  GLU A 125     -11.117  -4.576  -9.819  1.00  0.00           C  
ATOM    956  CD  GLU A 125     -12.591  -4.425  -9.378  1.00  0.00           C  
ATOM    957  OE1 GLU A 125     -12.957  -4.869  -8.275  1.00  0.00           O  
ATOM    958  OE2 GLU A 125     -13.401  -3.825 -10.124  1.00  0.00           O  
ATOM    959  N   TYR A 126      -9.849  -3.659 -14.129  1.00  0.00           N  
ATOM    960  CA  TYR A 126      -9.813  -3.799 -15.581  1.00  0.00           C  
ATOM    961  C   TYR A 126      -8.372  -3.876 -16.107  1.00  0.00           C  
ATOM    962  O   TYR A 126      -8.035  -4.769 -16.882  1.00  0.00           O  
ATOM    963  CB  TYR A 126     -10.579  -2.623 -16.192  1.00  0.00           C  
ATOM    964  CG  TYR A 126     -11.163  -2.898 -17.555  1.00  0.00           C  
ATOM    965  CD1 TYR A 126     -10.335  -3.170 -18.659  1.00  0.00           C  
ATOM    966  CD2 TYR A 126     -12.563  -2.850 -17.733  1.00  0.00           C  
ATOM    967  CE1 TYR A 126     -10.884  -3.385 -19.929  1.00  0.00           C  
ATOM    968  CE2 TYR A 126     -13.127  -3.056 -18.992  1.00  0.00           C  
ATOM    969  CZ  TYR A 126     -12.285  -3.314 -20.089  1.00  0.00           C  
ATOM    970  OH  TYR A 126     -12.813  -3.472 -21.343  1.00  0.00           O  
ATOM    971  N   GLY A 127      -7.499  -2.979 -15.636  1.00  0.00           N  
ATOM    972  CA  GLY A 127      -6.073  -2.991 -15.974  1.00  0.00           C  
ATOM    973  C   GLY A 127      -5.356  -4.261 -15.512  1.00  0.00           C  
ATOM    974  O   GLY A 127      -4.534  -4.810 -16.244  1.00  0.00           O  
ATOM    975  N   THR A 128      -5.712  -4.777 -14.334  1.00  0.00           N  
ATOM    976  CA  THR A 128      -5.150  -6.021 -13.793  1.00  0.00           C  
ATOM    977  C   THR A 128      -5.574  -7.230 -14.629  1.00  0.00           C  
ATOM    978  O   THR A 128      -4.724  -8.005 -15.041  1.00  0.00           O  
ATOM    979  CB  THR A 128      -5.545  -6.226 -12.322  1.00  0.00           C  
ATOM    980  OG1 THR A 128      -5.106  -5.121 -11.566  1.00  0.00           O  
ATOM    981  CG2 THR A 128      -4.892  -7.466 -11.719  1.00  0.00           C  
ATOM    982  N   LEU A 129      -6.859  -7.349 -14.965  1.00  0.00           N  
ATOM    983  CA  LEU A 129      -7.344  -8.415 -15.847  1.00  0.00           C  
ATOM    984  C   LEU A 129      -6.663  -8.365 -17.219  1.00  0.00           C  
ATOM    985  O   LEU A 129      -6.257  -9.404 -17.737  1.00  0.00           O  
ATOM    986  CB  LEU A 129      -8.866  -8.288 -16.012  1.00  0.00           C  
ATOM    987  CG  LEU A 129      -9.679  -8.670 -14.769  1.00  0.00           C  
ATOM    988  CD1 LEU A 129     -11.144  -8.323 -15.014  1.00  0.00           C  
ATOM    989  CD2 LEU A 129      -9.590 -10.161 -14.455  1.00  0.00           C  
ATOM    990  N   SER A 130      -6.477  -7.165 -17.770  1.00  0.00           N  
ATOM    991  CA  SER A 130      -5.768  -6.975 -19.032  1.00  0.00           C  
ATOM    992  C   SER A 130      -4.307  -7.438 -18.947  1.00  0.00           C  
ATOM    993  O   SER A 130      -3.845  -8.167 -19.820  1.00  0.00           O  
ATOM    994  CB  SER A 130      -5.842  -5.508 -19.457  1.00  0.00           C  
ATOM    995  OG  SER A 130      -5.169  -5.315 -20.687  1.00  0.00           O  
ATOM    996  N   ALA A 131      -3.599  -7.098 -17.860  1.00  0.00           N  
ATOM    997  CA  ALA A 131      -2.241  -7.567 -17.635  1.00  0.00           C  
ATOM    998  C   ALA A 131      -2.172  -9.100 -17.535  1.00  0.00           C  
ATOM    999  O   ALA A 131      -1.338  -9.720 -18.199  1.00  0.00           O  
ATOM   1000  CB  ALA A 131      -1.694  -6.895 -16.374  1.00  0.00           C  
ATOM   1001  N   LEU A 132      -3.087  -9.719 -16.793  1.00  0.00           N  
ATOM   1002  CA  LEU A 132      -3.157 -11.174 -16.661  1.00  0.00           C  
ATOM   1003  C   LEU A 132      -3.433 -11.859 -18.011  1.00  0.00           C  
ATOM   1004  O   LEU A 132      -2.817 -12.886 -18.315  1.00  0.00           O  
ATOM   1005  CB  LEU A 132      -4.250 -11.551 -15.645  1.00  0.00           C  
ATOM   1006  CG  LEU A 132      -3.979 -11.111 -14.190  1.00  0.00           C  
ATOM   1007  CD1 LEU A 132      -5.190 -11.502 -13.327  1.00  0.00           C  
ATOM   1008  CD2 LEU A 132      -2.737 -11.761 -13.594  1.00  0.00           C  
ATOM   1009  N   TRP A 133      -4.300 -11.279 -18.839  1.00  0.00           N  
ATOM   1010  CA  TRP A 133      -4.561 -11.775 -20.187  1.00  0.00           C  
ATOM   1011  C   TRP A 133      -3.316 -11.676 -21.076  1.00  0.00           C  
ATOM   1012  O   TRP A 133      -2.927 -12.672 -21.683  1.00  0.00           O  
ATOM   1013  CB  TRP A 133      -5.755 -11.035 -20.786  1.00  0.00           C  
ATOM   1014  CG  TRP A 133      -6.216 -11.591 -22.094  1.00  0.00           C  
ATOM   1015  CD1 TRP A 133      -7.178 -12.529 -22.249  1.00  0.00           C  
ATOM   1016  CD2 TRP A 133      -5.749 -11.260 -23.439  1.00  0.00           C  
ATOM   1017  NE1 TRP A 133      -7.351 -12.801 -23.600  1.00  0.00           N  
ATOM   1018  CE2 TRP A 133      -6.497 -12.040 -24.361  1.00  0.00           C  
ATOM   1019  CE3 TRP A 133      -4.783 -10.373 -23.952  1.00  0.00           C  
ATOM   1020  CZ2 TRP A 133      -6.298 -11.945 -25.766  1.00  0.00           C  
ATOM   1021  CZ3 TRP A 133      -4.582 -10.284 -25.352  1.00  0.00           C  
ATOM   1022  CH2 TRP A 133      -5.337 -11.058 -26.229  1.00  0.00           C  
ATOM   1023  N   LEU A 134      -2.629 -10.526 -21.068  1.00  0.00           N  
ATOM   1024  CA  LEU A 134      -1.383 -10.323 -21.814  1.00  0.00           C  
ATOM   1025  C   LEU A 134      -0.293 -11.322 -21.391  1.00  0.00           C  
ATOM   1026  O   LEU A 134       0.370 -11.911 -22.250  1.00  0.00           O  
ATOM   1027  CB  LEU A 134      -0.894  -8.877 -21.616  1.00  0.00           C  
ATOM   1028  CG  LEU A 134      -1.744  -7.821 -22.345  1.00  0.00           C  
ATOM   1029  CD1 LEU A 134      -1.355  -6.420 -21.866  1.00  0.00           C  
ATOM   1030  CD2 LEU A 134      -1.538  -7.882 -23.861  1.00  0.00           C  
ATOM   1031  N   PHE A 135      -0.150 -11.575 -20.088  1.00  0.00           N  
ATOM   1032  CA  PHE A 135       0.798 -12.571 -19.589  1.00  0.00           C  
ATOM   1033  C   PHE A 135       0.429 -13.991 -20.028  1.00  0.00           C  
ATOM   1034  O   PHE A 135       1.304 -14.741 -20.462  1.00  0.00           O  
ATOM   1035  CB  PHE A 135       0.876 -12.502 -18.060  1.00  0.00           C  
ATOM   1036  CG  PHE A 135       1.435 -11.206 -17.504  1.00  0.00           C  
ATOM   1037  CD1 PHE A 135       2.462 -10.512 -18.163  1.00  0.00           C  
ATOM   1038  CD2 PHE A 135       0.939 -10.707 -16.285  1.00  0.00           C  
ATOM   1039  CE1 PHE A 135       2.982  -9.322 -17.626  1.00  0.00           C  
ATOM   1040  CE2 PHE A 135       1.450  -9.528 -15.738  1.00  0.00           C  
ATOM   1041  CZ  PHE A 135       2.475  -8.831 -16.407  1.00  0.00           C  
ATOM   1042  N   LYS A 136      -0.862 -14.343 -19.987  1.00  0.00           N  
ATOM   1043  CA  LYS A 136      -1.330 -15.652 -20.435  1.00  0.00           C  
ATOM   1044  C   LYS A 136      -1.019 -15.892 -21.911  1.00  0.00           C  
ATOM   1045  O   LYS A 136      -0.557 -16.980 -22.263  1.00  0.00           O  
ATOM   1046  CB  LYS A 136      -2.834 -15.777 -20.145  1.00  0.00           C  
ATOM   1047  CG  LYS A 136      -3.352 -17.218 -20.229  1.00  0.00           C  
ATOM   1048  CD  LYS A 136      -2.804 -18.071 -19.082  1.00  0.00           C  
ATOM   1049  CE  LYS A 136      -3.447 -19.452 -19.081  1.00  0.00           C  
ATOM   1050  NZ  LYS A 136      -3.045 -20.206 -17.865  1.00  0.00           N  
ATOM   1051  N   GLN A 137      -1.213 -14.878 -22.765  1.00  0.00           N  
ATOM   1052  CA  GLN A 137      -0.882 -14.947 -24.193  1.00  0.00           C  
ATOM   1053  C   GLN A 137       0.622 -15.052 -24.445  1.00  0.00           C  
ATOM   1054  O   GLN A 137       1.045 -15.715 -25.396  1.00  0.00           O  
ATOM   1055  CB  GLN A 137      -1.450 -13.712 -24.917  1.00  0.00           C  
ATOM   1056  CG  GLN A 137      -2.987 -13.611 -24.903  1.00  0.00           C  
ATOM   1057  CD  GLN A 137      -3.697 -14.820 -25.527  1.00  0.00           C  
ATOM   1058  OE1 GLN A 137      -3.180 -15.498 -26.397  1.00  0.00           O  
ATOM   1059  NE2 GLN A 137      -4.893 -15.119 -25.086  1.00  0.00           N  
ATOM   1060  N   ALA A 138       1.454 -14.461 -23.593  1.00  0.00           N  
ATOM   1061  CA  ALA A 138       2.909 -14.455 -23.744  1.00  0.00           C  
ATOM   1062  C   ALA A 138       3.588 -15.791 -23.358  1.00  0.00           C  
ATOM   1063  O   ALA A 138       4.783 -15.945 -23.614  1.00  0.00           O  
ATOM   1064  CB  ALA A 138       3.469 -13.270 -22.955  1.00  0.00           C  
ATOM   1065  N   GLN A 139       2.867 -16.745 -22.769  1.00  0.00           N  
ATOM   1066  CA  GLN A 139       3.380 -18.059 -22.340  1.00  0.00           C  
ATOM   1067  C   GLN A 139       4.670 -17.951 -21.513  1.00  0.00           C  
ATOM   1068  O   GLN A 139       5.735 -18.439 -21.906  1.00  0.00           O  
ATOM   1069  CB  GLN A 139       3.533 -19.014 -23.536  1.00  0.00           C  
ATOM   1070  CG  GLN A 139       2.220 -19.261 -24.280  1.00  0.00           C  
ATOM   1071  CD  GLN A 139       2.354 -20.365 -25.330  1.00  0.00           C  
ATOM   1072  OE1 GLN A 139       3.411 -20.908 -25.610  1.00  0.00           O  
ATOM   1073  NE2 GLN A 139       1.267 -20.741 -25.957  1.00  0.00           N  
ATOM   1074  N   LEU A 140       4.548 -17.263 -20.385  1.00  0.00           N  
ATOM   1075  CA  LEU A 140       5.648 -16.972 -19.472  1.00  0.00           C  
ATOM   1076  C   LEU A 140       5.901 -18.132 -18.506  1.00  0.00           C  
ATOM   1077  O   LEU A 140       4.998 -18.912 -18.216  1.00  0.00           O  
ATOM   1078  CB  LEU A 140       5.321 -15.676 -18.708  1.00  0.00           C  
ATOM   1079  CG  LEU A 140       5.041 -14.469 -19.618  1.00  0.00           C  
ATOM   1080  CD1 LEU A 140       4.584 -13.283 -18.783  1.00  0.00           C  
ATOM   1081  CD2 LEU A 140       6.286 -14.049 -20.411  1.00  0.00           C  
ATOM   1082  N   ASP A 141       7.122 -18.192 -17.968  1.00  0.00           N  
ATOM   1083  CA  ASP A 141       7.495 -19.119 -16.898  1.00  0.00           C  
ATOM   1084  C   ASP A 141       7.117 -18.545 -15.522  1.00  0.00           C  
ATOM   1085  O   ASP A 141       6.598 -19.254 -14.655  1.00  0.00           O  
ATOM   1086  CB  ASP A 141       9.006 -19.395 -16.952  1.00  0.00           C  
ATOM   1087  CG  ASP A 141       9.482 -19.916 -18.312  1.00  0.00           C  
ATOM   1088  OD1 ASP A 141       8.883 -20.886 -18.817  1.00  0.00           O  
ATOM   1089  OD2 ASP A 141      10.434 -19.312 -18.849  1.00  0.00           O  
ATOM   1090  N   VAL A 142       7.353 -17.242 -15.348  1.00  0.00           N  
ATOM   1091  CA  VAL A 142       7.135 -16.533 -14.086  1.00  0.00           C  
ATOM   1092  C   VAL A 142       6.395 -15.224 -14.327  1.00  0.00           C  
ATOM   1093  O   VAL A 142       6.746 -14.445 -15.217  1.00  0.00           O  
ATOM   1094  CB  VAL A 142       8.460 -16.261 -13.341  1.00  0.00           C  
ATOM   1095  CG1 VAL A 142       8.200 -15.651 -11.957  1.00  0.00           C  
ATOM   1096  CG2 VAL A 142       9.281 -17.546 -13.135  1.00  0.00           C  
ATOM   1097  N   VAL A 143       5.396 -14.933 -13.493  1.00  0.00           N  
ATOM   1098  CA  VAL A 143       4.751 -13.626 -13.414  1.00  0.00           C  
ATOM   1099  C   VAL A 143       4.999 -13.009 -12.043  1.00  0.00           C  
ATOM   1100  O   VAL A 143       4.885 -13.672 -11.018  1.00  0.00           O  
ATOM   1101  CB  VAL A 143       3.253 -13.722 -13.770  1.00  0.00           C  
ATOM   1102  CG1 VAL A 143       2.450 -12.487 -13.354  1.00  0.00           C  
ATOM   1103  CG2 VAL A 143       3.106 -13.858 -15.289  1.00  0.00           C  
ATOM   1104  N   ILE A 144       5.313 -11.721 -12.030  1.00  0.00           N  
ATOM   1105  CA  ILE A 144       5.506 -10.924 -10.828  1.00  0.00           C  
ATOM   1106  C   ILE A 144       4.420  -9.845 -10.786  1.00  0.00           C  
ATOM   1107  O   ILE A 144       4.355  -8.992 -11.666  1.00  0.00           O  
ATOM   1108  CB  ILE A 144       6.928 -10.323 -10.782  1.00  0.00           C  
ATOM   1109  CG1 ILE A 144       8.025 -11.396 -10.962  1.00  0.00           C  
ATOM   1110  CG2 ILE A 144       7.122  -9.571  -9.450  1.00  0.00           C  
ATOM   1111  CD1 ILE A 144       9.421 -10.813 -11.218  1.00  0.00           C  
ATOM   1112  N   LEU A 145       3.574  -9.889  -9.760  1.00  0.00           N  
ATOM   1113  CA  LEU A 145       2.461  -8.968  -9.569  1.00  0.00           C  
ATOM   1114  C   LEU A 145       2.786  -7.976  -8.453  1.00  0.00           C  
ATOM   1115  O   LEU A 145       2.897  -8.364  -7.283  1.00  0.00           O  
ATOM   1116  CB  LEU A 145       1.170  -9.760  -9.269  1.00  0.00           C  
ATOM   1117  CG  LEU A 145       0.752 -10.766 -10.362  1.00  0.00           C  
ATOM   1118  CD1 LEU A 145      -0.503 -11.506  -9.918  1.00  0.00           C  
ATOM   1119  CD2 LEU A 145       0.462 -10.083 -11.699  1.00  0.00           C  
ATOM   1120  N   GLU A 146       2.935  -6.700  -8.795  1.00  0.00           N  
ATOM   1121  CA  GLU A 146       2.977  -5.629  -7.807  1.00  0.00           C  
ATOM   1122  C   GLU A 146       1.552  -5.303  -7.354  1.00  0.00           C  
ATOM   1123  O   GLU A 146       0.702  -4.914  -8.157  1.00  0.00           O  
ATOM   1124  CB  GLU A 146       3.702  -4.397  -8.367  1.00  0.00           C  
ATOM   1125  CG  GLU A 146       3.831  -3.288  -7.304  1.00  0.00           C  
ATOM   1126  CD  GLU A 146       4.562  -2.025  -7.784  1.00  0.00           C  
ATOM   1127  OE1 GLU A 146       4.438  -0.985  -7.091  1.00  0.00           O  
ATOM   1128  OE2 GLU A 146       5.275  -2.071  -8.803  1.00  0.00           O  
ATOM   1129  N   VAL A 147       1.285  -5.425  -6.058  1.00  0.00           N  
ATOM   1130  CA  VAL A 147       0.012  -5.027  -5.451  1.00  0.00           C  
ATOM   1131  C   VAL A 147      -0.196  -3.513  -5.620  1.00  0.00           C  
ATOM   1132  O   VAL A 147       0.686  -2.722  -5.285  1.00  0.00           O  
ATOM   1133  CB  VAL A 147      -0.023  -5.431  -3.968  1.00  0.00           C  
ATOM   1134  CG1 VAL A 147      -1.249  -4.899  -3.234  1.00  0.00           C  
ATOM   1135  CG2 VAL A 147      -0.022  -6.959  -3.835  1.00  0.00           C  
ATOM   1136  N   GLY A 148      -1.377  -3.115  -6.101  1.00  0.00           N  
ATOM   1137  CA  GLY A 148      -1.740  -1.716  -6.282  1.00  0.00           C  
ATOM   1138  C   GLY A 148      -1.969  -0.987  -4.965  1.00  0.00           C  
ATOM   1139  O   GLY A 148      -1.316   0.026  -4.687  1.00  0.00           O  
ATOM   1140  N   LEU A 149      -2.862  -1.539  -4.120  1.00  0.00           N  
ATOM   1141  CA  LEU A 149      -3.217  -0.974  -2.816  1.00  0.00           C  
ATOM   1142  C   LEU A 149      -3.517  -2.073  -1.787  1.00  0.00           C  
ATOM   1143  O   LEU A 149      -4.269  -3.011  -2.058  1.00  0.00           O  
ATOM   1144  CB  LEU A 149      -4.432  -0.040  -3.005  1.00  0.00           C  
ATOM   1145  CG  LEU A 149      -4.832   0.717  -1.720  1.00  0.00           C  
ATOM   1146  CD1 LEU A 149      -3.782   1.747  -1.300  1.00  0.00           C  
ATOM   1147  CD2 LEU A 149      -6.153   1.453  -1.961  1.00  0.00           C  
ATOM   1148  N   GLY A 150      -2.959  -1.924  -0.585  1.00  0.00           N  
ATOM   1149  CA  GLY A 150      -3.191  -2.886   0.489  1.00  0.00           C  
ATOM   1150  C   GLY A 150      -2.647  -4.277   0.158  1.00  0.00           C  
ATOM   1151  O   GLY A 150      -1.425  -4.477   0.187  1.00  0.00           O  
ATOM   1152  N   GLY A 151      -3.506  -5.205  -0.145  1.00  0.00           N  
ATOM   1153  CA  GLY A 151      -3.173  -6.592  -0.472  1.00  0.00           C  
ATOM   1154  C   GLY A 151      -4.399  -7.479  -0.532  1.00  0.00           C  
ATOM   1155  O   GLY A 151      -4.728  -7.995  -1.592  1.00  0.00           O  
ATOM   1156  N   ARG A 152      -5.117  -7.607   0.581  1.00  0.00           N  
ATOM   1157  CA  ARG A 152      -6.243  -8.528   0.760  1.00  0.00           C  
ATOM   1158  C   ARG A 152      -7.337  -8.379  -0.295  1.00  0.00           C  
ATOM   1159  O   ARG A 152      -7.777  -9.382  -0.849  1.00  0.00           O  
ATOM   1160  CB  ARG A 152      -6.816  -8.313   2.165  1.00  0.00           C  
ATOM   1161  CG  ARG A 152      -7.902  -9.323   2.537  1.00  0.00           C  
ATOM   1162  CD  ARG A 152      -8.341  -9.097   4.000  1.00  0.00           C  
ATOM   1163  NE  ARG A 152      -8.980  -7.779   4.167  1.00  0.00           N  
ATOM   1164  CZ  ARG A 152     -10.268  -7.516   3.992  1.00  0.00           C  
ATOM   1165  NH1 ARG A 152     -11.124  -8.427   3.660  1.00  0.00           N  
ATOM   1166  NH2 ARG A 152     -10.720  -6.310   4.148  1.00  0.00           N  
ATOM   1167  N   LEU A 153      -7.742  -7.138  -0.577  1.00  0.00           N  
ATOM   1168  CA  LEU A 153      -8.789  -6.794  -1.550  1.00  0.00           C  
ATOM   1169  C   LEU A 153      -8.226  -6.144  -2.821  1.00  0.00           C  
ATOM   1170  O   LEU A 153      -8.965  -5.541  -3.593  1.00  0.00           O  
ATOM   1171  CB  LEU A 153      -9.862  -5.909  -0.888  1.00  0.00           C  
ATOM   1172  CG  LEU A 153     -10.613  -6.539   0.297  1.00  0.00           C  
ATOM   1173  CD1 LEU A 153     -11.638  -5.532   0.807  1.00  0.00           C  
ATOM   1174  CD2 LEU A 153     -11.340  -7.832  -0.083  1.00  0.00           C  
ATOM   1175  N   ASP A 154      -6.918  -6.230  -3.044  1.00  0.00           N  
ATOM   1176  CA  ASP A 154      -6.322  -5.748  -4.277  1.00  0.00           C  
ATOM   1177  C   ASP A 154      -6.623  -6.725  -5.423  1.00  0.00           C  
ATOM   1178  O   ASP A 154      -6.586  -7.942  -5.231  1.00  0.00           O  
ATOM   1179  CB  ASP A 154      -4.810  -5.568  -4.098  1.00  0.00           C  
ATOM   1180  CG  ASP A 154      -4.209  -4.870  -5.313  1.00  0.00           C  
ATOM   1181  OD1 ASP A 154      -3.611  -5.555  -6.165  1.00  0.00           O  
ATOM   1182  OD2 ASP A 154      -4.327  -3.630  -5.398  1.00  0.00           O  
ATOM   1183  N   ALA A 155      -6.890  -6.194  -6.616  1.00  0.00           N  
ATOM   1184  CA  ALA A 155      -7.257  -7.020  -7.765  1.00  0.00           C  
ATOM   1185  C   ALA A 155      -6.200  -8.083  -8.104  1.00  0.00           C  
ATOM   1186  O   ALA A 155      -6.547  -9.163  -8.583  1.00  0.00           O  
ATOM   1187  CB  ALA A 155      -7.505  -6.089  -8.956  1.00  0.00           C  
ATOM   1188  N   THR A 156      -4.923  -7.837  -7.811  1.00  0.00           N  
ATOM   1189  CA  THR A 156      -3.855  -8.829  -7.994  1.00  0.00           C  
ATOM   1190  C   THR A 156      -4.028 -10.062  -7.093  1.00  0.00           C  
ATOM   1191  O   THR A 156      -3.552 -11.141  -7.436  1.00  0.00           O  
ATOM   1192  CB  THR A 156      -2.468  -8.226  -7.746  1.00  0.00           C  
ATOM   1193  OG1 THR A 156      -2.360  -7.742  -6.431  1.00  0.00           O  
ATOM   1194  CG2 THR A 156      -2.148  -7.087  -8.713  1.00  0.00           C  
ATOM   1195  N   ASN A 157      -4.749  -9.929  -5.978  1.00  0.00           N  
ATOM   1196  CA  ASN A 157      -4.939 -11.000  -5.002  1.00  0.00           C  
ATOM   1197  C   ASN A 157      -5.991 -12.045  -5.420  1.00  0.00           C  
ATOM   1198  O   ASN A 157      -6.220 -13.007  -4.682  1.00  0.00           O  
ATOM   1199  CB  ASN A 157      -5.243 -10.377  -3.637  1.00  0.00           C  
ATOM   1200  CG  ASN A 157      -5.047 -11.345  -2.492  1.00  0.00           C  
ATOM   1201  OD1 ASN A 157      -4.145 -12.168  -2.469  1.00  0.00           O  
ATOM   1202  ND2 ASN A 157      -5.878 -11.268  -1.480  1.00  0.00           N  
ATOM   1203  N   ILE A 158      -6.599 -11.903  -6.606  1.00  0.00           N  
ATOM   1204  CA  ILE A 158      -7.387 -12.990  -7.211  1.00  0.00           C  
ATOM   1205  C   ILE A 158      -6.490 -14.142  -7.686  1.00  0.00           C  
ATOM   1206  O   ILE A 158      -6.978 -15.251  -7.887  1.00  0.00           O  
ATOM   1207  CB  ILE A 158      -8.266 -12.492  -8.376  1.00  0.00           C  
ATOM   1208  CG1 ILE A 158      -7.424 -12.118  -9.619  1.00  0.00           C  
ATOM   1209  CG2 ILE A 158      -9.180 -11.353  -7.896  1.00  0.00           C  
ATOM   1210  CD1 ILE A 158      -8.217 -11.540 -10.786  1.00  0.00           C  
ATOM   1211  N   VAL A 159      -5.202 -13.870  -7.883  1.00  0.00           N  
ATOM   1212  CA  VAL A 159      -4.200 -14.858  -8.290  1.00  0.00           C  
ATOM   1213  C   VAL A 159      -3.569 -15.468  -7.046  1.00  0.00           C  
ATOM   1214  O   VAL A 159      -3.140 -14.750  -6.146  1.00  0.00           O  
ATOM   1215  CB  VAL A 159      -3.143 -14.229  -9.206  1.00  0.00           C  
ATOM   1216  CG1 VAL A 159      -2.087 -15.245  -9.631  1.00  0.00           C  
ATOM   1217  CG2 VAL A 159      -3.792 -13.669 -10.484  1.00  0.00           C  
ATOM   1218  N   ASP A 160      -3.481 -16.788  -7.002  1.00  0.00           N  
ATOM   1219  CA  ASP A 160      -2.787 -17.486  -5.934  1.00  0.00           C  
ATOM   1220  C   ASP A 160      -1.277 -17.435  -6.164  1.00  0.00           C  
ATOM   1221  O   ASP A 160      -0.735 -18.065  -7.079  1.00  0.00           O  
ATOM   1222  CB  ASP A 160      -3.305 -18.923  -5.794  1.00  0.00           C  
ATOM   1223  CG  ASP A 160      -4.733 -18.964  -5.244  1.00  0.00           C  
ATOM   1224  OD1 ASP A 160      -5.070 -18.060  -4.434  1.00  0.00           O  
ATOM   1225  OD2 ASP A 160      -5.460 -19.903  -5.607  1.00  0.00           O  
ATOM   1226  N   ALA A 161      -0.585 -16.650  -5.310  1.00  0.00           N  
ATOM   1227  CA  ALA A 161       0.863 -16.533  -5.348  1.00  0.00           C  
ATOM   1228  C   ALA A 161       1.540 -17.815  -4.861  1.00  0.00           C  
ATOM   1229  O   ALA A 161       1.168 -18.385  -3.831  1.00  0.00           O  
ATOM   1230  CB  ALA A 161       1.289 -15.315  -4.523  1.00  0.00           C  
ATOM   1231  N   ASP A 162       2.592 -18.236  -5.555  1.00  0.00           N  
ATOM   1232  CA  ASP A 162       3.502 -19.289  -5.107  1.00  0.00           C  
ATOM   1233  C   ASP A 162       4.488 -18.774  -4.050  1.00  0.00           C  
ATOM   1234  O   ASP A 162       4.880 -19.532  -3.165  1.00  0.00           O  
ATOM   1235  CB  ASP A 162       4.256 -19.867  -6.303  1.00  0.00           C  
ATOM   1236  CG  ASP A 162       3.312 -20.613  -7.237  1.00  0.00           C  
ATOM   1237  OD1 ASP A 162       2.846 -21.711  -6.821  1.00  0.00           O  
ATOM   1238  OD2 ASP A 162       3.057 -20.095  -8.345  1.00  0.00           O  
ATOM   1239  N   VAL A 163       4.856 -17.497  -4.133  1.00  0.00           N  
ATOM   1240  CA  VAL A 163       5.585 -16.755  -3.090  1.00  0.00           C  
ATOM   1241  C   VAL A 163       4.945 -15.378  -2.939  1.00  0.00           C  
ATOM   1242  O   VAL A 163       4.837 -14.622  -3.897  1.00  0.00           O  
ATOM   1243  CB  VAL A 163       7.082 -16.618  -3.401  1.00  0.00           C  
ATOM   1244  CG1 VAL A 163       7.816 -15.788  -2.339  1.00  0.00           C  
ATOM   1245  CG2 VAL A 163       7.776 -17.986  -3.465  1.00  0.00           C  
ATOM   1246  N   ALA A 164       4.547 -15.037  -1.721  1.00  0.00           N  
ATOM   1247  CA  ALA A 164       4.060 -13.714  -1.376  1.00  0.00           C  
ATOM   1248  C   ALA A 164       5.142 -12.909  -0.655  1.00  0.00           C  
ATOM   1249  O   ALA A 164       5.907 -13.450   0.142  1.00  0.00           O  
ATOM   1250  CB  ALA A 164       2.784 -13.857  -0.541  1.00  0.00           C  
ATOM   1251  N   VAL A 165       5.213 -11.609  -0.918  1.00  0.00           N  
ATOM   1252  CA  VAL A 165       6.237 -10.719  -0.364  1.00  0.00           C  
ATOM   1253  C   VAL A 165       5.586  -9.478   0.232  1.00  0.00           C  
ATOM   1254  O   VAL A 165       4.766  -8.833  -0.416  1.00  0.00           O  
ATOM   1255  CB  VAL A 165       7.282 -10.328  -1.424  1.00  0.00           C  
ATOM   1256  CG1 VAL A 165       8.420  -9.522  -0.808  1.00  0.00           C  
ATOM   1257  CG2 VAL A 165       7.895 -11.552  -2.122  1.00  0.00           C  
ATOM   1258  N   VAL A 166       5.990  -9.103   1.444  1.00  0.00           N  
ATOM   1259  CA  VAL A 166       5.705  -7.803   2.050  1.00  0.00           C  
ATOM   1260  C   VAL A 166       7.028  -7.068   2.236  1.00  0.00           C  
ATOM   1261  O   VAL A 166       7.849  -7.451   3.054  1.00  0.00           O  
ATOM   1262  CB  VAL A 166       4.935  -7.939   3.376  1.00  0.00           C  
ATOM   1263  CG1 VAL A 166       4.708  -6.567   4.019  1.00  0.00           C  
ATOM   1264  CG2 VAL A 166       3.558  -8.578   3.154  1.00  0.00           C  
ATOM   1265  N   THR A 167       7.261  -6.007   1.444  1.00  0.00           N  
ATOM   1266  CA  THR A 167       8.560  -5.327   1.398  1.00  0.00           C  
ATOM   1267  C   THR A 167       8.807  -4.406   2.588  1.00  0.00           C  
ATOM   1268  O   THR A 167       9.905  -4.384   3.121  1.00  0.00           O  
ATOM   1269  CB  THR A 167       8.735  -4.520   0.108  1.00  0.00           C  
ATOM   1270  OG1 THR A 167       7.731  -3.539  -0.010  1.00  0.00           O  
ATOM   1271  CG2 THR A 167       8.655  -5.398  -1.133  1.00  0.00           C  
ATOM   1272  N   SER A 168       7.802  -3.627   2.966  1.00  0.00           N  
ATOM   1273  CA  SER A 168       7.868  -2.679   4.082  1.00  0.00           C  
ATOM   1274  C   SER A 168       6.473  -2.300   4.565  1.00  0.00           C  
ATOM   1275  O   SER A 168       5.509  -2.333   3.796  1.00  0.00           O  
ATOM   1276  CB  SER A 168       8.641  -1.409   3.687  1.00  0.00           C  
ATOM   1277  OG  SER A 168       7.969  -0.693   2.655  1.00  0.00           O  
ATOM   1278  N   ILE A 169       6.381  -1.884   5.830  1.00  0.00           N  
ATOM   1279  CA  ILE A 169       5.171  -1.373   6.470  1.00  0.00           C  
ATOM   1280  C   ILE A 169       5.443   0.033   6.994  1.00  0.00           C  
ATOM   1281  O   ILE A 169       6.221   0.218   7.923  1.00  0.00           O  
ATOM   1282  CB  ILE A 169       4.698  -2.309   7.597  1.00  0.00           C  
ATOM   1283  CG1 ILE A 169       4.469  -3.761   7.130  1.00  0.00           C  
ATOM   1284  CG2 ILE A 169       3.423  -1.756   8.247  1.00  0.00           C  
ATOM   1285  CD1 ILE A 169       3.391  -3.935   6.065  1.00  0.00           C  
ATOM   1286  N   ALA A 170       4.778   1.023   6.401  1.00  0.00           N  
ATOM   1287  CA  ALA A 170       4.827   2.404   6.849  1.00  0.00           C  
ATOM   1288  C   ALA A 170       3.502   3.107   6.542  1.00  0.00           C  
ATOM   1289  O   ALA A 170       2.761   2.691   5.645  1.00  0.00           O  
ATOM   1290  CB  ALA A 170       6.008   3.112   6.181  1.00  0.00           C  
ATOM   1291  N   LEU A 171       3.226   4.184   7.282  1.00  0.00           N  
ATOM   1292  CA  LEU A 171       2.119   5.085   6.972  1.00  0.00           C  
ATOM   1293  C   LEU A 171       2.444   5.846   5.680  1.00  0.00           C  
ATOM   1294  O   LEU A 171       3.574   6.278   5.473  1.00  0.00           O  
ATOM   1295  CB  LEU A 171       1.876   6.039   8.163  1.00  0.00           C  
ATOM   1296  CG  LEU A 171       1.508   5.346   9.484  1.00  0.00           C  
ATOM   1297  CD1 LEU A 171       1.402   6.373  10.612  1.00  0.00           C  
ATOM   1298  CD2 LEU A 171       0.180   4.590   9.405  1.00  0.00           C  
ATOM   1299  N   ASP A 172       1.447   5.987   4.794  1.00  0.00           N  
ATOM   1300  CA  ASP A 172       1.646   6.601   3.475  1.00  0.00           C  
ATOM   1301  C   ASP A 172       0.679   7.760   3.197  1.00  0.00           C  
ATOM   1302  O   ASP A 172       1.035   8.706   2.495  1.00  0.00           O  
ATOM   1303  CB  ASP A 172       1.528   5.499   2.405  1.00  0.00           C  
ATOM   1304  CG  ASP A 172       1.816   6.001   0.981  1.00  0.00           C  
ATOM   1305  OD1 ASP A 172       2.653   6.900   0.803  1.00  0.00           O  
ATOM   1306  OD2 ASP A 172       1.198   5.503   0.028  1.00  0.00           O  
ATOM   1307  N   HIS A 173      -0.532   7.720   3.777  1.00  0.00           N  
ATOM   1308  CA  HIS A 173      -1.547   8.750   3.589  1.00  0.00           C  
ATOM   1309  C   HIS A 173      -1.792   9.529   4.890  1.00  0.00           C  
ATOM   1310  O   HIS A 173      -1.832   8.940   5.964  1.00  0.00           O  
ATOM   1311  CB  HIS A 173      -2.840   8.113   3.069  1.00  0.00           C  
ATOM   1312  CG  HIS A 173      -2.742   7.603   1.661  1.00  0.00           C  
ATOM   1313  ND1 HIS A 173      -3.074   8.310   0.524  1.00  0.00           N  
ATOM   1314  CD2 HIS A 173      -2.366   6.358   1.236  1.00  0.00           C  
ATOM   1315  CE1 HIS A 173      -2.919   7.516  -0.534  1.00  0.00           C  
ATOM   1316  NE2 HIS A 173      -2.475   6.312  -0.142  1.00  0.00           N  
ATOM   1317  N   THR A 174      -1.994  10.867   4.798  1.00  0.00           N  
ATOM   1318  CA  THR A 174      -2.355  11.736   5.932  1.00  0.00           C  
ATOM   1319  C   THR A 174      -3.734  11.428   6.491  1.00  0.00           C  
ATOM   1320  O   THR A 174      -3.890  11.349   7.704  1.00  0.00           O  
ATOM   1321  CB  THR A 174      -2.358  13.222   5.521  1.00  0.00           C  
ATOM   1322  OG1 THR A 174      -2.962  13.378   4.251  1.00  0.00           O  
ATOM   1323  CG2 THR A 174      -0.953  13.788   5.449  1.00  0.00           C  
ATOM   1324  N   ASP A 175      -4.716  11.203   5.626  1.00  0.00           N  
ATOM   1325  CA  ASP A 175      -6.082  10.817   6.025  1.00  0.00           C  
ATOM   1326  C   ASP A 175      -6.118   9.435   6.681  1.00  0.00           C  
ATOM   1327  O   ASP A 175      -7.102   9.046   7.316  1.00  0.00           O  
ATOM   1328  CB  ASP A 175      -7.010  10.831   4.801  1.00  0.00           C  
ATOM   1329  CG  ASP A 175      -7.151  12.192   4.127  1.00  0.00           C  
ATOM   1330  OD1 ASP A 175      -6.807  13.206   4.763  1.00  0.00           O  
ATOM   1331  OD2 ASP A 175      -7.570  12.187   2.949  1.00  0.00           O  
ATOM   1332  N   TRP A 176      -5.035   8.699   6.582  1.00  0.00           N  
ATOM   1333  CA  TRP A 176      -4.764   7.488   7.325  1.00  0.00           C  
ATOM   1334  C   TRP A 176      -4.287   7.813   8.752  1.00  0.00           C  
ATOM   1335  O   TRP A 176      -3.361   7.195   9.270  1.00  0.00           O  
ATOM   1336  CB  TRP A 176      -3.834   6.551   6.547  1.00  0.00           C  
ATOM   1337  CG  TRP A 176      -4.425   5.806   5.388  1.00  0.00           C  
ATOM   1338  CD1 TRP A 176      -5.442   6.188   4.591  1.00  0.00           C  
ATOM   1339  CD2 TRP A 176      -4.042   4.466   4.929  1.00  0.00           C  
ATOM   1340  NE1 TRP A 176      -5.736   5.174   3.692  1.00  0.00           N  
ATOM   1341  CE2 TRP A 176      -4.906   4.105   3.880  1.00  0.00           C  
ATOM   1342  CE3 TRP A 176      -3.070   3.533   5.326  1.00  0.00           C  
ATOM   1343  CZ2 TRP A 176      -4.849   2.831   3.269  1.00  0.00           C  
ATOM   1344  CZ3 TRP A 176      -2.992   2.277   4.702  1.00  0.00           C  
ATOM   1345  CH2 TRP A 176      -3.887   1.929   3.704  1.00  0.00           C  
ATOM   1346  N   LEU A 177      -5.015   8.666   9.456  1.00  0.00           N  
ATOM   1347  CA  LEU A 177      -5.232   8.518  10.894  1.00  0.00           C  
ATOM   1348  C   LEU A 177      -5.943   7.185  11.233  1.00  0.00           C  
ATOM   1349  O   LEU A 177      -6.209   6.903  12.393  1.00  0.00           O  
ATOM   1350  CB  LEU A 177      -6.068   9.719  11.389  1.00  0.00           C  
ATOM   1351  CG  LEU A 177      -5.328  11.073  11.366  1.00  0.00           C  
ATOM   1352  CD1 LEU A 177      -6.324  12.205  11.627  1.00  0.00           C  
ATOM   1353  CD2 LEU A 177      -4.247  11.146  12.441  1.00  0.00           C  
ATOM   1354  N   GLY A 178      -6.262   6.382  10.217  1.00  0.00           N  
ATOM   1355  CA  GLY A 178      -6.974   5.122  10.277  1.00  0.00           C  
ATOM   1356  C   GLY A 178      -6.070   3.896  10.418  1.00  0.00           C  
ATOM   1357  O   GLY A 178      -5.855   3.456  11.535  1.00  0.00           O  
ATOM   1358  N   PRO A 179      -5.561   3.288   9.342  1.00  0.00           N  
ATOM   1359  CA  PRO A 179      -4.792   2.078   9.489  1.00  0.00           C  
ATOM   1360  C   PRO A 179      -3.412   2.394  10.060  1.00  0.00           C  
ATOM   1361  O   PRO A 179      -2.517   2.876   9.374  1.00  0.00           O  
ATOM   1362  CB  PRO A 179      -4.806   1.392   8.130  1.00  0.00           C  
ATOM   1363  CG  PRO A 179      -5.141   2.488   7.157  1.00  0.00           C  
ATOM   1364  CD  PRO A 179      -5.726   3.633   7.975  1.00  0.00           C  
ATOM   1365  N   ASP A 180      -3.253   2.082  11.329  1.00  0.00           N  
ATOM   1366  CA  ASP A 180      -1.962   1.901  11.959  1.00  0.00           C  
ATOM   1367  C   ASP A 180      -1.148   0.791  11.268  1.00  0.00           C  
ATOM   1368  O   ASP A 180      -1.608   0.102  10.353  1.00  0.00           O  
ATOM   1369  CB  ASP A 180      -2.188   1.599  13.455  1.00  0.00           C  
ATOM   1370  CG  ASP A 180      -3.131   0.398  13.656  1.00  0.00           C  
ATOM   1371  OD1 ASP A 180      -2.871  -0.662  13.058  1.00  0.00           O  
ATOM   1372  OD2 ASP A 180      -4.162   0.578  14.324  1.00  0.00           O  
ATOM   1373  N   ARG A 181       0.103   0.615  11.710  1.00  0.00           N  
ATOM   1374  CA  ARG A 181       1.005  -0.393  11.138  1.00  0.00           C  
ATOM   1375  C   ARG A 181       0.428  -1.813  11.208  1.00  0.00           C  
ATOM   1376  O   ARG A 181       0.651  -2.585  10.274  1.00  0.00           O  
ATOM   1377  CB  ARG A 181       2.364  -0.339  11.844  1.00  0.00           C  
ATOM   1378  CG  ARG A 181       3.190   0.885  11.410  1.00  0.00           C  
ATOM   1379  CD  ARG A 181       4.513   1.000  12.201  1.00  0.00           C  
ATOM   1380  NE  ARG A 181       5.321  -0.221  12.142  1.00  0.00           N  
ATOM   1381  CZ  ARG A 181       6.230  -0.564  11.241  1.00  0.00           C  
ATOM   1382  NH1 ARG A 181       6.524   0.183  10.219  1.00  0.00           N  
ATOM   1383  NH2 ARG A 181       6.876  -1.681  11.372  1.00  0.00           N  
ATOM   1384  N   GLU A 182      -0.345  -2.144  12.243  1.00  0.00           N  
ATOM   1385  CA  GLU A 182      -0.981  -3.457  12.389  1.00  0.00           C  
ATOM   1386  C   GLU A 182      -2.075  -3.665  11.343  1.00  0.00           C  
ATOM   1387  O   GLU A 182      -2.139  -4.704  10.678  1.00  0.00           O  
ATOM   1388  CB  GLU A 182      -1.558  -3.609  13.806  1.00  0.00           C  
ATOM   1389  CG  GLU A 182      -0.504  -3.604  14.929  1.00  0.00           C  
ATOM   1390  CD  GLU A 182       0.448  -4.809  14.902  1.00  0.00           C  
ATOM   1391  OE1 GLU A 182       1.430  -4.808  15.678  1.00  0.00           O  
ATOM   1392  OE2 GLU A 182       0.226  -5.751  14.125  1.00  0.00           O  
ATOM   1393  N   SER A 183      -2.903  -2.630  11.114  1.00  0.00           N  
ATOM   1394  CA  SER A 183      -3.931  -2.618  10.071  1.00  0.00           C  
ATOM   1395  C   SER A 183      -3.318  -2.773   8.677  1.00  0.00           C  
ATOM   1396  O   SER A 183      -3.734  -3.619   7.887  1.00  0.00           O  
ATOM   1397  CB  SER A 183      -4.691  -1.291  10.115  1.00  0.00           C  
ATOM   1398  OG  SER A 183      -5.277  -1.070  11.371  1.00  0.00           O  
ATOM   1399  N   ILE A 184      -2.279  -1.982   8.389  1.00  0.00           N  
ATOM   1400  CA  ILE A 184      -1.553  -2.040   7.114  1.00  0.00           C  
ATOM   1401  C   ILE A 184      -0.920  -3.428   6.933  1.00  0.00           C  
ATOM   1402  O   ILE A 184      -0.977  -3.996   5.845  1.00  0.00           O  
ATOM   1403  CB  ILE A 184      -0.483  -0.923   7.056  1.00  0.00           C  
ATOM   1404  CG1 ILE A 184      -1.124   0.479   7.063  1.00  0.00           C  
ATOM   1405  CG2 ILE A 184       0.398  -1.066   5.804  1.00  0.00           C  
ATOM   1406  CD1 ILE A 184      -0.121   1.602   7.351  1.00  0.00           C  
ATOM   1407  N   GLY A 185      -0.313  -3.965   7.991  1.00  0.00           N  
ATOM   1408  CA  GLY A 185       0.291  -5.286   7.999  1.00  0.00           C  
ATOM   1409  C   GLY A 185      -0.716  -6.377   7.669  1.00  0.00           C  
ATOM   1410  O   GLY A 185      -0.484  -7.172   6.757  1.00  0.00           O  
ATOM   1411  N   ARG A 186      -1.867  -6.368   8.349  1.00  0.00           N  
ATOM   1412  CA  ARG A 186      -2.939  -7.347   8.131  1.00  0.00           C  
ATOM   1413  C   ARG A 186      -3.495  -7.294   6.706  1.00  0.00           C  
ATOM   1414  O   ARG A 186      -3.624  -8.348   6.081  1.00  0.00           O  
ATOM   1415  CB  ARG A 186      -4.027  -7.160   9.203  1.00  0.00           C  
ATOM   1416  CG  ARG A 186      -5.135  -8.221   9.073  1.00  0.00           C  
ATOM   1417  CD  ARG A 186      -6.106  -8.209  10.260  1.00  0.00           C  
ATOM   1418  NE  ARG A 186      -5.658  -9.039  11.383  1.00  0.00           N  
ATOM   1419  CZ  ARG A 186      -5.926 -10.326  11.583  1.00  0.00           C  
ATOM   1420  NH1 ARG A 186      -6.634 -11.037  10.746  1.00  0.00           N  
ATOM   1421  NH2 ARG A 186      -5.507 -10.949  12.642  1.00  0.00           N  
ATOM   1422  N   GLU A 187      -3.753  -6.113   6.172  1.00  0.00           N  
ATOM   1423  CA  GLU A 187      -4.222  -5.957   4.789  1.00  0.00           C  
ATOM   1424  C   GLU A 187      -3.202  -6.496   3.778  1.00  0.00           C  
ATOM   1425  O   GLU A 187      -3.563  -7.246   2.869  1.00  0.00           O  
ATOM   1426  CB  GLU A 187      -4.540  -4.486   4.488  1.00  0.00           C  
ATOM   1427  CG  GLU A 187      -5.887  -4.015   5.058  1.00  0.00           C  
ATOM   1428  CD  GLU A 187      -7.081  -4.823   4.516  1.00  0.00           C  
ATOM   1429  OE1 GLU A 187      -8.024  -5.080   5.281  1.00  0.00           O  
ATOM   1430  OE2 GLU A 187      -7.053  -5.231   3.336  1.00  0.00           O  
ATOM   1431  N   LYS A 188      -1.917  -6.179   3.953  1.00  0.00           N  
ATOM   1432  CA  LYS A 188      -0.856  -6.651   3.054  1.00  0.00           C  
ATOM   1433  C   LYS A 188      -0.637  -8.160   3.140  1.00  0.00           C  
ATOM   1434  O   LYS A 188      -0.479  -8.806   2.111  1.00  0.00           O  
ATOM   1435  CB  LYS A 188       0.442  -5.887   3.315  1.00  0.00           C  
ATOM   1436  CG  LYS A 188       0.309  -4.426   2.862  1.00  0.00           C  
ATOM   1437  CD  LYS A 188       1.616  -3.645   3.083  1.00  0.00           C  
ATOM   1438  CE  LYS A 188       1.414  -2.137   2.897  1.00  0.00           C  
ATOM   1439  NZ  LYS A 188       0.859  -1.775   1.568  1.00  0.00           N  
ATOM   1440  N   ALA A 189      -0.702  -8.729   4.335  1.00  0.00           N  
ATOM   1441  CA  ALA A 189      -0.609 -10.168   4.550  1.00  0.00           C  
ATOM   1442  C   ALA A 189      -1.791 -10.948   3.939  1.00  0.00           C  
ATOM   1443  O   ALA A 189      -1.717 -12.168   3.769  1.00  0.00           O  
ATOM   1444  CB  ALA A 189      -0.472 -10.411   6.050  1.00  0.00           C  
ATOM   1445  N   GLY A 190      -2.852 -10.257   3.514  1.00  0.00           N  
ATOM   1446  CA  GLY A 190      -3.957 -10.847   2.778  1.00  0.00           C  
ATOM   1447  C   GLY A 190      -3.556 -11.560   1.479  1.00  0.00           C  
ATOM   1448  O   GLY A 190      -4.307 -12.430   1.018  1.00  0.00           O  
ATOM   1449  N   ILE A 191      -2.378 -11.277   0.922  1.00  0.00           N  
ATOM   1450  CA  ILE A 191      -1.844 -11.975  -0.263  1.00  0.00           C  
ATOM   1451  C   ILE A 191      -1.208 -13.340   0.057  1.00  0.00           C  
ATOM   1452  O   ILE A 191      -0.871 -14.080  -0.862  1.00  0.00           O  
ATOM   1453  CB  ILE A 191      -0.840 -11.090  -1.036  1.00  0.00           C  
ATOM   1454  CG1 ILE A 191       0.492 -10.914  -0.268  1.00  0.00           C  
ATOM   1455  CG2 ILE A 191      -1.485  -9.743  -1.398  1.00  0.00           C  
ATOM   1456  CD1 ILE A 191       1.564 -10.152  -1.020  1.00  0.00           C  
ATOM   1457  N   PHE A 192      -1.009 -13.662   1.332  1.00  0.00           N  
ATOM   1458  CA  PHE A 192      -0.415 -14.933   1.733  1.00  0.00           C  
ATOM   1459  C   PHE A 192      -1.320 -16.103   1.355  1.00  0.00           C  
ATOM   1460  O   PHE A 192      -2.547 -15.968   1.266  1.00  0.00           O  
ATOM   1461  CB  PHE A 192      -0.084 -14.929   3.234  1.00  0.00           C  
ATOM   1462  CG  PHE A 192       0.947 -13.930   3.723  1.00  0.00           C  
ATOM   1463  CD1 PHE A 192       1.726 -13.159   2.839  1.00  0.00           C  
ATOM   1464  CD2 PHE A 192       1.151 -13.791   5.114  1.00  0.00           C  
ATOM   1465  CE1 PHE A 192       2.702 -12.272   3.330  1.00  0.00           C  
ATOM   1466  CE2 PHE A 192       2.126 -12.911   5.608  1.00  0.00           C  
ATOM   1467  CZ  PHE A 192       2.901 -12.146   4.719  1.00  0.00           C  
ATOM   1468  N   ARG A 193      -0.715 -17.261   1.135  1.00  0.00           N  
ATOM   1469  CA  ARG A 193      -1.416 -18.507   0.790  1.00  0.00           C  
ATOM   1470  C   ARG A 193      -0.928 -19.668   1.649  1.00  0.00           C  
ATOM   1471  O   ARG A 193       0.218 -19.672   2.100  1.00  0.00           O  
ATOM   1472  CB  ARG A 193      -1.247 -18.818  -0.703  1.00  0.00           C  
ATOM   1473  CG  ARG A 193      -1.941 -17.811  -1.634  1.00  0.00           C  
ATOM   1474  CD  ARG A 193      -3.460 -17.768  -1.426  1.00  0.00           C  
ATOM   1475  NE  ARG A 193      -4.126 -16.920  -2.406  1.00  0.00           N  
ATOM   1476  CZ  ARG A 193      -4.359 -15.620  -2.347  1.00  0.00           C  
ATOM   1477  NH1 ARG A 193      -3.959 -14.894  -1.347  1.00  0.00           N  
ATOM   1478  NH2 ARG A 193      -4.995 -15.042  -3.315  1.00  0.00           N  
ATOM   1479  N   SER A 194      -1.811 -20.635   1.853  1.00  0.00           N  
ATOM   1480  CA  SER A 194      -1.499 -21.843   2.608  1.00  0.00           C  
ATOM   1481  C   SER A 194      -0.340 -22.616   1.981  1.00  0.00           C  
ATOM   1482  O   SER A 194      -0.270 -22.753   0.762  1.00  0.00           O  
ATOM   1483  CB  SER A 194      -2.730 -22.743   2.677  1.00  0.00           C  
ATOM   1484  OG  SER A 194      -2.498 -23.824   3.550  1.00  0.00           O  
ATOM   1485  N   GLU A 195       0.581 -23.073   2.827  1.00  0.00           N  
ATOM   1486  CA  GLU A 195       1.768 -23.855   2.444  1.00  0.00           C  
ATOM   1487  C   GLU A 195       2.715 -23.154   1.442  1.00  0.00           C  
ATOM   1488  O   GLU A 195       3.583 -23.792   0.856  1.00  0.00           O  
ATOM   1489  CB  GLU A 195       1.371 -25.258   1.980  1.00  0.00           C  
ATOM   1490  CG  GLU A 195       0.529 -26.016   3.021  1.00  0.00           C  
ATOM   1491  CD  GLU A 195       0.262 -27.470   2.604  1.00  0.00           C  
ATOM   1492  OE1 GLU A 195       0.073 -28.310   3.521  1.00  0.00           O  
ATOM   1493  OE2 GLU A 195       0.237 -27.755   1.379  1.00  0.00           O  
ATOM   1494  N   LYS A 196       2.561 -21.834   1.265  1.00  0.00           N  
ATOM   1495  CA  LYS A 196       3.421 -21.030   0.394  1.00  0.00           C  
ATOM   1496  C   LYS A 196       4.290 -20.068   1.211  1.00  0.00           C  
ATOM   1497  O   LYS A 196       3.818 -19.549   2.219  1.00  0.00           O  
ATOM   1498  CB  LYS A 196       2.577 -20.262  -0.643  1.00  0.00           C  
ATOM   1499  CG  LYS A 196       1.746 -21.166  -1.567  1.00  0.00           C  
ATOM   1500  CD  LYS A 196       2.602 -22.068  -2.436  1.00  0.00           C  
ATOM   1501  CE  LYS A 196       1.707 -22.835  -3.422  1.00  0.00           C  
ATOM   1502  NZ  LYS A 196       2.480 -23.355  -4.585  1.00  0.00           N  
ATOM   1503  N   PRO A 197       5.538 -19.799   0.775  1.00  0.00           N  
ATOM   1504  CA  PRO A 197       6.403 -18.838   1.458  1.00  0.00           C  
ATOM   1505  C   PRO A 197       5.788 -17.434   1.511  1.00  0.00           C  
ATOM   1506  O   PRO A 197       5.292 -16.912   0.515  1.00  0.00           O  
ATOM   1507  CB  PRO A 197       7.735 -18.854   0.703  1.00  0.00           C  
ATOM   1508  CG  PRO A 197       7.756 -20.228   0.038  1.00  0.00           C  
ATOM   1509  CD  PRO A 197       6.275 -20.468  -0.281  1.00  0.00           C  
ATOM   1510  N   ALA A 198       5.871 -16.827   2.696  1.00  0.00           N  
ATOM   1511  CA  ALA A 198       5.479 -15.458   2.963  1.00  0.00           C  
ATOM   1512  C   ALA A 198       6.709 -14.673   3.440  1.00  0.00           C  
ATOM   1513  O   ALA A 198       7.107 -14.760   4.603  1.00  0.00           O  
ATOM   1514  CB  ALA A 198       4.345 -15.475   3.991  1.00  0.00           C  
ATOM   1515  N   ILE A 199       7.332 -13.931   2.532  1.00  0.00           N  
ATOM   1516  CA  ILE A 199       8.575 -13.200   2.792  1.00  0.00           C  
ATOM   1517  C   ILE A 199       8.245 -11.811   3.341  1.00  0.00           C  
ATOM   1518  O   ILE A 199       7.523 -11.046   2.712  1.00  0.00           O  
ATOM   1519  CB  ILE A 199       9.437 -13.095   1.522  1.00  0.00           C  
ATOM   1520  CG1 ILE A 199       9.626 -14.445   0.792  1.00  0.00           C  
ATOM   1521  CG2 ILE A 199      10.805 -12.473   1.857  1.00  0.00           C  
ATOM   1522  CD1 ILE A 199      10.202 -15.565   1.653  1.00  0.00           C  
ATOM   1523  N   VAL A 200       8.837 -11.469   4.491  1.00  0.00           N  
ATOM   1524  CA  VAL A 200       8.680 -10.145   5.106  1.00  0.00           C  
ATOM   1525  C   VAL A 200      10.043  -9.451   5.186  1.00  0.00           C  
ATOM   1526  O   VAL A 200      10.930  -9.867   5.932  1.00  0.00           O  
ATOM   1527  CB  VAL A 200       7.987 -10.224   6.472  1.00  0.00           C  
ATOM   1528  CG1 VAL A 200       7.764  -8.826   7.044  1.00  0.00           C  
ATOM   1529  CG2 VAL A 200       6.616 -10.904   6.342  1.00  0.00           C  
ATOM   1530  N   GLY A 201      10.199  -8.384   4.407  1.00  0.00           N  
ATOM   1531  CA  GLY A 201      11.389  -7.535   4.398  1.00  0.00           C  
ATOM   1532  C   GLY A 201      11.362  -6.397   5.415  1.00  0.00           C  
ATOM   1533  O   GLY A 201      12.405  -5.802   5.687  1.00  0.00           O  
ATOM   1534  N   GLU A 202      10.204  -6.095   5.982  1.00  0.00           N  
ATOM   1535  CA  GLU A 202      10.028  -5.120   7.054  1.00  0.00           C  
ATOM   1536  C   GLU A 202      10.692  -5.626   8.348  1.00  0.00           C  
ATOM   1537  O   GLU A 202      10.276  -6.656   8.871  1.00  0.00           O  
ATOM   1538  CB  GLU A 202       8.528  -4.868   7.265  1.00  0.00           C  
ATOM   1539  CG  GLU A 202       8.203  -3.921   8.444  1.00  0.00           C  
ATOM   1540  CD  GLU A 202       8.937  -2.575   8.347  1.00  0.00           C  
ATOM   1541  OE1 GLU A 202       9.564  -2.189   9.348  1.00  0.00           O  
ATOM   1542  OE2 GLU A 202       8.879  -1.930   7.289  1.00  0.00           O  
ATOM   1543  N   PRO A 203      11.743  -4.930   8.862  1.00  0.00           N  
ATOM   1544  CA  PRO A 203      12.431  -5.374  10.073  1.00  0.00           C  
ATOM   1545  C   PRO A 203      11.572  -5.236  11.333  1.00  0.00           C  
ATOM   1546  O   PRO A 203      11.609  -6.110  12.187  1.00  0.00           O  
ATOM   1547  CB  PRO A 203      13.694  -4.504  10.145  1.00  0.00           C  
ATOM   1548  CG  PRO A 203      13.304  -3.222   9.403  1.00  0.00           C  
ATOM   1549  CD  PRO A 203      12.354  -3.729   8.320  1.00  0.00           C  
ATOM   1550  N   GLU A 204      10.764  -4.172  11.421  1.00  0.00           N  
ATOM   1551  CA  GLU A 204       9.794  -3.943  12.489  1.00  0.00           C  
ATOM   1552  C   GLU A 204       8.421  -4.491  12.076  1.00  0.00           C  
ATOM   1553  O   GLU A 204       7.473  -3.744  11.812  1.00  0.00           O  
ATOM   1554  CB  GLU A 204       9.745  -2.438  12.834  1.00  0.00           C  
ATOM   1555  CG  GLU A 204      11.031  -1.910  13.491  1.00  0.00           C  
ATOM   1556  CD  GLU A 204      11.294  -2.505  14.884  1.00  0.00           C  
ATOM   1557  OE1 GLU A 204      12.483  -2.611  15.239  1.00  0.00           O  
ATOM   1558  OE2 GLU A 204      10.313  -2.840  15.576  1.00  0.00           O  
ATOM   1559  N   MET A 205       8.335  -5.809  11.941  1.00  0.00           N  
ATOM   1560  CA  MET A 205       7.120  -6.473  11.458  1.00  0.00           C  
ATOM   1561  C   MET A 205       5.971  -6.349  12.464  1.00  0.00           C  
ATOM   1562  O   MET A 205       6.105  -6.847  13.591  1.00  0.00           O  
ATOM   1563  CB  MET A 205       7.426  -7.941  11.144  1.00  0.00           C  
ATOM   1564  CG  MET A 205       6.240  -8.640  10.483  1.00  0.00           C  
ATOM   1565  SD  MET A 205       6.433 -10.435  10.264  1.00  0.00           S  
ATOM   1566  CE  MET A 205       6.163 -10.959  11.969  1.00  0.00           C  
ATOM   1567  N   PRO A 206       4.812  -5.785  12.079  1.00  0.00           N  
ATOM   1568  CA  PRO A 206       3.599  -5.847  12.881  1.00  0.00           C  
ATOM   1569  C   PRO A 206       3.179  -7.290  13.170  1.00  0.00           C  
ATOM   1570  O   PRO A 206       3.250  -8.146  12.287  1.00  0.00           O  
ATOM   1571  CB  PRO A 206       2.525  -5.124  12.073  1.00  0.00           C  
ATOM   1572  CG  PRO A 206       3.319  -4.199  11.163  1.00  0.00           C  
ATOM   1573  CD  PRO A 206       4.584  -5.004  10.882  1.00  0.00           C  
ATOM   1574  N   SER A 207       2.701  -7.570  14.392  1.00  0.00           N  
ATOM   1575  CA  SER A 207       2.275  -8.922  14.788  1.00  0.00           C  
ATOM   1576  C   SER A 207       1.142  -9.462  13.918  1.00  0.00           C  
ATOM   1577  O   SER A 207       1.124 -10.655  13.628  1.00  0.00           O  
ATOM   1578  CB  SER A 207       1.823  -8.967  16.252  1.00  0.00           C  
ATOM   1579  OG  SER A 207       0.751  -8.085  16.492  1.00  0.00           O  
ATOM   1580  N   THR A 208       0.265  -8.592  13.427  1.00  0.00           N  
ATOM   1581  CA  THR A 208      -0.850  -8.978  12.552  1.00  0.00           C  
ATOM   1582  C   THR A 208      -0.400  -9.706  11.285  1.00  0.00           C  
ATOM   1583  O   THR A 208      -1.148 -10.534  10.762  1.00  0.00           O  
ATOM   1584  CB  THR A 208      -1.656  -7.754  12.123  1.00  0.00           C  
ATOM   1585  OG1 THR A 208      -0.801  -6.753  11.604  1.00  0.00           O  
ATOM   1586  CG2 THR A 208      -2.443  -7.164  13.283  1.00  0.00           C  
ATOM   1587  N   ILE A 209       0.824  -9.467  10.791  1.00  0.00           N  
ATOM   1588  CA  ILE A 209       1.375 -10.217   9.657  1.00  0.00           C  
ATOM   1589  C   ILE A 209       1.622 -11.675  10.056  1.00  0.00           C  
ATOM   1590  O   ILE A 209       1.310 -12.576   9.277  1.00  0.00           O  
ATOM   1591  CB  ILE A 209       2.666  -9.555   9.117  1.00  0.00           C  
ATOM   1592  CG1 ILE A 209       2.338  -8.163   8.537  1.00  0.00           C  
ATOM   1593  CG2 ILE A 209       3.333 -10.443   8.050  1.00  0.00           C  
ATOM   1594  CD1 ILE A 209       3.533  -7.414   7.952  1.00  0.00           C  
ATOM   1595  N   ALA A 210       2.169 -11.908  11.250  1.00  0.00           N  
ATOM   1596  CA  ALA A 210       2.376 -13.255  11.777  1.00  0.00           C  
ATOM   1597  C   ALA A 210       1.034 -13.950  12.043  1.00  0.00           C  
ATOM   1598  O   ALA A 210       0.872 -15.113  11.659  1.00  0.00           O  
ATOM   1599  CB  ALA A 210       3.246 -13.189  13.034  1.00  0.00           C  
ATOM   1600  N   ASP A 211       0.053 -13.222  12.584  1.00  0.00           N  
ATOM   1601  CA  ASP A 211      -1.290 -13.741  12.837  1.00  0.00           C  
ATOM   1602  C   ASP A 211      -1.946 -14.213  11.529  1.00  0.00           C  
ATOM   1603  O   ASP A 211      -2.411 -15.341  11.439  1.00  0.00           O  
ATOM   1604  CB  ASP A 211      -2.186 -12.672  13.480  1.00  0.00           C  
ATOM   1605  CG  ASP A 211      -1.647 -12.098  14.789  1.00  0.00           C  
ATOM   1606  OD1 ASP A 211      -0.864 -12.797  15.465  1.00  0.00           O  
ATOM   1607  OD2 ASP A 211      -2.011 -10.931  15.067  1.00  0.00           O  
ATOM   1608  N   VAL A 212      -1.920 -13.389  10.485  1.00  0.00           N  
ATOM   1609  CA  VAL A 212      -2.483 -13.755   9.176  1.00  0.00           C  
ATOM   1610  C   VAL A 212      -1.725 -14.926   8.550  1.00  0.00           C  
ATOM   1611  O   VAL A 212      -2.350 -15.799   7.943  1.00  0.00           O  
ATOM   1612  CB  VAL A 212      -2.515 -12.555   8.217  1.00  0.00           C  
ATOM   1613  CG1 VAL A 212      -2.951 -12.949   6.804  1.00  0.00           C  
ATOM   1614  CG2 VAL A 212      -3.502 -11.494   8.700  1.00  0.00           C  
ATOM   1615  N   ALA A 213      -0.395 -14.970   8.684  1.00  0.00           N  
ATOM   1616  CA  ALA A 213       0.390 -16.097   8.198  1.00  0.00           C  
ATOM   1617  C   ALA A 213      -0.036 -17.400   8.894  1.00  0.00           C  
ATOM   1618  O   ALA A 213      -0.229 -18.415   8.226  1.00  0.00           O  
ATOM   1619  CB  ALA A 213       1.878 -15.807   8.386  1.00  0.00           C  
ATOM   1620  N   GLN A 214      -0.251 -17.343  10.214  1.00  0.00           N  
ATOM   1621  CA  GLN A 214      -0.699 -18.487  10.999  1.00  0.00           C  
ATOM   1622  C   GLN A 214      -2.148 -18.880  10.674  1.00  0.00           C  
ATOM   1623  O   GLN A 214      -2.422 -20.058  10.453  1.00  0.00           O  
ATOM   1624  CB  GLN A 214      -0.489 -18.163  12.484  1.00  0.00           C  
ATOM   1625  CG  GLN A 214      -0.682 -19.410  13.365  1.00  0.00           C  
ATOM   1626  CD  GLN A 214      -0.303 -19.174  14.836  1.00  0.00           C  
ATOM   1627  OE1 GLN A 214       0.020 -18.083  15.271  1.00  0.00           O  
ATOM   1628  NE2 GLN A 214      -0.328 -20.192  15.655  1.00  0.00           N  
ATOM   1629  N   GLU A 215      -3.061 -17.904  10.555  1.00  0.00           N  
ATOM   1630  CA  GLU A 215      -4.458 -18.113  10.151  1.00  0.00           C  
ATOM   1631  C   GLU A 215      -4.559 -18.816   8.789  1.00  0.00           C  
ATOM   1632  O   GLU A 215      -5.426 -19.674   8.582  1.00  0.00           O  
ATOM   1633  CB  GLU A 215      -5.197 -16.758  10.049  1.00  0.00           C  
ATOM   1634  CG  GLU A 215      -5.597 -16.107  11.383  1.00  0.00           C  
ATOM   1635  CD  GLU A 215      -6.207 -14.682  11.212  1.00  0.00           C  
ATOM   1636  OE1 GLU A 215      -6.394 -13.962  12.218  1.00  0.00           O  
ATOM   1637  OE2 GLU A 215      -6.546 -14.269  10.076  1.00  0.00           O  
ATOM   1638  N   LYS A 216      -3.683 -18.469   7.848  1.00  0.00           N  
ATOM   1639  CA  LYS A 216      -3.675 -19.030   6.497  1.00  0.00           C  
ATOM   1640  C   LYS A 216      -2.817 -20.290   6.352  1.00  0.00           C  
ATOM   1641  O   LYS A 216      -2.927 -20.968   5.332  1.00  0.00           O  
ATOM   1642  CB  LYS A 216      -3.247 -17.954   5.495  1.00  0.00           C  
ATOM   1643  CG  LYS A 216      -4.314 -16.853   5.382  1.00  0.00           C  
ATOM   1644  CD  LYS A 216      -3.994 -15.938   4.206  1.00  0.00           C  
ATOM   1645  CE  LYS A 216      -5.160 -14.983   3.971  1.00  0.00           C  
ATOM   1646  NZ  LYS A 216      -5.139 -14.454   2.587  1.00  0.00           N  
ATOM   1647  N   GLY A 217      -1.947 -20.583   7.319  1.00  0.00           N  
ATOM   1648  CA  GLY A 217      -0.954 -21.652   7.207  1.00  0.00           C  
ATOM   1649  C   GLY A 217       0.182 -21.333   6.220  1.00  0.00           C  
ATOM   1650  O   GLY A 217       0.704 -22.236   5.572  1.00  0.00           O  
ATOM   1651  N   ALA A 218       0.536 -20.054   6.078  1.00  0.00           N  
ATOM   1652  CA  ALA A 218       1.640 -19.620   5.224  1.00  0.00           C  
ATOM   1653  C   ALA A 218       2.995 -19.833   5.921  1.00  0.00           C  
ATOM   1654  O   ALA A 218       3.119 -19.727   7.140  1.00  0.00           O  
ATOM   1655  CB  ALA A 218       1.428 -18.163   4.806  1.00  0.00           C  
ATOM   1656  N   LEU A 219       4.038 -20.077   5.139  1.00  0.00           N  
ATOM   1657  CA  LEU A 219       5.401 -20.312   5.610  1.00  0.00           C  
ATOM   1658  C   LEU A 219       6.125 -18.973   5.775  1.00  0.00           C  
ATOM   1659  O   LEU A 219       6.784 -18.485   4.857  1.00  0.00           O  
ATOM   1660  CB  LEU A 219       6.128 -21.261   4.642  1.00  0.00           C  
ATOM   1661  CG  LEU A 219       5.428 -22.615   4.389  1.00  0.00           C  
ATOM   1662  CD1 LEU A 219       6.237 -23.412   3.357  1.00  0.00           C  
ATOM   1663  CD2 LEU A 219       5.303 -23.447   5.659  1.00  0.00           C  
ATOM   1664  N   LEU A 220       5.986 -18.351   6.949  1.00  0.00           N  
ATOM   1665  CA  LEU A 220       6.539 -17.029   7.236  1.00  0.00           C  
ATOM   1666  C   LEU A 220       8.070 -17.048   7.266  1.00  0.00           C  
ATOM   1667  O   LEU A 220       8.672 -17.814   8.009  1.00  0.00           O  
ATOM   1668  CB  LEU A 220       5.928 -16.522   8.556  1.00  0.00           C  
ATOM   1669  CG  LEU A 220       6.239 -15.043   8.865  1.00  0.00           C  
ATOM   1670  CD1 LEU A 220       5.555 -14.093   7.890  1.00  0.00           C  
ATOM   1671  CD2 LEU A 220       5.744 -14.711  10.266  1.00  0.00           C  
ATOM   1672  N   GLN A 221       8.701 -16.163   6.495  1.00  0.00           N  
ATOM   1673  CA  GLN A 221      10.151 -15.959   6.461  1.00  0.00           C  
ATOM   1674  C   GLN A 221      10.475 -14.474   6.639  1.00  0.00           C  
ATOM   1675  O   GLN A 221      10.356 -13.668   5.717  1.00  0.00           O  
ATOM   1676  CB  GLN A 221      10.758 -16.504   5.161  1.00  0.00           C  
ATOM   1677  CG  GLN A 221      10.593 -18.021   5.000  1.00  0.00           C  
ATOM   1678  CD  GLN A 221      11.396 -18.574   3.816  1.00  0.00           C  
ATOM   1679  OE1 GLN A 221      12.315 -17.966   3.301  1.00  0.00           O  
ATOM   1680  NE2 GLN A 221      11.068 -19.753   3.354  1.00  0.00           N  
ATOM   1681  N   ARG A 222      10.877 -14.096   7.855  1.00  0.00           N  
ATOM   1682  CA  ARG A 222      11.066 -12.718   8.286  1.00  0.00           C  
ATOM   1683  C   ARG A 222      12.526 -12.303   8.210  1.00  0.00           C  
ATOM   1684  O   ARG A 222      13.411 -13.056   8.627  1.00  0.00           O  
ATOM   1685  CB  ARG A 222      10.568 -12.555   9.724  1.00  0.00           C  
ATOM   1686  CG  ARG A 222       9.090 -12.905   9.887  1.00  0.00           C  
ATOM   1687  CD  ARG A 222       8.730 -13.121  11.357  1.00  0.00           C  
ATOM   1688  NE  ARG A 222       9.305 -14.371  11.852  1.00  0.00           N  
ATOM   1689  CZ  ARG A 222       9.115 -14.932  13.040  1.00  0.00           C  
ATOM   1690  NH1 ARG A 222       8.372 -14.358  13.935  1.00  0.00           N  
ATOM   1691  NH2 ARG A 222       9.677 -16.067  13.305  1.00  0.00           N  
ATOM   1692  N   ARG A 223      12.761 -11.069   7.789  1.00  0.00           N  
ATOM   1693  CA  ARG A 223      14.075 -10.443   7.939  1.00  0.00           C  
ATOM   1694  C   ARG A 223      14.458 -10.390   9.418  1.00  0.00           C  
ATOM   1695  O   ARG A 223      13.657  -9.989  10.251  1.00  0.00           O  
ATOM   1696  CB  ARG A 223      14.055  -9.049   7.305  1.00  0.00           C  
ATOM   1697  CG  ARG A 223      15.405  -8.335   7.467  1.00  0.00           C  
ATOM   1698  CD  ARG A 223      15.345  -6.958   6.823  1.00  0.00           C  
ATOM   1699  NE  ARG A 223      16.527  -6.157   7.171  1.00  0.00           N  
ATOM   1700  CZ  ARG A 223      16.679  -4.874   6.931  1.00  0.00           C  
ATOM   1701  NH1 ARG A 223      15.798  -4.196   6.253  1.00  0.00           N  
ATOM   1702  NH2 ARG A 223      17.730  -4.254   7.381  1.00  0.00           N  
ATOM   1703  N   GLY A 224      15.698 -10.769   9.711  1.00  0.00           N  
ATOM   1704  CA  GLY A 224      16.225 -10.826  11.077  1.00  0.00           C  
ATOM   1705  C   GLY A 224      15.882 -12.102  11.846  1.00  0.00           C  
ATOM   1706  O   GLY A 224      16.361 -12.264  12.971  1.00  0.00           O  
ATOM   1707  N   VAL A 225      15.097 -13.015  11.256  1.00  0.00           N  
ATOM   1708  CA  VAL A 225      14.723 -14.285  11.887  1.00  0.00           C  
ATOM   1709  C   VAL A 225      15.060 -15.460  10.973  1.00  0.00           C  
ATOM   1710  O   VAL A 225      16.053 -16.133  11.209  1.00  0.00           O  
ATOM   1711  CB  VAL A 225      13.243 -14.299  12.338  1.00  0.00           C  
ATOM   1712  CG1 VAL A 225      12.962 -15.544  13.196  1.00  0.00           C  
ATOM   1713  CG2 VAL A 225      12.874 -13.065  13.173  1.00  0.00           C  
ATOM   1714  N   GLU A 226      14.288 -15.694   9.923  1.00  0.00           N  
ATOM   1715  CA  GLU A 226      14.532 -16.797   8.988  1.00  0.00           C  
ATOM   1716  C   GLU A 226      15.604 -16.459   7.932  1.00  0.00           C  
ATOM   1717  O   GLU A 226      16.261 -17.356   7.398  1.00  0.00           O  
ATOM   1718  CB  GLU A 226      13.220 -17.218   8.296  1.00  0.00           C  
ATOM   1719  CG  GLU A 226      12.211 -17.906   9.231  1.00  0.00           C  
ATOM   1720  CD  GLU A 226      11.461 -16.956  10.197  1.00  0.00           C  
ATOM   1721  OE1 GLU A 226      11.030 -17.393  11.282  1.00  0.00           O  
ATOM   1722  OE2 GLU A 226      11.273 -15.761   9.877  1.00  0.00           O  
ATOM   1723  N   TRP A 227      15.807 -15.175   7.649  1.00  0.00           N  
ATOM   1724  CA  TRP A 227      16.863 -14.682   6.771  1.00  0.00           C  
ATOM   1725  C   TRP A 227      17.394 -13.335   7.235  1.00  0.00           C  
ATOM   1726  O   TRP A 227      16.724 -12.583   7.950  1.00  0.00           O  
ATOM   1727  CB  TRP A 227      16.352 -14.612   5.331  1.00  0.00           C  
ATOM   1728  CG  TRP A 227      15.238 -13.636   5.093  1.00  0.00           C  
ATOM   1729  CD1 TRP A 227      13.921 -13.930   5.200  1.00  0.00           C  
ATOM   1730  CD2 TRP A 227      15.313 -12.236   4.686  1.00  0.00           C  
ATOM   1731  NE1 TRP A 227      13.175 -12.799   4.871  1.00  0.00           N  
ATOM   1732  CE2 TRP A 227      13.996 -11.745   4.540  1.00  0.00           C  
ATOM   1733  CE3 TRP A 227      16.384 -11.349   4.405  1.00  0.00           C  
ATOM   1734  CZ2 TRP A 227      13.725 -10.425   4.114  1.00  0.00           C  
ATOM   1735  CZ3 TRP A 227      16.119 -10.030   3.989  1.00  0.00           C  
ATOM   1736  CH2 TRP A 227      14.797  -9.582   3.842  1.00  0.00           C  
ATOM   1737  N   ASN A 228      18.616 -12.998   6.807  1.00  0.00           N  
ATOM   1738  CA  ASN A 228      19.221 -11.711   7.106  1.00  0.00           C  
ATOM   1739  C   ASN A 228      20.227 -11.307   6.027  1.00  0.00           C  
ATOM   1740  O   ASN A 228      20.568 -12.092   5.144  1.00  0.00           O  
ATOM   1741  CB  ASN A 228      19.863 -11.783   8.507  1.00  0.00           C  
ATOM   1742  CG  ASN A 228      19.904 -10.432   9.209  1.00  0.00           C  
ATOM   1743  OD1 ASN A 228      19.576  -9.386   8.668  1.00  0.00           O  
ATOM   1744  ND2 ASN A 228      20.285 -10.417  10.466  1.00  0.00           N  
ATOM   1745  N   TYR A 229      20.722 -10.077   6.105  1.00  0.00           N  
ATOM   1746  CA  TYR A 229      21.822  -9.603   5.278  1.00  0.00           C  
ATOM   1747  C   TYR A 229      22.698  -8.613   6.047  1.00  0.00           C  
ATOM   1748  O   TYR A 229      22.259  -7.975   7.004  1.00  0.00           O  
ATOM   1749  CB  TYR A 229      21.286  -8.998   3.972  1.00  0.00           C  
ATOM   1750  CG  TYR A 229      20.561  -7.668   4.148  1.00  0.00           C  
ATOM   1751  CD1 TYR A 229      19.183  -7.645   4.455  1.00  0.00           C  
ATOM   1752  CD2 TYR A 229      21.262  -6.467   3.988  1.00  0.00           C  
ATOM   1753  CE1 TYR A 229      18.517  -6.424   4.595  1.00  0.00           C  
ATOM   1754  CE2 TYR A 229      20.602  -5.236   4.126  1.00  0.00           C  
ATOM   1755  CZ  TYR A 229      19.225  -5.216   4.424  1.00  0.00           C  
ATOM   1756  OH  TYR A 229      18.593  -4.012   4.537  1.00  0.00           O  
ATOM   1757  N   SER A 230      23.938  -8.479   5.592  1.00  0.00           N  
ATOM   1758  CA  SER A 230      24.894  -7.484   6.066  1.00  0.00           C  
ATOM   1759  C   SER A 230      25.502  -6.760   4.871  1.00  0.00           C  
ATOM   1760  O   SER A 230      25.658  -7.357   3.811  1.00  0.00           O  
ATOM   1761  CB  SER A 230      25.975  -8.143   6.930  1.00  0.00           C  
ATOM   1762  OG  SER A 230      26.650  -9.154   6.223  1.00  0.00           O  
ATOM   1763  N   VAL A 231      25.827  -5.474   5.036  1.00  0.00           N  
ATOM   1764  CA  VAL A 231      26.345  -4.616   3.962  1.00  0.00           C  
ATOM   1765  C   VAL A 231      27.687  -4.050   4.403  1.00  0.00           C  
ATOM   1766  O   VAL A 231      27.836  -3.653   5.558  1.00  0.00           O  
ATOM   1767  CB  VAL A 231      25.355  -3.491   3.614  1.00  0.00           C  
ATOM   1768  CG1 VAL A 231      25.786  -2.703   2.377  1.00  0.00           C  
ATOM   1769  CG2 VAL A 231      23.948  -4.034   3.344  1.00  0.00           C  
ATOM   1770  N   THR A 232      28.649  -4.026   3.484  1.00  0.00           N  
ATOM   1771  CA  THR A 232      29.933  -3.334   3.621  1.00  0.00           C  
ATOM   1772  C   THR A 232      29.975  -2.145   2.656  1.00  0.00           C  
ATOM   1773  O   THR A 232      28.998  -1.859   1.954  1.00  0.00           O  
ATOM   1774  CB  THR A 232      31.114  -4.294   3.396  1.00  0.00           C  
ATOM   1775  OG1 THR A 232      31.294  -4.532   2.030  1.00  0.00           O  
ATOM   1776  CG2 THR A 232      30.989  -5.637   4.129  1.00  0.00           C  
ATOM   1777  N   ASP A 233      31.109  -1.450   2.578  1.00  0.00           N  
ATOM   1778  CA  ASP A 233      31.284  -0.341   1.627  1.00  0.00           C  
ATOM   1779  C   ASP A 233      31.402  -0.806   0.163  1.00  0.00           C  
ATOM   1780  O   ASP A 233      31.288   0.006  -0.759  1.00  0.00           O  
ATOM   1781  CB  ASP A 233      32.532   0.472   2.020  1.00  0.00           C  
ATOM   1782  CG  ASP A 233      32.397   1.176   3.376  1.00  0.00           C  
ATOM   1783  OD1 ASP A 233      31.259   1.507   3.769  1.00  0.00           O  
ATOM   1784  OD2 ASP A 233      33.455   1.399   4.009  1.00  0.00           O  
ATOM   1785  N   HIS A 234      31.665  -2.093  -0.066  1.00  0.00           N  
ATOM   1786  CA  HIS A 234      32.015  -2.623  -1.392  1.00  0.00           C  
ATOM   1787  C   HIS A 234      31.115  -3.762  -1.865  1.00  0.00           C  
ATOM   1788  O   HIS A 234      30.978  -3.971  -3.072  1.00  0.00           O  
ATOM   1789  CB  HIS A 234      33.479  -3.066  -1.361  1.00  0.00           C  
ATOM   1790  CG  HIS A 234      34.428  -1.959  -0.987  1.00  0.00           C  
ATOM   1791  ND1 HIS A 234      34.320  -0.636  -1.354  1.00  0.00           N  
ATOM   1792  CD2 HIS A 234      35.531  -2.042  -0.173  1.00  0.00           C  
ATOM   1793  CE1 HIS A 234      35.321   0.045  -0.780  1.00  0.00           C  
ATOM   1794  NE2 HIS A 234      36.085  -0.776  -0.064  1.00  0.00           N  
ATOM   1795  N   ASP A 235      30.529  -4.496  -0.933  1.00  0.00           N  
ATOM   1796  CA  ASP A 235      29.700  -5.663  -1.202  1.00  0.00           C  
ATOM   1797  C   ASP A 235      28.662  -5.868  -0.096  1.00  0.00           C  
ATOM   1798  O   ASP A 235      28.492  -5.053   0.820  1.00  0.00           O  
ATOM   1799  CB  ASP A 235      30.597  -6.897  -1.422  1.00  0.00           C  
ATOM   1800  CG  ASP A 235      31.491  -7.269  -0.225  1.00  0.00           C  
ATOM   1801  OD1 ASP A 235      31.124  -6.969   0.923  1.00  0.00           O  
ATOM   1802  OD2 ASP A 235      32.535  -7.906  -0.484  1.00  0.00           O  
ATOM   1803  N   TRP A 236      27.916  -6.951  -0.195  1.00  0.00           N  
ATOM   1804  CA  TRP A 236      27.000  -7.395   0.837  1.00  0.00           C  
ATOM   1805  C   TRP A 236      26.888  -8.912   0.864  1.00  0.00           C  
ATOM   1806  O   TRP A 236      27.197  -9.597  -0.110  1.00  0.00           O  
ATOM   1807  CB  TRP A 236      25.633  -6.716   0.673  1.00  0.00           C  
ATOM   1808  CG  TRP A 236      24.869  -7.074  -0.565  1.00  0.00           C  
ATOM   1809  CD1 TRP A 236      25.201  -6.723  -1.827  1.00  0.00           C  
ATOM   1810  CD2 TRP A 236      23.608  -7.822  -0.674  1.00  0.00           C  
ATOM   1811  NE1 TRP A 236      24.237  -7.194  -2.711  1.00  0.00           N  
ATOM   1812  CE2 TRP A 236      23.236  -7.861  -2.033  1.00  0.00           C  
ATOM   1813  CE3 TRP A 236      22.756  -8.438   0.274  1.00  0.00           C  
ATOM   1814  CZ2 TRP A 236      22.043  -8.482  -2.466  1.00  0.00           C  
ATOM   1815  CZ3 TRP A 236      21.568  -9.061  -0.157  1.00  0.00           C  
ATOM   1816  CH2 TRP A 236      21.222  -9.075  -1.509  1.00  0.00           C  
ATOM   1817  N   ALA A 237      26.446  -9.440   1.997  1.00  0.00           N  
ATOM   1818  CA  ALA A 237      26.204 -10.859   2.188  1.00  0.00           C  
ATOM   1819  C   ALA A 237      24.738 -11.101   2.550  1.00  0.00           C  
ATOM   1820  O   ALA A 237      24.123 -10.306   3.261  1.00  0.00           O  
ATOM   1821  CB  ALA A 237      27.170 -11.400   3.242  1.00  0.00           C  
ATOM   1822  N   PHE A 238      24.176 -12.213   2.082  1.00  0.00           N  
ATOM   1823  CA  PHE A 238      22.828 -12.672   2.394  1.00  0.00           C  
ATOM   1824  C   PHE A 238      22.895 -14.047   3.052  1.00  0.00           C  
ATOM   1825  O   PHE A 238      23.656 -14.907   2.600  1.00  0.00           O  
ATOM   1826  CB  PHE A 238      21.995 -12.704   1.112  1.00  0.00           C  
ATOM   1827  CG  PHE A 238      20.594 -13.223   1.316  1.00  0.00           C  
ATOM   1828  CD1 PHE A 238      20.343 -14.610   1.328  1.00  0.00           C  
ATOM   1829  CD2 PHE A 238      19.526 -12.334   1.558  1.00  0.00           C  
ATOM   1830  CE1 PHE A 238      19.054 -15.094   1.592  1.00  0.00           C  
ATOM   1831  CE2 PHE A 238      18.242 -12.817   1.814  1.00  0.00           C  
ATOM   1832  CZ  PHE A 238      18.003 -14.198   1.839  1.00  0.00           C  
ATOM   1833  N   SER A 239      22.080 -14.278   4.077  1.00  0.00           N  
ATOM   1834  CA  SER A 239      22.023 -15.561   4.784  1.00  0.00           C  
ATOM   1835  C   SER A 239      20.582 -16.001   5.029  1.00  0.00           C  
ATOM   1836  O   SER A 239      19.749 -15.205   5.457  1.00  0.00           O  
ATOM   1837  CB  SER A 239      22.766 -15.485   6.116  1.00  0.00           C  
ATOM   1838  OG  SER A 239      24.126 -15.162   5.922  1.00  0.00           O  
ATOM   1839  N   ASP A 240      20.314 -17.287   4.798  1.00  0.00           N  
ATOM   1840  CA  ASP A 240      19.056 -17.964   5.114  1.00  0.00           C  
ATOM   1841  C   ASP A 240      19.319 -19.435   5.512  1.00  0.00           C  
ATOM   1842  O   ASP A 240      20.457 -19.858   5.716  1.00  0.00           O  
ATOM   1843  CB  ASP A 240      18.075 -17.830   3.928  1.00  0.00           C  
ATOM   1844  CG  ASP A 240      18.489 -18.568   2.651  1.00  0.00           C  
ATOM   1845  OD1 ASP A 240      19.438 -19.382   2.664  1.00  0.00           O  
ATOM   1846  OD2 ASP A 240      17.850 -18.347   1.603  1.00  0.00           O  
ATOM   1847  N   ALA A 241      18.251 -20.223   5.605  1.00  0.00           N  
ATOM   1848  CA  ALA A 241      18.333 -21.647   5.946  1.00  0.00           C  
ATOM   1849  C   ALA A 241      19.124 -22.491   4.917  1.00  0.00           C  
ATOM   1850  O   ALA A 241      19.586 -23.579   5.252  1.00  0.00           O  
ATOM   1851  CB  ALA A 241      16.909 -22.181   6.110  1.00  0.00           C  
ATOM   1852  N   HIS A 242      19.309 -22.013   3.683  1.00  0.00           N  
ATOM   1853  CA  HIS A 242      20.072 -22.701   2.634  1.00  0.00           C  
ATOM   1854  C   HIS A 242      21.563 -22.354   2.646  1.00  0.00           C  
ATOM   1855  O   HIS A 242      22.334 -22.971   1.913  1.00  0.00           O  
ATOM   1856  CB  HIS A 242      19.434 -22.418   1.266  1.00  0.00           C  
ATOM   1857  CG  HIS A 242      17.984 -22.791   1.185  1.00  0.00           C  
ATOM   1858  ND1 HIS A 242      17.474 -24.070   1.187  1.00  0.00           N  
ATOM   1859  CD2 HIS A 242      16.917 -21.934   1.126  1.00  0.00           C  
ATOM   1860  CE1 HIS A 242      16.137 -23.986   1.122  1.00  0.00           C  
ATOM   1861  NE2 HIS A 242      15.763 -22.702   1.082  1.00  0.00           N  
ATOM   1862  N   GLY A 243      21.968 -21.381   3.459  1.00  0.00           N  
ATOM   1863  CA  GLY A 243      23.354 -20.953   3.609  1.00  0.00           C  
ATOM   1864  C   GLY A 243      23.555 -19.461   3.396  1.00  0.00           C  
ATOM   1865  O   GLY A 243      22.628 -18.656   3.538  1.00  0.00           O  
ATOM   1866  N   THR A 244      24.796 -19.085   3.068  1.00  0.00           N  
ATOM   1867  CA  THR A 244      25.211 -17.693   2.891  1.00  0.00           C  
ATOM   1868  C   THR A 244      25.747 -17.464   1.483  1.00  0.00           C  
ATOM   1869  O   THR A 244      26.522 -18.273   0.968  1.00  0.00           O  
ATOM   1870  CB  THR A 244      26.244 -17.297   3.967  1.00  0.00           C  
ATOM   1871  OG1 THR A 244      25.683 -17.499   5.248  1.00  0.00           O  
ATOM   1872  CG2 THR A 244      26.661 -15.844   3.885  1.00  0.00           C  
ATOM   1873  N   LEU A 245      25.333 -16.354   0.873  1.00  0.00           N  
ATOM   1874  CA  LEU A 245      25.931 -15.802  -0.340  1.00  0.00           C  
ATOM   1875  C   LEU A 245      26.764 -14.586   0.063  1.00  0.00           C  
ATOM   1876  O   LEU A 245      26.221 -13.604   0.567  1.00  0.00           O  
ATOM   1877  CB  LEU A 245      24.835 -15.411  -1.341  1.00  0.00           C  
ATOM   1878  CG  LEU A 245      24.000 -16.581  -1.885  1.00  0.00           C  
ATOM   1879  CD1 LEU A 245      22.878 -16.037  -2.766  1.00  0.00           C  
ATOM   1880  CD2 LEU A 245      24.837 -17.547  -2.729  1.00  0.00           C  
ATOM   1881  N   GLU A 246      28.073 -14.652  -0.150  1.00  0.00           N  
ATOM   1882  CA  GLU A 246      29.023 -13.597   0.188  1.00  0.00           C  
ATOM   1883  C   GLU A 246      29.471 -12.818  -1.047  1.00  0.00           C  
ATOM   1884  O   GLU A 246      29.309 -13.273  -2.184  1.00  0.00           O  
ATOM   1885  CB  GLU A 246      30.231 -14.183   0.925  1.00  0.00           C  
ATOM   1886  CG  GLU A 246      29.848 -14.840   2.263  1.00  0.00           C  
ATOM   1887  CD  GLU A 246      31.051 -15.226   3.125  1.00  0.00           C  
ATOM   1888  OE1 GLU A 246      30.805 -15.655   4.283  1.00  0.00           O  
ATOM   1889  OE2 GLU A 246      32.200 -15.104   2.650  1.00  0.00           O  
ATOM   1890  N   ASN A 247      30.054 -11.642  -0.830  1.00  0.00           N  
ATOM   1891  CA  ASN A 247      30.624 -10.783  -1.869  1.00  0.00           C  
ATOM   1892  C   ASN A 247      29.629 -10.498  -3.009  1.00  0.00           C  
ATOM   1893  O   ASN A 247      29.988 -10.530  -4.189  1.00  0.00           O  
ATOM   1894  CB  ASN A 247      31.954 -11.381  -2.361  1.00  0.00           C  
ATOM   1895  CG  ASN A 247      32.938 -11.694  -1.242  1.00  0.00           C  
ATOM   1896  OD1 ASN A 247      32.962 -11.108  -0.187  1.00  0.00           O  
ATOM   1897  ND2 ASN A 247      33.812 -12.652  -1.447  1.00  0.00           N  
ATOM   1898  N   LEU A 248      28.360 -10.284  -2.669  1.00  0.00           N  
ATOM   1899  CA  LEU A 248      27.340  -9.896  -3.635  1.00  0.00           C  
ATOM   1900  C   LEU A 248      27.572  -8.449  -4.081  1.00  0.00           C  
ATOM   1901  O   LEU A 248      27.923  -7.607  -3.254  1.00  0.00           O  
ATOM   1902  CB  LEU A 248      25.933 -10.070  -3.030  1.00  0.00           C  
ATOM   1903  CG  LEU A 248      25.545 -11.528  -2.721  1.00  0.00           C  
ATOM   1904  CD1 LEU A 248      24.214 -11.556  -1.975  1.00  0.00           C  
ATOM   1905  CD2 LEU A 248      25.386 -12.361  -4.001  1.00  0.00           C  
ATOM   1906  N   PRO A 249      27.369  -8.132  -5.369  1.00  0.00           N  
ATOM   1907  CA  PRO A 249      27.531  -6.767  -5.856  1.00  0.00           C  
ATOM   1908  C   PRO A 249      26.487  -5.844  -5.220  1.00  0.00           C  
ATOM   1909  O   PRO A 249      25.316  -6.209  -5.085  1.00  0.00           O  
ATOM   1910  CB  PRO A 249      27.383  -6.849  -7.374  1.00  0.00           C  
ATOM   1911  CG  PRO A 249      26.490  -8.076  -7.567  1.00  0.00           C  
ATOM   1912  CD  PRO A 249      26.911  -9.003  -6.435  1.00  0.00           C  
ATOM   1913  N   LEU A 250      26.901  -4.620  -4.875  1.00  0.00           N  
ATOM   1914  CA  LEU A 250      25.982  -3.612  -4.366  1.00  0.00           C  
ATOM   1915  C   LEU A 250      24.892  -3.309  -5.411  1.00  0.00           C  
ATOM   1916  O   LEU A 250      25.213  -3.067  -6.580  1.00  0.00           O  
ATOM   1917  CB  LEU A 250      26.740  -2.335  -3.966  1.00  0.00           C  
ATOM   1918  CG  LEU A 250      27.635  -2.487  -2.721  1.00  0.00           C  
ATOM   1919  CD1 LEU A 250      28.417  -1.191  -2.495  1.00  0.00           C  
ATOM   1920  CD2 LEU A 250      26.841  -2.789  -1.449  1.00  0.00           C  
ATOM   1921  N   PRO A 251      23.620  -3.314  -5.024  1.00  0.00           N  
ATOM   1922  CA  PRO A 251      22.530  -3.048  -5.951  1.00  0.00           C  
ATOM   1923  C   PRO A 251      22.419  -1.561  -6.277  1.00  0.00           C  
ATOM   1924  O   PRO A 251      22.740  -0.685  -5.468  1.00  0.00           O  
ATOM   1925  CB  PRO A 251      21.286  -3.587  -5.248  1.00  0.00           C  
ATOM   1926  CG  PRO A 251      21.601  -3.352  -3.770  1.00  0.00           C  
ATOM   1927  CD  PRO A 251      23.104  -3.602  -3.692  1.00  0.00           C  
ATOM   1928  N   LEU A 252      21.850  -1.260  -7.454  1.00  0.00           N  
ATOM   1929  CA  LEU A 252      21.454   0.098  -7.844  1.00  0.00           C  
ATOM   1930  C   LEU A 252      20.116   0.514  -7.202  1.00  0.00           C  
ATOM   1931  O   LEU A 252      19.851   1.698  -6.993  1.00  0.00           O  
ATOM   1932  CB  LEU A 252      21.360   0.164  -9.381  1.00  0.00           C  
ATOM   1933  CG  LEU A 252      22.668  -0.189 -10.127  1.00  0.00           C  
ATOM   1934  CD1 LEU A 252      22.406  -0.221 -11.631  1.00  0.00           C  
ATOM   1935  CD2 LEU A 252      23.770   0.829  -9.842  1.00  0.00           C  
ATOM   1936  N   VAL A 253      19.270  -0.479  -6.874  1.00  0.00           N  
ATOM   1937  CA  VAL A 253      18.014  -0.303  -6.132  1.00  0.00           C  
ATOM   1938  C   VAL A 253      18.286  -0.174  -4.622  1.00  0.00           C  
ATOM   1939  O   VAL A 253      19.401  -0.446  -4.170  1.00  0.00           O  
ATOM   1940  CB  VAL A 253      17.029  -1.437  -6.438  1.00  0.00           C  
ATOM   1941  CG1 VAL A 253      16.681  -1.485  -7.928  1.00  0.00           C  
ATOM   1942  CG2 VAL A 253      17.524  -2.815  -5.995  1.00  0.00           C  
ATOM   1943  N   PRO A 254      17.289   0.210  -3.799  1.00  0.00           N  
ATOM   1944  CA  PRO A 254      17.461   0.172  -2.352  1.00  0.00           C  
ATOM   1945  C   PRO A 254      17.902  -1.206  -1.842  1.00  0.00           C  
ATOM   1946  O   PRO A 254      17.235  -2.205  -2.097  1.00  0.00           O  
ATOM   1947  CB  PRO A 254      16.103   0.591  -1.775  1.00  0.00           C  
ATOM   1948  CG  PRO A 254      15.512   1.469  -2.880  1.00  0.00           C  
ATOM   1949  CD  PRO A 254      16.019   0.798  -4.154  1.00  0.00           C  
ATOM   1950  N   GLN A 255      18.987  -1.240  -1.065  1.00  0.00           N  
ATOM   1951  CA  GLN A 255      19.575  -2.469  -0.509  1.00  0.00           C  
ATOM   1952  C   GLN A 255      18.553  -3.395   0.182  1.00  0.00           C  
ATOM   1953  O   GLN A 255      18.573  -4.595  -0.095  1.00  0.00           O  
ATOM   1954  CB  GLN A 255      20.721  -2.069   0.451  1.00  0.00           C  
ATOM   1955  CG  GLN A 255      21.414  -3.270   1.108  1.00  0.00           C  
ATOM   1956  CD  GLN A 255      22.122  -4.140   0.072  1.00  0.00           C  
ATOM   1957  OE1 GLN A 255      23.014  -3.682  -0.622  1.00  0.00           O  
ATOM   1958  NE2 GLN A 255      21.738  -5.374  -0.081  1.00  0.00           N  
ATOM   1959  N   PRO A 256      17.615  -2.884   1.021  1.00  0.00           N  
ATOM   1960  CA  PRO A 256      16.616  -3.748   1.652  1.00  0.00           C  
ATOM   1961  C   PRO A 256      15.734  -4.482   0.639  1.00  0.00           C  
ATOM   1962  O   PRO A 256      15.365  -5.631   0.856  1.00  0.00           O  
ATOM   1963  CB  PRO A 256      15.771  -2.826   2.542  1.00  0.00           C  
ATOM   1964  CG  PRO A 256      16.684  -1.637   2.814  1.00  0.00           C  
ATOM   1965  CD  PRO A 256      17.474  -1.519   1.512  1.00  0.00           C  
ATOM   1966  N   ASN A 257      15.415  -3.845  -0.494  1.00  0.00           N  
ATOM   1967  CA  ASN A 257      14.544  -4.418  -1.514  1.00  0.00           C  
ATOM   1968  C   ASN A 257      15.269  -5.492  -2.333  1.00  0.00           C  
ATOM   1969  O   ASN A 257      14.667  -6.511  -2.649  1.00  0.00           O  
ATOM   1970  CB  ASN A 257      13.997  -3.292  -2.407  1.00  0.00           C  
ATOM   1971  CG  ASN A 257      13.261  -2.208  -1.637  1.00  0.00           C  
ATOM   1972  OD1 ASN A 257      12.746  -2.389  -0.555  1.00  0.00           O  
ATOM   1973  ND2 ASN A 257      13.200  -1.016  -2.185  1.00  0.00           N  
ATOM   1974  N   ALA A 258      16.562  -5.305  -2.616  1.00  0.00           N  
ATOM   1975  CA  ALA A 258      17.387  -6.335  -3.234  1.00  0.00           C  
ATOM   1976  C   ALA A 258      17.497  -7.579  -2.336  1.00  0.00           C  
ATOM   1977  O   ALA A 258      17.318  -8.699  -2.810  1.00  0.00           O  
ATOM   1978  CB  ALA A 258      18.766  -5.750  -3.547  1.00  0.00           C  
ATOM   1979  N   ALA A 259      17.705  -7.384  -1.031  1.00  0.00           N  
ATOM   1980  CA  ALA A 259      17.751  -8.477  -0.067  1.00  0.00           C  
ATOM   1981  C   ALA A 259      16.403  -9.208   0.047  1.00  0.00           C  
ATOM   1982  O   ALA A 259      16.359 -10.437   0.020  1.00  0.00           O  
ATOM   1983  CB  ALA A 259      18.213  -7.915   1.283  1.00  0.00           C  
ATOM   1984  N   THR A 260      15.283  -8.464   0.083  1.00  0.00           N  
ATOM   1985  CA  THR A 260      13.931  -9.044   0.109  1.00  0.00           C  
ATOM   1986  C   THR A 260      13.633  -9.840  -1.162  1.00  0.00           C  
ATOM   1987  O   THR A 260      13.073 -10.930  -1.090  1.00  0.00           O  
ATOM   1988  CB  THR A 260      12.877  -7.945   0.297  1.00  0.00           C  
ATOM   1989  OG1 THR A 260      13.119  -7.211   1.475  1.00  0.00           O  
ATOM   1990  CG2 THR A 260      11.461  -8.506   0.428  1.00  0.00           C  
ATOM   1991  N   ALA A 261      14.040  -9.340  -2.327  1.00  0.00           N  
ATOM   1992  CA  ALA A 261      13.914 -10.057  -3.589  1.00  0.00           C  
ATOM   1993  C   ALA A 261      14.733 -11.360  -3.581  1.00  0.00           C  
ATOM   1994  O   ALA A 261      14.224 -12.403  -3.994  1.00  0.00           O  
ATOM   1995  CB  ALA A 261      14.346  -9.135  -4.734  1.00  0.00           C  
ATOM   1996  N   LEU A 262      15.966 -11.323  -3.061  1.00  0.00           N  
ATOM   1997  CA  LEU A 262      16.812 -12.506  -2.959  1.00  0.00           C  
ATOM   1998  C   LEU A 262      16.226 -13.547  -1.991  1.00  0.00           C  
ATOM   1999  O   LEU A 262      16.223 -14.732  -2.305  1.00  0.00           O  
ATOM   2000  CB  LEU A 262      18.233 -12.069  -2.568  1.00  0.00           C  
ATOM   2001  CG  LEU A 262      19.257 -13.218  -2.529  1.00  0.00           C  
ATOM   2002  CD1 LEU A 262      19.347 -13.974  -3.856  1.00  0.00           C  
ATOM   2003  CD2 LEU A 262      20.647 -12.649  -2.228  1.00  0.00           C  
ATOM   2004  N   ALA A 263      15.661 -13.102  -0.865  1.00  0.00           N  
ATOM   2005  CA  ALA A 263      14.948 -13.983   0.065  1.00  0.00           C  
ATOM   2006  C   ALA A 263      13.754 -14.672  -0.613  1.00  0.00           C  
ATOM   2007  O   ALA A 263      13.609 -15.889  -0.526  1.00  0.00           O  
ATOM   2008  CB  ALA A 263      14.512 -13.170   1.290  1.00  0.00           C  
ATOM   2009  N   ALA A 264      12.933 -13.912  -1.355  1.00  0.00           N  
ATOM   2010  CA  ALA A 264      11.804 -14.442  -2.099  1.00  0.00           C  
ATOM   2011  C   ALA A 264      12.236 -15.433  -3.195  1.00  0.00           C  
ATOM   2012  O   ALA A 264      11.625 -16.491  -3.359  1.00  0.00           O  
ATOM   2013  CB  ALA A 264      11.017 -13.272  -2.693  1.00  0.00           C  
ATOM   2014  N   LEU A 265      13.309 -15.110  -3.923  1.00  0.00           N  
ATOM   2015  CA  LEU A 265      13.862 -15.975  -4.955  1.00  0.00           C  
ATOM   2016  C   LEU A 265      14.350 -17.306  -4.371  1.00  0.00           C  
ATOM   2017  O   LEU A 265      13.981 -18.360  -4.873  1.00  0.00           O  
ATOM   2018  CB  LEU A 265      14.999 -15.230  -5.660  1.00  0.00           C  
ATOM   2019  CG  LEU A 265      15.598 -16.039  -6.824  1.00  0.00           C  
ATOM   2020  CD1 LEU A 265      14.651 -16.088  -8.012  1.00  0.00           C  
ATOM   2021  CD2 LEU A 265      16.908 -15.386  -7.243  1.00  0.00           C  
ATOM   2022  N   ARG A 266      15.126 -17.268  -3.285  1.00  0.00           N  
ATOM   2023  CA  ARG A 266      15.651 -18.473  -2.631  1.00  0.00           C  
ATOM   2024  C   ARG A 266      14.542 -19.317  -2.010  1.00  0.00           C  
ATOM   2025  O   ARG A 266      14.596 -20.539  -2.097  1.00  0.00           O  
ATOM   2026  CB  ARG A 266      16.715 -18.083  -1.604  1.00  0.00           C  
ATOM   2027  CG  ARG A 266      17.997 -17.592  -2.303  1.00  0.00           C  
ATOM   2028  CD  ARG A 266      19.016 -17.044  -1.308  1.00  0.00           C  
ATOM   2029  NE  ARG A 266      19.503 -18.067  -0.378  1.00  0.00           N  
ATOM   2030  CZ  ARG A 266      20.508 -18.916  -0.538  1.00  0.00           C  
ATOM   2031  NH1 ARG A 266      21.212 -18.950  -1.630  1.00  0.00           N  
ATOM   2032  NH2 ARG A 266      20.815 -19.723   0.425  1.00  0.00           N  
ATOM   2033  N   ALA A 267      13.494 -18.683  -1.474  1.00  0.00           N  
ATOM   2034  CA  ALA A 267      12.323 -19.378  -0.961  1.00  0.00           C  
ATOM   2035  C   ALA A 267      11.445 -20.003  -2.061  1.00  0.00           C  
ATOM   2036  O   ALA A 267      10.689 -20.927  -1.784  1.00  0.00           O  
ATOM   2037  CB  ALA A 267      11.514 -18.391  -0.117  1.00  0.00           C  
ATOM   2038  N   SER A 268      11.548 -19.520  -3.304  1.00  0.00           N  
ATOM   2039  CA  SER A 268      10.734 -20.023  -4.416  1.00  0.00           C  
ATOM   2040  C   SER A 268      11.079 -21.450  -4.839  1.00  0.00           C  
ATOM   2041  O   SER A 268      10.240 -22.147  -5.410  1.00  0.00           O  
ATOM   2042  CB  SER A 268      10.867 -19.096  -5.626  1.00  0.00           C  
ATOM   2043  OG  SER A 268      12.102 -19.249  -6.293  1.00  0.00           O  
ATOM   2044  N   GLY A 269      12.327 -21.871  -4.608  1.00  0.00           N  
ATOM   2045  CA  GLY A 269      12.847 -23.133  -5.124  1.00  0.00           C  
ATOM   2046  C   GLY A 269      13.121 -23.131  -6.638  1.00  0.00           C  
ATOM   2047  O   GLY A 269      13.489 -24.173  -7.171  1.00  0.00           O  
ATOM   2048  N   LEU A 270      12.965 -21.997  -7.319  1.00  0.00           N  
ATOM   2049  CA  LEU A 270      13.344 -21.865  -8.721  1.00  0.00           C  
ATOM   2050  C   LEU A 270      14.859 -22.017  -8.873  1.00  0.00           C  
ATOM   2051  O   LEU A 270      15.640 -21.465  -8.100  1.00  0.00           O  
ATOM   2052  CB  LEU A 270      12.871 -20.521  -9.303  1.00  0.00           C  
ATOM   2053  CG  LEU A 270      11.340 -20.362  -9.397  1.00  0.00           C  
ATOM   2054  CD1 LEU A 270      11.000 -18.943  -9.827  1.00  0.00           C  
ATOM   2055  CD2 LEU A 270      10.712 -21.324 -10.397  1.00  0.00           C  
ATOM   2056  N   GLU A 271      15.270 -22.762  -9.895  1.00  0.00           N  
ATOM   2057  CA  GLU A 271      16.679 -23.018 -10.158  1.00  0.00           C  
ATOM   2058  C   GLU A 271      17.320 -21.771 -10.782  1.00  0.00           C  
ATOM   2059  O   GLU A 271      17.017 -21.391 -11.915  1.00  0.00           O  
ATOM   2060  CB  GLU A 271      16.813 -24.284 -11.008  1.00  0.00           C  
ATOM   2061  CG  GLU A 271      18.155 -24.981 -10.779  1.00  0.00           C  
ATOM   2062  CD  GLU A 271      18.296 -26.301 -11.554  1.00  0.00           C  
ATOM   2063  OE1 GLU A 271      19.180 -27.094 -11.180  1.00  0.00           O  
ATOM   2064  OE2 GLU A 271      17.531 -26.518 -12.514  1.00  0.00           O  
ATOM   2065  N   VAL A 272      18.203 -21.112 -10.031  1.00  0.00           N  
ATOM   2066  CA  VAL A 272      18.907 -19.896 -10.449  1.00  0.00           C  
ATOM   2067  C   VAL A 272      20.369 -20.018 -10.048  1.00  0.00           C  
ATOM   2068  O   VAL A 272      20.683 -20.244  -8.882  1.00  0.00           O  
ATOM   2069  CB  VAL A 272      18.264 -18.635  -9.843  1.00  0.00           C  
ATOM   2070  CG1 VAL A 272      18.972 -17.375 -10.325  1.00  0.00           C  
ATOM   2071  CG2 VAL A 272      16.787 -18.492 -10.240  1.00  0.00           C  
ATOM   2072  N   SER A 273      21.276 -19.855 -11.012  1.00  0.00           N  
ATOM   2073  CA  SER A 273      22.714 -19.893 -10.739  1.00  0.00           C  
ATOM   2074  C   SER A 273      23.164 -18.675  -9.926  1.00  0.00           C  
ATOM   2075  O   SER A 273      22.587 -17.590 -10.023  1.00  0.00           O  
ATOM   2076  CB  SER A 273      23.516 -20.009 -12.040  1.00  0.00           C  
ATOM   2077  OG  SER A 273      23.453 -18.812 -12.794  1.00  0.00           O  
ATOM   2078  N   GLU A 274      24.260 -18.825  -9.177  1.00  0.00           N  
ATOM   2079  CA  GLU A 274      24.832 -17.704  -8.440  1.00  0.00           C  
ATOM   2080  C   GLU A 274      25.265 -16.552  -9.375  1.00  0.00           C  
ATOM   2081  O   GLU A 274      25.080 -15.384  -9.041  1.00  0.00           O  
ATOM   2082  CB  GLU A 274      26.008 -18.204  -7.600  1.00  0.00           C  
ATOM   2083  CG  GLU A 274      26.422 -17.156  -6.554  1.00  0.00           C  
ATOM   2084  CD  GLU A 274      27.627 -17.596  -5.719  1.00  0.00           C  
ATOM   2085  OE1 GLU A 274      28.461 -16.715  -5.450  1.00  0.00           O  
ATOM   2086  OE2 GLU A 274      27.719 -18.788  -5.369  1.00  0.00           O  
ATOM   2087  N   ASN A 275      25.741 -16.859 -10.579  1.00  0.00           N  
ATOM   2088  CA  ASN A 275      26.059 -15.839 -11.580  1.00  0.00           C  
ATOM   2089  C   ASN A 275      24.815 -15.043 -11.992  1.00  0.00           C  
ATOM   2090  O   ASN A 275      24.866 -13.820 -12.007  1.00  0.00           O  
ATOM   2091  CB  ASN A 275      26.714 -16.489 -12.806  1.00  0.00           C  
ATOM   2092  CG  ASN A 275      28.153 -16.907 -12.565  1.00  0.00           C  
ATOM   2093  OD1 ASN A 275      28.779 -16.639 -11.553  1.00  0.00           O  
ATOM   2094  ND2 ASN A 275      28.746 -17.587 -13.527  1.00  0.00           N  
ATOM   2095  N   ALA A 276      23.684 -15.707 -12.228  1.00  0.00           N  
ATOM   2096  CA  ALA A 276      22.434 -15.020 -12.549  1.00  0.00           C  
ATOM   2097  C   ALA A 276      21.958 -14.118 -11.395  1.00  0.00           C  
ATOM   2098  O   ALA A 276      21.478 -13.006 -11.635  1.00  0.00           O  
ATOM   2099  CB  ALA A 276      21.379 -16.061 -12.921  1.00  0.00           C  
ATOM   2100  N   ILE A 277      22.154 -14.555 -10.143  1.00  0.00           N  
ATOM   2101  CA  ILE A 277      21.879 -13.720  -8.960  1.00  0.00           C  
ATOM   2102  C   ILE A 277      22.761 -12.470  -8.977  1.00  0.00           C  
ATOM   2103  O   ILE A 277      22.248 -11.359  -8.854  1.00  0.00           O  
ATOM   2104  CB  ILE A 277      22.054 -14.539  -7.655  1.00  0.00           C  
ATOM   2105  CG1 ILE A 277      20.975 -15.640  -7.560  1.00  0.00           C  
ATOM   2106  CG2 ILE A 277      22.002 -13.628  -6.412  1.00  0.00           C  
ATOM   2107  CD1 ILE A 277      21.198 -16.648  -6.423  1.00  0.00           C  
ATOM   2108  N   ARG A 278      24.071 -12.633  -9.157  1.00  0.00           N  
ATOM   2109  CA  ARG A 278      25.039 -11.528  -9.164  1.00  0.00           C  
ATOM   2110  C   ARG A 278      24.781 -10.547 -10.304  1.00  0.00           C  
ATOM   2111  O   ARG A 278      24.650  -9.347 -10.058  1.00  0.00           O  
ATOM   2112  CB  ARG A 278      26.474 -12.089  -9.232  1.00  0.00           C  
ATOM   2113  CG  ARG A 278      26.876 -12.793  -7.922  1.00  0.00           C  
ATOM   2114  CD  ARG A 278      28.241 -13.486  -8.061  1.00  0.00           C  
ATOM   2115  NE  ARG A 278      28.620 -14.178  -6.818  1.00  0.00           N  
ATOM   2116  CZ  ARG A 278      29.100 -13.635  -5.698  1.00  0.00           C  
ATOM   2117  NH1 ARG A 278      29.397 -12.378  -5.597  1.00  0.00           N  
ATOM   2118  NH2 ARG A 278      29.274 -14.372  -4.655  1.00  0.00           N  
ATOM   2119  N   ASP A 279      24.617 -11.040 -11.533  1.00  0.00           N  
ATOM   2120  CA  ASP A 279      24.346 -10.228 -12.719  1.00  0.00           C  
ATOM   2121  C   ASP A 279      22.995  -9.508 -12.614  1.00  0.00           C  
ATOM   2122  O   ASP A 279      22.872  -8.316 -12.920  1.00  0.00           O  
ATOM   2123  CB  ASP A 279      24.375 -11.109 -13.972  1.00  0.00           C  
ATOM   2124  CG  ASP A 279      25.766 -11.649 -14.340  1.00  0.00           C  
ATOM   2125  OD1 ASP A 279      26.770 -11.108 -13.821  1.00  0.00           O  
ATOM   2126  OD2 ASP A 279      25.816 -12.578 -15.175  1.00  0.00           O  
ATOM   2127  N   GLY A 280      21.976 -10.206 -12.118  1.00  0.00           N  
ATOM   2128  CA  GLY A 280      20.643  -9.655 -11.896  1.00  0.00           C  
ATOM   2129  C   GLY A 280      20.638  -8.532 -10.865  1.00  0.00           C  
ATOM   2130  O   GLY A 280      20.039  -7.483 -11.110  1.00  0.00           O  
ATOM   2131  N   ILE A 281      21.337  -8.697  -9.741  1.00  0.00           N  
ATOM   2132  CA  ILE A 281      21.477  -7.648  -8.713  1.00  0.00           C  
ATOM   2133  C   ILE A 281      22.231  -6.435  -9.270  1.00  0.00           C  
ATOM   2134  O   ILE A 281      21.792  -5.303  -9.065  1.00  0.00           O  
ATOM   2135  CB  ILE A 281      22.160  -8.212  -7.448  1.00  0.00           C  
ATOM   2136  CG1 ILE A 281      21.215  -9.183  -6.719  1.00  0.00           C  
ATOM   2137  CG2 ILE A 281      22.581  -7.078  -6.481  1.00  0.00           C  
ATOM   2138  CD1 ILE A 281      21.927 -10.050  -5.663  1.00  0.00           C  
ATOM   2139  N   ALA A 282      23.348  -6.660  -9.978  1.00  0.00           N  
ATOM   2140  CA  ALA A 282      24.197  -5.586 -10.493  1.00  0.00           C  
ATOM   2141  C   ALA A 282      23.503  -4.738 -11.572  1.00  0.00           C  
ATOM   2142  O   ALA A 282      23.801  -3.545 -11.708  1.00  0.00           O  
ATOM   2143  CB  ALA A 282      25.486  -6.212 -11.027  1.00  0.00           C  
ATOM   2144  N   SER A 283      22.580  -5.322 -12.335  1.00  0.00           N  
ATOM   2145  CA  SER A 283      21.898  -4.668 -13.457  1.00  0.00           C  
ATOM   2146  C   SER A 283      20.495  -4.140 -13.139  1.00  0.00           C  
ATOM   2147  O   SER A 283      19.961  -3.328 -13.896  1.00  0.00           O  
ATOM   2148  CB  SER A 283      21.845  -5.616 -14.659  1.00  0.00           C  
ATOM   2149  OG  SER A 283      21.151  -6.795 -14.330  1.00  0.00           O  
ATOM   2150  N   ALA A 284      19.895  -4.546 -12.015  1.00  0.00           N  
ATOM   2151  CA  ALA A 284      18.544  -4.130 -11.660  1.00  0.00           C  
ATOM   2152  C   ALA A 284      18.465  -2.625 -11.371  1.00  0.00           C  
ATOM   2153  O   ALA A 284      18.920  -2.140 -10.340  1.00  0.00           O  
ATOM   2154  CB  ALA A 284      18.050  -4.966 -10.474  1.00  0.00           C  
ATOM   2155  N   ILE A 285      17.805  -1.886 -12.277  1.00  0.00           N  
ATOM   2156  CA  ILE A 285      17.522  -0.462 -12.128  1.00  0.00           C  
ATOM   2157  C   ILE A 285      16.060  -0.175 -12.465  1.00  0.00           C  
ATOM   2158  O   ILE A 285      15.486  -0.794 -13.366  1.00  0.00           O  
ATOM   2159  CB  ILE A 285      18.517   0.395 -12.956  1.00  0.00           C  
ATOM   2160  CG1 ILE A 285      18.403   1.874 -12.553  1.00  0.00           C  
ATOM   2161  CG2 ILE A 285      18.318   0.194 -14.470  1.00  0.00           C  
ATOM   2162  CD1 ILE A 285      19.542   2.754 -13.100  1.00  0.00           C  
ATOM   2163  N   LEU A 286      15.456   0.779 -11.752  1.00  0.00           N  
ATOM   2164  CA  LEU A 286      14.102   1.248 -12.037  1.00  0.00           C  
ATOM   2165  C   LEU A 286      14.108   2.777 -12.166  1.00  0.00           C  
ATOM   2166  O   LEU A 286      14.601   3.448 -11.258  1.00  0.00           O  
ATOM   2167  CB  LEU A 286      13.145   0.748 -10.943  1.00  0.00           C  
ATOM   2168  CG  LEU A 286      11.655   0.901 -11.303  1.00  0.00           C  
ATOM   2169  CD1 LEU A 286      11.235  -0.041 -12.435  1.00  0.00           C  
ATOM   2170  CD2 LEU A 286      10.793   0.571 -10.089  1.00  0.00           C  
ATOM   2171  N   PRO A 287      13.551   3.338 -13.255  1.00  0.00           N  
ATOM   2172  CA  PRO A 287      13.434   4.782 -13.417  1.00  0.00           C  
ATOM   2173  C   PRO A 287      12.721   5.450 -12.234  1.00  0.00           C  
ATOM   2174  O   PRO A 287      11.772   4.898 -11.670  1.00  0.00           O  
ATOM   2175  CB  PRO A 287      12.677   4.991 -14.732  1.00  0.00           C  
ATOM   2176  CG  PRO A 287      13.011   3.738 -15.530  1.00  0.00           C  
ATOM   2177  CD  PRO A 287      13.087   2.665 -14.455  1.00  0.00           C  
ATOM   2178  N   GLY A 288      13.191   6.629 -11.841  1.00  0.00           N  
ATOM   2179  CA  GLY A 288      12.599   7.398 -10.752  1.00  0.00           C  
ATOM   2180  C   GLY A 288      12.843   6.842  -9.344  1.00  0.00           C  
ATOM   2181  O   GLY A 288      12.199   7.269  -8.395  1.00  0.00           O  
ATOM   2182  N   ARG A 289      13.756   5.872  -9.179  1.00  0.00           N  
ATOM   2183  CA  ARG A 289      14.112   5.288  -7.873  1.00  0.00           C  
ATOM   2184  C   ARG A 289      15.577   5.548  -7.561  1.00  0.00           C  
ATOM   2185  O   ARG A 289      16.433   4.713  -7.852  1.00  0.00           O  
ATOM   2186  CB  ARG A 289      13.757   3.794  -7.836  1.00  0.00           C  
ATOM   2187  CG  ARG A 289      12.256   3.499  -7.967  1.00  0.00           C  
ATOM   2188  CD  ARG A 289      11.456   4.076  -6.791  1.00  0.00           C  
ATOM   2189  NE  ARG A 289      10.073   3.575  -6.793  1.00  0.00           N  
ATOM   2190  CZ  ARG A 289       9.175   3.763  -5.830  1.00  0.00           C  
ATOM   2191  NH1 ARG A 289       9.450   4.474  -4.771  1.00  0.00           N  
ATOM   2192  NH2 ARG A 289       7.991   3.245  -5.927  1.00  0.00           N  
ATOM   2193  N   PHE A 290      15.851   6.712  -6.993  1.00  0.00           N  
ATOM   2194  CA  PHE A 290      17.195   7.261  -6.806  1.00  0.00           C  
ATOM   2195  C   PHE A 290      18.007   7.222  -8.114  1.00  0.00           C  
ATOM   2196  O   PHE A 290      19.172   6.810  -8.152  1.00  0.00           O  
ATOM   2197  CB  PHE A 290      17.877   6.612  -5.596  1.00  0.00           C  
ATOM   2198  CG  PHE A 290      18.982   7.468  -5.022  1.00  0.00           C  
ATOM   2199  CD1 PHE A 290      20.325   7.209  -5.346  1.00  0.00           C  
ATOM   2200  CD2 PHE A 290      18.656   8.553  -4.197  1.00  0.00           C  
ATOM   2201  CE1 PHE A 290      21.333   8.039  -4.842  1.00  0.00           C  
ATOM   2202  CE2 PHE A 290      19.665   9.383  -3.693  1.00  0.00           C  
ATOM   2203  CZ  PHE A 290      21.007   9.129  -4.017  1.00  0.00           C  
ATOM   2204  N   GLN A 291      17.361   7.594  -9.213  1.00  0.00           N  
ATOM   2205  CA  GLN A 291      17.958   7.547 -10.539  1.00  0.00           C  
ATOM   2206  C   GLN A 291      18.814   8.792 -10.763  1.00  0.00           C  
ATOM   2207  O   GLN A 291      18.275   9.886 -10.889  1.00  0.00           O  
ATOM   2208  CB  GLN A 291      16.849   7.405 -11.583  1.00  0.00           C  
ATOM   2209  CG  GLN A 291      17.400   7.214 -12.994  1.00  0.00           C  
ATOM   2210  CD  GLN A 291      16.324   7.261 -14.078  1.00  0.00           C  
ATOM   2211  OE1 GLN A 291      15.168   7.559 -13.838  1.00  0.00           O  
ATOM   2212  NE2 GLN A 291      16.680   6.985 -15.311  1.00  0.00           N  
ATOM   2213  N   ILE A 292      20.117   8.614 -10.866  1.00  0.00           N  
ATOM   2214  CA  ILE A 292      21.014   9.674 -11.337  1.00  0.00           C  
ATOM   2215  C   ILE A 292      20.920   9.711 -12.864  1.00  0.00           C  
ATOM   2216  O   ILE A 292      21.256   8.730 -13.526  1.00  0.00           O  
ATOM   2217  CB  ILE A 292      22.457   9.468 -10.829  1.00  0.00           C  
ATOM   2218  CG1 ILE A 292      22.495   9.353  -9.282  1.00  0.00           C  
ATOM   2219  CG2 ILE A 292      23.336  10.634 -11.316  1.00  0.00           C  
ATOM   2220  CD1 ILE A 292      23.873   9.037  -8.692  1.00  0.00           C  
ATOM   2221  N   VAL A 293      20.425  10.829 -13.421  1.00  0.00           N  
ATOM   2222  CA  VAL A 293      20.168  10.975 -14.865  1.00  0.00           C  
ATOM   2223  C   VAL A 293      21.160  11.885 -15.573  1.00  0.00           C  
ATOM   2224  O   VAL A 293      21.265  11.856 -16.797  1.00  0.00           O  
ATOM   2225  CB  VAL A 293      18.725  11.449 -15.139  1.00  0.00           C  
ATOM   2226  CG1 VAL A 293      17.702  10.441 -14.618  1.00  0.00           C  
ATOM   2227  CG2 VAL A 293      18.420  12.819 -14.527  1.00  0.00           C  
ATOM   2228  N   SER A 294      21.879  12.702 -14.813  1.00  0.00           N  
ATOM   2229  CA  SER A 294      22.901  13.612 -15.315  1.00  0.00           C  
ATOM   2230  C   SER A 294      23.908  13.931 -14.213  1.00  0.00           C  
ATOM   2231  O   SER A 294      23.611  13.757 -13.031  1.00  0.00           O  
ATOM   2232  CB  SER A 294      22.232  14.894 -15.823  1.00  0.00           C  
ATOM   2233  OG  SER A 294      23.144  15.662 -16.581  1.00  0.00           O  
ATOM   2234  N   GLU A 295      25.066  14.431 -14.607  1.00  0.00           N  
ATOM   2235  CA  GLU A 295      26.091  15.000 -13.727  1.00  0.00           C  
ATOM   2236  C   GLU A 295      26.405  16.437 -14.167  1.00  0.00           C  
ATOM   2237  O   GLU A 295      26.127  16.813 -15.304  1.00  0.00           O  
ATOM   2238  CB  GLU A 295      27.346  14.110 -13.744  1.00  0.00           C  
ATOM   2239  CG  GLU A 295      27.173  12.739 -13.071  1.00  0.00           C  
ATOM   2240  CD  GLU A 295      27.049  12.776 -11.529  1.00  0.00           C  
ATOM   2241  OE1 GLU A 295      26.822  11.707 -10.925  1.00  0.00           O  
ATOM   2242  OE2 GLU A 295      27.215  13.849 -10.915  1.00  0.00           O  
ATOM   2243  N   SER A 296      26.975  17.234 -13.266  1.00  0.00           N  
ATOM   2244  CA  SER A 296      27.433  18.610 -13.507  1.00  0.00           C  
ATOM   2245  C   SER A 296      26.398  19.581 -14.122  1.00  0.00           C  
ATOM   2246  O   SER A 296      26.616  20.112 -15.207  1.00  0.00           O  
ATOM   2247  CB  SER A 296      28.742  18.600 -14.318  1.00  0.00           C  
ATOM   2248  OG  SER A 296      29.719  17.809 -13.689  1.00  0.00           O  
ATOM   2249  N   PRO A 297      25.240  19.880 -13.408  1.00  0.00           N  
ATOM   2250  CA  PRO A 297      24.922  19.457 -12.053  1.00  0.00           C  
ATOM   2251  C   PRO A 297      24.447  18.002 -11.995  1.00  0.00           C  
ATOM   2252  O   PRO A 297      23.886  17.483 -12.964  1.00  0.00           O  
ATOM   2253  CB  PRO A 297      23.835  20.416 -11.582  1.00  0.00           C  
ATOM   2254  CG  PRO A 297      23.081  20.730 -12.867  1.00  0.00           C  
ATOM   2255  CD  PRO A 297      24.201  20.756 -13.913  1.00  0.00           C  
ATOM   2256  N   ARG A 298      24.605  17.383 -10.844  1.00  0.00           N  
ATOM   2257  CA  ARG A 298      24.008  16.068 -10.607  1.00  0.00           C  
ATOM   2258  C   ARG A 298      22.495  16.196 -10.533  1.00  0.00           C  
ATOM   2259  O   ARG A 298      21.975  16.924  -9.693  1.00  0.00           O  
ATOM   2260  CB  ARG A 298      24.593  15.459  -9.329  1.00  0.00           C  
ATOM   2261  CG  ARG A 298      23.992  14.069  -9.051  1.00  0.00           C  
ATOM   2262  CD  ARG A 298      24.616  13.456  -7.804  1.00  0.00           C  
ATOM   2263  NE  ARG A 298      26.014  13.139  -8.044  1.00  0.00           N  
ATOM   2264  CZ  ARG A 298      27.007  13.156  -7.192  1.00  0.00           C  
ATOM   2265  NH1 ARG A 298      26.823  13.407  -5.915  1.00  0.00           N  
ATOM   2266  NH2 ARG A 298      28.208  12.912  -7.617  1.00  0.00           N  
ATOM   2267  N   VAL A 299      21.784  15.446 -11.368  1.00  0.00           N  
ATOM   2268  CA  VAL A 299      20.318  15.386 -11.356  1.00  0.00           C  
ATOM   2269  C   VAL A 299      19.869  14.011 -10.878  1.00  0.00           C  
ATOM   2270  O   VAL A 299      20.271  12.994 -11.436  1.00  0.00           O  
ATOM   2271  CB  VAL A 299      19.723  15.732 -12.728  1.00  0.00           C  
ATOM   2272  CG1 VAL A 299      18.198  15.659 -12.689  1.00  0.00           C  
ATOM   2273  CG2 VAL A 299      20.119  17.142 -13.163  1.00  0.00           C  
ATOM   2274  N   ILE A 300      19.022  13.988  -9.844  1.00  0.00           N  
ATOM   2275  CA  ILE A 300      18.481  12.768  -9.240  1.00  0.00           C  
ATOM   2276  C   ILE A 300      16.959  12.806  -9.298  1.00  0.00           C  
ATOM   2277  O   ILE A 300      16.349  13.774  -8.854  1.00  0.00           O  
ATOM   2278  CB  ILE A 300      18.986  12.579  -7.793  1.00  0.00           C  
ATOM   2279  CG1 ILE A 300      20.522  12.651  -7.732  1.00  0.00           C  
ATOM   2280  CG2 ILE A 300      18.467  11.240  -7.222  1.00  0.00           C  
ATOM   2281  CD1 ILE A 300      21.113  12.481  -6.330  1.00  0.00           C  
ATOM   2282  N   PHE A 301      16.353  11.721  -9.790  1.00  0.00           N  
ATOM   2283  CA  PHE A 301      14.910  11.505  -9.736  1.00  0.00           C  
ATOM   2284  C   PHE A 301      14.587  10.475  -8.664  1.00  0.00           C  
ATOM   2285  O   PHE A 301      15.082   9.351  -8.707  1.00  0.00           O  
ATOM   2286  CB  PHE A 301      14.380  11.066 -11.102  1.00  0.00           C  
ATOM   2287  CG  PHE A 301      14.534  12.059 -12.240  1.00  0.00           C  
ATOM   2288  CD1 PHE A 301      14.814  13.417 -12.017  1.00  0.00           C  
ATOM   2289  CD2 PHE A 301      14.361  11.610 -13.560  1.00  0.00           C  
ATOM   2290  CE1 PHE A 301      14.927  14.313 -13.086  1.00  0.00           C  
ATOM   2291  CE2 PHE A 301      14.470  12.496 -14.633  1.00  0.00           C  
ATOM   2292  CZ  PHE A 301      14.754  13.851 -14.401  1.00  0.00           C  
ATOM   2293  N   ASP A 302      13.715  10.845  -7.718  1.00  0.00           N  
ATOM   2294  CA  ASP A 302      13.208   9.916  -6.720  1.00  0.00           C  
ATOM   2295  C   ASP A 302      11.734  10.203  -6.386  1.00  0.00           C  
ATOM   2296  O   ASP A 302      11.362  11.293  -5.957  1.00  0.00           O  
ATOM   2297  CB  ASP A 302      14.081   9.925  -5.465  1.00  0.00           C  
ATOM   2298  CG  ASP A 302      13.747   8.703  -4.616  1.00  0.00           C  
ATOM   2299  OD1 ASP A 302      12.698   8.716  -3.939  1.00  0.00           O  
ATOM   2300  OD2 ASP A 302      14.492   7.703  -4.706  1.00  0.00           O  
ATOM   2301  N   VAL A 303      10.887   9.187  -6.554  1.00  0.00           N  
ATOM   2302  CA  VAL A 303       9.433   9.301  -6.342  1.00  0.00           C  
ATOM   2303  C   VAL A 303       9.015   9.218  -4.873  1.00  0.00           C  
ATOM   2304  O   VAL A 303       7.849   8.945  -4.584  1.00  0.00           O  
ATOM   2305  CB  VAL A 303       8.664   8.280  -7.203  1.00  0.00           C  
ATOM   2306  CG1 VAL A 303       8.935   8.470  -8.694  1.00  0.00           C  
ATOM   2307  CG2 VAL A 303       9.011   6.842  -6.834  1.00  0.00           C  
ATOM   2308  N   ALA A 304       9.935   9.416  -3.926  1.00  0.00           N  
ATOM   2309  CA  ALA A 304       9.640   9.420  -2.493  1.00  0.00           C  
ATOM   2310  C   ALA A 304       8.489  10.377  -2.170  1.00  0.00           C  
ATOM   2311  O   ALA A 304       8.542  11.557  -2.514  1.00  0.00           O  
ATOM   2312  CB  ALA A 304      10.913   9.803  -1.720  1.00  0.00           C  
ATOM   2313  N   HIS A 305       7.440   9.859  -1.516  1.00  0.00           N  
ATOM   2314  CA  HIS A 305       6.188  10.578  -1.271  1.00  0.00           C  
ATOM   2315  C   HIS A 305       5.576  10.301   0.114  1.00  0.00           C  
ATOM   2316  O   HIS A 305       4.393  10.550   0.330  1.00  0.00           O  
ATOM   2317  CB  HIS A 305       5.194  10.230  -2.400  1.00  0.00           C  
ATOM   2318  CG  HIS A 305       4.931   8.758  -2.526  1.00  0.00           C  
ATOM   2319  ND1 HIS A 305       5.605   7.890  -3.355  1.00  0.00           N  
ATOM   2320  CD2 HIS A 305       4.008   8.012  -1.844  1.00  0.00           C  
ATOM   2321  CE1 HIS A 305       5.103   6.662  -3.172  1.00  0.00           C  
ATOM   2322  NE2 HIS A 305       4.135   6.693  -2.264  1.00  0.00           N  
ATOM   2323  N   ASN A 306       6.358   9.761   1.045  1.00  0.00           N  
ATOM   2324  CA  ASN A 306       5.986   9.525   2.437  1.00  0.00           C  
ATOM   2325  C   ASN A 306       7.242   9.580   3.324  1.00  0.00           C  
ATOM   2326  O   ASN A 306       8.355   9.481   2.803  1.00  0.00           O  
ATOM   2327  CB  ASN A 306       5.210   8.189   2.548  1.00  0.00           C  
ATOM   2328  CG  ASN A 306       5.984   6.981   2.077  1.00  0.00           C  
ATOM   2329  OD1 ASN A 306       7.120   6.732   2.441  1.00  0.00           O  
ATOM   2330  ND2 ASN A 306       5.367   6.178   1.236  1.00  0.00           N  
ATOM   2331  N   PRO A 307       7.084   9.714   4.656  1.00  0.00           N  
ATOM   2332  CA  PRO A 307       8.221   9.838   5.570  1.00  0.00           C  
ATOM   2333  C   PRO A 307       9.215   8.682   5.482  1.00  0.00           C  
ATOM   2334  O   PRO A 307      10.418   8.912   5.442  1.00  0.00           O  
ATOM   2335  CB  PRO A 307       7.609   9.958   6.970  1.00  0.00           C  
ATOM   2336  CG  PRO A 307       6.253  10.589   6.694  1.00  0.00           C  
ATOM   2337  CD  PRO A 307       5.834   9.959   5.372  1.00  0.00           C  
ATOM   2338  N   HIS A 308       8.746   7.445   5.365  1.00  0.00           N  
ATOM   2339  CA  HIS A 308       9.620   6.272   5.263  1.00  0.00           C  
ATOM   2340  C   HIS A 308      10.490   6.293   3.987  1.00  0.00           C  
ATOM   2341  O   HIS A 308      11.685   6.000   4.024  1.00  0.00           O  
ATOM   2342  CB  HIS A 308       8.742   5.011   5.316  1.00  0.00           C  
ATOM   2343  CG  HIS A 308       9.494   3.735   5.115  1.00  0.00           C  
ATOM   2344  ND1 HIS A 308       9.757   3.126   3.901  1.00  0.00           N  
ATOM   2345  CD2 HIS A 308      10.049   2.930   6.080  1.00  0.00           C  
ATOM   2346  CE1 HIS A 308      10.445   1.996   4.134  1.00  0.00           C  
ATOM   2347  NE2 HIS A 308      10.628   1.849   5.447  1.00  0.00           N  
ATOM   2348  N   ALA A 309       9.926   6.684   2.844  1.00  0.00           N  
ATOM   2349  CA  ALA A 309      10.693   6.851   1.617  1.00  0.00           C  
ATOM   2350  C   ALA A 309      11.643   8.057   1.691  1.00  0.00           C  
ATOM   2351  O   ALA A 309      12.775   7.984   1.207  1.00  0.00           O  
ATOM   2352  CB  ALA A 309       9.722   6.958   0.437  1.00  0.00           C  
ATOM   2353  N   ALA A 310      11.221   9.144   2.337  1.00  0.00           N  
ATOM   2354  CA  ALA A 310      12.023  10.338   2.528  1.00  0.00           C  
ATOM   2355  C   ALA A 310      13.210  10.116   3.481  1.00  0.00           C  
ATOM   2356  O   ALA A 310      14.294  10.640   3.238  1.00  0.00           O  
ATOM   2357  CB  ALA A 310      11.116  11.462   3.028  1.00  0.00           C  
ATOM   2358  N   GLU A 311      13.043   9.287   4.513  1.00  0.00           N  
ATOM   2359  CA  GLU A 311      14.134   8.844   5.385  1.00  0.00           C  
ATOM   2360  C   GLU A 311      15.204   8.089   4.583  1.00  0.00           C  
ATOM   2361  O   GLU A 311      16.392   8.427   4.641  1.00  0.00           O  
ATOM   2362  CB  GLU A 311      13.565   7.960   6.505  1.00  0.00           C  
ATOM   2363  CG  GLU A 311      14.679   7.422   7.422  1.00  0.00           C  
ATOM   2364  CD  GLU A 311      14.147   6.669   8.647  1.00  0.00           C  
ATOM   2365  OE1 GLU A 311      14.923   6.586   9.619  1.00  0.00           O  
ATOM   2366  OE2 GLU A 311      12.994   6.207   8.612  1.00  0.00           O  
ATOM   2367  N   TYR A 312      14.782   7.129   3.759  1.00  0.00           N  
ATOM   2368  CA  TYR A 312      15.696   6.400   2.885  1.00  0.00           C  
ATOM   2369  C   TYR A 312      16.419   7.338   1.899  1.00  0.00           C  
ATOM   2370  O   TYR A 312      17.646   7.274   1.774  1.00  0.00           O  
ATOM   2371  CB  TYR A 312      14.945   5.286   2.146  1.00  0.00           C  
ATOM   2372  CG  TYR A 312      15.837   4.550   1.169  1.00  0.00           C  
ATOM   2373  CD1 TYR A 312      15.858   4.918  -0.186  1.00  0.00           C  
ATOM   2374  CD2 TYR A 312      16.725   3.570   1.644  1.00  0.00           C  
ATOM   2375  CE1 TYR A 312      16.779   4.329  -1.068  1.00  0.00           C  
ATOM   2376  CE2 TYR A 312      17.660   2.975   0.769  1.00  0.00           C  
ATOM   2377  CZ  TYR A 312      17.683   3.370  -0.583  1.00  0.00           C  
ATOM   2378  OH  TYR A 312      18.619   2.832  -1.424  1.00  0.00           O  
ATOM   2379  N   LEU A 313      15.674   8.227   1.242  1.00  0.00           N  
ATOM   2380  CA  LEU A 313      16.233   9.218   0.323  1.00  0.00           C  
ATOM   2381  C   LEU A 313      17.250  10.125   1.032  1.00  0.00           C  
ATOM   2382  O   LEU A 313      18.349  10.336   0.519  1.00  0.00           O  
ATOM   2383  CB  LEU A 313      15.079  10.014  -0.317  1.00  0.00           C  
ATOM   2384  CG  LEU A 313      15.528  11.147  -1.253  1.00  0.00           C  
ATOM   2385  CD1 LEU A 313      16.423  10.668  -2.391  1.00  0.00           C  
ATOM   2386  CD2 LEU A 313      14.298  11.811  -1.867  1.00  0.00           C  
ATOM   2387  N   THR A 314      16.915  10.596   2.228  1.00  0.00           N  
ATOM   2388  CA  THR A 314      17.806  11.409   3.062  1.00  0.00           C  
ATOM   2389  C   THR A 314      19.109  10.679   3.377  1.00  0.00           C  
ATOM   2390  O   THR A 314      20.188  11.255   3.243  1.00  0.00           O  
ATOM   2391  CB  THR A 314      17.095  11.803   4.367  1.00  0.00           C  
ATOM   2392  OG1 THR A 314      15.989  12.630   4.068  1.00  0.00           O  
ATOM   2393  CG2 THR A 314      17.982  12.599   5.318  1.00  0.00           C  
ATOM   2394  N   GLY A 315      19.035   9.398   3.732  1.00  0.00           N  
ATOM   2395  CA  GLY A 315      20.213   8.558   3.949  1.00  0.00           C  
ATOM   2396  C   GLY A 315      21.083   8.433   2.697  1.00  0.00           C  
ATOM   2397  O   GLY A 315      22.292   8.636   2.758  1.00  0.00           O  
ATOM   2398  N   ARG A 316      20.460   8.183   1.533  1.00  0.00           N  
ATOM   2399  CA  ARG A 316      21.172   8.110   0.242  1.00  0.00           C  
ATOM   2400  C   ARG A 316      21.822   9.441  -0.143  1.00  0.00           C  
ATOM   2401  O   ARG A 316      22.955   9.436  -0.599  1.00  0.00           O  
ATOM   2402  CB  ARG A 316      20.216   7.651  -0.869  1.00  0.00           C  
ATOM   2403  CG  ARG A 316      19.769   6.181  -0.754  1.00  0.00           C  
ATOM   2404  CD  ARG A 316      20.906   5.177  -0.952  1.00  0.00           C  
ATOM   2405  NE  ARG A 316      21.529   5.257  -2.288  1.00  0.00           N  
ATOM   2406  CZ  ARG A 316      21.179   4.593  -3.390  1.00  0.00           C  
ATOM   2407  NH1 ARG A 316      20.172   3.761  -3.418  1.00  0.00           N  
ATOM   2408  NH2 ARG A 316      21.854   4.740  -4.488  1.00  0.00           N  
ATOM   2409  N   MET A 317      21.134  10.563   0.074  1.00  0.00           N  
ATOM   2410  CA  MET A 317      21.668  11.900  -0.191  1.00  0.00           C  
ATOM   2411  C   MET A 317      22.862  12.225   0.711  1.00  0.00           C  
ATOM   2412  O   MET A 317      23.863  12.749   0.233  1.00  0.00           O  
ATOM   2413  CB  MET A 317      20.556  12.945  -0.023  1.00  0.00           C  
ATOM   2414  CG  MET A 317      19.513  12.898  -1.145  1.00  0.00           C  
ATOM   2415  SD  MET A 317      20.136  13.255  -2.812  1.00  0.00           S  
ATOM   2416  CE  MET A 317      20.568  15.002  -2.619  1.00  0.00           C  
ATOM   2417  N   LYS A 318      22.803  11.861   2.003  1.00  0.00           N  
ATOM   2418  CA  LYS A 318      23.917  12.052   2.944  1.00  0.00           C  
ATOM   2419  C   LYS A 318      25.150  11.224   2.592  1.00  0.00           C  
ATOM   2420  O   LYS A 318      26.259  11.652   2.889  1.00  0.00           O  
ATOM   2421  CB  LYS A 318      23.458  11.724   4.371  1.00  0.00           C  
ATOM   2422  CG  LYS A 318      22.592  12.848   4.962  1.00  0.00           C  
ATOM   2423  CD  LYS A 318      22.049  12.449   6.341  1.00  0.00           C  
ATOM   2424  CE  LYS A 318      21.218  13.614   6.886  1.00  0.00           C  
ATOM   2425  NZ  LYS A 318      20.462  13.262   8.110  1.00  0.00           N  
ATOM   2426  N   ALA A 319      24.971  10.060   1.971  1.00  0.00           N  
ATOM   2427  CA  ALA A 319      26.063   9.211   1.521  1.00  0.00           C  
ATOM   2428  C   ALA A 319      26.748   9.729   0.238  1.00  0.00           C  
ATOM   2429  O   ALA A 319      27.858   9.315  -0.083  1.00  0.00           O  
ATOM   2430  CB  ALA A 319      25.520   7.788   1.342  1.00  0.00           C  
ATOM   2431  N   LEU A 320      26.098  10.639  -0.505  1.00  0.00           N  
ATOM   2432  CA  LEU A 320      26.725  11.264  -1.664  1.00  0.00           C  
ATOM   2433  C   LEU A 320      27.763  12.310  -1.226  1.00  0.00           C  
ATOM   2434  O   LEU A 320      27.543  13.035  -0.254  1.00  0.00           O  
ATOM   2435  CB  LEU A 320      25.676  11.906  -2.584  1.00  0.00           C  
ATOM   2436  CG  LEU A 320      24.782  10.902  -3.324  1.00  0.00           C  
ATOM   2437  CD1 LEU A 320      23.729  11.686  -4.108  1.00  0.00           C  
ATOM   2438  CD2 LEU A 320      25.555  10.030  -4.317  1.00  0.00           C  
ATOM   2439  N   PRO A 321      28.859  12.459  -1.988  1.00  0.00           N  
ATOM   2440  CA  PRO A 321      29.762  13.585  -1.807  1.00  0.00           C  
ATOM   2441  C   PRO A 321      28.991  14.899  -1.979  1.00  0.00           C  
ATOM   2442  O   PRO A 321      28.434  15.163  -3.042  1.00  0.00           O  
ATOM   2443  CB  PRO A 321      30.861  13.419  -2.860  1.00  0.00           C  
ATOM   2444  CG  PRO A 321      30.777  11.945  -3.259  1.00  0.00           C  
ATOM   2445  CD  PRO A 321      29.298  11.606  -3.074  1.00  0.00           C  
ATOM   2446  N   LYS A 322      28.968  15.748  -0.929  1.00  0.00           N  
ATOM   2447  CA  LYS A 322      28.362  17.074  -0.979  1.00  0.00           C  
ATOM   2448  C   LYS A 322      29.427  18.091  -1.385  1.00  0.00           C  
ATOM   2449  O   LYS A 322      30.141  18.618  -0.537  1.00  0.00           O  
ATOM   2450  CB  LYS A 322      27.643  17.411   0.350  1.00  0.00           C  
ATOM   2451  CG  LYS A 322      26.851  18.727   0.208  1.00  0.00           C  
ATOM   2452  CD  LYS A 322      25.944  19.096   1.399  1.00  0.00           C  
ATOM   2453  CE  LYS A 322      25.209  20.379   1.017  1.00  0.00           C  
ATOM   2454  NZ  LYS A 322      24.118  20.820   1.942  1.00  0.00           N  
ATOM   2455  N   ASN A 323      29.500  18.375  -2.687  1.00  0.00           N  
ATOM   2456  CA  ASN A 323      30.442  19.348  -3.253  1.00  0.00           C  
ATOM   2457  C   ASN A 323      29.821  20.733  -3.471  1.00  0.00           C  
ATOM   2458  O   ASN A 323      30.533  21.704  -3.699  1.00  0.00           O  
ATOM   2459  CB  ASN A 323      30.999  18.772  -4.564  1.00  0.00           C  
ATOM   2460  CG  ASN A 323      31.811  17.498  -4.376  1.00  0.00           C  
ATOM   2461  OD1 ASN A 323      32.285  17.162  -3.308  1.00  0.00           O  
ATOM   2462  ND2 ASN A 323      32.001  16.739  -5.439  1.00  0.00           N  
ATOM   2463  N   GLY A 324      28.487  20.833  -3.397  1.00  0.00           N  
ATOM   2464  CA  GLY A 324      27.724  22.053  -3.608  1.00  0.00           C  
ATOM   2465  C   GLY A 324      26.401  22.022  -2.849  1.00  0.00           C  
ATOM   2466  O   GLY A 324      26.260  21.314  -1.843  1.00  0.00           O  
ATOM   2467  N   ARG A 325      25.412  22.794  -3.325  1.00  0.00           N  
ATOM   2468  CA  ARG A 325      24.062  22.848  -2.775  1.00  0.00           C  
ATOM   2469  C   ARG A 325      23.211  21.694  -3.294  1.00  0.00           C  
ATOM   2470  O   ARG A 325      23.467  21.153  -4.371  1.00  0.00           O  
ATOM   2471  CB  ARG A 325      23.404  24.195  -3.106  1.00  0.00           C  
ATOM   2472  CG  ARG A 325      24.182  25.396  -2.542  1.00  0.00           C  
ATOM   2473  CD  ARG A 325      23.554  26.713  -3.011  1.00  0.00           C  
ATOM   2474  NE  ARG A 325      23.658  26.856  -4.463  1.00  0.00           N  
ATOM   2475  CZ  ARG A 325      22.823  27.487  -5.269  1.00  0.00           C  
ATOM   2476  NH1 ARG A 325      21.823  28.201  -4.822  1.00  0.00           N  
ATOM   2477  NH2 ARG A 325      22.968  27.393  -6.563  1.00  0.00           N  
ATOM   2478  N   VAL A 326      22.160  21.369  -2.557  1.00  0.00           N  
ATOM   2479  CA  VAL A 326      21.082  20.498  -3.023  1.00  0.00           C  
ATOM   2480  C   VAL A 326      19.842  21.355  -3.261  1.00  0.00           C  
ATOM   2481  O   VAL A 326      19.270  21.906  -2.323  1.00  0.00           O  
ATOM   2482  CB  VAL A 326      20.801  19.353  -2.043  1.00  0.00           C  
ATOM   2483  CG1 VAL A 326      19.646  18.485  -2.540  1.00  0.00           C  
ATOM   2484  CG2 VAL A 326      22.038  18.463  -1.876  1.00  0.00           C  
ATOM   2485  N   LEU A 327      19.439  21.483  -4.522  1.00  0.00           N  
ATOM   2486  CA  LEU A 327      18.246  22.197  -4.961  1.00  0.00           C  
ATOM   2487  C   LEU A 327      17.150  21.151  -5.190  1.00  0.00           C  
ATOM   2488  O   LEU A 327      17.311  20.266  -6.021  1.00  0.00           O  
ATOM   2489  CB  LEU A 327      18.544  22.990  -6.249  1.00  0.00           C  
ATOM   2490  CG  LEU A 327      19.468  24.217  -6.085  1.00  0.00           C  
ATOM   2491  CD1 LEU A 327      20.935  23.859  -5.822  1.00  0.00           C  
ATOM   2492  CD2 LEU A 327      19.447  25.035  -7.374  1.00  0.00           C  
ATOM   2493  N   ALA A 328      16.027  21.231  -4.451  1.00  0.00           N  
ATOM   2494  CA  ALA A 328      14.934  20.269  -4.588  1.00  0.00           C  
ATOM   2495  C   ALA A 328      13.762  20.853  -5.384  1.00  0.00           C  
ATOM   2496  O   ALA A 328      13.127  21.816  -4.957  1.00  0.00           O  
ATOM   2497  CB  ALA A 328      14.502  19.763  -3.216  1.00  0.00           C  
ATOM   2498  N   VAL A 329      13.435  20.221  -6.500  1.00  0.00           N  
ATOM   2499  CA  VAL A 329      12.169  20.412  -7.221  1.00  0.00           C  
ATOM   2500  C   VAL A 329      11.160  19.452  -6.626  1.00  0.00           C  
ATOM   2501  O   VAL A 329      11.341  18.232  -6.700  1.00  0.00           O  
ATOM   2502  CB  VAL A 329      12.335  20.170  -8.728  1.00  0.00           C  
ATOM   2503  CG1 VAL A 329      11.008  20.348  -9.468  1.00  0.00           C  
ATOM   2504  CG2 VAL A 329      13.349  21.142  -9.335  1.00  0.00           C  
ATOM   2505  N   ILE A 330      10.095  19.986  -6.022  1.00  0.00           N  
ATOM   2506  CA  ILE A 330       9.130  19.174  -5.287  1.00  0.00           C  
ATOM   2507  C   ILE A 330       7.687  19.540  -5.630  1.00  0.00           C  
ATOM   2508  O   ILE A 330       7.317  20.704  -5.690  1.00  0.00           O  
ATOM   2509  CB  ILE A 330       9.438  19.191  -3.776  1.00  0.00           C  
ATOM   2510  CG1 ILE A 330       8.598  18.126  -3.051  1.00  0.00           C  
ATOM   2511  CG2 ILE A 330       9.246  20.591  -3.156  1.00  0.00           C  
ATOM   2512  CD1 ILE A 330       9.149  17.749  -1.678  1.00  0.00           C  
ATOM   2513  N   GLY A 331       6.867  18.513  -5.819  1.00  0.00           N  
ATOM   2514  CA  GLY A 331       5.416  18.564  -5.822  1.00  0.00           C  
ATOM   2515  C   GLY A 331       4.895  17.316  -5.115  1.00  0.00           C  
ATOM   2516  O   GLY A 331       5.470  16.236  -5.267  1.00  0.00           O  
ATOM   2517  N   MET A 332       3.825  17.460  -4.325  1.00  0.00           N  
ATOM   2518  CA  MET A 332       3.238  16.354  -3.568  1.00  0.00           C  
ATOM   2519  C   MET A 332       1.722  16.302  -3.736  1.00  0.00           C  
ATOM   2520  O   MET A 332       1.077  17.296  -4.081  1.00  0.00           O  
ATOM   2521  CB  MET A 332       3.634  16.425  -2.084  1.00  0.00           C  
ATOM   2522  CG  MET A 332       5.141  16.214  -1.879  1.00  0.00           C  
ATOM   2523  SD  MET A 332       5.661  15.985  -0.157  1.00  0.00           S  
ATOM   2524  CE  MET A 332       4.926  14.366   0.203  1.00  0.00           C  
ATOM   2525  N   LEU A 333       1.137  15.140  -3.474  1.00  0.00           N  
ATOM   2526  CA  LEU A 333      -0.305  15.002  -3.335  1.00  0.00           C  
ATOM   2527  C   LEU A 333      -0.709  15.362  -1.908  1.00  0.00           C  
ATOM   2528  O   LEU A 333      -0.003  15.014  -0.967  1.00  0.00           O  
ATOM   2529  CB  LEU A 333      -0.730  13.572  -3.711  1.00  0.00           C  
ATOM   2530  CG  LEU A 333      -0.394  13.151  -5.155  1.00  0.00           C  
ATOM   2531  CD1 LEU A 333      -0.818  11.696  -5.381  1.00  0.00           C  
ATOM   2532  CD2 LEU A 333      -1.100  14.015  -6.199  1.00  0.00           C  
ATOM   2533  N   HIS A 334      -1.864  16.054  -1.735  1.00  0.00           N  
ATOM   2534  CA  HIS A 334      -2.322  16.519  -0.420  1.00  0.00           C  
ATOM   2535  C   HIS A 334      -2.689  15.389   0.546  1.00  0.00           C  
ATOM   2536  O   HIS A 334      -2.673  15.579   1.755  1.00  0.00           O  
ATOM   2537  CB  HIS A 334      -3.507  17.485  -0.603  1.00  0.00           C  
ATOM   2538  CG  HIS A 334      -4.798  16.800  -0.950  1.00  0.00           C  
ATOM   2539  ND1 HIS A 334      -5.545  15.967  -0.128  1.00  0.00           N  
ATOM   2540  CD2 HIS A 334      -5.479  16.857  -2.148  1.00  0.00           C  
ATOM   2541  CE1 HIS A 334      -6.610  15.530  -0.809  1.00  0.00           C  
ATOM   2542  NE2 HIS A 334      -6.611  16.053  -2.040  1.00  0.00           N  
ATOM   2543  N   ASP A 335      -3.013  14.204   0.016  1.00  0.00           N  
ATOM   2544  CA  ASP A 335      -3.353  13.015   0.804  1.00  0.00           C  
ATOM   2545  C   ASP A 335      -2.117  12.249   1.304  1.00  0.00           C  
ATOM   2546  O   ASP A 335      -2.247  11.194   1.922  1.00  0.00           O  
ATOM   2547  CB  ASP A 335      -4.319  12.124   0.005  1.00  0.00           C  
ATOM   2548  CG  ASP A 335      -3.726  11.467  -1.249  1.00  0.00           C  
ATOM   2549  OD1 ASP A 335      -2.699  11.927  -1.803  1.00  0.00           O  
ATOM   2550  OD2 ASP A 335      -4.321  10.499  -1.765  1.00  0.00           O  
ATOM   2551  N   LYS A 336      -0.911  12.780   1.060  1.00  0.00           N  
ATOM   2552  CA  LYS A 336       0.340  12.268   1.604  1.00  0.00           C  
ATOM   2553  C   LYS A 336       0.750  13.053   2.850  1.00  0.00           C  
ATOM   2554  O   LYS A 336       0.386  14.213   3.004  1.00  0.00           O  
ATOM   2555  CB  LYS A 336       1.445  12.291   0.527  1.00  0.00           C  
ATOM   2556  CG  LYS A 336       1.100  11.452  -0.727  1.00  0.00           C  
ATOM   2557  CD  LYS A 336       0.789  10.004  -0.372  1.00  0.00           C  
ATOM   2558  CE  LYS A 336       0.617   9.123  -1.608  1.00  0.00           C  
ATOM   2559  NZ  LYS A 336       0.452   7.707  -1.212  1.00  0.00           N  
ATOM   2560  N   ASP A 337       1.545  12.446   3.721  1.00  0.00           N  
ATOM   2561  CA  ASP A 337       2.145  13.135   4.863  1.00  0.00           C  
ATOM   2562  C   ASP A 337       3.247  14.097   4.383  1.00  0.00           C  
ATOM   2563  O   ASP A 337       4.439  13.788   4.380  1.00  0.00           O  
ATOM   2564  CB  ASP A 337       2.634  12.131   5.912  1.00  0.00           C  
ATOM   2565  CG  ASP A 337       3.204  12.795   7.174  1.00  0.00           C  
ATOM   2566  OD1 ASP A 337       3.247  14.048   7.236  1.00  0.00           O  
ATOM   2567  OD2 ASP A 337       3.652  12.051   8.061  1.00  0.00           O  
ATOM   2568  N   ILE A 338       2.812  15.267   3.924  1.00  0.00           N  
ATOM   2569  CA  ILE A 338       3.694  16.327   3.437  1.00  0.00           C  
ATOM   2570  C   ILE A 338       4.639  16.769   4.551  1.00  0.00           C  
ATOM   2571  O   ILE A 338       5.847  16.821   4.343  1.00  0.00           O  
ATOM   2572  CB  ILE A 338       2.865  17.506   2.874  1.00  0.00           C  
ATOM   2573  CG1 ILE A 338       2.061  17.054   1.632  1.00  0.00           C  
ATOM   2574  CG2 ILE A 338       3.774  18.694   2.526  1.00  0.00           C  
ATOM   2575  CD1 ILE A 338       1.085  18.101   1.086  1.00  0.00           C  
ATOM   2576  N   ALA A 339       4.115  17.037   5.752  1.00  0.00           N  
ATOM   2577  CA  ALA A 339       4.904  17.534   6.873  1.00  0.00           C  
ATOM   2578  C   ALA A 339       6.006  16.545   7.273  1.00  0.00           C  
ATOM   2579  O   ALA A 339       7.181  16.924   7.351  1.00  0.00           O  
ATOM   2580  CB  ALA A 339       3.960  17.828   8.047  1.00  0.00           C  
ATOM   2581  N   GLY A 340       5.665  15.270   7.465  1.00  0.00           N  
ATOM   2582  CA  GLY A 340       6.620  14.223   7.817  1.00  0.00           C  
ATOM   2583  C   GLY A 340       7.639  13.946   6.708  1.00  0.00           C  
ATOM   2584  O   GLY A 340       8.828  13.761   6.984  1.00  0.00           O  
ATOM   2585  N   THR A 341       7.208  13.983   5.444  1.00  0.00           N  
ATOM   2586  CA  THR A 341       8.105  13.800   4.287  1.00  0.00           C  
ATOM   2587  C   THR A 341       9.125  14.938   4.201  1.00  0.00           C  
ATOM   2588  O   THR A 341      10.330  14.692   4.117  1.00  0.00           O  
ATOM   2589  CB  THR A 341       7.295  13.706   2.982  1.00  0.00           C  
ATOM   2590  OG1 THR A 341       6.407  12.613   3.056  1.00  0.00           O  
ATOM   2591  CG2 THR A 341       8.176  13.459   1.759  1.00  0.00           C  
ATOM   2592  N   LEU A 342       8.658  16.186   4.283  1.00  0.00           N  
ATOM   2593  CA  LEU A 342       9.526  17.359   4.209  1.00  0.00           C  
ATOM   2594  C   LEU A 342      10.454  17.477   5.424  1.00  0.00           C  
ATOM   2595  O   LEU A 342      11.591  17.924   5.266  1.00  0.00           O  
ATOM   2596  CB  LEU A 342       8.665  18.624   4.055  1.00  0.00           C  
ATOM   2597  CG  LEU A 342       7.904  18.720   2.721  1.00  0.00           C  
ATOM   2598  CD1 LEU A 342       7.081  20.010   2.703  1.00  0.00           C  
ATOM   2599  CD2 LEU A 342       8.847  18.752   1.519  1.00  0.00           C  
ATOM   2600  N   ALA A 343      10.026  17.036   6.613  1.00  0.00           N  
ATOM   2601  CA  ALA A 343      10.853  17.061   7.814  1.00  0.00           C  
ATOM   2602  C   ALA A 343      12.163  16.265   7.644  1.00  0.00           C  
ATOM   2603  O   ALA A 343      13.225  16.726   8.076  1.00  0.00           O  
ATOM   2604  CB  ALA A 343      10.031  16.537   8.998  1.00  0.00           C  
ATOM   2605  N   TRP A 344      12.111  15.119   6.955  1.00  0.00           N  
ATOM   2606  CA  TRP A 344      13.312  14.359   6.603  1.00  0.00           C  
ATOM   2607  C   TRP A 344      14.171  15.099   5.579  1.00  0.00           C  
ATOM   2608  O   TRP A 344      15.359  15.353   5.822  1.00  0.00           O  
ATOM   2609  CB  TRP A 344      12.907  12.969   6.105  1.00  0.00           C  
ATOM   2610  CG  TRP A 344      12.608  12.006   7.213  1.00  0.00           C  
ATOM   2611  CD1 TRP A 344      11.396  11.550   7.591  1.00  0.00           C  
ATOM   2612  CD2 TRP A 344      13.572  11.388   8.116  1.00  0.00           C  
ATOM   2613  NE1 TRP A 344      11.532  10.684   8.665  1.00  0.00           N  
ATOM   2614  CE2 TRP A 344      12.855  10.555   9.021  1.00  0.00           C  
ATOM   2615  CE3 TRP A 344      14.975  11.451   8.255  1.00  0.00           C  
ATOM   2616  CZ2 TRP A 344      13.510   9.817  10.033  1.00  0.00           C  
ATOM   2617  CZ3 TRP A 344      15.624  10.715   9.261  1.00  0.00           C  
ATOM   2618  CH2 TRP A 344      14.901   9.908  10.150  1.00  0.00           C  
ATOM   2619  N   LEU A 345      13.582  15.520   4.477  1.00  0.00           N  
ATOM   2620  CA  LEU A 345      14.302  16.109   3.347  1.00  0.00           C  
ATOM   2621  C   LEU A 345      14.974  17.453   3.678  1.00  0.00           C  
ATOM   2622  O   LEU A 345      16.043  17.741   3.150  1.00  0.00           O  
ATOM   2623  CB  LEU A 345      13.350  16.246   2.151  1.00  0.00           C  
ATOM   2624  CG  LEU A 345      12.835  14.913   1.586  1.00  0.00           C  
ATOM   2625  CD1 LEU A 345      11.853  15.190   0.447  1.00  0.00           C  
ATOM   2626  CD2 LEU A 345      13.960  14.035   1.038  1.00  0.00           C  
ATOM   2627  N   LYS A 346      14.419  18.235   4.616  1.00  0.00           N  
ATOM   2628  CA  LYS A 346      15.032  19.481   5.115  1.00  0.00           C  
ATOM   2629  C   LYS A 346      16.469  19.327   5.588  1.00  0.00           C  
ATOM   2630  O   LYS A 346      17.228  20.285   5.546  1.00  0.00           O  
ATOM   2631  CB  LYS A 346      14.201  20.016   6.298  1.00  0.00           C  
ATOM   2632  CG  LYS A 346      12.982  20.806   5.840  1.00  0.00           C  
ATOM   2633  CD  LYS A 346      12.157  21.179   7.073  1.00  0.00           C  
ATOM   2634  CE  LYS A 346      10.955  21.980   6.629  1.00  0.00           C  
ATOM   2635  NZ  LYS A 346      10.193  22.508   7.787  1.00  0.00           N  
ATOM   2636  N   SER A 347      16.858  18.146   6.050  1.00  0.00           N  
ATOM   2637  CA  SER A 347      18.217  17.908   6.536  1.00  0.00           C  
ATOM   2638  C   SER A 347      19.271  17.776   5.426  1.00  0.00           C  
ATOM   2639  O   SER A 347      20.470  17.764   5.726  1.00  0.00           O  
ATOM   2640  CB  SER A 347      18.239  16.687   7.459  1.00  0.00           C  
ATOM   2641  OG  SER A 347      18.098  15.471   6.765  1.00  0.00           O  
ATOM   2642  N   VAL A 348      18.834  17.664   4.160  1.00  0.00           N  
ATOM   2643  CA  VAL A 348      19.728  17.469   3.003  1.00  0.00           C  
ATOM   2644  C   VAL A 348      19.502  18.468   1.877  1.00  0.00           C  
ATOM   2645  O   VAL A 348      20.352  18.570   1.003  1.00  0.00           O  
ATOM   2646  CB  VAL A 348      19.637  16.030   2.446  1.00  0.00           C  
ATOM   2647  CG1 VAL A 348      20.183  15.030   3.471  1.00  0.00           C  
ATOM   2648  CG2 VAL A 348      18.223  15.618   2.046  1.00  0.00           C  
ATOM   2649  N   VAL A 349      18.388  19.206   1.883  1.00  0.00           N  
ATOM   2650  CA  VAL A 349      18.057  20.213   0.872  1.00  0.00           C  
ATOM   2651  C   VAL A 349      18.445  21.602   1.373  1.00  0.00           C  
ATOM   2652  O   VAL A 349      18.103  21.974   2.492  1.00  0.00           O  
ATOM   2653  CB  VAL A 349      16.564  20.149   0.506  1.00  0.00           C  
ATOM   2654  CG1 VAL A 349      16.164  21.239  -0.490  1.00  0.00           C  
ATOM   2655  CG2 VAL A 349      16.229  18.785  -0.132  1.00  0.00           C  
ATOM   2656  N   ASP A 350      19.132  22.363   0.528  1.00  0.00           N  
ATOM   2657  CA  ASP A 350      19.545  23.734   0.815  1.00  0.00           C  
ATOM   2658  C   ASP A 350      18.531  24.759   0.260  1.00  0.00           C  
ATOM   2659  O   ASP A 350      18.183  25.713   0.953  1.00  0.00           O  
ATOM   2660  CB  ASP A 350      20.960  23.979   0.253  1.00  0.00           C  
ATOM   2661  CG  ASP A 350      22.038  23.021   0.797  1.00  0.00           C  
ATOM   2662  OD1 ASP A 350      22.450  23.107   1.977  1.00  0.00           O  
ATOM   2663  OD2 ASP A 350      22.539  22.178   0.027  1.00  0.00           O  
ATOM   2664  N   ASP A 351      18.022  24.549  -0.954  1.00  0.00           N  
ATOM   2665  CA  ASP A 351      17.062  25.432  -1.628  1.00  0.00           C  
ATOM   2666  C   ASP A 351      15.869  24.635  -2.173  1.00  0.00           C  
ATOM   2667  O   ASP A 351      16.022  23.586  -2.802  1.00  0.00           O  
ATOM   2668  CB  ASP A 351      17.749  26.197  -2.773  1.00  0.00           C  
ATOM   2669  CG  ASP A 351      18.703  27.307  -2.325  1.00  0.00           C  
ATOM   2670  OD1 ASP A 351      18.267  28.148  -1.505  1.00  0.00           O  
ATOM   2671  OD2 ASP A 351      19.817  27.384  -2.872  1.00  0.00           O  
ATOM   2672  N   TRP A 352      14.638  25.156  -1.977  1.00  0.00           N  
ATOM   2673  CA  TRP A 352      13.387  24.519  -2.371  1.00  0.00           C  
ATOM   2674  C   TRP A 352      12.731  25.234  -3.547  1.00  0.00           C  
ATOM   2675  O   TRP A 352      12.514  26.447  -3.511  1.00  0.00           O  
ATOM   2676  CB  TRP A 352      12.446  24.462  -1.175  1.00  0.00           C  
ATOM   2677  CG  TRP A 352      12.901  23.561  -0.068  1.00  0.00           C  
ATOM   2678  CD1 TRP A 352      13.605  23.949   1.019  1.00  0.00           C  
ATOM   2679  CD2 TRP A 352      12.697  22.123   0.058  1.00  0.00           C  
ATOM   2680  NE1 TRP A 352      13.832  22.849   1.828  1.00  0.00           N  
ATOM   2681  CE2 TRP A 352      13.286  21.711   1.280  1.00  0.00           C  
ATOM   2682  CE3 TRP A 352      12.053  21.151  -0.736  1.00  0.00           C  
ATOM   2683  CZ2 TRP A 352      13.230  20.368   1.717  1.00  0.00           C  
ATOM   2684  CZ3 TRP A 352      11.999  19.815  -0.302  1.00  0.00           C  
ATOM   2685  CH2 TRP A 352      12.579  19.430   0.908  1.00  0.00           C  
ATOM   2686  N   TYR A 353      12.328  24.462  -4.544  1.00  0.00           N  
ATOM   2687  CA  TYR A 353      11.599  24.886  -5.733  1.00  0.00           C  
ATOM   2688  C   TYR A 353      10.255  24.158  -5.741  1.00  0.00           C  
ATOM   2689  O   TYR A 353      10.129  23.046  -6.264  1.00  0.00           O  
ATOM   2690  CB  TYR A 353      12.431  24.601  -6.985  1.00  0.00           C  
ATOM   2691  CG  TYR A 353      13.741  25.357  -7.054  1.00  0.00           C  
ATOM   2692  CD1 TYR A 353      13.880  26.500  -7.875  1.00  0.00           C  
ATOM   2693  CD2 TYR A 353      14.844  24.946  -6.272  1.00  0.00           C  
ATOM   2694  CE1 TYR A 353      15.071  27.228  -7.903  1.00  0.00           C  
ATOM   2695  CE2 TYR A 353      16.039  25.676  -6.278  1.00  0.00           C  
ATOM   2696  CZ  TYR A 353      16.147  26.821  -7.084  1.00  0.00           C  
ATOM   2697  OH  TYR A 353      17.305  27.556  -7.058  1.00  0.00           O  
ATOM   2698  N   CYS A 354       9.253  24.751  -5.082  1.00  0.00           N  
ATOM   2699  CA  CYS A 354       7.946  24.144  -4.859  1.00  0.00           C  
ATOM   2700  C   CYS A 354       7.026  24.388  -6.054  1.00  0.00           C  
ATOM   2701  O   CYS A 354       6.912  25.512  -6.537  1.00  0.00           O  
ATOM   2702  CB  CYS A 354       7.334  24.689  -3.568  1.00  0.00           C  
ATOM   2703  SG  CYS A 354       8.403  24.287  -2.153  1.00  0.00           S  
ATOM   2704  N   ALA A 355       6.332  23.346  -6.494  1.00  0.00           N  
ATOM   2705  CA  ALA A 355       5.365  23.396  -7.574  1.00  0.00           C  
ATOM   2706  C   ALA A 355       4.056  22.716  -7.174  1.00  0.00           C  
ATOM   2707  O   ALA A 355       4.078  21.760  -6.385  1.00  0.00           O  
ATOM   2708  CB  ALA A 355       5.981  22.749  -8.815  1.00  0.00           C  
ATOM   2709  N   PRO A 356       2.908  23.170  -7.726  1.00  0.00           N  
ATOM   2710  CA  PRO A 356       1.654  22.453  -7.567  1.00  0.00           C  
ATOM   2711  C   PRO A 356       1.679  21.141  -8.367  1.00  0.00           C  
ATOM   2712  O   PRO A 356       2.383  21.001  -9.371  1.00  0.00           O  
ATOM   2713  CB  PRO A 356       0.579  23.418  -8.077  1.00  0.00           C  
ATOM   2714  CG  PRO A 356       1.306  24.196  -9.172  1.00  0.00           C  
ATOM   2715  CD  PRO A 356       2.739  24.288  -8.642  1.00  0.00           C  
ATOM   2716  N   LEU A 357       0.849  20.195  -7.936  1.00  0.00           N  
ATOM   2717  CA  LEU A 357       0.447  19.072  -8.774  1.00  0.00           C  
ATOM   2718  C   LEU A 357      -0.993  19.259  -9.244  1.00  0.00           C  
ATOM   2719  O   LEU A 357      -1.835  19.783  -8.520  1.00  0.00           O  
ATOM   2720  CB  LEU A 357       0.646  17.734  -8.046  1.00  0.00           C  
ATOM   2721  CG  LEU A 357       2.116  17.337  -7.827  1.00  0.00           C  
ATOM   2722  CD1 LEU A 357       2.163  15.962  -7.153  1.00  0.00           C  
ATOM   2723  CD2 LEU A 357       2.912  17.238  -9.135  1.00  0.00           C  
ATOM   2724  N   GLU A 358      -1.271  18.811 -10.456  1.00  0.00           N  
ATOM   2725  CA  GLU A 358      -2.579  18.942 -11.070  1.00  0.00           C  
ATOM   2726  C   GLU A 358      -3.621  18.001 -10.447  1.00  0.00           C  
ATOM   2727  O   GLU A 358      -3.321  16.982  -9.820  1.00  0.00           O  
ATOM   2728  CB  GLU A 358      -2.485  18.711 -12.585  1.00  0.00           C  
ATOM   2729  CG  GLU A 358      -1.575  19.733 -13.283  1.00  0.00           C  
ATOM   2730  CD  GLU A 358      -1.548  19.572 -14.811  1.00  0.00           C  
ATOM   2731  OE1 GLU A 358      -0.796  20.331 -15.445  1.00  0.00           O  
ATOM   2732  OE2 GLU A 358      -2.289  18.700 -15.322  1.00  0.00           O  
ATOM   2733  N   GLY A 359      -4.890  18.354 -10.682  1.00  0.00           N  
ATOM   2734  CA  GLY A 359      -6.027  17.556 -10.253  1.00  0.00           C  
ATOM   2735  C   GLY A 359      -6.418  17.757  -8.785  1.00  0.00           C  
ATOM   2736  O   GLY A 359      -5.764  18.477  -8.033  1.00  0.00           O  
ATOM   2737  N   PRO A 360      -7.508  17.102  -8.358  1.00  0.00           N  
ATOM   2738  CA  PRO A 360      -8.102  17.338  -7.037  1.00  0.00           C  
ATOM   2739  C   PRO A 360      -7.226  16.848  -5.880  1.00  0.00           C  
ATOM   2740  O   PRO A 360      -7.473  17.226  -4.745  1.00  0.00           O  
ATOM   2741  CB  PRO A 360      -9.448  16.603  -7.081  1.00  0.00           C  
ATOM   2742  CG  PRO A 360      -9.207  15.472  -8.086  1.00  0.00           C  
ATOM   2743  CD  PRO A 360      -8.279  16.124  -9.103  1.00  0.00           C  
ATOM   2744  N   ARG A 361      -6.231  16.007  -6.137  1.00  0.00           N  
ATOM   2745  CA  ARG A 361      -5.314  15.450  -5.134  1.00  0.00           C  
ATOM   2746  C   ARG A 361      -3.999  16.224  -5.019  1.00  0.00           C  
ATOM   2747  O   ARG A 361      -3.224  15.934  -4.111  1.00  0.00           O  
ATOM   2748  CB  ARG A 361      -5.031  13.968  -5.436  1.00  0.00           C  
ATOM   2749  CG  ARG A 361      -6.278  13.076  -5.316  1.00  0.00           C  
ATOM   2750  CD  ARG A 361      -5.958  11.622  -5.678  1.00  0.00           C  
ATOM   2751  NE  ARG A 361      -5.001  11.000  -4.741  1.00  0.00           N  
ATOM   2752  CZ  ARG A 361      -4.120  10.036  -4.996  1.00  0.00           C  
ATOM   2753  NH1 ARG A 361      -4.013   9.505  -6.179  1.00  0.00           N  
ATOM   2754  NH2 ARG A 361      -3.338   9.595  -4.068  1.00  0.00           N  
ATOM   2755  N   GLY A 362      -3.723  17.144  -5.923  1.00  0.00           N  
ATOM   2756  CA  GLY A 362      -2.496  17.920  -5.904  1.00  0.00           C  
ATOM   2757  C   GLY A 362      -2.467  18.921  -4.750  1.00  0.00           C  
ATOM   2758  O   GLY A 362      -3.439  19.645  -4.549  1.00  0.00           O  
ATOM   2759  N   ALA A 363      -1.359  18.982  -4.008  1.00  0.00           N  
ATOM   2760  CA  ALA A 363      -1.078  20.098  -3.114  1.00  0.00           C  
ATOM   2761  C   ALA A 363      -0.616  21.311  -3.930  1.00  0.00           C  
ATOM   2762  O   ALA A 363      -0.022  21.163  -5.003  1.00  0.00           O  
ATOM   2763  CB  ALA A 363      -0.050  19.677  -2.072  1.00  0.00           C  
ATOM   2764  N   THR A 364      -0.877  22.519  -3.410  1.00  0.00           N  
ATOM   2765  CA  THR A 364      -0.342  23.749  -3.994  1.00  0.00           C  
ATOM   2766  C   THR A 364       1.123  23.949  -3.600  1.00  0.00           C  
ATOM   2767  O   THR A 364       1.611  23.359  -2.629  1.00  0.00           O  
ATOM   2768  CB  THR A 364      -1.179  24.995  -3.644  1.00  0.00           C  
ATOM   2769  OG1 THR A 364      -0.967  25.387  -2.315  1.00  0.00           O  
ATOM   2770  CG2 THR A 364      -2.679  24.792  -3.857  1.00  0.00           C  
ATOM   2771  N   ALA A 365       1.837  24.795  -4.324  1.00  0.00           N  
ATOM   2772  CA  ALA A 365       3.209  25.147  -3.969  1.00  0.00           C  
ATOM   2773  C   ALA A 365       3.278  25.848  -2.599  1.00  0.00           C  
ATOM   2774  O   ALA A 365       4.193  25.597  -1.824  1.00  0.00           O  
ATOM   2775  CB  ALA A 365       3.777  26.012  -5.087  1.00  0.00           C  
ATOM   2776  N   GLU A 366       2.270  26.674  -2.278  1.00  0.00           N  
ATOM   2777  CA  GLU A 366       2.126  27.371  -1.001  1.00  0.00           C  
ATOM   2778  C   GLU A 366       1.951  26.391   0.154  1.00  0.00           C  
ATOM   2779  O   GLU A 366       2.599  26.552   1.185  1.00  0.00           O  
ATOM   2780  CB  GLU A 366       0.941  28.346  -1.035  1.00  0.00           C  
ATOM   2781  CG  GLU A 366       1.123  29.546  -1.981  1.00  0.00           C  
ATOM   2782  CD  GLU A 366       1.198  29.165  -3.465  1.00  0.00           C  
ATOM   2783  OE1 GLU A 366       1.965  29.833  -4.187  1.00  0.00           O  
ATOM   2784  OE2 GLU A 366       0.544  28.168  -3.862  1.00  0.00           O  
ATOM   2785  N   GLN A 367       1.155  25.328  -0.016  1.00  0.00           N  
ATOM   2786  CA  GLN A 367       1.005  24.282   1.003  1.00  0.00           C  
ATOM   2787  C   GLN A 367       2.335  23.590   1.326  1.00  0.00           C  
ATOM   2788  O   GLN A 367       2.608  23.266   2.479  1.00  0.00           O  
ATOM   2789  CB  GLN A 367      -0.020  23.242   0.530  1.00  0.00           C  
ATOM   2790  CG  GLN A 367      -1.465  23.748   0.655  1.00  0.00           C  
ATOM   2791  CD  GLN A 367      -2.474  22.776   0.041  1.00  0.00           C  
ATOM   2792  OE1 GLN A 367      -2.215  22.074  -0.922  1.00  0.00           O  
ATOM   2793  NE2 GLN A 367      -3.674  22.710   0.571  1.00  0.00           N  
ATOM   2794  N   LEU A 368       3.187  23.383   0.323  1.00  0.00           N  
ATOM   2795  CA  LEU A 368       4.521  22.845   0.560  1.00  0.00           C  
ATOM   2796  C   LEU A 368       5.403  23.864   1.293  1.00  0.00           C  
ATOM   2797  O   LEU A 368       6.076  23.511   2.260  1.00  0.00           O  
ATOM   2798  CB  LEU A 368       5.163  22.417  -0.776  1.00  0.00           C  
ATOM   2799  CG  LEU A 368       4.382  21.349  -1.569  1.00  0.00           C  
ATOM   2800  CD1 LEU A 368       5.119  21.035  -2.864  1.00  0.00           C  
ATOM   2801  CD2 LEU A 368       4.207  20.046  -0.790  1.00  0.00           C  
ATOM   2802  N   LEU A 369       5.369  25.129   0.874  1.00  0.00           N  
ATOM   2803  CA  LEU A 369       6.132  26.219   1.471  1.00  0.00           C  
ATOM   2804  C   LEU A 369       5.806  26.461   2.939  1.00  0.00           C  
ATOM   2805  O   LEU A 369       6.722  26.695   3.727  1.00  0.00           O  
ATOM   2806  CB  LEU A 369       5.913  27.500   0.652  1.00  0.00           C  
ATOM   2807  CG  LEU A 369       6.935  27.656  -0.483  1.00  0.00           C  
ATOM   2808  CD1 LEU A 369       6.421  28.638  -1.512  1.00  0.00           C  
ATOM   2809  CD2 LEU A 369       8.258  28.188   0.050  1.00  0.00           C  
ATOM   2810  N   GLU A 370       4.534  26.328   3.353  1.00  0.00           N  
ATOM   2811  CA  GLU A 370       4.108  26.446   4.753  1.00  0.00           C  
ATOM   2812  C   GLU A 370       4.878  25.496   5.679  1.00  0.00           C  
ATOM   2813  O   GLU A 370       5.228  25.846   6.802  1.00  0.00           O  
ATOM   2814  CB  GLU A 370       2.605  26.151   4.870  1.00  0.00           C  
ATOM   2815  CG  GLU A 370       1.731  27.331   4.435  1.00  0.00           C  
ATOM   2816  CD  GLU A 370       0.222  27.045   4.542  1.00  0.00           C  
ATOM   2817  OE1 GLU A 370      -0.555  27.978   4.232  1.00  0.00           O  
ATOM   2818  OE2 GLU A 370      -0.157  25.928   4.958  1.00  0.00           O  
ATOM   2819  N   HIS A 371       5.208  24.308   5.194  1.00  0.00           N  
ATOM   2820  CA  HIS A 371       5.998  23.342   5.957  1.00  0.00           C  
ATOM   2821  C   HIS A 371       7.501  23.629   5.906  1.00  0.00           C  
ATOM   2822  O   HIS A 371       8.234  23.134   6.768  1.00  0.00           O  
ATOM   2823  CB  HIS A 371       5.692  21.928   5.465  1.00  0.00           C  
ATOM   2824  CG  HIS A 371       4.270  21.519   5.727  1.00  0.00           C  
ATOM   2825  ND1 HIS A 371       3.673  21.389   6.960  1.00  0.00           N  
ATOM   2826  CD2 HIS A 371       3.322  21.226   4.788  1.00  0.00           C  
ATOM   2827  CE1 HIS A 371       2.394  21.028   6.766  1.00  0.00           C  
ATOM   2828  NE2 HIS A 371       2.143  20.907   5.462  1.00  0.00           N  
ATOM   2829  N   LEU A 372       7.980  24.374   4.925  1.00  0.00           N  
ATOM   2830  CA  LEU A 372       9.414  24.576   4.683  1.00  0.00           C  
ATOM   2831  C   LEU A 372       9.962  25.823   5.384  1.00  0.00           C  
ATOM   2832  O   LEU A 372      11.054  25.765   5.953  1.00  0.00           O  
ATOM   2833  CB  LEU A 372       9.656  24.595   3.169  1.00  0.00           C  
ATOM   2834  CG  LEU A 372       9.422  23.227   2.506  1.00  0.00           C  
ATOM   2835  CD1 LEU A 372       9.486  23.367   0.996  1.00  0.00           C  
ATOM   2836  CD2 LEU A 372      10.445  22.188   2.964  1.00  0.00           C  
ATOM   2837  N   GLY A 373       9.206  26.910   5.382  1.00  0.00           N  
ATOM   2838  CA  GLY A 373       9.603  28.209   5.931  1.00  0.00           C  
ATOM   2839  C   GLY A 373      10.524  29.022   5.015  1.00  0.00           C  
ATOM   2840  O   GLY A 373      10.638  30.232   5.191  1.00  0.00           O  
ATOM   2841  N   ASN A 374      11.149  28.379   4.023  1.00  0.00           N  
ATOM   2842  CA  ASN A 374      11.946  29.019   2.983  1.00  0.00           C  
ATOM   2843  C   ASN A 374      11.828  28.240   1.672  1.00  0.00           C  
ATOM   2844  O   ASN A 374      11.651  27.029   1.673  1.00  0.00           O  
ATOM   2845  CB  ASN A 374      13.411  29.146   3.449  1.00  0.00           C  
ATOM   2846  CG  ASN A 374      14.106  27.826   3.756  1.00  0.00           C  
ATOM   2847  OD1 ASN A 374      13.529  26.834   4.149  1.00  0.00           O  
ATOM   2848  ND2 ASN A 374      15.414  27.767   3.621  1.00  0.00           N  
ATOM   2849  N   GLY A 375      11.933  28.941   0.546  1.00  0.00           N  
ATOM   2850  CA  GLY A 375      11.801  28.348  -0.775  1.00  0.00           C  
ATOM   2851  C   GLY A 375      11.168  29.312  -1.768  1.00  0.00           C  
ATOM   2852  O   GLY A 375      10.836  30.451  -1.438  1.00  0.00           O  
ATOM   2853  N   LYS A 376      10.994  28.826  -3.001  1.00  0.00           N  
ATOM   2854  CA  LYS A 376      10.331  29.549  -4.089  1.00  0.00           C  
ATOM   2855  C   LYS A 376       9.090  28.767  -4.518  1.00  0.00           C  
ATOM   2856  O   LYS A 376       9.143  27.546  -4.612  1.00  0.00           O  
ATOM   2857  CB  LYS A 376      11.307  29.755  -5.256  1.00  0.00           C  
ATOM   2858  CG  LYS A 376      12.546  30.603  -4.900  1.00  0.00           C  
ATOM   2859  CD  LYS A 376      13.527  30.649  -6.087  1.00  0.00           C  
ATOM   2860  CE  LYS A 376      14.825  31.364  -5.741  1.00  0.00           C  
ATOM   2861  NZ  LYS A 376      15.842  31.201  -6.821  1.00  0.00           N  
ATOM   2862  N   SER A 377       7.997  29.490  -4.795  1.00  0.00           N  
ATOM   2863  CA  SER A 377       6.780  28.946  -5.388  1.00  0.00           C  
ATOM   2864  C   SER A 377       6.806  29.147  -6.909  1.00  0.00           C  
ATOM   2865  O   SER A 377       7.254  30.189  -7.387  1.00  0.00           O  
ATOM   2866  CB  SER A 377       5.539  29.601  -4.770  1.00  0.00           C  
ATOM   2867  OG  SER A 377       4.375  29.053  -5.351  1.00  0.00           O  
ATOM   2868  N   PHE A 378       6.330  28.162  -7.645  1.00  0.00           N  
ATOM   2869  CA  PHE A 378       6.200  28.170  -9.101  1.00  0.00           C  
ATOM   2870  C   PHE A 378       4.808  27.696  -9.517  1.00  0.00           C  
ATOM   2871  O   PHE A 378       4.153  26.967  -8.777  1.00  0.00           O  
ATOM   2872  CB  PHE A 378       7.284  27.279  -9.728  1.00  0.00           C  
ATOM   2873  CG  PHE A 378       8.689  27.749  -9.446  1.00  0.00           C  
ATOM   2874  CD1 PHE A 378       9.304  28.689 -10.291  1.00  0.00           C  
ATOM   2875  CD2 PHE A 378       9.380  27.288  -8.312  1.00  0.00           C  
ATOM   2876  CE1 PHE A 378      10.585  29.175  -9.998  1.00  0.00           C  
ATOM   2877  CE2 PHE A 378      10.664  27.771  -8.018  1.00  0.00           C  
ATOM   2878  CZ  PHE A 378      11.265  28.713  -8.860  1.00  0.00           C  
ATOM   2879  N   ASP A 379       4.359  28.065 -10.724  1.00  0.00           N  
ATOM   2880  CA  ASP A 379       3.040  27.691 -11.242  1.00  0.00           C  
ATOM   2881  C   ASP A 379       2.982  26.243 -11.755  1.00  0.00           C  
ATOM   2882  O   ASP A 379       1.904  25.682 -11.948  1.00  0.00           O  
ATOM   2883  CB  ASP A 379       2.633  28.646 -12.374  1.00  0.00           C  
ATOM   2884  CG  ASP A 379       2.561  30.110 -11.962  1.00  0.00           C  
ATOM   2885  OD1 ASP A 379       2.170  30.392 -10.813  1.00  0.00           O  
ATOM   2886  OD2 ASP A 379       2.900  30.949 -12.834  1.00  0.00           O  
ATOM   2887  N   SER A 380       4.135  25.633 -12.031  1.00  0.00           N  
ATOM   2888  CA  SER A 380       4.217  24.258 -12.520  1.00  0.00           C  
ATOM   2889  C   SER A 380       5.552  23.596 -12.163  1.00  0.00           C  
ATOM   2890  O   SER A 380       6.569  24.261 -11.952  1.00  0.00           O  
ATOM   2891  CB  SER A 380       4.011  24.226 -14.043  1.00  0.00           C  
ATOM   2892  OG  SER A 380       5.093  24.841 -14.719  1.00  0.00           O  
ATOM   2893  N   VAL A 381       5.561  22.259 -12.184  1.00  0.00           N  
ATOM   2894  CA  VAL A 381       6.786  21.466 -12.018  1.00  0.00           C  
ATOM   2895  C   VAL A 381       7.817  21.815 -13.099  1.00  0.00           C  
ATOM   2896  O   VAL A 381       8.998  21.930 -12.791  1.00  0.00           O  
ATOM   2897  CB  VAL A 381       6.481  19.959 -12.028  1.00  0.00           C  
ATOM   2898  CG1 VAL A 381       7.751  19.113 -11.939  1.00  0.00           C  
ATOM   2899  CG2 VAL A 381       5.591  19.565 -10.843  1.00  0.00           C  
ATOM   2900  N   ALA A 382       7.383  22.046 -14.336  1.00  0.00           N  
ATOM   2901  CA  ALA A 382       8.266  22.433 -15.428  1.00  0.00           C  
ATOM   2902  C   ALA A 382       8.994  23.762 -15.145  1.00  0.00           C  
ATOM   2903  O   ALA A 382      10.204  23.858 -15.338  1.00  0.00           O  
ATOM   2904  CB  ALA A 382       7.441  22.507 -16.722  1.00  0.00           C  
ATOM   2905  N   GLN A 383       8.273  24.769 -14.622  1.00  0.00           N  
ATOM   2906  CA  GLN A 383       8.874  26.054 -14.251  1.00  0.00           C  
ATOM   2907  C   GLN A 383       9.828  25.921 -13.053  1.00  0.00           C  
ATOM   2908  O   GLN A 383      10.911  26.514 -13.058  1.00  0.00           O  
ATOM   2909  CB  GLN A 383       7.788  27.067 -13.923  1.00  0.00           C  
ATOM   2910  CG  GLN A 383       6.997  27.572 -15.145  1.00  0.00           C  
ATOM   2911  CD  GLN A 383       5.934  28.582 -14.721  1.00  0.00           C  
ATOM   2912  OE1 GLN A 383       5.844  28.963 -13.575  1.00  0.00           O  
ATOM   2913  NE2 GLN A 383       5.099  29.054 -15.605  1.00  0.00           N  
ATOM   2914  N   ALA A 384       9.450  25.118 -12.039  1.00  0.00           N  
ATOM   2915  CA  ALA A 384      10.316  24.849 -10.897  1.00  0.00           C  
ATOM   2916  C   ALA A 384      11.618  24.142 -11.324  1.00  0.00           C  
ATOM   2917  O   ALA A 384      12.701  24.518 -10.874  1.00  0.00           O  
ATOM   2918  CB  ALA A 384       9.530  24.011  -9.877  1.00  0.00           C  
ATOM   2919  N   TRP A 385      11.506  23.173 -12.237  1.00  0.00           N  
ATOM   2920  CA  TRP A 385      12.645  22.484 -12.840  1.00  0.00           C  
ATOM   2921  C   TRP A 385      13.559  23.450 -13.593  1.00  0.00           C  
ATOM   2922  O   TRP A 385      14.773  23.451 -13.369  1.00  0.00           O  
ATOM   2923  CB  TRP A 385      12.129  21.385 -13.772  1.00  0.00           C  
ATOM   2924  CG  TRP A 385      13.164  20.828 -14.694  1.00  0.00           C  
ATOM   2925  CD1 TRP A 385      13.256  21.069 -16.018  1.00  0.00           C  
ATOM   2926  CD2 TRP A 385      14.294  19.976 -14.354  1.00  0.00           C  
ATOM   2927  NE1 TRP A 385      14.355  20.400 -16.538  1.00  0.00           N  
ATOM   2928  CE2 TRP A 385      15.020  19.723 -15.548  1.00  0.00           C  
ATOM   2929  CE3 TRP A 385      14.755  19.390 -13.158  1.00  0.00           C  
ATOM   2930  CZ2 TRP A 385      16.176  18.909 -15.562  1.00  0.00           C  
ATOM   2931  CZ3 TRP A 385      15.908  18.583 -13.166  1.00  0.00           C  
ATOM   2932  CH2 TRP A 385      16.609  18.347 -14.360  1.00  0.00           C  
ATOM   2933  N   ASP A 386      12.999  24.298 -14.449  1.00  0.00           N  
ATOM   2934  CA  ASP A 386      13.786  25.258 -15.227  1.00  0.00           C  
ATOM   2935  C   ASP A 386      14.519  26.270 -14.345  1.00  0.00           C  
ATOM   2936  O   ASP A 386      15.701  26.543 -14.578  1.00  0.00           O  
ATOM   2937  CB  ASP A 386      12.871  25.990 -16.219  1.00  0.00           C  
ATOM   2938  CG  ASP A 386      12.537  25.133 -17.432  1.00  0.00           C  
ATOM   2939  OD1 ASP A 386      13.289  24.180 -17.737  1.00  0.00           O  
ATOM   2940  OD2 ASP A 386      11.594  25.461 -18.190  1.00  0.00           O  
ATOM   2941  N   ALA A 387      13.851  26.763 -13.304  1.00  0.00           N  
ATOM   2942  CA  ALA A 387      14.469  27.664 -12.338  1.00  0.00           C  
ATOM   2943  C   ALA A 387      15.592  26.977 -11.554  1.00  0.00           C  
ATOM   2944  O   ALA A 387      16.680  27.535 -11.436  1.00  0.00           O  
ATOM   2945  CB  ALA A 387      13.371  28.204 -11.418  1.00  0.00           C  
ATOM   2946  N   ALA A 388      15.365  25.745 -11.069  1.00  0.00           N  
ATOM   2947  CA  ALA A 388      16.386  24.989 -10.353  1.00  0.00           C  
ATOM   2948  C   ALA A 388      17.613  24.703 -11.233  1.00  0.00           C  
ATOM   2949  O   ALA A 388      18.743  24.902 -10.795  1.00  0.00           O  
ATOM   2950  CB  ALA A 388      15.770  23.688  -9.825  1.00  0.00           C  
ATOM   2951  N   MET A 389      17.401  24.309 -12.492  1.00  0.00           N  
ATOM   2952  CA  MET A 389      18.489  24.057 -13.444  1.00  0.00           C  
ATOM   2953  C   MET A 389      19.226  25.339 -13.846  1.00  0.00           C  
ATOM   2954  O   MET A 389      20.435  25.284 -14.090  1.00  0.00           O  
ATOM   2955  CB  MET A 389      17.933  23.340 -14.677  1.00  0.00           C  
ATOM   2956  CG  MET A 389      17.553  21.879 -14.390  1.00  0.00           C  
ATOM   2957  SD  MET A 389      18.928  20.793 -13.884  1.00  0.00           S  
ATOM   2958  CE  MET A 389      19.926  20.763 -15.392  1.00  0.00           C  
ATOM   2959  N   ALA A 390      18.545  26.481 -13.885  1.00  0.00           N  
ATOM   2960  CA  ALA A 390      19.172  27.771 -14.146  1.00  0.00           C  
ATOM   2961  C   ALA A 390      20.025  28.264 -12.964  1.00  0.00           C  
ATOM   2962  O   ALA A 390      21.077  28.862 -13.176  1.00  0.00           O  
ATOM   2963  CB  ALA A 390      18.074  28.782 -14.505  1.00  0.00           C  
ATOM   2964  N   ASP A 391      19.583  27.989 -11.723  1.00  0.00           N  
ATOM   2965  CA  ASP A 391      20.288  28.379 -10.493  1.00  0.00           C  
ATOM   2966  C   ASP A 391      21.425  27.412 -10.117  1.00  0.00           C  
ATOM   2967  O   ASP A 391      22.331  27.783  -9.360  1.00  0.00           O  
ATOM   2968  CB  ASP A 391      19.271  28.503  -9.343  1.00  0.00           C  
ATOM   2969  CG  ASP A 391      18.337  29.724  -9.392  1.00  0.00           C  
ATOM   2970  OD1 ASP A 391      18.609  30.678 -10.157  1.00  0.00           O  
ATOM   2971  OD2 ASP A 391      17.389  29.779  -8.564  1.00  0.00           O  
ATOM   2972  N   ALA A 392      21.359  26.162 -10.613  1.00  0.00           N  
ATOM   2973  CA  ALA A 392      22.311  25.120 -10.295  1.00  0.00           C  
ATOM   2974  C   ALA A 392      23.674  25.364 -10.950  1.00  0.00           C  
ATOM   2975  O   ALA A 392      23.795  25.586 -12.154  1.00  0.00           O  
ATOM   2976  CB  ALA A 392      21.748  23.751 -10.696  1.00  0.00           C  
ATOM   2977  N   LYS A 393      24.729  25.245 -10.138  1.00  0.00           N  
ATOM   2978  CA  LYS A 393      26.114  25.207 -10.604  1.00  0.00           C  
ATOM   2979  C   LYS A 393      26.540  23.767 -10.876  1.00  0.00           C  
ATOM   2980  O   LYS A 393      25.883  22.816 -10.454  1.00  0.00           O  
ATOM   2981  CB  LYS A 393      27.020  25.868  -9.571  1.00  0.00           C  
ATOM   2982  CG  LYS A 393      26.632  27.323  -9.312  1.00  0.00           C  
ATOM   2983  CD  LYS A 393      27.593  27.886  -8.265  1.00  0.00           C  
ATOM   2984  CE  LYS A 393      27.209  29.316  -7.922  1.00  0.00           C  
ATOM   2985  NZ  LYS A 393      28.104  29.797  -6.843  1.00  0.00           N  
ATOM   2986  N   ALA A 394      27.664  23.587 -11.538  1.00  0.00           N  
ATOM   2987  CA  ALA A 394      28.186  22.267 -11.878  1.00  0.00           C  
ATOM   2988  C   ALA A 394      28.410  21.358 -10.647  1.00  0.00           C  
ATOM   2989  O   ALA A 394      28.232  20.147 -10.738  1.00  0.00           O  
ATOM   2990  CB  ALA A 394      29.480  22.463 -12.677  1.00  0.00           C  
ATOM   2991  N   GLU A 395      28.788  21.934  -9.506  1.00  0.00           N  
ATOM   2992  CA  GLU A 395      29.004  21.234  -8.246  1.00  0.00           C  
ATOM   2993  C   GLU A 395      27.711  20.949  -7.450  1.00  0.00           C  
ATOM   2994  O   GLU A 395      27.753  20.184  -6.484  1.00  0.00           O  
ATOM   2995  CB  GLU A 395      30.026  22.005  -7.386  1.00  0.00           C  
ATOM   2996  CG  GLU A 395      29.598  23.399  -6.879  1.00  0.00           C  
ATOM   2997  CD  GLU A 395      29.914  24.578  -7.831  1.00  0.00           C  
ATOM   2998  OE1 GLU A 395      29.978  25.730  -7.324  1.00  0.00           O  
ATOM   2999  OE2 GLU A 395      30.086  24.364  -9.049  1.00  0.00           O  
ATOM   3000  N   ASP A 396      26.579  21.553  -7.854  1.00  0.00           N  
ATOM   3001  CA  ASP A 396      25.298  21.393  -7.168  1.00  0.00           C  
ATOM   3002  C   ASP A 396      24.613  20.063  -7.553  1.00  0.00           C  
ATOM   3003  O   ASP A 396      24.969  19.369  -8.503  1.00  0.00           O  
ATOM   3004  CB  ASP A 396      24.392  22.624  -7.426  1.00  0.00           C  
ATOM   3005  CG  ASP A 396      24.855  23.925  -6.752  1.00  0.00           C  
ATOM   3006  OD1 ASP A 396      25.533  23.878  -5.696  1.00  0.00           O  
ATOM   3007  OD2 ASP A 396      24.456  25.027  -7.215  1.00  0.00           O  
ATOM   3008  N   THR A 397      23.597  19.711  -6.788  1.00  0.00           N  
ATOM   3009  CA  THR A 397      22.700  18.587  -7.079  1.00  0.00           C  
ATOM   3010  C   THR A 397      21.271  19.098  -7.188  1.00  0.00           C  
ATOM   3011  O   THR A 397      20.784  19.755  -6.272  1.00  0.00           O  
ATOM   3012  CB  THR A 397      22.808  17.499  -6.006  1.00  0.00           C  
ATOM   3013  OG1 THR A 397      24.120  16.976  -5.973  1.00  0.00           O  
ATOM   3014  CG2 THR A 397      21.874  16.315  -6.254  1.00  0.00           C  
ATOM   3015  N   VAL A 398      20.566  18.742  -8.265  1.00  0.00           N  
ATOM   3016  CA  VAL A 398      19.125  18.968  -8.408  1.00  0.00           C  
ATOM   3017  C   VAL A 398      18.395  17.662  -8.116  1.00  0.00           C  
ATOM   3018  O   VAL A 398      18.539  16.679  -8.842  1.00  0.00           O  
ATOM   3019  CB  VAL A 398      18.760  19.542  -9.791  1.00  0.00           C  
ATOM   3020  CG1 VAL A 398      17.263  19.820  -9.883  1.00  0.00           C  
ATOM   3021  CG2 VAL A 398      19.500  20.864 -10.039  1.00  0.00           C  
ATOM   3022  N   LEU A 399      17.609  17.644  -7.034  1.00  0.00           N  
ATOM   3023  CA  LEU A 399      16.781  16.512  -6.632  1.00  0.00           C  
ATOM   3024  C   LEU A 399      15.332  16.774  -7.040  1.00  0.00           C  
ATOM   3025  O   LEU A 399      14.719  17.703  -6.541  1.00  0.00           O  
ATOM   3026  CB  LEU A 399      16.944  16.303  -5.111  1.00  0.00           C  
ATOM   3027  CG  LEU A 399      16.006  15.230  -4.521  1.00  0.00           C  
ATOM   3028  CD1 LEU A 399      16.322  13.838  -5.071  1.00  0.00           C  
ATOM   3029  CD2 LEU A 399      16.158  15.198  -3.002  1.00  0.00           C  
ATOM   3030  N   VAL A 400      14.756  15.924  -7.893  1.00  0.00           N  
ATOM   3031  CA  VAL A 400      13.331  15.957  -8.241  1.00  0.00           C  
ATOM   3032  C   VAL A 400      12.622  14.867  -7.451  1.00  0.00           C  
ATOM   3033  O   VAL A 400      12.934  13.686  -7.612  1.00  0.00           O  
ATOM   3034  CB  VAL A 400      13.103  15.782  -9.751  1.00  0.00           C  
ATOM   3035  CG1 VAL A 400      11.618  15.914 -10.094  1.00  0.00           C  
ATOM   3036  CG2 VAL A 400      13.889  16.825 -10.558  1.00  0.00           C  
ATOM   3037  N   CYS A 401      11.675  15.244  -6.581  1.00  0.00           N  
ATOM   3038  CA  CYS A 401      11.037  14.310  -5.662  1.00  0.00           C  
ATOM   3039  C   CYS A 401       9.618  14.731  -5.249  1.00  0.00           C  
ATOM   3040  O   CYS A 401       9.064  15.715  -5.746  1.00  0.00           O  
ATOM   3041  CB  CYS A 401      11.965  14.109  -4.447  1.00  0.00           C  
ATOM   3042  SG  CYS A 401      12.135  15.650  -3.486  1.00  0.00           S  
ATOM   3043  N   GLY A 402       9.005  13.962  -4.345  1.00  0.00           N  
ATOM   3044  CA  GLY A 402       7.724  14.244  -3.702  1.00  0.00           C  
ATOM   3045  C   GLY A 402       6.541  13.444  -4.259  1.00  0.00           C  
ATOM   3046  O   GLY A 402       5.612  13.122  -3.516  1.00  0.00           O  
ATOM   3047  N   SER A 403       6.572  13.086  -5.548  1.00  0.00           N  
ATOM   3048  CA  SER A 403       5.535  12.264  -6.171  1.00  0.00           C  
ATOM   3049  C   SER A 403       6.017  11.609  -7.464  1.00  0.00           C  
ATOM   3050  O   SER A 403       6.937  12.096  -8.117  1.00  0.00           O  
ATOM   3051  CB  SER A 403       4.310  13.145  -6.467  1.00  0.00           C  
ATOM   3052  OG  SER A 403       3.241  12.377  -6.985  1.00  0.00           O  
ATOM   3053  N   PHE A 404       5.335  10.526  -7.873  1.00  0.00           N  
ATOM   3054  CA  PHE A 404       5.455   9.999  -9.233  1.00  0.00           C  
ATOM   3055  C   PHE A 404       5.137  11.073 -10.288  1.00  0.00           C  
ATOM   3056  O   PHE A 404       5.852  11.171 -11.277  1.00  0.00           O  
ATOM   3057  CB  PHE A 404       4.499   8.810  -9.416  1.00  0.00           C  
ATOM   3058  CG  PHE A 404       5.047   7.491  -8.907  1.00  0.00           C  
ATOM   3059  CD1 PHE A 404       5.628   6.579  -9.811  1.00  0.00           C  
ATOM   3060  CD2 PHE A 404       4.973   7.159  -7.542  1.00  0.00           C  
ATOM   3061  CE1 PHE A 404       6.131   5.351  -9.353  1.00  0.00           C  
ATOM   3062  CE2 PHE A 404       5.480   5.937  -7.084  1.00  0.00           C  
ATOM   3063  CZ  PHE A 404       6.059   5.031  -7.992  1.00  0.00           C  
ATOM   3064  N   HIS A 405       4.111  11.905 -10.037  1.00  0.00           N  
ATOM   3065  CA  HIS A 405       3.705  12.971 -10.950  1.00  0.00           C  
ATOM   3066  C   HIS A 405       4.800  14.028 -11.118  1.00  0.00           C  
ATOM   3067  O   HIS A 405       5.098  14.430 -12.235  1.00  0.00           O  
ATOM   3068  CB  HIS A 405       2.410  13.627 -10.437  1.00  0.00           C  
ATOM   3069  CG  HIS A 405       1.272  12.653 -10.294  1.00  0.00           C  
ATOM   3070  ND1 HIS A 405       0.910  11.982  -9.148  1.00  0.00           N  
ATOM   3071  CD2 HIS A 405       0.395  12.251 -11.276  1.00  0.00           C  
ATOM   3072  CE1 HIS A 405      -0.155  11.199  -9.432  1.00  0.00           C  
ATOM   3073  NE2 HIS A 405      -0.491  11.343 -10.716  1.00  0.00           N  
ATOM   3074  N   THR A 406       5.458  14.429 -10.036  1.00  0.00           N  
ATOM   3075  CA  THR A 406       6.569  15.398 -10.089  1.00  0.00           C  
ATOM   3076  C   THR A 406       7.713  14.895 -10.968  1.00  0.00           C  
ATOM   3077  O   THR A 406       8.196  15.618 -11.830  1.00  0.00           O  
ATOM   3078  CB  THR A 406       7.116  15.677  -8.681  1.00  0.00           C  
ATOM   3079  OG1 THR A 406       6.062  15.898  -7.778  1.00  0.00           O  
ATOM   3080  CG2 THR A 406       8.017  16.904  -8.642  1.00  0.00           C  
ATOM   3081  N   VAL A 407       8.112  13.637 -10.771  1.00  0.00           N  
ATOM   3082  CA  VAL A 407       9.175  13.014 -11.577  1.00  0.00           C  
ATOM   3083  C   VAL A 407       8.736  12.861 -13.038  1.00  0.00           C  
ATOM   3084  O   VAL A 407       9.516  13.185 -13.934  1.00  0.00           O  
ATOM   3085  CB  VAL A 407       9.602  11.667 -10.966  1.00  0.00           C  
ATOM   3086  CG1 VAL A 407      10.600  10.917 -11.848  1.00  0.00           C  
ATOM   3087  CG2 VAL A 407      10.269  11.892  -9.602  1.00  0.00           C  
ATOM   3088  N   ALA A 408       7.487  12.428 -13.290  1.00  0.00           N  
ATOM   3089  CA  ALA A 408       6.943  12.264 -14.632  1.00  0.00           C  
ATOM   3090  C   ALA A 408       6.947  13.582 -15.416  1.00  0.00           C  
ATOM   3091  O   ALA A 408       7.470  13.610 -16.528  1.00  0.00           O  
ATOM   3092  CB  ALA A 408       5.535  11.675 -14.536  1.00  0.00           C  
ATOM   3093  N   HIS A 409       6.496  14.692 -14.814  1.00  0.00           N  
ATOM   3094  CA  HIS A 409       6.511  16.005 -15.468  1.00  0.00           C  
ATOM   3095  C   HIS A 409       7.928  16.429 -15.890  1.00  0.00           C  
ATOM   3096  O   HIS A 409       8.121  16.941 -16.990  1.00  0.00           O  
ATOM   3097  CB  HIS A 409       5.911  17.066 -14.537  1.00  0.00           C  
ATOM   3098  CG  HIS A 409       4.423  17.019 -14.445  1.00  0.00           C  
ATOM   3099  ND1 HIS A 409       3.524  17.057 -15.502  1.00  0.00           N  
ATOM   3100  CD2 HIS A 409       3.675  16.991 -13.290  1.00  0.00           C  
ATOM   3101  CE1 HIS A 409       2.282  17.045 -14.992  1.00  0.00           C  
ATOM   3102  NE2 HIS A 409       2.332  17.011 -13.655  1.00  0.00           N  
ATOM   3103  N   VAL A 410       8.940  16.198 -15.058  1.00  0.00           N  
ATOM   3104  CA  VAL A 410      10.324  16.524 -15.426  1.00  0.00           C  
ATOM   3105  C   VAL A 410      10.844  15.612 -16.540  1.00  0.00           C  
ATOM   3106  O   VAL A 410      11.496  16.090 -17.462  1.00  0.00           O  
ATOM   3107  CB  VAL A 410      11.253  16.520 -14.206  1.00  0.00           C  
ATOM   3108  CG1 VAL A 410      12.703  16.806 -14.610  1.00  0.00           C  
ATOM   3109  CG2 VAL A 410      10.833  17.611 -13.212  1.00  0.00           C  
ATOM   3110  N   MET A 411      10.521  14.310 -16.491  1.00  0.00           N  
ATOM   3111  CA  MET A 411      10.871  13.379 -17.571  1.00  0.00           C  
ATOM   3112  C   MET A 411      10.249  13.803 -18.902  1.00  0.00           C  
ATOM   3113  O   MET A 411      10.954  13.870 -19.912  1.00  0.00           O  
ATOM   3114  CB  MET A 411      10.429  11.947 -17.216  1.00  0.00           C  
ATOM   3115  CG  MET A 411      11.307  11.314 -16.136  1.00  0.00           C  
ATOM   3116  SD  MET A 411      10.788   9.626 -15.691  1.00  0.00           S  
ATOM   3117  CE  MET A 411      12.174   9.148 -14.632  1.00  0.00           C  
ATOM   3118  N   GLU A 412       8.958  14.180 -18.909  1.00  0.00           N  
ATOM   3119  CA  GLU A 412       8.251  14.667 -20.094  1.00  0.00           C  
ATOM   3120  C   GLU A 412       8.882  15.951 -20.655  1.00  0.00           C  
ATOM   3121  O   GLU A 412       9.088  16.060 -21.864  1.00  0.00           O  
ATOM   3122  CB  GLU A 412       6.779  14.925 -19.750  1.00  0.00           C  
ATOM   3123  CG  GLU A 412       5.992  13.625 -19.564  1.00  0.00           C  
ATOM   3124  CD  GLU A 412       4.524  13.860 -19.162  1.00  0.00           C  
ATOM   3125  OE1 GLU A 412       3.763  12.863 -19.187  1.00  0.00           O  
ATOM   3126  OE2 GLU A 412       4.165  15.014 -18.847  1.00  0.00           O  
ATOM   3127  N   VAL A 413       9.249  16.901 -19.788  1.00  0.00           N  
ATOM   3128  CA  VAL A 413       9.940  18.131 -20.206  1.00  0.00           C  
ATOM   3129  C   VAL A 413      11.283  17.824 -20.871  1.00  0.00           C  
ATOM   3130  O   VAL A 413      11.610  18.392 -21.914  1.00  0.00           O  
ATOM   3131  CB  VAL A 413      10.117  19.086 -19.012  1.00  0.00           C  
ATOM   3132  CG1 VAL A 413      11.073  20.248 -19.314  1.00  0.00           C  
ATOM   3133  CG2 VAL A 413       8.779  19.708 -18.614  1.00  0.00           C  
ATOM   3134  N   ILE A 414      12.066  16.913 -20.296  1.00  0.00           N  
ATOM   3135  CA  ILE A 414      13.363  16.516 -20.857  1.00  0.00           C  
ATOM   3136  C   ILE A 414      13.179  15.831 -22.218  1.00  0.00           C  
ATOM   3137  O   ILE A 414      13.892  16.171 -23.174  1.00  0.00           O  
ATOM   3138  CB  ILE A 414      14.133  15.628 -19.854  1.00  0.00           C  
ATOM   3139  CG1 ILE A 414      14.592  16.484 -18.646  1.00  0.00           C  
ATOM   3140  CG2 ILE A 414      15.347  14.954 -20.517  1.00  0.00           C  
ATOM   3141  CD1 ILE A 414      15.125  15.650 -17.468  1.00  0.00           C  
ATOM   3142  N   ASP A 415      12.216  14.919 -22.349  1.00  0.00           N  
ATOM   3143  CA  ASP A 415      11.960  14.194 -23.589  1.00  0.00           C  
ATOM   3144  C   ASP A 415      11.390  15.101 -24.692  1.00  0.00           C  
ATOM   3145  O   ASP A 415      11.823  15.020 -25.853  1.00  0.00           O  
ATOM   3146  CB  ASP A 415      11.036  12.995 -23.316  1.00  0.00           C  
ATOM   3147  CG  ASP A 415      11.771  11.780 -22.727  1.00  0.00           C  
ATOM   3148  OD1 ASP A 415      13.027  11.748 -22.774  1.00  0.00           O  
ATOM   3149  OD2 ASP A 415      11.066  10.833 -22.307  1.00  0.00           O  
ATOM   3150  N   ALA A 416      10.506  16.043 -24.352  1.00  0.00           N  
ATOM   3151  CA  ALA A 416       9.994  17.043 -25.282  1.00  0.00           C  
ATOM   3152  C   ALA A 416      11.117  17.932 -25.836  1.00  0.00           C  
ATOM   3153  O   ALA A 416      11.177  18.205 -27.041  1.00  0.00           O  
ATOM   3154  CB  ALA A 416       8.916  17.870 -24.574  1.00  0.00           C  
ATOM   3155  N   ARG A 417      12.067  18.350 -24.987  1.00  0.00           N  
ATOM   3156  CA  ARG A 417      13.214  19.164 -25.417  1.00  0.00           C  
ATOM   3157  C   ARG A 417      14.214  18.379 -26.260  1.00  0.00           C  
ATOM   3158  O   ARG A 417      14.810  18.942 -27.176  1.00  0.00           O  
ATOM   3159  CB  ARG A 417      13.906  19.765 -24.190  1.00  0.00           C  
ATOM   3160  CG  ARG A 417      13.037  20.866 -23.573  1.00  0.00           C  
ATOM   3161  CD  ARG A 417      13.661  21.371 -22.276  1.00  0.00           C  
ATOM   3162  NE  ARG A 417      12.765  22.358 -21.666  1.00  0.00           N  
ATOM   3163  CZ  ARG A 417      12.913  22.997 -20.523  1.00  0.00           C  
ATOM   3164  NH1 ARG A 417      13.972  22.871 -19.765  1.00  0.00           N  
ATOM   3165  NH2 ARG A 417      11.968  23.768 -20.120  1.00  0.00           N  
ATOM   3166  N   ARG A 418      14.392  17.087 -25.985  1.00  0.00           N  
ATOM   3167  CA  ARG A 418      15.256  16.218 -26.790  1.00  0.00           C  
ATOM   3168  C   ARG A 418      14.673  15.940 -28.177  1.00  0.00           C  
ATOM   3169  O   ARG A 418      15.440  15.878 -29.144  1.00  0.00           O  
ATOM   3170  CB  ARG A 418      15.491  14.890 -26.064  1.00  0.00           C  
ATOM   3171  CG  ARG A 418      16.504  15.031 -24.928  1.00  0.00           C  
ATOM   3172  CD  ARG A 418      16.594  13.691 -24.191  1.00  0.00           C  
ATOM   3173  NE  ARG A 418      17.625  13.716 -23.150  1.00  0.00           N  
ATOM   3174  CZ  ARG A 418      17.911  12.712 -22.329  1.00  0.00           C  
ATOM   3175  NH1 ARG A 418      17.265  11.581 -22.393  1.00  0.00           N  
ATOM   3176  NH2 ARG A 418      18.848  12.838 -21.429  1.00  0.00           N  
ATOM   3177  N   SER A 419      13.350  15.750 -28.261  1.00  0.00           N  
ATOM   3178  CA  SER A 419      12.660  15.477 -29.529  1.00  0.00           C  
ATOM   3179  C   SER A 419      12.469  16.740 -30.367  1.00  0.00           C  
ATOM   3180  O   SER A 419      12.674  16.690 -31.580  1.00  0.00           O  
ATOM   3181  CB  SER A 419      11.322  14.773 -29.280  1.00  0.00           C  
ATOM   3182  OG  SER A 419      10.557  15.465 -28.325  1.00  0.00           O  
ATOM   3183  N   GLY A 420      12.149  17.874 -29.745  1.00  0.00           N  
ATOM   3184  CA  GLY A 420      12.013  19.163 -30.429  1.00  0.00           C  
ATOM   3185  C   GLY A 420      13.343  19.805 -30.854  1.00  0.00           C  
ATOM   3186  O   GLY A 420      13.337  20.728 -31.667  1.00  0.00           O  
ATOM   3187  N   GLY A 421      14.456  19.326 -30.321  1.00  0.00           N  
ATOM   3188  CA  GLY A 421      15.805  19.769 -30.706  1.00  0.00           C  
ATOM   3189  C   GLY A 421      16.396  19.034 -31.914  1.00  0.00           C  
ATOM   3190  O   GLY A 421      17.568  19.253 -32.227  1.00  0.00           O  
ATOM   3191  N   LYS A 422      15.627  18.136 -32.558  1.00  0.00           N  
ATOM   3192  CA  LYS A 422      15.988  17.498 -33.823  1.00  0.00           C  
ATOM   3193  C   LYS A 422      15.265  18.123 -35.010  1.00  0.00           C  
ATOM   3194  O   LYS A 422      14.071  18.447 -34.868  1.00  0.00           O  
ATOM   3195  CB  LYS A 422      15.712  15.991 -33.799  1.00  0.00           C  
ATOM   3196  CG  LYS A 422      16.830  15.210 -33.124  1.00  0.00           C  
ATOM   3197  CD  LYS A 422      16.587  13.713 -33.354  1.00  0.00           C  
ATOM   3198  CE  LYS A 422      17.741  12.899 -32.771  1.00  0.00           C  
ATOM   3199  NZ  LYS A 422      17.543  11.457 -33.036  1.00  0.00           N  
ATOM   3200  OXT LYS A 422      15.948  18.205 -36.065  1.00  0.00           O  
ATOM   3201  N   VAL B   1      -5.840  13.450  43.157  1.00  0.00           N  
ATOM   3202  CA  VAL B   1      -5.491  13.158  41.751  1.00  0.00           C  
ATOM   3203  C   VAL B   1      -6.573  12.203  41.280  1.00  0.00           C  
ATOM   3204  O   VAL B   1      -6.633  11.104  41.810  1.00  0.00           O  
ATOM   3205  CB  VAL B   1      -4.091  12.536  41.637  1.00  0.00           C  
ATOM   3206  CG1 VAL B   1      -3.689  12.310  40.189  1.00  0.00           C  
ATOM   3207  CG2 VAL B   1      -3.047  13.477  42.286  1.00  0.00           C  
ATOM   3208  N   LYS B   2      -7.539  12.643  40.450  1.00  0.00           N  
ATOM   3209  CA  LYS B   2      -8.540  11.708  39.926  1.00  0.00           C  
ATOM   3210  C   LYS B   2      -7.765  10.725  39.061  1.00  0.00           C  
ATOM   3211  O   LYS B   2      -7.172  11.172  38.077  1.00  0.00           O  
ATOM   3212  CB  LYS B   2      -9.634  12.413  39.106  1.00  0.00           C  
ATOM   3213  CG  LYS B   2     -10.772  12.974  39.967  1.00  0.00           C  
ATOM   3214  CD  LYS B   2     -11.896  13.535  39.088  1.00  0.00           C  
ATOM   3215  CE  LYS B   2     -13.089  13.972  39.935  1.00  0.00           C  
ATOM   3216  NZ  LYS B   2     -14.248  14.424  39.110  1.00  0.00           N  
ATOM   3217  N   ASP B   3      -7.716   9.465  39.476  1.00  0.00           N  
ATOM   3218  CA  ASP B   3      -7.069   8.422  38.697  1.00  0.00           C  
ATOM   3219  C   ASP B   3      -7.688   8.464  37.305  1.00  0.00           C  
ATOM   3220  O   ASP B   3      -8.899   8.319  37.143  1.00  0.00           O  
ATOM   3221  CB  ASP B   3      -7.231   7.048  39.370  1.00  0.00           C  
ATOM   3222  CG  ASP B   3      -6.321   6.911  40.598  1.00  0.00           C  
ATOM   3223  OD1 ASP B   3      -5.170   7.396  40.512  1.00  0.00           O  
ATOM   3224  OD2 ASP B   3      -6.803   6.396  41.627  1.00  0.00           O  
ATOM   3225  N   LYS B   4      -6.873   8.808  36.304  1.00  0.00           N  
ATOM   3226  CA  LYS B   4      -7.321   8.778  34.920  1.00  0.00           C  
ATOM   3227  C   LYS B   4      -7.656   7.325  34.650  1.00  0.00           C  
ATOM   3228  O   LYS B   4      -6.754   6.505  34.536  1.00  0.00           O  
ATOM   3229  CB  LYS B   4      -6.231   9.283  33.958  1.00  0.00           C  
ATOM   3230  CG  LYS B   4      -6.398  10.756  33.568  1.00  0.00           C  
ATOM   3231  CD  LYS B   4      -5.339  11.114  32.517  1.00  0.00           C  
ATOM   3232  CE  LYS B   4      -5.544  12.515  31.949  1.00  0.00           C  
ATOM   3233  NZ  LYS B   4      -4.569  12.807  30.869  1.00  0.00           N  
ATOM   3234  N   VAL B   5      -8.961   7.029  34.579  1.00  0.00           N  
ATOM   3235  CA  VAL B   5      -9.442   5.719  34.175  1.00  0.00           C  
ATOM   3236  C   VAL B   5      -9.008   5.536  32.725  1.00  0.00           C  
ATOM   3237  O   VAL B   5      -9.574   6.140  31.810  1.00  0.00           O  
ATOM   3238  CB  VAL B   5     -10.963   5.579  34.361  1.00  0.00           C  
ATOM   3239  CG1 VAL B   5     -11.423   4.163  34.021  1.00  0.00           C  
ATOM   3240  CG2 VAL B   5     -11.359   5.874  35.817  1.00  0.00           C  
ATOM   3241  N   TYR B   6      -7.924   4.817  32.548  1.00  0.00           N  
ATOM   3242  CA  TYR B   6      -7.433   4.456  31.233  1.00  0.00           C  
ATOM   3243  C   TYR B   6      -8.386   3.440  30.614  1.00  0.00           C  
ATOM   3244  O   TYR B   6      -8.884   2.547  31.309  1.00  0.00           O  
ATOM   3245  CB  TYR B   6      -6.003   3.921  31.340  1.00  0.00           C  
ATOM   3246  CG  TYR B   6      -4.991   4.961  31.755  1.00  0.00           C  
ATOM   3247  CD1 TYR B   6      -4.657   6.019  30.884  1.00  0.00           C  
ATOM   3248  CD2 TYR B   6      -4.357   4.892  33.017  1.00  0.00           C  
ATOM   3249  CE1 TYR B   6      -3.708   6.983  31.253  1.00  0.00           C  
ATOM   3250  CE2 TYR B   6      -3.404   5.852  33.395  1.00  0.00           C  
ATOM   3251  CZ  TYR B   6      -3.085   6.893  32.508  1.00  0.00           C  
ATOM   3252  OH  TYR B   6      -2.147   7.833  32.865  1.00  0.00           O  
ATOM   3253  N   LYS B   7      -8.623   3.555  29.318  1.00  0.00           N  
ATOM   3254  CA  LYS B   7      -9.306   2.493  28.590  1.00  0.00           C  
ATOM   3255  C   LYS B   7      -8.512   1.197  28.733  1.00  0.00           C  
ATOM   3256  O   LYS B   7      -7.291   1.203  28.628  1.00  0.00           O  
ATOM   3257  CB  LYS B   7      -9.487   2.839  27.108  1.00  0.00           C  
ATOM   3258  CG  LYS B   7     -10.755   3.664  26.847  1.00  0.00           C  
ATOM   3259  CD  LYS B   7     -11.045   3.723  25.349  1.00  0.00           C  
ATOM   3260  CE  LYS B   7     -12.458   4.253  25.082  1.00  0.00           C  
ATOM   3261  NZ  LYS B   7     -12.912   3.960  23.699  1.00  0.00           N  
ATOM   3262  N   ARG B   8      -9.231   0.098  28.950  1.00  0.00           N  
ATOM   3263  CA  ARG B   8      -8.620  -1.226  28.882  1.00  0.00           C  
ATOM   3264  C   ARG B   8      -8.292  -1.565  27.429  1.00  0.00           C  
ATOM   3265  O   ARG B   8      -9.121  -1.301  26.564  1.00  0.00           O  
ATOM   3266  CB  ARG B   8      -9.554  -2.275  29.503  1.00  0.00           C  
ATOM   3267  CG  ARG B   8      -9.486  -2.246  31.040  1.00  0.00           C  
ATOM   3268  CD  ARG B   8     -10.431  -3.292  31.613  1.00  0.00           C  
ATOM   3269  NE  ARG B   8     -10.002  -3.758  32.941  1.00  0.00           N  
ATOM   3270  CZ  ARG B   8     -10.195  -4.977  33.415  1.00  0.00           C  
ATOM   3271  NH1 ARG B   8     -10.944  -5.834  32.783  1.00  0.00           N  
ATOM   3272  NH2 ARG B   8      -9.637  -5.350  34.513  1.00  0.00           N  
ATOM   3273  N   PRO B   9      -7.129  -2.166  27.167  1.00  0.00           N  
ATOM   3274  CA  PRO B   9      -6.734  -2.597  25.824  1.00  0.00           C  
ATOM   3275  C   PRO B   9      -7.363  -3.949  25.451  1.00  0.00           C  
ATOM   3276  O   PRO B   9      -6.748  -4.787  24.811  1.00  0.00           O  
ATOM   3277  CB  PRO B   9      -5.202  -2.620  25.878  1.00  0.00           C  
ATOM   3278  CG  PRO B   9      -4.929  -3.100  27.300  1.00  0.00           C  
ATOM   3279  CD  PRO B   9      -6.044  -2.421  28.106  1.00  0.00           C  
ATOM   3280  N   VAL B  10      -8.594  -4.176  25.908  1.00  0.00           N  
ATOM   3281  CA  VAL B  10      -9.408  -5.347  25.593  1.00  0.00           C  
ATOM   3282  C   VAL B  10     -10.790  -4.812  25.256  1.00  0.00           C  
ATOM   3283  O   VAL B  10     -11.416  -4.146  26.086  1.00  0.00           O  
ATOM   3284  CB  VAL B  10      -9.472  -6.356  26.754  1.00  0.00           C  
ATOM   3285  CG1 VAL B  10     -10.227  -7.615  26.324  1.00  0.00           C  
ATOM   3286  CG2 VAL B  10      -8.088  -6.790  27.223  1.00  0.00           C  
ATOM   3287  N   SER B  11     -11.251  -5.067  24.051  1.00  0.00           N  
ATOM   3288  CA  SER B  11     -12.509  -4.550  23.542  1.00  0.00           C  
ATOM   3289  C   SER B  11     -13.329  -5.624  22.851  1.00  0.00           C  
ATOM   3290  O   SER B  11     -12.866  -6.736  22.580  1.00  0.00           O  
ATOM   3291  CB  SER B  11     -12.269  -3.332  22.630  1.00  0.00           C  
ATOM   3292  OG  SER B  11     -11.696  -3.710  21.388  1.00  0.00           O  
ATOM   3293  N   ILE B  12     -14.569  -5.272  22.566  1.00  0.00           N  
ATOM   3294  CA  ILE B  12     -15.475  -6.039  21.727  1.00  0.00           C  
ATOM   3295  C   ILE B  12     -15.854  -5.223  20.497  1.00  0.00           C  
ATOM   3296  O   ILE B  12     -15.843  -3.993  20.520  1.00  0.00           O  
ATOM   3297  CB  ILE B  12     -16.685  -6.558  22.517  1.00  0.00           C  
ATOM   3298  CG1 ILE B  12     -17.535  -5.468  23.201  1.00  0.00           C  
ATOM   3299  CG2 ILE B  12     -16.221  -7.579  23.582  1.00  0.00           C  
ATOM   3300  CD1 ILE B  12     -18.516  -4.744  22.280  1.00  0.00           C  
ATOM   3301  N   LEU B  13     -16.213  -5.935  19.453  1.00  0.00           N  
ATOM   3302  CA  LEU B  13     -16.866  -5.415  18.271  1.00  0.00           C  
ATOM   3303  C   LEU B  13     -18.151  -6.215  18.066  1.00  0.00           C  
ATOM   3304  O   LEU B  13     -18.104  -7.440  18.012  1.00  0.00           O  
ATOM   3305  CB  LEU B  13     -15.904  -5.569  17.084  1.00  0.00           C  
ATOM   3306  CG  LEU B  13     -16.522  -5.253  15.714  1.00  0.00           C  
ATOM   3307  CD1 LEU B  13     -16.784  -3.759  15.544  1.00  0.00           C  
ATOM   3308  CD2 LEU B  13     -15.574  -5.689  14.600  1.00  0.00           C  
ATOM   3309  N   VAL B  14     -19.296  -5.529  17.930  1.00  0.00           N  
ATOM   3310  CA  VAL B  14     -20.564  -6.161  17.593  1.00  0.00           C  
ATOM   3311  C   VAL B  14     -21.051  -5.629  16.257  1.00  0.00           C  
ATOM   3312  O   VAL B  14     -21.534  -4.503  16.149  1.00  0.00           O  
ATOM   3313  CB  VAL B  14     -21.638  -5.979  18.684  1.00  0.00           C  
ATOM   3314  CG1 VAL B  14     -22.849  -6.853  18.370  1.00  0.00           C  
ATOM   3315  CG2 VAL B  14     -21.113  -6.364  20.064  1.00  0.00           C  
ATOM   3316  N   VAL B  15     -20.957  -6.450  15.219  1.00  0.00           N  
ATOM   3317  CA  VAL B  15     -21.503  -6.137  13.898  1.00  0.00           C  
ATOM   3318  C   VAL B  15     -23.004  -6.395  13.929  1.00  0.00           C  
ATOM   3319  O   VAL B  15     -23.452  -7.542  13.961  1.00  0.00           O  
ATOM   3320  CB  VAL B  15     -20.815  -6.942  12.793  1.00  0.00           C  
ATOM   3321  CG1 VAL B  15     -21.392  -6.580  11.426  1.00  0.00           C  
ATOM   3322  CG2 VAL B  15     -19.304  -6.646  12.760  1.00  0.00           C  
ATOM   3323  N   ILE B  16     -23.791  -5.321  13.902  1.00  0.00           N  
ATOM   3324  CA  ILE B  16     -25.250  -5.401  13.863  1.00  0.00           C  
ATOM   3325  C   ILE B  16     -25.705  -5.299  12.407  1.00  0.00           C  
ATOM   3326  O   ILE B  16     -25.322  -4.376  11.702  1.00  0.00           O  
ATOM   3327  CB  ILE B  16     -25.905  -4.333  14.749  1.00  0.00           C  
ATOM   3328  CG1 ILE B  16     -25.364  -4.435  16.198  1.00  0.00           C  
ATOM   3329  CG2 ILE B  16     -27.435  -4.491  14.719  1.00  0.00           C  
ATOM   3330  CD1 ILE B  16     -25.951  -3.404  17.165  1.00  0.00           C  
ATOM   3331  N   TYR B  17     -26.541  -6.229  11.969  1.00  0.00           N  
ATOM   3332  CA  TYR B  17     -27.113  -6.230  10.629  1.00  0.00           C  
ATOM   3333  C   TYR B  17     -28.574  -6.685  10.645  1.00  0.00           C  
ATOM   3334  O   TYR B  17     -29.034  -7.311  11.597  1.00  0.00           O  
ATOM   3335  CB  TYR B  17     -26.246  -7.082   9.689  1.00  0.00           C  
ATOM   3336  CG  TYR B  17     -26.271  -8.566   9.957  1.00  0.00           C  
ATOM   3337  CD1 TYR B  17     -25.469  -9.127  10.970  1.00  0.00           C  
ATOM   3338  CD2 TYR B  17     -27.083  -9.414   9.173  1.00  0.00           C  
ATOM   3339  CE1 TYR B  17     -25.475 -10.511  11.200  1.00  0.00           C  
ATOM   3340  CE2 TYR B  17     -27.095 -10.795   9.397  1.00  0.00           C  
ATOM   3341  CZ  TYR B  17     -26.290 -11.347  10.410  1.00  0.00           C  
ATOM   3342  OH  TYR B  17     -26.291 -12.696  10.626  1.00  0.00           O  
ATOM   3343  N   ALA B  18     -29.313  -6.360   9.589  1.00  0.00           N  
ATOM   3344  CA  ALA B  18     -30.676  -6.842   9.387  1.00  0.00           C  
ATOM   3345  C   ALA B  18     -30.663  -8.121   8.543  1.00  0.00           C  
ATOM   3346  O   ALA B  18     -30.022  -8.183   7.495  1.00  0.00           O  
ATOM   3347  CB  ALA B  18     -31.503  -5.734   8.757  1.00  0.00           C  
ATOM   3348  N   GLN B  19     -31.377  -9.158   9.005  1.00  0.00           N  
ATOM   3349  CA  GLN B  19     -31.376 -10.474   8.366  1.00  0.00           C  
ATOM   3350  C   GLN B  19     -32.075 -10.474   7.001  1.00  0.00           C  
ATOM   3351  O   GLN B  19     -31.697 -11.240   6.117  1.00  0.00           O  
ATOM   3352  CB  GLN B  19     -32.054 -11.479   9.305  1.00  0.00           C  
ATOM   3353  CG  GLN B  19     -31.151 -12.669   9.615  1.00  0.00           C  
ATOM   3354  CD  GLN B  19     -31.749 -13.628  10.637  1.00  0.00           C  
ATOM   3355  OE1 GLN B  19     -32.874 -13.515  11.072  1.00  0.00           O  
ATOM   3356  NE2 GLN B  19     -31.001 -14.611  11.071  1.00  0.00           N  
ATOM   3357  N   ASP B  20     -33.104  -9.623   6.850  1.00  0.00           N  
ATOM   3358  CA  ASP B  20     -33.918  -9.524   5.644  1.00  0.00           C  
ATOM   3359  C   ASP B  20     -33.233  -8.744   4.518  1.00  0.00           C  
ATOM   3360  O   ASP B  20     -33.215  -9.192   3.372  1.00  0.00           O  
ATOM   3361  CB  ASP B  20     -35.293  -8.921   6.008  1.00  0.00           C  
ATOM   3362  CG  ASP B  20     -35.259  -7.499   6.587  1.00  0.00           C  
ATOM   3363  OD1 ASP B  20     -34.197  -7.063   7.089  1.00  0.00           O  
ATOM   3364  OD2 ASP B  20     -36.311  -6.838   6.549  1.00  0.00           O  
ATOM   3365  N   THR B  21     -32.610  -7.604   4.841  1.00  0.00           N  
ATOM   3366  CA  THR B  21     -31.949  -6.733   3.856  1.00  0.00           C  
ATOM   3367  C   THR B  21     -30.448  -6.984   3.732  1.00  0.00           C  
ATOM   3368  O   THR B  21     -29.830  -6.492   2.790  1.00  0.00           O  
ATOM   3369  CB  THR B  21     -32.190  -5.248   4.164  1.00  0.00           C  
ATOM   3370  OG1 THR B  21     -31.588  -4.914   5.393  1.00  0.00           O  
ATOM   3371  CG2 THR B  21     -33.675  -4.897   4.237  1.00  0.00           C  
ATOM   3372  N   LYS B  22     -29.858  -7.701   4.669  1.00  0.00           N  
ATOM   3373  CA  LYS B  22     -28.401  -7.830   4.875  1.00  0.00           C  
ATOM   3374  C   LYS B  22     -27.664  -6.495   5.046  1.00  0.00           C  
ATOM   3375  O   LYS B  22     -26.443  -6.453   4.960  1.00  0.00           O  
ATOM   3376  CB  LYS B  22     -27.744  -8.715   3.821  1.00  0.00           C  
ATOM   3377  CG  LYS B  22     -28.182 -10.185   3.881  1.00  0.00           C  
ATOM   3378  CD  LYS B  22     -27.201 -11.036   3.066  1.00  0.00           C  
ATOM   3379  CE  LYS B  22     -27.475 -12.536   3.223  1.00  0.00           C  
ATOM   3380  NZ  LYS B  22     -26.378 -13.349   2.657  1.00  0.00           N  
ATOM   3381  N   ARG B  23     -28.359  -5.399   5.333  1.00  0.00           N  
ATOM   3382  CA  ARG B  23     -27.715  -4.121   5.618  1.00  0.00           C  
ATOM   3383  C   ARG B  23     -27.123  -4.092   7.017  1.00  0.00           C  
ATOM   3384  O   ARG B  23     -27.666  -4.668   7.955  1.00  0.00           O  
ATOM   3385  CB  ARG B  23     -28.672  -2.949   5.402  1.00  0.00           C  
ATOM   3386  CG  ARG B  23     -28.936  -2.730   3.921  1.00  0.00           C  
ATOM   3387  CD  ARG B  23     -29.719  -1.447   3.770  1.00  0.00           C  
ATOM   3388  NE  ARG B  23     -30.122  -1.206   2.385  1.00  0.00           N  
ATOM   3389  CZ  ARG B  23     -31.281  -0.728   2.012  1.00  0.00           C  
ATOM   3390  NH1 ARG B  23     -32.200  -0.390   2.878  1.00  0.00           N  
ATOM   3391  NH2 ARG B  23     -31.550  -0.578   0.745  1.00  0.00           N  
ATOM   3392  N   VAL B  24     -26.005  -3.403   7.142  1.00  0.00           N  
ATOM   3393  CA  VAL B  24     -25.243  -3.266   8.377  1.00  0.00           C  
ATOM   3394  C   VAL B  24     -25.542  -1.915   9.007  1.00  0.00           C  
ATOM   3395  O   VAL B  24     -25.568  -0.888   8.326  1.00  0.00           O  
ATOM   3396  CB  VAL B  24     -23.742  -3.457   8.117  1.00  0.00           C  
ATOM   3397  CG1 VAL B  24     -22.911  -3.350   9.399  1.00  0.00           C  
ATOM   3398  CG2 VAL B  24     -23.466  -4.838   7.510  1.00  0.00           C  
ATOM   3399  N   LEU B  25     -25.739  -1.912  10.324  1.00  0.00           N  
ATOM   3400  CA  LEU B  25     -25.880  -0.707  11.117  1.00  0.00           C  
ATOM   3401  C   LEU B  25     -24.504  -0.063  11.334  1.00  0.00           C  
ATOM   3402  O   LEU B  25     -23.652  -0.617  12.015  1.00  0.00           O  
ATOM   3403  CB  LEU B  25     -26.563  -1.067  12.446  1.00  0.00           C  
ATOM   3404  CG  LEU B  25     -26.745   0.139  13.384  1.00  0.00           C  
ATOM   3405  CD1 LEU B  25     -27.647   1.205  12.780  1.00  0.00           C  
ATOM   3406  CD2 LEU B  25     -27.369  -0.330  14.699  1.00  0.00           C  
ATOM   3407  N   MET B  26     -24.336   1.134  10.777  1.00  0.00           N  
ATOM   3408  CA  MET B  26     -23.129   1.932  10.927  1.00  0.00           C  
ATOM   3409  C   MET B  26     -23.413   3.177  11.764  1.00  0.00           C  
ATOM   3410  O   MET B  26     -24.377   3.902  11.506  1.00  0.00           O  
ATOM   3411  CB  MET B  26     -22.563   2.311   9.552  1.00  0.00           C  
ATOM   3412  CG  MET B  26     -22.149   1.088   8.732  1.00  0.00           C  
ATOM   3413  SD  MET B  26     -20.931  -0.011   9.516  1.00  0.00           S  
ATOM   3414  CE  MET B  26     -19.481   1.057   9.542  1.00  0.00           C  
ATOM   3415  N   LEU B  27     -22.551   3.429  12.743  1.00  0.00           N  
ATOM   3416  CA  LEU B  27     -22.661   4.494  13.736  1.00  0.00           C  
ATOM   3417  C   LEU B  27     -21.518   5.490  13.558  1.00  0.00           C  
ATOM   3418  O   LEU B  27     -20.356   5.100  13.465  1.00  0.00           O  
ATOM   3419  CB  LEU B  27     -22.629   3.865  15.131  1.00  0.00           C  
ATOM   3420  CG  LEU B  27     -23.757   2.855  15.415  1.00  0.00           C  
ATOM   3421  CD1 LEU B  27     -23.436   2.076  16.681  1.00  0.00           C  
ATOM   3422  CD2 LEU B  27     -25.106   3.547  15.591  1.00  0.00           C  
ATOM   3423  N   GLN B  28     -21.836   6.788  13.525  1.00  0.00           N  
ATOM   3424  CA  GLN B  28     -20.859   7.861  13.402  1.00  0.00           C  
ATOM   3425  C   GLN B  28     -20.325   8.250  14.780  1.00  0.00           C  
ATOM   3426  O   GLN B  28     -21.070   8.764  15.616  1.00  0.00           O  
ATOM   3427  CB  GLN B  28     -21.500   9.055  12.689  1.00  0.00           C  
ATOM   3428  CG  GLN B  28     -20.474  10.129  12.318  1.00  0.00           C  
ATOM   3429  CD  GLN B  28     -21.125  11.379  11.702  1.00  0.00           C  
ATOM   3430  OE1 GLN B  28     -22.310  11.632  11.858  1.00  0.00           O  
ATOM   3431  NE2 GLN B  28     -20.373  12.186  11.000  1.00  0.00           N  
ATOM   3432  N   ARG B  29     -19.018   8.053  15.016  1.00  0.00           N  
ATOM   3433  CA  ARG B  29     -18.377   8.391  16.287  1.00  0.00           C  
ATOM   3434  C   ARG B  29     -18.411   9.886  16.572  1.00  0.00           C  
ATOM   3435  O   ARG B  29     -18.272  10.712  15.679  1.00  0.00           O  
ATOM   3436  CB  ARG B  29     -16.936   7.880  16.325  1.00  0.00           C  
ATOM   3437  CG  ARG B  29     -16.824   6.365  16.258  1.00  0.00           C  
ATOM   3438  CD  ARG B  29     -15.357   5.927  16.343  1.00  0.00           C  
ATOM   3439  NE  ARG B  29     -14.787   6.197  17.676  1.00  0.00           N  
ATOM   3440  CZ  ARG B  29     -14.753   5.372  18.713  1.00  0.00           C  
ATOM   3441  NH1 ARG B  29     -15.176   4.137  18.623  1.00  0.00           N  
ATOM   3442  NH2 ARG B  29     -14.302   5.788  19.849  1.00  0.00           N  
ATOM   3443  N   ARG B  30     -18.523  10.245  17.856  1.00  0.00           N  
ATOM   3444  CA  ARG B  30     -18.449  11.642  18.316  1.00  0.00           C  
ATOM   3445  C   ARG B  30     -17.036  12.197  18.334  1.00  0.00           C  
ATOM   3446  O   ARG B  30     -16.848  13.395  18.152  1.00  0.00           O  
ATOM   3447  CB  ARG B  30     -19.037  11.755  19.723  1.00  0.00           C  
ATOM   3448  CG  ARG B  30     -20.566  11.656  19.727  1.00  0.00           C  
ATOM   3449  CD  ARG B  30     -21.068  11.843  21.151  1.00  0.00           C  
ATOM   3450  NE  ARG B  30     -22.538  11.829  21.194  1.00  0.00           N  
ATOM   3451  CZ  ARG B  30     -23.280  11.765  22.291  1.00  0.00           C  
ATOM   3452  NH1 ARG B  30     -22.756  11.771  23.483  1.00  0.00           N  
ATOM   3453  NH2 ARG B  30     -24.570  11.684  22.206  1.00  0.00           N  
ATOM   3454  N   ASP B  31     -16.055  11.348  18.625  1.00  0.00           N  
ATOM   3455  CA  ASP B  31     -14.650  11.727  18.764  1.00  0.00           C  
ATOM   3456  C   ASP B  31     -13.887  11.769  17.437  1.00  0.00           C  
ATOM   3457  O   ASP B  31     -12.869  12.444  17.353  1.00  0.00           O  
ATOM   3458  CB  ASP B  31     -13.974  10.812  19.793  1.00  0.00           C  
ATOM   3459  CG  ASP B  31     -13.961   9.318  19.435  1.00  0.00           C  
ATOM   3460  OD1 ASP B  31     -14.827   8.841  18.675  1.00  0.00           O  
ATOM   3461  OD2 ASP B  31     -13.111   8.598  20.009  1.00  0.00           O  
ATOM   3462  N   ASP B  32     -14.412  11.096  16.418  1.00  0.00           N  
ATOM   3463  CA  ASP B  32     -13.962  11.179  15.031  1.00  0.00           C  
ATOM   3464  C   ASP B  32     -15.193  11.087  14.106  1.00  0.00           C  
ATOM   3465  O   ASP B  32     -15.654   9.982  13.799  1.00  0.00           O  
ATOM   3466  CB  ASP B  32     -12.923  10.083  14.753  1.00  0.00           C  
ATOM   3467  CG  ASP B  32     -12.385  10.098  13.318  1.00  0.00           C  
ATOM   3468  OD1 ASP B  32     -12.849  10.900  12.485  1.00  0.00           O  
ATOM   3469  OD2 ASP B  32     -11.493   9.279  13.026  1.00  0.00           O  
ATOM   3470  N   PRO B  33     -15.771  12.234  13.680  1.00  0.00           N  
ATOM   3471  CA  PRO B  33     -16.978  12.258  12.850  1.00  0.00           C  
ATOM   3472  C   PRO B  33     -16.840  11.592  11.479  1.00  0.00           C  
ATOM   3473  O   PRO B  33     -17.845  11.289  10.840  1.00  0.00           O  
ATOM   3474  CB  PRO B  33     -17.338  13.740  12.694  1.00  0.00           C  
ATOM   3475  CG  PRO B  33     -16.701  14.396  13.911  1.00  0.00           C  
ATOM   3476  CD  PRO B  33     -15.425  13.586  14.091  1.00  0.00           C  
ATOM   3477  N   ASP B  34     -15.610  11.352  11.013  1.00  0.00           N  
ATOM   3478  CA  ASP B  34     -15.349  10.615   9.779  1.00  0.00           C  
ATOM   3479  C   ASP B  34     -15.251   9.099  10.018  1.00  0.00           C  
ATOM   3480  O   ASP B  34     -15.168   8.313   9.071  1.00  0.00           O  
ATOM   3481  CB  ASP B  34     -14.076  11.144   9.112  1.00  0.00           C  
ATOM   3482  CG  ASP B  34     -14.135  12.619   8.725  1.00  0.00           C  
ATOM   3483  OD1 ASP B  34     -15.226  13.078   8.328  1.00  0.00           O  
ATOM   3484  OD2 ASP B  34     -13.061  13.245   8.788  1.00  0.00           O  
ATOM   3485  N   PHE B  35     -15.286   8.678  11.283  1.00  0.00           N  
ATOM   3486  CA  PHE B  35     -15.214   7.277  11.662  1.00  0.00           C  
ATOM   3487  C   PHE B  35     -16.611   6.700  11.917  1.00  0.00           C  
ATOM   3488  O   PHE B  35     -17.189   6.850  12.993  1.00  0.00           O  
ATOM   3489  CB  PHE B  35     -14.241   7.098  12.835  1.00  0.00           C  
ATOM   3490  CG  PHE B  35     -13.824   5.670  13.165  1.00  0.00           C  
ATOM   3491  CD1 PHE B  35     -12.952   5.460  14.247  1.00  0.00           C  
ATOM   3492  CD2 PHE B  35     -14.267   4.563  12.430  1.00  0.00           C  
ATOM   3493  CE1 PHE B  35     -12.545   4.167  14.587  1.00  0.00           C  
ATOM   3494  CE2 PHE B  35     -13.872   3.266  12.773  1.00  0.00           C  
ATOM   3495  CZ  PHE B  35     -13.011   3.065  13.858  1.00  0.00           C  
ATOM   3496  N   TRP B  36     -17.114   5.995  10.919  1.00  0.00           N  
ATOM   3497  CA  TRP B  36     -18.307   5.168  11.042  1.00  0.00           C  
ATOM   3498  C   TRP B  36     -17.912   3.732  11.388  1.00  0.00           C  
ATOM   3499  O   TRP B  36     -16.993   3.180  10.785  1.00  0.00           O  
ATOM   3500  CB  TRP B  36     -19.116   5.233   9.753  1.00  0.00           C  
ATOM   3501  CG  TRP B  36     -19.672   6.584   9.437  1.00  0.00           C  
ATOM   3502  CD1 TRP B  36     -18.964   7.639   8.969  1.00  0.00           C  
ATOM   3503  CD2 TRP B  36     -21.054   7.045   9.567  1.00  0.00           C  
ATOM   3504  NE1 TRP B  36     -19.808   8.726   8.802  1.00  0.00           N  
ATOM   3505  CE2 TRP B  36     -21.100   8.406   9.156  1.00  0.00           C  
ATOM   3506  CE3 TRP B  36     -22.254   6.441  10.004  1.00  0.00           C  
ATOM   3507  CZ2 TRP B  36     -22.299   9.144   9.172  1.00  0.00           C  
ATOM   3508  CZ3 TRP B  36     -23.451   7.178  10.010  1.00  0.00           C  
ATOM   3509  CH2 TRP B  36     -23.472   8.517   9.600  1.00  0.00           C  
ATOM   3510  N   GLN B  37     -18.625   3.127  12.332  1.00  0.00           N  
ATOM   3511  CA  GLN B  37     -18.313   1.794  12.834  1.00  0.00           C  
ATOM   3512  C   GLN B  37     -19.568   1.040  13.291  1.00  0.00           C  
ATOM   3513  O   GLN B  37     -20.641   1.627  13.458  1.00  0.00           O  
ATOM   3514  CB  GLN B  37     -17.279   1.915  13.974  1.00  0.00           C  
ATOM   3515  CG  GLN B  37     -17.776   2.737  15.172  1.00  0.00           C  
ATOM   3516  CD  GLN B  37     -16.822   2.671  16.363  1.00  0.00           C  
ATOM   3517  OE1 GLN B  37     -15.617   2.629  16.241  1.00  0.00           O  
ATOM   3518  NE2 GLN B  37     -17.352   2.663  17.561  1.00  0.00           N  
ATOM   3519  N   SER B  38     -19.422  -0.259  13.504  1.00  0.00           N  
ATOM   3520  CA  SER B  38     -20.343  -1.058  14.316  1.00  0.00           C  
ATOM   3521  C   SER B  38     -20.178  -0.712  15.805  1.00  0.00           C  
ATOM   3522  O   SER B  38     -19.329   0.103  16.172  1.00  0.00           O  
ATOM   3523  CB  SER B  38     -20.083  -2.541  14.059  1.00  0.00           C  
ATOM   3524  OG  SER B  38     -20.315  -2.858  12.698  1.00  0.00           O  
ATOM   3525  N   VAL B  39     -20.970  -1.330  16.676  1.00  0.00           N  
ATOM   3526  CA  VAL B  39     -20.836  -1.150  18.128  1.00  0.00           C  
ATOM   3527  C   VAL B  39     -19.477  -1.666  18.593  1.00  0.00           C  
ATOM   3528  O   VAL B  39     -19.099  -2.792  18.288  1.00  0.00           O  
ATOM   3529  CB  VAL B  39     -21.987  -1.844  18.876  1.00  0.00           C  
ATOM   3530  CG1 VAL B  39     -21.799  -1.858  20.397  1.00  0.00           C  
ATOM   3531  CG2 VAL B  39     -23.319  -1.143  18.580  1.00  0.00           C  
ATOM   3532  N   THR B  40     -18.755  -0.829  19.343  1.00  0.00           N  
ATOM   3533  CA  THR B  40     -17.481  -1.211  19.962  1.00  0.00           C  
ATOM   3534  C   THR B  40     -17.385  -0.677  21.376  1.00  0.00           C  
ATOM   3535  O   THR B  40     -17.756   0.464  21.620  1.00  0.00           O  
ATOM   3536  CB  THR B  40     -16.251  -0.674  19.211  1.00  0.00           C  
ATOM   3537  OG1 THR B  40     -16.230   0.730  19.195  1.00  0.00           O  
ATOM   3538  CG2 THR B  40     -16.143  -1.161  17.775  1.00  0.00           C  
ATOM   3539  N   GLY B  41     -16.777  -1.433  22.286  1.00  0.00           N  
ATOM   3540  CA  GLY B  41     -16.546  -0.969  23.644  1.00  0.00           C  
ATOM   3541  C   GLY B  41     -15.484  -1.772  24.365  1.00  0.00           C  
ATOM   3542  O   GLY B  41     -15.094  -2.854  23.924  1.00  0.00           O  
ATOM   3543  N   SER B  42     -14.970  -1.223  25.458  1.00  0.00           N  
ATOM   3544  CA  SER B  42     -13.966  -1.924  26.261  1.00  0.00           C  
ATOM   3545  C   SER B  42     -14.632  -2.948  27.176  1.00  0.00           C  
ATOM   3546  O   SER B  42     -15.666  -2.665  27.768  1.00  0.00           O  
ATOM   3547  CB  SER B  42     -13.132  -0.937  27.083  1.00  0.00           C  
ATOM   3548  OG  SER B  42     -12.463  -0.016  26.217  1.00  0.00           O  
ATOM   3549  N   VAL B  43     -14.005  -4.109  27.351  1.00  0.00           N  
ATOM   3550  CA  VAL B  43     -14.416  -5.091  28.354  1.00  0.00           C  
ATOM   3551  C   VAL B  43     -14.040  -4.561  29.735  1.00  0.00           C  
ATOM   3552  O   VAL B  43     -12.859  -4.311  30.021  1.00  0.00           O  
ATOM   3553  CB  VAL B  43     -13.803  -6.477  28.100  1.00  0.00           C  
ATOM   3554  CG1 VAL B  43     -14.313  -7.504  29.105  1.00  0.00           C  
ATOM   3555  CG2 VAL B  43     -14.141  -6.983  26.691  1.00  0.00           C  
ATOM   3556  N   GLU B  44     -15.021  -4.389  30.606  1.00  0.00           N  
ATOM   3557  CA  GLU B  44     -14.823  -3.866  31.948  1.00  0.00           C  
ATOM   3558  C   GLU B  44     -14.246  -4.913  32.910  1.00  0.00           C  
ATOM   3559  O   GLU B  44     -14.081  -6.097  32.602  1.00  0.00           O  
ATOM   3560  CB  GLU B  44     -16.119  -3.229  32.473  1.00  0.00           C  
ATOM   3561  CG  GLU B  44     -16.462  -1.954  31.696  1.00  0.00           C  
ATOM   3562  CD  GLU B  44     -17.675  -1.190  32.252  1.00  0.00           C  
ATOM   3563  OE1 GLU B  44     -18.081  -0.215  31.583  1.00  0.00           O  
ATOM   3564  OE2 GLU B  44     -18.178  -1.563  33.347  1.00  0.00           O  
ATOM   3565  N   GLU B  45     -13.852  -4.469  34.096  1.00  0.00           N  
ATOM   3566  CA  GLU B  45     -13.278  -5.371  35.083  1.00  0.00           C  
ATOM   3567  C   GLU B  45     -14.344  -6.301  35.671  1.00  0.00           C  
ATOM   3568  O   GLU B  45     -15.369  -5.850  36.160  1.00  0.00           O  
ATOM   3569  CB  GLU B  45     -12.520  -4.569  36.144  1.00  0.00           C  
ATOM   3570  CG  GLU B  45     -11.669  -5.480  37.026  1.00  0.00           C  
ATOM   3571  CD  GLU B  45     -10.574  -4.714  37.784  1.00  0.00           C  
ATOM   3572  OE1 GLU B  45      -9.514  -5.343  38.005  1.00  0.00           O  
ATOM   3573  OE2 GLU B  45     -10.754  -3.510  38.059  1.00  0.00           O  
ATOM   3574  N   GLY B  46     -14.097  -7.604  35.615  1.00  0.00           N  
ATOM   3575  CA  GLY B  46     -15.052  -8.625  36.040  1.00  0.00           C  
ATOM   3576  C   GLY B  46     -16.126  -8.981  35.002  1.00  0.00           C  
ATOM   3577  O   GLY B  46     -16.967  -9.838  35.273  1.00  0.00           O  
ATOM   3578  N   GLU B  47     -16.087  -8.357  33.831  1.00  0.00           N  
ATOM   3579  CA  GLU B  47     -16.987  -8.617  32.714  1.00  0.00           C  
ATOM   3580  C   GLU B  47     -16.346  -9.576  31.703  1.00  0.00           C  
ATOM   3581  O   GLU B  47     -15.139  -9.522  31.435  1.00  0.00           O  
ATOM   3582  CB  GLU B  47     -17.362  -7.267  32.099  1.00  0.00           C  
ATOM   3583  CG  GLU B  47     -18.528  -7.343  31.117  1.00  0.00           C  
ATOM   3584  CD  GLU B  47     -18.871  -5.953  30.559  1.00  0.00           C  
ATOM   3585  OE1 GLU B  47     -20.053  -5.612  30.478  1.00  0.00           O  
ATOM   3586  OE2 GLU B  47     -17.944  -5.196  30.203  1.00  0.00           O  
ATOM   3587  N   THR B  48     -17.146 -10.473  31.147  1.00  0.00           N  
ATOM   3588  CA  THR B  48     -16.711 -11.308  30.021  1.00  0.00           C  
ATOM   3589  C   THR B  48     -16.968 -10.591  28.692  1.00  0.00           C  
ATOM   3590  O   THR B  48     -17.851  -9.734  28.614  1.00  0.00           O  
ATOM   3591  CB  THR B  48     -17.414 -12.674  30.016  1.00  0.00           C  
ATOM   3592  OG1 THR B  48     -18.796 -12.533  29.852  1.00  0.00           O  
ATOM   3593  CG2 THR B  48     -17.177 -13.465  31.306  1.00  0.00           C  
ATOM   3594  N   ALA B  49     -16.265 -10.962  27.633  1.00  0.00           N  
ATOM   3595  CA  ALA B  49     -16.475 -10.357  26.313  1.00  0.00           C  
ATOM   3596  C   ALA B  49     -17.940 -10.431  25.814  1.00  0.00           C  
ATOM   3597  O   ALA B  49     -18.463  -9.412  25.386  1.00  0.00           O  
ATOM   3598  CB  ALA B  49     -15.469 -10.957  25.324  1.00  0.00           C  
ATOM   3599  N   PRO B  50     -18.680 -11.559  25.955  1.00  0.00           N  
ATOM   3600  CA  PRO B  50     -20.102 -11.592  25.605  1.00  0.00           C  
ATOM   3601  C   PRO B  50     -20.968 -10.659  26.450  1.00  0.00           C  
ATOM   3602  O   PRO B  50     -21.935 -10.086  25.946  1.00  0.00           O  
ATOM   3603  CB  PRO B  50     -20.537 -13.054  25.778  1.00  0.00           C  
ATOM   3604  CG  PRO B  50     -19.236 -13.838  25.661  1.00  0.00           C  
ATOM   3605  CD  PRO B  50     -18.209 -12.893  26.276  1.00  0.00           C  
ATOM   3606  N   GLN B  51     -20.634 -10.477  27.728  1.00  0.00           N  
ATOM   3607  CA  GLN B  51     -21.347  -9.553  28.605  1.00  0.00           C  
ATOM   3608  C   GLN B  51     -21.091  -8.104  28.192  1.00  0.00           C  
ATOM   3609  O   GLN B  51     -22.051  -7.339  28.087  1.00  0.00           O  
ATOM   3610  CB  GLN B  51     -20.937  -9.771  30.063  1.00  0.00           C  
ATOM   3611  CG  GLN B  51     -21.564 -11.039  30.667  1.00  0.00           C  
ATOM   3612  CD  GLN B  51     -20.892 -11.444  31.987  1.00  0.00           C  
ATOM   3613  OE1 GLN B  51     -19.733 -11.199  32.246  1.00  0.00           O  
ATOM   3614  NE2 GLN B  51     -21.609 -12.124  32.857  1.00  0.00           N  
ATOM   3615  N   ALA B  52     -19.848  -7.755  27.889  1.00  0.00           N  
ATOM   3616  CA  ALA B  52     -19.483  -6.456  27.354  1.00  0.00           C  
ATOM   3617  C   ALA B  52     -20.224  -6.174  26.042  1.00  0.00           C  
ATOM   3618  O   ALA B  52     -20.840  -5.126  25.893  1.00  0.00           O  
ATOM   3619  CB  ALA B  52     -17.962  -6.392  27.164  1.00  0.00           C  
ATOM   3620  N   ALA B  53     -20.257  -7.138  25.123  1.00  0.00           N  
ATOM   3621  CA  ALA B  53     -20.977  -7.010  23.863  1.00  0.00           C  
ATOM   3622  C   ALA B  53     -22.473  -6.705  24.068  1.00  0.00           C  
ATOM   3623  O   ALA B  53     -23.004  -5.786  23.451  1.00  0.00           O  
ATOM   3624  CB  ALA B  53     -20.762  -8.292  23.058  1.00  0.00           C  
ATOM   3625  N   MET B  54     -23.152  -7.429  24.960  1.00  0.00           N  
ATOM   3626  CA  MET B  54     -24.562  -7.169  25.268  1.00  0.00           C  
ATOM   3627  C   MET B  54     -24.776  -5.820  25.955  1.00  0.00           C  
ATOM   3628  O   MET B  54     -25.761  -5.140  25.652  1.00  0.00           O  
ATOM   3629  CB  MET B  54     -25.130  -8.288  26.150  1.00  0.00           C  
ATOM   3630  CG  MET B  54     -25.340  -9.588  25.367  1.00  0.00           C  
ATOM   3631  SD  MET B  54     -26.141 -10.913  26.322  1.00  0.00           S  
ATOM   3632  CE  MET B  54     -24.800 -11.356  27.453  1.00  0.00           C  
ATOM   3633  N   ARG B  55     -23.873  -5.425  26.852  1.00  0.00           N  
ATOM   3634  CA  ARG B  55     -23.937  -4.128  27.541  1.00  0.00           C  
ATOM   3635  C   ARG B  55     -23.761  -2.987  26.551  1.00  0.00           C  
ATOM   3636  O   ARG B  55     -24.634  -2.126  26.491  1.00  0.00           O  
ATOM   3637  CB  ARG B  55     -22.886  -4.082  28.655  1.00  0.00           C  
ATOM   3638  CG  ARG B  55     -22.888  -2.725  29.373  1.00  0.00           C  
ATOM   3639  CD  ARG B  55     -21.839  -2.621  30.494  1.00  0.00           C  
ATOM   3640  NE  ARG B  55     -20.487  -2.920  30.027  1.00  0.00           N  
ATOM   3641  CZ  ARG B  55     -19.724  -2.202  29.202  1.00  0.00           C  
ATOM   3642  NH1 ARG B  55     -20.093  -1.042  28.745  1.00  0.00           N  
ATOM   3643  NH2 ARG B  55     -18.578  -2.666  28.832  1.00  0.00           N  
ATOM   3644  N   GLU B  56     -22.720  -3.007  25.724  1.00  0.00           N  
ATOM   3645  CA  GLU B  56     -22.422  -1.953  24.756  1.00  0.00           C  
ATOM   3646  C   GLU B  56     -23.546  -1.814  23.715  1.00  0.00           C  
ATOM   3647  O   GLU B  56     -23.991  -0.715  23.424  1.00  0.00           O  
ATOM   3648  CB  GLU B  56     -21.088  -2.240  24.065  1.00  0.00           C  
ATOM   3649  CG  GLU B  56     -19.867  -2.146  25.002  1.00  0.00           C  
ATOM   3650  CD  GLU B  56     -19.502  -0.737  25.489  1.00  0.00           C  
ATOM   3651  OE1 GLU B  56     -18.707  -0.661  26.453  1.00  0.00           O  
ATOM   3652  OE2 GLU B  56     -19.949   0.250  24.881  1.00  0.00           O  
ATOM   3653  N   VAL B  57     -24.105  -2.921  23.218  1.00  0.00           N  
ATOM   3654  CA  VAL B  57     -25.269  -2.884  22.317  1.00  0.00           C  
ATOM   3655  C   VAL B  57     -26.460  -2.188  22.978  1.00  0.00           C  
ATOM   3656  O   VAL B  57     -27.153  -1.396  22.338  1.00  0.00           O  
ATOM   3657  CB  VAL B  57     -25.645  -4.305  21.850  1.00  0.00           C  
ATOM   3658  CG1 VAL B  57     -26.997  -4.375  21.141  1.00  0.00           C  
ATOM   3659  CG2 VAL B  57     -24.605  -4.839  20.866  1.00  0.00           C  
ATOM   3660  N   LYS B  58     -26.702  -2.451  24.268  1.00  0.00           N  
ATOM   3661  CA  LYS B  58     -27.795  -1.819  25.011  1.00  0.00           C  
ATOM   3662  C   LYS B  58     -27.523  -0.339  25.288  1.00  0.00           C  
ATOM   3663  O   LYS B  58     -28.438   0.474  25.189  1.00  0.00           O  
ATOM   3664  CB  LYS B  58     -28.040  -2.623  26.289  1.00  0.00           C  
ATOM   3665  CG  LYS B  58     -29.273  -2.122  27.053  1.00  0.00           C  
ATOM   3666  CD  LYS B  58     -29.577  -3.082  28.205  1.00  0.00           C  
ATOM   3667  CE  LYS B  58     -30.817  -2.613  28.954  1.00  0.00           C  
ATOM   3668  NZ  LYS B  58     -31.317  -3.692  29.833  1.00  0.00           N  
ATOM   3669  N   GLU B  59     -26.285   0.002  25.623  1.00  0.00           N  
ATOM   3670  CA  GLU B  59     -25.869   1.369  25.923  1.00  0.00           C  
ATOM   3671  C   GLU B  59     -25.797   2.238  24.660  1.00  0.00           C  
ATOM   3672  O   GLU B  59     -26.386   3.323  24.635  1.00  0.00           O  
ATOM   3673  CB  GLU B  59     -24.527   1.347  26.669  1.00  0.00           C  
ATOM   3674  CG  GLU B  59     -24.697   0.843  28.110  1.00  0.00           C  
ATOM   3675  CD  GLU B  59     -23.389   0.711  28.916  1.00  0.00           C  
ATOM   3676  OE1 GLU B  59     -23.495   0.362  30.114  1.00  0.00           O  
ATOM   3677  OE2 GLU B  59     -22.296   0.922  28.360  1.00  0.00           O  
ATOM   3678  N   GLU B  60     -25.174   1.757  23.590  1.00  0.00           N  
ATOM   3679  CA  GLU B  60     -24.915   2.558  22.386  1.00  0.00           C  
ATOM   3680  C   GLU B  60     -26.125   2.669  21.442  1.00  0.00           C  
ATOM   3681  O   GLU B  60     -26.348   3.726  20.851  1.00  0.00           O  
ATOM   3682  CB  GLU B  60     -23.719   2.001  21.617  1.00  0.00           C  
ATOM   3683  CG  GLU B  60     -22.384   2.110  22.376  1.00  0.00           C  
ATOM   3684  CD  GLU B  60     -21.169   1.924  21.452  1.00  0.00           C  
ATOM   3685  OE1 GLU B  60     -20.061   2.357  21.829  1.00  0.00           O  
ATOM   3686  OE2 GLU B  60     -21.334   1.450  20.299  1.00  0.00           O  
ATOM   3687  N   VAL B  61     -26.905   1.602  21.287  1.00  0.00           N  
ATOM   3688  CA  VAL B  61     -28.009   1.533  20.314  1.00  0.00           C  
ATOM   3689  C   VAL B  61     -29.358   1.134  20.905  1.00  0.00           C  
ATOM   3690  O   VAL B  61     -30.339   0.959  20.181  1.00  0.00           O  
ATOM   3691  CB  VAL B  61     -27.657   0.676  19.069  1.00  0.00           C  
ATOM   3692  CG1 VAL B  61     -26.508   1.306  18.284  1.00  0.00           C  
ATOM   3693  CG2 VAL B  61     -27.275  -0.766  19.405  1.00  0.00           C  
ATOM   3694  N   THR B  62     -29.434   1.026  22.228  1.00  0.00           N  
ATOM   3695  CA  THR B  62     -30.676   0.770  22.964  1.00  0.00           C  
ATOM   3696  C   THR B  62     -31.385  -0.529  22.531  1.00  0.00           C  
ATOM   3697  O   THR B  62     -32.609  -0.604  22.512  1.00  0.00           O  
ATOM   3698  CB  THR B  62     -31.628   1.984  22.958  1.00  0.00           C  
ATOM   3699  OG1 THR B  62     -30.937   3.207  22.827  1.00  0.00           O  
ATOM   3700  CG2 THR B  62     -32.426   2.096  24.253  1.00  0.00           C  
ATOM   3701  N   ILE B  63     -30.613  -1.551  22.187  1.00  0.00           N  
ATOM   3702  CA  ILE B  63     -31.124  -2.878  21.841  1.00  0.00           C  
ATOM   3703  C   ILE B  63     -30.804  -3.833  22.993  1.00  0.00           C  
ATOM   3704  O   ILE B  63     -29.642  -4.091  23.296  1.00  0.00           O  
ATOM   3705  CB  ILE B  63     -30.556  -3.360  20.490  1.00  0.00           C  
ATOM   3706  CG1 ILE B  63     -31.042  -2.429  19.349  1.00  0.00           C  
ATOM   3707  CG2 ILE B  63     -30.980  -4.815  20.208  1.00  0.00           C  
ATOM   3708  CD1 ILE B  63     -30.379  -2.700  17.990  1.00  0.00           C  
ATOM   3709  N   ASP B  64     -31.857  -4.364  23.627  1.00  0.00           N  
ATOM   3710  CA  ASP B  64     -31.693  -5.360  24.683  1.00  0.00           C  
ATOM   3711  C   ASP B  64     -31.773  -6.772  24.087  1.00  0.00           C  
ATOM   3712  O   ASP B  64     -32.853  -7.335  23.895  1.00  0.00           O  
ATOM   3713  CB  ASP B  64     -32.717  -5.116  25.808  1.00  0.00           C  
ATOM   3714  CG  ASP B  64     -32.386  -5.910  27.080  1.00  0.00           C  
ATOM   3715  OD1 ASP B  64     -31.971  -7.083  26.975  1.00  0.00           O  
ATOM   3716  OD2 ASP B  64     -32.527  -5.325  28.189  1.00  0.00           O  
ATOM   3717  N   VAL B  65     -30.606  -7.341  23.797  1.00  0.00           N  
ATOM   3718  CA  VAL B  65     -30.459  -8.675  23.189  1.00  0.00           C  
ATOM   3719  C   VAL B  65     -31.221  -9.743  23.970  1.00  0.00           C  
ATOM   3720  O   VAL B  65     -31.854 -10.616  23.376  1.00  0.00           O  
ATOM   3721  CB  VAL B  65     -28.970  -9.047  23.103  1.00  0.00           C  
ATOM   3722  CG1 VAL B  65     -28.729 -10.445  22.538  1.00  0.00           C  
ATOM   3723  CG2 VAL B  65     -28.202  -8.049  22.215  1.00  0.00           C  
ATOM   3724  N   VAL B  66     -31.183  -9.671  25.301  1.00  0.00           N  
ATOM   3725  CA  VAL B  66     -31.829 -10.658  26.171  1.00  0.00           C  
ATOM   3726  C   VAL B  66     -33.346 -10.460  26.173  1.00  0.00           C  
ATOM   3727  O   VAL B  66     -34.094 -11.425  26.009  1.00  0.00           O  
ATOM   3728  CB  VAL B  66     -31.268 -10.587  27.604  1.00  0.00           C  
ATOM   3729  CG1 VAL B  66     -31.916 -11.626  28.519  1.00  0.00           C  
ATOM   3730  CG2 VAL B  66     -29.753 -10.834  27.617  1.00  0.00           C  
ATOM   3731  N   ALA B  67     -33.808  -9.219  26.329  1.00  0.00           N  
ATOM   3732  CA  ALA B  67     -35.233  -8.904  26.366  1.00  0.00           C  
ATOM   3733  C   ALA B  67     -35.932  -9.183  25.029  1.00  0.00           C  
ATOM   3734  O   ALA B  67     -37.073  -9.650  25.005  1.00  0.00           O  
ATOM   3735  CB  ALA B  67     -35.398  -7.438  26.781  1.00  0.00           C  
ATOM   3736  N   GLU B  68     -35.245  -8.941  23.921  1.00  0.00           N  
ATOM   3737  CA  GLU B  68     -35.760  -9.187  22.569  1.00  0.00           C  
ATOM   3738  C   GLU B  68     -35.547 -10.629  22.074  1.00  0.00           C  
ATOM   3739  O   GLU B  68     -35.950 -10.952  20.961  1.00  0.00           O  
ATOM   3740  CB  GLU B  68     -35.152  -8.175  21.594  1.00  0.00           C  
ATOM   3741  CG  GLU B  68     -35.574  -6.733  21.891  1.00  0.00           C  
ATOM   3742  CD  GLU B  68     -35.204  -5.785  20.751  1.00  0.00           C  
ATOM   3743  OE1 GLU B  68     -34.841  -4.623  20.987  1.00  0.00           O  
ATOM   3744  OE2 GLU B  68     -35.310  -6.196  19.568  1.00  0.00           O  
ATOM   3745  N   GLN B  69     -34.943 -11.499  22.890  1.00  0.00           N  
ATOM   3746  CA  GLN B  69     -34.601 -12.878  22.533  1.00  0.00           C  
ATOM   3747  C   GLN B  69     -33.783 -12.978  21.234  1.00  0.00           C  
ATOM   3748  O   GLN B  69     -33.934 -13.918  20.446  1.00  0.00           O  
ATOM   3749  CB  GLN B  69     -35.835 -13.782  22.529  1.00  0.00           C  
ATOM   3750  CG  GLN B  69     -36.561 -13.793  23.885  1.00  0.00           C  
ATOM   3751  CD  GLN B  69     -37.691 -14.832  23.943  1.00  0.00           C  
ATOM   3752  OE1 GLN B  69     -38.096 -15.444  22.964  1.00  0.00           O  
ATOM   3753  NE2 GLN B  69     -38.230 -15.076  25.111  1.00  0.00           N  
ATOM   3754  N   LEU B  70     -32.907 -11.992  20.999  1.00  0.00           N  
ATOM   3755  CA  LEU B  70     -31.994 -12.005  19.875  1.00  0.00           C  
ATOM   3756  C   LEU B  70     -30.798 -12.914  20.175  1.00  0.00           C  
ATOM   3757  O   LEU B  70     -30.417 -13.122  21.329  1.00  0.00           O  
ATOM   3758  CB  LEU B  70     -31.548 -10.571  19.542  1.00  0.00           C  
ATOM   3759  CG  LEU B  70     -32.694  -9.621  19.168  1.00  0.00           C  
ATOM   3760  CD1 LEU B  70     -32.161  -8.198  19.042  1.00  0.00           C  
ATOM   3761  CD2 LEU B  70     -33.344 -10.004  17.826  1.00  0.00           C  
ATOM   3762  N   THR B  71     -30.188 -13.434  19.130  1.00  0.00           N  
ATOM   3763  CA  THR B  71     -28.988 -14.264  19.256  1.00  0.00           C  
ATOM   3764  C   THR B  71     -27.754 -13.418  18.982  1.00  0.00           C  
ATOM   3765  O   THR B  71     -27.498 -13.037  17.841  1.00  0.00           O  
ATOM   3766  CB  THR B  71     -29.056 -15.480  18.327  1.00  0.00           C  
ATOM   3767  OG1 THR B  71     -30.248 -16.191  18.563  1.00  0.00           O  
ATOM   3768  CG2 THR B  71     -27.906 -16.452  18.568  1.00  0.00           C  
ATOM   3769  N   LEU B  72     -26.983 -13.156  20.035  1.00  0.00           N  
ATOM   3770  CA  LEU B  72     -25.633 -12.645  19.889  1.00  0.00           C  
ATOM   3771  C   LEU B  72     -24.723 -13.807  19.462  1.00  0.00           C  
ATOM   3772  O   LEU B  72     -24.571 -14.783  20.196  1.00  0.00           O  
ATOM   3773  CB  LEU B  72     -25.176 -12.014  21.217  1.00  0.00           C  
ATOM   3774  CG  LEU B  72     -23.793 -11.341  21.119  1.00  0.00           C  
ATOM   3775  CD1 LEU B  72     -23.861 -10.032  20.338  1.00  0.00           C  
ATOM   3776  CD2 LEU B  72     -23.276 -11.024  22.523  1.00  0.00           C  
ATOM   3777  N   ILE B  73     -24.154 -13.707  18.285  1.00  0.00           N  
ATOM   3778  CA  ILE B  73     -23.253 -14.713  17.725  1.00  0.00           C  
ATOM   3779  C   ILE B  73     -21.829 -14.346  18.129  1.00  0.00           C  
ATOM   3780  O   ILE B  73     -21.340 -13.289  17.748  1.00  0.00           O  
ATOM   3781  CB  ILE B  73     -23.423 -14.805  16.194  1.00  0.00           C  
ATOM   3782  CG1 ILE B  73     -24.889 -15.150  15.820  1.00  0.00           C  
ATOM   3783  CG2 ILE B  73     -22.452 -15.853  15.622  1.00  0.00           C  
ATOM   3784  CD1 ILE B  73     -25.182 -15.040  14.315  1.00  0.00           C  
ATOM   3785  N   ASP B  74     -21.169 -15.226  18.879  1.00  0.00           N  
ATOM   3786  CA  ASP B  74     -19.726 -15.148  19.076  1.00  0.00           C  
ATOM   3787  C   ASP B  74     -19.041 -15.666  17.814  1.00  0.00           C  
ATOM   3788  O   ASP B  74     -19.156 -16.841  17.457  1.00  0.00           O  
ATOM   3789  CB  ASP B  74     -19.331 -15.939  20.335  1.00  0.00           C  
ATOM   3790  CG  ASP B  74     -17.864 -15.755  20.734  1.00  0.00           C  
ATOM   3791  OD1 ASP B  74     -17.079 -15.220  19.925  1.00  0.00           O  
ATOM   3792  OD2 ASP B  74     -17.527 -16.156  21.868  1.00  0.00           O  
ATOM   3793  N   CYS B  75     -18.336 -14.777  17.128  1.00  0.00           N  
ATOM   3794  CA  CYS B  75     -17.588 -15.121  15.922  1.00  0.00           C  
ATOM   3795  C   CYS B  75     -16.358 -15.995  16.232  1.00  0.00           C  
ATOM   3796  O   CYS B  75     -15.690 -16.448  15.299  1.00  0.00           O  
ATOM   3797  CB  CYS B  75     -17.178 -13.834  15.208  1.00  0.00           C  
ATOM   3798  SG  CYS B  75     -18.634 -12.830  14.746  1.00  0.00           S  
ATOM   3799  N   GLN B  76     -16.032 -16.185  17.503  1.00  0.00           N  
ATOM   3800  CA  GLN B  76     -14.836 -16.878  17.990  1.00  0.00           C  
ATOM   3801  C   GLN B  76     -13.550 -16.353  17.350  1.00  0.00           C  
ATOM   3802  O   GLN B  76     -12.592 -17.090  17.106  1.00  0.00           O  
ATOM   3803  CB  GLN B  76     -14.989 -18.402  17.897  1.00  0.00           C  
ATOM   3804  CG  GLN B  76     -16.181 -18.904  18.720  1.00  0.00           C  
ATOM   3805  CD  GLN B  76     -16.049 -20.373  19.122  1.00  0.00           C  
ATOM   3806  OE1 GLN B  76     -15.254 -21.142  18.610  1.00  0.00           O  
ATOM   3807  NE2 GLN B  76     -16.814 -20.805  20.089  1.00  0.00           N  
ATOM   3808  N   ARG B  77     -13.543 -15.049  17.080  1.00  0.00           N  
ATOM   3809  CA  ARG B  77     -12.407 -14.385  16.458  1.00  0.00           C  
ATOM   3810  C   ARG B  77     -11.951 -13.231  17.323  1.00  0.00           C  
ATOM   3811  O   ARG B  77     -12.703 -12.314  17.607  1.00  0.00           O  
ATOM   3812  CB  ARG B  77     -12.778 -13.980  15.032  1.00  0.00           C  
ATOM   3813  CG  ARG B  77     -11.505 -13.648  14.250  1.00  0.00           C  
ATOM   3814  CD  ARG B  77     -11.801 -13.598  12.760  1.00  0.00           C  
ATOM   3815  NE  ARG B  77     -10.551 -13.422  12.008  1.00  0.00           N  
ATOM   3816  CZ  ARG B  77     -10.415 -13.505  10.705  1.00  0.00           C  
ATOM   3817  NH1 ARG B  77     -11.436 -13.707   9.935  1.00  0.00           N  
ATOM   3818  NH2 ARG B  77      -9.246 -13.386  10.170  1.00  0.00           N  
ATOM   3819  N   THR B  78     -10.681 -13.299  17.705  1.00  0.00           N  
ATOM   3820  CA  THR B  78      -9.995 -12.249  18.440  1.00  0.00           C  
ATOM   3821  C   THR B  78      -8.851 -11.754  17.575  1.00  0.00           C  
ATOM   3822  O   THR B  78      -8.130 -12.559  16.985  1.00  0.00           O  
ATOM   3823  CB  THR B  78      -9.511 -12.750  19.801  1.00  0.00           C  
ATOM   3824  OG1 THR B  78     -10.583 -13.344  20.503  1.00  0.00           O  
ATOM   3825  CG2 THR B  78      -8.999 -11.619  20.675  1.00  0.00           C  
ATOM   3826  N   VAL B  79      -8.715 -10.438  17.471  1.00  0.00           N  
ATOM   3827  CA  VAL B  79      -7.668  -9.790  16.690  1.00  0.00           C  
ATOM   3828  C   VAL B  79      -6.940  -8.781  17.558  1.00  0.00           C  
ATOM   3829  O   VAL B  79      -7.551  -8.121  18.396  1.00  0.00           O  
ATOM   3830  CB  VAL B  79      -8.219  -9.139  15.409  1.00  0.00           C  
ATOM   3831  CG1 VAL B  79      -8.829 -10.200  14.487  1.00  0.00           C  
ATOM   3832  CG2 VAL B  79      -9.269  -8.059  15.675  1.00  0.00           C  
ATOM   3833  N   GLU B  80      -5.636  -8.654  17.359  1.00  0.00           N  
ATOM   3834  CA  GLU B  80      -4.853  -7.565  17.914  1.00  0.00           C  
ATOM   3835  C   GLU B  80      -4.603  -6.510  16.851  1.00  0.00           C  
ATOM   3836  O   GLU B  80      -4.279  -6.832  15.705  1.00  0.00           O  
ATOM   3837  CB  GLU B  80      -3.530  -8.058  18.506  1.00  0.00           C  
ATOM   3838  CG  GLU B  80      -3.675  -8.450  19.978  1.00  0.00           C  
ATOM   3839  CD  GLU B  80      -2.319  -8.713  20.652  1.00  0.00           C  
ATOM   3840  OE1 GLU B  80      -2.263  -8.578  21.897  1.00  0.00           O  
ATOM   3841  OE2 GLU B  80      -1.321  -8.964  19.942  1.00  0.00           O  
ATOM   3842  N   PHE B  81      -4.740  -5.241  17.242  1.00  0.00           N  
ATOM   3843  CA  PHE B  81      -4.346  -4.115  16.416  1.00  0.00           C  
ATOM   3844  C   PHE B  81      -3.635  -3.056  17.248  1.00  0.00           C  
ATOM   3845  O   PHE B  81      -3.868  -2.903  18.453  1.00  0.00           O  
ATOM   3846  CB  PHE B  81      -5.556  -3.553  15.671  1.00  0.00           C  
ATOM   3847  CG  PHE B  81      -6.735  -3.152  16.530  1.00  0.00           C  
ATOM   3848  CD1 PHE B  81      -7.827  -4.030  16.680  1.00  0.00           C  
ATOM   3849  CD2 PHE B  81      -6.789  -1.887  17.140  1.00  0.00           C  
ATOM   3850  CE1 PHE B  81      -8.953  -3.643  17.421  1.00  0.00           C  
ATOM   3851  CE2 PHE B  81      -7.909  -1.494  17.890  1.00  0.00           C  
ATOM   3852  CZ  PHE B  81      -8.988  -2.376  18.023  1.00  0.00           C  
ATOM   3853  N   GLU B  82      -2.772  -2.305  16.604  1.00  0.00           N  
ATOM   3854  CA  GLU B  82      -2.107  -1.175  17.217  1.00  0.00           C  
ATOM   3855  C   GLU B  82      -3.116  -0.040  17.426  1.00  0.00           C  
ATOM   3856  O   GLU B  82      -3.879   0.333  16.530  1.00  0.00           O  
ATOM   3857  CB  GLU B  82      -0.898  -0.761  16.368  1.00  0.00           C  
ATOM   3858  CG  GLU B  82       0.138   0.014  17.182  1.00  0.00           C  
ATOM   3859  CD  GLU B  82       1.346   0.510  16.374  1.00  0.00           C  
ATOM   3860  OE1 GLU B  82       2.240   1.114  17.017  1.00  0.00           O  
ATOM   3861  OE2 GLU B  82       1.361   0.408  15.141  1.00  0.00           O  
ATOM   3862  N   ILE B  83      -3.160   0.522  18.621  1.00  0.00           N  
ATOM   3863  CA  ILE B  83      -4.072   1.621  18.924  1.00  0.00           C  
ATOM   3864  C   ILE B  83      -3.604   2.853  18.144  1.00  0.00           C  
ATOM   3865  O   ILE B  83      -2.422   3.213  18.217  1.00  0.00           O  
ATOM   3866  CB  ILE B  83      -4.128   1.890  20.437  1.00  0.00           C  
ATOM   3867  CG1 ILE B  83      -4.577   0.638  21.223  1.00  0.00           C  
ATOM   3868  CG2 ILE B  83      -5.075   3.067  20.735  1.00  0.00           C  
ATOM   3869  CD1 ILE B  83      -4.262   0.709  22.715  1.00  0.00           C  
ATOM   3870  N   PHE B  84      -4.529   3.525  17.457  1.00  0.00           N  
ATOM   3871  CA  PHE B  84      -4.225   4.771  16.751  1.00  0.00           C  
ATOM   3872  C   PHE B  84      -3.439   5.733  17.636  1.00  0.00           C  
ATOM   3873  O   PHE B  84      -3.854   6.026  18.759  1.00  0.00           O  
ATOM   3874  CB  PHE B  84      -5.525   5.456  16.292  1.00  0.00           C  
ATOM   3875  CG  PHE B  84      -6.393   4.674  15.341  1.00  0.00           C  
ATOM   3876  CD1 PHE B  84      -5.828   3.940  14.298  1.00  0.00           C  
ATOM   3877  CD2 PHE B  84      -7.795   4.692  15.483  1.00  0.00           C  
ATOM   3878  CE1 PHE B  84      -6.634   3.206  13.413  1.00  0.00           C  
ATOM   3879  CE2 PHE B  84      -8.611   3.969  14.597  1.00  0.00           C  
ATOM   3880  CZ  PHE B  84      -8.031   3.215  13.563  1.00  0.00           C  
ATOM   3881  N   SER B  85      -2.344   6.269  17.124  1.00  0.00           N  
ATOM   3882  CA  SER B  85      -1.425   7.117  17.891  1.00  0.00           C  
ATOM   3883  C   SER B  85      -2.147   8.280  18.585  1.00  0.00           C  
ATOM   3884  O   SER B  85      -1.916   8.534  19.772  1.00  0.00           O  
ATOM   3885  CB  SER B  85      -0.319   7.634  16.970  1.00  0.00           C  
ATOM   3886  OG  SER B  85      -0.875   8.367  15.899  1.00  0.00           O  
ATOM   3887  N   HIS B  86      -3.097   8.919  17.906  1.00  0.00           N  
ATOM   3888  CA  HIS B  86      -3.901  10.016  18.448  1.00  0.00           C  
ATOM   3889  C   HIS B  86      -4.939   9.569  19.493  1.00  0.00           C  
ATOM   3890  O   HIS B  86      -5.432  10.401  20.258  1.00  0.00           O  
ATOM   3891  CB  HIS B  86      -4.556  10.767  17.283  1.00  0.00           C  
ATOM   3892  CG  HIS B  86      -5.596   9.959  16.554  1.00  0.00           C  
ATOM   3893  ND1 HIS B  86      -5.388   9.059  15.531  1.00  0.00           N  
ATOM   3894  CD2 HIS B  86      -6.945  10.024  16.760  1.00  0.00           C  
ATOM   3895  CE1 HIS B  86      -6.581   8.602  15.134  1.00  0.00           C  
ATOM   3896  NE2 HIS B  86      -7.551   9.155  15.855  1.00  0.00           N  
ATOM   3897  N   LEU B  87      -5.241   8.271  19.587  1.00  0.00           N  
ATOM   3898  CA  LEU B  87      -6.145   7.694  20.589  1.00  0.00           C  
ATOM   3899  C   LEU B  87      -5.404   7.058  21.768  1.00  0.00           C  
ATOM   3900  O   LEU B  87      -6.021   6.838  22.815  1.00  0.00           O  
ATOM   3901  CB  LEU B  87      -7.109   6.699  19.918  1.00  0.00           C  
ATOM   3902  CG  LEU B  87      -8.009   7.287  18.808  1.00  0.00           C  
ATOM   3903  CD1 LEU B  87      -8.960   6.206  18.298  1.00  0.00           C  
ATOM   3904  CD2 LEU B  87      -8.854   8.457  19.293  1.00  0.00           C  
ATOM   3905  N   ARG B  88      -4.085   6.823  21.676  1.00  0.00           N  
ATOM   3906  CA  ARG B  88      -3.272   6.186  22.730  1.00  0.00           C  
ATOM   3907  C   ARG B  88      -3.305   6.921  24.066  1.00  0.00           C  
ATOM   3908  O   ARG B  88      -3.185   6.290  25.103  1.00  0.00           O  
ATOM   3909  CB  ARG B  88      -1.811   6.014  22.289  1.00  0.00           C  
ATOM   3910  CG  ARG B  88      -1.656   4.952  21.202  1.00  0.00           C  
ATOM   3911  CD  ARG B  88      -0.187   4.738  20.845  1.00  0.00           C  
ATOM   3912  NE  ARG B  88      -0.099   4.063  19.548  1.00  0.00           N  
ATOM   3913  CZ  ARG B  88       0.947   3.601  18.907  1.00  0.00           C  
ATOM   3914  NH1 ARG B  88       2.155   3.608  19.404  1.00  0.00           N  
ATOM   3915  NH2 ARG B  88       0.774   3.131  17.729  1.00  0.00           N  
ATOM   3916  N   HIS B  89      -3.535   8.238  24.054  1.00  0.00           N  
ATOM   3917  CA  HIS B  89      -3.642   9.038  25.273  1.00  0.00           C  
ATOM   3918  C   HIS B  89      -4.786   8.601  26.215  1.00  0.00           C  
ATOM   3919  O   HIS B  89      -4.817   9.020  27.376  1.00  0.00           O  
ATOM   3920  CB  HIS B  89      -3.808  10.512  24.873  1.00  0.00           C  
ATOM   3921  CG  HIS B  89      -5.157  10.831  24.292  1.00  0.00           C  
ATOM   3922  ND1 HIS B  89      -5.557  10.693  22.990  1.00  0.00           N  
ATOM   3923  CD2 HIS B  89      -6.245  11.318  24.979  1.00  0.00           C  
ATOM   3924  CE1 HIS B  89      -6.840  11.083  22.888  1.00  0.00           C  
ATOM   3925  NE2 HIS B  89      -7.295  11.463  24.077  1.00  0.00           N  
ATOM   3926  N   ARG B  90      -5.740   7.789  25.727  1.00  0.00           N  
ATOM   3927  CA  ARG B  90      -6.830   7.217  26.524  1.00  0.00           C  
ATOM   3928  C   ARG B  90      -6.432   5.930  27.242  1.00  0.00           C  
ATOM   3929  O   ARG B  90      -7.152   5.500  28.134  1.00  0.00           O  
ATOM   3930  CB  ARG B  90      -8.061   6.949  25.642  1.00  0.00           C  
ATOM   3931  CG  ARG B  90      -8.546   8.192  24.885  1.00  0.00           C  
ATOM   3932  CD  ARG B  90      -9.866   7.892  24.169  1.00  0.00           C  
ATOM   3933  NE  ARG B  90      -9.907   8.518  22.852  1.00  0.00           N  
ATOM   3934  CZ  ARG B  90     -10.914   8.493  21.987  1.00  0.00           C  
ATOM   3935  NH1 ARG B  90     -12.079   7.981  22.253  1.00  0.00           N  
ATOM   3936  NH2 ARG B  90     -10.739   8.970  20.809  1.00  0.00           N  
ATOM   3937  N   TYR B  91      -5.324   5.327  26.853  1.00  0.00           N  
ATOM   3938  CA  TYR B  91      -4.818   4.076  27.395  1.00  0.00           C  
ATOM   3939  C   TYR B  91      -3.673   4.332  28.374  1.00  0.00           C  
ATOM   3940  O   TYR B  91      -3.092   5.429  28.405  1.00  0.00           O  
ATOM   3941  CB  TYR B  91      -4.404   3.147  26.244  1.00  0.00           C  
ATOM   3942  CG  TYR B  91      -5.570   2.767  25.350  1.00  0.00           C  
ATOM   3943  CD1 TYR B  91      -6.294   1.575  25.576  1.00  0.00           C  
ATOM   3944  CD2 TYR B  91      -5.939   3.599  24.280  1.00  0.00           C  
ATOM   3945  CE1 TYR B  91      -7.374   1.221  24.741  1.00  0.00           C  
ATOM   3946  CE2 TYR B  91      -7.020   3.256  23.442  1.00  0.00           C  
ATOM   3947  CZ  TYR B  91      -7.726   2.064  23.672  1.00  0.00           C  
ATOM   3948  OH  TYR B  91      -8.766   1.720  22.849  1.00  0.00           O  
ATOM   3949  N   ALA B  92      -3.361   3.353  29.205  1.00  0.00           N  
ATOM   3950  CA  ALA B  92      -2.252   3.446  30.139  1.00  0.00           C  
ATOM   3951  C   ALA B  92      -0.916   3.647  29.396  1.00  0.00           C  
ATOM   3952  O   ALA B  92      -0.745   3.157  28.277  1.00  0.00           O  
ATOM   3953  CB  ALA B  92      -2.227   2.196  31.031  1.00  0.00           C  
ATOM   3954  N   PRO B  93       0.058   4.355  30.003  1.00  0.00           N  
ATOM   3955  CA  PRO B  93       1.379   4.534  29.413  1.00  0.00           C  
ATOM   3956  C   PRO B  93       1.997   3.187  28.999  1.00  0.00           C  
ATOM   3957  O   PRO B  93       2.014   2.243  29.777  1.00  0.00           O  
ATOM   3958  CB  PRO B  93       2.218   5.242  30.483  1.00  0.00           C  
ATOM   3959  CG  PRO B  93       1.178   5.970  31.321  1.00  0.00           C  
ATOM   3960  CD  PRO B  93      -0.021   5.028  31.290  1.00  0.00           C  
ATOM   3961  N   GLY B  94       2.510   3.118  27.767  1.00  0.00           N  
ATOM   3962  CA  GLY B  94       3.108   1.912  27.201  1.00  0.00           C  
ATOM   3963  C   GLY B  94       2.125   0.944  26.534  1.00  0.00           C  
ATOM   3964  O   GLY B  94       2.564   0.042  25.827  1.00  0.00           O  
ATOM   3965  N   VAL B  95       0.815   1.146  26.698  1.00  0.00           N  
ATOM   3966  CA  VAL B  95      -0.190   0.385  25.959  1.00  0.00           C  
ATOM   3967  C   VAL B  95      -0.262   0.906  24.522  1.00  0.00           C  
ATOM   3968  O   VAL B  95      -0.653   2.046  24.282  1.00  0.00           O  
ATOM   3969  CB  VAL B  95      -1.571   0.426  26.638  1.00  0.00           C  
ATOM   3970  CG1 VAL B  95      -2.624  -0.324  25.830  1.00  0.00           C  
ATOM   3971  CG2 VAL B  95      -1.507  -0.212  28.035  1.00  0.00           C  
ATOM   3972  N   THR B  96       0.105   0.059  23.572  1.00  0.00           N  
ATOM   3973  CA  THR B  96       0.107   0.360  22.136  1.00  0.00           C  
ATOM   3974  C   THR B  96      -0.811  -0.558  21.341  1.00  0.00           C  
ATOM   3975  O   THR B  96      -1.114  -0.258  20.194  1.00  0.00           O  
ATOM   3976  CB  THR B  96       1.514   0.284  21.545  1.00  0.00           C  
ATOM   3977  OG1 THR B  96       2.073  -0.989  21.796  1.00  0.00           O  
ATOM   3978  CG2 THR B  96       2.454   1.324  22.163  1.00  0.00           C  
ATOM   3979  N   ARG B  97      -1.281  -1.659  21.939  1.00  0.00           N  
ATOM   3980  CA  ARG B  97      -2.121  -2.662  21.284  1.00  0.00           C  
ATOM   3981  C   ARG B  97      -3.449  -2.842  22.001  1.00  0.00           C  
ATOM   3982  O   ARG B  97      -3.516  -2.718  23.219  1.00  0.00           O  
ATOM   3983  CB  ARG B  97      -1.384  -4.003  21.187  1.00  0.00           C  
ATOM   3984  CG  ARG B  97      -0.241  -3.911  20.174  1.00  0.00           C  
ATOM   3985  CD  ARG B  97       0.412  -5.276  20.007  1.00  0.00           C  
ATOM   3986  NE  ARG B  97       1.403  -5.218  18.931  1.00  0.00           N  
ATOM   3987  CZ  ARG B  97       2.100  -6.226  18.467  1.00  0.00           C  
ATOM   3988  NH1 ARG B  97       2.035  -7.404  19.019  1.00  0.00           N  
ATOM   3989  NH2 ARG B  97       2.854  -6.052  17.435  1.00  0.00           N  
ATOM   3990  N   ASN B  98      -4.478  -3.144  21.222  1.00  0.00           N  
ATOM   3991  CA  ASN B  98      -5.795  -3.507  21.705  1.00  0.00           C  
ATOM   3992  C   ASN B  98      -6.167  -4.883  21.149  1.00  0.00           C  
ATOM   3993  O   ASN B  98      -5.979  -5.150  19.960  1.00  0.00           O  
ATOM   3994  CB  ASN B  98      -6.792  -2.420  21.282  1.00  0.00           C  
ATOM   3995  CG  ASN B  98      -8.206  -2.743  21.739  1.00  0.00           C  
ATOM   3996  OD1 ASN B  98      -8.573  -2.525  22.877  1.00  0.00           O  
ATOM   3997  ND2 ASN B  98      -9.025  -3.272  20.864  1.00  0.00           N  
ATOM   3998  N   THR B  99      -6.718  -5.727  22.022  1.00  0.00           N  
ATOM   3999  CA  THR B  99      -7.265  -7.033  21.652  1.00  0.00           C  
ATOM   4000  C   THR B  99      -8.776  -6.908  21.521  1.00  0.00           C  
ATOM   4001  O   THR B  99      -9.437  -6.564  22.495  1.00  0.00           O  
ATOM   4002  CB  THR B  99      -6.896  -8.091  22.697  1.00  0.00           C  
ATOM   4003  OG1 THR B  99      -5.504  -8.099  22.925  1.00  0.00           O  
ATOM   4004  CG2 THR B  99      -7.269  -9.497  22.241  1.00  0.00           C  
ATOM   4005  N   GLU B 100      -9.327  -7.162  20.340  1.00  0.00           N  
ATOM   4006  CA  GLU B 100     -10.753  -7.026  20.043  1.00  0.00           C  
ATOM   4007  C   GLU B 100     -11.372  -8.391  19.731  1.00  0.00           C  
ATOM   4008  O   GLU B 100     -10.894  -9.120  18.868  1.00  0.00           O  
ATOM   4009  CB  GLU B 100     -10.942  -6.027  18.894  1.00  0.00           C  
ATOM   4010  CG  GLU B 100     -12.413  -5.724  18.585  1.00  0.00           C  
ATOM   4011  CD  GLU B 100     -12.491  -4.745  17.406  1.00  0.00           C  
ATOM   4012  OE1 GLU B 100     -12.387  -5.208  16.248  1.00  0.00           O  
ATOM   4013  OE2 GLU B 100     -12.594  -3.527  17.636  1.00  0.00           O  
ATOM   4014  N   SER B 101     -12.465  -8.729  20.431  1.00  0.00           N  
ATOM   4015  CA  SER B 101     -13.247  -9.942  20.191  1.00  0.00           C  
ATOM   4016  C   SER B 101     -14.505  -9.608  19.386  1.00  0.00           C  
ATOM   4017  O   SER B 101     -15.213  -8.658  19.705  1.00  0.00           O  
ATOM   4018  CB  SER B 101     -13.618 -10.629  21.502  1.00  0.00           C  
ATOM   4019  OG  SER B 101     -12.453 -11.037  22.188  1.00  0.00           O  
ATOM   4020  N   TRP B 102     -14.775 -10.379  18.351  1.00  0.00           N  
ATOM   4021  CA  TRP B 102     -15.846 -10.094  17.407  1.00  0.00           C  
ATOM   4022  C   TRP B 102     -17.129 -10.856  17.719  1.00  0.00           C  
ATOM   4023  O   TRP B 102     -17.119 -12.058  17.971  1.00  0.00           O  
ATOM   4024  CB  TRP B 102     -15.382 -10.390  15.975  1.00  0.00           C  
ATOM   4025  CG  TRP B 102     -14.259  -9.561  15.444  1.00  0.00           C  
ATOM   4026  CD1 TRP B 102     -13.635  -8.533  16.070  1.00  0.00           C  
ATOM   4027  CD2 TRP B 102     -13.599  -9.692  14.149  1.00  0.00           C  
ATOM   4028  NE1 TRP B 102     -12.628  -8.034  15.270  1.00  0.00           N  
ATOM   4029  CE2 TRP B 102     -12.567  -8.723  14.077  1.00  0.00           C  
ATOM   4030  CE3 TRP B 102     -13.764 -10.557  13.047  1.00  0.00           C  
ATOM   4031  CZ2 TRP B 102     -11.717  -8.608  12.964  1.00  0.00           C  
ATOM   4032  CZ3 TRP B 102     -12.917 -10.440  11.926  1.00  0.00           C  
ATOM   4033  CH2 TRP B 102     -11.907  -9.478  11.901  1.00  0.00           C  
ATOM   4034  N   PHE B 103     -18.243 -10.130  17.608  1.00  0.00           N  
ATOM   4035  CA  PHE B 103     -19.592 -10.646  17.718  1.00  0.00           C  
ATOM   4036  C   PHE B 103     -20.439 -10.148  16.545  1.00  0.00           C  
ATOM   4037  O   PHE B 103     -20.182  -9.088  15.978  1.00  0.00           O  
ATOM   4038  CB  PHE B 103     -20.202 -10.230  19.064  1.00  0.00           C  
ATOM   4039  CG  PHE B 103     -19.441 -10.747  20.262  1.00  0.00           C  
ATOM   4040  CD1 PHE B 103     -19.789 -11.975  20.842  1.00  0.00           C  
ATOM   4041  CD2 PHE B 103     -18.347 -10.029  20.783  1.00  0.00           C  
ATOM   4042  CE1 PHE B 103     -19.051 -12.491  21.919  1.00  0.00           C  
ATOM   4043  CE2 PHE B 103     -17.600 -10.541  21.850  1.00  0.00           C  
ATOM   4044  CZ  PHE B 103     -17.946 -11.773  22.414  1.00  0.00           C  
ATOM   4045  N   CYS B 104     -21.492 -10.887  16.216  1.00  0.00           N  
ATOM   4046  CA  CYS B 104     -22.518 -10.460  15.279  1.00  0.00           C  
ATOM   4047  C   CYS B 104     -23.895 -10.505  15.940  1.00  0.00           C  
ATOM   4048  O   CYS B 104     -24.196 -11.423  16.708  1.00  0.00           O  
ATOM   4049  CB  CYS B 104     -22.476 -11.317  14.012  1.00  0.00           C  
ATOM   4050  SG  CYS B 104     -21.026 -10.862  13.015  1.00  0.00           S  
ATOM   4051  N   LEU B 105     -24.733  -9.539  15.597  1.00  0.00           N  
ATOM   4052  CA  LEU B 105     -26.121  -9.490  16.024  1.00  0.00           C  
ATOM   4053  C   LEU B 105     -27.013  -9.280  14.801  1.00  0.00           C  
ATOM   4054  O   LEU B 105     -27.076  -8.185  14.240  1.00  0.00           O  
ATOM   4055  CB  LEU B 105     -26.280  -8.381  17.076  1.00  0.00           C  
ATOM   4056  CG  LEU B 105     -27.705  -8.258  17.626  1.00  0.00           C  
ATOM   4057  CD1 LEU B 105     -28.108  -9.493  18.436  1.00  0.00           C  
ATOM   4058  CD2 LEU B 105     -27.810  -7.034  18.537  1.00  0.00           C  
ATOM   4059  N   ALA B 106     -27.726 -10.324  14.410  1.00  0.00           N  
ATOM   4060  CA  ALA B 106     -28.736 -10.230  13.370  1.00  0.00           C  
ATOM   4061  C   ALA B 106     -30.062  -9.755  13.969  1.00  0.00           C  
ATOM   4062  O   ALA B 106     -30.642 -10.427  14.822  1.00  0.00           O  
ATOM   4063  CB  ALA B 106     -28.867 -11.582  12.673  1.00  0.00           C  
ATOM   4064  N   LEU B 107     -30.557  -8.607  13.500  1.00  0.00           N  
ATOM   4065  CA  LEU B 107     -31.933  -8.186  13.728  1.00  0.00           C  
ATOM   4066  C   LEU B 107     -32.829  -8.787  12.636  1.00  0.00           C  
ATOM   4067  O   LEU B 107     -32.385  -8.905  11.499  1.00  0.00           O  
ATOM   4068  CB  LEU B 107     -32.027  -6.652  13.750  1.00  0.00           C  
ATOM   4069  CG  LEU B 107     -31.117  -5.950  14.775  1.00  0.00           C  
ATOM   4070  CD1 LEU B 107     -31.351  -4.441  14.713  1.00  0.00           C  
ATOM   4071  CD2 LEU B 107     -31.389  -6.410  16.201  1.00  0.00           C  
ATOM   4072  N   PRO B 108     -34.092  -9.127  12.939  1.00  0.00           N  
ATOM   4073  CA  PRO B 108     -35.010  -9.636  11.919  1.00  0.00           C  
ATOM   4074  C   PRO B 108     -35.217  -8.664  10.763  1.00  0.00           C  
ATOM   4075  O   PRO B 108     -35.239  -9.069   9.602  1.00  0.00           O  
ATOM   4076  CB  PRO B 108     -36.323  -9.912  12.659  1.00  0.00           C  
ATOM   4077  CG  PRO B 108     -35.900 -10.073  14.112  1.00  0.00           C  
ATOM   4078  CD  PRO B 108     -34.706  -9.131  14.244  1.00  0.00           C  
ATOM   4079  N   HIS B 109     -35.334  -7.375  11.092  1.00  0.00           N  
ATOM   4080  CA  HIS B 109     -35.562  -6.282  10.160  1.00  0.00           C  
ATOM   4081  C   HIS B 109     -34.707  -5.069  10.524  1.00  0.00           C  
ATOM   4082  O   HIS B 109     -34.315  -4.892  11.676  1.00  0.00           O  
ATOM   4083  CB  HIS B 109     -37.056  -5.896  10.181  1.00  0.00           C  
ATOM   4084  CG  HIS B 109     -37.977  -7.057   9.923  1.00  0.00           C  
ATOM   4085  ND1 HIS B 109     -38.015  -7.793   8.764  1.00  0.00           N  
ATOM   4086  CD2 HIS B 109     -38.880  -7.629  10.784  1.00  0.00           C  
ATOM   4087  CE1 HIS B 109     -38.899  -8.780   8.932  1.00  0.00           C  
ATOM   4088  NE2 HIS B 109     -39.457  -8.718  10.148  1.00  0.00           N  
ATOM   4089  N   GLU B 110     -34.480  -4.187   9.560  1.00  0.00           N  
ATOM   4090  CA  GLU B 110     -34.012  -2.839   9.853  1.00  0.00           C  
ATOM   4091  C   GLU B 110     -35.013  -2.130  10.773  1.00  0.00           C  
ATOM   4092  O   GLU B 110     -36.229  -2.290  10.652  1.00  0.00           O  
ATOM   4093  CB  GLU B 110     -33.828  -2.006   8.576  1.00  0.00           C  
ATOM   4094  CG  GLU B 110     -32.669  -2.508   7.713  1.00  0.00           C  
ATOM   4095  CD  GLU B 110     -32.505  -1.718   6.408  1.00  0.00           C  
ATOM   4096  OE1 GLU B 110     -32.091  -2.327   5.390  1.00  0.00           O  
ATOM   4097  OE2 GLU B 110     -32.775  -0.500   6.365  1.00  0.00           O  
ATOM   4098  N   ARG B 111     -34.509  -1.323  11.678  1.00  0.00           N  
ATOM   4099  CA  ARG B 111     -35.339  -0.530  12.580  1.00  0.00           C  
ATOM   4100  C   ARG B 111     -34.758   0.869  12.754  1.00  0.00           C  
ATOM   4101  O   ARG B 111     -33.595   1.129  12.422  1.00  0.00           O  
ATOM   4102  CB  ARG B 111     -35.537  -1.273  13.917  1.00  0.00           C  
ATOM   4103  CG  ARG B 111     -34.230  -1.495  14.678  1.00  0.00           C  
ATOM   4104  CD  ARG B 111     -34.472  -2.154  16.046  1.00  0.00           C  
ATOM   4105  NE  ARG B 111     -34.757  -3.594  15.942  1.00  0.00           N  
ATOM   4106  CZ  ARG B 111     -34.944  -4.382  16.999  1.00  0.00           C  
ATOM   4107  NH1 ARG B 111     -34.915  -3.917  18.206  1.00  0.00           N  
ATOM   4108  NH2 ARG B 111     -35.143  -5.654  16.874  1.00  0.00           N  
ATOM   4109  N   GLN B 112     -35.581   1.764  13.288  1.00  0.00           N  
ATOM   4110  CA  GLN B 112     -35.081   3.037  13.752  1.00  0.00           C  
ATOM   4111  C   GLN B 112     -34.261   2.814  15.021  1.00  0.00           C  
ATOM   4112  O   GLN B 112     -34.709   2.117  15.929  1.00  0.00           O  
ATOM   4113  CB  GLN B 112     -36.262   3.997  13.947  1.00  0.00           C  
ATOM   4114  CG  GLN B 112     -35.812   5.455  13.872  1.00  0.00           C  
ATOM   4115  CD  GLN B 112     -36.998   6.436  13.894  1.00  0.00           C  
ATOM   4116  OE1 GLN B 112     -38.138   6.093  14.156  1.00  0.00           O  
ATOM   4117  NE2 GLN B 112     -36.770   7.693  13.607  1.00  0.00           N  
ATOM   4118  N   ILE B 113     -33.051   3.361  15.054  1.00  0.00           N  
ATOM   4119  CA  ILE B 113     -32.110   3.164  16.158  1.00  0.00           C  
ATOM   4120  C   ILE B 113     -32.114   4.389  17.054  1.00  0.00           C  
ATOM   4121  O   ILE B 113     -31.949   5.514  16.584  1.00  0.00           O  
ATOM   4122  CB  ILE B 113     -30.703   2.840  15.616  1.00  0.00           C  
ATOM   4123  CG1 ILE B 113     -30.694   1.556  14.745  1.00  0.00           C  
ATOM   4124  CG2 ILE B 113     -29.678   2.711  16.751  1.00  0.00           C  
ATOM   4125  CD1 ILE B 113     -31.127   0.264  15.459  1.00  0.00           C  
ATOM   4126  N   VAL B 114     -32.279   4.172  18.346  1.00  0.00           N  
ATOM   4127  CA  VAL B 114     -32.049   5.184  19.372  1.00  0.00           C  
ATOM   4128  C   VAL B 114     -30.598   5.062  19.805  1.00  0.00           C  
ATOM   4129  O   VAL B 114     -30.250   4.169  20.573  1.00  0.00           O  
ATOM   4130  CB  VAL B 114     -33.026   5.037  20.555  1.00  0.00           C  
ATOM   4131  CG1 VAL B 114     -32.798   6.136  21.587  1.00  0.00           C  
ATOM   4132  CG2 VAL B 114     -34.476   5.121  20.086  1.00  0.00           C  
ATOM   4133  N   PHE B 115     -29.745   5.942  19.285  1.00  0.00           N  
ATOM   4134  CA  PHE B 115     -28.323   5.966  19.597  1.00  0.00           C  
ATOM   4135  C   PHE B 115     -28.027   7.000  20.699  1.00  0.00           C  
ATOM   4136  O   PHE B 115     -28.647   8.062  20.749  1.00  0.00           O  
ATOM   4137  CB  PHE B 115     -27.503   6.203  18.319  1.00  0.00           C  
ATOM   4138  CG  PHE B 115     -27.848   7.481  17.586  1.00  0.00           C  
ATOM   4139  CD1 PHE B 115     -28.856   7.491  16.595  1.00  0.00           C  
ATOM   4140  CD2 PHE B 115     -27.192   8.689  17.897  1.00  0.00           C  
ATOM   4141  CE1 PHE B 115     -29.201   8.686  15.943  1.00  0.00           C  
ATOM   4142  CE2 PHE B 115     -27.539   9.886  17.252  1.00  0.00           C  
ATOM   4143  CZ  PHE B 115     -28.550   9.884  16.281  1.00  0.00           C  
ATOM   4144  N   THR B 116     -27.071   6.686  21.551  1.00  0.00           N  
ATOM   4145  CA  THR B 116     -26.736   7.498  22.733  1.00  0.00           C  
ATOM   4146  C   THR B 116     -25.329   8.084  22.653  1.00  0.00           C  
ATOM   4147  O   THR B 116     -25.149   9.266  22.953  1.00  0.00           O  
ATOM   4148  CB  THR B 116     -26.879   6.671  24.016  1.00  0.00           C  
ATOM   4149  OG1 THR B 116     -26.078   5.522  23.918  1.00  0.00           O  
ATOM   4150  CG2 THR B 116     -28.318   6.216  24.239  1.00  0.00           C  
ATOM   4151  N   GLU B 117     -24.357   7.309  22.192  1.00  0.00           N  
ATOM   4152  CA  GLU B 117     -22.932   7.670  22.192  1.00  0.00           C  
ATOM   4153  C   GLU B 117     -22.415   8.169  20.839  1.00  0.00           C  
ATOM   4154  O   GLU B 117     -21.323   8.736  20.738  1.00  0.00           O  
ATOM   4155  CB  GLU B 117     -22.108   6.470  22.689  1.00  0.00           C  
ATOM   4156  CG  GLU B 117     -22.386   6.114  24.172  1.00  0.00           C  
ATOM   4157  CD  GLU B 117     -22.116   7.291  25.122  1.00  0.00           C  
ATOM   4158  OE1 GLU B 117     -22.809   7.377  26.155  1.00  0.00           O  
ATOM   4159  OE2 GLU B 117     -21.270   8.154  24.774  1.00  0.00           O  
ATOM   4160  N   HIS B 118     -23.217   8.023  19.794  1.00  0.00           N  
ATOM   4161  CA  HIS B 118     -22.853   8.370  18.424  1.00  0.00           C  
ATOM   4162  C   HIS B 118     -23.563   9.644  17.944  1.00  0.00           C  
ATOM   4163  O   HIS B 118     -24.459  10.171  18.597  1.00  0.00           O  
ATOM   4164  CB  HIS B 118     -23.100   7.143  17.536  1.00  0.00           C  
ATOM   4165  CG  HIS B 118     -22.130   6.030  17.829  1.00  0.00           C  
ATOM   4166  ND1 HIS B 118     -22.212   5.088  18.830  1.00  0.00           N  
ATOM   4167  CD2 HIS B 118     -20.941   5.823  17.175  1.00  0.00           C  
ATOM   4168  CE1 HIS B 118     -21.106   4.333  18.768  1.00  0.00           C  
ATOM   4169  NE2 HIS B 118     -20.313   4.749  17.780  1.00  0.00           N  
ATOM   4170  N   LEU B 119     -23.117  10.189  16.813  1.00  0.00           N  
ATOM   4171  CA  LEU B 119     -23.687  11.391  16.205  1.00  0.00           C  
ATOM   4172  C   LEU B 119     -24.873  11.075  15.279  1.00  0.00           C  
ATOM   4173  O   LEU B 119     -25.810  11.853  15.177  1.00  0.00           O  
ATOM   4174  CB  LEU B 119     -22.600  12.129  15.402  1.00  0.00           C  
ATOM   4175  CG  LEU B 119     -21.474  12.745  16.248  1.00  0.00           C  
ATOM   4176  CD1 LEU B 119     -20.416  13.323  15.314  1.00  0.00           C  
ATOM   4177  CD2 LEU B 119     -21.991  13.872  17.146  1.00  0.00           C  
ATOM   4178  N   ALA B 120     -24.776   9.955  14.576  1.00  0.00           N  
ATOM   4179  CA  ALA B 120     -25.769   9.502  13.618  1.00  0.00           C  
ATOM   4180  C   ALA B 120     -25.665   7.986  13.418  1.00  0.00           C  
ATOM   4181  O   ALA B 120     -24.678   7.363  13.804  1.00  0.00           O  
ATOM   4182  CB  ALA B 120     -25.544  10.247  12.286  1.00  0.00           C  
ATOM   4183  N   TYR B 121     -26.672   7.411  12.753  1.00  0.00           N  
ATOM   4184  CA  TYR B 121     -26.613   6.046  12.249  1.00  0.00           C  
ATOM   4185  C   TYR B 121     -27.058   5.978  10.789  1.00  0.00           C  
ATOM   4186  O   TYR B 121     -27.789   6.846  10.299  1.00  0.00           O  
ATOM   4187  CB  TYR B 121     -27.428   5.097  13.144  1.00  0.00           C  
ATOM   4188  CG  TYR B 121     -28.928   5.186  12.941  1.00  0.00           C  
ATOM   4189  CD1 TYR B 121     -29.683   6.159  13.628  1.00  0.00           C  
ATOM   4190  CD2 TYR B 121     -29.577   4.300  12.061  1.00  0.00           C  
ATOM   4191  CE1 TYR B 121     -31.069   6.242  13.445  1.00  0.00           C  
ATOM   4192  CE2 TYR B 121     -30.960   4.375  11.866  1.00  0.00           C  
ATOM   4193  CZ  TYR B 121     -31.713   5.340  12.558  1.00  0.00           C  
ATOM   4194  OH  TYR B 121     -33.054   5.413  12.374  1.00  0.00           O  
ATOM   4195  N   LYS B 122     -26.633   4.930  10.118  1.00  0.00           N  
ATOM   4196  CA  LYS B 122     -27.080   4.564   8.779  1.00  0.00           C  
ATOM   4197  C   LYS B 122     -27.195   3.051   8.678  1.00  0.00           C  
ATOM   4198  O   LYS B 122     -26.321   2.338   9.167  1.00  0.00           O  
ATOM   4199  CB  LYS B 122     -26.081   5.076   7.722  1.00  0.00           C  
ATOM   4200  CG  LYS B 122     -26.036   6.610   7.616  1.00  0.00           C  
ATOM   4201  CD  LYS B 122     -24.970   7.050   6.604  1.00  0.00           C  
ATOM   4202  CE  LYS B 122     -24.869   8.579   6.557  1.00  0.00           C  
ATOM   4203  NZ  LYS B 122     -23.640   9.023   5.869  1.00  0.00           N  
ATOM   4204  N   TRP B 123     -28.224   2.582   8.000  1.00  0.00           N  
ATOM   4205  CA  TRP B 123     -28.272   1.232   7.461  1.00  0.00           C  
ATOM   4206  C   TRP B 123     -27.661   1.254   6.065  1.00  0.00           C  
ATOM   4207  O   TRP B 123     -28.124   1.998   5.197  1.00  0.00           O  
ATOM   4208  CB  TRP B 123     -29.714   0.727   7.452  1.00  0.00           C  
ATOM   4209  CG  TRP B 123     -30.251   0.430   8.819  1.00  0.00           C  
ATOM   4210  CD1 TRP B 123     -31.079   1.217   9.542  1.00  0.00           C  
ATOM   4211  CD2 TRP B 123     -29.987  -0.755   9.643  1.00  0.00           C  
ATOM   4212  NE1 TRP B 123     -31.364   0.603  10.753  1.00  0.00           N  
ATOM   4213  CE2 TRP B 123     -30.717  -0.605  10.857  1.00  0.00           C  
ATOM   4214  CE3 TRP B 123     -29.211  -1.920   9.456  1.00  0.00           C  
ATOM   4215  CZ2 TRP B 123     -30.681  -1.597  11.859  1.00  0.00           C  
ATOM   4216  CZ3 TRP B 123     -29.182  -2.900  10.468  1.00  0.00           C  
ATOM   4217  CH2 TRP B 123     -29.900  -2.742  11.648  1.00  0.00           C  
ATOM   4218  N   LEU B 124     -26.598   0.514   5.866  1.00  0.00           N  
ATOM   4219  CA  LEU B 124     -25.866   0.451   4.608  1.00  0.00           C  
ATOM   4220  C   LEU B 124     -25.732  -1.003   4.158  1.00  0.00           C  
ATOM   4221  O   LEU B 124     -25.523  -1.882   4.986  1.00  0.00           O  
ATOM   4222  CB  LEU B 124     -24.474   1.080   4.766  1.00  0.00           C  
ATOM   4223  CG  LEU B 124     -24.467   2.588   5.066  1.00  0.00           C  
ATOM   4224  CD1 LEU B 124     -23.030   3.058   5.270  1.00  0.00           C  
ATOM   4225  CD2 LEU B 124     -25.068   3.413   3.929  1.00  0.00           C  
ATOM   4226  N   ASP B 125     -25.782  -1.231   2.845  1.00  0.00           N  
ATOM   4227  CA  ASP B 125     -25.415  -2.531   2.293  1.00  0.00           C  
ATOM   4228  C   ASP B 125     -24.021  -2.933   2.808  1.00  0.00           C  
ATOM   4229  O   ASP B 125     -23.145  -2.081   2.953  1.00  0.00           O  
ATOM   4230  CB  ASP B 125     -25.476  -2.498   0.763  1.00  0.00           C  
ATOM   4231  CG  ASP B 125     -26.863  -2.078   0.266  1.00  0.00           C  
ATOM   4232  OD1 ASP B 125     -27.873  -2.670   0.723  1.00  0.00           O  
ATOM   4233  OD2 ASP B 125     -26.937  -1.087  -0.495  1.00  0.00           O  
ATOM   4234  N   ALA B 126     -23.834  -4.216   3.109  1.00  0.00           N  
ATOM   4235  CA  ALA B 126     -22.641  -4.681   3.803  1.00  0.00           C  
ATOM   4236  C   ALA B 126     -21.311  -4.252   3.125  1.00  0.00           C  
ATOM   4237  O   ALA B 126     -20.419  -3.776   3.833  1.00  0.00           O  
ATOM   4238  CB  ALA B 126     -22.751  -6.189   4.026  1.00  0.00           C  
ATOM   4239  N   PRO B 127     -21.181  -4.289   1.782  1.00  0.00           N  
ATOM   4240  CA  PRO B 127     -19.984  -3.766   1.111  1.00  0.00           C  
ATOM   4241  C   PRO B 127     -19.769  -2.264   1.344  1.00  0.00           C  
ATOM   4242  O   PRO B 127     -18.648  -1.829   1.599  1.00  0.00           O  
ATOM   4243  CB  PRO B 127     -20.189  -4.085  -0.374  1.00  0.00           C  
ATOM   4244  CG  PRO B 127     -21.151  -5.257  -0.375  1.00  0.00           C  
ATOM   4245  CD  PRO B 127     -22.048  -4.941   0.813  1.00  0.00           C  
ATOM   4246  N   ALA B 128     -20.849  -1.460   1.313  1.00  0.00           N  
ATOM   4247  CA  ALA B 128     -20.769  -0.031   1.565  1.00  0.00           C  
ATOM   4248  C   ALA B 128     -20.415   0.282   3.029  1.00  0.00           C  
ATOM   4249  O   ALA B 128     -19.638   1.202   3.296  1.00  0.00           O  
ATOM   4250  CB  ALA B 128     -22.100   0.624   1.155  1.00  0.00           C  
ATOM   4251  N   ALA B 129     -20.929  -0.514   3.971  1.00  0.00           N  
ATOM   4252  CA  ALA B 129     -20.564  -0.418   5.384  1.00  0.00           C  
ATOM   4253  C   ALA B 129     -19.077  -0.735   5.605  1.00  0.00           C  
ATOM   4254  O   ALA B 129     -18.363   0.035   6.252  1.00  0.00           O  
ATOM   4255  CB  ALA B 129     -21.482  -1.344   6.182  1.00  0.00           C  
ATOM   4256  N   ALA B 130     -18.590  -1.811   4.992  1.00  0.00           N  
ATOM   4257  CA  ALA B 130     -17.188  -2.201   5.042  1.00  0.00           C  
ATOM   4258  C   ALA B 130     -16.254  -1.167   4.383  1.00  0.00           C  
ATOM   4259  O   ALA B 130     -15.127  -0.966   4.837  1.00  0.00           O  
ATOM   4260  CB  ALA B 130     -17.054  -3.582   4.381  1.00  0.00           C  
ATOM   4261  N   ALA B 131     -16.722  -0.464   3.337  1.00  0.00           N  
ATOM   4262  CA  ALA B 131     -15.994   0.645   2.722  1.00  0.00           C  
ATOM   4263  C   ALA B 131     -15.872   1.850   3.638  1.00  0.00           C  
ATOM   4264  O   ALA B 131     -14.842   2.518   3.671  1.00  0.00           O  
ATOM   4265  CB  ALA B 131     -16.737   1.110   1.448  1.00  0.00           C  
ATOM   4266  N   LEU B 132     -16.982   2.161   4.341  1.00  0.00           N  
ATOM   4267  CA  LEU B 132     -17.126   3.394   5.090  1.00  0.00           C  
ATOM   4268  C   LEU B 132     -16.307   3.397   6.381  1.00  0.00           C  
ATOM   4269  O   LEU B 132     -15.819   4.453   6.795  1.00  0.00           O  
ATOM   4270  CB  LEU B 132     -18.622   3.599   5.368  1.00  0.00           C  
ATOM   4271  CG  LEU B 132     -18.948   4.898   6.139  1.00  0.00           C  
ATOM   4272  CD1 LEU B 132     -18.648   6.141   5.316  1.00  0.00           C  
ATOM   4273  CD2 LEU B 132     -20.426   4.909   6.508  1.00  0.00           C  
ATOM   4274  N   THR B 133     -16.174   2.248   7.038  1.00  0.00           N  
ATOM   4275  CA  THR B 133     -15.471   2.181   8.315  1.00  0.00           C  
ATOM   4276  C   THR B 133     -13.960   2.414   8.157  1.00  0.00           C  
ATOM   4277  O   THR B 133     -13.316   1.852   7.269  1.00  0.00           O  
ATOM   4278  CB  THR B 133     -15.782   0.890   9.084  1.00  0.00           C  
ATOM   4279  OG1 THR B 133     -15.215   0.986  10.375  1.00  0.00           O  
ATOM   4280  CG2 THR B 133     -15.256  -0.376   8.426  1.00  0.00           C  
ATOM   4281  N   LYS B 134     -13.388   3.223   9.061  1.00  0.00           N  
ATOM   4282  CA  LYS B 134     -11.932   3.379   9.190  1.00  0.00           C  
ATOM   4283  C   LYS B 134     -11.273   2.177   9.872  1.00  0.00           C  
ATOM   4284  O   LYS B 134     -10.076   1.966   9.697  1.00  0.00           O  
ATOM   4285  CB  LYS B 134     -11.605   4.672   9.957  1.00  0.00           C  
ATOM   4286  CG  LYS B 134     -11.935   5.960   9.179  1.00  0.00           C  
ATOM   4287  CD  LYS B 134     -11.501   7.181  10.008  1.00  0.00           C  
ATOM   4288  CE  LYS B 134     -11.724   8.501   9.269  1.00  0.00           C  
ATOM   4289  NZ  LYS B 134     -11.349   9.670  10.108  1.00  0.00           N  
ATOM   4290  N   SER B 135     -12.032   1.381  10.630  1.00  0.00           N  
ATOM   4291  CA  SER B 135     -11.512   0.209  11.325  1.00  0.00           C  
ATOM   4292  C   SER B 135     -11.376  -0.970  10.366  1.00  0.00           C  
ATOM   4293  O   SER B 135     -12.363  -1.466   9.832  1.00  0.00           O  
ATOM   4294  CB  SER B 135     -12.409  -0.159  12.507  1.00  0.00           C  
ATOM   4295  OG  SER B 135     -11.934  -1.347  13.110  1.00  0.00           O  
ATOM   4296  N   TRP B 136     -10.153  -1.447  10.196  1.00  0.00           N  
ATOM   4297  CA  TRP B 136      -9.919  -2.653   9.407  1.00  0.00           C  
ATOM   4298  C   TRP B 136     -10.558  -3.896  10.045  1.00  0.00           C  
ATOM   4299  O   TRP B 136     -11.057  -4.752   9.319  1.00  0.00           O  
ATOM   4300  CB  TRP B 136      -8.415  -2.866   9.221  1.00  0.00           C  
ATOM   4301  CG  TRP B 136      -7.696  -3.345  10.454  1.00  0.00           C  
ATOM   4302  CD1 TRP B 136      -6.986  -2.582  11.304  1.00  0.00           C  
ATOM   4303  CD2 TRP B 136      -7.671  -4.694  11.001  1.00  0.00           C  
ATOM   4304  NE1 TRP B 136      -6.523  -3.363  12.359  1.00  0.00           N  
ATOM   4305  CE2 TRP B 136      -6.953  -4.650  12.221  1.00  0.00           C  
ATOM   4306  CE3 TRP B 136      -8.218  -5.927  10.595  1.00  0.00           C  
ATOM   4307  CZ2 TRP B 136      -6.809  -5.787  13.044  1.00  0.00           C  
ATOM   4308  CZ3 TRP B 136      -8.066  -7.064  11.411  1.00  0.00           C  
ATOM   4309  CH2 TRP B 136      -7.382  -6.982  12.622  1.00  0.00           C  
ATOM   4310  N   SER B 137     -10.575  -3.984  11.368  1.00  0.00           N  
ATOM   4311  CA  SER B 137     -11.181  -5.116  12.076  1.00  0.00           C  
ATOM   4312  C   SER B 137     -12.682  -5.121  11.854  1.00  0.00           C  
ATOM   4313  O   SER B 137     -13.247  -6.147  11.446  1.00  0.00           O  
ATOM   4314  CB  SER B 137     -10.830  -5.089  13.572  1.00  0.00           C  
ATOM   4315  OG  SER B 137     -11.311  -3.920  14.190  1.00  0.00           O  
ATOM   4316  N   ASN B 138     -13.336  -3.966  11.963  1.00  0.00           N  
ATOM   4317  CA  ASN B 138     -14.760  -3.822  11.668  1.00  0.00           C  
ATOM   4318  C   ASN B 138     -15.062  -4.157  10.200  1.00  0.00           C  
ATOM   4319  O   ASN B 138     -16.012  -4.889   9.919  1.00  0.00           O  
ATOM   4320  CB  ASN B 138     -15.180  -2.400  12.033  1.00  0.00           C  
ATOM   4321  CG  ASN B 138     -16.687  -2.172  12.127  1.00  0.00           C  
ATOM   4322  OD1 ASN B 138     -17.102  -1.135  12.625  1.00  0.00           O  
ATOM   4323  ND2 ASN B 138     -17.526  -3.074  11.699  1.00  0.00           N  
ATOM   4324  N   ARG B 139     -14.228  -3.700   9.269  1.00  0.00           N  
ATOM   4325  CA  ARG B 139     -14.347  -4.038   7.848  1.00  0.00           C  
ATOM   4326  C   ARG B 139     -14.289  -5.544   7.624  1.00  0.00           C  
ATOM   4327  O   ARG B 139     -15.189  -6.103   7.005  1.00  0.00           O  
ATOM   4328  CB  ARG B 139     -13.259  -3.308   7.055  1.00  0.00           C  
ATOM   4329  CG  ARG B 139     -13.451  -3.443   5.543  1.00  0.00           C  
ATOM   4330  CD  ARG B 139     -12.307  -2.774   4.762  1.00  0.00           C  
ATOM   4331  NE  ARG B 139     -12.132  -1.366   5.157  1.00  0.00           N  
ATOM   4332  CZ  ARG B 139     -11.030  -0.664   5.115  1.00  0.00           C  
ATOM   4333  NH1 ARG B 139      -9.939  -1.135   4.567  1.00  0.00           N  
ATOM   4334  NH2 ARG B 139     -10.985   0.536   5.640  1.00  0.00           N  
ATOM   4335  N   GLN B 140     -13.270  -6.195   8.149  1.00  0.00           N  
ATOM   4336  CA  GLN B 140     -13.108  -7.639   8.010  1.00  0.00           C  
ATOM   4337  C   GLN B 140     -14.243  -8.419   8.683  1.00  0.00           C  
ATOM   4338  O   GLN B 140     -14.691  -9.408   8.122  1.00  0.00           O  
ATOM   4339  CB  GLN B 140     -11.768  -8.090   8.574  1.00  0.00           C  
ATOM   4340  CG  GLN B 140     -10.609  -7.667   7.672  1.00  0.00           C  
ATOM   4341  CD  GLN B 140      -9.268  -8.252   8.097  1.00  0.00           C  
ATOM   4342  OE1 GLN B 140      -9.159  -9.097   8.971  1.00  0.00           O  
ATOM   4343  NE2 GLN B 140      -8.200  -7.847   7.466  1.00  0.00           N  
ATOM   4344  N   ALA B 141     -14.725  -7.969   9.845  1.00  0.00           N  
ATOM   4345  CA  ALA B 141     -15.845  -8.603  10.518  1.00  0.00           C  
ATOM   4346  C   ALA B 141     -17.132  -8.522   9.677  1.00  0.00           C  
ATOM   4347  O   ALA B 141     -17.828  -9.523   9.519  1.00  0.00           O  
ATOM   4348  CB  ALA B 141     -16.020  -7.973  11.898  1.00  0.00           C  
ATOM   4349  N   ILE B 142     -17.416  -7.360   9.064  1.00  0.00           N  
ATOM   4350  CA  ILE B 142     -18.546  -7.201   8.144  1.00  0.00           C  
ATOM   4351  C   ILE B 142     -18.392  -8.136   6.935  1.00  0.00           C  
ATOM   4352  O   ILE B 142     -19.313  -8.880   6.608  1.00  0.00           O  
ATOM   4353  CB  ILE B 142     -18.685  -5.727   7.699  1.00  0.00           C  
ATOM   4354  CG1 ILE B 142     -19.120  -4.840   8.887  1.00  0.00           C  
ATOM   4355  CG2 ILE B 142     -19.698  -5.586   6.546  1.00  0.00           C  
ATOM   4356  CD1 ILE B 142     -18.886  -3.341   8.647  1.00  0.00           C  
ATOM   4357  N   GLU B 143     -17.235  -8.143   6.309  1.00  0.00           N  
ATOM   4358  CA  GLU B 143     -16.991  -8.972   5.126  1.00  0.00           C  
ATOM   4359  C   GLU B 143     -17.115 -10.470   5.440  1.00  0.00           C  
ATOM   4360  O   GLU B 143     -17.697 -11.223   4.667  1.00  0.00           O  
ATOM   4361  CB  GLU B 143     -15.593  -8.683   4.589  1.00  0.00           C  
ATOM   4362  CG  GLU B 143     -15.464  -7.293   3.945  1.00  0.00           C  
ATOM   4363  CD  GLU B 143     -13.992  -6.898   3.778  1.00  0.00           C  
ATOM   4364  OE1 GLU B 143     -13.677  -5.860   3.166  1.00  0.00           O  
ATOM   4365  OE2 GLU B 143     -13.119  -7.617   4.320  1.00  0.00           O  
ATOM   4366  N   GLN B 144     -16.587 -10.898   6.574  1.00  0.00           N  
ATOM   4367  CA  GLN B 144     -16.485 -12.307   6.901  1.00  0.00           C  
ATOM   4368  C   GLN B 144     -17.754 -12.888   7.511  1.00  0.00           C  
ATOM   4369  O   GLN B 144     -18.089 -14.047   7.253  1.00  0.00           O  
ATOM   4370  CB  GLN B 144     -15.261 -12.481   7.796  1.00  0.00           C  
ATOM   4371  CG  GLN B 144     -14.663 -13.880   7.687  1.00  0.00           C  
ATOM   4372  CD  GLN B 144     -13.276 -13.950   8.311  1.00  0.00           C  
ATOM   4373  OE1 GLN B 144     -12.809 -13.067   9.015  1.00  0.00           O  
ATOM   4374  NE2 GLN B 144     -12.538 -15.000   8.053  1.00  0.00           N  
ATOM   4375  N   PHE B 145     -18.479 -12.089   8.301  1.00  0.00           N  
ATOM   4376  CA  PHE B 145     -19.627 -12.567   9.076  1.00  0.00           C  
ATOM   4377  C   PHE B 145     -20.978 -12.014   8.613  1.00  0.00           C  
ATOM   4378  O   PHE B 145     -22.011 -12.461   9.101  1.00  0.00           O  
ATOM   4379  CB  PHE B 145     -19.371 -12.315  10.566  1.00  0.00           C  
ATOM   4380  CG  PHE B 145     -18.195 -13.103  11.107  1.00  0.00           C  
ATOM   4381  CD1 PHE B 145     -18.362 -14.442  11.483  1.00  0.00           C  
ATOM   4382  CD2 PHE B 145     -16.922 -12.512  11.207  1.00  0.00           C  
ATOM   4383  CE1 PHE B 145     -17.277 -15.189  11.955  1.00  0.00           C  
ATOM   4384  CE2 PHE B 145     -15.831 -13.255  11.678  1.00  0.00           C  
ATOM   4385  CZ  PHE B 145     -16.008 -14.596  12.051  1.00  0.00           C  
ATOM   4386  N   VAL B 146     -21.006 -11.083   7.657  1.00  0.00           N  
ATOM   4387  CA  VAL B 146     -22.248 -10.587   7.043  1.00  0.00           C  
ATOM   4388  C   VAL B 146     -22.283 -10.875   5.551  1.00  0.00           C  
ATOM   4389  O   VAL B 146     -23.291 -11.384   5.054  1.00  0.00           O  
ATOM   4390  CB  VAL B 146     -22.489  -9.093   7.314  1.00  0.00           C  
ATOM   4391  CG1 VAL B 146     -23.879  -8.659   6.832  1.00  0.00           C  
ATOM   4392  CG2 VAL B 146     -22.385  -8.765   8.815  1.00  0.00           C  
ATOM   4393  N   ILE B 147     -21.204 -10.567   4.820  1.00  0.00           N  
ATOM   4394  CA  ILE B 147     -21.143 -10.789   3.369  1.00  0.00           C  
ATOM   4395  C   ILE B 147     -20.981 -12.278   3.067  1.00  0.00           C  
ATOM   4396  O   ILE B 147     -21.790 -12.845   2.334  1.00  0.00           O  
ATOM   4397  CB  ILE B 147     -20.043  -9.929   2.706  1.00  0.00           C  
ATOM   4398  CG1 ILE B 147     -20.294  -8.427   2.980  1.00  0.00           C  
ATOM   4399  CG2 ILE B 147     -19.982 -10.211   1.197  1.00  0.00           C  
ATOM   4400  CD1 ILE B 147     -19.212  -7.483   2.440  1.00  0.00           C  
ATOM   4401  N   ASN B 148     -19.972 -12.906   3.669  1.00  0.00           N  
ATOM   4402  CA  ASN B 148     -19.614 -14.297   3.397  1.00  0.00           C  
ATOM   4403  C   ASN B 148     -20.300 -15.317   4.325  1.00  0.00           C  
ATOM   4404  O   ASN B 148     -20.028 -16.508   4.209  1.00  0.00           O  
ATOM   4405  CB  ASN B 148     -18.085 -14.436   3.431  1.00  0.00           C  
ATOM   4406  CG  ASN B 148     -17.389 -13.608   2.362  1.00  0.00           C  
ATOM   4407  OD1 ASN B 148     -17.878 -13.431   1.269  1.00  0.00           O  
ATOM   4408  ND2 ASN B 148     -16.213 -13.099   2.647  1.00  0.00           N  
ATOM   4409  N   ALA B 149     -21.176 -14.864   5.229  1.00  0.00           N  
ATOM   4410  CA  ALA B 149     -21.913 -15.754   6.142  1.00  0.00           C  
ATOM   4411  C   ALA B 149     -23.065 -16.527   5.470  1.00  0.00           C  
ATOM   4412  O   ALA B 149     -23.837 -17.199   6.150  1.00  0.00           O  
ATOM   4413  CB  ALA B 149     -22.401 -14.954   7.351  1.00  0.00           C  
ATOM   4414  N   ALA B 150     -23.233 -16.367   4.156  1.00  0.00           N  
ATOM   4415  CA  ALA B 150     -24.269 -17.026   3.373  1.00  0.00           C  
ATOM   4416  C   ALA B 150     -23.882 -18.429   2.916  1.00  0.00           C  
ATOM   4417  O   ALA B 150     -22.715 -18.618   2.500  1.00  0.00           O  
ATOM   4418  CB  ALA B 150     -24.647 -16.135   2.183  1.00  0.00           C  
ATOM   4419  OXT ALA B 150     -24.778 -19.312   2.973  1.00  0.00           O  
CONECT    1    2                                                      
CONECT    2    3    1    5                                            
CONECT    3    4    4    9    2                                       
CONECT    4    3    3                                                 
CONECT    5    2    6                                                 
CONECT    6    5    7                                                 
CONECT    7    6    8                                                 
CONECT    8    7                                                      
CONECT    9   10    3                                                 
CONECT   10   13   11    9                                            
CONECT   11   17   10   12   12                                       
CONECT   12   11   11                                                 
CONECT   13   15   14   10                                            
CONECT   14   16   13                                                 
CONECT   15   13                                                      
CONECT   16   14                                                      
CONECT   17   18   11                                                 
CONECT   18   21   19   17                                            
CONECT   19   20   20   18   25                                       
CONECT   20   19   19                                                 
CONECT   21   23   22   18                                            
CONECT   22   24   21                                                 
CONECT   23   21                                                      
CONECT   24   22                                                      
CONECT   25   19   26                                                 
CONECT   26   27   25   29                                            
CONECT   27   34   26   28   28                                       
CONECT   28   27   27                                                 
CONECT   29   26   30                                                 
CONECT   30   29   31                                                 
CONECT   31   30   32                                                 
CONECT   32   31   33                                                 
CONECT   33   32                                                      
CONECT   34   35   27                                                 
CONECT   35   38   34   36                                            
CONECT   36   35   37   37   45                                       
CONECT   37   36   36                                                 
CONECT   38   39   35                                                 
CONECT   39   40   38                                                 
CONECT   40   41   39                                                 
CONECT   41   42   42   40                                            
CONECT   42   43   44   41   41                                       
CONECT   43   42                                                      
CONECT   44   42                                                      
CONECT   45   36   46                                                 
CONECT   46   47   45   49                                            
CONECT   47   48   48   52   46                                       
CONECT   48   47   47                                                 
CONECT   49   46   51   50                                            
CONECT   50   49                                                      
CONECT   51   49                                                      
CONECT   52   53   47   58                                            
CONECT   53   54   56   52                                            
CONECT   54   59   55   55   53                                       
CONECT   55   54   54                                                 
CONECT   56   53   57                                                 
CONECT   57   56   58                                                 
CONECT   58   52   57                                                 
CONECT   59   60   54                                                 
CONECT   60   63   61   59                                            
CONECT   61   68   60   62   62                                       
CONECT   62   61   61                                                 
CONECT   63   64   60                                                 
CONECT   64   65   63                                                 
CONECT   65   66   66   64   67                                       
CONECT   66   65   65                                                 
CONECT   67   65                                                      
CONECT   68   69   61                                                 
CONECT   69   70   72   68                                            
CONECT   70   73   71   71   69                                       
CONECT   71   70   70                                                 
CONECT   72   69                                                      
CONECT   73   74   70                                                 
CONECT   74   77   75   73                                            
CONECT   75   76   76   74   78                                       
CONECT   76   75   75                                                 
CONECT   77   74                                                      
CONECT   78   75   79                                                 
CONECT   79   78   80   82                                            
CONECT   80   79   84   81   81                                       
CONECT   81   80   80                                                 
CONECT   82   79   83                                                 
CONECT   83   82                                                      
CONECT   84   90   80   85                                            
CONECT   85   84   88   86                                            
CONECT   86   85   91   87   87                                       
CONECT   87   86   86                                                 
CONECT   88   89   85                                                 
CONECT   89   90   88                                                 
CONECT   90   89   84                                                 
CONECT   91   86   92                                                 
CONECT   92   91   95   93                                            
CONECT   93   92   99   94   94                                       
CONECT   94   93   93                                                 
CONECT   95   92   96                                                 
CONECT   96   95   98   97                                            
CONECT   97   96                                                      
CONECT   98   96                                                      
CONECT   99   93  100                                                 
CONECT  100  103   99  101                                            
CONECT  101  104  100  102  102                                       
CONECT  102  101  101                                                 
CONECT  103  100                                                      
CONECT  104  105  101                                                 
CONECT  105  108  104  106                                            
CONECT  106  105  110  107  107                                       
CONECT  107  106  106                                                 
CONECT  108  109  105                                                 
CONECT  109  108                                                      
CONECT  110  106  111                                                 
CONECT  111  110  114  112                                            
CONECT  112  111  124  113  113                                       
CONECT  113  112  112                                                 
CONECT  114  115  111                                                 
CONECT  115  116  116  117  114                                       
CONECT  116  118  115  115                                            
CONECT  117  119  115  120  120                                       
CONECT  118  116  119  119                                            
CONECT  119  118  118  121  117                                       
CONECT  120  117  117  122                                            
CONECT  121  119  123                                                 
CONECT  122  123  123  120                                            
CONECT  123  121  122  122                                            
CONECT  124  112  125                                                 
CONECT  125  124  128  126                                            
CONECT  126  132  125  127  127                                       
CONECT  127  126  126                                                 
CONECT  128  129  125                                                 
CONECT  129  130  128  131                                            
CONECT  130  129                                                      
CONECT  131  129                                                      
CONECT  132  133  126                                                 
CONECT  133  136  132  134                                            
CONECT  134  138  133  135  135                                       
CONECT  135  134  134                                                 
CONECT  136  137  133                                                 
CONECT  137  136                                                      
CONECT  138  139  134                                                 
CONECT  139  142  138  140                                            
CONECT  140  139  150  141  141                                       
CONECT  141  140  140                                                 
CONECT  142  143  139                                                 
CONECT  143  142  145  145  144                                       
CONECT  144  143  146  146                                            
CONECT  145  143  143  147                                            
CONECT  146  144  144  148                                            
CONECT  147  145  148  148                                            
CONECT  148  147  147  146  149                                       
CONECT  149  148                                                      
CONECT  150  140  151                                                 
CONECT  151  150  154  152                                            
CONECT  152  151  158  153  153                                       
CONECT  153  152  152                                                 
CONECT  154  155  151                                                 
CONECT  155  156  157  154                                            
CONECT  156  155                                                      
CONECT  157  155                                                      
CONECT  158  152  159                                                 
CONECT  159  158  162  160                                            
CONECT  160  167  159  161  161                                       
CONECT  161  160  160                                                 
CONECT  162  163  159                                                 
CONECT  163  164  162                                                 
CONECT  164  166  166  165  163                                       
CONECT  165  164                                                      
CONECT  166  164  164                                                 
CONECT  167  168  160                                                 
CONECT  168  171  167  169                                            
CONECT  169  168  170  170  175                                       
CONECT  170  169  169                                                 
CONECT  171  172  168                                                 
CONECT  172  174  171  173  173                                       
CONECT  173  172  172                                                 
CONECT  174  172                                                      
CONECT  175  169  176                                                 
CONECT  176  175  179  177                                            
CONECT  177  176  183  178  178                                       
CONECT  178  177  177                                                 
CONECT  179  180  176                                                 
CONECT  180  182  181  179                                            
CONECT  181  180                                                      
CONECT  182  180                                                      
CONECT  183  177  184                                                 
CONECT  184  183  187  185                                            
CONECT  185  184  186  186  193                                       
CONECT  186  185  185                                                 
CONECT  187  188  184                                                 
CONECT  188  189  189  190  187                                       
CONECT  189  191  188  188                                            
CONECT  190  192  188                                                 
CONECT  191  189  192  192                                            
CONECT  192  191  191  190                                            
CONECT  193  185  194                                                 
CONECT  194  193  197  195                                            
CONECT  195  194  199  196  196                                       
CONECT  196  195  195                                                 
CONECT  197  194  198                                                 
CONECT  198  197                                                      
CONECT  199  195  200                                                 
CONECT  200  199  203  201                                            
CONECT  201  208  200  202  202                                       
CONECT  202  201  201                                                 
CONECT  203  204  200                                                 
CONECT  204  203  205                                                 
CONECT  205  204  206                                                 
CONECT  206  205  207                                                 
CONECT  207  206                                                      
CONECT  208  209  201                                                 
CONECT  209  212  208  210                                            
CONECT  210  211  211  215  209                                       
CONECT  211  210  210                                                 
CONECT  212  213  214  209                                            
CONECT  213  212                                                      
CONECT  214  212                                                      
CONECT  215  216  210                                                 
CONECT  216  219  215  217                                            
CONECT  217  216  223  218  218                                       
CONECT  218  217  217                                                 
CONECT  219  220  221  216                                            
CONECT  220  222  219                                                 
CONECT  221  219                                                      
CONECT  222  220                                                      
CONECT  223  217  224                                                 
CONECT  224  223  227  225                                            
CONECT  225  226  226  224  231                                       
CONECT  226  225  225                                                 
CONECT  227  228  224                                                 
CONECT  228  230  230  227  229                                       
CONECT  229  228                                                      
CONECT  230  228  228                                                 
CONECT  231  225  232                                                 
CONECT  232  231  233  235                                            
CONECT  233  239  232  234  234                                       
CONECT  234  233  233                                                 
CONECT  235  232  236                                                 
CONECT  236  238  235  237                                            
CONECT  237  236                                                      
CONECT  238  236                                                      
CONECT  239  240  233                                                 
CONECT  240  241  239                                                 
CONECT  241  242  242  243  240                                       
CONECT  242  241  241                                                 
CONECT  243  244  241                                                 
CONECT  244  245  247  243                                            
CONECT  245  246  246  251  244                                       
CONECT  246  245  245                                                 
CONECT  247  244  248                                                 
CONECT  248  250  247  249                                            
CONECT  249  248                                                      
CONECT  250  248                                                      
CONECT  251  252  245                                                 
CONECT  252  253  255  251                                            
CONECT  253  254  254  260  252                                       
CONECT  254  253  253                                                 
CONECT  255  252  256                                                 
CONECT  256  255  257                                                 
CONECT  257  256  259  259  258                                       
CONECT  258  257                                                      
CONECT  259  257  257                                                 
CONECT  260  261  253                                                 
CONECT  261  262  264  260                                            
CONECT  262  263  263  271  261                                       
CONECT  263  262  262                                                 
CONECT  264  261  265                                                 
CONECT  265  264  266                                                 
CONECT  266  265  267                                                 
CONECT  267  266  268  268                                            
CONECT  268  269  267  267  270                                       
CONECT  269  268                                                      
CONECT  270  268                                                      
CONECT  271  272  262                                                 
CONECT  272  273  275  271                                            
CONECT  273  274  274  272  278                                       
CONECT  274  273  273                                                 
CONECT  275  277  272  276                                            
CONECT  276  275                                                      
CONECT  277  275                                                      
CONECT  278  273  279                                                 
CONECT  279  280  278  282                                            
CONECT  280  281  281  284  279                                       
CONECT  281  280  280                                                 
CONECT  282  279  283                                                 
CONECT  283  282                                                      
CONECT  284  285  280                                                 
CONECT  285  286  288  284                                            
CONECT  286  287  287  292  285                                       
CONECT  287  286  286                                                 
CONECT  288  285  289                                                 
CONECT  289  291  288  290                                            
CONECT  290  289                                                      
CONECT  291  289                                                      
CONECT  292  293  286                                                 
CONECT  293  294  296  292                                            
CONECT  294  295  295  293  299                                       
CONECT  295  294  294                                                 
CONECT  296  297  293  298                                            
CONECT  297  296                                                      
CONECT  298  296                                                      
CONECT  299  294  300                                                 
CONECT  300  301  299  303                                            
CONECT  301  302  302  300  304                                       
CONECT  302  301  301                                                 
CONECT  303  300                                                      
CONECT  304  301  305                                                 
CONECT  305  306  304  308                                            
CONECT  306  307  307  309  305                                       
CONECT  307  306  306                                                 
CONECT  308  305                                                      
CONECT  309  310  306                                                 
CONECT  310  311  313  309                                            
CONECT  311  312  312  320  310                                       
CONECT  312  311  311                                                 
CONECT  313  310  314                                                 
CONECT  314  313  315                                                 
CONECT  315  314  316                                                 
CONECT  316  315  317  317                                            
CONECT  317  318  316  316  319                                       
CONECT  318  317                                                      
CONECT  319  317                                                      
CONECT  320  321  311                                                 
CONECT  321  322  324  320                                            
CONECT  322  323  323  321  328                                       
CONECT  323  322  322                                                 
CONECT  324  325  321                                                 
CONECT  325  327  324  326                                            
CONECT  326  325                                                      
CONECT  327  325                                                      
CONECT  328  322  329                                                 
CONECT  329  328  330                                                 
CONECT  330  329  331  331  332                                       
CONECT  331  330  330                                                 
CONECT  332  330  333                                                 
CONECT  333  336  332  334                                            
CONECT  334  333  335  335  339                                       
CONECT  335  334  334                                                 
CONECT  336  337  333  338                                            
CONECT  337  336                                                      
CONECT  338  336                                                      
CONECT  339  334  340                                                 
CONECT  340  339  341  343                                            
CONECT  341  347  340  342  342                                       
CONECT  342  341  341                                                 
CONECT  343  340  344                                                 
CONECT  344  343  345  346                                            
CONECT  345  344                                                      
CONECT  346  344                                                      
CONECT  347  348  341                                                 
CONECT  348  349  347  351                                            
CONECT  349  350  350  356  348                                       
CONECT  350  349  349                                                 
CONECT  351  348  352                                                 
CONECT  352  351  353                                                 
CONECT  353  352  354                                                 
CONECT  354  353  355                                                 
CONECT  355  354                                                      
CONECT  356  357  349  362                                            
CONECT  357  358  360  356                                            
CONECT  358  359  359  357  363                                       
CONECT  359  358  358                                                 
CONECT  360  357  361                                                 
CONECT  361  360  362                                                 
CONECT  362  356  361                                                 
CONECT  363  358  364                                                 
CONECT  364  367  363  365                                            
CONECT  365  364  368  366  366                                       
CONECT  366  365  365                                                 
CONECT  367  364                                                      
CONECT  368  374  365  369                                            
CONECT  369  368  372  370                                            
CONECT  370  369  375  371  371                                       
CONECT  371  370  370                                                 
CONECT  372  373  369                                                 
CONECT  373  374  372                                                 
CONECT  374  373  368                                                 
CONECT  375  370  376                                                 
CONECT  376  375  379  377                                            
CONECT  377  378  378  376  386                                       
CONECT  378  377  377                                                 
CONECT  379  376  380                                                 
CONECT  380  379  381  381  382                                       
CONECT  381  380  380  383                                            
CONECT  382  380  384  384                                            
CONECT  383  381  385  385                                            
CONECT  384  382  382  385                                            
CONECT  385  383  383  384                                            
CONECT  386  377  387                                                 
CONECT  387  386  390  388                                            
CONECT  388  387  393  389  389                                       
CONECT  389  388  388                                                 
CONECT  390  392  387  391                                            
CONECT  391  390                                                      
CONECT  392  390                                                      
CONECT  393  388  394                                                 
CONECT  394  393  397  395                                            
CONECT  395  396  396  394  404                                       
CONECT  396  395  395                                                 
CONECT  397  398  394                                                 
CONECT  398  400  400  397  399                                       
CONECT  399  398  401  401                                            
CONECT  400  402  398  398                                            
CONECT  401  403  399  399                                            
CONECT  402  400  403  403                                            
CONECT  403  402  402  401                                            
CONECT  404  395  405                                                 
CONECT  405  404  408  406                                            
CONECT  406  405  411  407  407                                       
CONECT  407  406  406                                                 
CONECT  408  409  405  410                                            
CONECT  409  408                                                      
CONECT  410  408                                                      
CONECT  411  406  412                                                 
CONECT  412  411  415  413                                            
CONECT  413  414  414  412  418                                       
CONECT  414  413  413                                                 
CONECT  415  417  412  416                                            
CONECT  416  415                                                      
CONECT  417  415                                                      
CONECT  418  413  419                                                 
CONECT  419  418  420  422                                            
CONECT  420  419  421  421  423                                       
CONECT  421  420  420                                                 
CONECT  422  419                                                      
CONECT  423  420  424                                                 
CONECT  424  423  425                                                 
CONECT  425  426  426  424  427                                       
CONECT  426  425  425                                                 
CONECT  427  425  428                                                 
CONECT  428  429  427  431                                            
CONECT  429  430  430  434  428                                       
CONECT  430  429  429                                                 
CONECT  431  428  433  432                                            
CONECT  432  431                                                      
CONECT  433  431                                                      
CONECT  434  435  429                                                 
CONECT  435  436  438  434                                            
CONECT  436  442  435  437  437                                       
CONECT  437  436  436                                                 
CONECT  438  435  439                                                 
CONECT  439  440  440  438  441                                       
CONECT  440  439  439                                                 
CONECT  441  439                                                      
CONECT  442  443  436                                                 
CONECT  443  444  442                                                 
CONECT  444  445  445  446  443                                       
CONECT  445  444  444                                                 
CONECT  446  447  444                                                 
CONECT  447  448  450  446                                            
CONECT  448  455  449  449  447                                       
CONECT  449  448  448                                                 
CONECT  450  447  451                                                 
CONECT  451  450  452                                                 
CONECT  452  453  451                                                 
CONECT  453  452  454                                                 
CONECT  454  453                                                      
CONECT  455  456  448                                                 
CONECT  456  457  455                                                 
CONECT  457  458  458  456  459                                       
CONECT  458  457  457                                                 
CONECT  459  457  460                                                 
CONECT  460  459  461  463                                            
CONECT  461  462  462  460  466                                       
CONECT  462  461  461                                                 
CONECT  463  460  465  464                                            
CONECT  464  463                                                      
CONECT  465  463                                                      
CONECT  466  461  467                                                 
CONECT  467  468  466  470                                            
CONECT  468  473  469  469  467                                       
CONECT  469  468  468                                                 
CONECT  470  467  472  471                                            
CONECT  471  470                                                      
CONECT  472  470                                                      
CONECT  473  474  468                                                 
CONECT  474  475  477  473                                            
CONECT  475  476  476  479  474                                       
CONECT  476  475  475                                                 
CONECT  477  474  478                                                 
CONECT  478  477                                                      
CONECT  479  480  475                                                 
CONECT  480  483  481  479                                            
CONECT  481  482  482  480  490                                       
CONECT  482  481  481                                                 
CONECT  483  484  480                                                 
CONECT  484  485  483                                                 
CONECT  485  486  484                                                 
CONECT  486  487  487  485                                            
CONECT  487  489  488  486  486                                       
CONECT  488  487                                                      
CONECT  489  487                                                      
CONECT  490  481  491                                                 
CONECT  491  490  492  494                                            
CONECT  492  493  493  491  497                                       
CONECT  493  492  492                                                 
CONECT  494  491  495  496                                            
CONECT  495  494                                                      
CONECT  496  494                                                      
CONECT  497  492  498                                                 
CONECT  498  499  497  501                                            
CONECT  499  505  500  500  498                                       
CONECT  500  499  499                                                 
CONECT  501  498  502                                                 
CONECT  502  501  504  503                                            
CONECT  503  502                                                      
CONECT  504  502                                                      
CONECT  505  506  499                                                 
CONECT  506  507  509  505                                            
CONECT  507  508  508  514  506                                       
CONECT  508  507  507                                                 
CONECT  509  510  506                                                 
CONECT  510  511  509                                                 
CONECT  511  512  512  510  513                                       
CONECT  512  511  511                                                 
CONECT  513  511                                                      
CONECT  514  515  507                                                 
CONECT  515  516  514  518                                            
CONECT  516  517  517  515  520                                       
CONECT  517  516  516                                                 
CONECT  518  519  515                                                 
CONECT  519  518                                                      
CONECT  520  516  521                                                 
CONECT  521  522  520  524                                            
CONECT  522  523  523  528  521                                       
CONECT  523  522  522                                                 
CONECT  524  521  526  525                                            
CONECT  525  524  527                                                 
CONECT  526  524                                                      
CONECT  527  525                                                      
CONECT  528  529  522                                                 
CONECT  529  530  532  528                                            
CONECT  530  531  531  536  529                                       
CONECT  531  530  530                                                 
CONECT  532  529  533                                                 
CONECT  533  532  535  534                                            
CONECT  534  533                                                      
CONECT  535  533                                                      
CONECT  536  537  530                                                 
CONECT  537  540  538  536                                            
CONECT  538  539  539  537  544                                       
CONECT  539  538  538                                                 
CONECT  540  541  537                                                 
CONECT  541  542  540                                                 
CONECT  542  543  541                                                 
CONECT  543  542                                                      
CONECT  544  538  545                                                 
CONECT  545  544  546  548                                            
CONECT  546  547  547  545  549                                       
CONECT  547  546  546                                                 
CONECT  548  545                                                      
CONECT  549  546  550                                                 
CONECT  550  551  549  553                                            
CONECT  551  554  552  552  550                                       
CONECT  552  551  551                                                 
CONECT  553  550                                                      
CONECT  554  555  551                                                 
CONECT  555  556  554                                                 
CONECT  556  557  557  555  558                                       
CONECT  557  556  556                                                 
CONECT  558  556  559                                                 
CONECT  559  560  558  562                                            
CONECT  560  570  561  561  559                                       
CONECT  561  560  560                                                 
CONECT  562  559  563                                                 
CONECT  563  562  564  564  565                                       
CONECT  564  563  563  566                                            
CONECT  565  563  567  567                                            
CONECT  566  564  568  568                                            
CONECT  567  565  565  568                                            
CONECT  568  566  566  567  569                                       
CONECT  569  568                                                      
CONECT  570  571  560                                                 
CONECT  571  574  570  572                                            
CONECT  572  571  579  573  573                                       
CONECT  573  572  572                                                 
CONECT  574  575  571                                                 
CONECT  575  576  574                                                 
CONECT  576  577  575                                                 
CONECT  577  578  576                                                 
CONECT  578  577                                                      
CONECT  579  572  580                                                 
CONECT  580  579  581  583                                            
CONECT  581  582  582  580  586                                       
CONECT  582  581  581                                                 
CONECT  583  580  585  584                                            
CONECT  584  583                                                      
CONECT  585  583                                                      
CONECT  586  581  587                                                 
CONECT  587  586  588                                                 
CONECT  588  587  590  589  589                                       
CONECT  589  588  588                                                 
CONECT  590  588  591                                                 
CONECT  591  590  592  594
[truncated: 271,864 more chars]
