# Supplementary material for: Conserved interfaces mediate multiple protein–protein interactions in a prokaryotic metabolon
Source: Mol Syst Biol. 2025 Sep 3;21(11):1490–521. doi: 10.1038/s44320-025-00139-9 (PMC12583656; doi:10.1038/s44320-025-00139-9)
Supplement: Supplementary file 12 — Source data Fig. 7 [file 44320_2025_139_MOESM12_ESM.zip › Figure7_data/Fig7A/8_9.pdb]

COMPND    6b488979c1cd3ad5 
AUTHOR    GENERATED BY OPEN BABEL 3.1.1
ATOM      1  N   MET A   1     -20.540 -15.866 -17.762  1.00  0.00           N  
ATOM      2  CA  MET A   1     -19.199 -15.279 -17.857  1.00  0.00           C  
ATOM      3  C   MET A   1     -18.181 -16.397 -18.030  1.00  0.00           C  
ATOM      4  O   MET A   1     -18.355 -17.461 -17.444  1.00  0.00           O  
ATOM      5  CB  MET A   1     -18.924 -14.434 -16.605  1.00  0.00           C  
ATOM      6  CG  MET A   1     -17.526 -13.833 -16.555  1.00  0.00           C  
ATOM      7  SD  MET A   1     -17.205 -12.900 -15.031  1.00  0.00           S  
ATOM      8  CE  MET A   1     -18.096 -11.379 -15.353  1.00  0.00           C  
ATOM      9  N   ILE A   2     -17.139 -16.172 -18.829  1.00  0.00           N  
ATOM     10  CA  ILE A   2     -15.968 -17.056 -18.915  1.00  0.00           C  
ATOM     11  C   ILE A   2     -14.813 -16.365 -18.202  1.00  0.00           C  
ATOM     12  O   ILE A   2     -14.535 -15.201 -18.469  1.00  0.00           O  
ATOM     13  CB  ILE A   2     -15.631 -17.397 -20.382  1.00  0.00           C  
ATOM     14  CG1 ILE A   2     -16.777 -18.222 -21.011  1.00  0.00           C  
ATOM     15  CG2 ILE A   2     -14.298 -18.169 -20.474  1.00  0.00           C  
ATOM     16  CD1 ILE A   2     -16.657 -18.406 -22.531  1.00  0.00           C  
ATOM     17  N   SER A   3     -14.144 -17.090 -17.312  1.00  0.00           N  
ATOM     18  CA  SER A   3     -12.977 -16.628 -16.587  1.00  0.00           C  
ATOM     19  C   SER A   3     -11.808 -17.583 -16.806  1.00  0.00           C  
ATOM     20  O   SER A   3     -11.997 -18.794 -16.848  1.00  0.00           O  
ATOM     21  CB  SER A   3     -13.276 -16.497 -15.093  1.00  0.00           C  
ATOM     22  OG  SER A   3     -14.394 -15.652 -14.876  1.00  0.00           O  
ATOM     23  N   LEU A   4     -10.597 -17.049 -16.940  1.00  0.00           N  
ATOM     24  CA  LEU A   4      -9.374 -17.846 -16.929  1.00  0.00           C  
ATOM     25  C   LEU A   4      -8.753 -17.752 -15.531  1.00  0.00           C  
ATOM     26  O   LEU A   4      -8.751 -16.686 -14.933  1.00  0.00           O  
ATOM     27  CB  LEU A   4      -8.391 -17.356 -18.011  1.00  0.00           C  
ATOM     28  CG  LEU A   4      -8.681 -17.856 -19.441  1.00  0.00           C  
ATOM     29  CD1 LEU A   4     -10.043 -17.444 -19.989  1.00  0.00           C  
ATOM     30  CD2 LEU A   4      -7.629 -17.296 -20.407  1.00  0.00           C  
ATOM     31  N   ILE A   5      -8.221 -18.861 -15.025  1.00  0.00           N  
ATOM     32  CA  ILE A   5      -7.416 -18.877 -13.800  1.00  0.00           C  
ATOM     33  C   ILE A   5      -6.072 -19.542 -14.087  1.00  0.00           C  
ATOM     34  O   ILE A   5      -6.042 -20.653 -14.607  1.00  0.00           O  
ATOM     35  CB  ILE A   5      -8.184 -19.478 -12.608  1.00  0.00           C  
ATOM     36  CG1 ILE A   5      -7.374 -19.325 -11.313  1.00  0.00           C  
ATOM     37  CG2 ILE A   5      -8.599 -20.941 -12.847  1.00  0.00           C  
ATOM     38  CD1 ILE A   5      -8.199 -19.579 -10.036  1.00  0.00           C  
ATOM     39  N   ALA A   6      -4.967 -18.857 -13.788  1.00  0.00           N  
ATOM     40  CA  ALA A   6      -3.623 -19.310 -14.085  1.00  0.00           C  
ATOM     41  C   ALA A   6      -2.620 -18.832 -13.024  1.00  0.00           C  
ATOM     42  O   ALA A   6      -2.779 -17.764 -12.447  1.00  0.00           O  
ATOM     43  CB  ALA A   6      -3.228 -18.802 -15.477  1.00  0.00           C  
ATOM     44  N   ALA A   7      -1.578 -19.636 -12.809  1.00  0.00           N  
ATOM     45  CA  ALA A   7      -0.390 -19.231 -12.070  1.00  0.00           C  
ATOM     46  C   ALA A   7       0.742 -18.973 -13.062  1.00  0.00           C  
ATOM     47  O   ALA A   7       1.009 -19.812 -13.921  1.00  0.00           O  
ATOM     48  CB  ALA A   7      -0.054 -20.326 -11.053  1.00  0.00           C  
ATOM     49  N   LEU A   8       1.373 -17.801 -12.969  1.00  0.00           N  
ATOM     50  CA  LEU A   8       2.378 -17.301 -13.898  1.00  0.00           C  
ATOM     51  C   LEU A   8       3.670 -17.011 -13.139  1.00  0.00           C  
ATOM     52  O   LEU A   8       3.676 -16.208 -12.206  1.00  0.00           O  
ATOM     53  CB  LEU A   8       1.895 -16.004 -14.588  1.00  0.00           C  
ATOM     54  CG  LEU A   8       0.690 -16.139 -15.558  1.00  0.00           C  
ATOM     55  CD1 LEU A   8      -0.640 -16.321 -14.848  1.00  0.00           C  
ATOM     56  CD2 LEU A   8       0.574 -14.860 -16.390  1.00  0.00           C  
ATOM     57  N   ALA A   9       4.777 -17.625 -13.554  1.00  0.00           N  
ATOM     58  CA  ALA A   9       6.100 -17.180 -13.134  1.00  0.00           C  
ATOM     59  C   ALA A   9       6.516 -15.899 -13.890  1.00  0.00           C  
ATOM     60  O   ALA A   9       5.741 -15.330 -14.669  1.00  0.00           O  
ATOM     61  CB  ALA A   9       7.085 -18.336 -13.333  1.00  0.00           C  
ATOM     62  N   VAL A  10       7.744 -15.450 -13.676  1.00  0.00           N  
ATOM     63  CA  VAL A  10       8.365 -14.399 -14.486  1.00  0.00           C  
ATOM     64  C   VAL A  10       8.262 -14.764 -15.978  1.00  0.00           C  
ATOM     65  O   VAL A  10       8.284 -15.938 -16.343  1.00  0.00           O  
ATOM     66  CB  VAL A  10       9.817 -14.158 -14.035  1.00  0.00           C  
ATOM     67  CG1 VAL A  10      10.538 -13.116 -14.887  1.00  0.00           C  
ATOM     68  CG2 VAL A  10       9.848 -13.655 -12.583  1.00  0.00           C  
ATOM     69  N   ASP A  11       8.077 -13.751 -16.826  1.00  0.00           N  
ATOM     70  CA  ASP A  11       7.837 -13.877 -18.272  1.00  0.00           C  
ATOM     71  C   ASP A  11       6.629 -14.750 -18.655  1.00  0.00           C  
ATOM     72  O   ASP A  11       6.569 -15.342 -19.730  1.00  0.00           O  
ATOM     73  CB  ASP A  11       9.133 -14.225 -19.023  1.00  0.00           C  
ATOM     74  CG  ASP A  11      10.166 -13.095 -18.929  1.00  0.00           C  
ATOM     75  OD1 ASP A  11       9.739 -11.912 -18.975  1.00  0.00           O  
ATOM     76  OD2 ASP A  11      11.363 -13.432 -18.832  1.00  0.00           O  
ATOM     77  N   ARG A  12       5.629 -14.787 -17.784  1.00  0.00           N  
ATOM     78  CA  ARG A  12       4.362 -15.512 -17.984  1.00  0.00           C  
ATOM     79  C   ARG A  12       4.517 -17.019 -18.200  1.00  0.00           C  
ATOM     80  O   ARG A  12       3.630 -17.640 -18.766  1.00  0.00           O  
ATOM     81  CB  ARG A  12       3.518 -14.863 -19.099  1.00  0.00           C  
ATOM     82  CG  ARG A  12       3.220 -13.377 -18.870  1.00  0.00           C  
ATOM     83  CD  ARG A  12       2.344 -12.832 -19.997  1.00  0.00           C  
ATOM     84  NE  ARG A  12       3.082 -12.873 -21.264  1.00  0.00           N  
ATOM     85  CZ  ARG A  12       3.301 -11.878 -22.090  1.00  0.00           C  
ATOM     86  NH1 ARG A  12       2.845 -10.687 -21.881  1.00  0.00           N  
ATOM     87  NH2 ARG A  12       3.998 -12.067 -23.162  1.00  0.00           N  
ATOM     88  N   VAL A  13       5.592 -17.614 -17.723  1.00  0.00           N  
ATOM     89  CA  VAL A  13       5.754 -19.069 -17.723  1.00  0.00           C  
ATOM     90  C   VAL A  13       4.652 -19.690 -16.862  1.00  0.00           C  
ATOM     91  O   VAL A  13       4.472 -19.306 -15.716  1.00  0.00           O  
ATOM     92  CB  VAL A  13       7.153 -19.473 -17.235  1.00  0.00           C  
ATOM     93  CG1 VAL A  13       7.299 -20.995 -17.141  1.00  0.00           C  
ATOM     94  CG2 VAL A  13       8.240 -18.959 -18.187  1.00  0.00           C  
ATOM     95  N   ILE A  14       3.920 -20.654 -17.414  1.00  0.00           N  
ATOM     96  CA  ILE A  14       2.835 -21.368 -16.713  1.00  0.00           C  
ATOM     97  C   ILE A  14       3.118 -22.849 -16.506  1.00  0.00           C  
ATOM     98  O   ILE A  14       2.386 -23.525 -15.774  1.00  0.00           O  
ATOM     99  CB  ILE A  14       1.480 -21.156 -17.417  1.00  0.00           C  
ATOM    100  CG1 ILE A  14       1.502 -21.638 -18.886  1.00  0.00           C  
ATOM    101  CG2 ILE A  14       1.052 -19.684 -17.309  1.00  0.00           C  
ATOM    102  CD1 ILE A  14       0.120 -21.653 -19.538  1.00  0.00           C  
ATOM    103  N   GLY A  15       4.146 -23.383 -17.134  1.00  0.00           N  
ATOM    104  CA  GLY A  15       4.504 -24.783 -16.999  1.00  0.00           C  
ATOM    105  C   GLY A  15       5.759 -25.143 -17.779  1.00  0.00           C  
ATOM    106  O   GLY A  15       6.158 -24.456 -18.720  1.00  0.00           O  
ATOM    107  N   MET A  16       6.350 -26.271 -17.385  1.00  0.00           N  
ATOM    108  CA  MET A  16       7.478 -26.918 -18.036  1.00  0.00           C  
ATOM    109  C   MET A  16       7.214 -28.422 -18.022  1.00  0.00           C  
ATOM    110  O   MET A  16       6.900 -28.986 -16.974  1.00  0.00           O  
ATOM    111  CB  MET A  16       8.759 -26.555 -17.281  1.00  0.00           C  
ATOM    112  CG  MET A  16      10.015 -27.057 -17.985  1.00  0.00           C  
ATOM    113  SD  MET A  16      11.524 -26.599 -17.091  1.00  0.00           S  
ATOM    114  CE  MET A  16      12.771 -27.251 -18.218  1.00  0.00           C  
ATOM    115  N   GLU A  17       7.265 -29.073 -19.182  1.00  0.00           N  
ATOM    116  CA  GLU A  17       7.021 -30.516 -19.334  1.00  0.00           C  
ATOM    117  C   GLU A  17       5.730 -31.022 -18.635  1.00  0.00           C  
ATOM    118  O   GLU A  17       5.706 -32.063 -18.001  1.00  0.00           O  
ATOM    119  CB  GLU A  17       8.258 -31.334 -18.932  1.00  0.00           C  
ATOM    120  CG  GLU A  17       9.506 -31.004 -19.763  1.00  0.00           C  
ATOM    121  CD  GLU A  17      10.653 -31.999 -19.515  1.00  0.00           C  
ATOM    122  OE1 GLU A  17      11.562 -32.058 -20.365  1.00  0.00           O  
ATOM    123  OE2 GLU A  17      10.604 -32.725 -18.499  1.00  0.00           O  
ATOM    124  N   ASN A  18       4.635 -30.265 -18.759  1.00  0.00           N  
ATOM    125  CA  ASN A  18       3.338 -30.552 -18.133  1.00  0.00           C  
ATOM    126  C   ASN A  18       3.286 -30.457 -16.591  1.00  0.00           C  
ATOM    127  O   ASN A  18       2.257 -30.802 -16.005  1.00  0.00           O  
ATOM    128  CB  ASN A  18       2.756 -31.886 -18.636  1.00  0.00           C  
ATOM    129  CG  ASN A  18       2.648 -31.996 -20.139  1.00  0.00           C  
ATOM    130  OD1 ASN A  18       2.256 -31.080 -20.835  1.00  0.00           O  
ATOM    131  ND2 ASN A  18       2.959 -33.150 -20.682  1.00  0.00           N  
ATOM    132  N   ALA A  19       4.327 -29.958 -15.940  1.00  0.00           N  
ATOM    133  CA  ALA A  19       4.337 -29.685 -14.511  1.00  0.00           C  
ATOM    134  C   ALA A  19       4.429 -28.177 -14.240  1.00  0.00           C  
ATOM    135  O   ALA A  19       4.962 -27.408 -15.033  1.00  0.00           O  
ATOM    136  CB  ALA A  19       5.463 -30.478 -13.847  1.00  0.00           C  
ATOM    137  N   MET A  20       3.920 -27.753 -13.081  1.00  0.00           N  
ATOM    138  CA  MET A  20       4.249 -26.429 -12.562  1.00  0.00           C  
ATOM    139  C   MET A  20       5.630 -26.500 -11.903  1.00  0.00           C  
ATOM    140  O   MET A  20       5.828 -27.354 -11.039  1.00  0.00           O  
ATOM    141  CB  MET A  20       3.186 -25.948 -11.564  1.00  0.00           C  
ATOM    142  CG  MET A  20       1.855 -25.628 -12.257  1.00  0.00           C  
ATOM    143  SD  MET A  20       0.579 -24.879 -11.188  1.00  0.00           S  
ATOM    144  CE  MET A  20       0.244 -26.217 -10.028  1.00  0.00           C  
ATOM    145  N   PRO A  21       6.580 -25.623 -12.267  1.00  0.00           N  
ATOM    146  CA  PRO A  21       7.952 -25.673 -11.752  1.00  0.00           C  
ATOM    147  C   PRO A  21       8.101 -25.062 -10.344  1.00  0.00           C  
ATOM    148  O   PRO A  21       9.194 -24.653  -9.947  1.00  0.00           O  
ATOM    149  CB  PRO A  21       8.786 -24.973 -12.835  1.00  0.00           C  
ATOM    150  CG  PRO A  21       7.821 -23.934 -13.399  1.00  0.00           C  
ATOM    151  CD  PRO A  21       6.463 -24.629 -13.319  1.00  0.00           C  
ATOM    152  N   TRP A  22       7.022 -24.981  -9.574  1.00  0.00           N  
ATOM    153  CA  TRP A  22       6.991 -24.453  -8.213  1.00  0.00           C  
ATOM    154  C   TRP A  22       5.976 -25.205  -7.350  1.00  0.00           C  
ATOM    155  O   TRP A  22       5.099 -25.917  -7.849  1.00  0.00           O  
ATOM    156  CB  TRP A  22       6.654 -22.958  -8.235  1.00  0.00           C  
ATOM    157  CG  TRP A  22       5.402 -22.617  -8.968  1.00  0.00           C  
ATOM    158  CD1 TRP A  22       4.131 -22.755  -8.520  1.00  0.00           C  
ATOM    159  CD2 TRP A  22       5.284 -22.126 -10.345  1.00  0.00           C  
ATOM    160  NE1 TRP A  22       3.235 -22.397  -9.519  1.00  0.00           N  
ATOM    161  CE2 TRP A  22       3.900 -22.001 -10.658  1.00  0.00           C  
ATOM    162  CE3 TRP A  22       6.217 -21.793 -11.342  1.00  0.00           C  
ATOM    163  CZ2 TRP A  22       3.455 -21.568 -11.926  1.00  0.00           C  
ATOM    164  CZ3 TRP A  22       5.775 -21.351 -12.596  1.00  0.00           C  
ATOM    165  CH2 TRP A  22       4.409 -21.245 -12.893  1.00  0.00           C  
ATOM    166  N   ASN A  23       6.059 -25.014  -6.035  1.00  0.00           N  
ATOM    167  CA  ASN A  23       5.130 -25.597  -5.079  1.00  0.00           C  
ATOM    168  C   ASN A  23       4.586 -24.498  -4.158  1.00  0.00           C  
ATOM    169  O   ASN A  23       5.284 -24.032  -3.257  1.00  0.00           O  
ATOM    170  CB  ASN A  23       5.836 -26.752  -4.345  1.00  0.00           C  
ATOM    171  CG  ASN A  23       4.856 -27.718  -3.696  1.00  0.00           C  
ATOM    172  OD1 ASN A  23       3.654 -27.651  -3.850  1.00  0.00           O  
ATOM    173  ND2 ASN A  23       5.361 -28.684  -2.966  1.00  0.00           N  
ATOM    174  N   LEU A  24       3.351 -24.081  -4.402  1.00  0.00           N  
ATOM    175  CA  LEU A  24       2.676 -22.998  -3.685  1.00  0.00           C  
ATOM    176  C   LEU A  24       1.327 -23.486  -3.135  1.00  0.00           C  
ATOM    177  O   LEU A  24       0.296 -23.371  -3.809  1.00  0.00           O  
ATOM    178  CB  LEU A  24       2.521 -21.783  -4.605  1.00  0.00           C  
ATOM    179  CG  LEU A  24       3.836 -21.067  -4.970  1.00  0.00           C  
ATOM    180  CD1 LEU A  24       3.541 -19.971  -5.980  1.00  0.00           C  
ATOM    181  CD2 LEU A  24       4.509 -20.410  -3.770  1.00  0.00           C  
ATOM    182  N   PRO A  25       1.285 -24.001  -1.893  1.00  0.00           N  
ATOM    183  CA  PRO A  25       0.034 -24.401  -1.249  1.00  0.00           C  
ATOM    184  C   PRO A  25      -1.011 -23.282  -1.179  1.00  0.00           C  
ATOM    185  O   PRO A  25      -2.213 -23.546  -1.276  1.00  0.00           O  
ATOM    186  CB  PRO A  25       0.437 -24.868   0.157  1.00  0.00           C  
ATOM    187  CG  PRO A  25       1.883 -25.308  -0.005  1.00  0.00           C  
ATOM    188  CD  PRO A  25       2.433 -24.348  -1.065  1.00  0.00           C  
ATOM    189  N   ALA A  26      -0.565 -22.030  -1.040  1.00  0.00           N  
ATOM    190  CA  ALA A  26      -1.436 -20.870  -1.028  1.00  0.00           C  
ATOM    191  C   ALA A  26      -2.141 -20.651  -2.374  1.00  0.00           C  
ATOM    192  O   ALA A  26      -3.345 -20.390  -2.395  1.00  0.00           O  
ATOM    193  CB  ALA A  26      -0.610 -19.652  -0.624  1.00  0.00           C  
ATOM    194  N   ASP A  27      -1.441 -20.854  -3.496  1.00  0.00           N  
ATOM    195  CA  ASP A  27      -2.040 -20.792  -4.829  1.00  0.00           C  
ATOM    196  C   ASP A  27      -3.060 -21.925  -5.039  1.00  0.00           C  
ATOM    197  O   ASP A  27      -4.167 -21.693  -5.522  1.00  0.00           O  
ATOM    198  CB  ASP A  27      -0.955 -20.821  -5.907  1.00  0.00           C  
ATOM    199  CG  ASP A  27      -1.612 -20.740  -7.289  1.00  0.00           C  
ATOM    200  OD1 ASP A  27      -2.271 -19.715  -7.557  1.00  0.00           O  
ATOM    201  OD2 ASP A  27      -1.544 -21.737  -8.039  1.00  0.00           O  
ATOM    202  N   LEU A  28      -2.767 -23.134  -4.555  1.00  0.00           N  
ATOM    203  CA  LEU A  28      -3.730 -24.231  -4.596  1.00  0.00           C  
ATOM    204  C   LEU A  28      -4.999 -23.930  -3.781  1.00  0.00           C  
ATOM    205  O   LEU A  28      -6.114 -24.295  -4.188  1.00  0.00           O  
ATOM    206  CB  LEU A  28      -3.064 -25.527  -4.078  1.00  0.00           C  
ATOM    207  CG  LEU A  28      -1.914 -26.058  -4.953  1.00  0.00           C  
ATOM    208  CD1 LEU A  28      -1.282 -27.275  -4.264  1.00  0.00           C  
ATOM    209  CD2 LEU A  28      -2.400 -26.493  -6.333  1.00  0.00           C  
ATOM    210  N   ALA A  29      -4.866 -23.251  -2.647  1.00  0.00           N  
ATOM    211  CA  ALA A  29      -6.000 -22.806  -1.844  1.00  0.00           C  
ATOM    212  C   ALA A  29      -6.808 -21.714  -2.555  1.00  0.00           C  
ATOM    213  O   ALA A  29      -8.039 -21.795  -2.615  1.00  0.00           O  
ATOM    214  CB  ALA A  29      -5.484 -22.356  -0.471  1.00  0.00           C  
ATOM    215  N   TRP A  30      -6.123 -20.737  -3.162  1.00  0.00           N  
ATOM    216  CA  TRP A  30      -6.720 -19.692  -4.001  1.00  0.00           C  
ATOM    217  C   TRP A  30      -7.480 -20.287  -5.184  1.00  0.00           C  
ATOM    218  O   TRP A  30      -8.657 -19.998  -5.389  1.00  0.00           O  
ATOM    219  CB  TRP A  30      -5.600 -18.770  -4.490  1.00  0.00           C  
ATOM    220  CG  TRP A  30      -6.021 -17.795  -5.546  1.00  0.00           C  
ATOM    221  CD1 TRP A  30      -5.830 -17.901  -6.877  1.00  0.00           C  
ATOM    222  CD2 TRP A  30      -6.705 -16.522  -5.347  1.00  0.00           C  
ATOM    223  NE1 TRP A  30      -6.336 -16.775  -7.522  1.00  0.00           N  
ATOM    224  CE2 TRP A  30      -6.878 -15.909  -6.616  1.00  0.00           C  
ATOM    225  CE3 TRP A  30      -7.171 -15.836  -4.204  1.00  0.00           C  
ATOM    226  CZ2 TRP A  30      -7.486 -14.646  -6.750  1.00  0.00           C  
ATOM    227  CZ3 TRP A  30      -7.776 -14.578  -4.343  1.00  0.00           C  
ATOM    228  CH2 TRP A  30      -7.931 -13.991  -5.606  1.00  0.00           C  
ATOM    229  N   PHE A  31      -6.838 -21.197  -5.915  1.00  0.00           N  
ATOM    230  CA  PHE A  31      -7.429 -21.930  -7.027  1.00  0.00           C  
ATOM    231  C   PHE A  31      -8.692 -22.684  -6.592  1.00  0.00           C  
ATOM    232  O   PHE A  31      -9.754 -22.568  -7.224  1.00  0.00           O  
ATOM    233  CB  PHE A  31      -6.378 -22.894  -7.587  1.00  0.00           C  
ATOM    234  CG  PHE A  31      -6.923 -23.776  -8.686  1.00  0.00           C  
ATOM    235  CD1 PHE A  31      -7.428 -25.067  -8.404  1.00  0.00           C  
ATOM    236  CD2 PHE A  31      -6.958 -23.293 -10.011  1.00  0.00           C  
ATOM    237  CE1 PHE A  31      -7.949 -25.859  -9.426  1.00  0.00           C  
ATOM    238  CE2 PHE A  31      -7.481 -24.094 -11.040  1.00  0.00           C  
ATOM    239  CZ  PHE A  31      -7.974 -25.374 -10.747  1.00  0.00           C  
ATOM    240  N   LYS A  32      -8.628 -23.413  -5.486  1.00  0.00           N  
ATOM    241  CA  LYS A  32      -9.786 -24.117  -4.945  1.00  0.00           C  
ATOM    242  C   LYS A  32     -10.923 -23.165  -4.594  1.00  0.00           C  
ATOM    243  O   LYS A  32     -12.056 -23.427  -4.971  1.00  0.00           O  
ATOM    244  CB  LYS A  32      -9.361 -24.977  -3.747  1.00  0.00           C  
ATOM    245  CG  LYS A  32     -10.525 -25.847  -3.226  1.00  0.00           C  
ATOM    246  CD  LYS A  32     -10.059 -26.695  -2.035  1.00  0.00           C  
ATOM    247  CE  LYS A  32     -11.225 -27.515  -1.485  1.00  0.00           C  
ATOM    248  NZ  LYS A  32     -10.835 -28.276  -0.271  1.00  0.00           N  
ATOM    249  N   ARG A  33     -10.630 -22.065  -3.915  1.00  0.00           N  
ATOM    250  CA  ARG A  33     -11.620 -21.063  -3.499  1.00  0.00           C  
ATOM    251  C   ARG A  33     -12.364 -20.459  -4.687  1.00  0.00           C  
ATOM    252  O   ARG A  33     -13.580 -20.338  -4.642  1.00  0.00           O  
ATOM    253  CB  ARG A  33     -10.922 -19.973  -2.660  1.00  0.00           C  
ATOM    254  CG  ARG A  33     -11.915 -18.996  -2.004  1.00  0.00           C  
ATOM    255  CD  ARG A  33     -11.212 -17.943  -1.130  1.00  0.00           C  
ATOM    256  NE  ARG A  33     -10.675 -16.824  -1.914  1.00  0.00           N  
ATOM    257  CZ  ARG A  33      -9.929 -15.821  -1.446  1.00  0.00           C  
ATOM    258  NH1 ARG A  33      -9.498 -15.790  -0.225  1.00  0.00           N  
ATOM    259  NH2 ARG A  33      -9.610 -14.812  -2.200  1.00  0.00           N  
ATOM    260  N   ASN A  34     -11.643 -20.137  -5.763  1.00  0.00           N  
ATOM    261  CA  ASN A  34     -12.212 -19.466  -6.933  1.00  0.00           C  
ATOM    262  C   ASN A  34     -12.875 -20.418  -7.942  1.00  0.00           C  
ATOM    263  O   ASN A  34     -13.660 -19.956  -8.768  1.00  0.00           O  
ATOM    264  CB  ASN A  34     -11.131 -18.581  -7.569  1.00  0.00           C  
ATOM    265  CG  ASN A  34     -10.803 -17.398  -6.666  1.00  0.00           C  
ATOM    266  OD1 ASN A  34     -11.677 -16.672  -6.223  1.00  0.00           O  
ATOM    267  ND2 ASN A  34      -9.552 -17.216  -6.321  1.00  0.00           N  
ATOM    268  N   THR A  35     -12.617 -21.722  -7.862  1.00  0.00           N  
ATOM    269  CA  THR A  35     -13.188 -22.716  -8.790  1.00  0.00           C  
ATOM    270  C   THR A  35     -14.250 -23.623  -8.158  1.00  0.00           C  
ATOM    271  O   THR A  35     -14.959 -24.322  -8.874  1.00  0.00           O  
ATOM    272  CB  THR A  35     -12.093 -23.581  -9.439  1.00  0.00           C  
ATOM    273  OG1 THR A  35     -11.382 -24.300  -8.450  1.00  0.00           O  
ATOM    274  CG2 THR A  35     -11.090 -22.770 -10.247  1.00  0.00           C  
ATOM    275  N   LEU A  36     -14.380 -23.646  -6.834  1.00  0.00           N  
ATOM    276  CA  LEU A  36     -15.333 -24.521  -6.150  1.00  0.00           C  
ATOM    277  C   LEU A  36     -16.775 -24.189  -6.565  1.00  0.00           C  
ATOM    278  O   LEU A  36     -17.138 -23.025  -6.670  1.00  0.00           O  
ATOM    279  CB  LEU A  36     -15.128 -24.412  -4.630  1.00  0.00           C  
ATOM    280  CG  LEU A  36     -15.789 -25.558  -3.839  1.00  0.00           C  
ATOM    281  CD1 LEU A  36     -15.029 -26.879  -4.018  1.00  0.00           C  
ATOM    282  CD2 LEU A  36     -15.799 -25.238  -2.344  1.00  0.00           C  
ATOM    283  N   ASN A  37     -17.583 -25.218  -6.784  1.00  0.00           N  
ATOM    284  CA  ASN A  37     -18.964 -25.120  -7.261  1.00  0.00           C  
ATOM    285  C   ASN A  37     -19.133 -24.461  -8.640  1.00  0.00           C  
ATOM    286  O   ASN A  37     -20.244 -24.072  -9.004  1.00  0.00           O  
ATOM    287  CB  ASN A  37     -19.863 -24.479  -6.180  1.00  0.00           C  
ATOM    288  CG  ASN A  37     -19.829 -25.216  -4.852  1.00  0.00           C  
ATOM    289  OD1 ASN A  37     -19.730 -26.421  -4.772  1.00  0.00           O  
ATOM    290  ND2 ASN A  37     -19.934 -24.491  -3.759  1.00  0.00           N  
ATOM    291  N   LYS A  38     -18.062 -24.373  -9.443  1.00  0.00           N  
ATOM    292  CA  LYS A  38     -18.089 -23.868 -10.818  1.00  0.00           C  
ATOM    293  C   LYS A  38     -17.638 -24.971 -11.784  1.00  0.00           C  
ATOM    294  O   LYS A  38     -16.832 -25.819 -11.395  1.00  0.00           O  
ATOM    295  CB  LYS A  38     -17.215 -22.608 -10.946  1.00  0.00           C  
ATOM    296  CG  LYS A  38     -17.592 -21.486  -9.962  1.00  0.00           C  
ATOM    297  CD  LYS A  38     -16.644 -20.292 -10.118  1.00  0.00           C  
ATOM    298  CE  LYS A  38     -16.860 -19.240  -9.021  1.00  0.00           C  
ATOM    299  NZ  LYS A  38     -15.853 -18.167  -9.101  1.00  0.00           N  
ATOM    300  N   PRO A  39     -18.133 -24.999 -13.033  1.00  0.00           N  
ATOM    301  CA  PRO A  39     -17.554 -25.871 -14.044  1.00  0.00           C  
ATOM    302  C   PRO A  39     -16.126 -25.418 -14.368  1.00  0.00           C  
ATOM    303  O   PRO A  39     -15.847 -24.220 -14.456  1.00  0.00           O  
ATOM    304  CB  PRO A  39     -18.485 -25.786 -15.252  1.00  0.00           C  
ATOM    305  CG  PRO A  39     -19.094 -24.389 -15.119  1.00  0.00           C  
ATOM    306  CD  PRO A  39     -19.178 -24.170 -13.611  1.00  0.00           C  
ATOM    307  N   VAL A  40     -15.238 -26.400 -14.557  1.00  0.00           N  
ATOM    308  CA  VAL A  40     -13.842 -26.163 -14.924  1.00  0.00           C  
ATOM    309  C   VAL A  40     -13.546 -26.800 -16.279  1.00  0.00           C  
ATOM    310  O   VAL A  40     -13.785 -27.995 -16.474  1.00  0.00           O  
ATOM    311  CB  VAL A  40     -12.842 -26.618 -13.840  1.00  0.00           C  
ATOM    312  CG1 VAL A  40     -12.996 -25.785 -12.563  1.00  0.00           C  
ATOM    313  CG2 VAL A  40     -12.964 -28.096 -13.452  1.00  0.00           C  
ATOM    314  N   ILE A  41     -13.028 -26.007 -17.208  1.00  0.00           N  
ATOM    315  CA  ILE A  41     -12.582 -26.466 -18.524  1.00  0.00           C  
ATOM    316  C   ILE A  41     -11.057 -26.547 -18.507  1.00  0.00           C  
ATOM    317  O   ILE A  41     -10.392 -25.590 -18.126  1.00  0.00           O  
ATOM    318  CB  ILE A  41     -13.100 -25.562 -19.660  1.00  0.00           C  
ATOM    319  CG1 ILE A  41     -14.644 -25.537 -19.684  1.00  0.00           C  
ATOM    320  CG2 ILE A  41     -12.545 -26.038 -21.017  1.00  0.00           C  
ATOM    321  CD1 ILE A  41     -15.246 -24.495 -20.635  1.00  0.00           C  
ATOM    322  N   MET A  42     -10.513 -27.685 -18.949  1.00  0.00           N  
ATOM    323  CA  MET A  42      -9.072 -27.895 -19.034  1.00  0.00           C  
ATOM    324  C   MET A  42      -8.696 -28.671 -20.302  1.00  0.00           C  
ATOM    325  O   MET A  42      -9.506 -29.395 -20.877  1.00  0.00           O  
ATOM    326  CB  MET A  42      -8.568 -28.595 -17.761  1.00  0.00           C  
ATOM    327  CG  MET A  42      -9.012 -30.049 -17.638  1.00  0.00           C  
ATOM    328  SD  MET A  42      -8.732 -30.805 -16.002  1.00  0.00           S  
ATOM    329  CE  MET A  42     -10.147 -30.155 -15.111  1.00  0.00           C  
ATOM    330  N   GLY A  43      -7.445 -28.534 -20.732  1.00  0.00           N  
ATOM    331  CA  GLY A  43      -6.863 -29.364 -21.775  1.00  0.00           C  
ATOM    332  C   GLY A  43      -6.482 -30.747 -21.261  1.00  0.00           C  
ATOM    333  O   GLY A  43      -6.363 -30.979 -20.062  1.00  0.00           O  
ATOM    334  N   ARG A  44      -6.235 -31.676 -22.207  1.00  0.00           N  
ATOM    335  CA  ARG A  44      -5.855 -33.060 -21.879  1.00  0.00           C  
ATOM    336  C   ARG A  44      -4.589 -33.147 -21.032  1.00  0.00           C  
ATOM    337  O   ARG A  44      -4.575 -33.883 -20.064  1.00  0.00           O  
ATOM    338  CB  ARG A  44      -5.720 -33.852 -23.186  1.00  0.00           C  
ATOM    339  CG  ARG A  44      -5.532 -35.346 -22.903  1.00  0.00           C  
ATOM    340  CD  ARG A  44      -5.390 -36.109 -24.209  1.00  0.00           C  
ATOM    341  NE  ARG A  44      -5.322 -37.559 -23.965  1.00  0.00           N  
ATOM    342  CZ  ARG A  44      -6.177 -38.481 -24.405  1.00  0.00           C  
ATOM    343  NH1 ARG A  44      -7.172 -38.175 -25.188  1.00  0.00           N  
ATOM    344  NH2 ARG A  44      -6.024 -39.712 -24.055  1.00  0.00           N  
ATOM    345  N   HIS A  45      -3.553 -32.358 -21.335  1.00  0.00           N  
ATOM    346  CA  HIS A  45      -2.314 -32.364 -20.550  1.00  0.00           C  
ATOM    347  C   HIS A  45      -2.525 -31.891 -19.109  1.00  0.00           C  
ATOM    348  O   HIS A  45      -2.011 -32.501 -18.178  1.00  0.00           O  
ATOM    349  CB  HIS A  45      -1.253 -31.509 -21.250  1.00  0.00           C  
ATOM    350  CG  HIS A  45      -0.729 -32.142 -22.503  1.00  0.00           C  
ATOM    351  ND1 HIS A  45      -0.031 -33.331 -22.578  1.00  0.00           N  
ATOM    352  CD2 HIS A  45      -0.848 -31.681 -23.786  1.00  0.00           C  
ATOM    353  CE1 HIS A  45       0.260 -33.568 -23.870  1.00  0.00           C  
ATOM    354  NE2 HIS A  45      -0.226 -32.588 -24.630  1.00  0.00           N  
ATOM    355  N   THR A  46      -3.342 -30.877 -18.905  1.00  0.00           N  
ATOM    356  CA  THR A  46      -3.706 -30.407 -17.566  1.00  0.00           C  
ATOM    357  C   THR A  46      -4.531 -31.456 -16.806  1.00  0.00           C  
ATOM    358  O   THR A  46      -4.363 -31.619 -15.608  1.00  0.00           O  
ATOM    359  CB  THR A  46      -4.491 -29.094 -17.648  1.00  0.00           C  
ATOM    360  OG1 THR A  46      -3.777 -28.164 -18.437  1.00  0.00           O  
ATOM    361  CG2 THR A  46      -4.728 -28.439 -16.291  1.00  0.00           C  
ATOM    362  N   TRP A  47      -5.407 -32.185 -17.496  1.00  0.00           N  
ATOM    363  CA  TRP A  47      -6.120 -33.309 -16.905  1.00  0.00           C  
ATOM    364  C   TRP A  47      -5.169 -34.416 -16.448  1.00  0.00           C  
ATOM    365  O   TRP A  47      -5.278 -34.889 -15.316  1.00  0.00           O  
ATOM    366  CB  TRP A  47      -7.137 -33.847 -17.916  1.00  0.00           C  
ATOM    367  CG  TRP A  47      -7.653 -35.214 -17.572  1.00  0.00           C  
ATOM    368  CD1 TRP A  47      -7.353 -36.360 -18.225  1.00  0.00           C  
ATOM    369  CD2 TRP A  47      -8.480 -35.593 -16.446  1.00  0.00           C  
ATOM    370  NE1 TRP A  47      -7.951 -37.440 -17.584  1.00  0.00           N  
ATOM    371  CE2 TRP A  47      -8.638 -37.006 -16.478  1.00  0.00           C  
ATOM    372  CE3 TRP A  47      -9.094 -34.883 -15.390  1.00  0.00           C  
ATOM    373  CZ2 TRP A  47      -9.379 -37.703 -15.492  1.00  0.00           C  
ATOM    374  CZ3 TRP A  47      -9.842 -35.573 -14.415  1.00  0.00           C  
ATOM    375  CH2 TRP A  47      -9.971 -36.960 -14.466  1.00  0.00           C  
ATOM    376  N   GLU A  48      -4.221 -34.791 -17.312  1.00  0.00           N  
ATOM    377  CA  GLU A  48      -3.230 -35.831 -17.038  1.00  0.00           C  
ATOM    378  C   GLU A  48      -2.303 -35.444 -15.876  1.00  0.00           C  
ATOM    379  O   GLU A  48      -1.980 -36.308 -15.061  1.00  0.00           O  
ATOM    380  CB  GLU A  48      -2.445 -36.144 -18.324  1.00  0.00           C  
ATOM    381  CG  GLU A  48      -3.301 -36.941 -19.329  1.00  0.00           C  
ATOM    382  CD  GLU A  48      -2.706 -37.082 -20.749  1.00  0.00           C  
ATOM    383  OE1 GLU A  48      -3.408 -37.680 -21.601  1.00  0.00           O  
ATOM    384  OE2 GLU A  48      -1.596 -36.571 -21.002  1.00  0.00           O  
ATOM    385  N   SER A  49      -1.944 -34.165 -15.723  1.00  0.00           N  
ATOM    386  CA  SER A  49      -1.129 -33.702 -14.596  1.00  0.00           C  
ATOM    387  C   SER A  49      -1.887 -33.708 -13.267  1.00  0.00           C  
ATOM    388  O   SER A  49      -1.314 -34.013 -12.227  1.00  0.00           O  
ATOM    389  CB  SER A  49      -0.538 -32.314 -14.879  1.00  0.00           C  
ATOM    390  OG  SER A  49      -1.518 -31.298 -14.855  1.00  0.00           O  
ATOM    391  N   ILE A  50      -3.196 -33.426 -13.277  1.00  0.00           N  
ATOM    392  CA  ILE A  50      -4.042 -33.502 -12.073  1.00  0.00           C  
ATOM    393  C   ILE A  50      -4.344 -34.965 -11.705  1.00  0.00           C  
ATOM    394  O   ILE A  50      -4.411 -35.319 -10.530  1.00  0.00           O  
ATOM    395  CB  ILE A  50      -5.331 -32.673 -12.276  1.00  0.00           C  
ATOM    396  CG1 ILE A  50      -5.011 -31.170 -12.433  1.00  0.00           C  
ATOM    397  CG2 ILE A  50      -6.299 -32.855 -11.095  1.00  0.00           C  
ATOM    398  CD1 ILE A  50      -6.195 -30.341 -12.966  1.00  0.00           C  
ATOM    399  N   GLY A  51      -4.550 -35.809 -12.700  1.00  0.00           N  
ATOM    400  CA  GLY A  51      -4.726 -37.255 -12.586  1.00  0.00           C  
ATOM    401  C   GLY A  51      -6.048 -37.734 -11.977  1.00  0.00           C  
ATOM    402  O   GLY A  51      -6.304 -38.940 -11.922  1.00  0.00           O  
ATOM    403  N   ARG A  52      -6.905 -36.824 -11.492  1.00  0.00           N  
ATOM    404  CA  ARG A  52      -8.200 -37.148 -10.897  1.00  0.00           C  
ATOM    405  C   ARG A  52      -9.203 -36.001 -11.056  1.00  0.00           C  
ATOM    406  O   ARG A  52      -8.787 -34.847 -11.131  1.00  0.00           O  
ATOM    407  CB  ARG A  52      -8.019 -37.529  -9.415  1.00  0.00           C  
ATOM    408  CG  ARG A  52      -7.469 -36.379  -8.545  1.00  0.00           C  
ATOM    409  CD  ARG A  52      -7.295 -36.831  -7.093  1.00  0.00           C  
ATOM    410  NE  ARG A  52      -6.754 -35.751  -6.270  1.00  0.00           N  
ATOM    411  CZ  ARG A  52      -6.507 -35.808  -4.963  1.00  0.00           C  
ATOM    412  NH1 ARG A  52      -6.764 -36.881  -4.278  1.00  0.00           N  
ATOM    413  NH2 ARG A  52      -5.997 -34.779  -4.354  1.00  0.00           N  
ATOM    414  N   PRO A  53     -10.518 -36.277 -11.016  1.00  0.00           N  
ATOM    415  CA  PRO A  53     -11.516 -35.208 -11.036  1.00  0.00           C  
ATOM    416  C   PRO A  53     -11.345 -34.268  -9.849  1.00  0.00           C  
ATOM    417  O   PRO A  53     -11.186 -34.699  -8.699  1.00  0.00           O  
ATOM    418  CB  PRO A  53     -12.885 -35.899 -11.015  1.00  0.00           C  
ATOM    419  CG  PRO A  53     -12.588 -37.320 -11.493  1.00  0.00           C  
ATOM    420  CD  PRO A  53     -11.169 -37.572 -10.985  1.00  0.00           C  
ATOM    421  N   LEU A  54     -11.415 -32.959 -10.114  1.00  0.00           N  
ATOM    422  CA  LEU A  54     -11.446 -31.951  -9.066  1.00  0.00           C  
ATOM    423  C   LEU A  54     -12.794 -32.024  -8.334  1.00  0.00           C  
ATOM    424  O   LEU A  54     -13.835 -31.830  -8.963  1.00  0.00           O  
ATOM    425  CB  LEU A  54     -11.206 -30.568  -9.682  1.00  0.00           C  
ATOM    426  CG  LEU A  54      -9.787 -30.335 -10.226  1.00  0.00           C  
ATOM    427  CD1 LEU A  54      -9.736 -29.003 -10.970  1.00  0.00           C  
ATOM    428  CD2 LEU A  54      -8.737 -30.303  -9.106  1.00  0.00           C  
ATOM    429  N   PRO A  55     -12.816 -32.306  -7.021  1.00  0.00           N  
ATOM    430  CA  PRO A  55     -14.060 -32.476  -6.281  1.00  0.00           C  
ATOM    431  C   PRO A  55     -14.850 -31.162  -6.185  1.00  0.00           C  
ATOM    432  O   PRO A  55     -14.278 -30.071  -6.138  1.00  0.00           O  
ATOM    433  CB  PRO A  55     -13.649 -33.026  -4.907  1.00  0.00           C  
ATOM    434  CG  PRO A  55     -12.224 -32.499  -4.730  1.00  0.00           C  
ATOM    435  CD  PRO A  55     -11.666 -32.502  -6.150  1.00  0.00           C  
ATOM    436  N   GLY A  56     -16.172 -31.275  -6.155  1.00  0.00           N  
ATOM    437  CA  GLY A  56     -17.076 -30.132  -6.052  1.00  0.00           C  
ATOM    438  C   GLY A  56     -17.143 -29.254  -7.311  1.00  0.00           C  
ATOM    439  O   GLY A  56     -17.645 -28.138  -7.246  1.00  0.00           O  
ATOM    440  N   ARG A  57     -16.622 -29.750  -8.445  1.00  0.00           N  
ATOM    441  CA  ARG A  57     -16.588 -29.032  -9.725  1.00  0.00           C  
ATOM    442  C   ARG A  57     -16.979 -29.967 -10.866  1.00  0.00           C  
ATOM    443  O   ARG A  57     -16.597 -31.131 -10.857  1.00  0.00           O  
ATOM    444  CB  ARG A  57     -15.173 -28.462  -9.951  1.00  0.00           C  
ATOM    445  CG  ARG A  57     -14.872 -27.265  -9.035  1.00  0.00           C  
ATOM    446  CD  ARG A  57     -13.373 -27.040  -8.857  1.00  0.00           C  
ATOM    447  NE  ARG A  57     -12.813 -27.986  -7.872  1.00  0.00           N  
ATOM    448  CZ  ARG A  57     -11.621 -27.918  -7.306  1.00  0.00           C  
ATOM    449  NH1 ARG A  57     -10.757 -26.997  -7.635  1.00  0.00           N  
ATOM    450  NH2 ARG A  57     -11.275 -28.765  -6.386  1.00  0.00           N  
ATOM    451  N   LYS A  58     -17.700 -29.467 -11.860  1.00  0.00           N  
ATOM    452  CA  LYS A  58     -17.927 -30.193 -13.105  1.00  0.00           C  
ATOM    453  C   LYS A  58     -16.659 -30.122 -13.942  1.00  0.00           C  
ATOM    454  O   LYS A  58     -16.292 -29.050 -14.407  1.00  0.00           O  
ATOM    455  CB  LYS A  58     -19.154 -29.622 -13.828  1.00  0.00           C  
ATOM    456  CG  LYS A  58     -19.523 -30.461 -15.049  1.00  0.00           C  
ATOM    457  CD  LYS A  58     -20.817 -29.934 -15.696  1.00  0.00           C  
ATOM    458  CE  LYS A  58     -21.244 -30.843 -16.856  1.00  0.00           C  
ATOM    459  NZ  LYS A  58     -22.489 -30.366 -17.495  1.00  0.00           N  
ATOM    460  N   ASN A  59     -15.961 -31.252 -14.116  1.00  0.00           N  
ATOM    461  CA  ASN A  59     -14.710 -31.312 -14.865  1.00  0.00           C  
ATOM    462  C   ASN A  59     -15.017 -31.551 -16.345  1.00  0.00           C  
ATOM    463  O   ASN A  59     -15.669 -32.541 -16.682  1.00  0.00           O  
ATOM    464  CB  ASN A  59     -13.802 -32.411 -14.294  1.00  0.00           C  
ATOM    465  CG  ASN A  59     -13.265 -32.131 -12.896  1.00  0.00           C  
ATOM    466  OD1 ASN A  59     -12.070 -31.985 -12.681  1.00  0.00           O  
ATOM    467  ND2 ASN A  59     -14.104 -32.082 -11.895  1.00  0.00           N  
ATOM    468  N   ILE A  60     -14.556 -30.654 -17.218  1.00  0.00           N  
ATOM    469  CA  ILE A  60     -14.754 -30.712 -18.662  1.00  0.00           C  
ATOM    470  C   ILE A  60     -13.376 -30.699 -19.324  1.00  0.00           C  
ATOM    471  O   ILE A  60     -12.606 -29.758 -19.141  1.00  0.00           O  
ATOM    472  CB  ILE A  60     -15.639 -29.543 -19.149  1.00  0.00           C  
ATOM    473  CG1 ILE A  60     -17.027 -29.600 -18.473  1.00  0.00           C  
ATOM    474  CG2 ILE A  60     -15.783 -29.576 -20.676  1.00  0.00           C  
ATOM    475  CD1 ILE A  60     -17.835 -28.310 -18.628  1.00  0.00           C  
ATOM    476  N   ILE A  61     -13.062 -31.754 -20.089  1.00  0.00           N  
ATOM    477  CA  ILE A  61     -11.761 -31.915 -20.727  1.00  0.00           C  
ATOM    478  C   ILE A  61     -11.901 -31.630 -22.216  1.00  0.00           C  
ATOM    479  O   ILE A  61     -12.609 -32.352 -22.927  1.00  0.00           O  
ATOM    480  CB  ILE A  61     -11.164 -33.317 -20.470  1.00  0.00           C  
ATOM    481  CG1 ILE A  61     -11.323 -33.824 -19.017  1.00  0.00           C  
ATOM    482  CG2 ILE A  61      -9.680 -33.313 -20.880  1.00  0.00           C  
ATOM    483  CD1 ILE A  61     -10.785 -32.902 -17.928  1.00  0.00           C  
ATOM    484  N   LEU A  62     -11.218 -30.598 -22.698  1.00  0.00           N  
ATOM    485  CA  LEU A  62     -11.136 -30.269 -24.113  1.00  0.00           C  
ATOM    486  C   LEU A  62     -10.014 -31.082 -24.767  1.00  0.00           C  
ATOM    487  O   LEU A  62      -8.834 -30.857 -24.508  1.00  0.00           O  
ATOM    488  CB  LEU A  62     -10.957 -28.749 -24.261  1.00  0.00           C  
ATOM    489  CG  LEU A  62     -10.939 -28.261 -25.728  1.00  0.00           C  
ATOM    490  CD1 LEU A  62     -12.263 -28.512 -26.430  1.00  0.00           C  
ATOM    491  CD2 LEU A  62     -10.657 -26.765 -25.771  1.00  0.00           C  
ATOM    492  N   SER A  63     -10.377 -32.039 -25.627  1.00  0.00           N  
ATOM    493  CA  SER A  63      -9.429 -32.889 -26.345  1.00  0.00           C  
ATOM    494  C   SER A  63      -9.997 -33.320 -27.697  1.00  0.00           C  
ATOM    495  O   SER A  63     -11.151 -33.732 -27.797  1.00  0.00           O  
ATOM    496  CB  SER A  63      -9.110 -34.131 -25.506  1.00  0.00           C  
ATOM    497  OG  SER A  63      -8.172 -34.953 -26.173  1.00  0.00           O  
ATOM    498  N   SER A  64      -9.148 -33.304 -28.730  1.00  0.00           N  
ATOM    499  CA  SER A  64      -9.510 -33.881 -30.030  1.00  0.00           C  
ATOM    500  C   SER A  64      -9.577 -35.411 -30.014  1.00  0.00           C  
ATOM    501  O   SER A  64     -10.186 -36.018 -30.894  1.00  0.00           O  
ATOM    502  CB  SER A  64      -8.500 -33.410 -31.085  1.00  0.00           C  
ATOM    503  OG  SER A  64      -7.180 -33.707 -30.676  1.00  0.00           O  
ATOM    504  N   GLN A  65      -8.968 -36.038 -28.995  1.00  0.00           N  
ATOM    505  CA  GLN A  65      -8.943 -37.487 -28.833  1.00  0.00           C  
ATOM    506  C   GLN A  65     -10.126 -37.990 -27.986  1.00  0.00           C  
ATOM    507  O   GLN A  65     -10.688 -37.228 -27.199  1.00  0.00           O  
ATOM    508  CB  GLN A  65      -7.607 -37.921 -28.219  1.00  0.00           C  
ATOM    509  CG  GLN A  65      -6.401 -37.588 -29.122  1.00  0.00           C  
ATOM    510  CD  GLN A  65      -5.114 -38.241 -28.620  1.00  0.00           C  
ATOM    511  OE1 GLN A  65      -5.078 -38.941 -27.621  1.00  0.00           O  
ATOM    512  NE2 GLN A  65      -4.010 -38.046 -29.301  1.00  0.00           N  
ATOM    513  N   PRO A  66     -10.480 -39.287 -28.100  1.00  0.00           N  
ATOM    514  CA  PRO A  66     -11.505 -39.889 -27.261  1.00  0.00           C  
ATOM    515  C   PRO A  66     -11.186 -39.754 -25.766  1.00  0.00           C  
ATOM    516  O   PRO A  66     -10.022 -39.780 -25.361  1.00  0.00           O  
ATOM    517  CB  PRO A  66     -11.585 -41.361 -27.678  1.00  0.00           C  
ATOM    518  CG  PRO A  66     -11.016 -41.365 -29.095  1.00  0.00           C  
ATOM    519  CD  PRO A  66      -9.971 -40.262 -29.051  1.00  0.00           C  
ATOM    520  N   GLY A  67     -12.231 -39.642 -24.960  1.00  0.00           N  
ATOM    521  CA  GLY A  67     -12.127 -39.653 -23.512  1.00  0.00           C  
ATOM    522  C   GLY A  67     -11.599 -40.986 -22.980  1.00  0.00           C  
ATOM    523  O   GLY A  67     -11.825 -42.033 -23.578  1.00  0.00           O  
ATOM    524  N   THR A  68     -10.876 -40.923 -21.855  1.00  0.00           N  
ATOM    525  CA  THR A  68     -10.245 -42.090 -21.218  1.00  0.00           C  
ATOM    526  C   THR A  68     -10.671 -42.285 -19.764  1.00  0.00           C  
ATOM    527  O   THR A  68     -10.168 -43.184 -19.095  1.00  0.00           O  
ATOM    528  CB  THR A  68      -8.708 -41.995 -21.293  1.00  0.00           C  
ATOM    529  OG1 THR A  68      -8.256 -40.791 -20.710  1.00  0.00           O  
ATOM    530  CG2 THR A  68      -8.198 -42.018 -22.734  1.00  0.00           C  
ATOM    531  N   ASP A  69     -11.561 -41.442 -19.247  1.00  0.00           N  
ATOM    532  CA  ASP A  69     -12.068 -41.507 -17.883  1.00  0.00           C  
ATOM    533  C   ASP A  69     -13.531 -41.042 -17.843  1.00  0.00           C  
ATOM    534  O   ASP A  69     -13.840 -39.918 -18.229  1.00  0.00           O  
ATOM    535  CB  ASP A  69     -11.168 -40.657 -16.970  1.00  0.00           C  
ATOM    536  CG  ASP A  69     -11.399 -40.903 -15.479  1.00  0.00           C  
ATOM    537  OD1 ASP A  69     -12.553 -41.025 -15.024  1.00  0.00           O  
ATOM    538  OD2 ASP A  69     -10.408 -40.962 -14.721  1.00  0.00           O  
ATOM    539  N   ASP A  70     -14.415 -41.906 -17.375  1.00  0.00           N  
ATOM    540  CA  ASP A  70     -15.865 -41.684 -17.386  1.00  0.00           C  
ATOM    541  C   ASP A  70     -16.333 -40.735 -16.273  1.00  0.00           C  
ATOM    542  O   ASP A  70     -17.482 -40.296 -16.240  1.00  0.00           O  
ATOM    543  CB  ASP A  70     -16.589 -43.033 -17.273  1.00  0.00           C  
ATOM    544  CG  ASP A  70     -16.206 -44.041 -18.365  1.00  0.00           C  
ATOM    545  OD1 ASP A  70     -15.771 -43.605 -19.452  1.00  0.00           O  
ATOM    546  OD2 ASP A  70     -16.355 -45.247 -18.094  1.00  0.00           O  
ATOM    547  N   ARG A  71     -15.453 -40.384 -15.348  1.00  0.00           N  
ATOM    548  CA  ARG A  71     -15.768 -39.486 -14.230  1.00  0.00           C  
ATOM    549  C   ARG A  71     -15.809 -38.006 -14.637  1.00  0.00           C  
ATOM    550  O   ARG A  71     -16.198 -37.166 -13.820  1.00  0.00           O  
ATOM    551  CB  ARG A  71     -14.759 -39.693 -13.093  1.00  0.00           C  
ATOM    552  CG  ARG A  71     -14.711 -41.145 -12.575  1.00  0.00           C  
ATOM    553  CD  ARG A  71     -13.599 -41.316 -11.538  1.00  0.00           C  
ATOM    554  NE  ARG A  71     -12.271 -41.182 -12.143  1.00  0.00           N  
ATOM    555  CZ  ARG A  71     -11.102 -41.135 -11.518  1.00  0.00           C  
ATOM    556  NH1 ARG A  71     -11.014 -41.221 -10.218  1.00  0.00           N  
ATOM    557  NH2 ARG A  71     -10.003 -41.008 -12.190  1.00  0.00           N  
ATOM    558  N   VAL A  72     -15.364 -37.700 -15.859  1.00  0.00           N  
ATOM    559  CA  VAL A  72     -15.272 -36.336 -16.383  1.00  0.00           C  
ATOM    560  C   VAL A  72     -15.972 -36.225 -17.733  1.00  0.00           C  
ATOM    561  O   VAL A  72     -16.150 -37.202 -18.447  1.00  0.00           O  
ATOM    562  CB  VAL A  72     -13.814 -35.845 -16.462  1.00  0.00           C  
ATOM    563  CG1 VAL A  72     -13.157 -35.885 -15.073  1.00  0.00           C  
ATOM    564  CG2 VAL A  72     -12.951 -36.647 -17.438  1.00  0.00           C  
ATOM    565  N   THR A  73     -16.385 -35.016 -18.105  1.00  0.00           N  
ATOM    566  CA  THR A  73     -17.029 -34.760 -19.390  1.00  0.00           C  
ATOM    567  C   THR A  73     -15.965 -34.444 -20.436  1.00  0.00           C  
ATOM    568  O   THR A  73     -15.182 -33.520 -20.263  1.00  0.00           O  
ATOM    569  CB  THR A  73     -18.044 -33.613 -19.273  1.00  0.00           C  
ATOM    570  OG1 THR A  73     -18.990 -33.904 -18.268  1.00  0.00           O  
ATOM    571  CG2 THR A  73     -18.820 -33.391 -20.564  1.00  0.00           C  
ATOM    572  N   TRP A  74     -15.955 -35.186 -21.536  1.00  0.00           N  
ATOM    573  CA  TRP A  74     -15.037 -34.973 -22.652  1.00  0.00           C  
ATOM    574  C   TRP A  74     -15.732 -34.218 -23.783  1.00  0.00           C  
ATOM    575  O   TRP A  74     -16.848 -34.567 -24.168  1.00  0.00           O  
ATOM    576  CB  TRP A  74     -14.484 -36.315 -23.122  1.00  0.00           C  
ATOM    577  CG  TRP A  74     -13.631 -37.008 -22.101  1.00  0.00           C  
ATOM    578  CD1 TRP A  74     -14.089 -37.784 -21.092  1.00  0.00           C  
ATOM    579  CD2 TRP A  74     -12.180 -36.955 -21.949  1.00  0.00           C  
ATOM    580  NE1 TRP A  74     -13.015 -38.226 -20.322  1.00  0.00           N  
ATOM    581  CE2 TRP A  74     -11.828 -37.739 -20.817  1.00  0.00           C  
ATOM    582  CE3 TRP A  74     -11.137 -36.317 -22.661  1.00  0.00           C  
ATOM    583  CZ2 TRP A  74     -10.489 -37.895 -20.402  1.00  0.00           C  
ATOM    584  CZ3 TRP A  74      -9.795 -36.479 -22.245  1.00  0.00           C  
ATOM    585  CH2 TRP A  74      -9.483 -37.255 -21.131  1.00  0.00           C  
ATOM    586  N   VAL A  75     -15.065 -33.195 -24.323  1.00  0.00           N  
ATOM    587  CA  VAL A  75     -15.548 -32.359 -25.433  1.00  0.00           C  
ATOM    588  C   VAL A  75     -14.435 -32.145 -26.455  1.00  0.00           C  
ATOM    589  O   VAL A  75     -13.248 -32.273 -26.135  1.00  0.00           O  
ATOM    590  CB  VAL A  75     -16.098 -31.009 -24.930  1.00  0.00           C  
ATOM    591  CG1 VAL A  75     -17.323 -31.198 -24.036  1.00  0.00           C  
ATOM    592  CG2 VAL A  75     -15.045 -30.188 -24.168  1.00  0.00           C  
ATOM    593  N   LYS A  76     -14.792 -31.817 -27.694  1.00  0.00           N  
ATOM    594  CA  LYS A  76     -13.847 -31.707 -28.819  1.00  0.00           C  
ATOM    595  C   LYS A  76     -13.661 -30.278 -29.341  1.00  0.00           C  
ATOM    596  O   LYS A  76     -12.780 -30.050 -30.167  1.00  0.00           O  
ATOM    597  CB  LYS A  76     -14.288 -32.636 -29.945  1.00  0.00           C  
ATOM    598  CG  LYS A  76     -14.250 -34.106 -29.517  1.00  0.00           C  
ATOM    599  CD  LYS A  76     -14.585 -35.000 -30.711  1.00  0.00           C  
ATOM    600  CE  LYS A  76     -14.524 -36.461 -30.273  1.00  0.00           C  
ATOM    601  NZ  LYS A  76     -14.812 -37.361 -31.416  1.00  0.00           N  
ATOM    602  N   SER A  77     -14.483 -29.342 -28.897  1.00  0.00           N  
ATOM    603  CA  SER A  77     -14.413 -27.948 -29.327  1.00  0.00           C  
ATOM    604  C   SER A  77     -14.679 -26.987 -28.167  1.00  0.00           C  
ATOM    605  O   SER A  77     -15.236 -27.359 -27.132  1.00  0.00           O  
ATOM    606  CB  SER A  77     -15.391 -27.706 -30.487  1.00  0.00           C  
ATOM    607  OG  SER A  77     -16.722 -27.712 -30.026  1.00  0.00           O  
ATOM    608  N   VAL A  78     -14.288 -25.730 -28.363  1.00  0.00           N  
ATOM    609  CA  VAL A  78     -14.585 -24.644 -27.423  1.00  0.00           C  
ATOM    610  C   VAL A  78     -16.088 -24.479 -27.226  1.00  0.00           C  
ATOM    611  O   VAL A  78     -16.551 -24.376 -26.093  1.00  0.00           O  
ATOM    612  CB  VAL A  78     -13.948 -23.330 -27.922  1.00  0.00           C  
ATOM    613  CG1 VAL A  78     -14.363 -22.113 -27.088  1.00  0.00           C  
ATOM    614  CG2 VAL A  78     -12.423 -23.424 -27.892  1.00  0.00           C  
ATOM    615  N   ASP A  79     -16.854 -24.528 -28.304  1.00  0.00           N  
ATOM    616  CA  ASP A  79     -18.305 -24.349 -28.235  1.00  0.00           C  
ATOM    617  C   ASP A  79     -18.984 -25.524 -27.515  1.00  0.00           C  
ATOM    618  O   ASP A  79     -19.866 -25.307 -26.681  1.00  0.00           O  
ATOM    619  CB  ASP A  79     -18.868 -24.139 -29.643  1.00  0.00           C  
ATOM    620  CG  ASP A  79     -18.340 -22.869 -30.321  1.00  0.00           C  
ATOM    621  OD1 ASP A  79     -18.072 -21.856 -29.617  1.00  0.00           O  
ATOM    622  OD2 ASP A  79     -18.174 -22.910 -31.555  1.00  0.00           O  
ATOM    623  N   GLU A  80     -18.529 -26.767 -27.732  1.00  0.00           N  
ATOM    624  CA  GLU A  80     -18.984 -27.924 -26.961  1.00  0.00           C  
ATOM    625  C   GLU A  80     -18.630 -27.806 -25.473  1.00  0.00           C  
ATOM    626  O   GLU A  80     -19.444 -28.153 -24.620  1.00  0.00           O  
ATOM    627  CB  GLU A  80     -18.369 -29.232 -27.498  1.00  0.00           C  
ATOM    628  CG  GLU A  80     -19.045 -29.779 -28.761  1.00  0.00           C  
ATOM    629  CD  GLU A  80     -18.375 -31.066 -29.282  1.00  0.00           C  
ATOM    630  OE1 GLU A  80     -18.822 -31.564 -30.347  1.00  0.00           O  
ATOM    631  OE2 GLU A  80     -17.416 -31.558 -28.653  1.00  0.00           O  
ATOM    632  N   ALA A  81     -17.444 -27.287 -25.159  1.00  0.00           N  
ATOM    633  CA  ALA A  81     -17.029 -27.080 -23.777  1.00  0.00           C  
ATOM    634  C   ALA A  81     -17.948 -26.078 -23.061  1.00  0.00           C  
ATOM    635  O   ALA A  81     -18.412 -26.343 -21.949  1.00  0.00           O  
ATOM    636  CB  ALA A  81     -15.562 -26.625 -23.751  1.00  0.00           C  
ATOM    637  N   ILE A  82     -18.262 -24.966 -23.719  1.00  0.00           N  
ATOM    638  CA  ILE A  82     -19.177 -23.944 -23.191  1.00  0.00           C  
ATOM    639  C   ILE A  82     -20.589 -24.531 -23.036  1.00  0.00           C  
ATOM    640  O   ILE A  82     -21.191 -24.403 -21.972  1.00  0.00           O  
ATOM    641  CB  ILE A  82     -19.163 -22.687 -24.087  1.00  0.00           C  
ATOM    642  CG1 ILE A  82     -17.775 -22.007 -24.043  1.00  0.00           C  
ATOM    643  CG2 ILE A  82     -20.243 -21.687 -23.644  1.00  0.00           C  
ATOM    644  CD1 ILE A  82     -17.565 -20.946 -25.132  1.00  0.00           C  
ATOM    645  N   ALA A  83     -21.088 -25.227 -24.052  1.00  0.00           N  
ATOM    646  CA  ALA A  83     -22.404 -25.865 -23.998  1.00  0.00           C  
ATOM    647  C   ALA A  83     -22.502 -26.902 -22.865  1.00  0.00           C  
ATOM    648  O   ALA A  83     -23.506 -26.968 -22.157  1.00  0.00           O  
ATOM    649  CB  ALA A  83     -22.686 -26.486 -25.371  1.00  0.00           C  
ATOM    650  N   ALA A  84     -21.431 -27.679 -22.627  1.00  0.00           N  
ATOM    651  CA  ALA A  84     -21.380 -28.659 -21.554  1.00  0.00           C  
ATOM    652  C   ALA A  84     -21.460 -28.031 -20.151  1.00  0.00           C  
ATOM    653  O   ALA A  84     -21.896 -28.700 -19.210  1.00  0.00           O  
ATOM    654  CB  ALA A  84     -20.102 -29.492 -21.714  1.00  0.00           C  
ATOM    655  N   CYS A  85     -21.074 -26.755 -19.995  1.00  0.00           N  
ATOM    656  CA  CYS A  85     -21.205 -26.044 -18.726  1.00  0.00           C  
ATOM    657  C   CYS A  85     -22.670 -25.764 -18.356  1.00  0.00           C  
ATOM    658  O   CYS A  85     -23.007 -25.762 -17.172  1.00  0.00           O  
ATOM    659  CB  CYS A  85     -20.392 -24.739 -18.773  1.00  0.00           C  
ATOM    660  SG  CYS A  85     -18.617 -25.095 -18.953  1.00  0.00           S  
ATOM    661  N   GLY A  86     -23.537 -25.594 -19.350  1.00  0.00           N  
ATOM    662  CA  GLY A  86     -24.927 -25.204 -19.139  1.00  0.00           C  
ATOM    663  C   GLY A  86     -25.080 -23.730 -18.746  1.00  0.00           C  
ATOM    664  O   GLY A  86     -24.193 -22.918 -18.991  1.00  0.00           O  
ATOM    665  N   ASP A  87     -26.215 -23.398 -18.146  1.00  0.00           N  
ATOM    666  CA  ASP A  87     -26.517 -22.037 -17.704  1.00  0.00           C  
ATOM    667  C   ASP A  87     -25.973 -21.815 -16.285  1.00  0.00           C  
ATOM    668  O   ASP A  87     -26.607 -22.156 -15.283  1.00  0.00           O  
ATOM    669  CB  ASP A  87     -28.025 -21.790 -17.833  1.00  0.00           C  
ATOM    670  CG  ASP A  87     -28.383 -20.299 -17.806  1.00  0.00           C  
ATOM    671  OD1 ASP A  87     -27.463 -19.462 -17.949  1.00  0.00           O  
ATOM    672  OD2 ASP A  87     -29.600 -20.008 -17.703  1.00  0.00           O  
ATOM    673  N   VAL A  88     -24.742 -21.324 -16.215  1.00  0.00           N  
ATOM    674  CA  VAL A  88     -24.043 -21.053 -14.963  1.00  0.00           C  
ATOM    675  C   VAL A  88     -23.497 -19.617 -14.951  1.00  0.00           C  
ATOM    676  O   VAL A  88     -23.147 -19.093 -16.003  1.00  0.00           O  
ATOM    677  CB  VAL A  88     -22.903 -22.059 -14.683  1.00  0.00           C  
ATOM    678  CG1 VAL A  88     -23.454 -23.472 -14.476  1.00  0.00           C  
ATOM    679  CG2 VAL A  88     -21.845 -22.090 -15.790  1.00  0.00           C  
ATOM    680  N   PRO A  89     -23.364 -18.984 -13.777  1.00  0.00           N  
ATOM    681  CA  PRO A  89     -22.876 -17.604 -13.690  1.00  0.00           C  
ATOM    682  C   PRO A  89     -21.445 -17.424 -14.199  1.00  0.00           C  
ATOM    683  O   PRO A  89     -21.129 -16.418 -14.825  1.00  0.00           O  
ATOM    684  CB  PRO A  89     -22.993 -17.232 -12.205  1.00  0.00           C  
ATOM    685  CG  PRO A  89     -24.038 -18.193 -11.654  1.00  0.00           C  
ATOM    686  CD  PRO A  89     -23.825 -19.451 -12.484  1.00  0.00           C  
ATOM    687  N   GLU A  90     -20.584 -18.416 -13.925  1.00  0.00           N  
ATOM    688  CA  GLU A  90     -19.159 -18.323 -14.239  1.00  0.00           C  
ATOM    689  C   GLU A  90     -18.558 -19.688 -14.606  1.00  0.00           C  
ATOM    690  O   GLU A  90     -18.686 -20.662 -13.867  1.00  0.00           O  
ATOM    691  CB  GLU A  90     -18.430 -17.684 -13.053  1.00  0.00           C  
ATOM    692  CG  GLU A  90     -16.995 -17.269 -13.391  1.00  0.00           C  
ATOM    693  CD  GLU A  90     -16.307 -16.565 -12.219  1.00  0.00           C  
ATOM    694  OE1 GLU A  90     -15.306 -15.839 -12.446  1.00  0.00           O  
ATOM    695  OE2 GLU A  90     -16.719 -16.769 -11.051  1.00  0.00           O  
ATOM    696  N   ILE A  91     -17.894 -19.737 -15.752  1.00  0.00           N  
ATOM    697  CA  ILE A  91     -17.119 -20.877 -16.250  1.00  0.00           C  
ATOM    698  C   ILE A  91     -15.640 -20.597 -15.990  1.00  0.00           C  
ATOM    699  O   ILE A  91     -15.137 -19.558 -16.411  1.00  0.00           O  
ATOM    700  CB  ILE A  91     -17.386 -21.081 -17.757  1.00  0.00           C  
ATOM    701  CG1 ILE A  91     -18.876 -21.374 -18.032  1.00  0.00           C  
ATOM    702  CG2 ILE A  91     -16.492 -22.201 -18.301  1.00  0.00           C  
ATOM    703  CD1 ILE A  91     -19.254 -21.395 -19.521  1.00  0.00           C  
ATOM    704  N   MET A  92     -14.940 -21.528 -15.351  1.00  0.00           N  
ATOM    705  CA  MET A  92     -13.515 -21.398 -15.051  1.00  0.00           C  
ATOM    706  C   MET A  92     -12.672 -22.202 -16.050  1.00  0.00           C  
ATOM    707  O   MET A  92     -12.770 -23.425 -16.106  1.00  0.00           O  
ATOM    708  CB  MET A  92     -13.231 -21.852 -13.617  1.00  0.00           C  
ATOM    709  CG  MET A  92     -14.022 -21.073 -12.552  1.00  0.00           C  
ATOM    710  SD  MET A  92     -13.806 -19.269 -12.540  1.00  0.00           S  
ATOM    711  CE  MET A  92     -12.046 -19.127 -12.199  1.00  0.00           C  
ATOM    712  N   VAL A  93     -11.820 -21.547 -16.810  1.00  0.00           N  
ATOM    713  CA  VAL A  93     -10.836 -22.174 -17.690  1.00  0.00           C  
ATOM    714  C   VAL A  93      -9.520 -22.288 -16.920  1.00  0.00           C  
ATOM    715  O   VAL A  93      -8.960 -21.277 -16.519  1.00  0.00           O  
ATOM    716  CB  VAL A  93     -10.668 -21.388 -18.991  1.00  0.00           C  
ATOM    717  CG1 VAL A  93      -9.662 -22.054 -19.924  1.00  0.00           C  
ATOM    718  CG2 VAL A  93     -12.001 -21.262 -19.734  1.00  0.00           C  
ATOM    719  N   ILE A  94      -9.036 -23.507 -16.727  1.00  0.00           N  
ATOM    720  CA  ILE A  94      -7.912 -23.794 -15.818  1.00  0.00           C  
ATOM    721  C   ILE A  94      -6.616 -24.225 -16.529  1.00  0.00           C  
ATOM    722  O   ILE A  94      -5.703 -24.752 -15.898  1.00  0.00           O  
ATOM    723  CB  ILE A  94      -8.337 -24.772 -14.700  1.00  0.00           C  
ATOM    724  CG1 ILE A  94      -8.585 -26.202 -15.229  1.00  0.00           C  
ATOM    725  CG2 ILE A  94      -9.600 -24.245 -13.973  1.00  0.00           C  
ATOM    726  CD1 ILE A  94      -8.707 -27.238 -14.090  1.00  0.00           C  
ATOM    727  N   GLY A  95      -6.533 -24.022 -17.849  1.00  0.00           N  
ATOM    728  CA  GLY A  95      -5.332 -24.265 -18.642  1.00  0.00           C  
ATOM    729  C   GLY A  95      -5.347 -25.542 -19.475  1.00  0.00           C  
ATOM    730  O   GLY A  95      -6.345 -26.247 -19.543  1.00  0.00           O  
ATOM    731  N   GLY A  96      -4.236 -25.893 -20.139  1.00  0.00           N  
ATOM    732  CA  GLY A  96      -2.964 -25.164 -20.242  1.00  0.00           C  
ATOM    733  C   GLY A  96      -2.916 -24.153 -21.384  1.00  0.00           C  
ATOM    734  O   GLY A  96      -3.959 -23.724 -21.893  1.00  0.00           O  
ATOM    735  N   GLY A  97      -1.714 -23.770 -21.832  1.00  0.00           N  
ATOM    736  CA  GLY A  97      -1.473 -22.669 -22.769  1.00  0.00           C  
ATOM    737  C   GLY A  97      -2.409 -22.592 -23.983  1.00  0.00           C  
ATOM    738  O   GLY A  97      -3.085 -21.578 -24.164  1.00  0.00           O  
ATOM    739  N   ARG A  98      -2.564 -23.675 -24.755  1.00  0.00           N  
ATOM    740  CA  ARG A  98      -3.479 -23.712 -25.917  1.00  0.00           C  
ATOM    741  C   ARG A  98      -4.946 -23.466 -25.557  1.00  0.00           C  
ATOM    742  O   ARG A  98      -5.690 -22.923 -26.364  1.00  0.00           O  
ATOM    743  CB  ARG A  98      -3.393 -25.059 -26.643  1.00  0.00           C  
ATOM    744  CG  ARG A  98      -2.136 -25.174 -27.509  1.00  0.00           C  
ATOM    745  CD  ARG A  98      -2.210 -26.470 -28.330  1.00  0.00           C  
ATOM    746  NE  ARG A  98      -1.065 -26.586 -29.227  1.00  0.00           N  
ATOM    747  CZ  ARG A  98      -0.788 -27.628 -30.002  1.00  0.00           C  
ATOM    748  NH1 ARG A  98      -1.557 -28.679 -30.029  1.00  0.00           N  
ATOM    749  NH2 ARG A  98       0.280 -27.616 -30.759  1.00  0.00           N  
ATOM    750  N   VAL A  99      -5.377 -23.911 -24.398  1.00  0.00           N  
ATOM    751  CA  VAL A  99      -6.757 -23.703 -23.938  1.00  0.00           C  
ATOM    752  C   VAL A  99      -6.939 -22.243 -23.529  1.00  0.00           C  
ATOM    753  O   VAL A  99      -7.928 -21.636 -23.922  1.00  0.00           O  
ATOM    754  CB  VAL A  99      -7.134 -24.673 -22.805  1.00  0.00           C  
ATOM    755  CG1 VAL A  99      -8.596 -24.517 -22.395  1.00  0.00           C  
ATOM    756  CG2 VAL A  99      -6.941 -26.128 -23.253  1.00  0.00           C  
ATOM    757  N   TYR A 100      -5.966 -21.669 -22.834  1.00  0.00           N  
ATOM    758  CA  TYR A 100      -5.979 -20.240 -22.528  1.00  0.00           C  
ATOM    759  C   TYR A 100      -6.023 -19.376 -23.796  1.00  0.00           C  
ATOM    760  O   TYR A 100      -6.895 -18.526 -23.885  1.00  0.00           O  
ATOM    761  CB  TYR A 100      -4.775 -19.861 -21.664  1.00  0.00           C  
ATOM    762  CG  TYR A 100      -4.771 -20.418 -20.256  1.00  0.00           C  
ATOM    763  CD1 TYR A 100      -5.902 -20.298 -19.430  1.00  0.00           C  
ATOM    764  CD2 TYR A 100      -3.595 -20.997 -19.743  1.00  0.00           C  
ATOM    765  CE1 TYR A 100      -5.864 -20.754 -18.096  1.00  0.00           C  
ATOM    766  CE2 TYR A 100      -3.547 -21.448 -18.420  1.00  0.00           C  
ATOM    767  CZ  TYR A 100      -4.682 -21.321 -17.591  1.00  0.00           C  
ATOM    768  OH  TYR A 100      -4.629 -21.747 -16.294  1.00  0.00           O  
ATOM    769  N   GLU A 101      -5.198 -19.649 -24.802  1.00  0.00           N  
ATOM    770  CA  GLU A 101      -5.231 -18.930 -26.088  1.00  0.00           C  
ATOM    771  C   GLU A 101      -6.624 -18.946 -26.729  1.00  0.00           C  
ATOM    772  O   GLU A 101      -7.108 -17.928 -27.211  1.00  0.00           O  
ATOM    773  CB  GLU A 101      -4.254 -19.568 -27.084  1.00  0.00           C  
ATOM    774  CG  GLU A 101      -2.826 -19.018 -26.969  1.00  0.00           C  
ATOM    775  CD  GLU A 101      -1.879 -19.651 -28.002  1.00  0.00           C  
ATOM    776  OE1 GLU A 101      -0.842 -19.024 -28.286  1.00  0.00           O  
ATOM    777  OE2 GLU A 101      -2.187 -20.763 -28.492  1.00  0.00           O  
ATOM    778  N   GLN A 102      -7.297 -20.094 -26.723  1.00  0.00           N  
ATOM    779  CA  GLN A 102      -8.611 -20.234 -27.350  1.00  0.00           C  
ATOM    780  C   GLN A 102      -9.734 -19.547 -26.565  1.00  0.00           C  
ATOM    781  O   GLN A 102     -10.725 -19.112 -27.158  1.00  0.00           O  
ATOM    782  CB  GLN A 102      -8.928 -21.718 -27.517  1.00  0.00           C  
ATOM    783  CG  GLN A 102      -8.060 -22.369 -28.603  1.00  0.00           C  
ATOM    784  CD  GLN A 102      -8.314 -23.873 -28.743  1.00  0.00           C  
ATOM    785  OE1 GLN A 102      -9.231 -24.458 -28.189  1.00  0.00           O  
ATOM    786  NE2 GLN A 102      -7.518 -24.563 -29.510  1.00  0.00           N  
ATOM    787  N   PHE A 103      -9.617 -19.465 -25.251  1.00  0.00           N  
ATOM    788  CA  PHE A 103     -10.653 -18.914 -24.385  1.00  0.00           C  
ATOM    789  C   PHE A 103     -10.435 -17.441 -24.016  1.00  0.00           C  
ATOM    790  O   PHE A 103     -11.421 -16.759 -23.726  1.00  0.00           O  
ATOM    791  CB  PHE A 103     -10.814 -19.794 -23.148  1.00  0.00           C  
ATOM    792  CG  PHE A 103     -11.713 -20.998 -23.374  1.00  0.00           C  
ATOM    793  CD1 PHE A 103     -13.103 -20.883 -23.177  1.00  0.00           C  
ATOM    794  CD2 PHE A 103     -11.178 -22.233 -23.764  1.00  0.00           C  
ATOM    795  CE1 PHE A 103     -13.936 -21.995 -23.350  1.00  0.00           C  
ATOM    796  CE2 PHE A 103     -12.001 -23.351 -23.946  1.00  0.00           C  
ATOM    797  CZ  PHE A 103     -13.383 -23.234 -23.732  1.00  0.00           C  
ATOM    798  N   LEU A 104      -9.193 -16.924 -24.081  1.00  0.00           N  
ATOM    799  CA  LEU A 104      -8.881 -15.530 -23.746  1.00  0.00           C  
ATOM    800  C   LEU A 104      -9.751 -14.515 -24.514  1.00  0.00           C  
ATOM    801  O   LEU A 104     -10.324 -13.635 -23.863  1.00  0.00           O  
ATOM    802  CB  LEU A 104      -7.373 -15.274 -23.914  1.00  0.00           C  
ATOM    803  CG  LEU A 104      -6.925 -13.845 -23.560  1.00  0.00           C  
ATOM    804  CD1 LEU A 104      -7.092 -13.548 -22.074  1.00  0.00           C  
ATOM    805  CD2 LEU A 104      -5.449 -13.653 -23.921  1.00  0.00           C  
ATOM    806  N   PRO A 105      -9.995 -14.652 -25.846  1.00  0.00           N  
ATOM    807  CA  PRO A 105     -10.869 -13.723 -26.578  1.00  0.00           C  
ATOM    808  C   PRO A 105     -12.332 -13.731 -26.107  1.00  0.00           C  
ATOM    809  O   PRO A 105     -13.071 -12.780 -26.355  1.00  0.00           O  
ATOM    810  CB  PRO A 105     -10.770 -14.147 -28.047  1.00  0.00           C  
ATOM    811  CG  PRO A 105      -9.457 -14.922 -28.131  1.00  0.00           C  
ATOM    812  CD  PRO A 105      -9.385 -15.593 -26.765  1.00  0.00           C  
ATOM    813  N   LYS A 106     -12.775 -14.800 -25.447  1.00  0.00           N  
ATOM    814  CA  LYS A 106     -14.132 -14.976 -24.912  1.00  0.00           C  
ATOM    815  C   LYS A 106     -14.221 -14.663 -23.419  1.00  0.00           C  
ATOM    816  O   LYS A 106     -15.332 -14.607 -22.879  1.00  0.00           O  
ATOM    817  CB  LYS A 106     -14.607 -16.416 -25.196  1.00  0.00           C  
ATOM    818  CG  LYS A 106     -14.701 -16.767 -26.699  1.00  0.00           C  
ATOM    819  CD  LYS A 106     -15.095 -18.239 -26.883  1.00  0.00           C  
ATOM    820  CE  LYS A 106     -15.201 -18.645 -28.345  1.00  0.00           C  
ATOM    821  NZ  LYS A 106     -16.567 -18.499 -28.903  1.00  0.00           N  
ATOM    822  N   ALA A 107     -13.088 -14.509 -22.749  1.00  0.00           N  
ATOM    823  CA  ALA A 107     -13.040 -14.283 -21.316  1.00  0.00           C  
ATOM    824  C   ALA A 107     -13.412 -12.835 -20.963  1.00  0.00           C  
ATOM    825  O   ALA A 107     -13.105 -11.896 -21.691  1.00  0.00           O  
ATOM    826  CB  ALA A 107     -11.660 -14.669 -20.782  1.00  0.00           C  
ATOM    827  N   GLN A 108     -14.071 -12.674 -19.828  1.00  0.00           N  
ATOM    828  CA  GLN A 108     -14.415 -11.394 -19.215  1.00  0.00           C  
ATOM    829  C   GLN A 108     -13.613 -11.151 -17.936  1.00  0.00           C  
ATOM    830  O   GLN A 108     -13.608 -10.045 -17.418  1.00  0.00           O  
ATOM    831  CB  GLN A 108     -15.913 -11.397 -18.903  1.00  0.00           C  
ATOM    832  CG  GLN A 108     -16.805 -11.401 -20.157  1.00  0.00           C  
ATOM    833  CD  GLN A 108     -17.218  -9.997 -20.601  1.00  0.00           C  
ATOM    834  OE1 GLN A 108     -17.556  -9.145 -19.804  1.00  0.00           O  
ATOM    835  NE2 GLN A 108     -17.234  -9.711 -21.877  1.00  0.00           N  
ATOM    836  N   LYS A 109     -12.958 -12.193 -17.403  1.00  0.00           N  
ATOM    837  CA  LYS A 109     -12.234 -12.127 -16.135  1.00  0.00           C  
ATOM    838  C   LYS A 109     -11.005 -13.020 -16.145  1.00  0.00           C  
ATOM    839  O   LYS A 109     -11.049 -14.137 -16.661  1.00  0.00           O  
ATOM    840  CB  LYS A 109     -13.227 -12.477 -15.012  1.00  0.00           C  
ATOM    841  CG  LYS A 109     -12.791 -11.965 -13.639  1.00  0.00           C  
ATOM    842  CD  LYS A 109     -13.984 -12.006 -12.673  1.00  0.00           C  
ATOM    843  CE  LYS A 109     -13.604 -11.349 -11.346  1.00  0.00           C  
ATOM    844  NZ  LYS A 109     -14.753 -10.662 -10.716  1.00  0.00           N  
ATOM    845  N   LEU A 110      -9.911 -12.532 -15.575  1.00  0.00           N  
ATOM    846  CA  LEU A 110      -8.680 -13.283 -15.354  1.00  0.00           C  
ATOM    847  C   LEU A 110      -8.408 -13.359 -13.847  1.00  0.00           C  
ATOM    848  O   LEU A 110      -8.456 -12.342 -13.172  1.00  0.00           O  
ATOM    849  CB  LEU A 110      -7.496 -12.631 -16.094  1.00  0.00           C  
ATOM    850  CG  LEU A 110      -7.685 -12.410 -17.611  1.00  0.00           C  
ATOM    851  CD1 LEU A 110      -6.449 -11.735 -18.199  1.00  0.00           C  
ATOM    852  CD2 LEU A 110      -7.902 -13.728 -18.354  1.00  0.00           C  
ATOM    853  N   TYR A 111      -8.107 -14.551 -13.356  1.00  0.00           N  
ATOM    854  CA  TYR A 111      -7.583 -14.785 -12.011  1.00  0.00           C  
ATOM    855  C   TYR A 111      -6.133 -15.235 -12.167  1.00  0.00           C  
ATOM    856  O   TYR A 111      -5.870 -16.374 -12.539  1.00  0.00           O  
ATOM    857  CB  TYR A 111      -8.404 -15.858 -11.290  1.00  0.00           C  
ATOM    858  CG  TYR A 111      -9.850 -15.518 -11.015  1.00  0.00           C  
ATOM    859  CD1 TYR A 111     -10.237 -15.117  -9.728  1.00  0.00           C  
ATOM    860  CD2 TYR A 111     -10.812 -15.642 -12.029  1.00  0.00           C  
ATOM    861  CE1 TYR A 111     -11.586 -14.849  -9.441  1.00  0.00           C  
ATOM    862  CE2 TYR A 111     -12.166 -15.365 -11.756  1.00  0.00           C  
ATOM    863  CZ  TYR A 111     -12.552 -14.971 -10.451  1.00  0.00           C  
ATOM    864  OH  TYR A 111     -13.859 -14.705 -10.179  1.00  0.00           O  
ATOM    865  N   LEU A 112      -5.187 -14.327 -11.927  1.00  0.00           N  
ATOM    866  CA  LEU A 112      -3.772 -14.591 -12.119  1.00  0.00           C  
ATOM    867  C   LEU A 112      -3.071 -14.674 -10.765  1.00  0.00           C  
ATOM    868  O   LEU A 112      -3.301 -13.850  -9.885  1.00  0.00           O  
ATOM    869  CB  LEU A 112      -3.144 -13.528 -13.040  1.00  0.00           C  
ATOM    870  CG  LEU A 112      -3.849 -13.345 -14.398  1.00  0.00           C  
ATOM    871  CD1 LEU A 112      -3.093 -12.328 -15.242  1.00  0.00           C  
ATOM    872  CD2 LEU A 112      -3.943 -14.652 -15.199  1.00  0.00           C  
ATOM    873  N   THR A 113      -2.194 -15.664 -10.613  1.00  0.00           N  
ATOM    874  CA  THR A 113      -1.218 -15.698  -9.527  1.00  0.00           C  
ATOM    875  C   THR A 113       0.139 -15.411 -10.126  1.00  0.00           C  
ATOM    876  O   THR A 113       0.699 -16.262 -10.806  1.00  0.00           O  
ATOM    877  CB  THR A 113      -1.222 -17.051  -8.801  1.00  0.00           C  
ATOM    878  OG1 THR A 113      -2.523 -17.369  -8.369  1.00  0.00           O  
ATOM    879  CG2 THR A 113      -0.317 -17.013  -7.569  1.00  0.00           C  
ATOM    880  N   HIS A 114       0.664 -14.224  -9.894  1.00  0.00           N  
ATOM    881  CA  HIS A 114       2.023 -13.866 -10.287  1.00  0.00           C  
ATOM    882  C   HIS A 114       2.996 -14.414  -9.258  1.00  0.00           C  
ATOM    883  O   HIS A 114       2.866 -14.115  -8.078  1.00  0.00           O  
ATOM    884  CB  HIS A 114       2.150 -12.348 -10.417  1.00  0.00           C  
ATOM    885  CG  HIS A 114       1.196 -11.747 -11.410  1.00  0.00           C  
ATOM    886  ND1 HIS A 114       1.380 -11.699 -12.784  1.00  0.00           N  
ATOM    887  CD2 HIS A 114      -0.002 -11.150 -11.116  1.00  0.00           C  
ATOM    888  CE1 HIS A 114       0.318 -11.069 -13.298  1.00  0.00           C  
ATOM    889  NE2 HIS A 114      -0.546 -10.732 -12.318  1.00  0.00           N  
ATOM    890  N   ILE A 115       3.972 -15.208  -9.688  1.00  0.00           N  
ATOM    891  CA  ILE A 115       4.953 -15.863  -8.819  1.00  0.00           C  
ATOM    892  C   ILE A 115       6.328 -15.259  -9.096  1.00  0.00           C  
ATOM    893  O   ILE A 115       6.761 -15.225 -10.247  1.00  0.00           O  
ATOM    894  CB  ILE A 115       4.923 -17.388  -9.033  1.00  0.00           C  
ATOM    895  CG1 ILE A 115       3.492 -17.956  -8.826  1.00  0.00           C  
ATOM    896  CG2 ILE A 115       5.918 -18.073  -8.084  1.00  0.00           C  
ATOM    897  CD1 ILE A 115       3.326 -19.394  -9.290  1.00  0.00           C  
ATOM    898  N   ASP A 116       7.023 -14.811  -8.062  1.00  0.00           N  
ATOM    899  CA  ASP A 116       8.388 -14.282  -8.172  1.00  0.00           C  
ATOM    900  C   ASP A 116       9.410 -15.433  -8.253  1.00  0.00           C  
ATOM    901  O   ASP A 116      10.202 -15.674  -7.346  1.00  0.00           O  
ATOM    902  CB  ASP A 116       8.672 -13.279  -7.039  1.00  0.00           C  
ATOM    903  CG  ASP A 116       9.911 -12.407  -7.291  1.00  0.00           C  
ATOM    904  OD1 ASP A 116      10.302 -12.225  -8.468  1.00  0.00           O  
ATOM    905  OD2 ASP A 116      10.418 -11.803  -6.314  1.00  0.00           O  
ATOM    906  N   ALA A 117       9.316 -16.187  -9.335  1.00  0.00           N  
ATOM    907  CA  ALA A 117      10.191 -17.301  -9.648  1.00  0.00           C  
ATOM    908  C   ALA A 117      10.696 -17.157 -11.084  1.00  0.00           C  
ATOM    909  O   ALA A 117       9.917 -17.125 -12.029  1.00  0.00           O  
ATOM    910  CB  ALA A 117       9.432 -18.618  -9.435  1.00  0.00           C  
ATOM    911  N   GLU A 118      12.015 -17.103 -11.253  1.00  0.00           N  
ATOM    912  CA  GLU A 118      12.660 -17.206 -12.555  1.00  0.00           C  
ATOM    913  C   GLU A 118      12.862 -18.688 -12.876  1.00  0.00           C  
ATOM    914  O   GLU A 118      13.725 -19.353 -12.311  1.00  0.00           O  
ATOM    915  CB  GLU A 118      13.980 -16.409 -12.578  1.00  0.00           C  
ATOM    916  CG  GLU A 118      13.708 -14.897 -12.578  1.00  0.00           C  
ATOM    917  CD  GLU A 118      14.971 -14.028 -12.491  1.00  0.00           C  
ATOM    918  OE1 GLU A 118      14.809 -12.818 -12.182  1.00  0.00           O  
ATOM    919  OE2 GLU A 118      16.088 -14.553 -12.683  1.00  0.00           O  
ATOM    920  N   VAL A 119      12.017 -19.212 -13.751  1.00  0.00           N  
ATOM    921  CA  VAL A 119      12.037 -20.616 -14.156  1.00  0.00           C  
ATOM    922  C   VAL A 119      11.990 -20.704 -15.674  1.00  0.00           C  
ATOM    923  O   VAL A 119      11.245 -19.978 -16.324  1.00  0.00           O  
ATOM    924  CB  VAL A 119      10.896 -21.422 -13.512  1.00  0.00           C  
ATOM    925  CG1 VAL A 119      11.127 -21.589 -12.004  1.00  0.00           C  
ATOM    926  CG2 VAL A 119       9.519 -20.790 -13.710  1.00  0.00           C  
ATOM    927  N   GLU A 120      12.779 -21.611 -16.237  1.00  0.00           N  
ATOM    928  CA  GLU A 120      12.620 -21.965 -17.639  1.00  0.00           C  
ATOM    929  C   GLU A 120      11.296 -22.696 -17.831  1.00  0.00           C  
ATOM    930  O   GLU A 120      10.907 -23.557 -17.032  1.00  0.00           O  
ATOM    931  CB  GLU A 120      13.805 -22.800 -18.144  1.00  0.00           C  
ATOM    932  CG  GLU A 120      15.090 -21.964 -18.259  1.00  0.00           C  
ATOM    933  CD  GLU A 120      16.247 -22.728 -18.929  1.00  0.00           C  
ATOM    934  OE1 GLU A 120      17.208 -22.059 -19.350  1.00  0.00           O  
ATOM    935  OE2 GLU A 120      16.169 -23.978 -19.031  1.00  0.00           O  
ATOM    936  N   GLY A 121      10.590 -22.351 -18.900  1.00  0.00           N  
ATOM    937  CA  GLY A 121       9.340 -22.996 -19.269  1.00  0.00           C  
ATOM    938  C   GLY A 121       9.121 -22.933 -20.773  1.00  0.00           C  
ATOM    939  O   GLY A 121       9.539 -21.988 -21.438  1.00  0.00           O  
ATOM    940  N   ASP A 122       8.449 -23.943 -21.300  1.00  0.00           N  
ATOM    941  CA  ASP A 122       8.077 -24.059 -22.710  1.00  0.00           C  
ATOM    942  C   ASP A 122       6.645 -23.582 -22.980  1.00  0.00           C  
ATOM    943  O   ASP A 122       6.245 -23.367 -24.123  1.00  0.00           O  
ATOM    944  CB  ASP A 122       8.280 -25.524 -23.143  1.00  0.00           C  
ATOM    945  CG  ASP A 122       7.409 -26.544 -22.397  1.00  0.00           C  
ATOM    946  OD1 ASP A 122       6.686 -26.167 -21.442  1.00  0.00           O  
ATOM    947  OD2 ASP A 122       7.438 -27.730 -22.791  1.00  0.00           O  
ATOM    948  N   THR A 123       5.862 -23.375 -21.925  1.00  0.00           N  
ATOM    949  CA  THR A 123       4.471 -22.940 -21.995  1.00  0.00           C  
ATOM    950  C   THR A 123       4.305 -21.608 -21.285  1.00  0.00           C  
ATOM    951  O   THR A 123       4.616 -21.479 -20.103  1.00  0.00           O  
ATOM    952  CB  THR A 123       3.530 -24.005 -21.418  1.00  0.00           C  
ATOM    953  OG1 THR A 123       3.796 -25.277 -21.961  1.00  0.00           O  
ATOM    954  CG2 THR A 123       2.080 -23.711 -21.773  1.00  0.00           C  
ATOM    955  N   HIS A 124       3.766 -20.629 -22.004  1.00  0.00           N  
ATOM    956  CA  HIS A 124       3.490 -19.288 -21.500  1.00  0.00           C  
ATOM    957  C   HIS A 124       1.989 -19.014 -21.494  1.00  0.00           C  
ATOM    958  O   HIS A 124       1.236 -19.548 -22.323  1.00  0.00           O  
ATOM    959  CB  HIS A 124       4.272 -18.254 -22.326  1.00  0.00           C  
ATOM    960  CG  HIS A 124       5.758 -18.461 -22.271  1.00  0.00           C  
ATOM    961  ND1 HIS A 124       6.486 -19.422 -22.946  1.00  0.00           N  
ATOM    962  CD2 HIS A 124       6.666 -17.762 -21.506  1.00  0.00           C  
ATOM    963  CE1 HIS A 124       7.772 -19.313 -22.597  1.00  0.00           C  
ATOM    964  NE2 HIS A 124       7.921 -18.309 -21.730  1.00  0.00           N  
ATOM    965  N   PHE A 125       1.534 -18.179 -20.561  1.00  0.00           N  
ATOM    966  CA  PHE A 125       0.201 -17.599 -20.625  1.00  0.00           C  
ATOM    967  C   PHE A 125       0.126 -16.692 -21.866  1.00  0.00           C  
ATOM    968  O   PHE A 125       1.107 -15.992 -22.147  1.00  0.00           O  
ATOM    969  CB  PHE A 125      -0.098 -16.831 -19.330  1.00  0.00           C  
ATOM    970  CG  PHE A 125      -1.556 -16.458 -19.181  1.00  0.00           C  
ATOM    971  CD1 PHE A 125      -2.005 -15.162 -19.489  1.00  0.00           C  
ATOM    972  CD2 PHE A 125      -2.488 -17.425 -18.759  1.00  0.00           C  
ATOM    973  CE1 PHE A 125      -3.362 -14.834 -19.376  1.00  0.00           C  
ATOM    974  CE2 PHE A 125      -3.841 -17.101 -18.643  1.00  0.00           C  
ATOM    975  CZ  PHE A 125      -4.292 -15.803 -18.950  1.00  0.00           C  
ATOM    976  N   PRO A 126      -0.969 -16.715 -22.629  1.00  0.00           N  
ATOM    977  CA  PRO A 126      -1.080 -15.916 -23.839  1.00  0.00           C  
ATOM    978  C   PRO A 126      -0.905 -14.420 -23.543  1.00  0.00           C  
ATOM    979  O   PRO A 126      -1.303 -13.938 -22.483  1.00  0.00           O  
ATOM    980  CB  PRO A 126      -2.463 -16.220 -24.425  1.00  0.00           C  
ATOM    981  CG  PRO A 126      -3.258 -16.737 -23.225  1.00  0.00           C  
ATOM    982  CD  PRO A 126      -2.194 -17.464 -22.408  1.00  0.00           C  
ATOM    983  N   ASP A 127      -0.354 -13.696 -24.520  1.00  0.00           N  
ATOM    984  CA  ASP A 127      -0.319 -12.243 -24.480  1.00  0.00           C  
ATOM    985  C   ASP A 127      -1.741 -11.685 -24.396  1.00  0.00           C  
ATOM    986  O   ASP A 127      -2.640 -12.102 -25.127  1.00  0.00           O  
ATOM    987  CB  ASP A 127       0.421 -11.667 -25.704  1.00  0.00           C  
ATOM    988  CG  ASP A 127       1.911 -11.517 -25.425  1.00  0.00           C  
ATOM    989  OD1 ASP A 127       2.246 -10.724 -24.510  1.00  0.00           O  
ATOM    990  OD2 ASP A 127       2.751 -12.204 -26.047  1.00  0.00           O  
ATOM    991  N   TYR A 128      -1.929 -10.732 -23.503  1.00  0.00           N  
ATOM    992  CA  TYR A 128      -3.143  -9.932 -23.412  1.00  0.00           C  
ATOM    993  C   TYR A 128      -2.737  -8.461 -23.382  1.00  0.00           C  
ATOM    994  O   TYR A 128      -1.740  -8.102 -22.754  1.00  0.00           O  
ATOM    995  CB  TYR A 128      -3.978 -10.345 -22.190  1.00  0.00           C  
ATOM    996  CG  TYR A 128      -3.308 -10.177 -20.845  1.00  0.00           C  
ATOM    997  CD1 TYR A 128      -2.492 -11.211 -20.323  1.00  0.00           C  
ATOM    998  CD2 TYR A 128      -3.472  -8.998 -20.106  1.00  0.00           C  
ATOM    999  CE1 TYR A 128      -1.850 -11.062 -19.083  1.00  0.00           C  
ATOM   1000  CE2 TYR A 128      -2.829  -8.828 -18.866  1.00  0.00           C  
ATOM   1001  CZ  TYR A 128      -2.016  -9.864 -18.358  1.00  0.00           C  
ATOM   1002  OH  TYR A 128      -1.381  -9.701 -17.143  1.00  0.00           O  
ATOM   1003  N   GLU A 129      -3.495  -7.612 -24.082  1.00  0.00           N  
ATOM   1004  CA  GLU A 129      -3.258  -6.172 -24.066  1.00  0.00           C  
ATOM   1005  C   GLU A 129      -3.717  -5.607 -22.720  1.00  0.00           C  
ATOM   1006  O   GLU A 129      -4.899  -5.719 -22.393  1.00  0.00           O  
ATOM   1007  CB  GLU A 129      -3.980  -5.497 -25.241  1.00  0.00           C  
ATOM   1008  CG  GLU A 129      -3.255  -5.689 -26.576  1.00  0.00           C  
ATOM   1009  CD  GLU A 129      -1.855  -5.034 -26.619  1.00  0.00           C  
ATOM   1010  OE1 GLU A 129      -1.048  -5.456 -27.470  1.00  0.00           O  
ATOM   1011  OE2 GLU A 129      -1.594  -4.137 -25.792  1.00  0.00           O  
ATOM   1012  N   PRO A 130      -2.824  -4.979 -21.936  1.00  0.00           N  
ATOM   1013  CA  PRO A 130      -3.196  -4.412 -20.644  1.00  0.00           C  
ATOM   1014  C   PRO A 130      -4.320  -3.373 -20.738  1.00  0.00           C  
ATOM   1015  O   PRO A 130      -5.138  -3.272 -19.828  1.00  0.00           O  
ATOM   1016  CB  PRO A 130      -1.908  -3.800 -20.088  1.00  0.00           C  
ATOM   1017  CG  PRO A 130      -0.808  -4.608 -20.760  1.00  0.00           C  
ATOM   1018  CD  PRO A 130      -1.396  -4.886 -22.143  1.00  0.00           C  
ATOM   1019  N   ASP A 131      -4.400  -2.649 -21.866  1.00  0.00           N  
ATOM   1020  CA  ASP A 131      -5.443  -1.654 -22.110  1.00  0.00           C  
ATOM   1021  C   ASP A 131      -6.857  -2.262 -22.190  1.00  0.00           C  
ATOM   1022  O   ASP A 131      -7.833  -1.581 -21.875  1.00  0.00           O  
ATOM   1023  CB  ASP A 131      -5.123  -0.886 -23.407  1.00  0.00           C  
ATOM   1024  CG  ASP A 131      -3.929   0.066 -23.286  1.00  0.00           C  
ATOM   1025  OD1 ASP A 131      -3.539   0.393 -22.141  1.00  0.00           O  
ATOM   1026  OD2 ASP A 131      -3.454   0.538 -24.344  1.00  0.00           O  
ATOM   1027  N   ASP A 132      -6.975  -3.545 -22.544  1.00  0.00           N  
ATOM   1028  CA  ASP A 132      -8.249  -4.260 -22.615  1.00  0.00           C  
ATOM   1029  C   ASP A 132      -8.718  -4.788 -21.251  1.00  0.00           C  
ATOM   1030  O   ASP A 132      -9.838  -5.297 -21.124  1.00  0.00           O  
ATOM   1031  CB  ASP A 132      -8.139  -5.443 -23.593  1.00  0.00           C  
ATOM   1032  CG  ASP A 132      -8.005  -5.071 -25.073  1.00  0.00           C  
ATOM   1033  OD1 ASP A 132      -8.352  -3.928 -25.432  1.00  0.00           O  
ATOM   1034  OD2 ASP A 132      -7.681  -6.005 -25.841  1.00  0.00           O  
ATOM   1035  N   TRP A 133      -7.863  -4.704 -20.225  1.00  0.00           N  
ATOM   1036  CA  TRP A 133      -8.095  -5.307 -18.917  1.00  0.00           C  
ATOM   1037  C   TRP A 133      -7.889  -4.299 -17.789  1.00  0.00           C  
ATOM   1038  O   TRP A 133      -6.899  -3.588 -17.728  1.00  0.00           O  
ATOM   1039  CB  TRP A 133      -7.192  -6.525 -18.746  1.00  0.00           C  
ATOM   1040  CG  TRP A 133      -7.472  -7.661 -19.693  1.00  0.00           C  
ATOM   1041  CD1 TRP A 133      -6.875  -7.837 -20.895  1.00  0.00           C  
ATOM   1042  CD2 TRP A 133      -8.447  -8.744 -19.558  1.00  0.00           C  
ATOM   1043  NE1 TRP A 133      -7.412  -8.954 -21.516  1.00  0.00           N  
ATOM   1044  CE2 TRP A 133      -8.382  -9.540 -20.729  1.00  0.00           C  
ATOM   1045  CE3 TRP A 133      -9.375  -9.112 -18.559  1.00  0.00           C  
ATOM   1046  CZ2 TRP A 133      -9.221 -10.662 -20.915  1.00  0.00           C  
ATOM   1047  CZ3 TRP A 133     -10.203 -10.232 -18.739  1.00  0.00           C  
ATOM   1048  CH2 TRP A 133     -10.131 -10.995 -19.910  1.00  0.00           C  
ATOM   1049  N   GLU A 134      -8.820  -4.300 -16.851  1.00  0.00           N  
ATOM   1050  CA  GLU A 134      -8.737  -3.501 -15.636  1.00  0.00           C  
ATOM   1051  C   GLU A 134      -8.412  -4.404 -14.442  1.00  0.00           C  
ATOM   1052  O   GLU A 134      -9.158  -5.327 -14.134  1.00  0.00           O  
ATOM   1053  CB  GLU A 134     -10.039  -2.717 -15.446  1.00  0.00           C  
ATOM   1054  CG  GLU A 134      -9.942  -1.743 -14.271  1.00  0.00           C  
ATOM   1055  CD  GLU A 134     -11.153  -0.800 -14.157  1.00  0.00           C  
ATOM   1056  OE1 GLU A 134     -11.075   0.123 -13.319  1.00  0.00           O  
ATOM   1057  OE2 GLU A 134     -12.136  -0.995 -14.909  1.00  0.00           O  
ATOM   1058  N   SER A 135      -7.316  -4.142 -13.762  1.00  0.00           N  
ATOM   1059  CA  SER A 135      -6.984  -4.829 -12.518  1.00  0.00           C  
ATOM   1060  C   SER A 135      -7.930  -4.360 -11.409  1.00  0.00           C  
ATOM   1061  O   SER A 135      -7.888  -3.200 -10.999  1.00  0.00           O  
ATOM   1062  CB  SER A 135      -5.519  -4.576 -12.142  1.00  0.00           C  
ATOM   1063  OG  SER A 135      -5.154  -5.366 -11.030  1.00  0.00           O  
ATOM   1064  N   VAL A 136      -8.783  -5.253 -10.922  1.00  0.00           N  
ATOM   1065  CA  VAL A 136      -9.803  -4.964  -9.898  1.00  0.00           C  
ATOM   1066  C   VAL A 136      -9.458  -5.538  -8.524  1.00  0.00           C  
ATOM   1067  O   VAL A 136     -10.122  -5.248  -7.530  1.00  0.00           O  
ATOM   1068  CB  VAL A 136     -11.206  -5.422 -10.344  1.00  0.00           C  
ATOM   1069  CG1 VAL A 136     -11.651  -4.688 -11.623  1.00  0.00           C  
ATOM   1070  CG2 VAL A 136     -11.293  -6.929 -10.581  1.00  0.00           C  
ATOM   1071  N   PHE A 137      -8.403  -6.360  -8.454  1.00  0.00           N  
ATOM   1072  CA  PHE A 137      -7.949  -7.010  -7.225  1.00  0.00           C  
ATOM   1073  C   PHE A 137      -6.464  -7.333  -7.348  1.00  0.00           C  
ATOM   1074  O   PHE A 137      -6.058  -7.903  -8.351  1.00  0.00           O  
ATOM   1075  CB  PHE A 137      -8.798  -8.274  -7.020  1.00  0.00           C  
ATOM   1076  CG  PHE A 137      -8.451  -9.184  -5.861  1.00  0.00           C  
ATOM   1077  CD1 PHE A 137      -7.339 -10.035  -5.905  1.00  0.00           C  
ATOM   1078  CD2 PHE A 137      -9.333  -9.266  -4.765  1.00  0.00           C  
ATOM   1079  CE1 PHE A 137      -7.082 -10.940  -4.853  1.00  0.00           C  
ATOM   1080  CE2 PHE A 137      -9.091 -10.169  -3.721  1.00  0.00           C  
ATOM   1081  CZ  PHE A 137      -7.960 -11.002  -3.756  1.00  0.00           C  
ATOM   1082  N   SER A 138      -5.672  -7.028  -6.326  1.00  0.00           N  
ATOM   1083  CA  SER A 138      -4.254  -7.383  -6.268  1.00  0.00           C  
ATOM   1084  C   SER A 138      -3.842  -7.710  -4.828  1.00  0.00           C  
ATOM   1085  O   SER A 138      -4.054  -6.906  -3.923  1.00  0.00           O  
ATOM   1086  CB  SER A 138      -3.414  -6.237  -6.841  1.00  0.00           C  
ATOM   1087  OG  SER A 138      -2.051  -6.577  -6.848  1.00  0.00           O  
ATOM   1088  N   GLU A 139      -3.284  -8.904  -4.611  1.00  0.00           N  
ATOM   1089  CA  GLU A 139      -2.980  -9.459  -3.289  1.00  0.00           C  
ATOM   1090  C   GLU A 139      -1.556 -10.032  -3.215  1.00  0.00           C  
ATOM   1091  O   GLU A 139      -1.301 -11.132  -3.680  1.00  0.00           O  
ATOM   1092  CB  GLU A 139      -4.084 -10.490  -2.914  1.00  0.00           C  
ATOM   1093  CG  GLU A 139      -3.780 -11.355  -1.683  1.00  0.00           C  
ATOM   1094  CD  GLU A 139      -4.976 -12.088  -1.033  1.00  0.00           C  
ATOM   1095  OE1 GLU A 139      -4.740 -13.055  -0.286  1.00  0.00           O  
ATOM   1096  OE2 GLU A 139      -6.134 -11.676  -1.183  1.00  0.00           O  
ATOM   1097  N   PHE A 140      -0.640  -9.287  -2.599  1.00  0.00           N  
ATOM   1098  CA  PHE A 140       0.763  -9.663  -2.432  1.00  0.00           C  
ATOM   1099  C   PHE A 140       0.993 -10.510  -1.181  1.00  0.00           C  
ATOM   1100  O   PHE A 140       0.542 -10.157  -0.087  1.00  0.00           O  
ATOM   1101  CB  PHE A 140       1.644  -8.410  -2.349  1.00  0.00           C  
ATOM   1102  CG  PHE A 140       1.779  -7.648  -3.639  1.00  0.00           C  
ATOM   1103  CD1 PHE A 140       2.926  -7.820  -4.428  1.00  0.00           C  
ATOM   1104  CD2 PHE A 140       0.798  -6.722  -4.034  1.00  0.00           C  
ATOM   1105  CE1 PHE A 140       3.100  -7.064  -5.595  1.00  0.00           C  
ATOM   1106  CE2 PHE A 140       0.967  -5.965  -5.207  1.00  0.00           C  
ATOM   1107  CZ  PHE A 140       2.123  -6.138  -5.977  1.00  0.00           C  
ATOM   1108  N   HIS A 141       1.787 -11.566  -1.313  1.00  0.00           N  
ATOM   1109  CA  HIS A 141       2.262 -12.377  -0.204  1.00  0.00           C  
ATOM   1110  C   HIS A 141       3.762 -12.611  -0.325  1.00  0.00           C  
ATOM   1111  O   HIS A 141       4.246 -13.038  -1.371  1.00  0.00           O  
ATOM   1112  CB  HIS A 141       1.519 -13.710  -0.174  1.00  0.00           C  
ATOM   1113  CG  HIS A 141       0.053 -13.595   0.145  1.00  0.00           C  
ATOM   1114  ND1 HIS A 141      -0.515 -13.684   1.412  1.00  0.00           N  
ATOM   1115  CD2 HIS A 141      -0.957 -13.418  -0.758  1.00  0.00           C  
ATOM   1116  CE1 HIS A 141      -1.843 -13.568   1.255  1.00  0.00           C  
ATOM   1117  NE2 HIS A 141      -2.147 -13.413  -0.042  1.00  0.00           N  
ATOM   1118  N   ASP A 142       4.485 -12.384   0.767  1.00  0.00           N  
ATOM   1119  CA  ASP A 142       5.879 -12.796   0.854  1.00  0.00           C  
ATOM   1120  C   ASP A 142       5.985 -14.329   0.930  1.00  0.00           C  
ATOM   1121  O   ASP A 142       5.048 -15.027   1.341  1.00  0.00           O  
ATOM   1122  CB  ASP A 142       6.563 -12.128   2.056  1.00  0.00           C  
ATOM   1123  CG  ASP A 142       6.691 -10.610   1.878  1.00  0.00           C  
ATOM   1124  OD1 ASP A 142       7.122 -10.189   0.781  1.00  0.00           O  
ATOM   1125  OD2 ASP A 142       6.344  -9.886   2.836  1.00  0.00           O  
ATOM   1126  N   ALA A 143       7.150 -14.850   0.533  1.00  0.00           N  
ATOM   1127  CA  ALA A 143       7.484 -16.248   0.752  1.00  0.00           C  
ATOM   1128  C   ALA A 143       7.450 -16.566   2.260  1.00  0.00           C  
ATOM   1129  O   ALA A 143       7.833 -15.751   3.095  1.00  0.00           O  
ATOM   1130  CB  ALA A 143       8.861 -16.532   0.150  1.00  0.00           C  
ATOM   1131  N   ASP A 144       7.022 -17.771   2.602  1.00  0.00           N  
ATOM   1132  CA  ASP A 144       6.960 -18.244   3.978  1.00  0.00           C  
ATOM   1133  C   ASP A 144       7.464 -19.694   4.089  1.00  0.00           C  
ATOM   1134  O   ASP A 144       8.031 -20.265   3.148  1.00  0.00           O  
ATOM   1135  CB  ASP A 144       5.530 -18.009   4.530  1.00  0.00           C  
ATOM   1136  CG  ASP A 144       4.427 -18.854   3.876  1.00  0.00           C  
ATOM   1137  OD1 ASP A 144       4.710 -19.991   3.443  1.00  0.00           O  
ATOM   1138  OD2 ASP A 144       3.258 -18.414   3.860  1.00  0.00           O  
ATOM   1139  N   ALA A 145       7.273 -20.313   5.254  1.00  0.00           N  
ATOM   1140  CA  ALA A 145       7.726 -21.685   5.491  1.00  0.00           C  
ATOM   1141  C   ALA A 145       7.058 -22.738   4.583  1.00  0.00           C  
ATOM   1142  O   ALA A 145       7.568 -23.852   4.463  1.00  0.00           O  
ATOM   1143  CB  ALA A 145       7.501 -21.997   6.977  1.00  0.00           C  
ATOM   1144  N   GLN A 146       5.898 -22.433   3.991  1.00  0.00           N  
ATOM   1145  CA  GLN A 146       5.155 -23.344   3.121  1.00  0.00           C  
ATOM   1146  C   GLN A 146       5.254 -22.966   1.644  1.00  0.00           C  
ATOM   1147  O   GLN A 146       5.141 -23.835   0.782  1.00  0.00           O  
ATOM   1148  CB  GLN A 146       3.677 -23.383   3.546  1.00  0.00           C  
ATOM   1149  CG  GLN A 146       3.498 -23.900   4.981  1.00  0.00           C  
ATOM   1150  CD  GLN A 146       2.046 -24.215   5.352  1.00  0.00           C  
ATOM   1151  OE1 GLN A 146       1.111 -24.114   4.569  1.00  0.00           O  
ATOM   1152  NE2 GLN A 146       1.809 -24.644   6.568  1.00  0.00           N  
ATOM   1153  N   ASN A 147       5.465 -21.673   1.352  1.00  0.00           N  
ATOM   1154  CA  ASN A 147       5.510 -21.114   0.012  1.00  0.00           C  
ATOM   1155  C   ASN A 147       6.905 -20.539  -0.240  1.00  0.00           C  
ATOM   1156  O   ASN A 147       7.257 -19.487   0.278  1.00  0.00           O  
ATOM   1157  CB  ASN A 147       4.399 -20.055  -0.128  1.00  0.00           C  
ATOM   1158  CG  ASN A 147       3.022 -20.619   0.173  1.00  0.00           C  
ATOM   1159  OD1 ASN A 147       2.384 -21.258  -0.643  1.00  0.00           O  
ATOM   1160  ND2 ASN A 147       2.536 -20.406   1.375  1.00  0.00           N  
ATOM   1161  N   SER A 148       7.709 -21.242  -1.053  1.00  0.00           N  
ATOM   1162  CA  SER A 148       9.120 -20.908  -1.259  1.00  0.00           C  
ATOM   1163  C   SER A 148       9.365 -19.598  -2.021  1.00  0.00           C  
ATOM   1164  O   SER A 148      10.493 -19.110  -2.022  1.00  0.00           O  
ATOM   1165  CB  SER A 148       9.811 -22.055  -2.004  1.00  0.00           C  
ATOM   1166  OG  SER A 148       9.119 -22.361  -3.199  1.00  0.00           O  
ATOM   1167  N   HIS A 149       8.349 -19.047  -2.668  1.00  0.00           N  
ATOM   1168  CA  HIS A 149       8.435 -17.835  -3.472  1.00  0.00           C  
ATOM   1169  C   HIS A 149       7.356 -16.844  -3.043  1.00  0.00           C  
ATOM   1170  O   HIS A 149       6.265 -17.247  -2.635  1.00  0.00           O  
ATOM   1171  CB  HIS A 149       8.301 -18.180  -4.969  1.00  0.00           C  
ATOM   1172  CG  HIS A 149       9.340 -19.138  -5.453  1.00  0.00           C  
ATOM   1173  ND1 HIS A 149       9.269 -20.507  -5.401  1.00  0.00           N  
ATOM   1174  CD2 HIS A 149      10.567 -18.831  -6.007  1.00  0.00           C  
ATOM   1175  CE1 HIS A 149      10.413 -21.016  -5.905  1.00  0.00           C  
ATOM   1176  NE2 HIS A 149      11.223 -20.020  -6.277  1.00  0.00           N  
ATOM   1177  N   SER A 150       7.652 -15.559  -3.184  1.00  0.00           N  
ATOM   1178  CA  SER A 150       6.646 -14.514  -3.098  1.00  0.00           C  
ATOM   1179  C   SER A 150       5.669 -14.634  -4.268  1.00  0.00           C  
ATOM   1180  O   SER A 150       6.044 -15.049  -5.372  1.00  0.00           O  
ATOM   1181  CB  SER A 150       7.285 -13.127  -3.075  1.00  0.00           C  
ATOM   1182  OG  SER A 150       8.209 -13.025  -2.005  1.00  0.00           O  
ATOM   1183  N   TYR A 151       4.416 -14.276  -4.035  1.00  0.00           N  
ATOM   1184  CA  TYR A 151       3.372 -14.342  -5.058  1.00  0.00           C  
ATOM   1185  C   TYR A 151       2.351 -13.220  -4.873  1.00  0.00           C  
ATOM   1186  O   TYR A 151       2.153 -12.704  -3.779  1.00  0.00           O  
ATOM   1187  CB  TYR A 151       2.712 -15.735  -5.061  1.00  0.00           C  
ATOM   1188  CG  TYR A 151       2.104 -16.150  -3.739  1.00  0.00           C  
ATOM   1189  CD1 TYR A 151       2.917 -16.744  -2.751  1.00  0.00           C  
ATOM   1190  CD2 TYR A 151       0.751 -15.902  -3.462  1.00  0.00           C  
ATOM   1191  CE1 TYR A 151       2.394 -17.056  -1.488  1.00  0.00           C  
ATOM   1192  CE2 TYR A 151       0.218 -16.204  -2.194  1.00  0.00           C  
ATOM   1193  CZ  TYR A 151       1.049 -16.770  -1.209  1.00  0.00           C  
ATOM   1194  OH  TYR A 151       0.549 -17.019   0.042  1.00  0.00           O  
ATOM   1195  N   CYS A 152       1.692 -12.853  -5.968  1.00  0.00           N  
ATOM   1196  CA  CYS A 152       0.623 -11.872  -5.978  1.00  0.00           C  
ATOM   1197  C   CYS A 152      -0.596 -12.461  -6.688  1.00  0.00           C  
ATOM   1198  O   CYS A 152      -0.508 -12.826  -7.856  1.00  0.00           O  
ATOM   1199  CB  CYS A 152       1.128 -10.596  -6.661  1.00  0.00           C  
ATOM   1200  SG  CYS A 152      -0.180  -9.341  -6.720  1.00  0.00           S  
ATOM   1201  N   PHE A 153      -1.722 -12.529  -5.992  1.00  0.00           N  
ATOM   1202  CA  PHE A 153      -2.996 -12.784  -6.643  1.00  0.00           C  
ATOM   1203  C   PHE A 153      -3.488 -11.510  -7.314  1.00  0.00           C  
ATOM   1204  O   PHE A 153      -3.463 -10.439  -6.703  1.00  0.00           O  
ATOM   1205  CB  PHE A 153      -4.032 -13.304  -5.641  1.00  0.00           C  
ATOM   1206  CG  PHE A 153      -3.630 -14.574  -4.918  1.00  0.00           C  
ATOM   1207  CD1 PHE A 153      -3.264 -15.714  -5.648  1.00  0.00           C  
ATOM   1208  CD2 PHE A 153      -3.607 -14.610  -3.514  1.00  0.00           C  
ATOM   1209  CE1 PHE A 153      -2.846 -16.881  -4.987  1.00  0.00           C  
ATOM   1210  CE2 PHE A 153      -3.194 -15.779  -2.844  1.00  0.00           C  
ATOM   1211  CZ  PHE A 153      -2.809 -16.913  -3.583  1.00  0.00           C  
ATOM   1212  N   GLU A 154      -3.983 -11.631  -8.531  1.00  0.00           N  
ATOM   1213  CA  GLU A 154      -4.609 -10.546  -9.258  1.00  0.00           C  
ATOM   1214  C   GLU A 154      -5.911 -11.023  -9.898  1.00  0.00           C  
ATOM   1215  O   GLU A 154      -6.018 -12.159 -10.362  1.00  0.00           O  
ATOM   1216  CB  GLU A 154      -3.623  -9.979 -10.292  1.00  0.00           C  
ATOM   1217  CG  GLU A 154      -4.152  -8.700 -10.944  1.00  0.00           C  
ATOM   1218  CD  GLU A 154      -3.202  -8.109 -11.981  1.00  0.00           C  
ATOM   1219  OE1 GLU A 154      -3.275  -6.873 -12.169  1.00  0.00           O  
ATOM   1220  OE2 GLU A 154      -2.460  -8.886 -12.611  1.00  0.00           O  
ATOM   1221  N   ILE A 155      -6.923 -10.156  -9.917  1.00  0.00           N  
ATOM   1222  CA  ILE A 155      -8.123 -10.341 -10.722  1.00  0.00           C  
ATOM   1223  C   ILE A 155      -8.212  -9.173 -11.688  1.00  0.00           C  
ATOM   1224  O   ILE A 155      -8.208  -8.019 -11.253  1.00  0.00           O  
ATOM   1225  CB  ILE A 155      -9.399 -10.494  -9.864  1.00  0.00           C  
ATOM   1226  CG1 ILE A 155      -9.273 -11.662  -8.858  1.00  0.00           C  
ATOM   1227  CG2 ILE A 155     -10.613 -10.689 -10.775  1.00  0.00           C  
ATOM   1228  CD1 ILE A 155     -10.444 -11.786  -7.875  1.00  0.00           C  
ATOM   1229  N   LEU A 156      -8.328  -9.473 -12.973  1.00  0.00           N  
ATOM   1230  CA  LEU A 156      -8.590  -8.481 -14.009  1.00  0.00           C  
ATOM   1231  C   LEU A 156      -9.978  -8.713 -14.601  1.00  0.00           C  
ATOM   1232  O   LEU A 156     -10.398  -9.847 -14.802  1.00  0.00           O  
ATOM   1233  CB  LEU A 156      -7.501  -8.506 -15.096  1.00  0.00           C  
ATOM   1234  CG  LEU A 156      -6.051  -8.347 -14.585  1.00  0.00           C  
ATOM   1235  CD1 LEU A 156      -5.368  -9.710 -14.436  1.00  0.00           C  
ATOM   1236  CD2 LEU A 156      -5.232  -7.521 -15.566  1.00  0.00           C  
ATOM   1237  N   GLU A 157     -10.687  -7.626 -14.918  1.00  0.00           N  
ATOM   1238  CA  GLU A 157     -11.945  -7.639 -15.660  1.00  0.00           C  
ATOM   1239  C   GLU A 157     -11.758  -6.967 -17.015  1.00  0.00           C  
ATOM   1240  O   GLU A 157     -11.047  -5.971 -17.130  1.00  0.00           O  
ATOM   1241  CB  GLU A 157     -13.078  -7.007 -14.835  1.00  0.00           C  
ATOM   1242  CG  GLU A 157     -13.422  -7.916 -13.641  1.00  0.00           C  
ATOM   1243  CD  GLU A 157     -14.637  -7.509 -12.808  1.00  0.00           C  
ATOM   1244  OE1 GLU A 157     -14.989  -8.337 -11.915  1.00  0.00           O  
ATOM   1245  OE2 GLU A 157     -15.235  -6.447 -13.054  1.00  0.00           O  
ATOM   1246  N   ARG A 158     -12.361  -7.539 -18.081  1.00  0.00           N  
ATOM   1247  CA  ARG A 158     -12.298  -6.950 -19.415  1.00  0.00           C  
ATOM   1248  C   ARG A 158     -13.083  -5.644 -19.429  1.00  0.00           C  
ATOM   1249  O   ARG A 158     -14.223  -5.606 -18.963  1.00  0.00           O  
ATOM   1250  CB  ARG A 158     -12.791  -7.961 -20.460  1.00  0.00           C  
ATOM   1251  CG  ARG A 158     -12.585  -7.424 -21.880  1.00  0.00           C  
ATOM   1252  CD  ARG A 158     -13.051  -8.435 -22.949  1.00  0.00           C  
ATOM   1253  NE  ARG A 158     -12.151  -9.593 -23.075  1.00  0.00           N  
ATOM   1254  CZ  ARG A 158     -11.036  -9.660 -23.792  1.00  0.00           C  
ATOM   1255  NH1 ARG A 158     -10.573  -8.634 -24.451  1.00  0.00           N  
ATOM   1256  NH2 ARG A 158     -10.366 -10.763 -23.863  1.00  0.00           N  
ATOM   1257  N   ARG A 159     -12.468  -4.603 -19.986  1.00  0.00           N  
ATOM   1258  CA  ARG A 159     -13.067  -3.285 -20.162  1.00  0.00           C  
ATOM   1259  C   ARG A 159     -14.147  -3.274 -21.243  1.00  0.00           C  
ATOM   1260  O   ARG A 159     -14.044  -4.058 -22.206  1.00  0.00           O  
ATOM   1261  CB  ARG A 159     -11.985  -2.237 -20.445  1.00  0.00           C  
ATOM   1262  CG  ARG A 159     -11.107  -1.972 -19.203  1.00  0.00           C  
ATOM   1263  CD  ARG A 159     -10.055  -0.901 -19.527  1.00  0.00           C  
ATOM   1264  NE  ARG A 159      -9.240  -0.586 -18.344  1.00  0.00           N  
ATOM   1265  CZ  ARG A 159      -8.155   0.177 -18.343  1.00  0.00           C  
ATOM   1266  NH1 ARG A 159      -7.728   0.745 -19.434  1.00  0.00           N  
ATOM   1267  NH2 ARG A 159      -7.504   0.373 -17.250  1.00  0.00           N  
ATOM   1268  OXT ARG A 159     -15.080  -2.448 -21.105  1.00  0.00           O  
ATOM   1269  N   MET B   1      19.630  -2.576  40.272  1.00  0.00           N  
ATOM   1270  CA  MET B   1      19.718  -1.198  39.757  1.00  0.00           C  
ATOM   1271  C   MET B   1      20.269  -1.257  38.343  1.00  0.00           C  
ATOM   1272  O   MET B   1      21.313  -1.862  38.137  1.00  0.00           O  
ATOM   1273  CB  MET B   1      20.603  -0.346  40.677  1.00  0.00           C  
ATOM   1274  CG  MET B   1      20.665   1.123  40.262  1.00  0.00           C  
ATOM   1275  SD  MET B   1      21.777   2.132  41.288  1.00  0.00           S  
ATOM   1276  CE  MET B   1      20.837   2.252  42.825  1.00  0.00           C  
ATOM   1277  N   LEU B   2      19.566  -0.662  37.390  1.00  0.00           N  
ATOM   1278  CA  LEU B   2      20.058  -0.501  36.029  1.00  0.00           C  
ATOM   1279  C   LEU B   2      21.042   0.675  35.995  1.00  0.00           C  
ATOM   1280  O   LEU B   2      20.736   1.746  36.519  1.00  0.00           O  
ATOM   1281  CB  LEU B   2      18.874  -0.290  35.068  1.00  0.00           C  
ATOM   1282  CG  LEU B   2      17.913  -1.489  34.963  1.00  0.00           C  
ATOM   1283  CD1 LEU B   2      16.682  -1.100  34.157  1.00  0.00           C  
ATOM   1284  CD2 LEU B   2      18.568  -2.699  34.302  1.00  0.00           C  
ATOM   1285  N   LYS B   3      22.232   0.472  35.416  1.00  0.00           N  
ATOM   1286  CA  LYS B   3      23.251   1.513  35.297  1.00  0.00           C  
ATOM   1287  C   LYS B   3      23.025   2.282  33.993  1.00  0.00           C  
ATOM   1288  O   LYS B   3      22.765   1.669  32.975  1.00  0.00           O  
ATOM   1289  CB  LYS B   3      24.652   0.893  35.331  1.00  0.00           C  
ATOM   1290  CG  LYS B   3      24.972   0.123  36.621  1.00  0.00           C  
ATOM   1291  CD  LYS B   3      26.407  -0.385  36.501  1.00  0.00           C  
ATOM   1292  CE  LYS B   3      26.880  -1.134  37.748  1.00  0.00           C  
ATOM   1293  NZ  LYS B   3      28.290  -1.544  37.556  1.00  0.00           N  
ATOM   1294  N   ARG B   4      23.137   3.625  34.033  1.00  0.00           N  
ATOM   1295  CA  ARG B   4      22.917   4.460  32.830  1.00  0.00           C  
ATOM   1296  C   ARG B   4      23.983   4.267  31.753  1.00  0.00           C  
ATOM   1297  O   ARG B   4      23.704   4.535  30.599  1.00  0.00           O  
ATOM   1298  CB  ARG B   4      22.844   5.944  33.207  1.00  0.00           C  
ATOM   1299  CG  ARG B   4      21.448   6.332  33.728  1.00  0.00           C  
ATOM   1300  CD  ARG B   4      21.363   7.852  33.889  1.00  0.00           C  
ATOM   1301  NE  ARG B   4      20.006   8.275  34.297  1.00  0.00           N  
ATOM   1302  CZ  ARG B   4      19.273   9.235  33.750  1.00  0.00           C  
ATOM   1303  NH1 ARG B   4      19.710   9.974  32.775  1.00  0.00           N  
ATOM   1304  NH2 ARG B   4      18.071   9.462  34.186  1.00  0.00           N  
ATOM   1305  N   GLU B   5      25.164   3.832  32.161  1.00  0.00           N  
ATOM   1306  CA  GLU B   5      26.281   3.559  31.262  1.00  0.00           C  
ATOM   1307  C   GLU B   5      26.130   2.264  30.439  1.00  0.00           C  
ATOM   1308  O   GLU B   5      26.941   2.021  29.559  1.00  0.00           O  
ATOM   1309  CB  GLU B   5      27.607   3.569  32.060  1.00  0.00           C  
ATOM   1310  CG  GLU B   5      27.721   2.559  33.213  1.00  0.00           C  
ATOM   1311  CD  GLU B   5      27.234   3.066  34.588  1.00  0.00           C  
ATOM   1312  OE1 GLU B   5      27.671   2.490  35.610  1.00  0.00           O  
ATOM   1313  OE2 GLU B   5      26.413   4.005  34.640  1.00  0.00           O  
ATOM   1314  N   MET B   6      25.094   1.442  30.718  1.00  0.00           N  
ATOM   1315  CA  MET B   6      24.786   0.290  29.871  1.00  0.00           C  
ATOM   1316  C   MET B   6      24.532   0.758  28.431  1.00  0.00           C  
ATOM   1317  O   MET B   6      23.713   1.648  28.199  1.00  0.00           O  
ATOM   1318  CB  MET B   6      23.559  -0.465  30.391  1.00  0.00           C  
ATOM   1319  CG  MET B   6      23.847  -1.241  31.676  1.00  0.00           C  
ATOM   1320  SD  MET B   6      22.366  -2.017  32.399  1.00  0.00           S  
ATOM   1321  CE  MET B   6      23.128  -3.026  33.673  1.00  0.00           C  
ATOM   1322  N   ASN B   7      25.227   0.155  27.483  1.00  0.00           N  
ATOM   1323  CA  ASN B   7      25.142   0.484  26.069  1.00  0.00           C  
ATOM   1324  C   ASN B   7      25.161  -0.792  25.216  1.00  0.00           C  
ATOM   1325  O   ASN B   7      25.453  -1.881  25.715  1.00  0.00           O  
ATOM   1326  CB  ASN B   7      26.264   1.484  25.731  1.00  0.00           C  
ATOM   1327  CG  ASN B   7      27.640   0.852  25.811  1.00  0.00           C  
ATOM   1328  OD1 ASN B   7      28.023   0.098  24.947  1.00  0.00           O  
ATOM   1329  ND2 ASN B   7      28.398   1.117  26.853  1.00  0.00           N  
ATOM   1330  N   ILE B   8      24.801  -0.662  23.941  1.00  0.00           N  
ATOM   1331  CA  ILE B   8      24.709  -1.804  23.025  1.00  0.00           C  
ATOM   1332  C   ILE B   8      26.103  -2.280  22.617  1.00  0.00           C  
ATOM   1333  O   ILE B   8      26.357  -3.477  22.647  1.00  0.00           O  
ATOM   1334  CB  ILE B   8      23.825  -1.456  21.808  1.00  0.00           C  
ATOM   1335  CG1 ILE B   8      22.406  -1.021  22.262  1.00  0.00           C  
ATOM   1336  CG2 ILE B   8      23.739  -2.669  20.862  1.00  0.00           C  
ATOM   1337  CD1 ILE B   8      21.491  -0.567  21.125  1.00  0.00           C  
ATOM   1338  N   ALA B   9      27.035  -1.359  22.334  1.00  0.00           N  
ATOM   1339  CA  ALA B   9      28.365  -1.669  21.808  1.00  0.00           C  
ATOM   1340  C   ALA B   9      29.154  -2.649  22.693  1.00  0.00           C  
ATOM   1341  O   ALA B   9      29.749  -3.600  22.189  1.00  0.00           O  
ATOM   1342  CB  ALA B   9      29.135  -0.356  21.632  1.00  0.00           C  
ATOM   1343  N   ASP B  10      29.100  -2.451  24.023  1.00  0.00           N  
ATOM   1344  CA  ASP B  10      29.844  -3.274  24.986  1.00  0.00           C  
ATOM   1345  C   ASP B  10      29.147  -4.604  25.313  1.00  0.00           C  
ATOM   1346  O   ASP B  10      29.748  -5.471  25.941  1.00  0.00           O  
ATOM   1347  CB  ASP B  10      30.049  -2.484  26.289  1.00  0.00           C  
ATOM   1348  CG  ASP B  10      30.858  -1.194  26.150  1.00  0.00           C  
ATOM   1349  OD1 ASP B  10      31.635  -1.044  25.184  1.00  0.00           O  
ATOM   1350  OD2 ASP B  10      30.683  -0.337  27.054  1.00  0.00           O  
ATOM   1351  N   TYR B  11      27.860  -4.751  24.967  1.00  0.00           N  
ATOM   1352  CA  TYR B  11      27.031  -5.887  25.361  1.00  0.00           C  
ATOM   1353  C   TYR B  11      26.650  -6.798  24.186  1.00  0.00           C  
ATOM   1354  O   TYR B  11      26.692  -8.023  24.318  1.00  0.00           O  
ATOM   1355  CB  TYR B  11      25.784  -5.361  26.079  1.00  0.00           C  
ATOM   1356  CG  TYR B  11      24.792  -6.452  26.456  1.00  0.00           C  
ATOM   1357  CD1 TYR B  11      23.616  -6.636  25.704  1.00  0.00           C  
ATOM   1358  CD2 TYR B  11      25.085  -7.319  27.522  1.00  0.00           C  
ATOM   1359  CE1 TYR B  11      22.736  -7.685  26.011  1.00  0.00           C  
ATOM   1360  CE2 TYR B  11      24.212  -8.370  27.836  1.00  0.00           C  
ATOM   1361  CZ  TYR B  11      23.037  -8.563  27.080  1.00  0.00           C  
ATOM   1362  OH  TYR B  11      22.197  -9.599  27.369  1.00  0.00           O  
ATOM   1363  N   ASP B  12      26.278  -6.213  23.064  1.00  0.00           N  
ATOM   1364  CA  ASP B  12      25.793  -6.916  21.877  1.00  0.00           C  
ATOM   1365  C   ASP B  12      26.532  -6.410  20.632  1.00  0.00           C  
ATOM   1366  O   ASP B  12      26.062  -5.544  19.893  1.00  0.00           O  
ATOM   1367  CB  ASP B  12      24.266  -6.781  21.786  1.00  0.00           C  
ATOM   1368  CG  ASP B  12      23.654  -7.715  20.748  1.00  0.00           C  
ATOM   1369  OD1 ASP B  12      24.393  -8.161  19.841  1.00  0.00           O  
ATOM   1370  OD2 ASP B  12      22.433  -7.968  20.872  1.00  0.00           O  
ATOM   1371  N   ALA B  13      27.746  -6.932  20.434  1.00  0.00           N  
ATOM   1372  CA  ALA B  13      28.615  -6.525  19.339  1.00  0.00           C  
ATOM   1373  C   ALA B  13      28.004  -6.811  17.955  1.00  0.00           C  
ATOM   1374  O   ALA B  13      28.236  -6.051  17.024  1.00  0.00           O  
ATOM   1375  CB  ALA B  13      29.968  -7.239  19.507  1.00  0.00           C  
ATOM   1376  N   GLU B  14      27.208  -7.879  17.834  1.00  0.00           N  
ATOM   1377  CA  GLU B  14      26.589  -8.270  16.573  1.00  0.00           C  
ATOM   1378  C   GLU B  14      25.494  -7.270  16.168  1.00  0.00           C  
ATOM   1379  O   GLU B  14      25.515  -6.728  15.056  1.00  0.00           O  
ATOM   1380  CB  GLU B  14      26.044  -9.711  16.713  1.00  0.00           C  
ATOM   1381  CG  GLU B  14      26.276 -10.546  15.445  1.00  0.00           C  
ATOM   1382  CD  GLU B  14      25.821 -12.003  15.578  1.00  0.00           C  
ATOM   1383  OE1 GLU B  14      26.239 -12.807  14.709  1.00  0.00           O  
ATOM   1384  OE2 GLU B  14      25.089 -12.333  16.532  1.00  0.00           O  
ATOM   1385  N   LEU B  15      24.607  -6.935  17.114  1.00  0.00           N  
ATOM   1386  CA  LEU B  15      23.593  -5.901  16.919  1.00  0.00           C  
ATOM   1387  C   LEU B  15      24.226  -4.530  16.676  1.00  0.00           C  
ATOM   1388  O   LEU B  15      23.807  -3.819  15.770  1.00  0.00           O  
ATOM   1389  CB  LEU B  15      22.651  -5.880  18.138  1.00  0.00           C  
ATOM   1390  CG  LEU B  15      21.554  -4.801  18.063  1.00  0.00           C  
ATOM   1391  CD1 LEU B  15      20.620  -4.993  16.872  1.00  0.00           C  
ATOM   1392  CD2 LEU B  15      20.715  -4.830  19.333  1.00  0.00           C  
ATOM   1393  N   TRP B  16      25.251  -4.169  17.447  1.00  0.00           N  
ATOM   1394  CA  TRP B  16      25.932  -2.877  17.294  1.00  0.00           C  
ATOM   1395  C   TRP B  16      26.583  -2.732  15.922  1.00  0.00           C  
ATOM   1396  O   TRP B  16      26.460  -1.680  15.300  1.00  0.00           O  
ATOM   1397  CB  TRP B  16      26.979  -2.702  18.392  1.00  0.00           C  
ATOM   1398  CG  TRP B  16      27.635  -1.357  18.361  1.00  0.00           C  
ATOM   1399  CD1 TRP B  16      28.913  -1.108  18.024  1.00  0.00           C  
ATOM   1400  CD2 TRP B  16      27.013  -0.060  18.624  1.00  0.00           C  
ATOM   1401  NE1 TRP B  16      29.148   0.269  18.082  1.00  0.00           N  
ATOM   1402  CE2 TRP B  16      28.006   0.938  18.442  1.00  0.00           C  
ATOM   1403  CE3 TRP B  16      25.718   0.355  19.005  1.00  0.00           C  
ATOM   1404  CZ2 TRP B  16      27.723   2.312  18.632  1.00  0.00           C  
ATOM   1405  CZ3 TRP B  16      25.429   1.720  19.187  1.00  0.00           C  
ATOM   1406  CH2 TRP B  16      26.427   2.687  19.004  1.00  0.00           C  
ATOM   1407  N   GLN B  17      27.218  -3.794  15.425  1.00  0.00           N  
ATOM   1408  CA  GLN B  17      27.812  -3.794  14.095  1.00  0.00           C  
ATOM   1409  C   GLN B  17      26.745  -3.582  13.008  1.00  0.00           C  
ATOM   1410  O   GLN B  17      26.947  -2.751  12.126  1.00  0.00           O  
ATOM   1411  CB  GLN B  17      28.591  -5.101  13.895  1.00  0.00           C  
ATOM   1412  CG  GLN B  17      29.332  -5.100  12.545  1.00  0.00           C  
ATOM   1413  CD  GLN B  17      30.206  -6.345  12.334  1.00  0.00           C  
ATOM   1414  OE1 GLN B  17      30.287  -7.250  13.141  1.00  0.00           O  
ATOM   1415  NE2 GLN B  17      30.906  -6.421  11.230  1.00  0.00           N  
ATOM   1416  N   ALA B  18      25.599  -4.258  13.104  1.00  0.00           N  
ATOM   1417  CA  ALA B  18      24.501  -4.065  12.159  1.00  0.00           C  
ATOM   1418  C   ALA B  18      23.919  -2.637  12.220  1.00  0.00           C  
ATOM   1419  O   ALA B  18      23.663  -2.032  11.184  1.00  0.00           O  
ATOM   1420  CB  ALA B  18      23.436  -5.132  12.436  1.00  0.00           C  
ATOM   1421  N   MET B  19      23.764  -2.070  13.424  1.00  0.00           N  
ATOM   1422  CA  MET B  19      23.293  -0.694  13.608  1.00  0.00           C  
ATOM   1423  C   MET B  19      24.259   0.344  13.011  1.00  0.00           C  
ATOM   1424  O   MET B  19      23.807   1.276  12.344  1.00  0.00           O  
ATOM   1425  CB  MET B  19      23.082  -0.401  15.102  1.00  0.00           C  
ATOM   1426  CG  MET B  19      21.869  -1.122  15.683  1.00  0.00           C  
ATOM   1427  SD  MET B  19      21.615  -0.855  17.473  1.00  0.00           S  
ATOM   1428  CE  MET B  19      21.252   0.920  17.503  1.00  0.00           C  
ATOM   1429  N   GLU B  20      25.565   0.186  13.213  1.00  0.00           N  
ATOM   1430  CA  GLU B  20      26.562   1.088  12.627  1.00  0.00           C  
ATOM   1431  C   GLU B  20      26.660   0.908  11.097  1.00  0.00           C  
ATOM   1432  O   GLU B  20      26.806   1.899  10.380  1.00  0.00           O  
ATOM   1433  CB  GLU B  20      27.929   0.908  13.304  1.00  0.00           C  
ATOM   1434  CG  GLU B  20      28.024   1.555  14.703  1.00  0.00           C  
ATOM   1435  CD  GLU B  20      27.974   3.103  14.689  1.00  0.00           C  
ATOM   1436  OE1 GLU B  20      27.108   3.714  15.354  1.00  0.00           O  
ATOM   1437  OE2 GLU B  20      28.811   3.746  14.016  1.00  0.00           O  
ATOM   1438  N   GLN B  21      26.485  -0.311  10.575  1.00  0.00           N  
ATOM   1439  CA  GLN B  21      26.424  -0.544   9.130  1.00  0.00           C  
ATOM   1440  C   GLN B  21      25.211   0.142   8.486  1.00  0.00           C  
ATOM   1441  O   GLN B  21      25.356   0.768   7.436  1.00  0.00           O  
ATOM   1442  CB  GLN B  21      26.389  -2.051   8.838  1.00  0.00           C  
ATOM   1443  CG  GLN B  21      27.772  -2.700   8.984  1.00  0.00           C  
ATOM   1444  CD  GLN B  21      27.730  -4.227   8.854  1.00  0.00           C  
ATOM   1445  OE1 GLN B  21      26.695  -4.873   8.856  1.00  0.00           O  
ATOM   1446  NE2 GLN B  21      28.863  -4.865   8.732  1.00  0.00           N  
ATOM   1447  N   GLU B  22      24.037   0.102   9.126  1.00  0.00           N  
ATOM   1448  CA  GLU B  22      22.853   0.823   8.637  1.00  0.00           C  
ATOM   1449  C   GLU B  22      23.065   2.348   8.674  1.00  0.00           C  
ATOM   1450  O   GLU B  22      22.693   3.049   7.732  1.00  0.00           O  
ATOM   1451  CB  GLU B  22      21.615   0.397   9.436  1.00  0.00           C  
ATOM   1452  CG  GLU B  22      20.326   1.174   9.097  1.00  0.00           C  
ATOM   1453  CD  GLU B  22      19.913   1.176   7.610  1.00  0.00           C  
ATOM   1454  OE1 GLU B  22      19.095   2.043   7.230  1.00  0.00           O  
ATOM   1455  OE2 GLU B  22      20.396   0.360   6.810  1.00  0.00           O  
ATOM   1456  N   LYS B  23      23.715   2.862   9.701  1.00  0.00           N  
ATOM   1457  CA  LYS B  23      24.074   4.278   9.787  1.00  0.00           C  
ATOM   1458  C   LYS B  23      25.001   4.707   8.652  1.00  0.00           C  
ATOM   1459  O   LYS B  23      24.746   5.735   8.028  1.00  0.00           O  
ATOM   1460  CB  LYS B  23      24.704   4.496  11.167  1.00  0.00           C  
ATOM   1461  CG  LYS B  23      25.081   5.943  11.484  1.00  0.00           C  
ATOM   1462  CD  LYS B  23      25.712   5.882  12.877  1.00  0.00           C  
ATOM   1463  CE  LYS B  23      26.393   7.136  13.366  1.00  0.00           C  
ATOM   1464  NZ  LYS B  23      27.230   6.714  14.518  1.00  0.00           N  
ATOM   1465  N   VAL B  24      26.019   3.906   8.341  1.00  0.00           N  
ATOM   1466  CA  VAL B  24      26.905   4.154   7.188  1.00  0.00           C  
ATOM   1467  C   VAL B  24      26.123   4.071   5.878  1.00  0.00           C  
ATOM   1468  O   VAL B  24      26.245   4.958   5.043  1.00  0.00           O  
ATOM   1469  CB  VAL B  24      28.096   3.182   7.189  1.00  0.00           C  
ATOM   1470  CG1 VAL B  24      28.941   3.280   5.913  1.00  0.00           C  
ATOM   1471  CG2 VAL B  24      29.034   3.477   8.365  1.00  0.00           C  
ATOM   1472  N   ARG B  25      25.244   3.064   5.714  1.00  0.00           N  
ATOM   1473  CA  ARG B  25      24.400   2.929   4.516  1.00  0.00           C  
ATOM   1474  C   ARG B  25      23.543   4.177   4.283  1.00  0.00           C  
ATOM   1475  O   ARG B  25      23.472   4.651   3.160  1.00  0.00           O  
ATOM   1476  CB  ARG B  25      23.523   1.678   4.643  1.00  0.00           C  
ATOM   1477  CG  ARG B  25      22.816   1.322   3.317  1.00  0.00           C  
ATOM   1478  CD  ARG B  25      21.609   0.398   3.535  1.00  0.00           C  
ATOM   1479  NE  ARG B  25      20.505   1.079   4.223  1.00  0.00           N  
ATOM   1480  CZ  ARG B  25      19.669   1.982   3.720  1.00  0.00           C  
ATOM   1481  NH1 ARG B  25      19.703   2.328   2.462  1.00  0.00           N  
ATOM   1482  NH2 ARG B  25      18.782   2.538   4.488  1.00  0.00           N  
ATOM   1483  N   GLN B  26      22.917   4.729   5.335  1.00  0.00           N  
ATOM   1484  CA  GLN B  26      22.106   5.953   5.229  1.00  0.00           C  
ATOM   1485  C   GLN B  26      22.922   7.189   4.824  1.00  0.00           C  
ATOM   1486  O   GLN B  26      22.389   8.084   4.166  1.00  0.00           O  
ATOM   1487  CB  GLN B  26      21.372   6.215   6.551  1.00  0.00           C  
ATOM   1488  CG  GLN B  26      20.230   5.228   6.777  1.00  0.00           C  
ATOM   1489  CD  GLN B  26      19.454   5.467   8.075  1.00  0.00           C  
ATOM   1490  OE1 GLN B  26      19.392   6.558   8.623  1.00  0.00           O  
ATOM   1491  NE2 GLN B  26      18.810   4.443   8.581  1.00  0.00           N  
ATOM   1492  N   GLU B  27      24.198   7.249   5.184  1.00  0.00           N  
ATOM   1493  CA  GLU B  27      25.101   8.331   4.788  1.00  0.00           C  
ATOM   1494  C   GLU B  27      25.609   8.162   3.344  1.00  0.00           C  
ATOM   1495  O   GLU B  27      25.585   9.116   2.569  1.00  0.00           O  
ATOM   1496  CB  GLU B  27      26.261   8.445   5.785  1.00  0.00           C  
ATOM   1497  CG  GLU B  27      25.834   8.929   7.185  1.00  0.00           C  
ATOM   1498  CD  GLU B  27      25.298  10.371   7.238  1.00  0.00           C  
ATOM   1499  OE1 GLU B  27      24.694  10.746   8.274  1.00  0.00           O  
ATOM   1500  OE2 GLU B  27      25.475  11.135   6.260  1.00  0.00           O  
ATOM   1501  N   GLU B  28      25.985   6.938   2.956  1.00  0.00           N  
ATOM   1502  CA  GLU B  28      26.631   6.627   1.675  1.00  0.00           C  
ATOM   1503  C   GLU B  28      25.665   6.336   0.514  1.00  0.00           C  
ATOM   1504  O   GLU B  28      26.109   6.177  -0.632  1.00  0.00           O  
ATOM   1505  CB  GLU B  28      27.593   5.447   1.849  1.00  0.00           C  
ATOM   1506  CG  GLU B  28      28.777   5.772   2.769  1.00  0.00           C  
ATOM   1507  CD  GLU B  28      29.824   4.638   2.806  1.00  0.00           C  
ATOM   1508  OE1 GLU B  28      30.970   4.920   3.216  1.00  0.00           O  
ATOM   1509  OE2 GLU B  28      29.493   3.491   2.404  1.00  0.00           O  
ATOM   1510  N   HIS B  29      24.359   6.254   0.773  1.00  0.00           N  
ATOM   1511  CA  HIS B  29      23.363   6.028  -0.259  1.00  0.00           C  
ATOM   1512  C   HIS B  29      22.483   7.261  -0.461  1.00  0.00           C  
ATOM   1513  O   HIS B  29      22.083   7.941   0.484  1.00  0.00           O  
ATOM   1514  CB  HIS B  29      22.514   4.780   0.035  1.00  0.00           C  
ATOM   1515  CG  HIS B  29      23.288   3.493  -0.035  1.00  0.00           C  
ATOM   1516  ND1 HIS B  29      24.359   3.133   0.757  1.00  0.00           N  
ATOM   1517  CD2 HIS B  29      23.085   2.448  -0.903  1.00  0.00           C  
ATOM   1518  CE1 HIS B  29      24.793   1.920   0.371  1.00  0.00           C  
ATOM   1519  NE2 HIS B  29      24.036   1.462  -0.630  1.00  0.00           N  
ATOM   1520  N   ILE B  30      22.133   7.525  -1.721  1.00  0.00           N  
ATOM   1521  CA  ILE B  30      21.114   8.504  -2.082  1.00  0.00           C  
ATOM   1522  C   ILE B  30      19.750   7.829  -1.976  1.00  0.00           C  
ATOM   1523  O   ILE B  30      19.379   7.023  -2.822  1.00  0.00           O  
ATOM   1524  CB  ILE B  30      21.399   9.121  -3.461  1.00  0.00           C  
ATOM   1525  CG1 ILE B  30      22.660  10.004  -3.358  1.00  0.00           C  
ATOM   1526  CG2 ILE B  30      20.189   9.943  -3.934  1.00  0.00           C  
ATOM   1527  CD1 ILE B  30      23.076  10.659  -4.675  1.00  0.00           C  
ATOM   1528  N   GLU B  31      19.000   8.204  -0.953  1.00  0.00           N  
ATOM   1529  CA  GLU B  31      17.668   7.669  -0.681  1.00  0.00           C  
ATOM   1530  C   GLU B  31      16.603   8.420  -1.490  1.00  0.00           C  
ATOM   1531  O   GLU B  31      16.291   9.581  -1.220  1.00  0.00           O  
ATOM   1532  CB  GLU B  31      17.426   7.733   0.843  1.00  0.00           C  
ATOM   1533  CG  GLU B  31      16.139   7.042   1.291  1.00  0.00           C  
ATOM   1534  CD  GLU B  31      16.125   5.595   0.813  1.00  0.00           C  
ATOM   1535  OE1 GLU B  31      15.432   5.357  -0.206  1.00  0.00           O  
ATOM   1536  OE2 GLU B  31      16.856   4.755   1.377  1.00  0.00           O  
ATOM   1537  N   LEU B  32      16.009   7.738  -2.477  1.00  0.00           N  
ATOM   1538  CA  LEU B  32      14.938   8.261  -3.329  1.00  0.00           C  
ATOM   1539  C   LEU B  32      13.604   7.530  -3.141  1.00  0.00           C  
ATOM   1540  O   LEU B  32      12.658   7.756  -3.906  1.00  0.00           O  
ATOM   1541  CB  LEU B  32      15.392   8.264  -4.800  1.00  0.00           C  
ATOM   1542  CG  LEU B  32      16.478   9.294  -5.134  1.00  0.00           C  
ATOM   1543  CD1 LEU B  32      16.893   9.108  -6.595  1.00  0.00           C  
ATOM   1544  CD2 LEU B  32      15.973  10.730  -4.975  1.00  0.00           C  
ATOM   1545  N   ILE B  33      13.482   6.685  -2.122  1.00  0.00           N  
ATOM   1546  CA  ILE B  33      12.195   6.079  -1.756  1.00  0.00           C  
ATOM   1547  C   ILE B  33      11.276   7.190  -1.250  1.00  0.00           C  
ATOM   1548  O   ILE B  33      11.507   7.815  -0.211  1.00  0.00           O  
ATOM   1549  CB  ILE B  33      12.377   4.920  -0.748  1.00  0.00           C  
ATOM   1550  CG1 ILE B  33      13.152   3.761  -1.410  1.00  0.00           C  
ATOM   1551  CG2 ILE B  33      11.009   4.438  -0.237  1.00  0.00           C  
ATOM   1552  CD1 ILE B  33      13.513   2.615  -0.452  1.00  0.00           C  
ATOM   1553  N   ALA B  34      10.176   7.433  -1.968  1.00  0.00           N  
ATOM   1554  CA  ALA B  34       9.280   8.565  -1.718  1.00  0.00           C  
ATOM   1555  C   ALA B  34       8.636   8.587  -0.318  1.00  0.00           C  
ATOM   1556  O   ALA B  34       8.152   9.633   0.131  1.00  0.00           O  
ATOM   1557  CB  ALA B  34       8.195   8.536  -2.802  1.00  0.00           C  
ATOM   1558  N   SER B  35       8.587   7.441   0.371  1.00  0.00           N  
ATOM   1559  CA  SER B  35       8.054   7.304   1.725  1.00  0.00           C  
ATOM   1560  C   SER B  35       9.102   7.443   2.824  1.00  0.00           C  
ATOM   1561  O   SER B  35       8.737   7.418   4.002  1.00  0.00           O  
ATOM   1562  CB  SER B  35       7.317   5.967   1.862  1.00  0.00           C  
ATOM   1563  OG  SER B  35       8.142   4.875   1.512  1.00  0.00           O  
ATOM   1564  N   GLU B  36      10.381   7.583   2.472  1.00  0.00           N  
ATOM   1565  CA  GLU B  36      11.466   7.698   3.441  1.00  0.00           C  
ATOM   1566  C   GLU B  36      11.872   9.159   3.683  1.00  0.00           C  
ATOM   1567  O   GLU B  36      11.626  10.060   2.882  1.00  0.00           O  
ATOM   1568  CB  GLU B  36      12.663   6.812   3.055  1.00  0.00           C  
ATOM   1569  CG  GLU B  36      12.286   5.326   3.042  1.00  0.00           C  
ATOM   1570  CD  GLU B  36      13.259   4.393   3.769  1.00  0.00           C  
ATOM   1571  OE1 GLU B  36      12.813   3.255   4.055  1.00  0.00           O  
ATOM   1572  OE2 GLU B  36      14.353   4.845   4.164  1.00  0.00           O  
ATOM   1573  N   ASN B  37      12.448   9.384   4.856  1.00  0.00           N  
ATOM   1574  CA  ASN B  37      12.970  10.671   5.283  1.00  0.00           C  
ATOM   1575  C   ASN B  37      13.934  10.464   6.460  1.00  0.00           C  
ATOM   1576  O   ASN B  37      13.979   9.388   7.058  1.00  0.00           O  
ATOM   1577  CB  ASN B  37      11.788  11.582   5.673  1.00  0.00           C  
ATOM   1578  CG  ASN B  37      12.067  13.063   5.445  1.00  0.00           C  
ATOM   1579  OD1 ASN B  37      13.179  13.548   5.539  1.00  0.00           O  
ATOM   1580  ND2 ASN B  37      11.047  13.827   5.137  1.00  0.00           N  
ATOM   1581  N   TYR B  38      14.643  11.518   6.836  1.00  0.00           N  
ATOM   1582  CA  TYR B  38      15.510  11.557   8.003  1.00  0.00           C  
ATOM   1583  C   TYR B  38      14.860  12.378   9.104  1.00  0.00           C  
ATOM   1584  O   TYR B  38      14.696  13.598   8.984  1.00  0.00           O  
ATOM   1585  CB  TYR B  38      16.889  12.083   7.593  1.00  0.00           C  
ATOM   1586  CG  TYR B  38      17.489  11.353   6.415  1.00  0.00           C  
ATOM   1587  CD1 TYR B  38      17.866  10.004   6.520  1.00  0.00           C  
ATOM   1588  CD2 TYR B  38      17.641  12.020   5.177  1.00  0.00           C  
ATOM   1589  CE1 TYR B  38      18.404   9.323   5.420  1.00  0.00           C  
ATOM   1590  CE2 TYR B  38      18.183  11.345   4.071  1.00  0.00           C  
ATOM   1591  CZ  TYR B  38      18.571   9.998   4.193  1.00  0.00           C  
ATOM   1592  OH  TYR B  38      19.107   9.348   3.116  1.00  0.00           O  
ATOM   1593  N   THR B  39      14.458  11.721  10.192  1.00  0.00           N  
ATOM   1594  CA  THR B  39      13.862  12.413  11.339  1.00  0.00           C  
ATOM   1595  C   THR B  39      14.919  13.157  12.156  1.00  0.00           C  
ATOM   1596  O   THR B  39      16.096  12.788  12.144  1.00  0.00           O  
ATOM   1597  CB  THR B  39      13.025  11.452  12.183  1.00  0.00           C  
ATOM   1598  OG1 THR B  39      12.125  12.205  12.962  1.00  0.00           O  
ATOM   1599  CG2 THR B  39      13.835  10.556  13.116  1.00  0.00           C  
ATOM   1600  N   SER B  40      14.525  14.204  12.873  1.00  0.00           N  
ATOM   1601  CA  SER B  40      15.474  15.003  13.644  1.00  0.00           C  
ATOM   1602  C   SER B  40      16.059  14.240  14.841  1.00  0.00           C  
ATOM   1603  O   SER B  40      15.397  13.365  15.414  1.00  0.00           O  
ATOM   1604  CB  SER B  40      14.828  16.317  14.099  1.00  0.00           C  
ATOM   1605  OG  SER B  40      13.994  16.113  15.221  1.00  0.00           O  
ATOM   1606  N   PRO B  41      17.246  14.614  15.324  1.00  0.00           N  
ATOM   1607  CA  PRO B  41      17.790  14.087  16.574  1.00  0.00           C  
ATOM   1608  C   PRO B  41      16.867  14.300  17.778  1.00  0.00           C  
ATOM   1609  O   PRO B  41      16.876  13.502  18.709  1.00  0.00           O  
ATOM   1610  CB  PRO B  41      19.134  14.797  16.768  1.00  0.00           C  
ATOM   1611  CG  PRO B  41      19.561  15.132  15.340  1.00  0.00           C  
ATOM   1612  CD  PRO B  41      18.228  15.456  14.660  1.00  0.00           C  
ATOM   1613  N   ARG B  42      15.997  15.323  17.765  1.00  0.00           N  
ATOM   1614  CA  ARG B  42      14.985  15.557  18.814  1.00  0.00           C  
ATOM   1615  C   ARG B  42      13.918  14.464  18.836  1.00  0.00           C  
ATOM   1616  O   ARG B  42      13.510  14.029  19.908  1.00  0.00           O  
ATOM   1617  CB  ARG B  42      14.299  16.914  18.620  1.00  0.00           C  
ATOM   1618  CG  ARG B  42      15.255  18.107  18.653  1.00  0.00           C  
ATOM   1619  CD  ARG B  42      14.452  19.404  18.593  1.00  0.00           C  
ATOM   1620  NE  ARG B  42      15.308  20.586  18.437  1.00  0.00           N  
ATOM   1621  CZ  ARG B  42      15.425  21.329  17.343  1.00  0.00           C  
ATOM   1622  NH1 ARG B  42      14.796  21.062  16.222  1.00  0.00           N  
ATOM   1623  NH2 ARG B  42      16.176  22.386  17.366  1.00  0.00           N  
ATOM   1624  N   VAL B  43      13.480  14.007  17.677  1.00  0.00           N  
ATOM   1625  CA  VAL B  43      12.529  12.903  17.561  1.00  0.00           C  
ATOM   1626  C   VAL B  43      13.160  11.603  18.064  1.00  0.00           C  
ATOM   1627  O   VAL B  43      12.562  10.913  18.882  1.00  0.00           O  
ATOM   1628  CB  VAL B  43      12.018  12.747  16.119  1.00  0.00           C  
ATOM   1629  CG1 VAL B  43      11.127  11.513  15.962  1.00  0.00           C  
ATOM   1630  CG2 VAL B  43      11.201  13.970  15.694  1.00  0.00           C  
ATOM   1631  N   MET B  44      14.406  11.321  17.673  1.00  0.00           N  
ATOM   1632  CA  MET B  44      15.150  10.152  18.155  1.00  0.00           C  
ATOM   1633  C   MET B  44      15.369  10.209  19.675  1.00  0.00           C  
ATOM   1634  O   MET B  44      15.171   9.207  20.359  1.00  0.00           O  
ATOM   1635  CB  MET B  44      16.489  10.031  17.415  1.00  0.00           C  
ATOM   1636  CG  MET B  44      16.289   9.698  15.929  1.00  0.00           C  
ATOM   1637  SD  MET B  44      17.803   9.225  15.046  1.00  0.00           S  
ATOM   1638  CE  MET B  44      18.641  10.822  14.883  1.00  0.00           C  
ATOM   1639  N   GLN B  45      15.677  11.389  20.228  1.00  0.00           N  
ATOM   1640  CA  GLN B  45      15.799  11.594  21.674  1.00  0.00           C  
ATOM   1641  C   GLN B  45      14.491  11.263  22.410  1.00  0.00           C  
ATOM   1642  O   GLN B  45      14.513  10.613  23.452  1.00  0.00           O  
ATOM   1643  CB  GLN B  45      16.226  13.041  21.941  1.00  0.00           C  
ATOM   1644  CG  GLN B  45      16.470  13.308  23.435  1.00  0.00           C  
ATOM   1645  CD  GLN B  45      16.804  14.770  23.755  1.00  0.00           C  
ATOM   1646  OE1 GLN B  45      16.593  15.689  22.982  1.00  0.00           O  
ATOM   1647  NE2 GLN B  45      17.318  15.040  24.920  1.00  0.00           N  
ATOM   1648  N   ALA B  46      13.341  11.687  21.883  1.00  0.00           N  
ATOM   1649  CA  ALA B  46      12.041  11.361  22.466  1.00  0.00           C  
ATOM   1650  C   ALA B  46      11.777   9.846  22.429  1.00  0.00           C  
ATOM   1651  O   ALA B  46      11.369   9.274  23.435  1.00  0.00           O  
ATOM   1652  CB  ALA B  46      10.955  12.149  21.735  1.00  0.00           C  
ATOM   1653  N   GLN B  47      12.073   9.183  21.325  1.00  0.00           N  
ATOM   1654  CA  GLN B  47      11.869   7.746  21.158  1.00  0.00           C  
ATOM   1655  C   GLN B  47      12.801   6.904  22.048  1.00  0.00           C  
ATOM   1656  O   GLN B  47      12.373   5.847  22.521  1.00  0.00           O  
ATOM   1657  CB  GLN B  47      12.028   7.360  19.686  1.00  0.00           C  
ATOM   1658  CG  GLN B  47      10.864   7.893  18.849  1.00  0.00           C  
ATOM   1659  CD  GLN B  47      10.913   7.363  17.414  1.00  0.00           C  
ATOM   1660  OE1 GLN B  47      11.431   7.985  16.516  1.00  0.00           O  
ATOM   1661  NE2 GLN B  47      10.340   6.207  17.153  1.00  0.00           N  
ATOM   1662  N   GLY B  48      14.004   7.385  22.344  1.00  0.00           N  
ATOM   1663  CA  GLY B  48      14.936   6.748  23.285  1.00  0.00           C  
ATOM   1664  C   GLY B  48      14.679   7.076  24.766  1.00  0.00           C  
ATOM   1665  O   GLY B  48      15.485   6.730  25.622  1.00  0.00           O  
ATOM   1666  N   SER B  49      13.581   7.762  25.105  1.00  0.00           N  
ATOM   1667  CA  SER B  49      13.323   8.249  26.463  1.00  0.00           C  
ATOM   1668  C   SER B  49      12.666   7.208  27.371  1.00  0.00           C  
ATOM   1669  O   SER B  49      12.106   6.209  26.932  1.00  0.00           O  
ATOM   1670  CB  SER B  49      12.487   9.528  26.411  1.00  0.00           C  
ATOM   1671  OG  SER B  49      11.130   9.234  26.125  1.00  0.00           O  
ATOM   1672  N   GLN B  50      12.637   7.495  28.679  1.00  0.00           N  
ATOM   1673  CA  GLN B  50      11.969   6.668  29.696  1.00  0.00           C  
ATOM   1674  C   GLN B  50      10.441   6.611  29.550  1.00  0.00           C  
ATOM   1675  O   GLN B  50       9.795   5.832  30.250  1.00  0.00           O  
ATOM   1676  CB  GLN B  50      12.355   7.147  31.105  1.00  0.00           C  
ATOM   1677  CG  GLN B  50      13.844   6.964  31.396  1.00  0.00           C  
ATOM   1678  CD  GLN B  50      14.186   7.357  32.830  1.00  0.00           C  
ATOM   1679  OE1 GLN B  50      14.505   8.491  33.140  1.00  0.00           O  
ATOM   1680  NE2 GLN B  50      14.140   6.436  33.757  1.00  0.00           N  
ATOM   1681  N   LEU B  51       9.838   7.395  28.655  1.00  0.00           N  
ATOM   1682  CA  LEU B  51       8.405   7.319  28.364  1.00  0.00           C  
ATOM   1683  C   LEU B  51       7.992   5.948  27.806  1.00  0.00           C  
ATOM   1684  O   LEU B  51       6.832   5.574  27.951  1.00  0.00           O  
ATOM   1685  CB  LEU B  51       8.006   8.441  27.385  1.00  0.00           C  
ATOM   1686  CG  LEU B  51       8.128   9.863  27.954  1.00  0.00           C  
ATOM   1687  CD1 LEU B  51       7.897  10.884  26.840  1.00  0.00           C  
ATOM   1688  CD2 LEU B  51       7.097  10.138  29.051  1.00  0.00           C  
ATOM   1689  N   THR B  52       8.932   5.162  27.284  1.00  0.00           N  
ATOM   1690  CA  THR B  52       8.693   3.773  26.854  1.00  0.00           C  
ATOM   1691  C   THR B  52       8.201   2.860  27.988  1.00  0.00           C  
ATOM   1692  O   THR B  52       7.517   1.882  27.733  1.00  0.00           O  
ATOM   1693  CB  THR B  52       9.967   3.191  26.221  1.00  0.00           C  
ATOM   1694  OG1 THR B  52       9.653   2.038  25.494  1.00  0.00           O  
ATOM   1695  CG2 THR B  52      11.065   2.809  27.224  1.00  0.00           C  
ATOM   1696  N   ASN B  53       8.501   3.200  29.246  1.00  0.00           N  
ATOM   1697  CA  ASN B  53       8.097   2.414  30.408  1.00  0.00           C  
ATOM   1698  C   ASN B  53       6.648   2.673  30.832  1.00  0.00           C  
ATOM   1699  O   ASN B  53       6.093   1.921  31.630  1.00  0.00           O  
ATOM   1700  CB  ASN B  53       9.044   2.739  31.573  1.00  0.00           C  
ATOM   1701  CG  ASN B  53      10.490   2.345  31.314  1.00  0.00           C  
ATOM   1702  OD1 ASN B  53      10.789   1.336  30.714  1.00  0.00           O  
ATOM   1703  ND2 ASN B  53      11.426   3.135  31.786  1.00  0.00           N  
ATOM   1704  N   LYS B  54       6.033   3.777  30.383  1.00  0.00           N  
ATOM   1705  CA  LYS B  54       4.736   4.183  30.895  1.00  0.00           C  
ATOM   1706  C   LYS B  54       3.600   3.531  30.123  1.00  0.00           C  
ATOM   1707  O   LYS B  54       3.355   3.844  28.966  1.00  0.00           O  
ATOM   1708  CB  LYS B  54       4.630   5.720  30.936  1.00  0.00           C  
ATOM   1709  CG  LYS B  54       3.348   6.190  31.649  1.00  0.00           C  
ATOM   1710  CD  LYS B  54       3.261   5.759  33.120  1.00  0.00           C  
ATOM   1711  CE  LYS B  54       1.861   6.015  33.649  1.00  0.00           C  
ATOM   1712  NZ  LYS B  54       1.648   5.418  34.983  1.00  0.00           N  
ATOM   1713  N   TYR B  55       2.840   2.696  30.835  1.00  0.00           N  
ATOM   1714  CA  TYR B  55       1.560   2.179  30.372  1.00  0.00           C  
ATOM   1715  C   TYR B  55       0.456   3.208  30.648  1.00  0.00           C  
ATOM   1716  O   TYR B  55       0.296   3.652  31.782  1.00  0.00           O  
ATOM   1717  CB  TYR B  55       1.311   0.817  31.036  1.00  0.00           C  
ATOM   1718  CG  TYR B  55       0.487  -0.104  30.182  1.00  0.00           C  
ATOM   1719  CD1 TYR B  55      -0.853  -0.374  30.513  1.00  0.00           C  
ATOM   1720  CD2 TYR B  55       1.067  -0.712  29.045  1.00  0.00           C  
ATOM   1721  CE1 TYR B  55      -1.609  -1.244  29.719  1.00  0.00           C  
ATOM   1722  CE2 TYR B  55       0.308  -1.576  28.246  1.00  0.00           C  
ATOM   1723  CZ  TYR B  55      -1.031  -1.843  28.580  1.00  0.00           C  
ATOM   1724  OH  TYR B  55      -1.779  -2.674  27.792  1.00  0.00           O  
ATOM   1725  N   ALA B  56      -0.264   3.629  29.622  1.00  0.00           N  
ATOM   1726  CA  ALA B  56      -1.231   4.722  29.680  1.00  0.00           C  
ATOM   1727  C   ALA B  56      -2.463   4.439  28.806  1.00  0.00           C  
ATOM   1728  O   ALA B  56      -2.779   5.198  27.883  1.00  0.00           O  
ATOM   1729  CB  ALA B  56      -0.516   6.038  29.322  1.00  0.00           C  
ATOM   1730  N   GLU B  57      -3.156   3.337  29.075  1.00  0.00           N  
ATOM   1731  CA  GLU B  57      -4.411   3.021  28.389  1.00  0.00           C  
ATOM   1732  C   GLU B  57      -5.485   4.088  28.621  1.00  0.00           C  
ATOM   1733  O   GLU B  57      -5.604   4.656  29.710  1.00  0.00           O  
ATOM   1734  CB  GLU B  57      -4.953   1.660  28.832  1.00  0.00           C  
ATOM   1735  CG  GLU B  57      -4.192   0.498  28.181  1.00  0.00           C  
ATOM   1736  CD  GLU B  57      -4.716  -0.876  28.611  1.00  0.00           C  
ATOM   1737  OE1 GLU B  57      -4.264  -1.876  27.995  1.00  0.00           O  
ATOM   1738  OE2 GLU B  57      -5.491  -0.952  29.591  1.00  0.00           O  
ATOM   1739  N   GLY B  58      -6.288   4.340  27.616  1.00  0.00           N  
ATOM   1740  CA  GLY B  58      -7.300   5.388  27.597  1.00  0.00           C  
ATOM   1741  C   GLY B  58      -6.782   6.690  26.981  1.00  0.00           C  
ATOM   1742  O   GLY B  58      -5.865   6.695  26.169  1.00  0.00           O  
ATOM   1743  N   TYR B  59      -7.403   7.803  27.355  1.00  0.00           N  
ATOM   1744  CA  TYR B  59      -7.104   9.140  26.833  1.00  0.00           C  
ATOM   1745  C   TYR B  59      -6.736  10.112  27.965  1.00  0.00           C  
ATOM   1746  O   TYR B  59      -7.084   9.828  29.120  1.00  0.00           O  
ATOM   1747  CB  TYR B  59      -8.300   9.633  26.012  1.00  0.00           C  
ATOM   1748  CG  TYR B  59      -8.481   8.867  24.722  1.00  0.00           C  
ATOM   1749  CD1 TYR B  59      -7.674   9.159  23.602  1.00  0.00           C  
ATOM   1750  CD2 TYR B  59      -9.411   7.807  24.638  1.00  0.00           C  
ATOM   1751  CE1 TYR B  59      -7.782   8.407  22.426  1.00  0.00           C  
ATOM   1752  CE2 TYR B  59      -9.521   7.042  23.465  1.00  0.00           C  
ATOM   1753  CZ  TYR B  59      -8.700   7.348  22.368  1.00  0.00           C  
ATOM   1754  OH  TYR B  59      -8.782   6.582  21.222  1.00  0.00           O  
ATOM   1755  N   PRO B  60      -6.073  11.256  27.689  1.00  0.00           N  
ATOM   1756  CA  PRO B  60      -5.735  12.246  28.705  1.00  0.00           C  
ATOM   1757  C   PRO B  60      -6.946  12.623  29.577  1.00  0.00           C  
ATOM   1758  O   PRO B  60      -8.036  12.871  29.071  1.00  0.00           O  
ATOM   1759  CB  PRO B  60      -5.173  13.447  27.946  1.00  0.00           C  
ATOM   1760  CG  PRO B  60      -4.585  12.812  26.690  1.00  0.00           C  
ATOM   1761  CD  PRO B  60      -5.556  11.671  26.393  1.00  0.00           C  
ATOM   1762  N   GLY B  61      -6.765  12.583  30.901  1.00  0.00           N  
ATOM   1763  CA  GLY B  61      -7.820  12.817  31.881  1.00  0.00           C  
ATOM   1764  C   GLY B  61      -8.829  11.668  32.050  1.00  0.00           C  
ATOM   1765  O   GLY B  61      -9.690  11.738  32.932  1.00  0.00           O  
ATOM   1766  N   LYS B  62      -8.749  10.596  31.241  1.00  0.00           N  
ATOM   1767  CA  LYS B  62      -9.613   9.403  31.299  1.00  0.00           C  
ATOM   1768  C   LYS B  62      -8.802   8.115  31.113  1.00  0.00           C  
ATOM   1769  O   LYS B  62      -9.115   7.286  30.258  1.00  0.00           O  
ATOM   1770  CB  LYS B  62     -10.761   9.505  30.277  1.00  0.00           C  
ATOM   1771  CG  LYS B  62     -11.741  10.639  30.583  1.00  0.00           C  
ATOM   1772  CD  LYS B  62     -12.915  10.588  29.594  1.00  0.00           C  
ATOM   1773  CE  LYS B  62     -13.874  11.742  29.880  1.00  0.00           C  
ATOM   1774  NZ  LYS B  62     -14.971  11.777  28.880  1.00  0.00           N  
ATOM   1775  N   ARG B  63      -7.742   7.963  31.911  1.00  0.00           N  
ATOM   1776  CA  ARG B  63      -6.869   6.794  31.857  1.00  0.00           C  
ATOM   1777  C   ARG B  63      -7.416   5.638  32.698  1.00  0.00           C  
ATOM   1778  O   ARG B  63      -8.089   5.855  33.697  1.00  0.00           O  
ATOM   1779  CB  ARG B  63      -5.450   7.154  32.320  1.00  0.00           C  
ATOM   1780  CG  ARG B  63      -4.778   8.254  31.495  1.00  0.00           C  
ATOM   1781  CD  ARG B  63      -4.490   7.844  30.051  1.00  0.00           C  
ATOM   1782  NE  ARG B  63      -3.646   8.872  29.431  1.00  0.00           N  
ATOM   1783  CZ  ARG B  63      -3.188   8.947  28.205  1.00  0.00           C  
ATOM   1784  NH1 ARG B  63      -3.441   8.066  27.285  1.00  0.00           N  
ATOM   1785  NH2 ARG B  63      -2.451   9.945  27.888  1.00  0.00           N  
ATOM   1786  N   TYR B  64      -7.037   4.416  32.314  1.00  0.00           N  
ATOM   1787  CA  TYR B  64      -7.339   3.199  33.070  1.00  0.00           C  
ATOM   1788  C   TYR B  64      -6.376   2.988  34.246  1.00  0.00           C  
ATOM   1789  O   TYR B  64      -6.725   2.304  35.215  1.00  0.00           O  
ATOM   1790  CB  TYR B  64      -7.315   2.002  32.107  1.00  0.00           C  
ATOM   1791  CG  TYR B  64      -8.545   1.891  31.225  1.00  0.00           C  
ATOM   1792  CD1 TYR B  64      -9.432   0.805  31.391  1.00  0.00           C  
ATOM   1793  CD2 TYR B  64      -8.826   2.863  30.242  1.00  0.00           C  
ATOM   1794  CE1 TYR B  64     -10.576   0.692  30.592  1.00  0.00           C  
ATOM   1795  CE2 TYR B  64      -9.981   2.759  29.439  1.00  0.00           C  
ATOM   1796  CZ  TYR B  64     -10.840   1.669  29.615  1.00  0.00           C  
ATOM   1797  OH  TYR B  64     -11.967   1.559  28.829  1.00  0.00           O  
ATOM   1798  N   TYR B  65      -5.185   3.602  34.198  1.00  0.00           N  
ATOM   1799  CA  TYR B  65      -4.145   3.474  35.217  1.00  0.00           C  
ATOM   1800  C   TYR B  65      -3.758   4.842  35.794  1.00  0.00           C  
ATOM   1801  O   TYR B  65      -3.722   5.849  35.090  1.00  0.00           O  
ATOM   1802  CB  TYR B  65      -2.921   2.755  34.637  1.00  0.00           C  
ATOM   1803  CG  TYR B  65      -3.231   1.420  34.001  1.00  0.00           C  
ATOM   1804  CD1 TYR B  65      -3.331   0.237  34.784  1.00  0.00           C  
ATOM   1805  CD2 TYR B  65      -3.460   1.345  32.620  1.00  0.00           C  
ATOM   1806  CE1 TYR B  65      -3.657  -0.993  34.191  1.00  0.00           C  
ATOM   1807  CE2 TYR B  65      -3.795   0.110  32.012  1.00  0.00           C  
ATOM   1808  CZ  TYR B  65      -3.891  -1.047  32.804  1.00  0.00           C  
ATOM   1809  OH  TYR B  65      -4.223  -2.233  32.213  1.00  0.00           O  
ATOM   1810  N   GLY B  66      -3.396   4.853  37.091  1.00  0.00           N  
ATOM   1811  CA  GLY B  66      -2.865   6.037  37.761  1.00  0.00           C  
ATOM   1812  C   GLY B  66      -1.433   6.389  37.351  1.00  0.00           C  
ATOM   1813  O   GLY B  66      -0.730   5.625  36.673  1.00  0.00           O  
ATOM   1814  N   GLY B  67      -0.963   7.562  37.791  1.00  0.00           N  
ATOM   1815  CA  GLY B  67       0.387   8.054  37.511  1.00  0.00           C  
ATOM   1816  C   GLY B  67       0.579   8.483  36.057  1.00  0.00           C  
ATOM   1817  O   GLY B  67       1.666   8.314  35.504  1.00  0.00           O  
ATOM   1818  N   CYS B  68      -0.480   8.978  35.415  1.00  0.00           N  
ATOM   1819  CA  CYS B  68      -0.469   9.434  34.021  1.00  0.00           C  
ATOM   1820  C   CYS B  68      -0.344  10.958  33.875  1.00  0.00           C  
ATOM   1821  O   CYS B  68      -0.357  11.448  32.757  1.00  0.00           O  
ATOM   1822  CB  CYS B  68      -1.702   8.888  33.295  1.00  0.00           C  
ATOM   1823  SG  CYS B  68      -1.570   7.078  33.114  1.00  0.00           S  
ATOM   1824  N   GLU B  69      -0.168  11.700  34.965  1.00  0.00           N  
ATOM   1825  CA  GLU B  69      -0.208  13.174  34.996  1.00  0.00           C  
ATOM   1826  C   GLU B  69       0.702  13.828  33.940  1.00  0.00           C  
ATOM   1827  O   GLU B  69       0.302  14.763  33.260  1.00  0.00           O  
ATOM   1828  CB  GLU B  69       0.213  13.655  36.393  1.00  0.00           C  
ATOM   1829  CG  GLU B  69      -0.666  13.131  37.546  1.00  0.00           C  
ATOM   1830  CD  GLU B  69       0.107  12.460  38.691  1.00  0.00           C  
ATOM   1831  OE1 GLU B  69      -0.583  11.929  39.589  1.00  0.00           O  
ATOM   1832  OE2 GLU B  69       1.354  12.404  38.630  1.00  0.00           O  
ATOM   1833  N   TYR B  70       1.926  13.320  33.792  1.00  0.00           N  
ATOM   1834  CA  TYR B  70       2.891  13.887  32.847  1.00  0.00           C  
ATOM   1835  C   TYR B  70       2.739  13.339  31.423  1.00  0.00           C  
ATOM   1836  O   TYR B  70       2.955  14.078  30.461  1.00  0.00           O  
ATOM   1837  CB  TYR B  70       4.311  13.662  33.374  1.00  0.00           C  
ATOM   1838  CG  TYR B  70       4.551  14.265  34.743  1.00  0.00           C  
ATOM   1839  CD1 TYR B  70       4.510  15.665  34.916  1.00  0.00           C  
ATOM   1840  CD2 TYR B  70       4.792  13.438  35.850  1.00  0.00           C  
ATOM   1841  CE1 TYR B  70       4.707  16.233  36.180  1.00  0.00           C  
ATOM   1842  CE2 TYR B  70       4.994  13.990  37.124  1.00  0.00           C  
ATOM   1843  CZ  TYR B  70       4.953  15.392  37.292  1.00  0.00           C  
ATOM   1844  OH  TYR B  70       5.140  15.938  38.535  1.00  0.00           O  
ATOM   1845  N   VAL B  71       2.366  12.062  31.270  1.00  0.00           N  
ATOM   1846  CA  VAL B  71       2.118  11.500  29.932  1.00  0.00           C  
ATOM   1847  C   VAL B  71       0.845  12.059  29.304  1.00  0.00           C  
ATOM   1848  O   VAL B  71       0.786  12.185  28.091  1.00  0.00           O  
ATOM   1849  CB  VAL B  71       2.115   9.961  29.900  1.00  0.00           C  
ATOM   1850  CG1 VAL B  71       3.525   9.429  30.191  1.00  0.00           C  
ATOM   1851  CG2 VAL B  71       1.127   9.328  30.870  1.00  0.00           C  
ATOM   1852  N   ASP B  72      -0.128  12.483  30.132  1.00  0.00           N  
ATOM   1853  CA  ASP B  72      -1.305  13.219  29.675  1.00  0.00           C  
ATOM   1854  C   ASP B  72      -0.909  14.571  29.069  1.00  0.00           C  
ATOM   1855  O   ASP B  72      -1.394  14.926  27.998  1.00  0.00           O  
ATOM   1856  CB  ASP B  72      -2.297  13.410  30.842  1.00  0.00           C  
ATOM   1857  CG  ASP B  72      -3.102  12.151  31.182  1.00  0.00           C  
ATOM   1858  OD1 ASP B  72      -2.821  11.071  30.610  1.00  0.00           O  
ATOM   1859  OD2 ASP B  72      -4.062  12.260  31.973  1.00  0.00           O  
ATOM   1860  N   ILE B  73       0.040  15.292  29.678  1.00  0.00           N  
ATOM   1861  CA  ILE B  73       0.589  16.536  29.126  1.00  0.00           C  
ATOM   1862  C   ILE B  73       1.302  16.277  27.795  1.00  0.00           C  
ATOM   1863  O   ILE B  73       1.108  17.026  26.835  1.00  0.00           O  
ATOM   1864  CB  ILE B  73       1.531  17.222  30.146  1.00  0.00           C  
ATOM   1865  CG1 ILE B  73       0.776  17.602  31.439  1.00  0.00           C  
ATOM   1866  CG2 ILE B  73       2.194  18.469  29.527  1.00  0.00           C  
ATOM   1867  CD1 ILE B  73       1.690  18.054  32.589  1.00  0.00           C  
ATOM   1868  N   VAL B  74       2.105  15.205  27.711  1.00  0.00           N  
ATOM   1869  CA  VAL B  74       2.811  14.830  26.473  1.00  0.00           C  
ATOM   1870  C   VAL B  74       1.828  14.545  25.345  1.00  0.00           C  
ATOM   1871  O   VAL B  74       1.991  15.053  24.239  1.00  0.00           O  
ATOM   1872  CB  VAL B  74       3.732  13.615  26.716  1.00  0.00           C  
ATOM   1873  CG1 VAL B  74       4.334  13.055  25.423  1.00  0.00           C  
ATOM   1874  CG2 VAL B  74       4.905  13.986  27.630  1.00  0.00           C  
ATOM   1875  N   GLU B  75       0.791  13.747  25.605  1.00  0.00           N  
ATOM   1876  CA  GLU B  75      -0.222  13.410  24.604  1.00  0.00           C  
ATOM   1877  C   GLU B  75      -1.046  14.636  24.201  1.00  0.00           C  
ATOM   1878  O   GLU B  75      -1.263  14.864  23.017  1.00  0.00           O  
ATOM   1879  CB  GLU B  75      -1.098  12.261  25.109  1.00  0.00           C  
ATOM   1880  CG  GLU B  75      -2.031  11.744  23.998  1.00  0.00           C  
ATOM   1881  CD  GLU B  75      -2.746  10.429  24.355  1.00  0.00           C  
ATOM   1882  OE1 GLU B  75      -3.793  10.114  23.738  1.00  0.00           O  
ATOM   1883  OE2 GLU B  75      -2.260   9.692  25.239  1.00  0.00           O  
ATOM   1884  N   GLN B  76      -1.446  15.481  25.188  1.00  0.00           N  
ATOM   1885  CA  GLN B  76      -2.198  16.702  24.904  1.00  0.00           C  
ATOM   1886  C   GLN B  76      -1.401  17.678  24.032  1.00  0.00           C  
ATOM   1887  O   GLN B  76      -1.951  18.222  23.077  1.00  0.00           O  
ATOM   1888  CB  GLN B  76      -2.646  17.349  26.231  1.00  0.00           C  
ATOM   1889  CG  GLN B  76      -3.723  18.417  26.005  1.00  0.00           C  
ATOM   1890  CD  GLN B  76      -5.004  17.832  25.388  1.00  0.00           C  
ATOM   1891  OE1 GLN B  76      -5.542  16.848  25.871  1.00  0.00           O  
ATOM   1892  NE2 GLN B  76      -5.493  18.382  24.306  1.00  0.00           N  
ATOM   1893  N   LEU B  77      -0.093  17.823  24.266  1.00  0.00           N  
ATOM   1894  CA  LEU B  77       0.773  18.623  23.398  1.00  0.00           C  
ATOM   1895  C   LEU B  77       0.788  18.110  21.953  1.00  0.00           C  
ATOM   1896  O   LEU B  77       0.779  18.909  21.020  1.00  0.00           O  
ATOM   1897  CB  LEU B  77       2.210  18.629  23.955  1.00  0.00           C  
ATOM   1898  CG  LEU B  77       2.433  19.564  25.160  1.00  0.00           C  
ATOM   1899  CD1 LEU B  77       3.808  19.271  25.778  1.00  0.00           C  
ATOM   1900  CD2 LEU B  77       2.402  21.031  24.748  1.00  0.00           C  
ATOM   1901  N   ALA B  78       0.825  16.787  21.757  1.00  0.00           N  
ATOM   1902  CA  ALA B  78       0.766  16.203  20.419  1.00  0.00           C  
ATOM   1903  C   ALA B  78      -0.594  16.459  19.750  1.00  0.00           C  
ATOM   1904  O   ALA B  78      -0.633  16.854  18.587  1.00  0.00           O  
ATOM   1905  CB  ALA B  78       1.110  14.715  20.497  1.00  0.00           C  
ATOM   1906  N   ILE B  79      -1.700  16.299  20.489  1.00  0.00           N  
ATOM   1907  CA  ILE B  79      -3.066  16.569  20.023  1.00  0.00           C  
ATOM   1908  C   ILE B  79      -3.212  18.036  19.603  1.00  0.00           C  
ATOM   1909  O   ILE B  79      -3.617  18.314  18.480  1.00  0.00           O  
ATOM   1910  CB  ILE B  79      -4.103  16.181  21.103  1.00  0.00           C  
ATOM   1911  CG1 ILE B  79      -4.145  14.646  21.295  1.00  0.00           C  
ATOM   1912  CG2 ILE B  79      -5.509  16.704  20.753  1.00  0.00           C  
ATOM   1913  CD1 ILE B  79      -4.888  14.198  22.566  1.00  0.00           C  
ATOM   1914  N   ASP B  80      -2.856  18.974  20.485  1.00  0.00           N  
ATOM   1915  CA  ASP B  80      -3.051  20.406  20.246  1.00  0.00           C  
ATOM   1916  C   ASP B  80      -2.228  20.883  19.048  1.00  0.00           C  
ATOM   1917  O   ASP B  80      -2.751  21.565  18.169  1.00  0.00           O  
ATOM   1918  CB  ASP B  80      -2.710  21.205  21.510  1.00  0.00           C  
ATOM   1919  CG  ASP B  80      -3.682  20.951  22.675  1.00  0.00           C  
ATOM   1920  OD1 ASP B  80      -4.816  20.487  22.421  1.00  0.00           O  
ATOM   1921  OD2 ASP B  80      -3.285  21.224  23.827  1.00  0.00           O  
ATOM   1922  N   ARG B  81      -0.972  20.429  18.934  1.00  0.00           N  
ATOM   1923  CA  ARG B  81      -0.113  20.749  17.793  1.00  0.00           C  
ATOM   1924  C   ARG B  81      -0.624  20.135  16.486  1.00  0.00           C  
ATOM   1925  O   ARG B  81      -0.543  20.787  15.453  1.00  0.00           O  
ATOM   1926  CB  ARG B  81       1.318  20.288  18.078  1.00  0.00           C  
ATOM   1927  CG  ARG B  81       1.991  21.142  19.158  1.00  0.00           C  
ATOM   1928  CD  ARG B  81       3.312  20.482  19.567  1.00  0.00           C  
ATOM   1929  NE  ARG B  81       3.919  21.179  20.706  1.00  0.00           N  
ATOM   1930  CZ  ARG B  81       5.053  20.845  21.304  1.00  0.00           C  
ATOM   1931  NH1 ARG B  81       5.785  19.849  20.882  1.00  0.00           N  
ATOM   1932  NH2 ARG B  81       5.452  21.514  22.338  1.00  0.00           N  
ATOM   1933  N   ALA B  82      -1.171  18.935  16.520  1.00  0.00           N  
ATOM   1934  CA  ALA B  82      -1.766  18.328  15.335  1.00  0.00           C  
ATOM   1935  C   ALA B  82      -2.980  19.128  14.835  1.00  0.00           C  
ATOM   1936  O   ALA B  82      -3.104  19.396  13.639  1.00  0.00           O  
ATOM   1937  CB  ALA B  82      -2.143  16.883  15.653  1.00  0.00           C  
ATOM   1938  N   LYS B  83      -3.845  19.564  15.769  1.00  0.00           N  
ATOM   1939  CA  LYS B  83      -5.018  20.387  15.460  1.00  0.00           C  
ATOM   1940  C   LYS B  83      -4.625  21.751  14.897  1.00  0.00           C  
ATOM   1941  O   LYS B  83      -5.193  22.173  13.892  1.00  0.00           O  
ATOM   1942  CB  LYS B  83      -5.874  20.551  16.720  1.00  0.00           C  
ATOM   1943  CG  LYS B  83      -6.575  19.245  17.123  1.00  0.00           C  
ATOM   1944  CD  LYS B  83      -7.245  19.339  18.504  1.00  0.00           C  
ATOM   1945  CE  LYS B  83      -8.358  20.394  18.510  1.00  0.00           C  
ATOM   1946  NZ  LYS B  83      -9.020  20.476  19.831  1.00  0.00           N  
ATOM   1947  N   GLU B  84      -3.645  22.403  15.494  1.00  0.00           N  
ATOM   1948  CA  GLU B  84      -3.145  23.701  15.042  1.00  0.00           C  
ATOM   1949  C   GLU B  84      -2.516  23.609  13.642  1.00  0.00           C  
ATOM   1950  O   GLU B  84      -2.892  24.356  12.744  1.00  0.00           O  
ATOM   1951  CB  GLU B  84      -2.146  24.234  16.087  1.00  0.00           C  
ATOM   1952  CG  GLU B  84      -1.676  25.660  15.774  1.00  0.00           C  
ATOM   1953  CD  GLU B  84      -0.677  26.214  16.814  1.00  0.00           C  
ATOM   1954  OE1 GLU B  84      -0.263  27.385  16.644  1.00  0.00           O  
ATOM   1955  OE2 GLU B  84      -0.319  25.489  17.771  1.00  0.00           O  
ATOM   1956  N   LEU B  85      -1.623  22.645  13.441  1.00  0.00           N  
ATOM   1957  CA  LEU B  85      -0.868  22.498  12.197  1.00  0.00           C  
ATOM   1958  C   LEU B  85      -1.762  22.217  10.983  1.00  0.00           C  
ATOM   1959  O   LEU B  85      -1.528  22.749   9.904  1.00  0.00           O  
ATOM   1960  CB  LEU B  85       0.166  21.377  12.400  1.00  0.00           C  
ATOM   1961  CG  LEU B  85       1.098  21.129  11.198  1.00  0.00           C  
ATOM   1962  CD1 LEU B  85       2.001  22.330  10.930  1.00  0.00           C  
ATOM   1963  CD2 LEU B  85       1.979  19.913  11.487  1.00  0.00           C  
ATOM   1964  N   PHE B  86      -2.792  21.386  11.156  1.00  0.00           N  
ATOM   1965  CA  PHE B  86      -3.674  20.954  10.060  1.00  0.00           C  
ATOM   1966  C   PHE B  86      -5.044  21.660  10.046  1.00  0.00           C  
ATOM   1967  O   PHE B  86      -5.845  21.423   9.138  1.00  0.00           O  
ATOM   1968  CB  PHE B  86      -3.793  19.427  10.091  1.00  0.00           C  
ATOM   1969  CG  PHE B  86      -2.497  18.718   9.779  1.00  0.00           C  
ATOM   1970  CD1 PHE B  86      -1.975  18.733   8.467  1.00  0.00           C  
ATOM   1971  CD2 PHE B  86      -1.788  18.026  10.784  1.00  0.00           C  
ATOM   1972  CE1 PHE B  86      -0.776  18.076   8.160  1.00  0.00           C  
ATOM   1973  CE2 PHE B  86      -0.590  17.365  10.482  1.00  0.00           C  
ATOM   1974  CZ  PHE B  86      -0.082  17.385   9.167  1.00  0.00           C  
ATOM   1975  N   GLY B  87      -5.331  22.509  11.022  1.00  0.00           N  
ATOM   1976  CA  GLY B  87      -6.622  23.184  11.139  1.00  0.00           C  
ATOM   1977  C   GLY B  87      -7.784  22.238  11.446  1.00  0.00           C  
ATOM   1978  O   GLY B  87      -8.898  22.434  10.950  1.00  0.00           O  
ATOM   1979  N   ALA B  88      -7.533  21.202  12.258  1.00  0.00           N  
ATOM   1980  CA  ALA B  88      -8.530  20.245  12.726  1.00  0.00           C  
ATOM   1981  C   ALA B  88      -9.110  20.653  14.085  1.00  0.00           C  
ATOM   1982  O   ALA B  88      -8.449  21.311  14.884  1.00  0.00           O  
ATOM   1983  CB  ALA B  88      -7.876  18.858  12.770  1.00  0.00           C  
ATOM   1984  N   ASP B  89     -10.345  20.237  14.388  1.00  0.00           N  
ATOM   1985  CA  ASP B  89     -10.931  20.370  15.723  1.00  0.00           C  
ATOM   1986  C   ASP B  89     -10.887  19.066  16.532  1.00  0.00           C  
ATOM   1987  O   ASP B  89     -11.110  19.075  17.745  1.00  0.00           O  
ATOM   1988  CB  ASP B  89     -12.333  21.001  15.640  1.00  0.00           C  
ATOM   1989  CG  ASP B  89     -13.346  20.213  14.816  1.00  0.00           C  
ATOM   1990  OD1 ASP B  89     -13.240  18.971  14.756  1.00  0.00           O  
ATOM   1991  OD2 ASP B  89     -14.258  20.845  14.240  1.00  0.00           O  
ATOM   1992  N   TYR B  90     -10.506  17.959  15.888  1.00  0.00           N  
ATOM   1993  CA  TYR B  90     -10.243  16.650  16.473  1.00  0.00           C  
ATOM   1994  C   TYR B  90      -8.908  16.091  15.993  1.00  0.00           C  
ATOM   1995  O   TYR B  90      -8.598  16.147  14.799  1.00  0.00           O  
ATOM   1996  CB  TYR B  90     -11.397  15.709  16.133  1.00  0.00           C  
ATOM   1997  CG  TYR B  90     -11.144  14.260  16.481  1.00  0.00           C  
ATOM   1998  CD1 TYR B  90     -10.598  13.382  15.522  1.00  0.00           C  
ATOM   1999  CD2 TYR B  90     -11.430  13.785  17.775  1.00  0.00           C  
ATOM   2000  CE1 TYR B  90     -10.355  12.034  15.843  1.00  0.00           C  
ATOM   2001  CE2 TYR B  90     -11.187  12.442  18.105  1.00  0.00           C  
ATOM   2002  CZ  TYR B  90     -10.654  11.575  17.128  1.00  0.00           C  
ATOM   2003  OH  TYR B  90     -10.426  10.257  17.446  1.00  0.00           O  
ATOM   2004  N   ALA B  91      -8.137  15.518  16.917  1.00  0.00           N  
ATOM   2005  CA  ALA B  91      -6.950  14.742  16.610  1.00  0.00           C  
ATOM   2006  C   ALA B  91      -6.832  13.536  17.544  1.00  0.00           C  
ATOM   2007  O   ALA B  91      -7.089  13.638  18.741  1.00  0.00           O  
ATOM   2008  CB  ALA B  91      -5.707  15.636  16.687  1.00  0.00           C  
ATOM   2009  N   ASN B  92      -6.408  12.389  17.010  1.00  0.00           N  
ATOM   2010  CA  ASN B  92      -6.014  11.215  17.775  1.00  0.00           C  
ATOM   2011  C   ASN B  92      -4.581  10.829  17.389  1.00  0.00           C  
ATOM   2012  O   ASN B  92      -4.299  10.528  16.229  1.00  0.00           O  
ATOM   2013  CB  ASN B  92      -7.036  10.092  17.551  1.00  0.00           C  
ATOM   2014  CG  ASN B  92      -6.814   8.908  18.472  1.00  0.00           C  
ATOM   2015  OD1 ASN B  92      -5.705   8.490  18.764  1.00  0.00           O  
ATOM   2016  ND2 ASN B  92      -7.887   8.325  18.981  1.00  0.00           N  
ATOM   2017  N   VAL B  93      -3.686  10.842  18.380  1.00  0.00           N  
ATOM   2018  CA  VAL B  93      -2.239  10.640  18.197  1.00  0.00           C  
ATOM   2019  C   VAL B  93      -1.768   9.239  18.598  1.00  0.00           C  
ATOM   2020  O   VAL B  93      -0.567   8.967  18.546  1.00  0.00           O  
ATOM   2021  CB  VAL B  93      -1.431  11.729  18.924  1.00  0.00           C  
ATOM   2022  CG1 VAL B  93      -1.783  13.127  18.416  1.00  0.00           C  
ATOM   2023  CG2 VAL B  93      -1.632  11.693  20.448  1.00  0.00           C  
ATOM   2024  N   GLN B  94      -2.678   8.356  19.023  1.00  0.00           N  
ATOM   2025  CA  GLN B  94      -2.349   7.018  19.535  1.00  0.00           C  
ATOM   2026  C   GLN B  94      -2.092   5.935  18.468  1.00  0.00           C  
ATOM   2027  O   GLN B  94      -1.408   4.975  18.803  1.00  0.00           O  
ATOM   2028  CB  GLN B  94      -3.434   6.527  20.496  1.00  0.00           C  
ATOM   2029  CG  GLN B  94      -3.587   7.429  21.726  1.00  0.00           C  
ATOM   2030  CD  GLN B  94      -4.470   6.792  22.806  1.00  0.00           C  
ATOM   2031  OE1 GLN B  94      -4.978   5.685  22.682  1.00  0.00           O  
ATOM   2032  NE2 GLN B  94      -4.670   7.468  23.910  1.00  0.00           N  
ATOM   2033  N   PRO B  95      -2.589   6.024  17.216  1.00  0.00           N  
ATOM   2034  CA  PRO B  95      -2.367   4.946  16.256  1.00  0.00           C  
ATOM   2035  C   PRO B  95      -0.880   4.628  16.076  1.00  0.00           C  
ATOM   2036  O   PRO B  95      -0.060   5.515  15.823  1.00  0.00           O  
ATOM   2037  CB  PRO B  95      -3.033   5.391  14.954  1.00  0.00           C  
ATOM   2038  CG  PRO B  95      -4.143   6.321  15.443  1.00  0.00           C  
ATOM   2039  CD  PRO B  95      -3.495   7.006  16.647  1.00  0.00           C  
ATOM   2040  N   HIS B  96      -0.526   3.331  16.185  1.00  0.00           N  
ATOM   2041  CA  HIS B  96       0.869   2.880  16.098  1.00  0.00           C  
ATOM   2042  C   HIS B  96       1.475   3.067  14.704  1.00  0.00           C  
ATOM   2043  O   HIS B  96       2.686   3.241  14.573  1.00  0.00           O  
ATOM   2044  CB  HIS B  96       0.961   1.409  16.518  1.00  0.00           C  
ATOM   2045  CG  HIS B  96       0.536   1.146  17.943  1.00  0.00           C  
ATOM   2046  ND1 HIS B  96       0.800   1.935  19.035  1.00  0.00           N  
ATOM   2047  CD2 HIS B  96      -0.157   0.046  18.403  1.00  0.00           C  
ATOM   2048  CE1 HIS B  96       0.272   1.344  20.120  1.00  0.00           C  
ATOM   2049  NE2 HIS B  96      -0.313   0.189  19.768  1.00  0.00           N  
ATOM   2050  N   SER B  97       0.639   3.054  13.665  1.00  0.00           N  
ATOM   2051  CA  SER B  97       1.048   3.280  12.285  1.00  0.00           C  
ATOM   2052  C   SER B  97      -0.097   3.867  11.454  1.00  0.00           C  
ATOM   2053  O   SER B  97      -1.225   3.991  11.929  1.00  0.00           O  
ATOM   2054  CB  SER B  97       1.561   1.963  11.671  1.00  0.00           C  
ATOM   2055  OG  SER B  97       0.497   1.189  11.165  1.00  0.00           O  
ATOM   2056  N   GLY B  98       0.178   4.198  10.192  1.00  0.00           N  
ATOM   2057  CA  GLY B  98      -0.852   4.573   9.228  1.00  0.00           C  
ATOM   2058  C   GLY B  98      -1.908   3.480   9.039  1.00  0.00           C  
ATOM   2059  O   GLY B  98      -3.093   3.781   9.026  1.00  0.00           O  
ATOM   2060  N   SER B  99      -1.498   2.214   8.999  1.00  0.00           N  
ATOM   2061  CA  SER B  99      -2.425   1.088   8.853  1.00  0.00           C  
ATOM   2062  C   SER B  99      -3.400   0.980  10.023  1.00  0.00           C  
ATOM   2063  O   SER B  99      -4.585   0.758   9.805  1.00  0.00           O  
ATOM   2064  CB  SER B  99      -1.663  -0.234   8.700  1.00  0.00           C  
ATOM   2065  OG  SER B  99      -0.726  -0.136   7.650  1.00  0.00           O  
ATOM   2066  N   GLN B 100      -2.942   1.200  11.261  1.00  0.00           N  
ATOM   2067  CA  GLN B 100      -3.823   1.204  12.438  1.00  0.00           C  
ATOM   2068  C   GLN B 100      -4.743   2.443  12.458  1.00  0.00           C  
ATOM   2069  O   GLN B 100      -5.889   2.323  12.881  1.00  0.00           O  
ATOM   2070  CB  GLN B 100      -3.011   1.150  13.743  1.00  0.00           C  
ATOM   2071  CG  GLN B 100      -2.583  -0.274  14.140  1.00  0.00           C  
ATOM   2072  CD  GLN B 100      -1.468  -0.859  13.298  1.00  0.00           C  
ATOM   2073  OE1 GLN B 100      -0.681  -0.177  12.670  1.00  0.00           O  
ATOM   2074  NE2 GLN B 100      -1.332  -2.171  13.266  1.00  0.00           N  
ATOM   2075  N   ALA B 101      -4.277   3.596  11.996  1.00  0.00           N  
ATOM   2076  CA  ALA B 101      -5.125   4.772  11.857  1.00  0.00           C  
ATOM   2077  C   ALA B 101      -6.263   4.513  10.860  1.00  0.00           C  
ATOM   2078  O   ALA B 101      -7.426   4.779  11.165  1.00  0.00           O  
ATOM   2079  CB  ALA B 101      -4.263   5.974  11.440  1.00  0.00           C  
ATOM   2080  N   ASN B 102      -5.942   3.919   9.713  1.00  0.00           N  
ATOM   2081  CA  ASN B 102      -6.918   3.558   8.694  1.00  0.00           C  
ATOM   2082  C   ASN B 102      -7.892   2.503   9.225  1.00  0.00           C  
ATOM   2083  O   ASN B 102      -9.099   2.713   9.162  1.00  0.00           O  
ATOM   2084  CB  ASN B 102      -6.186   3.142   7.403  1.00  0.00           C  
ATOM   2085  CG  ASN B 102      -5.429   4.299   6.747  1.00  0.00           C  
ATOM   2086  OD1 ASN B 102      -5.371   5.408   7.241  1.00  0.00           O  
ATOM   2087  ND2 ASN B 102      -4.833   4.074   5.600  1.00  0.00           N  
ATOM   2088  N   PHE B 103      -7.388   1.439   9.875  1.00  0.00           N  
ATOM   2089  CA  PHE B 103      -8.225   0.407  10.492  1.00  0.00           C  
ATOM   2090  C   PHE B 103      -9.267   0.987  11.457  1.00  0.00           C  
ATOM   2091  O   PHE B 103     -10.433   0.594  11.429  1.00  0.00           O  
ATOM   2092  CB  PHE B 103      -7.332  -0.594  11.230  1.00  0.00           C  
ATOM   2093  CG  PHE B 103      -8.098  -1.741  11.859  1.00  0.00           C  
ATOM   2094  CD1 PHE B 103      -8.436  -1.718  13.220  1.00  0.00           C  
ATOM   2095  CD2 PHE B 103      -8.496  -2.833  11.064  1.00  0.00           C  
ATOM   2096  CE1 PHE B 103      -9.168  -2.779  13.782  1.00  0.00           C  
ATOM   2097  CE2 PHE B 103      -9.222  -3.894  11.620  1.00  0.00           C  
ATOM   2098  CZ  PHE B 103      -9.557  -3.860  12.979  1.00  0.00           C  
ATOM   2099  N   ALA B 104      -8.873   1.957  12.270  1.00  0.00           N  
ATOM   2100  CA  ALA B 104      -9.780   2.631  13.183  1.00  0.00           C  
ATOM   2101  C   ALA B 104     -10.889   3.388  12.428  1.00  0.00           C  
ATOM   2102  O   ALA B 104     -12.055   3.313  12.814  1.00  0.00           O  
ATOM   2103  CB  ALA B 104      -8.979   3.557  14.093  1.00  0.00           C  
ATOM   2104  N   VAL B 105     -10.574   4.063  11.322  1.00  0.00           N  
ATOM   2105  CA  VAL B 105     -11.578   4.754  10.506  1.00  0.00           C  
ATOM   2106  C   VAL B 105     -12.584   3.767   9.911  1.00  0.00           C  
ATOM   2107  O   VAL B 105     -13.785   3.983  10.045  1.00  0.00           O  
ATOM   2108  CB  VAL B 105     -10.926   5.608   9.403  1.00  0.00           C  
ATOM   2109  CG1 VAL B 105     -11.968   6.245   8.473  1.00  0.00           C  
ATOM   2110  CG2 VAL B 105     -10.111   6.738  10.023  1.00  0.00           C  
ATOM   2111  N   TYR B 106     -12.118   2.659   9.333  1.00  0.00           N  
ATOM   2112  CA  TYR B 106     -13.006   1.629   8.790  1.00  0.00           C  
ATOM   2113  C   TYR B 106     -13.941   1.069   9.864  1.00  0.00           C  
ATOM   2114  O   TYR B 106     -15.159   1.064   9.688  1.00  0.00           O  
ATOM   2115  CB  TYR B 106     -12.193   0.489   8.176  1.00  0.00           C  
ATOM   2116  CG  TYR B 106     -11.609   0.759   6.808  1.00  0.00           C  
ATOM   2117  CD1 TYR B 106     -12.376   0.532   5.653  1.00  0.00           C  
ATOM   2118  CD2 TYR B 106     -10.270   1.173   6.675  1.00  0.00           C  
ATOM   2119  CE1 TYR B 106     -11.805   0.695   4.372  1.00  0.00           C  
ATOM   2120  CE2 TYR B 106      -9.697   1.341   5.409  1.00  0.00           C  
ATOM   2121  CZ  TYR B 106     -10.468   1.090   4.257  1.00  0.00           C  
ATOM   2122  OH  TYR B 106      -9.879   1.193   3.031  1.00  0.00           O  
ATOM   2123  N   THR B 107     -13.391   0.644  11.000  1.00  0.00           N  
ATOM   2124  CA  THR B 107     -14.185   0.009  12.060  1.00  0.00           C  
ATOM   2125  C   THR B 107     -15.087   0.989  12.817  1.00  0.00           C  
ATOM   2126  O   THR B 107     -16.073   0.568  13.411  1.00  0.00           O  
ATOM   2127  CB  THR B 107     -13.292  -0.745  13.061  1.00  0.00           C  
ATOM   2128  OG1 THR B 107     -12.289   0.086  13.595  1.00  0.00           O  
ATOM   2129  CG2 THR B 107     -12.597  -1.939  12.407  1.00  0.00           C  
ATOM   2130  N   ALA B 108     -14.792   2.287  12.778  1.00  0.00           N  
ATOM   2131  CA  ALA B 108     -15.654   3.309  13.372  1.00  0.00           C  
ATOM   2132  C   ALA B 108     -16.884   3.633  12.508  1.00  0.00           C  
ATOM   2133  O   ALA B 108     -17.938   3.983  13.052  1.00  0.00           O  
ATOM   2134  CB  ALA B 108     -14.826   4.567  13.612  1.00  0.00           C  
ATOM   2135  N   LEU B 109     -16.730   3.589  11.185  1.00  0.00           N  
ATOM   2136  CA  LEU B 109     -17.712   4.129  10.242  1.00  0.00           C  
ATOM   2137  C   LEU B 109     -18.462   3.072   9.429  1.00  0.00           C  
ATOM   2138  O   LEU B 109     -19.538   3.367   8.911  1.00  0.00           O  
ATOM   2139  CB  LEU B 109     -17.009   5.119   9.290  1.00  0.00           C  
ATOM   2140  CG  LEU B 109     -16.337   6.317   9.983  1.00  0.00           C  
ATOM   2141  CD1 LEU B 109     -15.760   7.265   8.925  1.00  0.00           C  
ATOM   2142  CD2 LEU B 109     -17.313   7.120  10.854  1.00  0.00           C  
ATOM   2143  N   LEU B 110     -17.895   1.873   9.312  1.00  0.00           N  
ATOM   2144  CA  LEU B 110     -18.399   0.819   8.444  1.00  0.00           C  
ATOM   2145  C   LEU B 110     -18.717  -0.449   9.238  1.00  0.00           C  
ATOM   2146  O   LEU B 110     -18.075  -0.757  10.242  1.00  0.00           O  
ATOM   2147  CB  LEU B 110     -17.379   0.504   7.342  1.00  0.00           C  
ATOM   2148  CG  LEU B 110     -16.941   1.696   6.473  1.00  0.00           C  
ATOM   2149  CD1 LEU B 110     -15.914   1.213   5.462  1.00  0.00           C  
ATOM   2150  CD2 LEU B 110     -18.110   2.321   5.704  1.00  0.00           C  
ATOM   2151  N   GLU B 111     -19.667  -1.211   8.705  1.00  0.00           N  
ATOM   2152  CA  GLU B 111     -19.894  -2.600   9.073  1.00  0.00           C  
ATOM   2153  C   GLU B 111     -19.151  -3.538   8.104  1.00  0.00           C  
ATOM   2154  O   GLU B 111     -18.985  -3.198   6.929  1.00  0.00           O  
ATOM   2155  CB  GLU B 111     -21.406  -2.903   9.085  1.00  0.00           C  
ATOM   2156  CG  GLU B 111     -22.186  -2.121  10.153  1.00  0.00           C  
ATOM   2157  CD  GLU B 111     -21.746  -2.438  11.595  1.00  0.00           C  
ATOM   2158  OE1 GLU B 111     -21.885  -1.541  12.456  1.00  0.00           O  
ATOM   2159  OE2 GLU B 111     -21.288  -3.576  11.839  1.00  0.00           O  
ATOM   2160  N   PRO B 112     -18.718  -4.737   8.546  1.00  0.00           N  
ATOM   2161  CA  PRO B 112     -18.152  -5.733   7.649  1.00  0.00           C  
ATOM   2162  C   PRO B 112     -19.088  -6.034   6.469  1.00  0.00           C  
ATOM   2163  O   PRO B 112     -20.277  -6.277   6.653  1.00  0.00           O  
ATOM   2164  CB  PRO B 112     -17.906  -6.973   8.512  1.00  0.00           C  
ATOM   2165  CG  PRO B 112     -17.750  -6.396   9.917  1.00  0.00           C  
ATOM   2166  CD  PRO B 112     -18.719  -5.211   9.914  1.00  0.00           C  
ATOM   2167  N   GLY B 113     -18.546  -6.016   5.257  1.00  0.00           N  
ATOM   2168  CA  GLY B 113     -19.302  -6.202   4.021  1.00  0.00           C  
ATOM   2169  C   GLY B 113     -19.852  -4.921   3.380  1.00  0.00           C  
ATOM   2170  O   GLY B 113     -20.357  -4.994   2.256  1.00  0.00           O  
ATOM   2171  N   ASP B 114     -19.726  -3.757   4.028  1.00  0.00           N  
ATOM   2172  CA  ASP B 114     -20.081  -2.482   3.411  1.00  0.00           C  
ATOM   2173  C   ASP B 114     -19.242  -2.216   2.146  1.00  0.00           C  
ATOM   2174  O   ASP B 114     -18.070  -2.583   2.066  1.00  0.00           O  
ATOM   2175  CB  ASP B 114     -19.914  -1.315   4.397  1.00  0.00           C  
ATOM   2176  CG  ASP B 114     -21.066  -1.101   5.383  1.00  0.00           C  
ATOM   2177  OD1 ASP B 114     -22.230  -1.429   5.076  1.00  0.00           O  
ATOM   2178  OD2 ASP B 114     -20.844  -0.433   6.422  1.00  0.00           O  
ATOM   2179  N   THR B 115     -19.847  -1.531   1.180  1.00  0.00           N  
ATOM   2180  CA  THR B 115     -19.155  -1.146  -0.057  1.00  0.00           C  
ATOM   2181  C   THR B 115     -18.331   0.116   0.150  1.00  0.00           C  
ATOM   2182  O   THR B 115     -18.815   1.109   0.689  1.00  0.00           O  
ATOM   2183  CB  THR B 115     -20.147  -0.989  -1.220  1.00  0.00           C  
ATOM   2184  OG1 THR B 115     -20.834  -2.209  -1.406  1.00  0.00           O  
ATOM   2185  CG2 THR B 115     -19.470  -0.668  -2.555  1.00  0.00           C  
ATOM   2186  N   VAL B 116     -17.083   0.075  -0.331  1.00  0.00           N  
ATOM   2187  CA  VAL B 116     -16.115   1.168  -0.261  1.00  0.00           C  
ATOM   2188  C   VAL B 116     -15.519   1.396  -1.645  1.00  0.00           C  
ATOM   2189  O   VAL B 116     -15.062   0.448  -2.283  1.00  0.00           O  
ATOM   2190  CB  VAL B 116     -14.996   0.846   0.756  1.00  0.00           C  
ATOM   2191  CG1 VAL B 116     -13.996   1.991   0.868  1.00  0.00           C  
ATOM   2192  CG2 VAL B 116     -15.552   0.572   2.160  1.00  0.00           C  
ATOM   2193  N   LEU B 117     -15.485   2.651  -2.102  1.00  0.00           N  
ATOM   2194  CA  LEU B 117     -14.736   3.040  -3.295  1.00  0.00           C  
ATOM   2195  C   LEU B 117     -13.319   3.447  -2.886  1.00  0.00           C  
ATOM   2196  O   LEU B 117     -13.153   4.388  -2.107  1.00  0.00           O  
ATOM   2197  CB  LEU B 117     -15.466   4.177  -4.036  1.00  0.00           C  
ATOM   2198  CG  LEU B 117     -15.766   3.846  -5.507  1.00  0.00           C  
ATOM   2199  CD1 LEU B 117     -17.175   3.289  -5.648  1.00  0.00           C  
ATOM   2200  CD2 LEU B 117     -15.679   5.090  -6.378  1.00  0.00           C  
ATOM   2201  N   GLY B 118     -12.295   2.776  -3.415  1.00  0.00           N  
ATOM   2202  CA  GLY B 118     -10.885   3.062  -3.132  1.00  0.00           C  
ATOM   2203  C   GLY B 118     -10.048   3.122  -4.408  1.00  0.00           C  
ATOM   2204  O   GLY B 118     -10.404   2.503  -5.404  1.00  0.00           O  
ATOM   2205  N   MET B 119      -8.945   3.851  -4.402  1.00  0.00           N  
ATOM   2206  CA  MET B 119      -8.056   3.890  -5.567  1.00  0.00           C  
ATOM   2207  C   MET B 119      -7.422   2.515  -5.808  1.00  0.00           C  
ATOM   2208  O   MET B 119      -6.889   1.893  -4.886  1.00  0.00           O  
ATOM   2209  CB  MET B 119      -6.989   4.990  -5.420  1.00  0.00           C  
ATOM   2210  CG  MET B 119      -6.178   5.173  -6.713  1.00  0.00           C  
ATOM   2211  SD  MET B 119      -4.912   6.477  -6.640  1.00  0.00           S  
ATOM   2212  CE  MET B 119      -5.946   7.951  -6.725  1.00  0.00           C  
ATOM   2213  N   ASN B 120      -7.455   2.076  -7.072  1.00  0.00           N  
ATOM   2214  CA  ASN B 120      -6.829   0.840  -7.503  1.00  0.00           C  
ATOM   2215  C   ASN B 120      -5.336   0.826  -7.128  1.00  0.00           C  
ATOM   2216  O   ASN B 120      -4.614   1.793  -7.374  1.00  0.00           O  
ATOM   2217  CB  ASN B 120      -7.071   0.668  -9.017  1.00  0.00           C  
ATOM   2218  CG  ASN B 120      -6.601  -0.676  -9.566  1.00  0.00           C  
ATOM   2219  OD1 ASN B 120      -5.777  -1.360  -8.997  1.00  0.00           O  
ATOM   2220  ND2 ASN B 120      -7.114  -1.072 -10.705  1.00  0.00           N  
ATOM   2221  N   LEU B 121      -4.870  -0.278  -6.559  1.00  0.00           N  
ATOM   2222  CA  LEU B 121      -3.484  -0.453  -6.143  1.00  0.00           C  
ATOM   2223  C   LEU B 121      -2.517  -0.279  -7.331  1.00  0.00           C  
ATOM   2224  O   LEU B 121      -1.504   0.405  -7.196  1.00  0.00           O  
ATOM   2225  CB  LEU B 121      -3.325  -1.837  -5.488  1.00  0.00           C  
ATOM   2226  CG  LEU B 121      -2.149  -1.888  -4.487  1.00  0.00           C  
ATOM   2227  CD1 LEU B 121      -2.568  -1.319  -3.137  1.00  0.00           C  
ATOM   2228  CD2 LEU B 121      -1.685  -3.322  -4.275  1.00  0.00           C  
ATOM   2229  N   ALA B 122      -2.862  -0.824  -8.487  1.00  0.00           N  
ATOM   2230  CA  ALA B 122      -2.077  -0.714  -9.713  1.00  0.00           C  
ATOM   2231  C   ALA B 122      -1.974   0.738 -10.231  1.00  0.00           C  
ATOM   2232  O   ALA B 122      -1.015   1.089 -10.911  1.00  0.00           O  
ATOM   2233  CB  ALA B 122      -2.707  -1.628 -10.767  1.00  0.00           C  
ATOM   2234  N   HIS B 123      -2.915   1.607  -9.853  1.00  0.00           N  
ATOM   2235  CA  HIS B 123      -2.930   3.018 -10.238  1.00  0.00           C  
ATOM   2236  C   HIS B 123      -2.384   3.960  -9.145  1.00  0.00           C  
ATOM   2237  O   HIS B 123      -2.532   5.176  -9.238  1.00  0.00           O  
ATOM   2238  CB  HIS B 123      -4.355   3.403 -10.679  1.00  0.00           C  
ATOM   2239  CG  HIS B 123      -4.852   2.677 -11.899  1.00  0.00           C  
ATOM   2240  ND1 HIS B 123      -6.103   2.846 -12.482  1.00  0.00           N  
ATOM   2241  CD2 HIS B 123      -4.200   1.758 -12.678  1.00  0.00           C  
ATOM   2242  CE1 HIS B 123      -6.190   2.051 -13.547  1.00  0.00           C  
ATOM   2243  NE2 HIS B 123      -5.046   1.367 -13.707  1.00  0.00           N  
ATOM   2244  N   GLY B 124      -1.741   3.408  -8.115  1.00  0.00           N  
ATOM   2245  CA  GLY B 124      -1.105   4.196  -7.056  1.00  0.00           C  
ATOM   2246  C   GLY B 124      -1.860   4.225  -5.720  1.00  0.00           C  
ATOM   2247  O   GLY B 124      -1.466   4.992  -4.835  1.00  0.00           O  
ATOM   2248  N   GLY B 125      -2.890   3.405  -5.553  1.00  0.00           N  
ATOM   2249  CA  GLY B 125      -3.556   3.224  -4.271  1.00  0.00           C  
ATOM   2250  C   GLY B 125      -2.641   2.597  -3.204  1.00  0.00           C  
ATOM   2251  O   GLY B 125      -1.607   2.003  -3.496  1.00  0.00           O  
ATOM   2252  N   HIS B 126      -3.030   2.731  -1.938  1.00  0.00           N  
ATOM   2253  CA  HIS B 126      -2.299   2.109  -0.831  1.00  0.00           C  
ATOM   2254  C   HIS B 126      -2.932   0.771  -0.444  1.00  0.00           C  
ATOM   2255  O   HIS B 126      -4.132   0.576  -0.588  1.00  0.00           O  
ATOM   2256  CB  HIS B 126      -2.254   3.096   0.346  1.00  0.00           C  
ATOM   2257  CG  HIS B 126      -1.420   2.623   1.508  1.00  0.00           C  
ATOM   2258  ND1 HIS B 126      -1.883   2.195   2.720  1.00  0.00           N  
ATOM   2259  CD2 HIS B 126      -0.049   2.531   1.561  1.00  0.00           C  
ATOM   2260  CE1 HIS B 126      -0.825   1.851   3.489  1.00  0.00           C  
ATOM   2261  NE2 HIS B 126       0.309   2.042   2.812  1.00  0.00           N  
ATOM   2262  N   LEU B 127      -2.127  -0.138   0.120  1.00  0.00           N  
ATOM   2263  CA  LEU B 127      -2.580  -1.443   0.625  1.00  0.00           C  
ATOM   2264  C   LEU B 127      -3.843  -1.351   1.493  1.00  0.00           C  
ATOM   2265  O   LEU B 127      -4.767  -2.133   1.313  1.00  0.00           O  
ATOM   2266  CB  LEU B 127      -1.411  -2.067   1.418  1.00  0.00           C  
ATOM   2267  CG  LEU B 127      -0.711  -3.206   0.656  1.00  0.00           C  
ATOM   2268  CD1 LEU B 127       0.808  -3.106   0.791  1.00  0.00           C  
ATOM   2269  CD2 LEU B 127      -1.144  -4.565   1.198  1.00  0.00           C  
ATOM   2270  N   THR B 128      -3.924  -0.364   2.384  1.00  0.00           N  
ATOM   2271  CA  THR B 128      -5.086  -0.155   3.266  1.00  0.00           C  
ATOM   2272  C   THR B 128      -6.275   0.535   2.589  1.00  0.00           C  
ATOM   2273  O   THR B 128      -7.254   0.830   3.264  1.00  0.00           O  
ATOM   2274  CB  THR B 128      -4.696   0.626   4.530  1.00  0.00           C  
ATOM   2275  OG1 THR B 128      -4.188   1.889   4.183  1.00  0.00           O  
ATOM   2276  CG2 THR B 128      -3.635  -0.098   5.348  1.00  0.00           C  
ATOM   2277  N   HIS B 129      -6.234   0.805   1.285  1.00  0.00           N  
ATOM   2278  CA  HIS B 129      -7.339   1.420   0.545  1.00  0.00           C  
ATOM   2279  C   HIS B 129      -8.225   0.392  -0.176  1.00  0.00           C  
ATOM   2280  O   HIS B 129      -9.047   0.765  -1.010  1.00  0.00           O  
ATOM   2281  CB  HIS B 129      -6.807   2.494  -0.426  1.00  0.00           C  
ATOM   2282  CG  HIS B 129      -6.040   3.611   0.212  1.00  0.00           C  
ATOM   2283  ND1 HIS B 129      -5.296   4.572  -0.459  1.00  0.00           N  
ATOM   2284  CD2 HIS B 129      -5.933   3.896   1.550  1.00  0.00           C  
ATOM   2285  CE1 HIS B 129      -4.761   5.389   0.446  1.00  0.00           C  
ATOM   2286  NE2 HIS B 129      -5.126   5.003   1.681  1.00  0.00           N  
ATOM   2287  N   GLY B 130      -8.065  -0.879   0.156  1.00  0.00           N  
ATOM   2288  CA  GLY B 130      -8.868  -1.951  -0.413  1.00  0.00           C  
ATOM   2289  C   GLY B 130      -8.083  -3.111  -1.006  1.00  0.00           C  
ATOM   2290  O   GLY B 130      -8.668  -3.966  -1.668  1.00  0.00           O  
ATOM   2291  N   SER B 131      -6.765  -3.167  -0.755  1.00  0.00           N  
ATOM   2292  CA  SER B 131      -6.009  -4.343  -1.175  1.00  0.00           C  
ATOM   2293  C   SER B 131      -6.567  -5.594  -0.507  1.00  0.00           C  
ATOM   2294  O   SER B 131      -6.758  -5.623   0.708  1.00  0.00           O  
ATOM   2295  CB  SER B 131      -4.529  -4.216  -0.854  1.00  0.00           C  
ATOM   2296  OG  SER B 131      -3.865  -5.405  -1.234  1.00  0.00           O  
ATOM   2297  N   PRO B 132      -6.778  -6.652  -1.264  1.00  0.00           N  
ATOM   2298  CA  PRO B 132      -7.412  -7.864  -0.765  1.00  0.00           C  
ATOM   2299  C   PRO B 132      -6.511  -8.719   0.130  1.00  0.00           C  
ATOM   2300  O   PRO B 132      -7.039  -9.546   0.888  1.00  0.00           O  
ATOM   2301  CB  PRO B 132      -7.847  -8.571  -2.034  1.00  0.00           C  
ATOM   2302  CG  PRO B 132      -6.847  -8.077  -3.068  1.00  0.00           C  
ATOM   2303  CD  PRO B 132      -6.642  -6.642  -2.700  1.00  0.00           C  
ATOM   2304  N   VAL B 133      -5.178  -8.507   0.159  1.00  0.00           N  
ATOM   2305  CA  VAL B 133      -4.310  -9.054   1.219  1.00  0.00           C  
ATOM   2306  C   VAL B 133      -4.523  -8.397   2.555  1.00  0.00           C  
ATOM   2307  O   VAL B 133      -4.221  -8.968   3.606  1.00  0.00           O  
ATOM   2308  CB  VAL B 133      -2.782  -8.859   1.014  1.00  0.00           C  
ATOM   2309  CG1 VAL B 133      -2.170 -10.121   0.509  1.00  0.00           C  
ATOM   2310  CG2 VAL B 133      -2.326  -7.632   0.259  1.00  0.00           C  
ATOM   2311  N   ASN B 134      -4.974  -7.155   2.514  1.00  0.00           N  
ATOM   2312  CA  ASN B 134      -5.103  -6.315   3.676  1.00  0.00           C  
ATOM   2313  C   ASN B 134      -6.486  -6.505   4.317  1.00  0.00           C  
ATOM   2314  O   ASN B 134      -7.432  -6.943   3.670  1.00  0.00           O  
ATOM   2315  CB  ASN B 134      -4.822  -4.868   3.233  1.00  0.00           C  
ATOM   2316  CG  ASN B 134      -4.843  -3.931   4.415  1.00  0.00           C  
ATOM   2317  OD1 ASN B 134      -5.830  -3.296   4.701  1.00  0.00           O  
ATOM   2318  ND2 ASN B 134      -3.777  -3.888   5.181  1.00  0.00           N  
ATOM   2319  N   PHE B 135      -6.613  -6.137   5.588  1.00  0.00           N  
ATOM   2320  CA  PHE B 135      -7.907  -6.178   6.269  1.00  0.00           C  
ATOM   2321  C   PHE B 135      -9.006  -5.430   5.491  1.00  0.00           C  
ATOM   2322  O   PHE B 135     -10.141  -5.889   5.484  1.00  0.00           O  
ATOM   2323  CB  PHE B 135      -7.766  -5.578   7.682  1.00  0.00           C  
ATOM   2324  CG  PHE B 135      -7.698  -4.061   7.728  1.00  0.00           C  
ATOM   2325  CD1 PHE B 135      -6.471  -3.392   7.718  1.00  0.00           C  
ATOM   2326  CD2 PHE B 135      -8.892  -3.309   7.679  1.00  0.00           C  
ATOM   2327  CE1 PHE B 135      -6.420  -1.999   7.627  1.00  0.00           C  
ATOM   2328  CE2 PHE B 135      -8.844  -1.907   7.578  1.00  0.00           C  
ATOM   2329  CZ  PHE B 135      -7.610  -1.256   7.543  1.00  0.00           C  
ATOM   2330  N   SER B 136      -8.664  -4.330   4.817  1.00  0.00           N  
ATOM   2331  CA  SER B 136      -9.621  -3.504   4.086  1.00  0.00           C  
ATOM   2332  C   SER B 136     -10.324  -4.281   2.971  1.00  0.00           C  
ATOM   2333  O   SER B 136     -11.551  -4.288   2.909  1.00  0.00           O  
ATOM   2334  CB  SER B 136      -8.939  -2.239   3.539  1.00  0.00           C  
ATOM   2335  OG  SER B 136      -7.887  -2.546   2.652  1.00  0.00           O  
ATOM   2336  N   GLY B 137      -9.564  -5.011   2.141  1.00  0.00           N  
ATOM   2337  CA  GLY B 137     -10.139  -5.838   1.075  1.00  0.00           C  
ATOM   2338  C   GLY B 137     -10.743  -7.161   1.558  1.00  0.00           C  
ATOM   2339  O   GLY B 137     -11.558  -7.753   0.864  1.00  0.00           O  
ATOM   2340  N   LYS B 138     -10.377  -7.634   2.756  1.00  0.00           N  
ATOM   2341  CA  LYS B 138     -10.921  -8.877   3.336  1.00  0.00           C  
ATOM   2342  C   LYS B 138     -12.251  -8.680   4.061  1.00  0.00           C  
ATOM   2343  O   LYS B 138     -13.082  -9.577   4.048  1.00  0.00           O  
ATOM   2344  CB  LYS B 138      -9.892  -9.508   4.294  1.00  0.00           C  
ATOM   2345  CG  LYS B 138      -8.737 -10.153   3.503  1.00  0.00           C  
ATOM   2346  CD  LYS B 138      -7.672 -10.769   4.408  1.00  0.00           C  
ATOM   2347  CE  LYS B 138      -6.655 -11.417   3.472  1.00  0.00           C  
ATOM   2348  NZ  LYS B 138      -5.386 -11.815   4.131  1.00  0.00           N  
ATOM   2349  N   LEU B 139     -12.423  -7.544   4.721  1.00  0.00           N  
ATOM   2350  CA  LEU B 139     -13.588  -7.269   5.558  1.00  0.00           C  
ATOM   2351  C   LEU B 139     -14.683  -6.489   4.831  1.00  0.00           C  
ATOM   2352  O   LEU B 139     -15.837  -6.562   5.248  1.00  0.00           O  
ATOM   2353  CB  LEU B 139     -13.145  -6.516   6.828  1.00  0.00           C  
ATOM   2354  CG  LEU B 139     -12.224  -7.309   7.767  1.00  0.00           C  
ATOM   2355  CD1 LEU B 139     -11.819  -6.430   8.950  1.00  0.00           C  
ATOM   2356  CD2 LEU B 139     -12.897  -8.566   8.326  1.00  0.00           C  
ATOM   2357  N   TYR B 140     -14.343  -5.753   3.770  1.00  0.00           N  
ATOM   2358  CA  TYR B 140     -15.257  -4.846   3.082  1.00  0.00           C  
ATOM   2359  C   TYR B 140     -15.335  -5.169   1.589  1.00  0.00           C  
ATOM   2360  O   TYR B 140     -14.415  -5.739   1.012  1.00  0.00           O  
ATOM   2361  CB  TYR B 140     -14.831  -3.395   3.329  1.00  0.00           C  
ATOM   2362  CG  TYR B 140     -14.644  -3.057   4.795  1.00  0.00           C  
ATOM   2363  CD1 TYR B 140     -15.761  -2.848   5.632  1.00  0.00           C  
ATOM   2364  CD2 TYR B 140     -13.353  -3.014   5.351  1.00  0.00           C  
ATOM   2365  CE1 TYR B 140     -15.596  -2.603   7.000  1.00  0.00           C  
ATOM   2366  CE2 TYR B 140     -13.173  -2.770   6.721  1.00  0.00           C  
ATOM   2367  CZ  TYR B 140     -14.293  -2.566   7.550  1.00  0.00           C  
ATOM   2368  OH  TYR B 140     -14.118  -2.342   8.891  1.00  0.00           O  
ATOM   2369  N   ASN B 141     -16.434  -4.773   0.958  1.00  0.00           N  
ATOM   2370  CA  ASN B 141     -16.595  -4.888  -0.480  1.00  0.00           C  
ATOM   2371  C   ASN B 141     -15.956  -3.673  -1.172  1.00  0.00           C  
ATOM   2372  O   ASN B 141     -16.507  -2.579  -1.135  1.00  0.00           O  
ATOM   2373  CB  ASN B 141     -18.094  -5.023  -0.811  1.00  0.00           C  
ATOM   2374  CG  ASN B 141     -18.301  -5.159  -2.304  1.00  0.00           C  
ATOM   2375  OD1 ASN B 141     -17.651  -5.939  -2.969  1.00  0.00           O  
ATOM   2376  ND2 ASN B 141     -19.204  -4.402  -2.876  1.00  0.00           N  
ATOM   2377  N   ILE B 142     -14.792  -3.874  -1.785  1.00  0.00           N  
ATOM   2378  CA  ILE B 142     -14.039  -2.792  -2.417  1.00  0.00           C  
ATOM   2379  C   ILE B 142     -14.380  -2.703  -3.897  1.00  0.00           C  
ATOM   2380  O   ILE B 142     -14.252  -3.679  -4.627  1.00  0.00           O  
ATOM   2381  CB  ILE B 142     -12.529  -2.954  -2.188  1.00  0.00           C  
ATOM   2382  CG1 ILE B 142     -12.165  -3.108  -0.688  1.00  0.00           C  
ATOM   2383  CG2 ILE B 142     -11.762  -1.775  -2.808  1.00  0.00           C  
ATOM   2384  CD1 ILE B 142     -12.568  -1.948   0.220  1.00  0.00           C  
ATOM   2385  N   VAL B 143     -14.749  -1.504  -4.338  1.00  0.00           N  
ATOM   2386  CA  VAL B 143     -14.859  -1.146  -5.745  1.00  0.00           C  
ATOM   2387  C   VAL B 143     -13.694  -0.207  -6.061  1.00  0.00           C  
ATOM   2388  O   VAL B 143     -13.597   0.867  -5.458  1.00  0.00           O  
ATOM   2389  CB  VAL B 143     -16.217  -0.491  -6.059  1.00  0.00           C  
ATOM   2390  CG1 VAL B 143     -16.321  -0.140  -7.543  1.00  0.00           C  
ATOM   2391  CG2 VAL B 143     -17.371  -1.444  -5.710  1.00  0.00           C  
ATOM   2392  N   PRO B 144     -12.778  -0.585  -6.968  1.00  0.00           N  
ATOM   2393  CA  PRO B 144     -11.649   0.263  -7.315  1.00  0.00           C  
ATOM   2394  C   PRO B 144     -12.075   1.387  -8.263  1.00  0.00           C  
ATOM   2395  O   PRO B 144     -12.922   1.193  -9.136  1.00  0.00           O  
ATOM   2396  CB  PRO B 144     -10.615  -0.674  -7.937  1.00  0.00           C  
ATOM   2397  CG  PRO B 144     -11.477  -1.749  -8.594  1.00  0.00           C  
ATOM   2398  CD  PRO B 144     -12.693  -1.860  -7.667  1.00  0.00           C  
ATOM   2399  N   TYR B 145     -11.459   2.551  -8.138  1.00  0.00           N  
ATOM   2400  CA  TYR B 145     -11.437   3.589  -9.163  1.00  0.00           C  
ATOM   2401  C   TYR B 145     -10.001   3.854  -9.605  1.00  0.00           C  
ATOM   2402  O   TYR B 145      -9.056   3.660  -8.832  1.00  0.00           O  
ATOM   2403  CB  TYR B 145     -12.146   4.864  -8.674  1.00  0.00           C  
ATOM   2404  CG  TYR B 145     -11.425   5.612  -7.574  1.00  0.00           C  
ATOM   2405  CD1 TYR B 145     -11.745   5.365  -6.216  1.00  0.00           C  
ATOM   2406  CD2 TYR B 145     -10.443   6.576  -7.878  1.00  0.00           C  
ATOM   2407  CE1 TYR B 145     -11.107   6.068  -5.189  1.00  0.00           C  
ATOM   2408  CE2 TYR B 145      -9.793   7.289  -6.853  1.00  0.00           C  
ATOM   2409  CZ  TYR B 145     -10.133   7.039  -5.510  1.00  0.00           C  
ATOM   2410  OH  TYR B 145      -9.512   7.745  -4.521  1.00  0.00           O  
ATOM   2411  N   GLY B 146      -9.826   4.297 -10.851  1.00  0.00           N  
ATOM   2412  CA  GLY B 146      -8.523   4.469 -11.456  1.00  0.00           C  
ATOM   2413  C   GLY B 146      -8.177   5.909 -11.811  1.00  0.00           C  
ATOM   2414  O   GLY B 146      -8.873   6.869 -11.470  1.00  0.00           O  
ATOM   2415  N   ILE B 147      -7.078   6.023 -12.522  1.00  0.00           N  
ATOM   2416  CA  ILE B 147      -6.649   7.237 -13.209  1.00  0.00           C  
ATOM   2417  C   ILE B 147      -6.969   7.116 -14.700  1.00  0.00           C  
ATOM   2418  O   ILE B 147      -7.107   6.019 -15.235  1.00  0.00           O  
ATOM   2419  CB  ILE B 147      -5.163   7.549 -12.934  1.00  0.00           C  
ATOM   2420  CG1 ILE B 147      -4.243   6.364 -13.329  1.00  0.00           C  
ATOM   2421  CG2 ILE B 147      -4.987   7.936 -11.456  1.00  0.00           C  
ATOM   2422  CD1 ILE B 147      -2.747   6.652 -13.133  1.00  0.00           C  
ATOM   2423  N   ASP B 148      -7.088   8.257 -15.364  1.00  0.00           N  
ATOM   2424  CA  ASP B 148      -7.246   8.325 -16.812  1.00  0.00           C  
ATOM   2425  C   ASP B 148      -5.917   8.076 -17.547  1.00  0.00           C  
ATOM   2426  O   ASP B 148      -4.840   7.931 -16.948  1.00  0.00           O  
ATOM   2427  CB  ASP B 148      -7.935   9.658 -17.185  1.00  0.00           C  
ATOM   2428  CG  ASP B 148      -7.103  10.913 -16.924  1.00  0.00           C  
ATOM   2429  OD1 ASP B 148      -5.861  10.827 -16.890  1.00  0.00           O  
ATOM   2430  OD2 ASP B 148      -7.695  12.004 -16.818  1.00  0.00           O  
ATOM   2431  N   ALA B 149      -5.970   8.065 -18.875  1.00  0.00           N  
ATOM   2432  CA  ALA B 149      -4.795   7.900 -19.722  1.00  0.00           C  
ATOM   2433  C   ALA B 149      -3.755   9.032 -19.582  1.00  0.00           C  
ATOM   2434  O   ALA B 149      -2.612   8.875 -20.008  1.00  0.00           O  
ATOM   2435  CB  ALA B 149      -5.279   7.773 -21.171  1.00  0.00           C  
ATOM   2436  N   THR B 150      -4.124  10.162 -18.991  1.00  0.00           N  
ATOM   2437  CA  THR B 150      -3.201  11.269 -18.699  1.00  0.00           C  
ATOM   2438  C   THR B 150      -2.505  11.108 -17.347  1.00  0.00           C  
ATOM   2439  O   THR B 150      -1.632  11.900 -17.010  1.00  0.00           O  
ATOM   2440  CB  THR B 150      -3.879  12.642 -18.800  1.00  0.00           C  
ATOM   2441  OG1 THR B 150      -4.645  12.974 -17.672  1.00  0.00           O  
ATOM   2442  CG2 THR B 150      -4.768  12.795 -20.035  1.00  0.00           C  
ATOM   2443  N   GLY B 151      -2.867  10.086 -16.566  1.00  0.00           N  
ATOM   2444  CA  GLY B 151      -2.316   9.838 -15.242  1.00  0.00           C  
ATOM   2445  C   GLY B 151      -2.978  10.644 -14.116  1.00  0.00           C  
ATOM   2446  O   GLY B 151      -2.433  10.712 -13.017  1.00  0.00           O  
ATOM   2447  N   HIS B 152      -4.149  11.253 -14.378  1.00  0.00           N  
ATOM   2448  CA  HIS B 152      -4.928  11.981 -13.379  1.00  0.00           C  
ATOM   2449  C   HIS B 152      -6.204  11.213 -13.009  1.00  0.00           C  
ATOM   2450  O   HIS B 152      -6.689  10.391 -13.772  1.00  0.00           O  
ATOM   2451  CB  HIS B 152      -5.255  13.391 -13.891  1.00  0.00           C  
ATOM   2452  CG  HIS B 152      -4.034  14.206 -14.198  1.00  0.00           C  
ATOM   2453  ND1 HIS B 152      -3.380  14.253 -15.406  1.00  0.00           N  
ATOM   2454  CD2 HIS B 152      -3.329  15.012 -13.334  1.00  0.00           C  
ATOM   2455  CE1 HIS B 152      -2.315  15.058 -15.281  1.00  0.00           C  
ATOM   2456  NE2 HIS B 152      -2.244  15.548 -14.036  1.00  0.00           N  
ATOM   2457  N   ILE B 153      -6.757  11.497 -11.835  1.00  0.00           N  
ATOM   2458  CA  ILE B 153      -8.020  10.885 -11.401  1.00  0.00           C  
ATOM   2459  C   ILE B 153      -9.138  11.301 -12.363  1.00  0.00           C  
ATOM   2460  O   ILE B 153      -9.373  12.493 -12.552  1.00  0.00           O  
ATOM   2461  CB  ILE B 153      -8.352  11.276  -9.944  1.00  0.00           C  
ATOM   2462  CG1 ILE B 153      -7.301  10.678  -8.985  1.00  0.00           C  
ATOM   2463  CG2 ILE B 153      -9.767  10.806  -9.537  1.00  0.00           C  
ATOM   2464  CD1 ILE B 153      -7.379  11.220  -7.546  1.00  0.00           C  
ATOM   2465  N   ASP B 154      -9.853  10.318 -12.901  1.00  0.00           N  
ATOM   2466  CA  ASP B 154     -11.085  10.566 -13.651  1.00  0.00           C  
ATOM   2467  C   ASP B 154     -12.246  10.771 -12.668  1.00  0.00           C  
ATOM   2468  O   ASP B 154     -12.896   9.839 -12.190  1.00  0.00           O  
ATOM   2469  CB  ASP B 154     -11.344   9.450 -14.671  1.00  0.00           C  
ATOM   2470  CG  ASP B 154     -12.522   9.777 -15.610  1.00  0.00           C  
ATOM   2471  OD1 ASP B 154     -13.351  10.655 -15.246  1.00  0.00           O  
ATOM   2472  OD2 ASP B 154     -12.605   9.168 -16.699  1.00  0.00           O  
ATOM   2473  N   TYR B 155     -12.538  12.038 -12.354  1.00  0.00           N  
ATOM   2474  CA  TYR B 155     -13.636  12.387 -11.453  1.00  0.00           C  
ATOM   2475  C   TYR B 155     -15.018  12.085 -12.046  1.00  0.00           C  
ATOM   2476  O   TYR B 155     -15.975  11.920 -11.282  1.00  0.00           O  
ATOM   2477  CB  TYR B 155     -13.557  13.870 -11.070  1.00  0.00           C  
ATOM   2478  CG  TYR B 155     -12.296  14.243 -10.323  1.00  0.00           C  
ATOM   2479  CD1 TYR B 155     -12.173  13.975  -8.940  1.00  0.00           C  
ATOM   2480  CD2 TYR B 155     -11.223  14.847 -11.009  1.00  0.00           C  
ATOM   2481  CE1 TYR B 155     -10.987  14.303  -8.252  1.00  0.00           C  
ATOM   2482  CE2 TYR B 155     -10.037  15.172 -10.332  1.00  0.00           C  
ATOM   2483  CZ  TYR B 155      -9.922  14.889  -8.957  1.00  0.00           C  
ATOM   2484  OH  TYR B 155      -8.752  15.194  -8.294  1.00  0.00           O  
ATOM   2485  N   ALA B 156     -15.150  12.015 -13.374  1.00  0.00           N  
ATOM   2486  CA  ALA B 156     -16.405  11.663 -14.023  1.00  0.00           C  
ATOM   2487  C   ALA B 156     -16.692  10.162 -13.875  1.00  0.00           C  
ATOM   2488  O   ALA B 156     -17.814   9.787 -13.532  1.00  0.00           O  
ATOM   2489  CB  ALA B 156     -16.352  12.103 -15.491  1.00  0.00           C  
ATOM   2490  N   ASP B 157     -15.672   9.319 -14.056  1.00  0.00           N  
ATOM   2491  CA  ASP B 157     -15.777   7.894 -13.766  1.00  0.00           C  
ATOM   2492  C   ASP B 157     -16.000   7.646 -12.271  1.00  0.00           C  
ATOM   2493  O   ASP B 157     -16.920   6.916 -11.901  1.00  0.00           O  
ATOM   2494  CB  ASP B 157     -14.547   7.132 -14.274  1.00  0.00           C  
ATOM   2495  CG  ASP B 157     -14.784   5.630 -14.092  1.00  0.00           C  
ATOM   2496  OD1 ASP B 157     -15.736   5.116 -14.740  1.00  0.00           O  
ATOM   2497  OD2 ASP B 157     -14.118   5.013 -13.242  1.00  0.00           O  
ATOM   2498  N   LEU B 158     -15.268   8.346 -11.395  1.00  0.00           N  
ATOM   2499  CA  LEU B 158     -15.470   8.268  -9.951  1.00  0.00           C  
ATOM   2500  C   LEU B 158     -16.922   8.587  -9.553  1.00  0.00           C  
ATOM   2501  O   LEU B 158     -17.518   7.872  -8.757  1.00  0.00           O  
ATOM   2502  CB  LEU B 158     -14.476   9.230  -9.262  1.00  0.00           C  
ATOM   2503  CG  LEU B 158     -14.542   9.183  -7.722  1.00  0.00           C  
ATOM   2504  CD1 LEU B 158     -14.046   7.859  -7.165  1.00  0.00           C  
ATOM   2505  CD2 LEU B 158     -13.680  10.291  -7.123  1.00  0.00           C  
ATOM   2506  N   GLU B 159     -17.502   9.636 -10.130  1.00  0.00           N  
ATOM   2507  CA  GLU B 159     -18.901  10.004  -9.887  1.00  0.00           C  
ATOM   2508  C   GLU B 159     -19.878   8.941 -10.413  1.00  0.00           C  
ATOM   2509  O   GLU B 159     -20.881   8.629  -9.763  1.00  0.00           O  
ATOM   2510  CB  GLU B 159     -19.181  11.377 -10.519  1.00  0.00           C  
ATOM   2511  CG  GLU B 159     -20.592  11.880 -10.187  1.00  0.00           C  
ATOM   2512  CD  GLU B 159     -20.919  13.278 -10.724  1.00  0.00           C  
ATOM   2513  OE1 GLU B 159     -21.937  13.826 -10.247  1.00  0.00           O  
ATOM   2514  OE2 GLU B 159     -20.219  13.790 -11.623  1.00  0.00           O  
ATOM   2515  N   LYS B 160     -19.592   8.373 -11.585  1.00  0.00           N  
ATOM   2516  CA  LYS B 160     -20.382   7.304 -12.182  1.00  0.00           C  
ATOM   2517  C   LYS B 160     -20.363   6.054 -11.297  1.00  0.00           C  
ATOM   2518  O   LYS B 160     -21.430   5.563 -10.928  1.00  0.00           O  
ATOM   2519  CB  LYS B 160     -19.854   7.027 -13.594  1.00  0.00           C  
ATOM   2520  CG  LYS B 160     -20.650   5.938 -14.327  1.00  0.00           C  
ATOM   2521  CD  LYS B 160     -19.922   5.552 -15.615  1.00  0.00           C  
ATOM   2522  CE  LYS B 160     -20.522   4.285 -16.206  1.00  0.00           C  
ATOM   2523  NZ  LYS B 160     -19.567   3.639 -17.147  1.00  0.00           N  
ATOM   2524  N   GLN B 161     -19.183   5.599 -10.904  1.00  0.00           N  
ATOM   2525  CA  GLN B 161     -19.014   4.432 -10.031  1.00  0.00           C  
ATOM   2526  C   GLN B 161     -19.664   4.655  -8.655  1.00  0.00           C  
ATOM   2527  O   GLN B 161     -20.339   3.770  -8.138  1.00  0.00           O  
ATOM   2528  CB  GLN B 161     -17.524   4.125  -9.871  1.00  0.00           C  
ATOM   2529  CG  GLN B 161     -16.824   3.678 -11.172  1.00  0.00           C  
ATOM   2530  CD  GLN B 161     -15.905   2.482 -10.975  1.00  0.00           C  
ATOM   2531  OE1 GLN B 161     -16.185   1.598 -10.194  1.00  0.00           O  
ATOM   2532  NE2 GLN B 161     -14.805   2.410 -11.683  1.00  0.00           N  
ATOM   2533  N   ALA B 162     -19.549   5.856  -8.090  1.00  0.00           N  
ATOM   2534  CA  ALA B 162     -20.213   6.208  -6.842  1.00  0.00           C  
ATOM   2535  C   ALA B 162     -21.743   6.088  -6.952  1.00  0.00           C  
ATOM   2536  O   ALA B 162     -22.391   5.510  -6.081  1.00  0.00           O  
ATOM   2537  CB  ALA B 162     -19.777   7.617  -6.429  1.00  0.00           C  
ATOM   2538  N   LYS B 163     -22.350   6.586  -8.043  1.00  0.00           N  
ATOM   2539  CA  LYS B 163     -23.799   6.493  -8.275  1.00  0.00           C  
ATOM   2540  C   LYS B 163     -24.267   5.056  -8.533  1.00  0.00           C  
ATOM   2541  O   LYS B 163     -25.370   4.701  -8.109  1.00  0.00           O  
ATOM   2542  CB  LYS B 163     -24.198   7.404  -9.450  1.00  0.00           C  
ATOM   2543  CG  LYS B 163     -24.197   8.883  -9.028  1.00  0.00           C  
ATOM   2544  CD  LYS B 163     -24.446   9.804 -10.226  1.00  0.00           C  
ATOM   2545  CE  LYS B 163     -24.418  11.246  -9.723  1.00  0.00           C  
ATOM   2546  NZ  LYS B 163     -24.324  12.248 -10.820  1.00  0.00           N  
ATOM   2547  N   GLU B 164     -23.454   4.261  -9.215  1.00  0.00           N  
ATOM   2548  CA  GLU B 164     -23.773   2.878  -9.571  1.00  0.00           C  
ATOM   2549  C   GLU B 164     -23.692   1.949  -8.363  1.00  0.00           C  
ATOM   2550  O   GLU B 164     -24.661   1.241  -8.044  1.00  0.00           O  
ATOM   2551  CB  GLU B 164     -22.837   2.455 -10.717  1.00  0.00           C  
ATOM   2552  CG  GLU B 164     -23.179   1.066 -11.272  1.00  0.00           C  
ATOM   2553  CD  GLU B 164     -22.471   0.749 -12.606  1.00  0.00           C  
ATOM   2554  OE1 GLU B 164     -22.748  -0.342 -13.145  1.00  0.00           O  
ATOM   2555  OE2 GLU B 164     -21.734   1.611 -13.134  1.00  0.00           O  
ATOM   2556  N   HIS B 165     -22.581   1.990  -7.626  1.00  0.00           N  
ATOM   2557  CA  HIS B 165     -22.305   1.073  -6.522  1.00  0.00           C  
ATOM   2558  C   HIS B 165     -22.803   1.563  -5.154  1.00  0.00           C  
ATOM   2559  O   HIS B 165     -22.905   0.761  -4.232  1.00  0.00           O  
ATOM   2560  CB  HIS B 165     -20.806   0.762  -6.488  1.00  0.00           C  
ATOM   2561  CG  HIS B 165     -20.344   0.041  -7.723  1.00  0.00           C  
ATOM   2562  ND1 HIS B 165     -20.637  -1.262  -8.061  1.00  0.00           N  
ATOM   2563  CD2 HIS B 165     -19.577   0.556  -8.736  1.00  0.00           C  
ATOM   2564  CE1 HIS B 165     -20.050  -1.524  -9.241  1.00  0.00           C  
ATOM   2565  NE2 HIS B 165     -19.399  -0.438  -9.674  1.00  0.00           N  
ATOM   2566  N   LYS B 166     -23.107   2.844  -5.019  1.00  0.00           N  
ATOM   2567  CA  LYS B 166     -23.535   3.498  -3.768  1.00  0.00           C  
ATOM   2568  C   LYS B 166     -22.683   3.094  -2.553  1.00  0.00           C  
ATOM   2569  O   LYS B 166     -23.219   2.570  -1.574  1.00  0.00           O  
ATOM   2570  CB  LYS B 166     -25.031   3.266  -3.527  1.00  0.00           C  
ATOM   2571  CG  LYS B 166     -25.892   3.883  -4.635  1.00  0.00           C  
ATOM   2572  CD  LYS B 166     -27.357   3.804  -4.215  1.00  0.00           C  
ATOM   2573  CE  LYS B 166     -28.211   4.478  -5.278  1.00  0.00           C  
ATOM   2574  NZ  LYS B 166     -29.622   4.511  -4.874  1.00  0.00           N  
ATOM   2575  N   PRO B 167     -21.367   3.326  -2.598  1.00  0.00           N  
ATOM   2576  CA  PRO B 167     -20.493   3.008  -1.483  1.00  0.00           C  
ATOM   2577  C   PRO B 167     -20.902   3.791  -0.236  1.00  0.00           C  
ATOM   2578  O   PRO B 167     -21.361   4.928  -0.309  1.00  0.00           O  
ATOM   2579  CB  PRO B 167     -19.084   3.377  -1.939  1.00  0.00           C  
ATOM   2580  CG  PRO B 167     -19.334   4.512  -2.930  1.00  0.00           C  
ATOM   2581  CD  PRO B 167     -20.623   4.056  -3.611  1.00  0.00           C  
ATOM   2582  N   LYS B 168     -20.675   3.194   0.931  1.00  0.00           N  
ATOM   2583  CA  LYS B 168     -20.865   3.879   2.211  1.00  0.00           C  
ATOM   2584  C   LYS B 168     -19.707   4.831   2.530  1.00  0.00           C  
ATOM   2585  O   LYS B 168     -19.866   5.768   3.311  1.00  0.00           O  
ATOM   2586  CB  LYS B 168     -21.054   2.803   3.287  1.00  0.00           C  
ATOM   2587  CG  LYS B 168     -21.768   3.308   4.542  1.00  0.00           C  
ATOM   2588  CD  LYS B 168     -22.125   2.068   5.374  1.00  0.00           C  
ATOM   2589  CE  LYS B 168     -22.774   2.292   6.710  1.00  0.00           C  
ATOM   2590  NZ  LYS B 168     -22.947   0.965   7.373  1.00  0.00           N  
ATOM   2591  N   MET B 169     -18.549   4.606   1.885  1.00  0.00           N  
ATOM   2592  CA  MET B 169     -17.361   5.429   2.017  1.00  0.00           C  
ATOM   2593  C   MET B 169     -16.576   5.511   0.705  1.00  0.00           C  
ATOM   2594  O   MET B 169     -16.416   4.507   0.008  1.00  0.00           O  
ATOM   2595  CB  MET B 169     -16.499   4.878   3.158  1.00  0.00           C  
ATOM   2596  CG  MET B 169     -15.337   5.787   3.544  1.00  0.00           C  
ATOM   2597  SD  MET B 169     -14.502   5.299   5.081  1.00  0.00           S  
ATOM   2598  CE  MET B 169     -13.726   3.765   4.569  1.00  0.00           C  
ATOM   2599  N   ILE B 170     -16.063   6.698   0.394  1.00  0.00           N  
ATOM   2600  CA  ILE B 170     -15.099   6.946  -0.686  1.00  0.00           C  
ATOM   2601  C   ILE B 170     -13.755   7.285  -0.047  1.00  0.00           C  
ATOM   2602  O   ILE B 170     -13.693   8.118   0.864  1.00  0.00           O  
ATOM   2603  CB  ILE B 170     -15.582   8.060  -1.634  1.00  0.00           C  
ATOM   2604  CG1 ILE B 170     -16.951   7.689  -2.255  1.00  0.00           C  
ATOM   2605  CG2 ILE B 170     -14.536   8.318  -2.734  1.00  0.00           C  
ATOM   2606  CD1 ILE B 170     -17.557   8.770  -3.147  1.00  0.00           C  
ATOM   2607  N   ILE B 171     -12.685   6.663  -0.527  1.00  0.00           N  
ATOM   2608  CA  ILE B 171     -11.325   6.885  -0.034  1.00  0.00           C  
ATOM   2609  C   ILE B 171     -10.551   7.738  -1.030  1.00  0.00           C  
ATOM   2610  O   ILE B 171     -10.309   7.326  -2.166  1.00  0.00           O  
ATOM   2611  CB  ILE B 171     -10.601   5.562   0.266  1.00  0.00           C  
ATOM   2612  CG1 ILE B 171     -11.460   4.690   1.218  1.00  0.00           C  
ATOM   2613  CG2 ILE B 171      -9.217   5.854   0.888  1.00  0.00           C  
ATOM   2614  CD1 ILE B 171     -10.841   3.335   1.495  1.00  0.00           C  
ATOM   2615  N   GLY B 172     -10.123   8.913  -0.594  1.00  0.00           N  
ATOM   2616  CA  GLY B 172      -9.107   9.719  -1.248  1.00  0.00           C  
ATOM   2617  C   GLY B 172      -7.736   9.432  -0.642  1.00  0.00           C  
ATOM   2618  O   GLY B 172      -7.596   9.290   0.562  1.00  0.00           O  
ATOM   2619  N   GLY B 173      -6.706   9.377  -1.473  1.00  0.00           N  
ATOM   2620  CA  GLY B 173      -5.343   9.151  -1.020  1.00  0.00           C  
ATOM   2621  C   GLY B 173      -4.593   8.193  -1.933  1.00  0.00           C  
ATOM   2622  O   GLY B 173      -5.194   7.467  -2.719  1.00  0.00           O  
ATOM   2623  N   PHE B 174      -3.268   8.220  -1.844  1.00  0.00           N  
ATOM   2624  CA  PHE B 174      -2.416   7.506  -2.795  1.00  0.00           C  
ATOM   2625  C   PHE B 174      -1.017   7.249  -2.231  1.00  0.00           C  
ATOM   2626  O   PHE B 174      -0.556   7.925  -1.308  1.00  0.00           O  
ATOM   2627  CB  PHE B 174      -2.336   8.319  -4.094  1.00  0.00           C  
ATOM   2628  CG  PHE B 174      -1.858   9.746  -3.925  1.00  0.00           C  
ATOM   2629  CD1 PHE B 174      -2.780  10.796  -3.748  1.00  0.00           C  
ATOM   2630  CD2 PHE B 174      -0.483  10.040  -3.932  1.00  0.00           C  
ATOM   2631  CE1 PHE B 174      -2.337  12.119  -3.588  1.00  0.00           C  
ATOM   2632  CE2 PHE B 174      -0.034  11.355  -3.770  1.00  0.00           C  
ATOM   2633  CZ  PHE B 174      -0.957  12.402  -3.609  1.00  0.00           C  
ATOM   2634  N   SER B 175      -0.323   6.290  -2.841  1.00  0.00           N  
ATOM   2635  CA  SER B 175       1.091   6.016  -2.599  1.00  0.00           C  
ATOM   2636  C   SER B 175       1.989   6.373  -3.788  1.00  0.00           C  
ATOM   2637  O   SER B 175       3.187   6.565  -3.608  1.00  0.00           O  
ATOM   2638  CB  SER B 175       1.287   4.532  -2.248  1.00  0.00           C  
ATOM   2639  OG  SER B 175       0.670   4.262  -1.011  1.00  0.00           O  
ATOM   2640  N   ALA B 176       1.424   6.440  -4.996  1.00  0.00           N  
ATOM   2641  CA  ALA B 176       2.162   6.639  -6.236  1.00  0.00           C  
ATOM   2642  C   ALA B 176       1.347   7.474  -7.238  1.00  0.00           C  
ATOM   2643  O   ALA B 176       1.079   7.050  -8.353  1.00  0.00           O  
ATOM   2644  CB  ALA B 176       2.580   5.262  -6.769  1.00  0.00           C  
ATOM   2645  N   TYR B 177       0.933   8.671  -6.822  1.00  0.00           N  
ATOM   2646  CA  TYR B 177       0.239   9.642  -7.667  1.00  0.00           C  
ATOM   2647  C   TYR B 177       0.957  10.997  -7.566  1.00  0.00           C  
ATOM   2648  O   TYR B 177       1.198  11.482  -6.460  1.00  0.00           O  
ATOM   2649  CB  TYR B 177      -1.227   9.732  -7.244  1.00  0.00           C  
ATOM   2650  CG  TYR B 177      -2.044  10.702  -8.051  1.00  0.00           C  
ATOM   2651  CD1 TYR B 177      -2.487  11.917  -7.490  1.00  0.00           C  
ATOM   2652  CD2 TYR B 177      -2.388  10.388  -9.384  1.00  0.00           C  
ATOM   2653  CE1 TYR B 177      -3.277  12.801  -8.238  1.00  0.00           C  
ATOM   2654  CE2 TYR B 177      -3.176  11.271 -10.147  1.00  0.00           C  
ATOM   2655  CZ  TYR B 177      -3.617  12.473  -9.565  1.00  0.00           C  
ATOM   2656  OH  TYR B 177      -4.395  13.328 -10.295  1.00  0.00           O  
ATOM   2657  N   SER B 178       1.315  11.578  -8.707  1.00  0.00           N  
ATOM   2658  CA  SER B 178       2.121  12.804  -8.774  1.00  0.00           C  
ATOM   2659  C   SER B 178       1.303  14.084  -8.942  1.00  0.00           C  
ATOM   2660  O   SER B 178       1.849  15.183  -8.832  1.00  0.00           O  
ATOM   2661  CB  SER B 178       3.169  12.670  -9.885  1.00  0.00           C  
ATOM   2662  OG  SER B 178       2.553  12.346 -11.105  1.00  0.00           O  
ATOM   2663  N   GLY B 179      -0.001  13.946  -9.177  1.00  0.00           N  
ATOM   2664  CA  GLY B 179      -0.905  15.070  -9.362  1.00  0.00           C  
ATOM   2665  C   GLY B 179      -1.456  15.668  -8.062  1.00  0.00           C  
ATOM   2666  O   GLY B 179      -1.088  15.292  -6.942  1.00  0.00           O  
ATOM   2667  N   VAL B 180      -2.375  16.616  -8.235  1.00  0.00           N  
ATOM   2668  CA  VAL B 180      -3.164  17.212  -7.154  1.00  0.00           C  
ATOM   2669  C   VAL B 180      -4.546  16.565  -7.140  1.00  0.00           C  
ATOM   2670  O   VAL B 180      -5.204  16.467  -8.171  1.00  0.00           O  
ATOM   2671  CB  VAL B 180      -3.253  18.743  -7.311  1.00  0.00           C  
ATOM   2672  CG1 VAL B 180      -4.121  19.376  -6.226  1.00  0.00           C  
ATOM   2673  CG2 VAL B 180      -1.859  19.380  -7.216  1.00  0.00           C  
ATOM   2674  N   VAL B 181      -5.000  16.135  -5.968  1.00  0.00           N  
ATOM   2675  CA  VAL B 181      -6.355  15.607  -5.787  1.00  0.00           C  
ATOM   2676  C   VAL B 181      -7.303  16.756  -5.433  1.00  0.00           C  
ATOM   2677  O   VAL B 181      -7.033  17.526  -4.507  1.00  0.00           O  
ATOM   2678  CB  VAL B 181      -6.408  14.492  -4.736  1.00  0.00           C  
ATOM   2679  CG1 VAL B 181      -7.819  13.894  -4.628  1.00  0.00           C  
ATOM   2680  CG2 VAL B 181      -5.451  13.345  -5.086  1.00  0.00           C  
ATOM   2681  N   ASP B 182      -8.433  16.849  -6.141  1.00  0.00           N  
ATOM   2682  CA  ASP B 182      -9.508  17.789  -5.830  1.00  0.00           C  
ATOM   2683  C   ASP B 182     -10.391  17.228  -4.702  1.00  0.00           C  
ATOM   2684  O   ASP B 182     -11.403  16.556  -4.917  1.00  0.00           O  
ATOM   2685  CB  ASP B 182     -10.295  18.153  -7.098  1.00  0.00           C  
ATOM   2686  CG  ASP B 182     -11.290  19.296  -6.875  1.00  0.00           C  
ATOM   2687  OD1 ASP B 182     -11.629  19.591  -5.697  1.00  0.00           O  
ATOM   2688  OD2 ASP B 182     -11.740  19.891  -7.881  1.00  0.00           O  
ATOM   2689  N   TRP B 183      -9.998  17.521  -3.466  1.00  0.00           N  
ATOM   2690  CA  TRP B 183     -10.723  17.082  -2.272  1.00  0.00           C  
ATOM   2691  C   TRP B 183     -12.150  17.629  -2.214  1.00  0.00           C  
ATOM   2692  O   TRP B 183     -13.057  16.943  -1.728  1.00  0.00           O  
ATOM   2693  CB  TRP B 183      -9.957  17.531  -1.018  1.00  0.00           C  
ATOM   2694  CG  TRP B 183      -8.504  17.178  -0.981  1.00  0.00           C  
ATOM   2695  CD1 TRP B 183      -7.500  18.038  -0.761  1.00  0.00           C  
ATOM   2696  CD2 TRP B 183      -7.888  15.863  -1.155  1.00  0.00           C  
ATOM   2697  NE1 TRP B 183      -6.284  17.363  -0.774  1.00  0.00           N  
ATOM   2698  CE2 TRP B 183      -6.480  16.022  -1.007  1.00  0.00           C  
ATOM   2699  CE3 TRP B 183      -8.380  14.566  -1.405  1.00  0.00           C  
ATOM   2700  CZ2 TRP B 183      -5.591  14.924  -1.091  1.00  0.00           C  
ATOM   2701  CZ3 TRP B 183      -7.490  13.480  -1.491  1.00  0.00           C  
ATOM   2702  CH2 TRP B 183      -6.122  13.657  -1.339  1.00  0.00           C  
ATOM   2703  N   ALA B 184     -12.372  18.851  -2.706  1.00  0.00           N  
ATOM   2704  CA  ALA B 184     -13.699  19.464  -2.743  1.00  0.00           C  
ATOM   2705  C   ALA B 184     -14.614  18.697  -3.712  1.00  0.00           C  
ATOM   2706  O   ALA B 184     -15.749  18.379  -3.353  1.00  0.00           O  
ATOM   2707  CB  ALA B 184     -13.553  20.942  -3.132  1.00  0.00           C  
ATOM   2708  N   LYS B 185     -14.099  18.333  -4.892  1.00  0.00           N  
ATOM   2709  CA  LYS B 185     -14.836  17.530  -5.866  1.00  0.00           C  
ATOM   2710  C   LYS B 185     -15.156  16.132  -5.338  1.00  0.00           C  
ATOM   2711  O   LYS B 185     -16.284  15.671  -5.474  1.00  0.00           O  
ATOM   2712  CB  LYS B 185     -14.055  17.471  -7.195  1.00  0.00           C  
ATOM   2713  CG  LYS B 185     -14.849  16.826  -8.344  1.00  0.00           C  
ATOM   2714  CD  LYS B 185     -16.106  17.641  -8.678  1.00  0.00           C  
ATOM   2715  CE  LYS B 185     -17.026  16.936  -9.670  1.00  0.00           C  
ATOM   2716  NZ  LYS B 185     -18.357  17.611  -9.701  1.00  0.00           N  
ATOM   2717  N   MET B 186     -14.210  15.479  -4.682  1.00  0.00           N  
ATOM   2718  CA  MET B 186     -14.461  14.182  -4.044  1.00  0.00           C  
ATOM   2719  C   MET B 186     -15.531  14.282  -2.954  1.00  0.00           C  
ATOM   2720  O   MET B 186     -16.356  13.377  -2.814  1.00  0.00           O  
ATOM   2721  CB  MET B 186     -13.176  13.604  -3.452  1.00  0.00           C  
ATOM   2722  CG  MET B 186     -12.160  13.207  -4.526  1.00  0.00           C  
ATOM   2723  SD  MET B 186     -10.786  12.201  -3.882  1.00  0.00           S  
ATOM   2724  CE  MET B 186     -11.589  10.587  -3.846  1.00  0.00           C  
ATOM   2725  N   ARG B 187     -15.568  15.389  -2.207  1.00  0.00           N  
ATOM   2726  CA  ARG B 187     -16.614  15.639  -1.207  1.00  0.00           C  
ATOM   2727  C   ARG B 187     -17.986  15.846  -1.849  1.00  0.00           C  
ATOM   2728  O   ARG B 187     -18.963  15.281  -1.357  1.00  0.00           O  
ATOM   2729  CB  ARG B 187     -16.212  16.810  -0.308  1.00  0.00           C  
ATOM   2730  CG  ARG B 187     -17.261  17.120   0.775  1.00  0.00           C  
ATOM   2731  CD  ARG B 187     -17.563  15.904   1.669  1.00  0.00           C  
ATOM   2732  NE  ARG B 187     -18.621  16.217   2.625  1.00  0.00           N  
ATOM   2733  CZ  ARG B 187     -18.497  16.755   3.829  1.00  0.00           C  
ATOM   2734  NH1 ARG B 187     -17.346  17.033   4.360  1.00  0.00           N  
ATOM   2735  NH2 ARG B 187     -19.574  17.007   4.491  1.00  0.00           N  
ATOM   2736  N   GLU B 188     -18.070  16.581  -2.950  1.00  0.00           N  
ATOM   2737  CA  GLU B 188     -19.300  16.737  -3.725  1.00  0.00           C  
ATOM   2738  C   GLU B 188     -19.875  15.379  -4.157  1.00  0.00           C  
ATOM   2739  O   GLU B 188     -21.069  15.122  -3.990  1.00  0.00           O  
ATOM   2740  CB  GLU B 188     -19.031  17.578  -4.983  1.00  0.00           C  
ATOM   2741  CG  GLU B 188     -19.635  18.981  -4.928  1.00  0.00           C  
ATOM   2742  CD  GLU B 188     -19.470  19.757  -6.246  1.00  0.00           C  
ATOM   2743  OE1 GLU B 188     -19.995  20.891  -6.298  1.00  0.00           O  
ATOM   2744  OE2 GLU B 188     -18.849  19.235  -7.204  1.00  0.00           O  
ATOM   2745  N   ILE B 189     -19.010  14.497  -4.676  1.00  0.00           N  
ATOM   2746  CA  ILE B 189     -19.395  13.153  -5.103  1.00  0.00           C  
ATOM   2747  C   ILE B 189     -19.895  12.329  -3.906  1.00  0.00           C  
ATOM   2748  O   ILE B 189     -20.974  11.737  -3.982  1.00  0.00           O  
ATOM   2749  CB  ILE B 189     -18.229  12.459  -5.847  1.00  0.00           C  
ATOM   2750  CG1 ILE B 189     -17.906  13.206  -7.155  1.00  0.00           C  
ATOM   2751  CG2 ILE B 189     -18.579  10.998  -6.155  1.00  0.00           C  
ATOM   2752  CD1 ILE B 189     -16.569  12.802  -7.805  1.00  0.00           C  
ATOM   2753  N   ALA B 190     -19.168  12.340  -2.790  1.00  0.00           N  
ATOM   2754  CA  ALA B 190     -19.561  11.633  -1.571  1.00  0.00           C  
ATOM   2755  C   ALA B 190     -20.920  12.119  -1.039  1.00  0.00           C  
ATOM   2756  O   ALA B 190     -21.809  11.299  -0.768  1.00  0.00           O  
ATOM   2757  CB  ALA B 190     -18.452  11.796  -0.523  1.00  0.00           C  
ATOM   2758  N   ASP B 191     -21.130  13.426  -0.967  1.00  0.00           N  
ATOM   2759  CA  ASP B 191     -22.375  14.022  -0.479  1.00  0.00           C  
ATOM   2760  C   ASP B 191     -23.568  13.690  -1.395  1.00  0.00           C  
ATOM   2761  O   ASP B 191     -24.674  13.465  -0.905  1.00  0.00           O  
ATOM   2762  CB  ASP B 191     -22.206  15.544  -0.320  1.00  0.00           C  
ATOM   2763  CG  ASP B 191     -21.335  15.976   0.875  1.00  0.00           C  
ATOM   2764  OD1 ASP B 191     -21.077  15.171   1.794  1.00  0.00           O  
ATOM   2765  OD2 ASP B 191     -20.941  17.162   0.947  1.00  0.00           O  
ATOM   2766  N   SER B 192     -23.342  13.578  -2.714  1.00  0.00           N  
ATOM   2767  CA  SER B 192     -24.404  13.255  -3.684  1.00  0.00           C  
ATOM   2768  C   SER B 192     -25.049  11.875  -3.473  1.00  0.00           C  
ATOM   2769  O   SER B 192     -26.188  11.650  -3.896  1.00  0.00           O  
ATOM   2770  CB  SER B 192     -23.865  13.375  -5.115  1.00  0.00           C  
ATOM   2771  OG  SER B 192     -23.126  12.236  -5.524  1.00  0.00           O  
ATOM   2772  N   ILE B 193     -24.346  10.961  -2.805  1.00  0.00           N  
ATOM   2773  CA  ILE B 193     -24.815   9.606  -2.490  1.00  0.00           C  
ATOM   2774  C   ILE B 193     -24.924   9.336  -0.978  1.00  0.00           C  
ATOM   2775  O   ILE B 193     -25.289   8.233  -0.575  1.00  0.00           O  
ATOM   2776  CB  ILE B 193     -23.939   8.551  -3.202  1.00  0.00           C  
ATOM   2777  CG1 ILE B 193     -22.470   8.630  -2.746  1.00  0.00           C  
ATOM   2778  CG2 ILE B 193     -24.054   8.696  -4.731  1.00  0.00           C  
ATOM   2779  CD1 ILE B 193     -21.678   7.373  -3.070  1.00  0.00           C  
ATOM   2780  N   GLY B 194     -24.598  10.316  -0.143  1.00  0.00           N  
ATOM   2781  CA  GLY B 194     -24.592  10.187   1.310  1.00  0.00           C  
ATOM   2782  C   GLY B 194     -23.461   9.314   1.860  1.00  0.00           C  
ATOM   2783  O   GLY B 194     -23.621   8.693   2.911  1.00  0.00           O  
ATOM   2784  N   ALA B 195     -22.326   9.247   1.161  1.00  0.00           N  
ATOM   2785  CA  ALA B 195     -21.157   8.511   1.602  1.00  0.00           C  
ATOM   2786  C   ALA B 195     -20.228   9.361   2.487  1.00  0.00           C  
ATOM   2787  O   ALA B 195     -20.185  10.587   2.402  1.00  0.00           O  
ATOM   2788  CB  ALA B 195     -20.409   7.956   0.383  1.00  0.00           C  
ATOM   2789  N   TYR B 196     -19.414   8.691   3.305  1.00  0.00           N  
ATOM   2790  CA  TYR B 196     -18.286   9.343   3.960  1.00  0.00           C  
ATOM   2791  C   TYR B 196     -17.153   9.591   2.960  1.00  0.00           C  
ATOM   2792  O   TYR B 196     -16.808   8.704   2.188  1.00  0.00           O  
ATOM   2793  CB  TYR B 196     -17.789   8.490   5.127  1.00  0.00           C  
ATOM   2794  CG  TYR B 196     -18.758   8.404   6.281  1.00  0.00           C  
ATOM   2795  CD1 TYR B 196     -18.935   9.511   7.136  1.00  0.00           C  
ATOM   2796  CD2 TYR B 196     -19.507   7.229   6.509  1.00  0.00           C  
ATOM   2797  CE1 TYR B 196     -19.846   9.452   8.205  1.00  0.00           C  
ATOM   2798  CE2 TYR B 196     -20.420   7.160   7.578  1.00  0.00           C  
ATOM   2799  CZ  TYR B 196     -20.584   8.279   8.424  1.00  0.00           C  
ATOM   2800  OH  TYR B 196     -21.469   8.218   9.469  1.00  0.00           O  
ATOM   2801  N   LEU B 197     -16.510  10.759   3.024  1.00  0.00           N  
ATOM   2802  CA  LEU B 197     -15.202  10.968   2.419  1.00  0.00           C  
ATOM   2803  C   LEU B 197     -14.128  10.756   3.480  1.00  0.00           C  
ATOM   2804  O   LEU B 197     -14.015  11.538   4.428  1.00  0.00           O  
ATOM   2805  CB  LEU B 197     -15.111  12.360   1.758  1.00  0.00           C  
ATOM   2806  CG  LEU B 197     -13.736  12.636   1.122  1.00  0.00           C  
ATOM   2807  CD1 LEU B 197     -13.397  11.666  -0.015  1.00  0.00           C  
ATOM   2808  CD2 LEU B 197     -13.692  14.055   0.553  1.00  0.00           C  
ATOM   2809  N   PHE B 198     -13.333   9.725   3.297  1.00  0.00           N  
ATOM   2810  CA  PHE B 198     -12.142   9.442   4.087  1.00  0.00           C  
ATOM   2811  C   PHE B 198     -10.904   9.734   3.239  1.00  0.00           C  
ATOM   2812  O   PHE B 198     -10.749   9.178   2.164  1.00  0.00           O  
ATOM   2813  CB  PHE B 198     -12.207   7.986   4.587  1.00  0.00           C  
ATOM   2814  CG  PHE B 198     -10.888   7.429   5.072  1.00  0.00           C  
ATOM   2815  CD1 PHE B 198     -10.497   6.118   4.706  1.00  0.00           C  
ATOM   2816  CD2 PHE B 198     -10.015   8.201   5.854  1.00  0.00           C  
ATOM   2817  CE1 PHE B 198      -9.259   5.610   5.098  1.00  0.00           C  
ATOM   2818  CE2 PHE B 198      -8.767   7.701   6.234  1.00  0.00           C  
ATOM   2819  CZ  PHE B 198      -8.395   6.401   5.854  1.00  0.00           C  
ATOM   2820  N   VAL B 199     -10.002  10.583   3.717  1.00  0.00           N  
ATOM   2821  CA  VAL B 199      -8.752  10.898   3.016  1.00  0.00           C  
ATOM   2822  C   VAL B 199      -7.558  10.395   3.821  1.00  0.00           C  
ATOM   2823  O   VAL B 199      -7.366  10.787   4.970  1.00  0.00           O  
ATOM   2824  CB  VAL B 199      -8.631  12.392   2.689  1.00  0.00           C  
ATOM   2825  CG1 VAL B 199      -7.275  12.733   2.065  1.00  0.00           C  
ATOM   2826  CG2 VAL B 199      -9.723  12.810   1.694  1.00  0.00           C  
ATOM   2827  N   ASP B 200      -6.717   9.573   3.203  1.00  0.00           N  
ATOM   2828  CA  ASP B 200      -5.383   9.243   3.704  1.00  0.00           C  
ATOM   2829  C   ASP B 200      -4.348  10.155   3.021  1.00  0.00           C  
ATOM   2830  O   ASP B 200      -3.990   9.965   1.860  1.00  0.00           O  
ATOM   2831  CB  ASP B 200      -5.091   7.755   3.502  1.00  0.00           C  
ATOM   2832  CG  ASP B 200      -3.731   7.305   4.062  1.00  0.00           C  
ATOM   2833  OD1 ASP B 200      -2.876   8.166   4.393  1.00  0.00           O  
ATOM   2834  OD2 ASP B 200      -3.530   6.077   4.164  1.00  0.00           O  
ATOM   2835  N   MET B 201      -3.854  11.146   3.745  1.00  0.00           N  
ATOM   2836  CA  MET B 201      -2.856  12.094   3.250  1.00  0.00           C  
ATOM   2837  C   MET B 201      -1.412  11.736   3.625  1.00  0.00           C  
ATOM   2838  O   MET B 201      -0.523  12.593   3.593  1.00  0.00           O  
ATOM   2839  CB  MET B 201      -3.232  13.541   3.632  1.00  0.00           C  
ATOM   2840  CG  MET B 201      -3.113  13.831   5.126  1.00  0.00           C  
ATOM   2841  SD  MET B 201      -3.247  15.602   5.520  1.00  0.00           S  
ATOM   2842  CE  MET B 201      -3.010  15.538   7.304  1.00  0.00           C  
ATOM   2843  N   ALA B 202      -1.133  10.484   3.989  1.00  0.00           N  
ATOM   2844  CA  ALA B 202       0.153  10.066   4.552  1.00  0.00           C  
ATOM   2845  C   ALA B 202       1.371  10.493   3.724  1.00  0.00           C  
ATOM   2846  O   ALA B 202       2.387  10.917   4.279  1.00  0.00           O  
ATOM   2847  CB  ALA B 202       0.117   8.542   4.712  1.00  0.00           C  
ATOM   2848  N   HIS B 203       1.293  10.414   2.389  1.00  0.00           N  
ATOM   2849  CA  HIS B 203       2.394  10.785   1.502  1.00  0.00           C  
ATOM   2850  C   HIS B 203       2.618  12.296   1.414  1.00  0.00           C  
ATOM   2851  O   HIS B 203       3.760  12.739   1.286  1.00  0.00           O  
ATOM   2852  CB  HIS B 203       2.191  10.163   0.118  1.00  0.00           C  
ATOM   2853  CG  HIS B 203       2.925   8.852  -0.010  1.00  0.00           C  
ATOM   2854  ND1 HIS B 203       4.206   8.699  -0.474  1.00  0.00           N  
ATOM   2855  CD2 HIS B 203       2.480   7.613   0.367  1.00  0.00           C  
ATOM   2856  CE1 HIS B 203       4.528   7.385  -0.392  1.00  0.00           C  
ATOM   2857  NE2 HIS B 203       3.504   6.705   0.122  1.00  0.00           N  
ATOM   2858  N   VAL B 204       1.552  13.098   1.510  1.00  0.00           N  
ATOM   2859  CA  VAL B 204       1.594  14.552   1.288  1.00  0.00           C  
ATOM   2860  C   VAL B 204       1.433  15.382   2.560  1.00  0.00           C  
ATOM   2861  O   VAL B 204       1.474  16.611   2.489  1.00  0.00           O  
ATOM   2862  CB  VAL B 204       0.578  14.991   0.214  1.00  0.00           C  
ATOM   2863  CG1 VAL B 204       0.953  14.404  -1.146  1.00  0.00           C  
ATOM   2864  CG2 VAL B 204      -0.868  14.588   0.558  1.00  0.00           C  
ATOM   2865  N   ALA B 205       1.319  14.760   3.741  1.00  0.00           N  
ATOM   2866  CA  ALA B 205       1.063  15.459   4.997  1.00  0.00           C  
ATOM   2867  C   ALA B 205       2.054  16.601   5.291  1.00  0.00           C  
ATOM   2868  O   ALA B 205       1.640  17.684   5.718  1.00  0.00           O  
ATOM   2869  CB  ALA B 205       1.077  14.430   6.133  1.00  0.00           C  
ATOM   2870  N   GLY B 206       3.343  16.400   5.025  1.00  0.00           N  
ATOM   2871  CA  GLY B 206       4.344  17.451   5.206  1.00  0.00           C  
ATOM   2872  C   GLY B 206       4.171  18.621   4.234  1.00  0.00           C  
ATOM   2873  O   GLY B 206       4.289  19.779   4.632  1.00  0.00           O  
ATOM   2874  N   LEU B 207       3.813  18.323   2.973  1.00  0.00           N  
ATOM   2875  CA  LEU B 207       3.499  19.344   1.968  1.00  0.00           C  
ATOM   2876  C   LEU B 207       2.236  20.134   2.350  1.00  0.00           C  
ATOM   2877  O   LEU B 207       2.213  21.356   2.253  1.00  0.00           O  
ATOM   2878  CB  LEU B 207       3.319  18.673   0.592  1.00  0.00           C  
ATOM   2879  CG  LEU B 207       4.567  17.946   0.035  1.00  0.00           C  
ATOM   2880  CD1 LEU B 207       4.172  17.071  -1.150  1.00  0.00           C  
ATOM   2881  CD2 LEU B 207       5.621  18.935  -0.456  1.00  0.00           C  
ATOM   2882  N   VAL B 208       1.204  19.437   2.859  1.00  0.00           N  
ATOM   2883  CA  VAL B 208      -0.024  20.051   3.380  1.00  0.00           C  
ATOM   2884  C   VAL B 208       0.291  20.956   4.572  1.00  0.00           C  
ATOM   2885  O   VAL B 208      -0.140  22.112   4.588  1.00  0.00           O  
ATOM   2886  CB  VAL B 208      -1.053  18.968   3.764  1.00  0.00           C  
ATOM   2887  CG1 VAL B 208      -2.270  19.551   4.496  1.00  0.00           C  
ATOM   2888  CG2 VAL B 208      -1.576  18.246   2.520  1.00  0.00           C  
ATOM   2889  N   ALA B 209       1.078  20.483   5.531  1.00  0.00           N  
ATOM   2890  CA  ALA B 209       1.472  21.254   6.706  1.00  0.00           C  
ATOM   2891  C   ALA B 209       2.211  22.559   6.348  1.00  0.00           C  
ATOM   2892  O   ALA B 209       2.053  23.585   7.008  1.00  0.00           O  
ATOM   2893  CB  ALA B 209       2.353  20.357   7.585  1.00  0.00           C  
ATOM   2894  N   ALA B 210       2.991  22.529   5.267  1.00  0.00           N  
ATOM   2895  CA  ALA B 210       3.707  23.697   4.766  1.00  0.00           C  
ATOM   2896  C   ALA B 210       2.862  24.627   3.869  1.00  0.00           C  
ATOM   2897  O   ALA B 210       3.315  25.716   3.525  1.00  0.00           O  
ATOM   2898  CB  ALA B 210       4.956  23.200   4.048  1.00  0.00           C  
ATOM   2899  N   GLY B 211       1.646  24.216   3.485  1.00  0.00           N  
ATOM   2900  CA  GLY B 211       0.788  24.938   2.543  1.00  0.00           C  
ATOM   2901  C   GLY B 211       1.228  24.817   1.078  1.00  0.00           C  
ATOM   2902  O   GLY B 211       0.901  25.677   0.267  1.00  0.00           O  
ATOM   2903  N   VAL B 212       1.977  23.762   0.738  1.00  0.00           N  
ATOM   2904  CA  VAL B 212       2.476  23.482  -0.619  1.00  0.00           C  
ATOM   2905  C   VAL B 212       1.534  22.549  -1.392  1.00  0.00           C  
ATOM   2906  O   VAL B 212       1.579  22.490  -2.613  1.00  0.00           O  
ATOM   2907  CB  VAL B 212       3.907  22.903  -0.550  1.00  0.00           C  
ATOM   2908  CG1 VAL B 212       4.527  22.620  -1.917  1.00  0.00           C  
ATOM   2909  CG2 VAL B 212       4.857  23.860   0.177  1.00  0.00           C  
ATOM   2910  N   TYR B 213       0.653  21.838  -0.683  1.00  0.00           N  
ATOM   2911  CA  TYR B 213      -0.346  20.940  -1.248  1.00  0.00           C  
ATOM   2912  C   TYR B 213      -1.720  21.205  -0.614  1.00  0.00           C  
ATOM   2913  O   TYR B 213      -1.771  21.541   0.571  1.00  0.00           O  
ATOM   2914  CB  TYR B 213       0.114  19.491  -1.044  1.00  0.00           C  
ATOM   2915  CG  TYR B 213      -0.624  18.478  -1.893  1.00  0.00           C  
ATOM   2916  CD1 TYR B 213      -1.818  17.896  -1.440  1.00  0.00           C  
ATOM   2917  CD2 TYR B 213      -0.113  18.119  -3.154  1.00  0.00           C  
ATOM   2918  CE1 TYR B 213      -2.504  16.961  -2.233  1.00  0.00           C  
ATOM   2919  CE2 TYR B 213      -0.781  17.180  -3.956  1.00  0.00           C  
ATOM   2920  CZ  TYR B 213      -1.981  16.600  -3.493  1.00  0.00           C  
ATOM   2921  OH  TYR B 213      -2.640  15.680  -4.267  1.00  0.00           O  
ATOM   2922  N   PRO B 214      -2.841  21.061  -1.344  1.00  0.00           N  
ATOM   2923  CA  PRO B 214      -4.178  21.323  -0.807  1.00  0.00           C  
ATOM   2924  C   PRO B 214      -4.492  20.487   0.439  1.00  0.00           C  
ATOM   2925  O   PRO B 214      -4.304  19.273   0.457  1.00  0.00           O  
ATOM   2926  CB  PRO B 214      -5.148  21.028  -1.945  1.00  0.00           C  
ATOM   2927  CG  PRO B 214      -4.313  21.233  -3.201  1.00  0.00           C  
ATOM   2928  CD  PRO B 214      -2.924  20.767  -2.768  1.00  0.00           C  
ATOM   2929  N   ASN B 215      -5.022  21.133   1.478  1.00  0.00           N  
ATOM   2930  CA  ASN B 215      -5.379  20.477   2.733  1.00  0.00           C  
ATOM   2931  C   ASN B 215      -6.738  19.758   2.606  1.00  0.00           C  
ATOM   2932  O   ASN B 215      -7.741  20.426   2.355  1.00  0.00           O  
ATOM   2933  CB  ASN B 215      -5.364  21.538   3.848  1.00  0.00           C  
ATOM   2934  CG  ASN B 215      -5.558  20.960   5.240  1.00  0.00           C  
ATOM   2935  OD1 ASN B 215      -5.870  19.804   5.443  1.00  0.00           O  
ATOM   2936  ND2 ASN B 215      -5.382  21.761   6.268  1.00  0.00           N  
ATOM   2937  N   PRO B 216      -6.810  18.427   2.825  1.00  0.00           N  
ATOM   2938  CA  PRO B 216      -8.082  17.698   2.768  1.00  0.00           C  
ATOM   2939  C   PRO B 216      -8.956  17.877   4.013  1.00  0.00           C  
ATOM   2940  O   PRO B 216     -10.157  17.609   3.953  1.00  0.00           O  
ATOM   2941  CB  PRO B 216      -7.675  16.239   2.570  1.00  0.00           C  
ATOM   2942  CG  PRO B 216      -6.345  16.137   3.311  1.00  0.00           C  
ATOM   2943  CD  PRO B 216      -5.710  17.502   3.057  1.00  0.00           C  
ATOM   2944  N   VAL B 217      -8.415  18.342   5.143  1.00  0.00           N  
ATOM   2945  CA  VAL B 217      -9.124  18.420   6.434  1.00  0.00           C  
ATOM   2946  C   VAL B 217     -10.439  19.228   6.369  1.00  0.00           C  
ATOM   2947  O   VAL B 217     -11.415  18.791   6.985  1.00  0.00           O  
ATOM   2948  CB  VAL B 217      -8.190  18.960   7.542  1.00  0.00           C  
ATOM   2949  CG1 VAL B 217      -8.905  19.204   8.875  1.00  0.00           C  
ATOM   2950  CG2 VAL B 217      -7.043  17.984   7.814  1.00  0.00           C  
ATOM   2951  N   PRO B 218     -10.542  20.346   5.624  1.00  0.00           N  
ATOM   2952  CA  PRO B 218     -11.808  21.075   5.488  1.00  0.00           C  
ATOM   2953  C   PRO B 218     -12.874  20.363   4.638  1.00  0.00           C  
ATOM   2954  O   PRO B 218     -14.029  20.778   4.659  1.00  0.00           O  
ATOM   2955  CB  PRO B 218     -11.440  22.428   4.862  1.00  0.00           C  
ATOM   2956  CG  PRO B 218      -9.947  22.569   5.113  1.00  0.00           C  
ATOM   2957  CD  PRO B 218      -9.463  21.127   5.042  1.00  0.00           C  
ATOM   2958  N   HIS B 219     -12.492  19.338   3.871  1.00  0.00           N  
ATOM   2959  CA  HIS B 219     -13.348  18.686   2.876  1.00  0.00           C  
ATOM   2960  C   HIS B 219     -13.753  17.262   3.274  1.00  0.00           C  
ATOM   2961  O   HIS B 219     -14.892  16.869   3.053  1.00  0.00           O  
ATOM   2962  CB  HIS B 219     -12.634  18.689   1.519  1.00  0.00           C  
ATOM   2963  CG  HIS B 219     -12.317  20.075   1.033  1.00  0.00           C  
ATOM   2964  ND1 HIS B 219     -13.214  20.992   0.521  1.00  0.00           N  
ATOM   2965  CD2 HIS B 219     -11.090  20.698   1.055  1.00  0.00           C  
ATOM   2966  CE1 HIS B 219     -12.544  22.118   0.236  1.00  0.00           C  
ATOM   2967  NE2 HIS B 219     -11.256  21.985   0.557  1.00  0.00           N  
ATOM   2968  N   ALA B 220     -12.851  16.506   3.888  1.00  0.00           N  
ATOM   2969  CA  ALA B 220     -13.132  15.144   4.304  1.00  0.00           C  
ATOM   2970  C   ALA B 220     -13.936  15.084   5.613  1.00  0.00           C  
ATOM   2971  O   ALA B 220     -13.865  15.981   6.450  1.00  0.00           O  
ATOM   2972  CB  ALA B 220     -11.810  14.386   4.412  1.00  0.00           C  
ATOM   2973  N   HIS B 221     -14.687  13.999   5.811  1.00  0.00           N  
ATOM   2974  CA  HIS B 221     -15.293  13.700   7.109  1.00  0.00           C  
ATOM   2975  C   HIS B 221     -14.228  13.258   8.123  1.00  0.00           C  
ATOM   2976  O   HIS B 221     -14.296  13.636   9.295  1.00  0.00           O  
ATOM   2977  CB  HIS B 221     -16.344  12.595   6.946  1.00  0.00           C  
ATOM   2978  CG  HIS B 221     -17.510  12.990   6.082  1.00  0.00           C  
ATOM   2979  ND1 HIS B 221     -17.629  12.788   4.727  1.00  0.00           N  
ATOM   2980  CD2 HIS B 221     -18.675  13.572   6.496  1.00  0.00           C  
ATOM   2981  CE1 HIS B 221     -18.837  13.239   4.343  1.00  0.00           C  
ATOM   2982  NE2 HIS B 221     -19.507  13.718   5.380  1.00  0.00           N  
ATOM   2983  N   VAL B 222     -13.255  12.477   7.673  1.00  0.00           N  
ATOM   2984  CA  VAL B 222     -12.112  12.007   8.467  1.00  0.00           C  
ATOM   2985  C   VAL B 222     -10.862  11.999   7.597  1.00  0.00           C  
ATOM   2986  O   VAL B 222     -10.913  11.640   6.423  1.00  0.00           O  
ATOM   2987  CB  VAL B 222     -12.361  10.599   9.051  1.00  0.00           C  
ATOM   2988  CG1 VAL B 222     -11.222  10.167   9.979  1.00  0.00           C  
ATOM   2989  CG2 VAL B 222     -13.656  10.536   9.878  1.00  0.00           C  
ATOM   2990  N   VAL B 223      -9.732  12.368   8.181  1.00  0.00           N  
ATOM   2991  CA  VAL B 223      -8.418  12.326   7.542  1.00  0.00           C  
ATOM   2992  C   VAL B 223      -7.479  11.476   8.389  1.00  0.00           C  
ATOM   2993  O   VAL B 223      -7.448  11.605   9.607  1.00  0.00           O  
ATOM   2994  CB  VAL B 223      -7.849  13.746   7.339  1.00  0.00           C  
ATOM   2995  CG1 VAL B 223      -6.474  13.729   6.669  1.00  0.00           C  
ATOM   2996  CG2 VAL B 223      -8.777  14.591   6.458  1.00  0.00           C  
ATOM   2997  N   THR B 224      -6.677  10.640   7.750  1.00  0.00           N  
ATOM   2998  CA  THR B 224      -5.547   9.979   8.404  1.00  0.00           C  
ATOM   2999  C   THR B 224      -4.231  10.383   7.769  1.00  0.00           C  
ATOM   3000  O   THR B 224      -4.166  10.843   6.626  1.00  0.00           O  
ATOM   3001  CB  THR B 224      -5.665   8.446   8.424  1.00  0.00           C  
ATOM   3002  OG1 THR B 224      -5.680   7.954   7.111  1.00  0.00           O  
ATOM   3003  CG2 THR B 224      -6.913   7.981   9.158  1.00  0.00           C  
ATOM   3004  N   THR B 225      -3.159  10.208   8.520  1.00  0.00           N  
ATOM   3005  CA  THR B 225      -1.809  10.326   7.996  1.00  0.00           C  
ATOM   3006  C   THR B 225      -0.838   9.485   8.809  1.00  0.00           C  
ATOM   3007  O   THR B 225      -1.107   9.122   9.956  1.00  0.00           O  
ATOM   3008  CB  THR B 225      -1.367  11.794   7.921  1.00  0.00           C  
ATOM   3009  OG1 THR B 225      -0.099  11.859   7.311  1.00  0.00           O  
ATOM   3010  CG2 THR B 225      -1.263  12.503   9.274  1.00  0.00           C  
ATOM   3011  N   THR B 226       0.315   9.212   8.235  1.00  0.00           N  
ATOM   3012  CA  THR B 226       1.502   8.837   9.008  1.00  0.00           C  
ATOM   3013  C   THR B 226       2.240  10.089   9.474  1.00  0.00           C  
ATOM   3014  O   THR B 226       2.138  11.151   8.865  1.00  0.00           O  
ATOM   3015  CB  THR B 226       2.431   7.934   8.202  1.00  0.00           C  
ATOM   3016  OG1 THR B 226       2.803   8.534   6.987  1.00  0.00           O  
ATOM   3017  CG2 THR B 226       1.750   6.605   7.869  1.00  0.00           C  
ATOM   3018  N   THR B 227       3.012   9.961  10.552  1.00  0.00           N  
ATOM   3019  CA  THR B 227       3.838  11.062  11.067  1.00  0.00           C  
ATOM   3020  C   THR B 227       5.282  11.042  10.544  1.00  0.00           C  
ATOM   3021  O   THR B 227       6.026  11.991  10.765  1.00  0.00           O  
ATOM   3022  CB  THR B 227       3.822  11.089  12.599  1.00  0.00           C  
ATOM   3023  OG1 THR B 227       4.088   9.809  13.127  1.00  0.00           O  
ATOM   3024  CG2 THR B 227       2.454  11.513  13.125  1.00  0.00           C  
ATOM   3025  N   HIS B 228       5.677   9.991   9.820  1.00  0.00           N  
ATOM   3026  CA  HIS B 228       6.930   9.900   9.067  1.00  0.00           C  
ATOM   3027  C   HIS B 228       6.735  10.413   7.630  1.00  0.00           C  
ATOM   3028  O   HIS B 228       5.912  11.303   7.411  1.00  0.00           O  
ATOM   3029  CB  HIS B 228       7.470   8.461   9.171  1.00  0.00           C  
ATOM   3030  CG  HIS B 228       6.514   7.393   8.715  1.00  0.00           C  
ATOM   3031  ND1 HIS B 228       5.494   6.849   9.461  1.00  0.00           N  
ATOM   3032  CD2 HIS B 228       6.519   6.725   7.526  1.00  0.00           C  
ATOM   3033  CE1 HIS B 228       4.909   5.870   8.748  1.00  0.00           C  
ATOM   3034  NE2 HIS B 228       5.507   5.763   7.559  1.00  0.00           N  
ATOM   3035  N   LYS B 229       7.457   9.889   6.655  1.00  0.00           N  
ATOM   3036  CA  LYS B 229       7.386  10.321   5.244  1.00  0.00           C  
ATOM   3037  C   LYS B 229       7.665  11.820   5.116  1.00  0.00           C  
ATOM   3038  O   LYS B 229       8.629  12.325   5.712  1.00  0.00           O  
ATOM   3039  CB  LYS B 229       6.052   9.871   4.590  1.00  0.00           C  
ATOM   3040  CG  LYS B 229       5.734   8.381   4.750  1.00  0.00           C  
ATOM   3041  CD  LYS B 229       4.423   8.031   4.024  1.00  0.00           C  
ATOM   3042  CE  LYS B 229       4.103   6.555   4.213  1.00  0.00           C  
ATOM   3043  NZ  LYS B 229       2.811   6.193   3.592  1.00  0.00           N  
ATOM   3044  N   THR B 230       6.848  12.565   4.393  1.00  0.00           N  
ATOM   3045  CA  THR B 230       7.050  14.004   4.193  1.00  0.00           C  
ATOM   3046  C   THR B 230       6.933  14.831   5.476  1.00  0.00           C  
ATOM   3047  O   THR B 230       7.549  15.893   5.559  1.00  0.00           O  
ATOM   3048  CB  THR B 230       6.075  14.571   3.154  1.00  0.00           C  
ATOM   3049  OG1 THR B 230       4.754  14.198   3.471  1.00  0.00           O  
ATOM   3050  CG2 THR B 230       6.371  14.045   1.757  1.00  0.00           C  
ATOM   3051  N   LEU B 231       6.232  14.348   6.499  1.00  0.00           N  
ATOM   3052  CA  LEU B 231       6.127  15.047   7.788  1.00  0.00           C  
ATOM   3053  C   LEU B 231       7.422  14.934   8.617  1.00  0.00           C  
ATOM   3054  O   LEU B 231       7.576  15.644   9.611  1.00  0.00           O  
ATOM   3055  CB  LEU B 231       4.881  14.536   8.540  1.00  0.00           C  
ATOM   3056  CG  LEU B 231       4.363  15.492   9.624  1.00  0.00           C  
ATOM   3057  CD1 LEU B 231       3.833  16.808   9.049  1.00  0.00           C  
ATOM   3058  CD2 LEU B 231       3.203  14.842  10.373  1.00  0.00           C  
ATOM   3059  N   ALA B 232       8.351  14.066   8.233  1.00  0.00           N  
ATOM   3060  CA  ALA B 232       9.693  13.902   8.802  1.00  0.00           C  
ATOM   3061  C   ALA B 232       9.743  13.560  10.301  1.00  0.00           C  
ATOM   3062  O   ALA B 232      10.771  13.746  10.957  1.00  0.00           O  
ATOM   3063  CB  ALA B 232      10.545  15.116   8.409  1.00  0.00           C  
ATOM   3064  N   GLY B 233       8.639  13.049  10.858  1.00  0.00           N  
ATOM   3065  CA  GLY B 233       8.533  12.627  12.244  1.00  0.00           C  
ATOM   3066  C   GLY B 233       8.809  11.134  12.462  1.00  0.00           C  
ATOM   3067  O   GLY B 233       9.318  10.445  11.570  1.00  0.00           O  
ATOM   3068  N   PRO B 234       8.452  10.611  13.655  1.00  0.00           N  
ATOM   3069  CA  PRO B 234       8.585   9.188  13.951  1.00  0.00           C  
ATOM   3070  C   PRO B 234       7.604   8.355  13.118  1.00  0.00           C  
ATOM   3071  O   PRO B 234       6.559   8.842  12.674  1.00  0.00           O  
ATOM   3072  CB  PRO B 234       8.296   9.068  15.445  1.00  0.00           C  
ATOM   3073  CG  PRO B 234       7.276  10.180  15.683  1.00  0.00           C  
ATOM   3074  CD  PRO B 234       7.757  11.280  14.743  1.00  0.00           C  
ATOM   3075  N   ARG B 235       7.878   7.049  12.985  1.00  0.00           N  
ATOM   3076  CA  ARG B 235       6.886   6.105  12.474  1.00  0.00           C  
ATOM   3077  C   ARG B 235       5.684   6.068  13.429  1.00  0.00           C  
ATOM   3078  O   ARG B 235       5.834   5.829  14.617  1.00  0.00           O  
ATOM   3079  CB  ARG B 235       7.483   4.705  12.275  1.00  0.00           C  
ATOM   3080  CG  ARG B 235       8.500   4.685  11.109  1.00  0.00           C  
ATOM   3081  CD  ARG B 235       9.039   3.276  10.837  1.00  0.00           C  
ATOM   3082  NE  ARG B 235       9.992   3.267   9.709  1.00  0.00           N  
ATOM   3083  CZ  ARG B 235       9.871   2.704   8.513  1.00  0.00           C  
ATOM   3084  NH1 ARG B 235       8.830   2.001   8.169  1.00  0.00           N  
ATOM   3085  NH2 ARG B 235      10.806   2.844   7.622  1.00  0.00           N  
ATOM   3086  N   GLY B 236       4.492   6.306  12.885  1.00  0.00           N  
ATOM   3087  CA  GLY B 236       3.255   6.346  13.647  1.00  0.00           C  
ATOM   3088  C   GLY B 236       2.076   6.846  12.811  1.00  0.00           C  
ATOM   3089  O   GLY B 236       2.265   7.376  11.716  1.00  0.00           O  
ATOM   3090  N   GLY B 237       0.873   6.676  13.336  1.00  0.00           N  
ATOM   3091  CA  GLY B 237      -0.365   7.145  12.733  1.00  0.00           C  
ATOM   3092  C   GLY B 237      -0.948   8.371  13.445  1.00  0.00           C  
ATOM   3093  O   GLY B 237      -0.618   8.668  14.590  1.00  0.00           O  
ATOM   3094  N   LEU B 238      -1.833   9.074  12.735  1.00  0.00           N  
ATOM   3095  CA  LEU B 238      -2.589  10.220  13.213  1.00  0.00           C  
ATOM   3096  C   LEU B 238      -3.974  10.203  12.555  1.00  0.00           C  
ATOM   3097  O   LEU B 238      -4.075   9.925  11.365  1.00  0.00           O  
ATOM   3098  CB  LEU B 238      -1.784  11.489  12.849  1.00  0.00           C  
ATOM   3099  CG  LEU B 238      -2.383  12.822  13.329  1.00  0.00           C  
ATOM   3100  CD1 LEU B 238      -2.300  12.955  14.836  1.00  0.00           C  
ATOM   3101  CD2 LEU B 238      -1.591  13.987  12.728  1.00  0.00           C  
ATOM   3102  N   ILE B 239      -5.013  10.496  13.319  1.00  0.00           N  
ATOM   3103  CA  ILE B 239      -6.369  10.721  12.802  1.00  0.00           C  
ATOM   3104  C   ILE B 239      -6.730  12.177  13.055  1.00  0.00           C  
ATOM   3105  O   ILE B 239      -6.500  12.682  14.152  1.00  0.00           O  
ATOM   3106  CB  ILE B 239      -7.408   9.764  13.431  1.00  0.00           C  
ATOM   3107  CG1 ILE B 239      -6.948   8.285  13.356  1.00  0.00           C  
ATOM   3108  CG2 ILE B 239      -8.771   9.946  12.744  1.00  0.00           C  
ATOM   3109  CD1 ILE B 239      -7.896   7.305  14.047  1.00  0.00           C  
ATOM   3110  N   LEU B 240      -7.306  12.841  12.056  1.00  0.00           N  
ATOM   3111  CA  LEU B 240      -7.738  14.232  12.097  1.00  0.00           C  
ATOM   3112  C   LEU B 240      -9.175  14.335  11.585  1.00  0.00           C  
ATOM   3113  O   LEU B 240      -9.574  13.596  10.687  1.00  0.00           O  
ATOM   3114  CB  LEU B 240      -6.803  15.085  11.227  1.00  0.00           C  
ATOM   3115  CG  LEU B 240      -5.329  15.113  11.667  1.00  0.00           C  
ATOM   3116  CD1 LEU B 240      -4.482  15.740  10.567  1.00  0.00           C  
ATOM   3117  CD2 LEU B 240      -5.133  15.918  12.942  1.00  0.00           C  
ATOM   3118  N   ALA B 241      -9.944  15.285  12.127  1.00  0.00           N  
ATOM   3119  CA  ALA B 241     -11.248  15.636  11.597  1.00  0.00           C  
ATOM   3120  C   ALA B 241     -11.579  17.105  11.882  1.00  0.00           C  
ATOM   3121  O   ALA B 241     -10.984  17.740  12.759  1.00  0.00           O  
ATOM   3122  CB  ALA B 241     -12.313  14.692  12.167  1.00  0.00           C  
ATOM   3123  N   LYS B 242     -12.558  17.642  11.134  1.00  0.00           N  
ATOM   3124  CA  LYS B 242     -13.075  18.994  11.318  1.00  0.00           C  
ATOM   3125  C   LYS B 242     -14.568  19.031  11.009  1.00  0.00           C  
ATOM   3126  O   LYS B 242     -14.999  18.477  10.001  1.00  0.00           O  
ATOM   3127  CB  LYS B 242     -12.287  19.959  10.418  1.00  0.00           C  
ATOM   3128  CG  LYS B 242     -12.741  21.407  10.596  1.00  0.00           C  
ATOM   3129  CD  LYS B 242     -11.818  22.329   9.801  1.00  0.00           C  
ATOM   3130  CE  LYS B 242     -12.205  23.787  10.021  1.00  0.00           C  
ATOM   3131  NZ  LYS B 242     -11.205  24.682   9.385  1.00  0.00           N  
ATOM   3132  N   GLY B 243     -15.340  19.711  11.866  1.00  0.00           N  
ATOM   3133  CA  GLY B 243     -16.785  19.873  11.697  1.00  0.00           C  
ATOM   3134  C   GLY B 243     -17.605  18.607  11.949  1.00  0.00           C  
ATOM   3135  O   GLY B 243     -18.787  18.571  11.610  1.00  0.00           O  
ATOM   3136  N   GLY B 244     -16.997  17.565  12.517  1.00  0.00           N  
ATOM   3137  CA  GLY B 244     -17.690  16.339  12.895  1.00  0.00           C  
ATOM   3138  C   GLY B 244     -18.489  16.485  14.192  1.00  0.00           C  
ATOM   3139  O   GLY B 244     -18.261  17.385  15.000  1.00  0.00           O  
ATOM   3140  N   SER B 245     -19.423  15.562  14.416  1.00  0.00           N  
ATOM   3141  CA  SER B 245     -20.178  15.491  15.664  1.00  0.00           C  
ATOM   3142  C   SER B 245     -19.343  14.887  16.800  1.00  0.00           C  
ATOM   3143  O   SER B 245     -18.433  14.095  16.573  1.00  0.00           O  
ATOM   3144  CB  SER B 245     -21.472  14.701  15.460  1.00  0.00           C  
ATOM   3145  OG  SER B 245     -21.203  13.341  15.187  1.00  0.00           O  
ATOM   3146  N   GLU B 246     -19.715  15.168  18.054  1.00  0.00           N  
ATOM   3147  CA  GLU B 246     -19.138  14.464  19.205  1.00  0.00           C  
ATOM   3148  C   GLU B 246     -19.286  12.943  19.102  1.00  0.00           C  
ATOM   3149  O   GLU B 246     -18.435  12.198  19.577  1.00  0.00           O  
ATOM   3150  CB  GLU B 246     -19.829  14.890  20.505  1.00  0.00           C  
ATOM   3151  CG  GLU B 246     -19.196  16.081  21.209  1.00  0.00           C  
ATOM   3152  CD  GLU B 246     -19.616  16.181  22.684  1.00  0.00           C  
ATOM   3153  OE1 GLU B 246     -18.936  16.909  23.433  1.00  0.00           O  
ATOM   3154  OE2 GLU B 246     -20.561  15.472  23.086  1.00  0.00           O  
ATOM   3155  N   GLU B 247     -20.369  12.471  18.491  1.00  0.00           N  
ATOM   3156  CA  GLU B 247     -20.624  11.049  18.319  1.00  0.00           C  
ATOM   3157  C   GLU B 247     -19.618  10.401  17.356  1.00  0.00           C  
ATOM   3158  O   GLU B 247     -19.078   9.338  17.663  1.00  0.00           O  
ATOM   3159  CB  GLU B 247     -22.075  10.868  17.849  1.00  0.00           C  
ATOM   3160  CG  GLU B 247     -22.590   9.469  18.172  1.00  0.00           C  
ATOM   3161  CD  GLU B 247     -24.043   9.250  17.742  1.00  0.00           C  
ATOM   3162  OE1 GLU B 247     -24.505   8.095  17.925  1.00  0.00           O  
ATOM   3163  OE2 GLU B 247     -24.677  10.192  17.233  1.00  0.00           O  
ATOM   3164  N   LEU B 248     -19.287  11.087  16.252  1.00  0.00           N  
ATOM   3165  CA  LEU B 248     -18.234  10.652  15.330  1.00  0.00           C  
ATOM   3166  C   LEU B 248     -16.878  10.578  16.043  1.00  0.00           C  
ATOM   3167  O   LEU B 248     -16.184   9.567  15.952  1.00  0.00           O  
ATOM   3168  CB  LEU B 248     -18.188  11.612  14.126  1.00  0.00           C  
ATOM   3169  CG  LEU B 248     -17.038  11.333  13.144  1.00  0.00           C  
ATOM   3170  CD1 LEU B 248     -17.153   9.957  12.506  1.00  0.00           C  
ATOM   3171  CD2 LEU B 248     -17.035  12.383  12.024  1.00  0.00           C  
ATOM   3172  N   TYR B 249     -16.523  11.604  16.811  1.00  0.00           N  
ATOM   3173  CA  TYR B 249     -15.241  11.654  17.516  1.00  0.00           C  
ATOM   3174  C   TYR B 249     -15.142  10.598  18.623  1.00  0.00           C  
ATOM   3175  O   TYR B 249     -14.085   9.993  18.798  1.00  0.00           O  
ATOM   3176  CB  TYR B 249     -15.007  13.071  18.048  1.00  0.00           C  
ATOM   3177  CG  TYR B 249     -14.914  14.169  17.005  1.00  0.00           C  
ATOM   3178  CD1 TYR B 249     -14.773  13.880  15.633  1.00  0.00           C  
ATOM   3179  CD2 TYR B 249     -14.942  15.513  17.416  1.00  0.00           C  
ATOM   3180  CE1 TYR B 249     -14.675  14.908  14.680  1.00  0.00           C  
ATOM   3181  CE2 TYR B 249     -14.834  16.555  16.474  1.00  0.00           C  
ATOM   3182  CZ  TYR B 249     -14.702  16.242  15.106  1.00  0.00           C  
ATOM   3183  OH  TYR B 249     -14.589  17.235  14.169  1.00  0.00           O  
ATOM   3184  N   LYS B 250     -16.254  10.290  19.325  1.00  0.00           N  
ATOM   3185  CA  LYS B 250     -16.311   9.156  20.242  1.00  0.00           C  
ATOM   3186  C   LYS B 250     -16.108   7.828  19.524  1.00  0.00           C  
ATOM   3187  O   LYS B 250     -15.333   7.020  20.020  1.00  0.00           O  
ATOM   3188  CB  LYS B 250     -17.642   9.134  20.999  1.00  0.00           C  
ATOM   3189  CG  LYS B 250     -17.589  10.009  22.253  1.00  0.00           C  
ATOM   3190  CD  LYS B 250     -18.959  10.015  22.932  1.00  0.00           C  
ATOM   3191  CE  LYS B 250     -18.927  10.877  24.186  1.00  0.00           C  
ATOM   3192  NZ  LYS B 250     -20.300  11.195  24.642  1.00  0.00           N  
ATOM   3193  N   LYS B 251     -16.750   7.603  18.373  1.00  0.00           N  
ATOM   3194  CA  LYS B 251     -16.564   6.381  17.588  1.00  0.00           C  
ATOM   3195  C   LYS B 251     -15.107   6.205  17.168  1.00  0.00           C  
ATOM   3196  O   LYS B 251     -14.561   5.129  17.363  1.00  0.00           O  
ATOM   3197  CB  LYS B 251     -17.469   6.381  16.347  1.00  0.00           C  
ATOM   3198  CG  LYS B 251     -18.938   6.061  16.672  1.00  0.00           C  
ATOM   3199  CD  LYS B 251     -19.763   6.071  15.384  1.00  0.00           C  
ATOM   3200  CE  LYS B 251     -21.220   5.712  15.661  1.00  0.00           C  
ATOM   3201  NZ  LYS B 251     -21.997   5.634  14.403  1.00  0.00           N  
ATOM   3202  N   LEU B 252     -14.456   7.258  16.689  1.00  0.00           N  
ATOM   3203  CA  LEU B 252     -13.042   7.227  16.301  1.00  0.00           C  
ATOM   3204  C   LEU B 252     -12.129   6.918  17.493  1.00  0.00           C  
ATOM   3205  O   LEU B 252     -11.266   6.049  17.398  1.00  0.00           O  
ATOM   3206  CB  LEU B 252     -12.651   8.565  15.654  1.00  0.00           C  
ATOM   3207  CG  LEU B 252     -13.303   8.835  14.289  1.00  0.00           C  
ATOM   3208  CD1 LEU B 252     -13.035  10.280  13.876  1.00  0.00           C  
ATOM   3209  CD2 LEU B 252     -12.755   7.914  13.203  1.00  0.00           C  
ATOM   3210  N   ASN B 253     -12.344   7.558  18.639  1.00  0.00           N  
ATOM   3211  CA  ASN B 253     -11.573   7.274  19.847  1.00  0.00           C  
ATOM   3212  C   ASN B 253     -11.744   5.818  20.300  1.00  0.00           C  
ATOM   3213  O   ASN B 253     -10.754   5.145  20.566  1.00  0.00           O  
ATOM   3214  CB  ASN B 253     -11.975   8.257  20.962  1.00  0.00           C  
ATOM   3215  CG  ASN B 253     -11.335   9.624  20.819  1.00  0.00           C  
ATOM   3216  OD1 ASN B 253     -10.360   9.846  20.126  1.00  0.00           O  
ATOM   3217  ND2 ASN B 253     -11.841  10.604  21.538  1.00  0.00           N  
ATOM   3218  N   SER B 254     -12.971   5.299  20.321  1.00  0.00           N  
ATOM   3219  CA  SER B 254     -13.249   3.913  20.690  1.00  0.00           C  
ATOM   3220  C   SER B 254     -12.689   2.903  19.688  1.00  0.00           C  
ATOM   3221  O   SER B 254     -12.264   1.829  20.094  1.00  0.00           O  
ATOM   3222  CB  SER B 254     -14.757   3.683  20.829  1.00  0.00           C  
ATOM   3223  OG  SER B 254     -15.273   4.458  21.891  1.00  0.00           O  
ATOM   3224  N   ALA B 255     -12.645   3.244  18.400  1.00  0.00           N  
ATOM   3225  CA  ALA B 255     -12.076   2.367  17.380  1.00  0.00           C  
ATOM   3226  C   ALA B 255     -10.551   2.226  17.510  1.00  0.00           C  
ATOM   3227  O   ALA B 255     -10.013   1.139  17.278  1.00  0.00           O  
ATOM   3228  CB  ALA B 255     -12.471   2.911  16.006  1.00  0.00           C  
ATOM   3229  N   VAL B 256      -9.859   3.281  17.943  1.00  0.00           N  
ATOM   3230  CA  VAL B 256      -8.426   3.202  18.272  1.00  0.00           C  
ATOM   3231  C   VAL B 256      -8.228   2.421  19.568  1.00  0.00           C  
ATOM   3232  O   VAL B 256      -7.483   1.444  19.588  1.00  0.00           O  
ATOM   3233  CB  VAL B 256      -7.786   4.590  18.364  1.00  0.00           C  
ATOM   3234  CG1 VAL B 256      -6.312   4.515  18.769  1.00  0.00           C  
ATOM   3235  CG2 VAL B 256      -7.841   5.303  17.011  1.00  0.00           C  
ATOM   3236  N   PHE B 257      -8.898   2.810  20.641  1.00  0.00           N  
ATOM   3237  CA  PHE B 257      -8.852   2.140  21.931  1.00  0.00           C  
ATOM   3238  C   PHE B 257     -10.232   2.136  22.602  1.00  0.00           C  
ATOM   3239  O   PHE B 257     -10.814   3.203  22.798  1.00  0.00           O  
ATOM   3240  CB  PHE B 257      -7.814   2.808  22.835  1.00  0.00           C  
ATOM   3241  CG  PHE B 257      -7.768   2.191  24.219  1.00  0.00           C  
ATOM   3242  CD1 PHE B 257      -8.572   2.708  25.244  1.00  0.00           C  
ATOM   3243  CD2 PHE B 257      -7.005   1.033  24.450  1.00  0.00           C  
ATOM   3244  CE1 PHE B 257      -8.629   2.057  26.499  1.00  0.00           C  
ATOM   3245  CE2 PHE B 257      -7.052   0.389  25.694  1.00  0.00           C  
ATOM   3246  CZ  PHE B 257      -7.877   0.888  26.712  1.00  0.00           C  
ATOM   3247  N   PRO B 258     -10.762   0.960  22.995  1.00  0.00           N  
ATOM   3248  CA  PRO B 258     -10.096  -0.357  22.997  1.00  0.00           C  
ATOM   3249  C   PRO B 258     -10.288  -1.188  21.719  1.00  0.00           C  
ATOM   3250  O   PRO B 258     -10.009  -2.381  21.735  1.00  0.00           O  
ATOM   3251  CB  PRO B 258     -10.691  -1.044  24.229  1.00  0.00           C  
ATOM   3252  CG  PRO B 258     -12.141  -0.548  24.214  1.00  0.00           C  
ATOM   3253  CD  PRO B 258     -12.006   0.893  23.724  1.00  0.00           C  
ATOM   3254  N   GLY B 259     -10.772  -0.617  20.635  1.00  0.00           N  
ATOM   3255  CA  GLY B 259     -11.182  -1.361  19.443  1.00  0.00           C  
ATOM   3256  C   GLY B 259     -10.052  -2.117  18.738  1.00  0.00           C  
ATOM   3257  O   GLY B 259     -10.137  -3.330  18.558  1.00  0.00           O  
ATOM   3258  N   GLY B 260      -8.990  -1.413  18.332  1.00  0.00           N  
ATOM   3259  CA  GLY B 260      -7.896  -1.984  17.532  1.00  0.00           C  
ATOM   3260  C   GLY B 260      -6.529  -2.011  18.205  1.00  0.00           C  
ATOM   3261  O   GLY B 260      -5.602  -2.649  17.687  1.00  0.00           O  
ATOM   3262  N   GLN B 261      -6.361  -1.327  19.346  1.00  0.00           N  
ATOM   3263  CA  GLN B 261      -5.085  -1.218  20.057  1.00  0.00           C  
ATOM   3264  C   GLN B 261      -5.274  -1.365  21.574  1.00  0.00           C  
ATOM   3265  O   GLN B 261      -6.360  -1.139  22.110  1.00  0.00           O  
ATOM   3266  CB  GLN B 261      -4.401   0.124  19.733  1.00  0.00           C  
ATOM   3267  CG  GLN B 261      -4.092   0.329  18.250  1.00  0.00           C  
ATOM   3268  CD  GLN B 261      -3.324   1.633  17.953  1.00  0.00           C  
ATOM   3269  OE1 GLN B 261      -2.892   1.866  16.831  1.00  0.00           O  
ATOM   3270  NE2 GLN B 261      -3.103   2.514  18.904  1.00  0.00           N  
ATOM   3271  N   GLY B 262      -4.174  -1.683  22.265  1.00  0.00           N  
ATOM   3272  CA  GLY B 262      -4.050  -1.540  23.707  1.00  0.00           C  
ATOM   3273  C   GLY B 262      -3.448  -0.181  24.081  1.00  0.00           C  
ATOM   3274  O   GLY B 262      -3.844   0.859  23.558  1.00  0.00           O  
ATOM   3275  N   GLY B 263      -2.461  -0.189  24.980  1.00  0.00           N  
ATOM   3276  CA  GLY B 263      -1.791   1.024  25.426  1.00  0.00           C  
ATOM   3277  C   GLY B 263      -0.993   1.729  24.317  1.00  0.00           C  
ATOM   3278  O   GLY B 263      -0.353   1.072  23.494  1.00  0.00           O  
ATOM   3279  N   PRO B 264      -0.998   3.086  24.304  1.00  0.00           N  
ATOM   3280  CA  PRO B 264      -0.246   3.849  23.311  1.00  0.00           C  
ATOM   3281  C   PRO B 264       1.262   3.854  23.602  1.00  0.00           C  
ATOM   3282  O   PRO B 264       1.717   3.682  24.736  1.00  0.00           O  
ATOM   3283  CB  PRO B 264      -0.845   5.249  23.360  1.00  0.00           C  
ATOM   3284  CG  PRO B 264      -1.267   5.387  24.825  1.00  0.00           C  
ATOM   3285  CD  PRO B 264      -1.718   3.978  25.198  1.00  0.00           C  
ATOM   3286  N   LEU B 265       2.059   4.135  22.576  1.00  0.00           N  
ATOM   3287  CA  LEU B 265       3.512   4.261  22.670  1.00  0.00           C  
ATOM   3288  C   LEU B 265       3.891   5.705  23.049  1.00  0.00           C  
ATOM   3289  O   LEU B 265       4.161   6.536  22.183  1.00  0.00           O  
ATOM   3290  CB  LEU B 265       4.151   3.820  21.339  1.00  0.00           C  
ATOM   3291  CG  LEU B 265       3.866   2.366  20.926  1.00  0.00           C  
ATOM   3292  CD1 LEU B 265       4.497   2.095  19.559  1.00  0.00           C  
ATOM   3293  CD2 LEU B 265       4.435   1.352  21.924  1.00  0.00           C  
ATOM   3294  N   MET B 266       3.920   6.014  24.357  1.00  0.00           N  
ATOM   3295  CA  MET B 266       4.102   7.385  24.851  1.00  0.00           C  
ATOM   3296  C   MET B 266       5.415   8.049  24.405  1.00  0.00           C  
ATOM   3297  O   MET B 266       5.445   9.255  24.150  1.00  0.00           O  
ATOM   3298  CB  MET B 266       3.993   7.424  26.381  1.00  0.00           C  
ATOM   3299  CG  MET B 266       2.597   7.045  26.899  1.00  0.00           C  
ATOM   3300  SD  MET B 266       1.186   7.906  26.124  1.00  0.00           S  
ATOM   3301  CE  MET B 266       1.649   9.640  26.287  1.00  0.00           C  
ATOM   3302  N   HIS B 267       6.491   7.276  24.250  1.00  0.00           N  
ATOM   3303  CA  HIS B 267       7.768   7.760  23.716  1.00  0.00           C  
ATOM   3304  C   HIS B 267       7.670   8.151  22.232  1.00  0.00           C  
ATOM   3305  O   HIS B 267       8.227   9.172  21.818  1.00  0.00           O  
ATOM   3306  CB  HIS B 267       8.841   6.678  23.941  1.00  0.00           C  
ATOM   3307  CG  HIS B 267       8.547   5.350  23.306  1.00  0.00           C  
ATOM   3308  ND1 HIS B 267       7.592   4.433  23.703  1.00  0.00           N  
ATOM   3309  CD2 HIS B 267       9.176   4.809  22.211  1.00  0.00           C  
ATOM   3310  CE1 HIS B 267       7.649   3.374  22.884  1.00  0.00           C  
ATOM   3311  NE2 HIS B 267       8.601   3.563  21.961  1.00  0.00           N  
ATOM   3312  N   VAL B 268       6.874   7.421  21.444  1.00  0.00           N  
ATOM   3313  CA  VAL B 268       6.586   7.765  20.043  1.00  0.00           C  
ATOM   3314  C   VAL B 268       5.666   8.988  19.977  1.00  0.00           C  
ATOM   3315  O   VAL B 268       5.877   9.864  19.147  1.00  0.00           O  
ATOM   3316  CB  VAL B 268       5.991   6.574  19.277  1.00  0.00           C  
ATOM   3317  CG1 VAL B 268       5.750   6.906  17.804  1.00  0.00           C  
ATOM   3318  CG2 VAL B 268       6.915   5.349  19.331  1.00  0.00           C  
ATOM   3319  N   ILE B 269       4.678   9.097  20.883  1.00  0.00           N  
ATOM   3320  CA  ILE B 269       3.806  10.273  20.977  1.00  0.00           C  
ATOM   3321  C   ILE B 269       4.603  11.535  21.333  1.00  0.00           C  
ATOM   3322  O   ILE B 269       4.360  12.589  20.747  1.00  0.00           O  
ATOM   3323  CB  ILE B 269       2.637  10.015  21.956  1.00  0.00           C  
ATOM   3324  CG1 ILE B 269       1.690   8.947  21.352  1.00  0.00           C  
ATOM   3325  CG2 ILE B 269       1.860  11.308  22.266  1.00  0.00           C  
ATOM   3326  CD1 ILE B 269       0.573   8.480  22.293  1.00  0.00           C  
ATOM   3327  N   ALA B 270       5.604  11.435  22.205  1.00  0.00           N  
ATOM   3328  CA  ALA B 270       6.534  12.534  22.458  1.00  0.00           C  
ATOM   3329  C   ALA B 270       7.324  12.911  21.191  1.00  0.00           C  
ATOM   3330  O   ALA B 270       7.464  14.091  20.869  1.00  0.00           O  
ATOM   3331  CB  ALA B 270       7.462  12.145  23.610  1.00  0.00           C  
ATOM   3332  N   GLY B 271       7.760  11.917  20.417  1.00  0.00           N  
ATOM   3333  CA  GLY B 271       8.363  12.117  19.104  1.00  0.00           C  
ATOM   3334  C   GLY B 271       7.429  12.827  18.122  1.00  0.00           C  
ATOM   3335  O   GLY B 271       7.834  13.785  17.465  1.00  0.00           O  
ATOM   3336  N   LYS B 272       6.147  12.446  18.088  1.00  0.00           N  
ATOM   3337  CA  LYS B 272       5.116  13.138  17.304  1.00  0.00           C  
ATOM   3338  C   LYS B 272       4.976  14.597  17.746  1.00  0.00           C  
ATOM   3339  O   LYS B 272       4.996  15.487  16.905  1.00  0.00           O  
ATOM   3340  CB  LYS B 272       3.750  12.428  17.406  1.00  0.00           C  
ATOM   3341  CG  LYS B 272       3.728  11.034  16.748  1.00  0.00           C  
ATOM   3342  CD  LYS B 272       2.375  10.342  16.970  1.00  0.00           C  
ATOM   3343  CE  LYS B 272       2.398   8.913  16.420  1.00  0.00           C  
ATOM   3344  NZ  LYS B 272       1.109   8.211  16.616  1.00  0.00           N  
ATOM   3345  N   ALA B 273       4.891  14.853  19.055  1.00  0.00           N  
ATOM   3346  CA  ALA B 273       4.724  16.202  19.594  1.00  0.00           C  
ATOM   3347  C   ALA B 273       5.859  17.144  19.172  1.00  0.00           C  
ATOM   3348  O   ALA B 273       5.599  18.281  18.761  1.00  0.00           O  
ATOM   3349  CB  ALA B 273       4.606  16.109  21.119  1.00  0.00           C  
ATOM   3350  N   VAL B 274       7.120  16.689  19.232  1.00  0.00           N  
ATOM   3351  CA  VAL B 274       8.262  17.516  18.808  1.00  0.00           C  
ATOM   3352  C   VAL B 274       8.331  17.652  17.287  1.00  0.00           C  
ATOM   3353  O   VAL B 274       8.561  18.756  16.807  1.00  0.00           O  
ATOM   3354  CB  VAL B 274       9.581  17.048  19.455  1.00  0.00           C  
ATOM   3355  CG1 VAL B 274      10.116  15.730  18.934  1.00  0.00           C  
ATOM   3356  CG2 VAL B 274      10.664  18.120  19.286  1.00  0.00           C  
ATOM   3357  N   ALA B 275       8.035  16.606  16.523  1.00  0.00           N  
ATOM   3358  CA  ALA B 275       7.999  16.677  15.066  1.00  0.00           C  
ATOM   3359  C   ALA B 275       6.908  17.633  14.545  1.00  0.00           C  
ATOM   3360  O   ALA B 275       7.148  18.406  13.626  1.00  0.00           O  
ATOM   3361  CB  ALA B 275       7.785  15.267  14.508  1.00  0.00           C  
ATOM   3362  N   LEU B 276       5.725  17.643  15.175  1.00  0.00           N  
ATOM   3363  CA  LEU B 276       4.641  18.569  14.833  1.00  0.00           C  
ATOM   3364  C   LEU B 276       5.012  20.021  15.157  1.00  0.00           C  
ATOM   3365  O   LEU B 276       4.615  20.926  14.424  1.00  0.00           O  
ATOM   3366  CB  LEU B 276       3.363  18.161  15.572  1.00  0.00           C  
ATOM   3367  CG  LEU B 276       2.737  16.829  15.088  1.00  0.00           C  
ATOM   3368  CD1 LEU B 276       1.712  16.347  16.112  1.00  0.00           C  
ATOM   3369  CD2 LEU B 276       2.050  16.974  13.738  1.00  0.00           C  
ATOM   3370  N   LYS B 277       5.798  20.261  16.216  1.00  0.00           N  
ATOM   3371  CA  LYS B 277       6.363  21.589  16.487  1.00  0.00           C  
ATOM   3372  C   LYS B 277       7.398  21.985  15.439  1.00  0.00           C  
ATOM   3373  O   LYS B 277       7.362  23.119  14.971  1.00  0.00           O  
ATOM   3374  CB  LYS B 277       6.925  21.650  17.914  1.00  0.00           C  
ATOM   3375  CG  LYS B 277       7.537  23.025  18.216  1.00  0.00           C  
ATOM   3376  CD  LYS B 277       7.988  23.162  19.674  1.00  0.00           C  
ATOM   3377  CE  LYS B 277       8.770  24.457  19.891  1.00  0.00           C  
ATOM   3378  NZ  LYS B 277       8.006  25.691  19.527  1.00  0.00           N  
ATOM   3379  N   GLU B 278       8.284  21.079  15.035  1.00  0.00           N  
ATOM   3380  CA  GLU B 278       9.253  21.323  13.961  1.00  0.00           C  
ATOM   3381  C   GLU B 278       8.556  21.647  12.623  1.00  0.00           C  
ATOM   3382  O   GLU B 278       9.005  22.526  11.897  1.00  0.00           O  
ATOM   3383  CB  GLU B 278      10.176  20.097  13.799  1.00  0.00           C  
ATOM   3384  CG  GLU B 278      11.157  19.942  14.974  1.00  0.00           C  
ATOM   3385  CD  GLU B 278      12.027  18.675  14.897  1.00  0.00           C  
ATOM   3386  OE1 GLU B 278      13.043  18.625  15.634  1.00  0.00           O  
ATOM   3387  OE2 GLU B 278      11.726  17.737  14.130  1.00  0.00           O  
ATOM   3388  N   ALA B 279       7.418  20.995  12.339  1.00  0.00           N  
ATOM   3389  CA  ALA B 279       6.631  21.239  11.136  1.00  0.00           C  
ATOM   3390  C   ALA B 279       5.925  22.611  11.102  1.00  0.00           C  
ATOM   3391  O   ALA B 279       5.465  23.032  10.039  1.00  0.00           O  
ATOM   3392  CB  ALA B 279       5.641  20.078  10.978  1.00  0.00           C  
ATOM   3393  N   MET B 280       5.827  23.325  12.229  1.00  0.00           N  
ATOM   3394  CA  MET B 280       5.298  24.696  12.294  1.00  0.00           C  
ATOM   3395  C   MET B 280       6.369  25.761  12.027  1.00  0.00           C  
ATOM   3396  O   MET B 280       6.023  26.931  11.825  1.00  0.00           O  
ATOM   3397  CB  MET B 280       4.616  24.936  13.649  1.00  0.00           C  
ATOM   3398  CG  MET B 280       3.322  24.121  13.785  1.00  0.00           C  
ATOM   3399  SD  MET B 280       2.344  24.443  15.286  1.00  0.00           S  
ATOM   3400  CE  MET B 280       3.330  23.600  16.526  1.00  0.00           C  
ATOM   3401  N   GLU B 281       7.647  25.395  12.008  1.00  0.00           N  
ATOM   3402  CA  GLU B 281       8.735  26.351  11.810  1.00  0.00           C  
ATOM   3403  C   GLU B 281       8.805  26.855  10.346  1.00  0.00           C  
ATOM   3404  O   GLU B 281       8.515  26.096   9.415  1.00  0.00           O  
ATOM   3405  CB  GLU B 281      10.082  25.747  12.252  1.00  0.00           C  
ATOM   3406  CG  GLU B 281      10.149  25.286  13.729  1.00  0.00           C  
ATOM   3407  CD  GLU B 281       9.967  26.387  14.787  1.00  0.00           C  
ATOM   3408  OE1 GLU B 281       9.689  26.029  15.958  1.00  0.00           O  
ATOM   3409  OE2 GLU B 281      10.102  27.579  14.460  1.00  0.00           O  
ATOM   3410  N   PRO B 282       9.212  28.115  10.104  1.00  0.00           N  
ATOM   3411  CA  PRO B 282       9.377  28.661   8.756  1.00  0.00           C  
ATOM   3412  C   PRO B 282      10.355  27.857   7.883  1.00  0.00           C  
ATOM   3413  O   PRO B 282      10.149  27.722   6.674  1.00  0.00           O  
ATOM   3414  CB  PRO B 282       9.880  30.090   8.953  1.00  0.00           C  
ATOM   3415  CG  PRO B 282       9.396  30.460  10.353  1.00  0.00           C  
ATOM   3416  CD  PRO B 282       9.477  29.134  11.102  1.00  0.00           C  
ATOM   3417  N   GLU B 283      11.391  27.286   8.488  1.00  0.00           N  
ATOM   3418  CA  GLU B 283      12.370  26.437   7.828  1.00  0.00           C  
ATOM   3419  C   GLU B 283      11.723  25.169   7.253  1.00  0.00           C  
ATOM   3420  O   GLU B 283      12.098  24.723   6.174  1.00  0.00           O  
ATOM   3421  CB  GLU B 283      13.495  26.029   8.798  1.00  0.00           C  
ATOM   3422  CG  GLU B 283      14.368  27.193   9.309  1.00  0.00           C  
ATOM   3423  CD  GLU B 283      13.743  28.032  10.418  1.00  0.00           C  
ATOM   3424  OE1 GLU B 283      14.335  29.090  10.734  1.00  0.00           O  
ATOM   3425  OE2 GLU B 283      12.673  27.647  10.929  1.00  0.00           O  
ATOM   3426  N   PHE B 284      10.699  24.633   7.918  1.00  0.00           N  
ATOM   3427  CA  PHE B 284       9.967  23.472   7.421  1.00  0.00           C  
ATOM   3428  C   PHE B 284       9.143  23.809   6.169  1.00  0.00           C  
ATOM   3429  O   PHE B 284       9.110  23.022   5.220  1.00  0.00           O  
ATOM   3430  CB  PHE B 284       9.082  22.894   8.524  1.00  0.00           C  
ATOM   3431  CG  PHE B 284       8.516  21.544   8.183  1.00  0.00           C  
ATOM   3432  CD1 PHE B 284       7.216  21.411   7.652  1.00  0.00           C  
ATOM   3433  CD2 PHE B 284       9.296  20.387   8.385  1.00  0.00           C  
ATOM   3434  CE1 PHE B 284       6.692  20.144   7.356  1.00  0.00           C  
ATOM   3435  CE2 PHE B 284       8.775  19.107   8.089  1.00  0.00           C  
ATOM   3436  CZ  PHE B 284       7.477  18.988   7.580  1.00  0.00           C  
ATOM   3437  N   LYS B 285       8.541  25.004   6.101  1.00  0.00           N  
ATOM   3438  CA  LYS B 285       7.868  25.481   4.880  1.00  0.00           C  
ATOM   3439  C   LYS B 285       8.845  25.601   3.719  1.00  0.00           C  
ATOM   3440  O   LYS B 285       8.564  25.129   2.622  1.00  0.00           O  
ATOM   3441  CB  LYS B 285       7.157  26.821   5.124  1.00  0.00           C  
ATOM   3442  CG  LYS B 285       5.952  26.677   6.054  1.00  0.00           C  
ATOM   3443  CD  LYS B 285       5.151  27.977   6.115  1.00  0.00           C  
ATOM   3444  CE  LYS B 285       3.908  27.747   6.976  1.00  0.00           C  
ATOM   3445  NZ  LYS B 285       3.025  28.937   7.013  1.00  0.00           N  
ATOM   3446  N   THR B 286      10.016  26.194   3.972  1.00  0.00           N  
ATOM   3447  CA  THR B 286      11.076  26.332   2.963  1.00  0.00           C  
ATOM   3448  C   THR B 286      11.576  24.964   2.496  1.00  0.00           C  
ATOM   3449  O   THR B 286      11.745  24.752   1.296  1.00  0.00           O  
ATOM   3450  CB  THR B 286      12.241  27.167   3.524  1.00  0.00           C  
ATOM   3451  OG1 THR B 286      11.749  28.386   4.038  1.00  0.00           O  
ATOM   3452  CG2 THR B 286      13.256  27.524   2.448  1.00  0.00           C  
ATOM   3453  N   TYR B 287      11.737  24.019   3.419  1.00  0.00           N  
ATOM   3454  CA  TYR B 287      12.082  22.635   3.115  1.00  0.00           C  
ATOM   3455  C   TYR B 287      11.056  21.984   2.175  1.00  0.00           C  
ATOM   3456  O   TYR B 287      11.443  21.453   1.136  1.00  0.00           O  
ATOM   3457  CB  TYR B 287      12.238  21.849   4.432  1.00  0.00           C  
ATOM   3458  CG  TYR B 287      12.194  20.350   4.253  1.00  0.00           C  
ATOM   3459  CD1 TYR B 287      11.097  19.591   4.723  1.00  0.00           C  
ATOM   3460  CD2 TYR B 287      13.224  19.705   3.548  1.00  0.00           C  
ATOM   3461  CE1 TYR B 287      11.025  18.210   4.489  1.00  0.00           C  
ATOM   3462  CE2 TYR B 287      13.160  18.320   3.305  1.00  0.00           C  
ATOM   3463  CZ  TYR B 287      12.060  17.580   3.775  1.00  0.00           C  
ATOM   3464  OH  TYR B 287      11.988  16.230   3.521  1.00  0.00           O  
ATOM   3465  N   GLN B 288       9.762  22.062   2.469  1.00  0.00           N  
ATOM   3466  CA  GLN B 288       8.733  21.443   1.614  1.00  0.00           C  
ATOM   3467  C   GLN B 288       8.623  22.111   0.234  1.00  0.00           C  
ATOM   3468  O   GLN B 288       8.419  21.432  -0.762  1.00  0.00           O  
ATOM   3469  CB  GLN B 288       7.370  21.456   2.320  1.00  0.00           C  
ATOM   3470  CG  GLN B 288       7.320  20.612   3.605  1.00  0.00           C  
ATOM   3471  CD  GLN B 288       7.514  19.105   3.412  1.00  0.00           C  
ATOM   3472  OE1 GLN B 288       7.514  18.564   2.332  1.00  0.00           O  
ATOM   3473  NE2 GLN B 288       7.680  18.382   4.493  1.00  0.00           N  
ATOM   3474  N   GLN B 289       8.818  23.433   0.158  1.00  0.00           N  
ATOM   3475  CA  GLN B 289       8.930  24.128  -1.124  1.00  0.00           C  
ATOM   3476  C   GLN B 289      10.114  23.593  -1.946  1.00  0.00           C  
ATOM   3477  O   GLN B 289       9.971  23.370  -3.149  1.00  0.00           O  
ATOM   3478  CB  GLN B 289       9.099  25.634  -0.882  1.00  0.00           C  
ATOM   3479  CG  GLN B 289       7.798  26.296  -0.402  1.00  0.00           C  
ATOM   3480  CD  GLN B 289       7.998  27.749   0.058  1.00  0.00           C  
ATOM   3481  OE1 GLN B 289       9.095  28.284   0.087  1.00  0.00           O  
ATOM   3482  NE2 GLN B 289       6.954  28.422   0.443  1.00  0.00           N  
ATOM   3483  N   GLN B 290      11.250  23.346  -1.291  1.00  0.00           N  
ATOM   3484  CA  GLN B 290      12.423  22.776  -1.948  1.00  0.00           C  
ATOM   3485  C   GLN B 290      12.204  21.322  -2.376  1.00  0.00           C  
ATOM   3486  O   GLN B 290      12.646  20.938  -3.451  1.00  0.00           O  
ATOM   3487  CB  GLN B 290      13.644  22.930  -1.026  1.00  0.00           C  
ATOM   3488  CG  GLN B 290      14.972  22.697  -1.760  1.00  0.00           C  
ATOM   3489  CD  GLN B 290      15.214  23.754  -2.840  1.00  0.00           C  
ATOM   3490  OE1 GLN B 290      15.231  24.944  -2.581  1.00  0.00           O  
ATOM   3491  NE2 GLN B 290      15.369  23.343  -4.075  1.00  0.00           N  
ATOM   3492  N   VAL B 291      11.462  20.523  -1.592  1.00  0.00           N  
ATOM   3493  CA  VAL B 291      11.059  19.151  -1.959  1.00  0.00           C  
ATOM   3494  C   VAL B 291      10.301  19.144  -3.288  1.00  0.00           C  
ATOM   3495  O   VAL B 291      10.665  18.392  -4.200  1.00  0.00           O  
ATOM   3496  CB  VAL B 291      10.207  18.511  -0.841  1.00  0.00           C  
ATOM   3497  CG1 VAL B 291       9.519  17.202  -1.268  1.00  0.00           C  
ATOM   3498  CG2 VAL B 291      11.055  18.176   0.391  1.00  0.00           C  
ATOM   3499  N   ALA B 292       9.287  19.994  -3.432  1.00  0.00           N  
ATOM   3500  CA  ALA B 292       8.492  20.092  -4.658  1.00  0.00           C  
ATOM   3501  C   ALA B 292       9.318  20.620  -5.846  1.00  0.00           C  
ATOM   3502  O   ALA B 292       9.218  20.101  -6.959  1.00  0.00           O  
ATOM   3503  CB  ALA B 292       7.268  20.967  -4.372  1.00  0.00           C  
ATOM   3504  N   LYS B 293      10.179  21.623  -5.621  1.00  0.00           N  
ATOM   3505  CA  LYS B 293      11.105  22.136  -6.643  1.00  0.00           C  
ATOM   3506  C   LYS B 293      12.082  21.074  -7.139  1.00  0.00           C  
ATOM   3507  O   LYS B 293      12.267  20.942  -8.346  1.00  0.00           O  
ATOM   3508  CB  LYS B 293      11.904  23.315  -6.095  1.00  0.00           C  
ATOM   3509  CG  LYS B 293      11.205  24.667  -6.297  1.00  0.00           C  
ATOM   3510  CD  LYS B 293      12.134  25.735  -5.728  1.00  0.00           C  
ATOM   3511  CE  LYS B 293      11.905  27.106  -6.344  1.00  0.00           C  
ATOM   3512  NZ  LYS B 293      13.168  27.881  -6.209  1.00  0.00           N  
ATOM   3513  N   ASN B 294      12.679  20.321  -6.230  1.00  0.00           N  
ATOM   3514  CA  ASN B 294      13.617  19.253  -6.566  1.00  0.00           C  
ATOM   3515  C   ASN B 294      12.931  18.154  -7.382  1.00  0.00           C  
ATOM   3516  O   ASN B 294      13.503  17.694  -8.365  1.00  0.00           O  
ATOM   3517  CB  ASN B 294      14.239  18.696  -5.278  1.00  0.00           C  
ATOM   3518  CG  ASN B 294      15.279  19.618  -4.653  1.00  0.00           C  
ATOM   3519  OD1 ASN B 294      15.667  20.638  -5.178  1.00  0.00           O  
ATOM   3520  ND2 ASN B 294      15.789  19.234  -3.496  1.00  0.00           N  
ATOM   3521  N   ALA B 295      11.689  17.790  -7.044  1.00  0.00           N  
ATOM   3522  CA  ALA B 295      10.924  16.823  -7.820  1.00  0.00           C  
ATOM   3523  C   ALA B 295      10.693  17.306  -9.264  1.00  0.00           C  
ATOM   3524  O   ALA B 295      10.983  16.575 -10.206  1.00  0.00           O  
ATOM   3525  CB  ALA B 295       9.612  16.511  -7.094  1.00  0.00           C  
ATOM   3526  N   LYS B 296      10.286  18.574  -9.457  1.00  0.00           N  
ATOM   3527  CA  LYS B 296      10.132  19.174 -10.799  1.00  0.00           C  
ATOM   3528  C   LYS B 296      11.456  19.222 -11.565  1.00  0.00           C  
ATOM   3529  O   LYS B 296      11.481  18.900 -12.748  1.00  0.00           O  
ATOM   3530  CB  LYS B 296       9.493  20.569 -10.710  1.00  0.00           C  
ATOM   3531  CG  LYS B 296       8.012  20.468 -10.309  1.00  0.00           C  
ATOM   3532  CD  LYS B 296       7.217  21.767 -10.485  1.00  0.00           C  
ATOM   3533  CE  LYS B 296       5.772  21.436 -10.080  1.00  0.00           C  
ATOM   3534  NZ  LYS B 296       4.708  22.309 -10.662  1.00  0.00           N  
ATOM   3535  N   ALA B 297      12.544  19.570 -10.894  1.00  0.00           N  
ATOM   3536  CA  ALA B 297      13.866  19.627 -11.499  1.00  0.00           C  
ATOM   3537  C   ALA B 297      14.359  18.257 -11.983  1.00  0.00           C  
ATOM   3538  O   ALA B 297      14.944  18.162 -13.060  1.00  0.00           O  
ATOM   3539  CB  ALA B 297      14.840  20.239 -10.486  1.00  0.00           C  
ATOM   3540  N   MET B 298      14.085  17.189 -11.242  1.00  0.00           N  
ATOM   3541  CA  MET B 298      14.406  15.824 -11.665  1.00  0.00           C  
ATOM   3542  C   MET B 298      13.548  15.396 -12.860  1.00  0.00           C  
ATOM   3543  O   MET B 298      14.081  14.853 -13.820  1.00  0.00           O  
ATOM   3544  CB  MET B 298      14.232  14.838 -10.503  1.00  0.00           C  
ATOM   3545  CG  MET B 298      15.284  15.037  -9.406  1.00  0.00           C  
ATOM   3546  SD  MET B 298      15.224  13.799  -8.078  1.00  0.00           S  
ATOM   3547  CE  MET B 298      16.016  12.406  -8.913  1.00  0.00           C  
ATOM   3548  N   VAL B 299      12.235  15.678 -12.834  1.00  0.00           N  
ATOM   3549  CA  VAL B 299      11.329  15.373 -13.951  1.00  0.00           C  
ATOM   3550  C   VAL B 299      11.800  16.042 -15.246  1.00  0.00           C  
ATOM   3551  O   VAL B 299      11.827  15.374 -16.275  1.00  0.00           O  
ATOM   3552  CB  VAL B 299       9.881  15.775 -13.622  1.00  0.00           C  
ATOM   3553  CG1 VAL B 299       8.964  15.729 -14.844  1.00  0.00           C  
ATOM   3554  CG2 VAL B 299       9.289  14.844 -12.568  1.00  0.00           C  
ATOM   3555  N   GLU B 300      12.204  17.308 -15.210  1.00  0.00           N  
ATOM   3556  CA  GLU B 300      12.757  18.005 -16.382  1.00  0.00           C  
ATOM   3557  C   GLU B 300      13.901  17.218 -17.028  1.00  0.00           C  
ATOM   3558  O   GLU B 300      13.890  17.007 -18.233  1.00  0.00           O  
ATOM   3559  CB  GLU B 300      13.259  19.415 -16.006  1.00  0.00           C  
ATOM   3560  CG  GLU B 300      12.225  20.510 -16.263  1.00  0.00           C  
ATOM   3561  CD  GLU B 300      12.738  21.927 -15.941  1.00  0.00           C  
ATOM   3562  OE1 GLU B 300      12.025  22.902 -16.265  1.00  0.00           O  
ATOM   3563  OE2 GLU B 300      13.838  22.086 -15.337  1.00  0.00           O  
ATOM   3564  N   VAL B 301      14.861  16.755 -16.229  1.00  0.00           N  
ATOM   3565  CA  VAL B 301      16.015  15.999 -16.739  1.00  0.00           C  
ATOM   3566  C   VAL B 301      15.587  14.664 -17.332  1.00  0.00           C  
ATOM   3567  O   VAL B 301      16.053  14.311 -18.415  1.00  0.00           O  
ATOM   3568  CB  VAL B 301      17.078  15.795 -15.642  1.00  0.00           C  
ATOM   3569  CG1 VAL B 301      18.232  14.912 -16.112  1.00  0.00           C  
ATOM   3570  CG2 VAL B 301      17.664  17.136 -15.213  1.00  0.00           C  
ATOM   3571  N   PHE B 302      14.688  13.919 -16.681  1.00  0.00           N  
ATOM   3572  CA  PHE B 302      14.187  12.651 -17.225  1.00  0.00           C  
ATOM   3573  C   PHE B 302      13.511  12.838 -18.590  1.00  0.00           C  
ATOM   3574  O   PHE B 302      13.806  12.089 -19.520  1.00  0.00           O  
ATOM   3575  CB  PHE B 302      13.238  11.978 -16.218  1.00  0.00           C  
ATOM   3576  CG  PHE B 302      13.945  11.113 -15.201  1.00  0.00           C  
ATOM   3577  CD1 PHE B 302      14.456   9.859 -15.578  1.00  0.00           C  
ATOM   3578  CD2 PHE B 302      14.119  11.548 -13.872  1.00  0.00           C  
ATOM   3579  CE1 PHE B 302      15.124   9.047 -14.647  1.00  0.00           C  
ATOM   3580  CE2 PHE B 302      14.791  10.745 -12.937  1.00  0.00           C  
ATOM   3581  CZ  PHE B 302      15.290   9.492 -13.326  1.00  0.00           C  
ATOM   3582  N   LEU B 303      12.683  13.879 -18.734  1.00  0.00           N  
ATOM   3583  CA  LEU B 303      12.023  14.205 -19.999  1.00  0.00           C  
ATOM   3584  C   LEU B 303      13.032  14.625 -21.074  1.00  0.00           C  
ATOM   3585  O   LEU B 303      12.976  14.109 -22.197  1.00  0.00           O  
ATOM   3586  CB  LEU B 303      10.978  15.313 -19.761  1.00  0.00           C  
ATOM   3587  CG  LEU B 303       9.769  14.908 -18.905  1.00  0.00           C  
ATOM   3588  CD1 LEU B 303       8.892  16.134 -18.637  1.00  0.00           C  
ATOM   3589  CD2 LEU B 303       8.902  13.846 -19.575  1.00  0.00           C  
ATOM   3590  N   GLU B 304      14.008  15.491 -20.761  1.00  0.00           N  
ATOM   3591  CA  GLU B 304      15.077  15.888 -21.690  1.00  0.00           C  
ATOM   3592  C   GLU B 304      15.921  14.690 -22.146  1.00  0.00           C  
ATOM   3593  O   GLU B 304      16.357  14.636 -23.303  1.00  0.00           O  
ATOM   3594  CB  GLU B 304      16.010  16.921 -21.040  1.00  0.00           C  
ATOM   3595  CG  GLU B 304      15.516  18.364 -21.201  1.00  0.00           C  
ATOM   3596  CD  GLU B 304      16.520  19.408 -20.660  1.00  0.00           C  
ATOM   3597  OE1 GLU B 304      16.414  20.586 -21.091  1.00  0.00           O  
ATOM   3598  OE2 GLU B 304      17.392  19.045 -19.838  1.00  0.00           O  
ATOM   3599  N   ARG B 305      16.134  13.717 -21.276  1.00  0.00           N  
ATOM   3600  CA  ARG B 305      16.874  12.481 -21.579  1.00  0.00           C  
ATOM   3601  C   ARG B 305      16.026  11.426 -22.311  1.00  0.00           C  
ATOM   3602  O   ARG B 305      16.529  10.345 -22.620  1.00  0.00           O  
ATOM   3603  CB  ARG B 305      17.498  11.944 -20.286  1.00  0.00           C  
ATOM   3604  CG  ARG B 305      18.611  12.857 -19.711  1.00  0.00           C  
ATOM   3605  CD  ARG B 305      19.913  12.847 -20.545  1.00  0.00           C  
ATOM   3606  NE  ARG B 305      20.552  11.518 -20.533  1.00  0.00           N  
ATOM   3607  CZ  ARG B 305      21.470  11.055 -19.690  1.00  0.00           C  
ATOM   3608  NH1 ARG B 305      21.997  11.785 -18.754  1.00  0.00           N  
ATOM   3609  NH2 ARG B 305      21.882   9.835 -19.779  1.00  0.00           N  
ATOM   3610  N   GLY B 306      14.776  11.727 -22.634  1.00  0.00           N  
ATOM   3611  CA  GLY B 306      13.886  10.862 -23.410  1.00  0.00           C  
ATOM   3612  C   GLY B 306      13.251   9.736 -22.599  1.00  0.00           C  
ATOM   3613  O   GLY B 306      12.896   8.704 -23.173  1.00  0.00           O  
ATOM   3614  N   TYR B 307      13.115   9.913 -21.296  1.00  0.00           N  
ATOM   3615  CA  TYR B 307      12.347   9.021 -20.429  1.00  0.00           C  
ATOM   3616  C   TYR B 307      10.920   9.530 -20.263  1.00  0.00           C  
ATOM   3617  O   TYR B 307      10.677  10.734 -20.162  1.00  0.00           O  
ATOM   3618  CB  TYR B 307      13.038   8.844 -19.076  1.00  0.00           C  
ATOM   3619  CG  TYR B 307      14.276   7.994 -19.160  1.00  0.00           C  
ATOM   3620  CD1 TYR B 307      14.183   6.597 -19.002  1.00  0.00           C  
ATOM   3621  CD2 TYR B 307      15.528   8.568 -19.454  1.00  0.00           C  
ATOM   3622  CE1 TYR B 307      15.312   5.775 -19.163  1.00  0.00           C  
ATOM   3623  CE2 TYR B 307      16.661   7.765 -19.624  1.00  0.00           C  
ATOM   3624  CZ  TYR B 307      16.549   6.362 -19.489  1.00  0.00           C  
ATOM   3625  OH  TYR B 307      17.624   5.566 -19.706  1.00  0.00           O  
ATOM   3626  N   LYS B 308       9.959   8.613 -20.216  1.00  0.00           N  
ATOM   3627  CA  LYS B 308       8.558   8.944 -19.995  1.00  0.00           C  
ATOM   3628  C   LYS B 308       8.296   9.079 -18.499  1.00  0.00           C  
ATOM   3629  O   LYS B 308       8.728   8.251 -17.708  1.00  0.00           O  
ATOM   3630  CB  LYS B 308       7.714   7.866 -20.675  1.00  0.00           C  
ATOM   3631  CG  LYS B 308       6.232   8.240 -20.858  1.00  0.00           C  
ATOM   3632  CD  LYS B 308       5.582   7.069 -21.616  1.00  0.00           C  
ATOM   3633  CE  LYS B 308       4.093   7.207 -21.863  1.00  0.00           C  
ATOM   3634  NZ  LYS B 308       3.621   5.935 -22.468  1.00  0.00           N  
ATOM   3635  N   VAL B 309       7.604  10.138 -18.127  1.00  0.00           N  
ATOM   3636  CA  VAL B 309       7.152  10.352 -16.748  1.00  0.00           C  
ATOM   3637  C   VAL B 309       5.632  10.243 -16.735  1.00  0.00           C  
ATOM   3638  O   VAL B 309       4.957  10.902 -17.531  1.00  0.00           O  
ATOM   3639  CB  VAL B 309       7.647  11.703 -16.197  1.00  0.00           C  
ATOM   3640  CG1 VAL B 309       7.120  11.965 -14.781  1.00  0.00           C  
ATOM   3641  CG2 VAL B 309       9.178  11.730 -16.138  1.00  0.00           C  
ATOM   3642  N   VAL B 310       5.085   9.404 -15.859  1.00  0.00           N  
ATOM   3643  CA  VAL B 310       3.624   9.240 -15.711  1.00  0.00           C  
ATOM   3644  C   VAL B 310       3.004  10.589 -15.359  1.00  0.00           C  
ATOM   3645  O   VAL B 310       3.553  11.343 -14.556  1.00  0.00           O  
ATOM   3646  CB  VAL B 310       3.286   8.165 -14.661  1.00  0.00           C  
ATOM   3647  CG1 VAL B 310       1.774   8.015 -14.458  1.00  0.00           C  
ATOM   3648  CG2 VAL B 310       3.838   6.794 -15.084  1.00  0.00           C  
ATOM   3649  N   SER B 311       1.876  10.913 -15.988  1.00  0.00           N  
ATOM   3650  CA  SER B 311       1.213  12.231 -15.981  1.00  0.00           C  
ATOM   3651  C   SER B 311       2.003  13.382 -16.635  1.00  0.00           C  
ATOM   3652  O   SER B 311       1.540  14.516 -16.652  1.00  0.00           O  
ATOM   3653  CB  SER B 311       0.693  12.604 -14.578  1.00  0.00           C  
ATOM   3654  OG  SER B 311       1.720  13.093 -13.750  1.00  0.00           O  
ATOM   3655  N   GLY B 312       3.191  13.112 -17.179  1.00  0.00           N  
ATOM   3656  CA  GLY B 312       4.020  14.126 -17.834  1.00  0.00           C  
ATOM   3657  C   GLY B 312       4.699  15.123 -16.888  1.00  0.00           C  
ATOM   3658  O   GLY B 312       5.365  16.050 -17.355  1.00  0.00           O  
ATOM   3659  N   GLY B 313       4.546  14.948 -15.573  1.00  0.00           N  
ATOM   3660  CA  GLY B 313       5.079  15.887 -14.596  1.00  0.00           C  
ATOM   3661  C   GLY B 313       4.842  15.474 -13.154  1.00  0.00           C  
ATOM   3662  O   GLY B 313       4.521  14.325 -12.847  1.00  0.00           O  
ATOM   3663  N   THR B 314       5.015  16.437 -12.242  1.00  0.00           N  
ATOM   3664  CA  THR B 314       4.673  16.274 -10.833  1.00  0.00           C  
ATOM   3665  C   THR B 314       4.268  17.605 -10.207  1.00  0.00           C  
ATOM   3666  O   THR B 314       4.848  18.655 -10.501  1.00  0.00           O  
ATOM   3667  CB  THR B 314       5.809  15.618 -10.035  1.00  0.00           C  
ATOM   3668  OG1 THR B 314       5.383  15.408  -8.704  1.00  0.00           O  
ATOM   3669  CG2 THR B 314       7.094  16.441  -9.983  1.00  0.00           C  
ATOM   3670  N   ASP B 315       3.291  17.546  -9.293  1.00  0.00           N  
ATOM   3671  CA  ASP B 315       2.857  18.659  -8.451  1.00  0.00           C  
ATOM   3672  C   ASP B 315       3.055  18.374  -6.957  1.00  0.00           C  
ATOM   3673  O   ASP B 315       2.547  19.084  -6.090  1.00  0.00           O  
ATOM   3674  CB  ASP B 315       1.406  19.032  -8.803  1.00  0.00           C  
ATOM   3675  CG  ASP B 315       1.311  19.674 -10.179  1.00  0.00           C  
ATOM   3676  OD1 ASP B 315       2.128  20.606 -10.441  1.00  0.00           O  
ATOM   3677  OD2 ASP B 315       0.422  19.267 -10.942  1.00  0.00           O  
ATOM   3678  N   ASN B 316       3.833  17.343  -6.643  1.00  0.00           N  
ATOM   3679  CA  ASN B 316       4.152  16.973  -5.268  1.00  0.00           C  
ATOM   3680  C   ASN B 316       5.624  16.542  -5.117  1.00  0.00           C  
ATOM   3681  O   ASN B 316       6.514  17.088  -5.788  1.00  0.00           O  
ATOM   3682  CB  ASN B 316       3.056  15.995  -4.776  1.00  0.00           C  
ATOM   3683  CG  ASN B 316       3.043  14.652  -5.477  1.00  0.00           C  
ATOM   3684  OD1 ASN B 316       4.070  14.083  -5.780  1.00  0.00           O  
ATOM   3685  ND2 ASN B 316       1.876  14.071  -5.658  1.00  0.00           N  
ATOM   3686  N   HIS B 317       5.901  15.619  -4.198  1.00  0.00           N  
ATOM   3687  CA  HIS B 317       7.251  15.170  -3.846  1.00  0.00           C  
ATOM   3688  C   HIS B 317       7.740  13.960  -4.634  1.00  0.00           C  
ATOM   3689  O   HIS B 317       8.890  13.552  -4.448  1.00  0.00           O  
ATOM   3690  CB  HIS B 317       7.271  14.857  -2.345  1.00  0.00           C  
ATOM   3691  CG  HIS B 317       6.361  13.712  -1.957  1.00  0.00           C  
ATOM   3692  ND1 HIS B 317       4.978  13.710  -1.984  1.00  0.00           N  
ATOM   3693  CD2 HIS B 317       6.759  12.472  -1.531  1.00  0.00           C  
ATOM   3694  CE1 HIS B 317       4.561  12.502  -1.579  1.00  0.00           C  
ATOM   3695  NE2 HIS B 317       5.609  11.725  -1.299  1.00  0.00           N  
ATOM   3696  N   LEU B 318       6.883  13.341  -5.462  1.00  0.00           N  
ATOM   3697  CA  LEU B 318       7.193  12.100  -6.160  1.00  0.00           C  
ATOM   3698  C   LEU B 318       6.753  12.141  -7.622  1.00  0.00           C  
ATOM   3699  O   LEU B 318       5.924  12.953  -8.033  1.00  0.00           O  
ATOM   3700  CB  LEU B 318       6.609  10.899  -5.375  1.00  0.00           C  
ATOM   3701  CG  LEU B 318       5.070  10.749  -5.366  1.00  0.00           C  
ATOM   3702  CD1 LEU B 318       4.500  10.077  -6.613  1.00  0.00           C  
ATOM   3703  CD2 LEU B 318       4.650   9.877  -4.181  1.00  0.00           C  
ATOM   3704  N   PHE B 319       7.304  11.215  -8.386  1.00  0.00           N  
ATOM   3705  CA  PHE B 319       6.888  10.907  -9.742  1.00  0.00           C  
ATOM   3706  C   PHE B 319       7.218   9.445 -10.075  1.00  0.00           C  
ATOM   3707  O   PHE B 319       7.996   8.791  -9.370  1.00  0.00           O  
ATOM   3708  CB  PHE B 319       7.541  11.886 -10.725  1.00  0.00           C  
ATOM   3709  CG  PHE B 319       9.061  11.910 -10.690  1.00  0.00           C  
ATOM   3710  CD1 PHE B 319       9.736  12.706  -9.743  1.00  0.00           C  
ATOM   3711  CD2 PHE B 319       9.800  11.155 -11.610  1.00  0.00           C  
ATOM   3712  CE1 PHE B 319      11.130  12.757  -9.730  1.00  0.00           C  
ATOM   3713  CE2 PHE B 319      11.203  11.201 -11.596  1.00  0.00           C  
ATOM   3714  CZ  PHE B 319      11.876  12.004 -10.657  1.00  0.00           C  
ATOM   3715  N   LEU B 320       6.607   8.933 -11.141  1.00  0.00           N  
ATOM   3716  CA  LEU B 320       6.874   7.606 -11.686  1.00  0.00           C  
ATOM   3717  C   LEU B 320       7.581   7.757 -13.029  1.00  0.00           C  
ATOM   3718  O   LEU B 320       7.111   8.487 -13.898  1.00  0.00           O  
ATOM   3719  CB  LEU B 320       5.546   6.839 -11.840  1.00  0.00           C  
ATOM   3720  CG  LEU B 320       4.876   6.457 -10.512  1.00  0.00           C  
ATOM   3721  CD1 LEU B 320       3.431   5.998 -10.754  1.00  0.00           C  
ATOM   3722  CD2 LEU B 320       5.625   5.321  -9.835  1.00  0.00           C  
ATOM   3723  N   VAL B 321       8.688   7.050 -13.206  1.00  0.00           N  
ATOM   3724  CA  VAL B 321       9.354   6.901 -14.504  1.00  0.00           C  
ATOM   3725  C   VAL B 321       8.840   5.619 -15.137  1.00  0.00           C  
ATOM   3726  O   VAL B 321       8.986   4.544 -14.559  1.00  0.00           O  
ATOM   3727  CB  VAL B 321      10.888   6.888 -14.374  1.00  0.00           C  
ATOM   3728  CG1 VAL B 321      11.562   6.878 -15.750  1.00  0.00           C  
ATOM   3729  CG2 VAL B 321      11.397   8.121 -13.608  1.00  0.00           C  
ATOM   3730  N   ASP B 322       8.217   5.752 -16.310  1.00  0.00           N  
ATOM   3731  CA  ASP B 322       7.735   4.646 -17.138  1.00  0.00           C  
ATOM   3732  C   ASP B 322       8.864   4.188 -18.068  1.00  0.00           C  
ATOM   3733  O   ASP B 322       9.409   4.975 -18.840  1.00  0.00           O  
ATOM   3734  CB  ASP B 322       6.476   5.119 -17.882  1.00  0.00           C  
ATOM   3735  CG  ASP B 322       5.829   4.095 -18.816  1.00  0.00           C  
ATOM   3736  OD1 ASP B 322       6.444   3.041 -19.073  1.00  0.00           O  
ATOM   3737  OD2 ASP B 322       4.733   4.412 -19.331  1.00  0.00           O  
ATOM   3738  N   LEU B 323       9.236   2.920 -17.945  1.00  0.00           N  
ATOM   3739  CA  LEU B 323      10.357   2.301 -18.647  1.00  0.00           C  
ATOM   3740  C   LEU B 323       9.918   1.367 -19.777  1.00  0.00           C  
ATOM   3741  O   LEU B 323      10.778   0.763 -20.420  1.00  0.00           O  
ATOM   3742  CB  LEU B 323      11.246   1.571 -17.628  1.00  0.00           C  
ATOM   3743  CG  LEU B 323      11.846   2.457 -16.515  1.00  0.00           C  
ATOM   3744  CD1 LEU B 323      12.606   1.578 -15.523  1.00  0.00           C  
ATOM   3745  CD2 LEU B 323      12.815   3.499 -17.067  1.00  0.00           C  
ATOM   3746  N   VAL B 324       8.614   1.255 -20.064  1.00  0.00           N  
ATOM   3747  CA  VAL B 324       8.060   0.364 -21.097  1.00  0.00           C  
ATOM   3748  C   VAL B 324       8.730   0.618 -22.449  1.00  0.00           C  
ATOM   3749  O   VAL B 324       9.296  -0.296 -23.047  1.00  0.00           O  
ATOM   3750  CB  VAL B 324       6.529   0.519 -21.208  1.00  0.00           C  
ATOM   3751  CG1 VAL B 324       5.952  -0.308 -22.354  1.00  0.00           C  
ATOM   3752  CG2 VAL B 324       5.837   0.051 -19.929  1.00  0.00           C  
ATOM   3753  N   ASP B 325       8.773   1.882 -22.886  1.00  0.00           N  
ATOM   3754  CA  ASP B 325       9.357   2.287 -24.170  1.00  0.00           C  
ATOM   3755  C   ASP B 325      10.890   2.091 -24.237  1.00  0.00           C  
ATOM   3756  O   ASP B 325      11.490   2.173 -25.306  1.00  0.00           O  
ATOM   3757  CB  ASP B 325       9.014   3.771 -24.451  1.00  0.00           C  
ATOM   3758  CG  ASP B 325       7.515   4.079 -24.581  1.00  0.00           C  
ATOM   3759  OD1 ASP B 325       6.731   3.156 -24.864  1.00  0.00           O  
ATOM   3760  OD2 ASP B 325       7.145   5.264 -24.405  1.00  0.00           O  
ATOM   3761  N   LYS B 326      11.539   1.841 -23.103  1.00  0.00           N  
ATOM   3762  CA  LYS B 326      12.976   1.557 -22.992  1.00  0.00           C  
ATOM   3763  C   LYS B 326      13.288   0.070 -22.936  1.00  0.00           C  
ATOM   3764  O   LYS B 326      14.465  -0.292 -22.925  1.00  0.00           O  
ATOM   3765  CB  LYS B 326      13.565   2.295 -21.773  1.00  0.00           C  
ATOM   3766  CG  LYS B 326      13.458   3.823 -21.852  1.00  0.00           C  
ATOM   3767  CD  LYS B 326      14.305   4.398 -22.985  1.00  0.00           C  
ATOM   3768  CE  LYS B 326      14.259   5.920 -22.898  1.00  0.00           C  
ATOM   3769  NZ  LYS B 326      15.203   6.577 -23.839  1.00  0.00           N  
ATOM   3770  N   ASN B 327      12.268  -0.785 -22.906  1.00  0.00           N  
ATOM   3771  CA  ASN B 327      12.418  -2.233 -22.739  1.00  0.00           C  
ATOM   3772  C   ASN B 327      13.184  -2.610 -21.459  1.00  0.00           C  
ATOM   3773  O   ASN B 327      13.931  -3.580 -21.431  1.00  0.00           O  
ATOM   3774  CB  ASN B 327      12.976  -2.841 -24.039  1.00  0.00           C  
ATOM   3775  CG  ASN B 327      12.049  -3.831 -24.706  1.00  0.00           C  
ATOM   3776  OD1 ASN B 327      10.973  -4.170 -24.258  1.00  0.00           O  
ATOM   3777  ND2 ASN B 327      12.454  -4.354 -25.842  1.00  0.00           N  
ATOM   3778  N   LEU B 328      13.013  -1.810 -20.407  1.00  0.00           N  
ATOM   3779  CA  LEU B 328      13.601  -2.026 -19.092  1.00  0.00           C  
ATOM   3780  C   LEU B 328      12.505  -2.357 -18.082  1.00  0.00           C  
ATOM   3781  O   LEU B 328      11.420  -1.770 -18.104  1.00  0.00           O  
ATOM   3782  CB  LEU B 328      14.386  -0.785 -18.652  1.00  0.00           C  
ATOM   3783  CG  LEU B 328      15.635  -0.473 -19.495  1.00  0.00           C  
ATOM   3784  CD1 LEU B 328      16.260   0.838 -19.003  1.00  0.00           C  
ATOM   3785  CD2 LEU B 328      16.682  -1.576 -19.409  1.00  0.00           C  
ATOM   3786  N   THR B 329      12.814  -3.248 -17.165  1.00  0.00           N  
ATOM   3787  CA  THR B 329      11.935  -3.540 -16.034  1.00  0.00           C  
ATOM   3788  C   THR B 329      12.286  -2.664 -14.833  1.00  0.00           C  
ATOM   3789  O   THR B 329      13.431  -2.246 -14.641  1.00  0.00           O  
ATOM   3790  CB  THR B 329      11.965  -5.023 -15.655  1.00  0.00           C  
ATOM   3791  OG1 THR B 329      13.212  -5.385 -15.135  1.00  0.00           O  
ATOM   3792  CG2 THR B 329      11.648  -5.942 -16.838  1.00  0.00           C  
ATOM   3793  N   GLY B 330      11.300  -2.402 -13.976  1.00  0.00           N  
ATOM   3794  CA  GLY B 330      11.539  -1.727 -12.703  1.00  0.00           C  
ATOM   3795  C   GLY B 330      12.478  -2.518 -11.798  1.00  0.00           C  
ATOM   3796  O   GLY B 330      13.281  -1.923 -11.082  1.00  0.00           O  
ATOM   3797  N   LYS B 331      12.441  -3.853 -11.875  1.00  0.00           N  
ATOM   3798  CA  LYS B 331      13.362  -4.741 -11.140  1.00  0.00           C  
ATOM   3799  C   LYS B 331      14.817  -4.547 -11.579  1.00  0.00           C  
ATOM   3800  O   LYS B 331      15.699  -4.439 -10.731  1.00  0.00           O  
ATOM   3801  CB  LYS B 331      12.908  -6.206 -11.325  1.00  0.00           C  
ATOM   3802  CG  LYS B 331      13.709  -7.216 -10.479  1.00  0.00           C  
ATOM   3803  CD  LYS B 331      13.219  -8.654 -10.730  1.00  0.00           C  
ATOM   3804  CE  LYS B 331      14.027  -9.694  -9.936  1.00  0.00           C  
ATOM   3805  NZ  LYS B 331      13.592 -11.083 -10.231  1.00  0.00           N  
ATOM   3806  N   GLU B 332      15.065  -4.470 -12.870  1.00  0.00           N  
ATOM   3807  CA  GLU B 332      16.410  -4.233 -13.416  1.00  0.00           C  
ATOM   3808  C   GLU B 332      16.904  -2.827 -13.085  1.00  0.00           C  
ATOM   3809  O   GLU B 332      18.051  -2.660 -12.660  1.00  0.00           O  
ATOM   3810  CB  GLU B 332      16.406  -4.419 -14.932  1.00  0.00           C  
ATOM   3811  CG  GLU B 332      16.274  -5.890 -15.346  1.00  0.00           C  
ATOM   3812  CD  GLU B 332      15.865  -6.032 -16.826  1.00  0.00           C  
ATOM   3813  OE1 GLU B 332      16.366  -6.967 -17.484  1.00  0.00           O  
ATOM   3814  OE2 GLU B 332      15.022  -5.218 -17.269  1.00  0.00           O  
ATOM   3815  N   ALA B 333      16.041  -1.813 -13.244  1.00  0.00           N  
ATOM   3816  CA  ALA B 333      16.378  -0.430 -12.952  1.00  0.00           C  
ATOM   3817  C   ALA B 333      16.719  -0.222 -11.469  1.00  0.00           C  
ATOM   3818  O   ALA B 333      17.747   0.382 -11.159  1.00  0.00           O  
ATOM   3819  CB  ALA B 333      15.211   0.456 -13.393  1.00  0.00           C  
ATOM   3820  N   ASP B 334      15.908  -0.777 -10.564  1.00  0.00           N  
ATOM   3821  CA  ASP B 334      16.151  -0.754  -9.115  1.00  0.00           C  
ATOM   3822  C   ASP B 334      17.498  -1.402  -8.765  1.00  0.00           C  
ATOM   3823  O   ASP B 334      18.336  -0.796  -8.102  1.00  0.00           O  
ATOM   3824  CB  ASP B 334      14.973  -1.454  -8.427  1.00  0.00           C  
ATOM   3825  CG  ASP B 334      15.069  -1.508  -6.903  1.00  0.00           C  
ATOM   3826  OD1 ASP B 334      15.706  -0.613  -6.315  1.00  0.00           O  
ATOM   3827  OD2 ASP B 334      14.462  -2.430  -6.320  1.00  0.00           O  
ATOM   3828  N   ALA B 335      17.767  -2.592  -9.302  1.00  0.00           N  
ATOM   3829  CA  ALA B 335      19.015  -3.294  -9.053  1.00  0.00           C  
ATOM   3830  C   ALA B 335      20.247  -2.528  -9.588  1.00  0.00           C  
ATOM   3831  O   ALA B 335      21.264  -2.438  -8.898  1.00  0.00           O  
ATOM   3832  CB  ALA B 335      18.916  -4.701  -9.662  1.00  0.00           C  
ATOM   3833  N   ALA B 336      20.177  -1.966 -10.796  1.00  0.00           N  
ATOM   3834  CA  ALA B 336      21.279  -1.217 -11.392  1.00  0.00           C  
ATOM   3835  C   ALA B 336      21.562   0.094 -10.646  1.00  0.00           C  
ATOM   3836  O   ALA B 336      22.715   0.396 -10.325  1.00  0.00           O  
ATOM   3837  CB  ALA B 336      20.964  -0.977 -12.872  1.00  0.00           C  
ATOM   3838  N   LEU B 337      20.517   0.856 -10.311  1.00  0.00           N  
ATOM   3839  CA  LEU B 337      20.645   2.078  -9.510  1.00  0.00           C  
ATOM   3840  C   LEU B 337      21.166   1.758  -8.102  1.00  0.00           C  
ATOM   3841  O   LEU B 337      22.055   2.457  -7.613  1.00  0.00           O  
ATOM   3842  CB  LEU B 337      19.280   2.793  -9.462  1.00  0.00           C  
ATOM   3843  CG  LEU B 337      18.852   3.418 -10.810  1.00  0.00           C  
ATOM   3844  CD1 LEU B 337      17.379   3.828 -10.746  1.00  0.00           C  
ATOM   3845  CD2 LEU B 337      19.668   4.670 -11.149  1.00  0.00           C  
ATOM   3846  N   GLY B 338      20.707   0.673  -7.485  1.00  0.00           N  
ATOM   3847  CA  GLY B 338      21.196   0.200  -6.191  1.00  0.00           C  
ATOM   3848  C   GLY B 338      22.696  -0.103  -6.187  1.00  0.00           C  
ATOM   3849  O   GLY B 338      23.401   0.283  -5.254  1.00  0.00           O  
ATOM   3850  N   ARG B 339      23.229  -0.707  -7.261  1.00  0.00           N  
ATOM   3851  CA  ARG B 339      24.688  -0.916  -7.423  1.00  0.00           C  
ATOM   3852  C   ARG B 339      25.476   0.393  -7.542  1.00  0.00           C  
ATOM   3853  O   ARG B 339      26.659   0.428  -7.191  1.00  0.00           O  
ATOM   3854  CB  ARG B 339      24.988  -1.835  -8.620  1.00  0.00           C  
ATOM   3855  CG  ARG B 339      24.556  -3.288  -8.372  1.00  0.00           C  
ATOM   3856  CD  ARG B 339      25.165  -4.283  -9.382  1.00  0.00           C  
ATOM   3857  NE  ARG B 339      24.903  -3.972 -10.795  1.00  0.00           N  
ATOM   3858  CZ  ARG B 339      23.826  -4.247 -11.508  1.00  0.00           C  
ATOM   3859  NH1 ARG B 339      22.735  -4.739 -10.977  1.00  0.00           N  
ATOM   3860  NH2 ARG B 339      23.844  -4.056 -12.798  1.00  0.00           N  
ATOM   3861  N   ALA B 340      24.830   1.483  -7.968  1.00  0.00           N  
ATOM   3862  CA  ALA B 340      25.390   2.833  -7.980  1.00  0.00           C  
ATOM   3863  C   ALA B 340      25.138   3.619  -6.670  1.00  0.00           C  
ATOM   3864  O   ALA B 340      25.329   4.837  -6.650  1.00  0.00           O  
ATOM   3865  CB  ALA B 340      24.871   3.564  -9.221  1.00  0.00           C  
ATOM   3866  N   ASN B 341      24.686   2.953  -5.595  1.00  0.00           N  
ATOM   3867  CA  ASN B 341      24.286   3.565  -4.321  1.00  0.00           C  
ATOM   3868  C   ASN B 341      23.102   4.556  -4.435  1.00  0.00           C  
ATOM   3869  O   ASN B 341      22.989   5.485  -3.636  1.00  0.00           O  
ATOM   3870  CB  ASN B 341      25.508   4.133  -3.578  1.00  0.00           C  
ATOM   3871  CG  ASN B 341      26.380   3.104  -2.881  1.00  0.00           C  
ATOM   3872  OD1 ASN B 341      26.444   1.932  -3.201  1.00  0.00           O  
ATOM   3873  ND2 ASN B 341      27.098   3.534  -1.864  1.00  0.00           N  
ATOM   3874  N   ILE B 342      22.209   4.362  -5.397  1.00  0.00           N  
ATOM   3875  CA  ILE B 342      20.977   5.146  -5.547  1.00  0.00           C  
ATOM   3876  C   ILE B 342      19.796   4.234  -5.235  1.00  0.00           C  
ATOM   3877  O   ILE B 342      19.496   3.310  -5.990  1.00  0.00           O  
ATOM   3878  CB  ILE B 342      20.873   5.775  -6.953  1.00  0.00           C  
ATOM   3879  CG1 ILE B 342      22.080   6.684  -7.259  1.00  0.00           C  
ATOM   3880  CG2 ILE B 342      19.558   6.575  -7.071  1.00  0.00           C  
ATOM   3881  CD1 ILE B 342      22.169   7.141  -8.729  1.00  0.00           C  
ATOM   3882  N   THR B 343      19.105   4.500  -4.125  1.00  0.00           N  
ATOM   3883  CA  THR B 343      17.997   3.670  -3.649  1.00  0.00           C  
ATOM   3884  C   THR B 343      16.672   4.229  -4.142  1.00  0.00           C  
ATOM   3885  O   THR B 343      16.249   5.316  -3.760  1.00  0.00           O  
ATOM   3886  CB  THR B 343      18.009   3.551  -2.117  1.00  0.00           C  
ATOM   3887  OG1 THR B 343      19.300   3.269  -1.641  1.00  0.00           O  
ATOM   3888  CG2 THR B 343      17.118   2.403  -1.646  1.00  0.00           C  
ATOM   3889  N   VAL B 344      15.991   3.452  -4.985  1.00  0.00           N  
ATOM   3890  CA  VAL B 344      14.616   3.698  -5.441  1.00  0.00           C  
ATOM   3891  C   VAL B 344      13.736   2.503  -5.071  1.00  0.00           C  
ATOM   3892  O   VAL B 344      14.189   1.567  -4.405  1.00  0.00           O  
ATOM   3893  CB  VAL B 344      14.565   3.996  -6.961  1.00  0.00           C  
ATOM   3894  CG1 VAL B 344      15.339   5.260  -7.320  1.00  0.00           C  
ATOM   3895  CG2 VAL B 344      15.079   2.831  -7.816  1.00  0.00           C  
ATOM   3896  N   ASN B 345      12.487   2.492  -5.492  1.00  0.00           N  
ATOM   3897  CA  ASN B 345      11.700   1.267  -5.502  1.00  0.00           C  
ATOM   3898  C   ASN B 345      11.074   1.058  -6.882  1.00  0.00           C  
ATOM   3899  O   ASN B 345      10.570   2.007  -7.495  1.00  0.00           O  
ATOM   3900  CB  ASN B 345      10.678   1.285  -4.349  1.00  0.00           C  
ATOM   3901  CG  ASN B 345       9.551   2.279  -4.542  1.00  0.00           C  
ATOM   3902  OD1 ASN B 345       9.579   3.405  -4.080  1.00  0.00           O  
ATOM   3903  ND2 ASN B 345       8.482   1.877  -5.188  1.00  0.00           N  
ATOM   3904  N   LYS B 346      11.059  -0.192  -7.344  1.00  0.00           N  
ATOM   3905  CA  LYS B 346      10.242  -0.586  -8.489  1.00  0.00           C  
ATOM   3906  C   LYS B 346       8.769  -0.272  -8.204  1.00  0.00           C  
ATOM   3907  O   LYS B 346       8.312  -0.370  -7.064  1.00  0.00           O  
ATOM   3908  CB  LYS B 346      10.492  -2.062  -8.864  1.00  0.00           C  
ATOM   3909  CG  LYS B 346      10.027  -3.072  -7.809  1.00  0.00           C  
ATOM   3910  CD  LYS B 346      10.413  -4.507  -8.196  1.00  0.00           C  
ATOM   3911  CE  LYS B 346       9.940  -5.485  -7.129  1.00  0.00           C  
ATOM   3912  NZ  LYS B 346      10.350  -6.880  -7.430  1.00  0.00           N  
ATOM   3913  N   ASN B 347       8.038   0.125  -9.240  1.00  0.00           N  
ATOM   3914  CA  ASN B 347       6.633   0.475  -9.108  1.00  0.00           C  
ATOM   3915  C   ASN B 347       5.905   0.188 -10.420  1.00  0.00           C  
ATOM   3916  O   ASN B 347       6.373   0.592 -11.479  1.00  0.00           O  
ATOM   3917  CB  ASN B 347       6.532   1.958  -8.716  1.00  0.00           C  
ATOM   3918  CG  ASN B 347       5.213   2.284  -8.047  1.00  0.00           C  
ATOM   3919  OD1 ASN B 347       5.128   2.414  -6.836  1.00  0.00           O  
ATOM   3920  ND2 ASN B 347       4.148   2.423  -8.803  1.00  0.00           N  
ATOM   3921  N   SER B 348       4.751  -0.479 -10.336  1.00  0.00           N  
ATOM   3922  CA  SER B 348       3.886  -0.648 -11.494  1.00  0.00           C  
ATOM   3923  C   SER B 348       3.491   0.714 -12.066  1.00  0.00           C  
ATOM   3924  O   SER B 348       3.270   1.681 -11.326  1.00  0.00           O  
ATOM   3925  CB  SER B 348       2.635  -1.457 -11.138  1.00  0.00           C  
ATOM   3926  OG  SER B 348       3.002  -2.725 -10.622  1.00  0.00           O  
ATOM   3927  N   VAL B 349       3.423   0.785 -13.396  1.00  0.00           N  
ATOM   3928  CA  VAL B 349       2.919   1.941 -14.131  1.00  0.00           C  
ATOM   3929  C   VAL B 349       1.469   1.685 -14.561  1.00  0.00           C  
ATOM   3930  O   VAL B 349       1.018   0.537 -14.505  1.00  0.00           O  
ATOM   3931  CB  VAL B 349       3.839   2.307 -15.314  1.00  0.00           C  
ATOM   3932  CG1 VAL B 349       5.228   2.693 -14.814  1.00  0.00           C  
ATOM   3933  CG2 VAL B 349       3.967   1.187 -16.348  1.00  0.00           C  
ATOM   3934  N   PRO B 350       0.703   2.705 -14.967  1.00  0.00           N  
ATOM   3935  CA  PRO B 350      -0.612   2.486 -15.552  1.00  0.00           C  
ATOM   3936  C   PRO B 350      -0.526   1.544 -16.752  1.00  0.00           C  
ATOM   3937  O   PRO B 350       0.299   1.756 -17.639  1.00  0.00           O  
ATOM   3938  CB  PRO B 350      -1.128   3.870 -15.943  1.00  0.00           C  
ATOM   3939  CG  PRO B 350      -0.360   4.809 -15.009  1.00  0.00           C  
ATOM   3940  CD  PRO B 350       0.994   4.121 -14.883  1.00  0.00           C  
ATOM   3941  N   ASN B 351      -1.379   0.516 -16.776  1.00  0.00           N  
ATOM   3942  CA  ASN B 351      -1.382  -0.523 -17.810  1.00  0.00           C  
ATOM   3943  C   ASN B 351      -0.029  -1.251 -17.939  1.00  0.00           C  
ATOM   3944  O   ASN B 351       0.454  -1.497 -19.039  1.00  0.00           O  
ATOM   3945  CB  ASN B 351      -1.909   0.052 -19.137  1.00  0.00           C  
ATOM   3946  CG  ASN B 351      -3.240   0.754 -19.006  1.00  0.00           C  
ATOM   3947  OD1 ASN B 351      -4.090   0.423 -18.181  1.00  0.00           O  
ATOM   3948  ND2 ASN B 351      -3.472   1.762 -19.819  1.00  0.00           N  
ATOM   3949  N   ASP B 352       0.598  -1.568 -16.810  1.00  0.00           N  
ATOM   3950  CA  ASP B 352       1.899  -2.229 -16.777  1.00  0.00           C  
ATOM   3951  C   ASP B 352       1.834  -3.619 -17.444  1.00  0.00           C  
ATOM   3952  O   ASP B 352       1.073  -4.484 -16.993  1.00  0.00           O  
ATOM   3953  CB  ASP B 352       2.386  -2.332 -15.324  1.00  0.00           C  
ATOM   3954  CG  ASP B 352       3.903  -2.544 -15.232  1.00  0.00           C  
ATOM   3955  OD1 ASP B 352       4.472  -3.306 -16.037  1.00  0.00           O  
ATOM   3956  OD2 ASP B 352       4.543  -1.918 -14.363  1.00  0.00           O  
ATOM   3957  N   PRO B 353       2.630  -3.888 -18.497  1.00  0.00           N  
ATOM   3958  CA  PRO B 353       2.661  -5.192 -19.149  1.00  0.00           C  
ATOM   3959  C   PRO B 353       3.409  -6.259 -18.334  1.00  0.00           C  
ATOM   3960  O   PRO B 353       3.397  -7.433 -18.697  1.00  0.00           O  
ATOM   3961  CB  PRO B 353       3.340  -4.924 -20.498  1.00  0.00           C  
ATOM   3962  CG  PRO B 353       4.303  -3.779 -20.184  1.00  0.00           C  
ATOM   3963  CD  PRO B 353       3.521  -2.950 -19.167  1.00  0.00           C  
ATOM   3964  N   LYS B 354       4.105  -5.872 -17.267  1.00  0.00           N  
ATOM   3965  CA  LYS B 354       4.885  -6.754 -16.401  1.00  0.00           C  
ATOM   3966  C   LYS B 354       4.158  -7.041 -15.090  1.00  0.00           C  
ATOM   3967  O   LYS B 354       3.337  -6.256 -14.618  1.00  0.00           O  
ATOM   3968  CB  LYS B 354       6.287  -6.167 -16.162  1.00  0.00           C  
ATOM   3969  CG  LYS B 354       7.128  -5.976 -17.435  1.00  0.00           C  
ATOM   3970  CD  LYS B 354       7.462  -7.308 -18.107  1.00  0.00           C  
ATOM   3971  CE  LYS B 354       8.445  -7.111 -19.270  1.00  0.00           C  
ATOM   3972  NZ  LYS B 354       8.896  -8.415 -19.826  1.00  0.00           N  
ATOM   3973  N   SER B 355       4.506  -8.171 -14.486  1.00  0.00           N  
ATOM   3974  CA  SER B 355       3.953  -8.546 -13.189  1.00  0.00           C  
ATOM   3975  C   SER B 355       4.323  -7.529 -12.099  1.00  0.00           C  
ATOM   3976  O   SER B 355       5.369  -6.874 -12.192  1.00  0.00           O  
ATOM   3977  CB  SER B 355       4.403  -9.957 -12.797  1.00  0.00           C  
ATOM   3978  OG  SER B 355       5.678  -9.966 -12.177  1.00  0.00           O  
ATOM   3979  N   PRO B 356       3.550  -7.448 -11.006  1.00  0.00           N  
ATOM   3980  CA  PRO B 356       3.846  -6.550  -9.894  1.00  0.00           C  
ATOM   3981  C   PRO B 356       5.197  -6.799  -9.207  1.00  0.00           C  
ATOM   3982  O   PRO B 356       5.712  -5.927  -8.506  1.00  0.00           O  
ATOM   3983  CB  PRO B 356       2.695  -6.745  -8.911  1.00  0.00           C  
ATOM   3984  CG  PRO B 356       1.556  -7.307  -9.751  1.00  0.00           C  
ATOM   3985  CD  PRO B 356       2.279  -8.115 -10.805  1.00  0.00           C  
ATOM   3986  N   PHE B 357       5.808  -7.970  -9.421  1.00  0.00           N  
ATOM   3987  CA  PHE B 357       7.142  -8.306  -8.909  1.00  0.00           C  
ATOM   3988  C   PHE B 357       8.279  -7.810  -9.795  1.00  0.00           C  
ATOM   3989  O   PHE B 357       9.414  -7.696  -9.325  1.00  0.00           O  
ATOM   3990  CB  PHE B 357       7.272  -9.821  -8.774  1.00  0.00           C  
ATOM   3991  CG  PHE B 357       6.359 -10.368  -7.720  1.00  0.00           C  
ATOM   3992  CD1 PHE B 357       6.648 -10.126  -6.358  1.00  0.00           C  
ATOM   3993  CD2 PHE B 357       5.212 -11.090  -8.083  1.00  0.00           C  
ATOM   3994  CE1 PHE B 357       5.797 -10.607  -5.365  1.00  0.00           C  
ATOM   3995  CE2 PHE B 357       4.357 -11.568  -7.089  1.00  0.00           C  
ATOM   3996  CZ  PHE B 357       4.659 -11.328  -5.735  1.00  0.00           C  
ATOM   3997  N   VAL B 358       8.003  -7.545 -11.045  1.00  0.00           N  
ATOM   3998  CA  VAL B 358       8.979  -7.093 -12.037  1.00  0.00           C  
ATOM   3999  C   VAL B 358       8.769  -5.610 -12.301  1.00  0.00           C  
ATOM   4000  O   VAL B 358       9.706  -4.829 -12.162  1.00  0.00           O  
ATOM   4001  CB  VAL B 358       8.884  -7.951 -13.311  1.00  0.00           C  
ATOM   4002  CG1 VAL B 358       9.888  -7.495 -14.371  1.00  0.00           C  
ATOM   4003  CG2 VAL B 358       9.180  -9.427 -13.009  1.00  0.00           C  
ATOM   4004  N   THR B 359       7.544  -5.223 -12.609  1.00  0.00           N  
ATOM   4005  CA  THR B 359       7.088  -3.868 -12.958  1.00  0.00           C  
ATOM   4006  C   THR B 359       7.789  -3.299 -14.202  1.00  0.00           C  
ATOM   4007  O   THR B 359       8.805  -3.816 -14.652  1.00  0.00           O  
ATOM   4008  CB  THR B 359       7.152  -2.882 -11.770  1.00  0.00           C  
ATOM   4009  OG1 THR B 359       8.471  -2.464 -11.522  1.00  0.00           O  
ATOM   4010  CG2 THR B 359       6.599  -3.447 -10.462  1.00  0.00           C  
ATOM   4011  N   SER B 360       7.257  -2.210 -14.746  1.00  0.00           N  
ATOM   4012  CA  SER B 360       7.850  -1.462 -15.851  1.00  0.00           C  
ATOM   4013  C   SER B 360       8.201  -0.030 -15.461  1.00  0.00           C  
ATOM   4014  O   SER B 360       8.300   0.853 -16.308  1.00  0.00           O  
ATOM   4015  CB  SER B 360       6.929  -1.487 -17.069  1.00  0.00           C  
ATOM   4016  OG  SER B 360       6.600  -2.820 -17.398  1.00  0.00           O  
ATOM   4017  N   GLY B 361       8.393   0.226 -14.156  1.00  0.00           N  
ATOM   4018  CA  GLY B 361       8.669   1.566 -13.682  1.00  0.00           C  
ATOM   4019  C   GLY B 361       9.420   1.623 -12.364  1.00  0.00           C  
ATOM   4020  O   GLY B 361       9.583   0.639 -11.641  1.00  0.00           O  
ATOM   4021  N   ILE B 362       9.862   2.835 -12.036  1.00  0.00           N  
ATOM   4022  CA  ILE B 362      10.425   3.182 -10.734  1.00  0.00           C  
ATOM   4023  C   ILE B 362       9.696   4.400 -10.169  1.00  0.00           C  
ATOM   4024  O   ILE B 362       9.348   5.336 -10.893  1.00  0.00           O  
ATOM   4025  CB  ILE B 362      11.956   3.398 -10.786  1.00  0.00           C  
ATOM   4026  CG1 ILE B 362      12.358   4.503 -11.793  1.00  0.00           C  
ATOM   4027  CG2 ILE B 362      12.646   2.062 -11.084  1.00  0.00           C  
ATOM   4028  CD1 ILE B 362      13.843   4.869 -11.767  1.00  0.00           C  
ATOM   4029  N   ARG B 363       9.484   4.410  -8.863  1.00  0.00           N  
ATOM   4030  CA  ARG B 363       9.000   5.579  -8.129  1.00  0.00           C  
ATOM   4031  C   ARG B 363      10.178   6.328  -7.536  1.00  0.00           C  
ATOM   4032  O   ARG B 363      10.991   5.737  -6.828  1.00  0.00           O  
ATOM   4033  CB  ARG B 363       7.985   5.148  -7.065  1.00  0.00           C  
ATOM   4034  CG  ARG B 363       7.285   6.356  -6.434  1.00  0.00           C  
ATOM   4035  CD  ARG B 363       6.294   5.920  -5.338  1.00  0.00           C  
ATOM   4036  NE  ARG B 363       7.009   5.329  -4.197  1.00  0.00           N  
ATOM   4037  CZ  ARG B 363       6.473   4.751  -3.133  1.00  0.00           C  
ATOM   4038  NH1 ARG B 363       5.188   4.666  -2.976  1.00  0.00           N  
ATOM   4039  NH2 ARG B 363       7.254   4.251  -2.215  1.00  0.00           N  
ATOM   4040  N   VAL B 364      10.224   7.634  -7.766  1.00  0.00           N  
ATOM   4041  CA  VAL B 364      11.263   8.544  -7.276  1.00  0.00           C  
ATOM   4042  C   VAL B 364      10.623   9.604  -6.391  1.00  0.00           C  
ATOM   4043  O   VAL B 364       9.607  10.179  -6.755  1.00  0.00           O  
ATOM   4044  CB  VAL B 364      12.025   9.179  -8.455  1.00  0.00           C  
ATOM   4045  CG1 VAL B 364      13.148  10.087  -7.964  1.00  0.00           C  
ATOM   4046  CG2 VAL B 364      12.646   8.113  -9.364  1.00  0.00           C  
ATOM   4047  N   GLY B 365      11.218   9.872  -5.224  1.00  0.00           N  
ATOM   4048  CA  GLY B 365      10.757  10.910  -4.315  1.00  0.00           C  
ATOM   4049  C   GLY B 365      11.914  11.719  -3.727  1.00  0.00           C  
ATOM   4050  O   GLY B 365      12.965  11.179  -3.389  1.00  0.00           O  
ATOM   4051  N   THR B 366      11.704  13.011  -3.569  1.00  0.00           N  
ATOM   4052  CA  THR B 366      12.749  13.968  -3.170  1.00  0.00           C  
ATOM   4053  C   THR B 366      12.822  14.332  -1.681  1.00  0.00           C  
ATOM   4054  O   THR B 366      13.706  15.121  -1.325  1.00  0.00           O  
ATOM   4055  CB  THR B 366      12.666  15.241  -4.015  1.00  0.00           C  
ATOM   4056  OG1 THR B 366      11.407  15.841  -3.856  1.00  0.00           O  
ATOM   4057  CG2 THR B 366      12.867  14.959  -5.500  1.00  0.00           C  
ATOM   4058  N   PRO B 367      11.973  13.828  -0.757  1.00  0.00           N  
ATOM   4059  CA  PRO B 367      12.009  14.253   0.640  1.00  0.00           C  
ATOM   4060  C   PRO B 367      13.362  14.032   1.325  1.00  0.00           C  
ATOM   4061  O   PRO B 367      13.873  14.945   1.968  1.00  0.00           O  
ATOM   4062  CB  PRO B 367      10.879  13.492   1.344  1.00  0.00           C  
ATOM   4063  CG  PRO B 367       9.893  13.236   0.216  1.00  0.00           C  
ATOM   4064  CD  PRO B 367      10.800  12.992  -0.986  1.00  0.00           C  
ATOM   4065  N   ALA B 368      13.959  12.848   1.157  1.00  0.00           N  
ATOM   4066  CA  ALA B 368      15.202  12.485   1.831  1.00  0.00           C  
ATOM   4067  C   ALA B 368      16.406  13.290   1.315  1.00  0.00           C  
ATOM   4068  O   ALA B 368      17.122  13.905   2.106  1.00  0.00           O  
ATOM   4069  CB  ALA B 368      15.395  10.974   1.687  1.00  0.00           C  
ATOM   4070  N   ILE B 369      16.595  13.384  -0.011  1.00  0.00           N  
ATOM   4071  CA  ILE B 369      17.692  14.164  -0.595  1.00  0.00           C  
ATOM   4072  C   ILE B 369      17.577  15.657  -0.259  1.00  0.00           C  
ATOM   4073  O   ILE B 369      18.578  16.303   0.039  1.00  0.00           O  
ATOM   4074  CB  ILE B 369      17.823  13.964  -2.119  1.00  0.00           C  
ATOM   4075  CG1 ILE B 369      16.557  14.366  -2.897  1.00  0.00           C  
ATOM   4076  CG2 ILE B 369      18.210  12.495  -2.405  1.00  0.00           C  
ATOM   4077  CD1 ILE B 369      16.778  14.505  -4.418  1.00  0.00           C  
ATOM   4078  N   THR B 370      16.360  16.195  -0.218  1.00  0.00           N  
ATOM   4079  CA  THR B 370      16.127  17.591   0.160  1.00  0.00           C  
ATOM   4080  C   THR B 370      16.426  17.805   1.642  1.00  0.00           C  
ATOM   4081  O   THR B 370      16.992  18.827   2.021  1.00  0.00           O  
ATOM   4082  CB  THR B 370      14.691  18.016  -0.158  1.00  0.00           C  
ATOM   4083  OG1 THR B 370      14.367  17.698  -1.486  1.00  0.00           O  
ATOM   4084  CG2 THR B 370      14.499  19.517   0.001  1.00  0.00           C  
ATOM   4085  N   ARG B 371      16.106  16.827   2.483  1.00  0.00           N  
ATOM   4086  CA  ARG B 371      16.369  16.880   3.921  1.00  0.00           C  
ATOM   4087  C   ARG B 371      17.860  16.938   4.245  1.00  0.00           C  
ATOM   4088  O   ARG B 371      18.227  17.605   5.203  1.00  0.00           O  
ATOM   4089  CB  ARG B 371      15.693  15.678   4.595  1.00  0.00           C  
ATOM   4090  CG  ARG B 371      15.664  15.737   6.131  1.00  0.00           C  
ATOM   4091  CD  ARG B 371      14.787  16.875   6.646  1.00  0.00           C  
ATOM   4092  NE  ARG B 371      14.529  16.723   8.089  1.00  0.00           N  
ATOM   4093  CZ  ARG B 371      13.798  17.525   8.849  1.00  0.00           C  
ATOM   4094  NH1 ARG B 371      13.270  18.617   8.376  1.00  0.00           N  
ATOM   4095  NH2 ARG B 371      13.590  17.229  10.089  1.00  0.00           N  
ATOM   4096  N   ARG B 372      18.699  16.297   3.434  1.00  0.00           N  
ATOM   4097  CA  ARG B 372      20.167  16.350   3.581  1.00  0.00           C  
ATOM   4098  C   ARG B 372      20.840  17.521   2.848  1.00  0.00           C  
ATOM   4099  O   ARG B 372      22.057  17.618   2.878  1.00  0.00           O  
ATOM   4100  CB  ARG B 372      20.775  14.976   3.242  1.00  0.00           C  
ATOM   4101  CG  ARG B 372      20.901  14.717   1.735  1.00  0.00           C  
ATOM   4102  CD  ARG B 372      21.393  13.292   1.427  1.00  0.00           C  
ATOM   4103  NE  ARG B 372      22.741  13.017   1.966  1.00  0.00           N  
ATOM   4104  CZ  ARG B 372      23.355  11.847   1.983  1.00  0.00           C  
ATOM   4105  NH1 ARG B 372      22.831  10.784   1.459  1.00  0.00           N  
ATOM   4106  NH2 ARG B 372      24.511  11.717   2.536  1.00  0.00           N  
ATOM   4107  N   GLY B 373      20.068  18.409   2.210  1.00  0.00           N  
ATOM   4108  CA  GLY B 373      20.569  19.677   1.669  1.00  0.00           C  
ATOM   4109  C   GLY B 373      20.606  19.819   0.149  1.00  0.00           C  
ATOM   4110  O   GLY B 373      21.000  20.879  -0.329  1.00  0.00           O  
ATOM   4111  N   PHE B 374      20.181  18.809  -0.619  1.00  0.00           N  
ATOM   4112  CA  PHE B 374      20.132  18.907  -2.074  1.00  0.00           C  
ATOM   4113  C   PHE B 374      19.138  19.982  -2.513  1.00  0.00           C  
ATOM   4114  O   PHE B 374      18.023  20.084  -2.001  1.00  0.00           O  
ATOM   4115  CB  PHE B 374      19.766  17.562  -2.712  1.00  0.00           C  
ATOM   4116  CG  PHE B 374      20.854  16.497  -2.781  1.00  0.00           C  
ATOM   4117  CD1 PHE B 374      21.820  16.351  -1.768  1.00  0.00           C  
ATOM   4118  CD2 PHE B 374      20.874  15.608  -3.872  1.00  0.00           C  
ATOM   4119  CE1 PHE B 374      22.784  15.338  -1.844  1.00  0.00           C  
ATOM   4120  CE2 PHE B 374      21.834  14.588  -3.945  1.00  0.00           C  
ATOM   4121  CZ  PHE B 374      22.791  14.451  -2.933  1.00  0.00           C  
ATOM   4122  N   LYS B 375      19.544  20.764  -3.517  1.00  0.00           N  
ATOM   4123  CA  LYS B 375      18.720  21.756  -4.204  1.00  0.00           C  
ATOM   4124  C   LYS B 375      18.517  21.362  -5.665  1.00  0.00           C  
ATOM   4125  O   LYS B 375      18.824  20.234  -6.061  1.00  0.00           O  
ATOM   4126  CB  LYS B 375      19.348  23.146  -4.034  1.00  0.00           C  
ATOM   4127  CG  LYS B 375      19.385  23.572  -2.564  1.00  0.00           C  
ATOM   4128  CD  LYS B 375      19.797  25.031  -2.449  1.00  0.00           C  
ATOM   4129  CE  LYS B 375      19.814  25.427  -0.971  1.00  0.00           C  
ATOM   4130  NZ  LYS B 375      20.161  26.850  -0.808  1.00  0.00           N  
ATOM   4131  N   GLU B 376      17.993  22.270  -6.484  1.00  0.00           N  
ATOM   4132  CA  GLU B 376      17.704  21.994  -7.891  1.00  0.00           C  
ATOM   4133  C   GLU B 376      18.953  21.563  -8.677  1.00  0.00           C  
ATOM   4134  O   GLU B 376      18.854  20.691  -9.536  1.00  0.00           O  
ATOM   4135  CB  GLU B 376      17.065  23.225  -8.559  1.00  0.00           C  
ATOM   4136  CG  GLU B 376      15.694  23.651  -7.991  1.00  0.00           C  
ATOM   4137  CD  GLU B 376      15.758  24.787  -6.957  1.00  0.00           C  
ATOM   4138  OE1 GLU B 376      14.962  25.750  -7.069  1.00  0.00           O  
ATOM   4139  OE2 GLU B 376      16.581  24.732  -6.021  1.00  0.00           O  
ATOM   4140  N   ALA B 377      20.126  22.133  -8.388  1.00  0.00           N  
ATOM   4141  CA  ALA B 377      21.359  21.791  -9.081  1.00  0.00           C  
ATOM   4142  C   ALA B 377      21.776  20.336  -8.803  1.00  0.00           C  
ATOM   4143  O   ALA B 377      21.952  19.564  -9.744  1.00  0.00           O  
ATOM   4144  CB  ALA B 377      22.455  22.794  -8.686  1.00  0.00           C  
ATOM   4145  N   GLU B 378      21.841  19.949  -7.537  1.00  0.00           N  
ATOM   4146  CA  GLU B 378      22.193  18.581  -7.135  1.00  0.00           C  
ATOM   4147  C   GLU B 378      21.120  17.575  -7.573  1.00  0.00           C  
ATOM   4148  O   GLU B 378      21.442  16.483  -8.032  1.00  0.00           O  
ATOM   4149  CB  GLU B 378      22.396  18.495  -5.611  1.00  0.00           C  
ATOM   4150  CG  GLU B 378      23.524  19.375  -5.035  1.00  0.00           C  
ATOM   4151  CD  GLU B 378      23.183  20.872  -4.920  1.00  0.00           C  
ATOM   4152  OE1 GLU B 378      24.124  21.687  -4.795  1.00  0.00           O  
ATOM   4153  OE2 GLU B 378      21.985  21.231  -4.938  1.00  0.00           O  
ATOM   4154  N   ALA B 379      19.839  17.963  -7.503  1.00  0.00           N  
ATOM   4155  CA  ALA B 379      18.745  17.115  -7.954  1.00  0.00           C  
ATOM   4156  C   ALA B 379      18.796  16.857  -9.471  1.00  0.00           C  
ATOM   4157  O   ALA B 379      18.569  15.728  -9.913  1.00  0.00           O  
ATOM   4158  CB  ALA B 379      17.418  17.770  -7.534  1.00  0.00           C  
ATOM   4159  N   LYS B 380      19.137  17.869 -10.281  1.00  0.00           N  
ATOM   4160  CA  LYS B 380      19.348  17.715 -11.732  1.00  0.00           C  
ATOM   4161  C   LYS B 380      20.563  16.847 -12.040  1.00  0.00           C  
ATOM   4162  O   LYS B 380      20.487  15.989 -12.907  1.00  0.00           O  
ATOM   4163  CB  LYS B 380      19.478  19.083 -12.419  1.00  0.00           C  
ATOM   4164  CG  LYS B 380      18.114  19.771 -12.576  1.00  0.00           C  
ATOM   4165  CD  LYS B 380      18.186  21.055 -13.421  1.00  0.00           C  
ATOM   4166  CE  LYS B 380      16.743  21.568 -13.604  1.00  0.00           C  
ATOM   4167  NZ  LYS B 380      16.540  22.362 -14.854  1.00  0.00           N  
ATOM   4168  N   GLU B 381      21.669  17.062 -11.325  1.00  0.00           N  
ATOM   4169  CA  GLU B 381      22.881  16.261 -11.499  1.00  0.00           C  
ATOM   4170  C   GLU B 381      22.614  14.785 -11.181  1.00  0.00           C  
ATOM   4171  O   GLU B 381      22.937  13.910 -11.989  1.00  0.00           O  
ATOM   4172  CB  GLU B 381      24.007  16.851 -10.633  1.00  0.00           C  
ATOM   4173  CG  GLU B 381      25.379  16.344 -11.086  1.00  0.00           C  
ATOM   4174  CD  GLU B 381      26.571  16.906 -10.286  1.00  0.00           C  
ATOM   4175  OE1 GLU B 381      27.715  16.762 -10.790  1.00  0.00           O  
ATOM   4176  OE2 GLU B 381      26.374  17.434  -9.173  1.00  0.00           O  
ATOM   4177  N   LEU B 382      21.915  14.510 -10.069  1.00  0.00           N  
ATOM   4178  CA  LEU B 382      21.482  13.170  -9.683  1.00  0.00           C  
ATOM   4179  C   LEU B 382      20.578  12.529 -10.741  1.00  0.00           C  
ATOM   4180  O   LEU B 382      20.821  11.389 -11.135  1.00  0.00           O  
ATOM   4181  CB  LEU B 382      20.776  13.266  -8.321  1.00  0.00           C  
ATOM   4182  CG  LEU B 382      20.092  11.963  -7.869  1.00  0.00           C  
ATOM   4183  CD1 LEU B 382      21.077  10.811  -7.718  1.00  0.00           C  
ATOM   4184  CD2 LEU B 382      19.403  12.210  -6.536  1.00  0.00           C  
ATOM   4185  N   ALA B 383      19.559  13.238 -11.227  1.00  0.00           N  
ATOM   4186  CA  ALA B 383      18.686  12.722 -12.278  1.00  0.00           C  
ATOM   4187  C   ALA B 383      19.475  12.381 -13.556  1.00  0.00           C  
ATOM   4188  O   ALA B 383      19.224  11.360 -14.186  1.00  0.00           O  
ATOM   4189  CB  ALA B 383      17.575  13.736 -12.546  1.00  0.00           C  
ATOM   4190  N   GLY B 384      20.480  13.193 -13.895  1.00  0.00           N  
ATOM   4191  CA  GLY B 384      21.416  12.916 -14.985  1.00  0.00           C  
ATOM   4192  C   GLY B 384      22.175  11.609 -14.781  1.00  0.00           C  
ATOM   4193  O   GLY B 384      22.206  10.778 -15.683  1.00  0.00           O  
ATOM   4194  N   TRP B 385      22.718  11.381 -13.581  1.00  0.00           N  
ATOM   4195  CA  TRP B 385      23.406  10.133 -13.250  1.00  0.00           C  
ATOM   4196  C   TRP B 385      22.480   8.913 -13.305  1.00  0.00           C  
ATOM   4197  O   TRP B 385      22.889   7.863 -13.793  1.00  0.00           O  
ATOM   4198  CB  TRP B 385      24.034  10.217 -11.862  1.00  0.00           C  
ATOM   4199  CG  TRP B 385      25.017  11.314 -11.637  1.00  0.00           C  
ATOM   4200  CD1 TRP B 385      25.658  12.029 -12.584  1.00  0.00           C  
ATOM   4201  CD2 TRP B 385      25.446  11.864 -10.357  1.00  0.00           C  
ATOM   4202  NE1 TRP B 385      26.453  12.994 -11.977  1.00  0.00           N  
ATOM   4203  CE2 TRP B 385      26.347  12.928 -10.619  1.00  0.00           C  
ATOM   4204  CE3 TRP B 385      25.155  11.551  -9.013  1.00  0.00           C  
ATOM   4205  CZ2 TRP B 385      26.932  13.677  -9.576  1.00  0.00           C  
ATOM   4206  CZ3 TRP B 385      25.746  12.302  -7.977  1.00  0.00           C  
ATOM   4207  CH2 TRP B 385      26.616  13.357  -8.260  1.00  0.00           C  
ATOM   4208  N   MET B 386      21.239   9.056 -12.853  1.00  0.00           N  
ATOM   4209  CA  MET B 386      20.238   7.994 -12.960  1.00  0.00           C  
ATOM   4210  C   MET B 386      19.982   7.645 -14.424  1.00  0.00           C  
ATOM   4211  O   MET B 386      19.993   6.472 -14.783  1.00  0.00           O  
ATOM   4212  CB  MET B 386      18.932   8.417 -12.280  1.00  0.00           C  
ATOM   4213  CG  MET B 386      19.071   8.569 -10.771  1.00  0.00           C  
ATOM   4214  SD  MET B 386      17.579   9.214  -9.954  1.00  0.00           S  
ATOM   4215  CE  MET B 386      16.491   7.782 -10.136  1.00  0.00           C  
ATOM   4216  N   CYS B 387      19.830   8.656 -15.296  1.00  0.00           N  
ATOM   4217  CA  CYS B 387      19.686   8.443 -16.729  1.00  0.00           C  
ATOM   4218  C   CYS B 387      20.927   7.778 -17.342  1.00  0.00           C  
ATOM   4219  O   CYS B 387      20.773   6.887 -18.164  1.00  0.00           O  
ATOM   4220  CB  CYS B 387      19.368   9.766 -17.427  1.00  0.00           C  
ATOM   4221  SG  CYS B 387      17.768  10.436 -16.877  1.00  0.00           S  
ATOM   4222  N   ASP B 388      22.142   8.143 -16.913  1.00  0.00           N  
ATOM   4223  CA  ASP B 388      23.379   7.500 -17.388  1.00  0.00           C  
ATOM   4224  C   ASP B 388      23.404   5.998 -17.071  1.00  0.00           C  
ATOM   4225  O   ASP B 388      23.818   5.193 -17.911  1.00  0.00           O  
ATOM   4226  CB  ASP B 388      24.624   8.155 -16.759  1.00  0.00           C  
ATOM   4227  CG  ASP B 388      24.895   9.615 -17.151  1.00  0.00           C  
ATOM   4228  OD1 ASP B 388      24.398  10.074 -18.201  1.00  0.00           O  
ATOM   4229  OD2 ASP B 388      25.663  10.274 -16.404  1.00  0.00           O  
ATOM   4230  N   VAL B 389      22.938   5.608 -15.876  1.00  0.00           N  
ATOM   4231  CA  VAL B 389      22.814   4.200 -15.485  1.00  0.00           C  
ATOM   4232  C   VAL B 389      21.753   3.495 -16.326  1.00  0.00           C  
ATOM   4233  O   VAL B 389      22.024   2.434 -16.878  1.00  0.00           O  
ATOM   4234  CB  VAL B 389      22.501   4.053 -13.980  1.00  0.00           C  
ATOM   4235  CG1 VAL B 389      22.178   2.612 -13.573  1.00  0.00           C  
ATOM   4236  CG2 VAL B 389      23.695   4.504 -13.134  1.00  0.00           C  
ATOM   4237  N   LEU B 390      20.569   4.087 -16.479  1.00  0.00           N  
ATOM   4238  CA  LEU B 390      19.462   3.489 -17.236  1.00  0.00           C  
ATOM   4239  C   LEU B 390      19.774   3.367 -18.743  1.00  0.00           C  
ATOM   4240  O   LEU B 390      19.404   2.377 -19.362  1.00  0.00           O  
ATOM   4241  CB  LEU B 390      18.189   4.311 -17.009  1.00  0.00           C  
ATOM   4242  CG  LEU B 390      17.647   4.310 -15.561  1.00  0.00           C  
ATOM   4243  CD1 LEU B 390      16.488   5.300 -15.444  1.00  0.00           C  
ATOM   4244  CD2 LEU B 390      17.150   2.939 -15.130  1.00  0.00           C  
ATOM   4245  N   ASP B 391      20.497   4.330 -19.319  1.00  0.00           N  
ATOM   4246  CA  ASP B 391      20.944   4.303 -20.720  1.00  0.00           C  
ATOM   4247  C   ASP B 391      21.966   3.174 -20.972  1.00  0.00           C  
ATOM   4248  O   ASP B 391      22.105   2.701 -22.103  1.00  0.00           O  
ATOM   4249  CB  ASP B 391      21.593   5.653 -21.097  1.00  0.00           C  
ATOM   4250  CG  ASP B 391      20.650   6.867 -21.202  1.00  0.00           C  
ATOM   4251  OD1 ASP B 391      19.416   6.701 -21.262  1.00  0.00           O  
ATOM   4252  OD2 ASP B 391      21.163   8.013 -21.269  1.00  0.00           O  
ATOM   4253  N   SER B 392      22.688   2.757 -19.938  1.00  0.00           N  
ATOM   4254  CA  SER B 392      23.761   1.760 -20.014  1.00  0.00           C  
ATOM   4255  C   SER B 392      23.666   0.734 -18.884  1.00  0.00           C  
ATOM   4256  O   SER B 392      24.653   0.434 -18.210  1.00  0.00           O  
ATOM   4257  CB  SER B 392      25.130   2.449 -20.035  1.00  0.00           C  
ATOM   4258  OG  SER B 392      25.238   3.340 -21.135  1.00  0.00           O  
ATOM   4259  N   ILE B 393      22.476   0.176 -18.670  1.00  0.00           N  
ATOM   4260  CA  ILE B 393      22.135  -0.632 -17.489  1.00  0.00           C  
ATOM   4261  C   ILE B 393      23.003  -1.881 -17.285  1.00  0.00           C  
ATOM   4262  O   ILE B 393      23.156  -2.360 -16.162  1.00  0.00           O  
ATOM   4263  CB  ILE B 393      20.630  -0.968 -17.548  1.00  0.00           C  
ATOM   4264  CG1 ILE B 393      20.096  -1.330 -16.157  1.00  0.00           C  
ATOM   4265  CG2 ILE B 393      20.323  -2.062 -18.592  1.00  0.00           C  
ATOM   4266  CD1 ILE B 393      18.564  -1.298 -16.063  1.00  0.00           C  
ATOM   4267  N   ASN B 394      23.624  -2.385 -18.365  1.00  0.00           N  
ATOM   4268  CA  ASN B 394      24.518  -3.543 -18.340  1.00  0.00           C  
ATOM   4269  C   ASN B 394      26.012  -3.168 -18.339  1.00  0.00           C  
ATOM   4270  O   ASN B 394      26.863  -4.050 -18.381  1.00  0.00           O  
ATOM   4271  CB  ASN B 394      24.158  -4.465 -19.517  1.00  0.00           C  
ATOM   4272  CG  ASN B 394      22.739  -5.021 -19.419  1.00  0.00           C  
ATOM   4273  OD1 ASN B 394      22.276  -5.416 -18.371  1.00  0.00           O  
ATOM   4274  ND2 ASN B 394      22.021  -5.069 -20.511  1.00  0.00           N  
ATOM   4275  N   ASP B 395      26.350  -1.868 -18.319  1.00  0.00           N  
ATOM   4276  CA  ASP B 395      27.733  -1.407 -18.292  1.00  0.00           C  
ATOM   4277  C   ASP B 395      28.185  -1.137 -16.848  1.00  0.00           C  
ATOM   4278  O   ASP B 395      27.987  -0.049 -16.292  1.00  0.00           O  
ATOM   4279  CB  ASP B 395      27.918  -0.196 -19.223  1.00  0.00           C  
ATOM   4280  CG  ASP B 395      29.384   0.223 -19.402  1.00  0.00           C  
ATOM   4281  OD1 ASP B 395      30.241  -0.194 -18.592  1.00  0.00           O  
ATOM   4282  OD2 ASP B 395      29.660   0.990 -20.354  1.00  0.00           O  
ATOM   4283  N   GLU B 396      28.832  -2.122 -16.243  1.00  0.00           N  
ATOM   4284  CA  GLU B 396      29.350  -2.013 -14.876  1.00  0.00           C  
ATOM   4285  C   GLU B 396      30.372  -0.878 -14.711  1.00  0.00           C  
ATOM   4286  O   GLU B 396      30.479  -0.300 -13.634  1.00  0.00           O  
ATOM   4287  CB  GLU B 396      29.956  -3.360 -14.440  1.00  0.00           C  
ATOM   4288  CG  GLU B 396      28.896  -4.451 -14.182  1.00  0.00           C  
ATOM   4289  CD  GLU B 396      27.912  -4.085 -13.042  1.00  0.00           C  
ATOM   4290  OE1 GLU B 396      26.714  -4.455 -13.131  1.00  0.00           O  
ATOM   4291  OE2 GLU B 396      28.328  -3.411 -12.086  1.00  0.00           O  
ATOM   4292  N   ALA B 397      31.093  -0.480 -15.763  1.00  0.00           N  
ATOM   4293  CA  ALA B 397      32.013   0.648 -15.689  1.00  0.00           C  
ATOM   4294  C   ALA B 397      31.274   1.994 -15.542  1.00  0.00           C  
ATOM   4295  O   ALA B 397      31.763   2.910 -14.863  1.00  0.00           O  
ATOM   4296  CB  ALA B 397      32.913   0.646 -16.931  1.00  0.00           C  
ATOM   4297  N   VAL B 398      30.094   2.128 -16.152  1.00  0.00           N  
ATOM   4298  CA  VAL B 398      29.212   3.290 -15.945  1.00  0.00           C  
ATOM   4299  C   VAL B 398      28.679   3.288 -14.518  1.00  0.00           C  
ATOM   4300  O   VAL B 398      28.789   4.303 -13.840  1.00  0.00           O  
ATOM   4301  CB  VAL B 398      28.069   3.340 -16.966  1.00  0.00           C  
ATOM   4302  CG1 VAL B 398      27.070   4.458 -16.670  1.00  0.00           C  
ATOM   4303  CG2 VAL B 398      28.630   3.594 -18.373  1.00  0.00           C  
ATOM   4304  N   ILE B 399      28.172   2.151 -14.048  1.00  0.00           N  
ATOM   4305  CA  ILE B 399      27.613   2.007 -12.700  1.00  0.00           C  
ATOM   4306  C   ILE B 399      28.652   2.355 -11.635  1.00  0.00           C  
ATOM   4307  O   ILE B 399      28.391   3.190 -10.772  1.00  0.00           O  
ATOM   4308  CB  ILE B 399      27.023   0.586 -12.514  1.00  0.00           C  
ATOM   4309  CG1 ILE B 399      25.822   0.397 -13.473  1.00  0.00           C  
ATOM   4310  CG2 ILE B 399      26.594   0.357 -11.061  1.00  0.00           C  
ATOM   4311  CD1 ILE B 399      25.240  -1.019 -13.488  1.00  0.00           C  
ATOM   4312  N   GLU B 400      29.865   1.821 -11.737  1.00  0.00           N  
ATOM   4313  CA  GLU B 400      30.946   2.087 -10.784  1.00  0.00           C  
ATOM   4314  C   GLU B 400      31.387   3.564 -10.803  1.00  0.00           C  
ATOM   4315  O   GLU B 400      31.632   4.175  -9.760  1.00  0.00           O  
ATOM   4316  CB  GLU B 400      32.125   1.144 -11.096  1.00  0.00           C  
ATOM   4317  CG  GLU B 400      32.996   0.825  -9.871  1.00  0.00           C  
ATOM   4318  CD  GLU B 400      32.279  -0.023  -8.793  1.00  0.00           C  
ATOM   4319  OE1 GLU B 400      32.767  -0.060  -7.635  1.00  0.00           O  
ATOM   4320  OE2 GLU B 400      31.216  -0.602  -9.077  1.00  0.00           O  
ATOM   4321  N   ARG B 401      31.418   4.190 -11.991  1.00  0.00           N  
ATOM   4322  CA  ARG B 401      31.709   5.626 -12.116  1.00  0.00           C  
ATOM   4323  C   ARG B 401      30.640   6.487 -11.430  1.00  0.00           C  
ATOM   4324  O   ARG B 401      30.986   7.479 -10.780  1.00  0.00           O  
ATOM   4325  CB  ARG B 401      31.848   5.982 -13.601  1.00  0.00           C  
ATOM   4326  CG  ARG B 401      32.244   7.449 -13.822  1.00  0.00           C  
ATOM   4327  CD  ARG B 401      32.321   7.767 -15.320  1.00  0.00           C  
ATOM   4328  NE  ARG B 401      30.986   7.761 -15.950  1.00  0.00           N  
ATOM   4329  CZ  ARG B 401      30.682   7.382 -17.180  1.00  0.00           C  
ATOM   4330  NH1 ARG B 401      31.588   6.959 -18.017  1.00  0.00           N  
ATOM   4331  NH2 ARG B 401      29.452   7.418 -17.594  1.00  0.00           N  
ATOM   4332  N   ILE B 402      29.367   6.137 -11.574  1.00  0.00           N  
ATOM   4333  CA  ILE B 402      28.260   6.844 -10.918  1.00  0.00           C  
ATOM   4334  C   ILE B 402      28.299   6.625  -9.409  1.00  0.00           C  
ATOM   4335  O   ILE B 402      28.187   7.606  -8.668  1.00  0.00           O  
ATOM   4336  CB  ILE B 402      26.900   6.469 -11.546  1.00  0.00           C  
ATOM   4337  CG1 ILE B 402      26.787   6.882 -13.031  1.00  0.00           C  
ATOM   4338  CG2 ILE B 402      25.742   7.089 -10.746  1.00  0.00           C  
ATOM   4339  CD1 ILE B 402      27.063   8.349 -13.367  1.00  0.00           C  
ATOM   4340  N   LYS B 403      28.573   5.413  -8.938  1.00  0.00           N  
ATOM   4341  CA  LYS B 403      28.766   5.132  -7.514  1.00  0.00           C  
ATOM   4342  C   LYS B 403      29.839   6.021  -6.886  1.00  0.00           C  
ATOM   4343  O   LYS B 403      29.613   6.591  -5.824  1.00  0.00           O  
ATOM   4344  CB  LYS B 403      29.114   3.646  -7.355  1.00  0.00           C  
ATOM   4345  CG  LYS B 403      29.217   3.218  -5.884  1.00  0.00           C  
ATOM   4346  CD  LYS B 403      29.602   1.745  -5.859  1.00  0.00           C  
ATOM   4347  CE  LYS B 403      29.795   1.224  -4.447  1.00  0.00           C  
ATOM   4348  NZ  LYS B 403      30.274  -0.175  -4.520  1.00  0.00           N  
ATOM   4349  N   GLY B 404      30.957   6.221  -7.562  1.00  0.00           N  
ATOM   4350  CA  GLY B 404      32.010   7.136  -7.099  1.00  0.00           C  
ATOM   4351  C   GLY B 404      31.518   8.580  -6.945  1.00  0.00           C  
ATOM   4352  O   GLY B 404      31.831   9.238  -5.948  1.00  0.00           O  
ATOM   4353  N   LYS B 405      30.700   9.074  -7.883  1.00  0.00           N  
ATOM   4354  CA  LYS B 405      30.087  10.407  -7.787  1.00  0.00           C  
ATOM   4355  C   LYS B 405      29.060  10.500  -6.654  1.00  0.00           C  
ATOM   4356  O   LYS B 405      28.986  11.525  -5.983  1.00  0.00           O  
ATOM   4357  CB  LYS B 405      29.402  10.772  -9.105  1.00  0.00           C  
ATOM   4358  CG  LYS B 405      30.376  10.980 -10.282  1.00  0.00           C  
ATOM   4359  CD  LYS B 405      29.546  11.351 -11.508  1.00  0.00           C  
ATOM   4360  CE  LYS B 405      30.400  11.754 -12.701  1.00  0.00           C  
ATOM   4361  NZ  LYS B 405      29.531  12.318 -13.766  1.00  0.00           N  
ATOM   4362  N   VAL B 406      28.285   9.442  -6.447  1.00  0.00           N  
ATOM   4363  CA  VAL B 406      27.302   9.350  -5.360  1.00  0.00           C  
ATOM   4364  C   VAL B 406      27.991   9.398  -3.997  1.00  0.00           C  
ATOM   4365  O   VAL B 406      27.594  10.194  -3.159  1.00  0.00           O  
ATOM   4366  CB  VAL B 406      26.438   8.077  -5.507  1.00  0.00           C  
ATOM   4367  CG1 VAL B 406      25.604   7.787  -4.260  1.00  0.00           C  
ATOM   4368  CG2 VAL B 406      25.480   8.233  -6.694  1.00  0.00           C  
ATOM   4369  N   LEU B 407      29.064   8.632  -3.805  1.00  0.00           N  
ATOM   4370  CA  LEU B 407      29.834   8.657  -2.567  1.00  0.00           C  
ATOM   4371  C   LEU B 407      30.422  10.055  -2.290  1.00  0.00           C  
ATOM   4372  O   LEU B 407      30.332  10.540  -1.164  1.00  0.00           O  
ATOM   4373  CB  LEU B 407      30.952   7.598  -2.644  1.00  0.00           C  
ATOM   4374  CG  LEU B 407      30.452   6.140  -2.583  1.00  0.00           C  
ATOM   4375  CD1 LEU B 407      31.613   5.190  -2.876  1.00  0.00           C  
ATOM   4376  CD2 LEU B 407      29.890   5.785  -1.209  1.00  0.00           C  
ATOM   4377  N   ASP B 408      30.946  10.745  -3.311  1.00  0.00           N  
ATOM   4378  CA  ASP B 408      31.481  12.108  -3.182  1.00  0.00           C  
ATOM   4379  C   ASP B 408      30.397  13.120  -2.772  1.00  0.00           C  
ATOM   4380  O   ASP B 408      30.576  13.891  -1.825  1.00  0.00           O  
ATOM   4381  CB  ASP B 408      32.139  12.523  -4.498  1.00  0.00           C  
ATOM   4382  CG  ASP B 408      32.676  13.950  -4.414  1.00  0.00           C  
ATOM   4383  OD1 ASP B 408      33.723  14.140  -3.764  1.00  0.00           O  
ATOM   4384  OD2 ASP B 408      32.015  14.864  -4.969  1.00  0.00           O  
ATOM   4385  N   ILE B 409      29.225  13.106  -3.435  1.00  0.00           N  
ATOM   4386  CA  ILE B 409      28.148  14.037  -3.081  1.00  0.00           C  
ATOM   4387  C   ILE B 409      27.542  13.720  -1.709  1.00  0.00           C  
ATOM   4388  O   ILE B 409      27.220  14.645  -0.959  1.00  0.00           O  
ATOM   4389  CB  ILE B 409      27.097  14.152  -4.205  1.00  0.00           C  
ATOM   4390  CG1 ILE B 409      26.318  15.471  -4.060  1.00  0.00           C  
ATOM   4391  CG2 ILE B 409      26.146  12.943  -4.256  1.00  0.00           C  
ATOM   4392  CD1 ILE B 409      25.455  15.820  -5.288  1.00  0.00           C  
ATOM   4393  N   CYS B 410      27.459  12.449  -1.328  1.00  0.00           N  
ATOM   4394  CA  CYS B 410      27.025  12.029   0.006  1.00  0.00           C  
ATOM   4395  C   CYS B 410      27.975  12.540   1.100  1.00  0.00           C  
ATOM   4396  O   CYS B 410      27.500  13.034   2.122  1.00  0.00           O  
ATOM   4397  CB  CYS B 410      26.910  10.504   0.051  1.00  0.00           C  
ATOM   4398  SG  CYS B 410      25.405   9.972  -0.825  1.00  0.00           S  
ATOM   4399  N   ALA B 411      29.284  12.503   0.866  1.00  0.00           N  
ATOM   4400  CA  ALA B 411      30.272  13.055   1.794  1.00  0.00           C  
ATOM   4401  C   ALA B 411      30.175  14.586   1.921  1.00  0.00           C  
ATOM   4402  O   ALA B 411      30.390  15.137   3.001  1.00  0.00           O  
ATOM   4403  CB  ALA B 411      31.662  12.607   1.337  1.00  0.00           C  
ATOM   4404  N   ARG B 412      29.802  15.295   0.835  1.00  0.00           N  
ATOM   4405  CA  ARG B 412      29.590  16.755   0.849  1.00  0.00           C  
ATOM   4406  C   ARG B 412      28.285  17.176   1.530  1.00  0.00           C  
ATOM   4407  O   ARG B 412      28.210  18.287   2.049  1.00  0.00           O  
ATOM   4408  CB  ARG B 412      29.644  17.297  -0.584  1.00  0.00           C  
ATOM   4409  CG  ARG B 412      31.068  17.281  -1.138  1.00  0.00           C  
ATOM   4410  CD  ARG B 412      31.163  17.966  -2.507  1.00  0.00           C  
ATOM   4411  NE  ARG B 412      30.627  17.133  -3.592  1.00  0.00           N  
ATOM   4412  CZ  ARG B 412      29.786  17.476  -4.544  1.00  0.00           C  
ATOM   4413  NH1 ARG B 412      29.182  18.634  -4.572  1.00  0.00           N  
ATOM   4414  NH2 ARG B 412      29.552  16.649  -5.519  1.00  0.00           N  
ATOM   4415  N   TYR B 413      27.283  16.304   1.556  1.00  0.00           N  
ATOM   4416  CA  TYR B 413      25.976  16.549   2.164  1.00  0.00           C  
ATOM   4417  C   TYR B 413      25.633  15.444   3.182  1.00  0.00           C  
ATOM   4418  O   TYR B 413      24.754  14.618   2.916  1.00  0.00           O  
ATOM   4419  CB  TYR B 413      24.903  16.669   1.068  1.00  0.00           C  
ATOM   4420  CG  TYR B 413      25.054  17.874   0.166  1.00  0.00           C  
ATOM   4421  CD1 TYR B 413      24.491  19.109   0.536  1.00  0.00           C  
ATOM   4422  CD2 TYR B 413      25.746  17.765  -1.048  1.00  0.00           C  
ATOM   4423  CE1 TYR B 413      24.602  20.224  -0.305  1.00  0.00           C  
ATOM   4424  CE2 TYR B 413      25.873  18.873  -1.894  1.00  0.00           C  
ATOM   4425  CZ  TYR B 413      25.304  20.101  -1.522  1.00  0.00           C  
ATOM   4426  OH  TYR B 413      25.409  21.192  -2.358  1.00  0.00           O  
ATOM   4427  N   PRO B 414      26.303  15.394   4.357  1.00  0.00           N  
ATOM   4428  CA  PRO B 414      26.002  14.416   5.388  1.00  0.00           C  
ATOM   4429  C   PRO B 414      24.565  14.578   5.895  1.00  0.00           C  
ATOM   4430  O   PRO B 414      24.019  15.690   5.926  1.00  0.00           O  
ATOM   4431  CB  PRO B 414      27.043  14.632   6.490  1.00  0.00           C  
ATOM   4432  CG  PRO B 414      27.420  16.105   6.331  1.00  0.00           C  
ATOM   4433  CD  PRO B 414      27.326  16.320   4.819  1.00  0.00           C  
ATOM   4434  N   VAL B 415      23.935  13.466   6.281  1.00  0.00           N  
ATOM   4435  CA  VAL B 415      22.552  13.461   6.779  1.00  0.00           C  
ATOM   4436  C   VAL B 415      22.475  14.091   8.166  1.00  0.00           C  
ATOM   4437  O   VAL B 415      21.659  14.988   8.406  1.00  0.00           O  
ATOM   4438  CB  VAL B 415      21.980  12.025   6.820  1.00  0.00           C  
ATOM   4439  CG1 VAL B 415      20.543  12.001   7.351  1.00  0.00           C  
ATOM   4440  CG2 VAL B 415      21.960  11.392   5.421  1.00  0.00           C  
ATOM   4441  N   TYR B 416      23.328  13.638   9.067  1.00  0.00           N  
ATOM   4442  CA  TYR B 416      23.494  14.153  10.421  1.00  0.00           C  
ATOM   4443  C   TYR B 416      24.916  14.705  10.567  1.00  0.00           C  
ATOM   4444  O   TYR B 416      25.881  13.957  10.463  1.00  0.00           O  
ATOM   4445  CB  TYR B 416      23.183  13.056  11.451  1.00  0.00           C  
ATOM   4446  CG  TYR B 416      21.779  12.497  11.357  1.00  0.00           C  
ATOM   4447  CD1 TYR B 416      20.675  13.234  11.840  1.00  0.00           C  
ATOM   4448  CD2 TYR B 416      21.556  11.231  10.772  1.00  0.00           C  
ATOM   4449  CE1 TYR B 416      19.375  12.723  11.747  1.00  0.00           C  
ATOM   4450  CE2 TYR B 416      20.255  10.708  10.672  1.00  0.00           C  
ATOM   4451  CZ  TYR B 416      19.164  11.457  11.160  1.00  0.00           C  
ATOM   4452  OH  TYR B 416      17.892  10.952  11.060  1.00  0.00           O  
ATOM   4453  N   ALA B 417      25.038  16.008  10.781  1.00  0.00           N  
ATOM   4454  CA  ALA B 417      26.286  16.726  10.942  1.00  0.00           C  
ATOM   4455  C   ALA B 417      26.524  17.165  12.390  1.00  0.00           C  
ATOM   4456  O   ALA B 417      25.540  17.432  13.117  1.00  0.00           O  
ATOM   4457  CB  ALA B 417      26.312  17.911   9.970  1.00  0.00           C  
ATOM   4458  OXT ALA B 417      27.723  17.242  12.793  1.00  0.00           O  
CONECT    1    2                                                      
CONECT    2    3    1    5                                            
CONECT    3    9    2    4    4                                       
CONECT    4    3    3                                                 
CONECT    5    2    6                                                 
CONECT    6    5    7                                                 
CONECT    7    6    8                                                 
CONECT    8    7                                                      
CONECT    9   10    3                                                 
CONECT   10   13    9   11                                            
CONECT   11   10   12   12   17                                       
CONECT   12   11   11                                                 
CONECT   13   14   15   10                                            
CONECT   14   16   13                                                 
CONECT   15   13                                                      
CONECT   16   14                                                      
CONECT   17   11   18                                                 
CONECT   18   17   19   21                                            
CONECT   19   23   20   20   18                                       
CONECT   20   19   19                                                 
CONECT   21   18   22                                                 
CONECT   22   21                                                      
CONECT   23   24   19                                                 
CONECT   24   27   23   25                                            
CONECT   25   24   31   26   26                                       
CONECT   26   25   25                                                 
CONECT   27   28   24                                                 
CONECT   28   30   29   27                                            
CONECT   29   28                                                      
CONECT   30   28                                                      
CONECT   31   25   32                                                 
CONECT   32   31   33   35                                            
CONECT   33   34   34   32   39                                       
CONECT   34   33   33                                                 
CONECT   35   32   37   36                                            
CONECT   36   35   38                                                 
CONECT   37   35                                                      
CONECT   38   36                                                      
CONECT   39   33   40                                                 
CONECT   40   43   39   41                                            
CONECT   41   40   44   42   42                                       
CONECT   42   41   41                                                 
CONECT   43   40                                                      
CONECT   44   41   45                                                 
CONECT   45   46   44   48                                            
CONECT   46   47   47   49   45                                       
CONECT   47   46   46                                                 
CONECT   48   45                                                      
CONECT   49   50   46                                                 
CONECT   50   53   51   49                                            
CONECT   51   50   57   52   52                                       
CONECT   52   51   51                                                 
CONECT   53   54   50                                                 
CONECT   54   56   55   53                                            
CONECT   55   54                                                      
CONECT   56   54                                                      
CONECT   57   51   58                                                 
CONECT   58   59   57   61                                            
CONECT   59   60   60   62   58                                       
CONECT   60   59   59                                                 
CONECT   61   58                                                      
CONECT   62   63   59                                                 
CONECT   63   64   66   62                                            
CONECT   64   69   65   65   63                                       
CONECT   65   64   64                                                 
CONECT   66   67   63   68                                            
CONECT   67   66                                                      
CONECT   68   66                                                      
CONECT   69   70   64                                                 
CONECT   70   73   71   69                                            
CONECT   71   72   72   70   77                                       
CONECT   72   71   71                                                 
CONECT   73   74   70                                                 
CONECT   74   73   75   75   76                                       
CONECT   75   74   74                                                 
CONECT   76   74                                                      
CONECT   77   71   78                                                 
CONECT   78   81   79   77                                            
CONECT   79   80   80   78   88                                       
CONECT   80   79   79                                                 
CONECT   81   82   78                                                 
CONECT   82   83   81                                                 
CONECT   83   84   82                                                 
CONECT   84   85   85   83                                            
CONECT   85   87   86   84   84                                       
CONECT   86   85                                                      
CONECT   87   85                                                      
CONECT   88   79   89                                                 
CONECT   89   88   92   90                                            
CONECT   90   89   95   91   91                                       
CONECT   91   90   90                                                 
CONECT   92   94   89   93                                            
CONECT   93   92                                                      
CONECT   94   92                                                      
CONECT   95   90   96                                                 
CONECT   96   99   95   97                                            
CONECT   97  103   96   98   98                                       
CONECT   98   97   97                                                 
CONECT   99  100  101   96                                            
CONECT  100  102   99                                                 
CONECT  101   99                                                      
CONECT  102  100                                                      
CONECT  103  104   97                                                 
CONECT  104  105  103                                                 
CONECT  105  106  106  107  104                                       
CONECT  106  105  105                                                 
CONECT  107  108  105                                                 
CONECT  108  109  107  111                                            
CONECT  109  115  108  110  110                                       
CONECT  110  109  109                                                 
CONECT  111  108  112                                                 
CONECT  112  111  113                                                 
CONECT  113  114  112                                                 
CONECT  114  113                                                      
CONECT  115  116  109                                                 
CONECT  116  115  119  117                                            
CONECT  117  116  124  118  118                                       
CONECT  118  117  117                                                 
CONECT  119  120  116                                                 
CONECT  120  121  119                                                 
CONECT  121  122  122  120  123                                       
CONECT  122  121  121                                                 
CONECT  123  121                                                      
CONECT  124  117  125                                                 
CONECT  125  124  128  126                                            
CONECT  126  125  127  127  132                                       
CONECT  127  126  126                                                 
CONECT  128  129  125                                                 
CONECT  129  130  130  131  128                                       
CONECT  130  129  129                                                 
CONECT  131  129                                                      
CONECT  132  126  133                                                 
CONECT  133  132  134  136                                            
CONECT  134  135  135  133  137                                       
CONECT  135  134  134                                                 
CONECT  136  133                                                      
CONECT  137  134  138                                                 
CONECT  138  137  139  141                                            
CONECT  139  138  145  140  140                                       
CONECT  140  139  139                                                 
CONECT  141  138  142                                                 
CONECT  142  141  143                                                 
CONECT  143  142  144                                                 
CONECT  144  143                                                      
CONECT  145  151  139  146                                            
CONECT  146  149  145  147                                            
CONECT  147  146  148  148  152                                       
CONECT  148  147  147                                                 
CONECT  149  150  146                                                 
CONECT  150  151  149                                                 
CONECT  151  150  145                                                 
CONECT  152  147  153                                                 
CONECT  153  152  156  154                                            
CONECT  154  153  155  155  166                                       
CONECT  155  154  154                                                 
CONECT  156  157  153                                                 
CONECT  157  159  159  158  156                                       
CONECT  158  160  157                                                 
CONECT  159  162  161  157  157                                       
CONECT  160  161  161  158                                            
CONECT  161  163  159  160  160                                       
CONECT  162  164  164  159                                            
CONECT  163  165  165  161                                            
CONECT  164  165  162  162                                            
CONECT  165  164  163  163                                            
CONECT  166  154  167                                                 
CONECT  167  166  170  168                                            
CONECT  168  167  174  169  169                                       
CONECT  169  168  168                                                 
CONECT  170  167  171                                                 
CONECT  171  170  172  172  173                                       
CONECT  172  171  171                                                 
CONECT  173  171                                                      
CONECT  174  168  175                                                 
CONECT  175  178  174  176                                            
CONECT  176  177  177  175  182                                       
CONECT  177  176  176                                                 
CONECT  178  179  175                                                 
CONECT  179  180  178  181                                            
CONECT  180  179                                                      
CONECT  181  179                                                      
CONECT  182  176  183  188                                            
CONECT  183  182  184  186                                            
CONECT  184  185  185  183  189                                       
CONECT  185  184  184                                                 
CONECT  186  183  187                                                 
CONECT  187  188  186                                                 
CONECT  188  182  187                                                 
CONECT  189  184  190                                                 
CONECT  190  191  189  193                                            
CONECT  191  194  192  192  190                                       
CONECT  192  191  191                                                 
CONECT  193  190                                                      
CONECT  194  195  191                                                 
CONECT  195  198  196  194                                            
CONECT  196  197  197  195  202                                       
CONECT  197  196  196                                                 
CONECT  198  199  195                                                 
CONECT  199  201  201  200  198                                       
CONECT  200  199                                                      
CONECT  201  199  199                                                 
CONECT  202  196  203                                                 
CONECT  203  202  206  204                                            
CONECT  204  203  205  205  210                                       
CONECT  205  204  204                                                 
CONECT  206  207  203                                                 
CONECT  207  209  208  206                                            
CONECT  208  207                                                      
CONECT  209  207                                                      
CONECT  210  204  211                                                 
CONECT  211  210  212  214                                            
CONECT  212  215  213  213  211                                       
CONECT  213  212  212                                                 
CONECT  214  211                                                      
CONECT  215  216  212                                                 
CONECT  216  217  219  215                                            
CONECT  217  229  218  218  216                                       
CONECT  218  217  217                                                 
CONECT  219  220  216                                                 
CONECT  220  221  221  222  219                                       
CONECT  221  223  220  220                                            
CONECT  222  224  220  225  225                                       
CONECT  223  221  224  224                                            
CONECT  224  223  223  226  222                                       
CONECT  225  222  222  227                                            
CONECT  226  224  228                                                 
CONECT  227  228  228  225                                            
CONECT  228  226  227  227                                            
CONECT  229  230  217                                                 
CONECT  230  233  231  229                                            
CONECT  231  232  232  230  240                                       
CONECT  232  231  231                                                 
CONECT  233  234  230                                                 
CONECT  234  236  236  235  233                                       
CONECT  235  237  237  234                                            
CONECT  236  238  234  234                                            
CONECT  237  239  235  235                                            
CONECT  238  239  239  236                                            
CONECT  239  238  238  237                                            
CONECT  240  231  241                                                 
CONECT  241  240  242  244                                            
CONECT  242  243  243  241  249                                       
CONECT  243  242  242                                                 
CONECT  244  241  245                                                 
CONECT  245  244  246                                                 
CONECT  246  245  247                                                 
CONECT  247  246  248                                                 
CONECT  248  247                                                      
CONECT  249  242  250                                                 
CONECT  250  251  249  253                                            
CONECT  251  260  252  252  250                                       
CONECT  252  251  251                                                 
CONECT  253  250  254                                                 
CONECT  254  253  255                                                 
CONECT  255  254  256                                                 
CONECT  256  257  257  255                                            
CONECT  257  259  256  256  258                                       
CONECT  258  257                                                      
CONECT  259  257                                                      
CONECT  260  261  251                                                 
CONECT  261  262  264  260                                            
CONECT  262  263  263  268  261                                       
CONECT  263  262  262                                                 
CONECT  264  261  265                                                 
CONECT  265  264  267  266  266                                       
CONECT  266  265  265                                                 
CONECT  267  265                                                      
CONECT  268  269  262                                                 
CONECT  269  272  270  268                                            
CONECT  270  271  271  269  275                                       
CONECT  271  270  270                                                 
CONECT  272  274  269  273                                            
CONECT  273  272                                                      
CONECT  274  272                                                      
CONECT  275  270  276                                                 
CONECT  276  275  277  279                                            
CONECT  277  283  278  278  276                                       
CONECT  278  277  277                                                 
CONECT  279  276  280                                                 
CONECT  280  279  281  282                                            
CONECT  281  280                                                      
CONECT  282  280                                                      
CONECT  283  284  277                                                 
CONECT  284  285  283  287                                            
CONECT  285  291  286  286  284                                       
CONECT  286  285  285                                                 
CONECT  287  284  288                                                 
CONECT  288  287  289  289  290                                       
CONECT  289  288  288                                                 
CONECT  290  288                                                      
CONECT  291  292  285                                                 
CONECT  292  293  295  291                                            
CONECT  293  300  294  294  292                                       
CONECT  294  293  293                                                 
CONECT  295  292  296                                                 
CONECT  296  295  297                                                 
CONECT  297  296  298                                                 
CONECT  298  297  299                                                 
CONECT  299  298                                                      
CONECT  300  301  306  293                                            
CONECT  301  304  302  300                                            
CONECT  302  307  303  303  301                                       
CONECT  303  302  302                                                 
CONECT  304  305  301                                                 
CONECT  305  304  306                                                 
CONECT  306  305  300                                                 
CONECT  307  308  302                                                 
CONECT  308  309  307  311                                            
CONECT  309  314  310  310  308                                       
CONECT  310  309  309                                                 
CONECT  311  308  313  312                                            
CONECT  312  311                                                      
CONECT  313  311                                                      
CONECT  314  315  309                                                 
CONECT  315  318  316  314                                            
CONECT  316  322  315  317  317                                       
CONECT  317  316  316                                                 
CONECT  318  320  319  315                                            
CONECT  319  321  318                                                 
CONECT  320  318                                                      
CONECT  321  319                                                      
CONECT  322  323  316                                                 
CONECT  323  324  322  326                                            
CONECT  324  325  325  330  323                                       
CONECT  325  324  324                                                 
CONECT  326  323  327                                                 
CONECT  327  326  328                                                 
CONECT  328  327  329                                                 
CONECT  329  328                                                      
CONECT  330  331  324                                                 
CONECT  331  332  330                                                 
CONECT  332  334  331  333  333                                       
CONECT  333  332  332                                                 
CONECT  334  335  332                                                 
CONECT  335  338  334  336                                            
CONECT  336  335  345  337  337                                       
CONECT  337  336  336                                                 
CONECT  338  339  335                                                 
CONECT  339  340  338                                                 
CONECT  340  341  339                                                 
CONECT  341  342  342  340                                            
CONECT  342  343  344  341  341                                       
CONECT  343  342                                                      
CONECT  344  342                                                      
CONECT  345  336  346                                                 
CONECT  346  345  349  347                                            
CONECT  347  346  355  348  348                                       
CONECT  348  347  347                                                 
CONECT  349  350  346                                                 
CONECT  350  352  352  351  349                                       
CONECT  351  353  350                                                 
CONECT  352  354  350  350                                            
CONECT  353  354  354  351                                            
CONECT  354  353  353  352                                            
CONECT  355  347  356                                                 
CONECT  356  355  359  357                                            
CONECT  357  356  362  358  358                                       
CONECT  358  357  357                                                 
CONECT  359  360  356  361                                            
CONECT  360  359                                                      
CONECT  361  359                                                      
CONECT  362  363  357                                                 
CONECT  363  366  362  364                                            
CONECT  364  376  363  365  365                                       
CONECT  365  364  364                                                 
CONECT  366  367  363                                                 
CONECT  367  368  368  366  369                                       
CONECT  368  370  367  367                                            
CONECT  369  367  371  372                                            
CONECT  370  368  371  371                                            
CONECT  371  370  370  369  373                                       
CONECT  372  369  374  374                                            
CONECT  373  371  375  375                                            
CONECT  374  372  372  375                                            
CONECT  375  373  373  374                                            
CONECT  376  377  364                                                 
CONECT  377  380  376  378                                            
CONECT  378  377  385  379  379                                       
CONECT  379  378  378                                                 
CONECT  380  381  377                                                 
CONECT  381  382  380                                                 
CONECT  382  383  383  384  381                                       
CONECT  383  382  382                                                 
CONECT  384  382                                                      
CONECT  385  378  386                                                 
CONECT  386  385  389  387                                            
CONECT  387  386  391  388  388                                       
CONECT  388  387  387                                                 
CONECT  389  390  386                                                 
CONECT  390  389                                                      
CONECT  391  387  392                                                 
CONECT  392  391  395  393                                            
CONECT  393  399  392  394  394                                       
CONECT  394  393  393                                                 
CONECT  395  396  392  397                                            
CONECT  396  398  395                                                 
CONECT  397  395                                                      
CONECT  398  396                                                      
CONECT  399  400  393                                                 
CONECT  400  399  401                                                 
CONECT  401  400  402  402  403                                       
CONECT  402  401  401                                                 
CONECT  403  401  404                                                 
CONECT  404  403  405  407                                            
CONECT  405  406  406  414  404                                       
CONECT  406  405  405                                                 
CONECT  407  404  408                                                 
CONECT  408  407  409                                                 
CONECT  409  408  410                                                 
CONECT  410  409  411  411                                            
CONECT  411  410  410  413  412                                       
CONECT  412  411                                                      
CONECT  413  411                                                      
CONECT  414  405  415  420                                            
CONECT  415  414  418  416                                            
CONECT  416  415  421  417  417                                       
CONECT  417  416  416                                                 
CONECT  418  419  415                                                 
CONECT  419  418  420                                                 
CONECT  420  419  414                                                 
CONECT  421  416  422                                                 
CONECT  422  421  425  423                                            
CONECT  423  422  424  424  429                                       
CONECT  424  423  423                                                 
CONECT  425  426  422                                                 
CONECT  426  427  425  428                                            
CONECT  427  426                                                      
CONECT  428  426                                                      
CONECT  429  423  430  435                                            
CONECT  430  429  431  433                                            
CONECT  431  430  436  432  432                                       
CONECT  432  431  431                                                 
CONECT  433  430  434                                                 
CONECT  434  435  433                                                 
CONECT  435  429  434                                                 
CONECT  436  431  437                                                 
CONECT  437  438  436                                                 
CONECT  438  440  439  439  437                                       
CONECT  439  438  438                                                 
CONECT  440  441  438                                                 
CONECT  441  442  444  440                                            
CONECT  442  451  443  443  441                                       
CONECT  443  442  442                                                 
CONECT  444  441  445                                                 
CONECT  445  444  446                                                 
CONECT  446  445  447                                                 
CONECT  447  446  448  448                                            
CONECT  448  447  447  449  450                                       
CONECT  449  448                                                      
CONECT  450  448                                                      
CONECT  451  452  442                                                 
CONECT  452  453  455  451                                            
CONECT  453  454  454  460  452                                       
CONECT  454  453  453                                                 
CONECT  455  456  452                                                 
CONECT  456  457  455                                                 
CONECT  457  458  456                                                 
CONECT  458  459  457                                                 
CONECT  459  458                                                      
CONECT  460  461  453                                                 
CONECT  461  462  464  460                                            
CONECT  462  468  463  463  461                                       
CONECT  463  462  462                                                 
CONECT  464  461  465                                                 
CONECT  465  464  466  466  467                                       
CONECT  466  465  465                                                 
CONECT  467  465                                                      
CONECT  468  469  462                                                 
CONECT  469  470  472  468                                            
CONECT  470  476  471  471  469                                       
CONECT  471  470  470                                                 
CONECT  472  474  469  473                                            
CONECT  473  472  475                                                 
CONECT  474  472                                                      
CONECT  475  473                                                      
CONECT  476  477  470                                                 
CONECT  477  478  480  476                                            
CONECT  478  479  479  484  477                                       
CONECT  479  478  478                                                 
CONECT  480  482  477  481                                            
CONECT  481  480  483                                                 
CONECT  482  480                                                      
CONECT  483  481                                                      
CONECT  484  485  478                                                 
CONECT  485  486  488  484                                            
CONECT  486  492  487  487  485                                       
CONECT  487  486  486                                                 
CONECT  488  489  485                                                 
CONECT  489  490  491  488                                            
CONECT  490  489                                                      
CONECT  491  489                                                      
CONECT  492  493  486                                                 
CONECT  493  494  492  496                                            
CONECT  494  498  495  495  493                                       
CONECT  495  494  494                                                 
CONECT  496  493  497                                                 
CONECT  497  496                                                      
CONECT  498  499  494                                                 
CONECT  499  502  500  498                                            
CONECT  500  501  501  499  504                                       
CONECT  501  500  500                                                 
CONECT  502  503  499                                                 
CONECT  503  502                                                      
CONECT  504  500  505                                                 
CONECT  505  504  508  506                                            
CONECT  506  505  513  507  507                                       
CONECT  507  506  506                                                 
CONECT  508  509  505                                                 
CONECT  509  510  508                                                 
CONECT  510  512  509  511  511                                       
CONECT  511  510  510                                                 
CONECT  512  510                                                      
CONECT  513  519  506  514                                            
CONECT  514  513  517  515                                            
CONECT  515  514  516  516  520                                       
CONECT  516  515  515                                                 
CONECT  517  518  514                                                 
CONECT  518  519  517                                                 
CONECT  519  518  513                                                 
CONECT  520  515  521                                                 
CONECT  521  520  522                                                 
CONECT  522  523  523  521  524                                       
CONECT  523  522  522                                                 
CONECT  524  522  525                                                 
CONECT  525  524  528  526                                            
CONECT  526  525  531  527  527                                       
CONECT  527  526  526                                                 
CONECT  528  530  525  529                                            
CONECT  529  528                                                      
CONECT  530  528                                                      
CONECT  531  526  532                                                 
CONECT  532  531  533  535                                            
CONECT  533  534  534  532  539                                       
CONECT  534  533  533                                                 
CONECT  535  532  536                                                 
CONECT  536  535  537  537  538                                       
CONECT  537  536  536                                                 
CONECT  538  536                                                      
CONECT  539  533  540                                                 
CONECT  540  539  543  541                                            
CONECT  541  540  542  542  547                                       
CONECT  542  541  541                                                 
CONECT  543  544  540                                                 
CONECT  544  545  545  546  543                                       
CONECT  545  544  544                                                 
CONECT  546  544
[truncated: 277,828 more chars]
