# Supplementary material for: Conserved interfaces mediate multiple protein–protein interactions in a prokaryotic metabolon
Source: Mol Syst Biol. 2025 Sep 3;21(11):1490–521. doi: 10.1038/s44320-025-00139-9 (PMC12583656; doi:10.1038/s44320-025-00139-9)
Supplement: Supplementary file 12 — Source data Fig. 7 [file 44320_2025_139_MOESM12_ESM.zip › Figure7_data/Fig7A/7_9.pdb]

COMPND    57d44702dc633c2e 
AUTHOR    GENERATED BY OPEN BABEL 3.1.1
ATOM      1  N   MET A   1     -23.465  30.438   9.479  1.00  0.00           N  
ATOM      2  CA  MET A   1     -23.433  29.344  10.469  1.00  0.00           C  
ATOM      3  C   MET A   1     -23.736  28.050   9.754  1.00  0.00           C  
ATOM      4  O   MET A   1     -24.496  28.050   8.799  1.00  0.00           O  
ATOM      5  CB  MET A   1     -24.414  29.587  11.614  1.00  0.00           C  
ATOM      6  CG  MET A   1     -23.857  30.593  12.610  1.00  0.00           C  
ATOM      7  SD  MET A   1     -24.963  30.894  13.997  1.00  0.00           S  
ATOM      8  CE  MET A   1     -23.857  31.709  15.148  1.00  0.00           C  
ATOM      9  N   THR A   2     -23.129  26.976  10.214  1.00  0.00           N  
ATOM     10  CA  THR A   2     -23.248  25.646   9.620  1.00  0.00           C  
ATOM     11  C   THR A   2     -23.794  24.687  10.673  1.00  0.00           C  
ATOM     12  O   THR A   2     -23.435  24.791  11.839  1.00  0.00           O  
ATOM     13  CB  THR A   2     -21.889  25.176   9.100  1.00  0.00           C  
ATOM     14  OG1 THR A   2     -21.430  26.091   8.132  1.00  0.00           O  
ATOM     15  CG2 THR A   2     -21.955  23.816   8.424  1.00  0.00           C  
ATOM     16  N   VAL A   3     -24.656  23.755  10.286  1.00  0.00           N  
ATOM     17  CA  VAL A   3     -25.124  22.692  11.176  1.00  0.00           C  
ATOM     18  C   VAL A   3     -24.199  21.489  11.042  1.00  0.00           C  
ATOM     19  O   VAL A   3     -24.138  20.860   9.989  1.00  0.00           O  
ATOM     20  CB  VAL A   3     -26.585  22.321  10.913  1.00  0.00           C  
ATOM     21  CG1 VAL A   3     -27.065  21.259  11.907  1.00  0.00           C  
ATOM     22  CG2 VAL A   3     -27.501  23.546  11.066  1.00  0.00           C  
ATOM     23  N   ALA A   4     -23.500  21.167  12.121  1.00  0.00           N  
ATOM     24  CA  ALA A   4     -22.742  19.939  12.242  1.00  0.00           C  
ATOM     25  C   ALA A   4     -23.577  18.869  12.970  1.00  0.00           C  
ATOM     26  O   ALA A   4     -24.271  19.170  13.938  1.00  0.00           O  
ATOM     27  CB  ALA A   4     -21.422  20.225  12.959  1.00  0.00           C  
ATOM     28  N   TYR A   5     -23.487  17.627  12.534  1.00  0.00           N  
ATOM     29  CA  TYR A   5     -24.089  16.488  13.214  1.00  0.00           C  
ATOM     30  C   TYR A   5     -22.995  15.639  13.855  1.00  0.00           C  
ATOM     31  O   TYR A   5     -22.108  15.151  13.170  1.00  0.00           O  
ATOM     32  CB  TYR A   5     -24.947  15.680  12.243  1.00  0.00           C  
ATOM     33  CG  TYR A   5     -26.157  16.428  11.747  1.00  0.00           C  
ATOM     34  CD1 TYR A   5     -27.320  16.500  12.530  1.00  0.00           C  
ATOM     35  CD2 TYR A   5     -26.130  17.082  10.496  1.00  0.00           C  
ATOM     36  CE1 TYR A   5     -28.456  17.188  12.070  1.00  0.00           C  
ATOM     37  CE2 TYR A   5     -27.248  17.776  10.026  1.00  0.00           C  
ATOM     38  CZ  TYR A   5     -28.413  17.825  10.820  1.00  0.00           C  
ATOM     39  OH  TYR A   5     -29.525  18.504  10.363  1.00  0.00           O  
ATOM     40  N   ILE A   6     -23.063  15.480  15.165  1.00  0.00           N  
ATOM     41  CA  ILE A   6     -22.064  14.786  15.973  1.00  0.00           C  
ATOM     42  C   ILE A   6     -22.692  13.519  16.549  1.00  0.00           C  
ATOM     43  O   ILE A   6     -23.747  13.570  17.166  1.00  0.00           O  
ATOM     44  CB  ILE A   6     -21.493  15.721  17.065  1.00  0.00           C  
ATOM     45  CG1 ILE A   6     -20.887  16.993  16.435  1.00  0.00           C  
ATOM     46  CG2 ILE A   6     -20.439  14.978  17.911  1.00  0.00           C  
ATOM     47  CD1 ILE A   6     -20.431  18.044  17.446  1.00  0.00           C  
ATOM     48  N   ALA A   7     -22.024  12.375  16.365  1.00  0.00           N  
ATOM     49  CA  ALA A   7     -22.354  11.137  17.051  1.00  0.00           C  
ATOM     50  C   ALA A   7     -21.650  11.104  18.409  1.00  0.00           C  
ATOM     51  O   ALA A   7     -20.467  11.431  18.516  1.00  0.00           O  
ATOM     52  CB  ALA A   7     -21.967   9.940  16.185  1.00  0.00           C  
ATOM     53  N   ILE A   8     -22.372  10.692  19.450  1.00  0.00           N  
ATOM     54  CA  ILE A   8     -21.835  10.448  20.788  1.00  0.00           C  
ATOM     55  C   ILE A   8     -21.898   8.953  21.056  1.00  0.00           C  
ATOM     56  O   ILE A   8     -22.945   8.335  20.855  1.00  0.00           O  
ATOM     57  CB  ILE A   8     -22.595  11.248  21.867  1.00  0.00           C  
ATOM     58  CG1 ILE A   8     -22.658  12.752  21.504  1.00  0.00           C  
ATOM     59  CG2 ILE A   8     -21.926  11.027  23.228  1.00  0.00           C  
ATOM     60  CD1 ILE A   8     -23.327  13.626  22.574  1.00  0.00           C  
ATOM     61  N   GLY A   9     -20.791   8.369  21.557  1.00  0.00           N  
ATOM     62  CA  GLY A   9     -20.720   7.001  22.047  1.00  0.00           C  
ATOM     63  C   GLY A   9     -20.023   6.937  23.406  1.00  0.00           C  
ATOM     64  O   GLY A   9     -19.016   7.594  23.626  1.00  0.00           O  
ATOM     65  N   SER A  10     -20.556   6.117  24.338  1.00  0.00           N  
ATOM     66  CA  SER A  10     -19.898   5.829  25.613  1.00  0.00           C  
ATOM     67  C   SER A  10     -20.347   4.472  26.139  1.00  0.00           C  
ATOM     68  O   SER A  10     -21.535   4.169  26.127  1.00  0.00           O  
ATOM     69  CB  SER A  10     -20.238   6.909  26.642  1.00  0.00           C  
ATOM     70  OG  SER A  10     -19.607   6.632  27.877  1.00  0.00           O  
ATOM     71  N   ASN A  11     -19.405   3.660  26.640  1.00  0.00           N  
ATOM     72  CA  ASN A  11     -19.709   2.376  27.280  1.00  0.00           C  
ATOM     73  C   ASN A  11     -18.950   2.137  28.592  1.00  0.00           C  
ATOM     74  O   ASN A  11     -18.994   1.036  29.142  1.00  0.00           O  
ATOM     75  CB  ASN A  11     -19.510   1.240  26.271  1.00  0.00           C  
ATOM     76  CG  ASN A  11     -18.066   0.847  26.035  1.00  0.00           C  
ATOM     77  OD1 ASN A  11     -17.130   1.614  26.197  1.00  0.00           O  
ATOM     78  ND2 ASN A  11     -17.858  -0.386  25.641  1.00  0.00           N  
ATOM     79  N   LEU A  12     -18.235   3.138  29.102  1.00  0.00           N  
ATOM     80  CA  LEU A  12     -17.459   3.038  30.328  1.00  0.00           C  
ATOM     81  C   LEU A  12     -17.751   4.196  31.279  1.00  0.00           C  
ATOM     82  O   LEU A  12     -18.123   5.277  30.850  1.00  0.00           O  
ATOM     83  CB  LEU A  12     -15.955   3.005  30.004  1.00  0.00           C  
ATOM     84  CG  LEU A  12     -15.435   1.694  29.406  1.00  0.00           C  
ATOM     85  CD1 LEU A  12     -13.932   1.856  29.161  1.00  0.00           C  
ATOM     86  CD2 LEU A  12     -15.631   0.497  30.330  1.00  0.00           C  
ATOM     87  N   ALA A  13     -17.491   3.965  32.567  1.00  0.00           N  
ATOM     88  CA  ALA A  13     -17.536   4.968  33.625  1.00  0.00           C  
ATOM     89  C   ALA A  13     -18.863   5.748  33.670  1.00  0.00           C  
ATOM     90  O   ALA A  13     -18.889   6.963  33.529  1.00  0.00           O  
ATOM     91  CB  ALA A  13     -16.279   5.853  33.524  1.00  0.00           C  
ATOM     92  N   SER A  14     -19.955   5.033  33.860  1.00  0.00           N  
ATOM     93  CA  SER A  14     -21.313   5.591  33.904  1.00  0.00           C  
ATOM     94  C   SER A  14     -21.700   6.286  32.585  1.00  0.00           C  
ATOM     95  O   SER A  14     -21.759   7.515  32.531  1.00  0.00           O  
ATOM     96  CB  SER A  14     -21.490   6.535  35.100  1.00  0.00           C  
ATOM     97  OG  SER A  14     -21.127   5.926  36.315  1.00  0.00           O  
ATOM     98  N   PRO A  15     -21.999   5.530  31.513  1.00  0.00           N  
ATOM     99  CA  PRO A  15     -22.233   6.093  30.180  1.00  0.00           C  
ATOM    100  C   PRO A  15     -23.229   7.258  30.149  1.00  0.00           C  
ATOM    101  O   PRO A  15     -23.004   8.241  29.451  1.00  0.00           O  
ATOM    102  CB  PRO A  15     -22.736   4.926  29.327  1.00  0.00           C  
ATOM    103  CG  PRO A  15     -22.066   3.718  29.963  1.00  0.00           C  
ATOM    104  CD  PRO A  15     -22.021   4.074  31.449  1.00  0.00           C  
ATOM    105  N   LEU A  16     -24.299   7.187  30.944  1.00  0.00           N  
ATOM    106  CA  LEU A  16     -25.301   8.250  31.020  1.00  0.00           C  
ATOM    107  C   LEU A  16     -24.724   9.560  31.574  1.00  0.00           C  
ATOM    108  O   LEU A  16     -25.031  10.638  31.065  1.00  0.00           O  
ATOM    109  CB  LEU A  16     -26.473   7.743  31.876  1.00  0.00           C  
ATOM    110  CG  LEU A  16     -27.673   8.705  31.919  1.00  0.00           C  
ATOM    111  CD1 LEU A  16     -28.330   8.858  30.553  1.00  0.00           C  
ATOM    112  CD2 LEU A  16     -28.717   8.174  32.897  1.00  0.00           C  
ATOM    113  N   GLU A  17     -23.846   9.480  32.588  1.00  0.00           N  
ATOM    114  CA  GLU A  17     -23.165  10.658  33.131  1.00  0.00           C  
ATOM    115  C   GLU A  17     -22.148  11.216  32.145  1.00  0.00           C  
ATOM    116  O   GLU A  17     -22.104  12.429  31.936  1.00  0.00           O  
ATOM    117  CB  GLU A  17     -22.465  10.308  34.454  1.00  0.00           C  
ATOM    118  CG  GLU A  17     -23.455  10.024  35.588  1.00  0.00           C  
ATOM    119  CD  GLU A  17     -22.767   9.688  36.910  1.00  0.00           C  
ATOM    120  OE1 GLU A  17     -23.456   9.808  37.955  1.00  0.00           O  
ATOM    121  OE2 GLU A  17     -21.589   9.280  36.893  1.00  0.00           O  
ATOM    122  N   GLN A  18     -21.380  10.332  31.472  1.00  0.00           N  
ATOM    123  CA  GLN A  18     -20.417  10.726  30.445  1.00  0.00           C  
ATOM    124  C   GLN A  18     -21.097  11.461  29.294  1.00  0.00           C  
ATOM    125  O   GLN A  18     -20.642  12.526  28.885  1.00  0.00           O  
ATOM    126  CB  GLN A  18     -19.678   9.487  29.912  1.00  0.00           C  
ATOM    127  CG  GLN A  18     -18.741   8.836  30.945  1.00  0.00           C  
ATOM    128  CD  GLN A  18     -17.579   9.742  31.367  1.00  0.00           C  
ATOM    129  OE1 GLN A  18     -17.179  10.664  30.685  1.00  0.00           O  
ATOM    130  NE2 GLN A  18     -17.001   9.494  32.519  1.00  0.00           N  
ATOM    131  N   VAL A  19     -22.215  10.942  28.800  1.00  0.00           N  
ATOM    132  CA  VAL A  19     -22.972  11.567  27.700  1.00  0.00           C  
ATOM    133  C   VAL A  19     -23.588  12.895  28.135  1.00  0.00           C  
ATOM    134  O   VAL A  19     -23.499  13.868  27.393  1.00  0.00           O  
ATOM    135  CB  VAL A  19     -24.018  10.594  27.143  1.00  0.00           C  
ATOM    136  CG1 VAL A  19     -24.953  11.266  26.134  1.00  0.00           C  
ATOM    137  CG2 VAL A  19     -23.312   9.443  26.415  1.00  0.00           C  
ATOM    138  N   ASN A  20     -24.136  12.991  29.337  1.00  0.00           N  
ATOM    139  CA  ASN A  20     -24.662  14.261  29.838  1.00  0.00           C  
ATOM    140  C   ASN A  20     -23.558  15.318  30.034  1.00  0.00           C  
ATOM    141  O   ASN A  20     -23.759  16.486  29.692  1.00  0.00           O  
ATOM    142  CB  ASN A  20     -25.419  14.015  31.147  1.00  0.00           C  
ATOM    143  CG  ASN A  20     -26.803  13.431  30.911  1.00  0.00           C  
ATOM    144  OD1 ASN A  20     -27.533  13.818  30.024  1.00  0.00           O  
ATOM    145  ND2 ASN A  20     -27.220  12.495  31.739  1.00  0.00           N  
ATOM    146  N   ALA A  21     -22.381  14.912  30.527  1.00  0.00           N  
ATOM    147  CA  ALA A  21     -21.227  15.799  30.627  1.00  0.00           C  
ATOM    148  C   ALA A  21     -20.730  16.240  29.239  1.00  0.00           C  
ATOM    149  O   ALA A  21     -20.434  17.418  29.042  1.00  0.00           O  
ATOM    150  CB  ALA A  21     -20.132  15.092  31.434  1.00  0.00           C  
ATOM    151  N   ALA A  22     -20.710  15.318  28.259  1.00  0.00           N  
ATOM    152  CA  ALA A  22     -20.352  15.625  26.875  1.00  0.00           C  
ATOM    153  C   ALA A  22     -21.327  16.612  26.238  1.00  0.00           C  
ATOM    154  O   ALA A  22     -20.894  17.584  25.621  1.00  0.00           O  
ATOM    155  CB  ALA A  22     -20.283  14.324  26.073  1.00  0.00           C  
ATOM    156  N   LEU A  23     -22.636  16.433  26.431  1.00  0.00           N  
ATOM    157  CA  LEU A  23     -23.659  17.353  25.936  1.00  0.00           C  
ATOM    158  C   LEU A  23     -23.483  18.761  26.509  1.00  0.00           C  
ATOM    159  O   LEU A  23     -23.541  19.742  25.773  1.00  0.00           O  
ATOM    160  CB  LEU A  23     -25.050  16.821  26.289  1.00  0.00           C  
ATOM    161  CG  LEU A  23     -25.495  15.635  25.422  1.00  0.00           C  
ATOM    162  CD1 LEU A  23     -26.790  15.061  25.998  1.00  0.00           C  
ATOM    163  CD2 LEU A  23     -25.753  16.053  23.983  1.00  0.00           C  
ATOM    164  N   LYS A  24     -23.200  18.860  27.810  1.00  0.00           N  
ATOM    165  CA  LYS A  24     -22.918  20.147  28.439  1.00  0.00           C  
ATOM    166  C   LYS A  24     -21.664  20.790  27.845  1.00  0.00           C  
ATOM    167  O   LYS A  24     -21.708  21.951  27.464  1.00  0.00           O  
ATOM    168  CB  LYS A  24     -22.828  19.946  29.956  1.00  0.00           C  
ATOM    169  CG  LYS A  24     -22.791  21.307  30.661  1.00  0.00           C  
ATOM    170  CD  LYS A  24     -22.739  21.118  32.180  1.00  0.00           C  
ATOM    171  CE  LYS A  24     -22.692  22.508  32.813  1.00  0.00           C  
ATOM    172  NZ  LYS A  24     -22.555  22.424  34.280  1.00  0.00           N  
ATOM    173  N   ALA A  25     -20.587  20.022  27.685  1.00  0.00           N  
ATOM    174  CA  ALA A  25     -19.341  20.507  27.100  1.00  0.00           C  
ATOM    175  C   ALA A  25     -19.481  20.910  25.623  1.00  0.00           C  
ATOM    176  O   ALA A  25     -18.875  21.892  25.203  1.00  0.00           O  
ATOM    177  CB  ALA A  25     -18.270  19.430  27.299  1.00  0.00           C  
ATOM    178  N   LEU A  26     -20.302  20.200  24.842  1.00  0.00           N  
ATOM    179  CA  LEU A  26     -20.635  20.577  23.466  1.00  0.00           C  
ATOM    180  C   LEU A  26     -21.397  21.906  23.410  1.00  0.00           C  
ATOM    181  O   LEU A  26     -21.109  22.726  22.548  1.00  0.00           O  
ATOM    182  CB  LEU A  26     -21.466  19.460  22.796  1.00  0.00           C  
ATOM    183  CG  LEU A  26     -20.673  18.199  22.396  1.00  0.00           C  
ATOM    184  CD1 LEU A  26     -21.645  17.097  21.963  1.00  0.00           C  
ATOM    185  CD2 LEU A  26     -19.728  18.457  21.222  1.00  0.00           C  
ATOM    186  N   GLY A  27     -22.312  22.134  24.343  1.00  0.00           N  
ATOM    187  CA  GLY A  27     -23.043  23.399  24.465  1.00  0.00           C  
ATOM    188  C   GLY A  27     -22.158  24.589  24.860  1.00  0.00           C  
ATOM    189  O   GLY A  27     -22.489  25.726  24.534  1.00  0.00           O  
ATOM    190  N   ASP A  28     -21.009  24.322  25.507  1.00  0.00           N  
ATOM    191  CA  ASP A  28     -20.031  25.328  25.930  1.00  0.00           C  
ATOM    192  C   ASP A  28     -18.936  25.592  24.868  1.00  0.00           C  
ATOM    193  O   ASP A  28     -17.997  26.356  25.122  1.00  0.00           O  
ATOM    194  CB  ASP A  28     -19.411  24.912  27.283  1.00  0.00           C  
ATOM    195  CG  ASP A  28     -20.370  24.911  28.488  1.00  0.00           C  
ATOM    196  OD1 ASP A  28     -21.369  25.667  28.481  1.00  0.00           O  
ATOM    197  OD2 ASP A  28     -20.066  24.195  29.482  1.00  0.00           O  
ATOM    198  N   ILE A  29     -19.007  24.965  23.687  1.00  0.00           N  
ATOM    199  CA  ILE A  29     -18.055  25.224  22.598  1.00  0.00           C  
ATOM    200  C   ILE A  29     -18.242  26.665  22.088  1.00  0.00           C  
ATOM    201  O   ILE A  29     -19.374  27.054  21.782  1.00  0.00           O  
ATOM    202  CB  ILE A  29     -18.170  24.192  21.452  1.00  0.00           C  
ATOM    203  CG1 ILE A  29     -17.701  22.806  21.940  1.00  0.00           C  
ATOM    204  CG2 ILE A  29     -17.328  24.610  20.226  1.00  0.00           C  
ATOM    205  CD1 ILE A  29     -17.862  21.674  20.914  1.00  0.00           C  
ATOM    206  N   PRO A  30     -17.159  27.464  21.940  1.00  0.00           N  
ATOM    207  CA  PRO A  30     -17.238  28.812  21.405  1.00  0.00           C  
ATOM    208  C   PRO A  30     -17.923  28.850  20.035  1.00  0.00           C  
ATOM    209  O   PRO A  30     -17.815  27.907  19.253  1.00  0.00           O  
ATOM    210  CB  PRO A  30     -15.792  29.311  21.299  1.00  0.00           C  
ATOM    211  CG  PRO A  30     -15.044  28.462  22.326  1.00  0.00           C  
ATOM    212  CD  PRO A  30     -15.784  27.134  22.290  1.00  0.00           C  
ATOM    213  N   GLU A  31     -18.615  29.941  19.739  1.00  0.00           N  
ATOM    214  CA  GLU A  31     -19.283  30.185  18.451  1.00  0.00           C  
ATOM    215  C   GLU A  31     -20.246  29.063  18.015  1.00  0.00           C  
ATOM    216  O   GLU A  31     -20.493  28.856  16.825  1.00  0.00           O  
ATOM    217  CB  GLU A  31     -18.255  30.517  17.365  1.00  0.00           C  
ATOM    218  CG  GLU A  31     -17.410  31.752  17.708  1.00  0.00           C  
ATOM    219  CD  GLU A  31     -16.396  32.086  16.602  1.00  0.00           C  
ATOM    220  OE1 GLU A  31     -15.289  32.543  16.955  1.00  0.00           O  
ATOM    221  OE2 GLU A  31     -16.745  31.896  15.417  1.00  0.00           O  
ATOM    222  N   SER A  32     -20.765  28.316  18.978  1.00  0.00           N  
ATOM    223  CA  SER A  32     -21.579  27.134  18.729  1.00  0.00           C  
ATOM    224  C   SER A  32     -22.701  27.009  19.759  1.00  0.00           C  
ATOM    225  O   SER A  32     -22.558  27.413  20.904  1.00  0.00           O  
ATOM    226  CB  SER A  32     -20.716  25.867  18.780  1.00  0.00           C  
ATOM    227  OG  SER A  32     -19.594  25.964  17.928  1.00  0.00           O  
ATOM    228  N   HIS A  33     -23.813  26.389  19.362  1.00  0.00           N  
ATOM    229  CA  HIS A  33     -24.881  26.028  20.278  1.00  0.00           C  
ATOM    230  C   HIS A  33     -25.634  24.789  19.797  1.00  0.00           C  
ATOM    231  O   HIS A  33     -25.730  24.512  18.598  1.00  0.00           O  
ATOM    232  CB  HIS A  33     -25.822  27.221  20.512  1.00  0.00           C  
ATOM    233  CG  HIS A  33     -26.506  27.714  19.266  1.00  0.00           C  
ATOM    234  ND1 HIS A  33     -25.979  28.568  18.320  1.00  0.00           N  
ATOM    235  CD2 HIS A  33     -27.801  27.451  18.905  1.00  0.00           C  
ATOM    236  CE1 HIS A  33     -26.935  28.809  17.410  1.00  0.00           C  
ATOM    237  NE2 HIS A  33     -28.058  28.161  17.734  1.00  0.00           N  
ATOM    238  N   ILE A  34     -26.164  24.025  20.748  1.00  0.00           N  
ATOM    239  CA  ILE A  34     -26.936  22.815  20.453  1.00  0.00           C  
ATOM    240  C   ILE A  34     -28.320  23.219  19.933  1.00  0.00           C  
ATOM    241  O   ILE A  34     -29.045  23.947  20.601  1.00  0.00           O  
ATOM    242  CB  ILE A  34     -27.007  21.903  21.686  1.00  0.00           C  
ATOM    243  CG1 ILE A  34     -25.593  21.396  22.066  1.00  0.00           C  
ATOM    244  CG2 ILE A  34     -27.953  20.712  21.425  1.00  0.00           C  
ATOM    245  CD1 ILE A  34     -25.534  20.560  23.345  1.00  0.00           C  
ATOM    246  N   LEU A  35     -28.694  22.689  18.779  1.00  0.00           N  
ATOM    247  CA  LEU A  35     -30.039  22.821  18.213  1.00  0.00           C  
ATOM    248  C   LEU A  35     -30.957  21.706  18.714  1.00  0.00           C  
ATOM    249  O   LEU A  35     -32.087  21.956  19.136  1.00  0.00           O  
ATOM    250  CB  LEU A  35     -29.959  22.774  16.680  1.00  0.00           C  
ATOM    251  CG  LEU A  35     -29.215  23.948  16.013  1.00  0.00           C  
ATOM    252  CD1 LEU A  35     -29.109  23.689  14.515  1.00  0.00           C  
ATOM    253  CD2 LEU A  35     -29.943  25.268  16.233  1.00  0.00           C  
ATOM    254  N   THR A  36     -30.486  20.454  18.642  1.00  0.00           N  
ATOM    255  CA  THR A  36     -31.296  19.275  18.974  1.00  0.00           C  
ATOM    256  C   THR A  36     -30.401  18.139  19.448  1.00  0.00           C  
ATOM    257  O   THR A  36     -29.287  17.976  18.974  1.00  0.00           O  
ATOM    258  CB  THR A  36     -32.126  18.803  17.762  1.00  0.00           C  
ATOM    259  OG1 THR A  36     -32.725  19.885  17.091  1.00  0.00           O  
ATOM    260  CG2 THR A  36     -33.270  17.882  18.151  1.00  0.00           C  
ATOM    261  N   VAL A  37     -30.912  17.317  20.358  1.00  0.00           N  
ATOM    262  CA  VAL A  37     -30.292  16.077  20.844  1.00  0.00           C  
ATOM    263  C   VAL A  37     -31.278  14.944  20.627  1.00  0.00           C  
ATOM    264  O   VAL A  37     -32.459  15.104  20.934  1.00  0.00           O  
ATOM    265  CB  VAL A  37     -29.900  16.193  22.327  1.00  0.00           C  
ATOM    266  CG1 VAL A  37     -29.141  14.953  22.800  1.00  0.00           C  
ATOM    267  CG2 VAL A  37     -29.009  17.414  22.589  1.00  0.00           C  
ATOM    268  N   SER A  38     -30.822  13.815  20.104  1.00  0.00           N  
ATOM    269  CA  SER A  38     -31.637  12.615  19.954  1.00  0.00           C  
ATOM    270  C   SER A  38     -31.982  11.994  21.305  1.00  0.00           C  
ATOM    271  O   SER A  38     -31.408  12.321  22.350  1.00  0.00           O  
ATOM    272  CB  SER A  38     -30.932  11.589  19.058  1.00  0.00           C  
ATOM    273  OG  SER A  38     -29.872  10.941  19.734  1.00  0.00           O  
ATOM    274  N   SER A  39     -32.872  10.993  21.286  1.00  0.00           N  
ATOM    275  CA  SER A  39     -32.963  10.033  22.380  1.00  0.00           C  
ATOM    276  C   SER A  39     -31.625   9.316  22.593  1.00  0.00           C  
ATOM    277  O   SER A  39     -30.779   9.266  21.693  1.00  0.00           O  
ATOM    278  CB  SER A  39     -34.055   9.002  22.096  1.00  0.00           C  
ATOM    279  OG  SER A  39     -35.312   9.622  21.881  1.00  0.00           O  
ATOM    280  N   PHE A  40     -31.449   8.728  23.764  1.00  0.00           N  
ATOM    281  CA  PHE A  40     -30.323   7.844  24.048  1.00  0.00           C  
ATOM    282  C   PHE A  40     -30.699   6.406  23.721  1.00  0.00           C  
ATOM    283  O   PHE A  40     -31.769   5.936  24.104  1.00  0.00           O  
ATOM    284  CB  PHE A  40     -29.854   8.015  25.496  1.00  0.00           C  
ATOM    285  CG  PHE A  40     -29.380   9.402  25.907  1.00  0.00           C  
ATOM    286  CD1 PHE A  40     -29.085  10.403  24.964  1.00  0.00           C  
ATOM    287  CD2 PHE A  40     -29.231   9.687  27.273  1.00  0.00           C  
ATOM    288  CE1 PHE A  40     -28.658  11.674  25.383  1.00  0.00           C  
ATOM    289  CE2 PHE A  40     -28.799  10.954  27.696  1.00  0.00           C  
ATOM    290  CZ  PHE A  40     -28.517  11.947  26.749  1.00  0.00           C  
ATOM    291  N   TYR A  41     -29.807   5.709  23.021  1.00  0.00           N  
ATOM    292  CA  TYR A  41     -30.011   4.361  22.533  1.00  0.00           C  
ATOM    293  C   TYR A  41     -28.965   3.416  23.121  1.00  0.00           C  
ATOM    294  O   TYR A  41     -27.795   3.761  23.201  1.00  0.00           O  
ATOM    295  CB  TYR A  41     -29.963   4.364  21.013  1.00  0.00           C  
ATOM    296  CG  TYR A  41     -31.091   5.142  20.372  1.00  0.00           C  
ATOM    297  CD1 TYR A  41     -32.333   4.526  20.156  1.00  0.00           C  
ATOM    298  CD2 TYR A  41     -30.913   6.489  19.999  1.00  0.00           C  
ATOM    299  CE1 TYR A  41     -33.391   5.230  19.567  1.00  0.00           C  
ATOM    300  CE2 TYR A  41     -31.967   7.202  19.413  1.00  0.00           C  
ATOM    301  CZ  TYR A  41     -33.203   6.563  19.191  1.00  0.00           C  
ATOM    302  OH  TYR A  41     -34.246   7.237  18.612  1.00  0.00           O  
ATOM    303  N   ARG A  42     -29.385   2.204  23.481  1.00  0.00           N  
ATOM    304  CA  ARG A  42     -28.500   1.120  23.902  1.00  0.00           C  
ATOM    305  C   ARG A  42     -28.197   0.231  22.700  1.00  0.00           C  
ATOM    306  O   ARG A  42     -29.122  -0.283  22.063  1.00  0.00           O  
ATOM    307  CB  ARG A  42     -29.131   0.350  25.063  1.00  0.00           C  
ATOM    308  CG  ARG A  42     -28.194  -0.749  25.582  1.00  0.00           C  
ATOM    309  CD  ARG A  42     -28.789  -1.463  26.795  1.00  0.00           C  
ATOM    310  NE  ARG A  42     -28.715  -0.636  28.012  1.00  0.00           N  
ATOM    311  CZ  ARG A  42     -29.627  -0.519  28.965  1.00  0.00           C  
ATOM    312  NH1 ARG A  42     -30.760  -1.147  28.907  1.00  0.00           N  
ATOM    313  NH2 ARG A  42     -29.402   0.228  29.994  1.00  0.00           N  
ATOM    314  N   THR A  43     -26.913   0.037  22.421  1.00  0.00           N  
ATOM    315  CA  THR A  43     -26.459  -0.774  21.294  1.00  0.00           C  
ATOM    316  C   THR A  43     -25.357  -1.736  21.714  1.00  0.00           C  
ATOM    317  O   THR A  43     -24.507  -1.359  22.519  1.00  0.00           O  
ATOM    318  CB  THR A  43     -25.979   0.087  20.118  1.00  0.00           C  
ATOM    319  OG1 THR A  43     -24.915   0.908  20.497  1.00  0.00           O  
ATOM    320  CG2 THR A  43     -27.079   1.000  19.598  1.00  0.00           C  
ATOM    321  N   PRO A  44     -25.334  -2.962  21.167  1.00  0.00           N  
ATOM    322  CA  PRO A  44     -24.227  -3.883  21.381  1.00  0.00           C  
ATOM    323  C   PRO A  44     -22.897  -3.273  20.920  1.00  0.00           C  
ATOM    324  O   PRO A  44     -22.878  -2.516  19.945  1.00  0.00           O  
ATOM    325  CB  PRO A  44     -24.566  -5.152  20.586  1.00  0.00           C  
ATOM    326  CG  PRO A  44     -26.073  -5.068  20.399  1.00  0.00           C  
ATOM    327  CD  PRO A  44     -26.343  -3.570  20.320  1.00  0.00           C  
ATOM    328  N   PRO A  45     -21.774  -3.596  21.582  1.00  0.00           N  
ATOM    329  CA  PRO A  45     -20.471  -3.095  21.190  1.00  0.00           C  
ATOM    330  C   PRO A  45     -20.038  -3.656  19.831  1.00  0.00           C  
ATOM    331  O   PRO A  45     -20.199  -4.842  19.543  1.00  0.00           O  
ATOM    332  CB  PRO A  45     -19.534  -3.504  22.315  1.00  0.00           C  
ATOM    333  CG  PRO A  45     -20.170  -4.766  22.902  1.00  0.00           C  
ATOM    334  CD  PRO A  45     -21.662  -4.481  22.734  1.00  0.00           C  
ATOM    335  N   LEU A  46     -19.394  -2.811  19.010  1.00  0.00           N  
ATOM    336  CA  LEU A  46     -18.531  -3.263  17.922  1.00  0.00           C  
ATOM    337  C   LEU A  46     -17.141  -3.554  18.481  1.00  0.00           C  
ATOM    338  O   LEU A  46     -16.565  -2.723  19.195  1.00  0.00           O  
ATOM    339  CB  LEU A  46     -18.419  -2.195  16.828  1.00  0.00           C  
ATOM    340  CG  LEU A  46     -19.665  -2.040  15.951  1.00  0.00           C  
ATOM    341  CD1 LEU A  46     -19.429  -0.866  15.004  1.00  0.00           C  
ATOM    342  CD2 LEU A  46     -19.944  -3.267  15.101  1.00  0.00           C  
ATOM    343  N   GLY A  47     -16.575  -4.694  18.133  1.00  0.00           N  
ATOM    344  CA  GLY A  47     -15.300  -5.118  18.682  1.00  0.00           C  
ATOM    345  C   GLY A  47     -15.467  -6.261  19.692  1.00  0.00           C  
ATOM    346  O   GLY A  47     -16.441  -7.011  19.605  1.00  0.00           O  
ATOM    347  N   PRO A  48     -14.528  -6.399  20.641  1.00  0.00           N  
ATOM    348  CA  PRO A  48     -14.577  -7.449  21.645  1.00  0.00           C  
ATOM    349  C   PRO A  48     -15.921  -7.453  22.377  1.00  0.00           C  
ATOM    350  O   PRO A  48     -16.363  -6.416  22.861  1.00  0.00           O  
ATOM    351  CB  PRO A  48     -13.408  -7.164  22.599  1.00  0.00           C  
ATOM    352  CG  PRO A  48     -12.444  -6.328  21.767  1.00  0.00           C  
ATOM    353  CD  PRO A  48     -13.369  -5.539  20.837  1.00  0.00           C  
ATOM    354  N   GLN A  49     -16.589  -8.626  22.475  1.00  0.00           N  
ATOM    355  CA  GLN A  49     -17.907  -8.727  23.109  1.00  0.00           C  
ATOM    356  C   GLN A  49     -17.848  -8.652  24.644  1.00  0.00           C  
ATOM    357  O   GLN A  49     -18.864  -8.391  25.280  1.00  0.00           O  
ATOM    358  CB  GLN A  49     -18.599 -10.016  22.631  1.00  0.00           C  
ATOM    359  CG  GLN A  49     -18.917  -9.994  21.139  1.00  0.00           C  
ATOM    360  CD  GLN A  49     -19.918  -8.878  20.765  1.00  0.00           C  
ATOM    361  OE1 GLN A  49     -20.997  -8.790  21.323  1.00  0.00           O  
ATOM    362  NE2 GLN A  49     -19.577  -8.010  19.851  1.00  0.00           N  
ATOM    363  N   ASP A  50     -16.664  -8.836  25.226  1.00  0.00           N  
ATOM    364  CA  ASP A  50     -16.425  -8.674  26.665  1.00  0.00           C  
ATOM    365  C   ASP A  50     -16.244  -7.196  27.042  1.00  0.00           C  
ATOM    366  O   ASP A  50     -15.234  -6.757  27.596  1.00  0.00           O  
ATOM    367  CB  ASP A  50     -15.277  -9.586  27.115  1.00  0.00           C  
ATOM    368  CG  ASP A  50     -15.188  -9.709  28.644  1.00  0.00           C  
ATOM    369  OD1 ASP A  50     -16.219  -9.480  29.316  1.00  0.00           O  
ATOM    370  OD2 ASP A  50     -14.090 -10.066  29.131  1.00  0.00           O  
ATOM    371  N   GLN A  51     -17.241  -6.384  26.675  1.00  0.00           N  
ATOM    372  CA  GLN A  51     -17.344  -4.984  27.038  1.00  0.00           C  
ATOM    373  C   GLN A  51     -18.826  -4.580  27.180  1.00  0.00           C  
ATOM    374  O   GLN A  51     -19.693  -5.205  26.568  1.00  0.00           O  
ATOM    375  CB  GLN A  51     -16.581  -4.093  26.036  1.00  0.00           C  
ATOM    376  CG  GLN A  51     -17.121  -4.138  24.609  1.00  0.00           C  
ATOM    377  CD  GLN A  51     -16.376  -3.200  23.671  1.00  0.00           C  
ATOM    378  OE1 GLN A  51     -16.234  -2.013  23.926  1.00  0.00           O  
ATOM    379  NE2 GLN A  51     -15.898  -3.672  22.552  1.00  0.00           N  
ATOM    380  N   PRO A  52     -19.140  -3.544  27.968  1.00  0.00           N  
ATOM    381  CA  PRO A  52     -20.515  -3.097  28.159  1.00  0.00           C  
ATOM    382  C   PRO A  52     -21.164  -2.574  26.875  1.00  0.00           C  
ATOM    383  O   PRO A  52     -20.476  -2.084  25.973  1.00  0.00           O  
ATOM    384  CB  PRO A  52     -20.450  -2.003  29.234  1.00  0.00           C  
ATOM    385  CG  PRO A  52     -19.116  -2.256  29.940  1.00  0.00           C  
ATOM    386  CD  PRO A  52     -18.232  -2.795  28.826  1.00  0.00           C  
ATOM    387  N   ASP A  53     -22.501  -2.588  26.842  1.00  0.00           N  
ATOM    388  CA  ASP A  53     -23.280  -1.922  25.807  1.00  0.00           C  
ATOM    389  C   ASP A  53     -22.922  -0.430  25.698  1.00  0.00           C  
ATOM    390  O   ASP A  53     -22.662   0.250  26.691  1.00  0.00           O  
ATOM    391  CB  ASP A  53     -24.784  -2.034  26.092  1.00  0.00           C  
ATOM    392  CG  ASP A  53     -25.381  -3.424  25.896  1.00  0.00           C  
ATOM    393  OD1 ASP A  53     -24.770  -4.253  25.189  1.00  0.00           O  
ATOM    394  OD2 ASP A  53     -26.496  -3.627  26.428  1.00  0.00           O  
ATOM    395  N   TYR A  54     -22.957   0.086  24.479  1.00  0.00           N  
ATOM    396  CA  TYR A  54     -22.783   1.505  24.209  1.00  0.00           C  
ATOM    397  C   TYR A  54     -24.100   2.256  24.401  1.00  0.00           C  
ATOM    398  O   TYR A  54     -25.162   1.821  23.959  1.00  0.00           O  
ATOM    399  CB  TYR A  54     -22.222   1.733  22.809  1.00  0.00           C  
ATOM    400  CG  TYR A  54     -20.727   1.575  22.725  1.00  0.00           C  
ATOM    401  CD1 TYR A  54     -19.884   2.716  22.712  1.00  0.00           C  
ATOM    402  CD2 TYR A  54     -20.140   0.293  22.676  1.00  0.00           C  
ATOM    403  CE1 TYR A  54     -18.495   2.578  22.641  1.00  0.00           C  
ATOM    404  CE2 TYR A  54     -18.742   0.143  22.618  1.00  0.00           C  
ATOM    405  CZ  TYR A  54     -17.925   1.294  22.597  1.00  0.00           C  
ATOM    406  OH  TYR A  54     -16.568   1.142  22.537  1.00  0.00           O  
ATOM    407  N   LEU A  55     -24.001   3.439  24.990  1.00  0.00           N  
ATOM    408  CA  LEU A  55     -24.978   4.496  24.821  1.00  0.00           C  
ATOM    409  C   LEU A  55     -24.588   5.306  23.591  1.00  0.00           C  
ATOM    410  O   LEU A  55     -23.505   5.892  23.552  1.00  0.00           O  
ATOM    411  CB  LEU A  55     -25.061   5.326  26.109  1.00  0.00           C  
ATOM    412  CG  LEU A  55     -26.266   6.284  26.180  1.00  0.00           C  
ATOM    413  CD1 LEU A  55     -26.442   6.768  27.619  1.00  0.00           C  
ATOM    414  CD2 LEU A  55     -26.128   7.526  25.298  1.00  0.00           C  
ATOM    415  N   ASN A  56     -25.477   5.359  22.601  1.00  0.00           N  
ATOM    416  CA  ASN A  56     -25.311   6.176  21.406  1.00  0.00           C  
ATOM    417  C   ASN A  56     -26.387   7.265  21.330  1.00  0.00           C  
ATOM    418  O   ASN A  56     -27.549   7.039  21.674  1.00  0.00           O  
ATOM    419  CB  ASN A  56     -25.293   5.287  20.154  1.00  0.00           C  
ATOM    420  CG  ASN A  56     -24.039   4.431  20.086  1.00  0.00           C  
ATOM    421  OD1 ASN A  56     -24.043   3.261  20.376  1.00  0.00           O  
ATOM    422  ND2 ASN A  56     -22.925   4.997  19.692  1.00  0.00           N  
ATOM    423  N   ALA A  57     -25.981   8.442  20.855  1.00  0.00           N  
ATOM    424  CA  ALA A  57     -26.868   9.564  20.586  1.00  0.00           C  
ATOM    425  C   ALA A  57     -26.344  10.381  19.396  1.00  0.00           C  
ATOM    426  O   ALA A  57     -25.188  10.239  18.996  1.00  0.00           O  
ATOM    427  CB  ALA A  57     -26.991  10.416  21.854  1.00  0.00           C  
ATOM    428  N   ALA A  58     -27.183  11.254  18.852  1.00  0.00           N  
ATOM    429  CA  ALA A  58     -26.800  12.235  17.854  1.00  0.00           C  
ATOM    430  C   ALA A  58     -27.151  13.648  18.331  1.00  0.00           C  
ATOM    431  O   ALA A  58     -28.159  13.856  19.004  1.00  0.00           O  
ATOM    432  CB  ALA A  58     -27.452  11.896  16.512  1.00  0.00           C  
ATOM    433  N   VAL A  59     -26.325  14.616  17.959  1.00  0.00           N  
ATOM    434  CA  VAL A  59     -26.494  16.030  18.293  1.00  0.00           C  
ATOM    435  C   VAL A  59     -26.408  16.855  17.020  1.00  0.00           C  
ATOM    436  O   VAL A  59     -25.480  16.681  16.240  1.00  0.00           O  
ATOM    437  CB  VAL A  59     -25.434  16.495  19.304  1.00  0.00           C  
ATOM    438  CG1 VAL A  59     -25.627  17.955  19.712  1.00  0.00           C  
ATOM    439  CG2 VAL A  59     -25.491  15.649  20.578  1.00  0.00           C  
ATOM    440  N   ALA A  60     -27.354  17.770  16.824  1.00  0.00           N  
ATOM    441  CA  ALA A  60     -27.232  18.849  15.863  1.00  0.00           C  
ATOM    442  C   ALA A  60     -26.657  20.076  16.573  1.00  0.00           C  
ATOM    443  O   ALA A  60     -27.247  20.586  17.524  1.00  0.00           O  
ATOM    444  CB  ALA A  60     -28.601  19.124  15.229  1.00  0.00           C  
ATOM    445  N   LEU A  61     -25.485  20.533  16.127  1.00  0.00           N  
ATOM    446  CA  LEU A  61     -24.769  21.682  16.659  1.00  0.00           C  
ATOM    447  C   LEU A  61     -24.676  22.757  15.576  1.00  0.00           C  
ATOM    448  O   LEU A  61     -24.060  22.526  14.536  1.00  0.00           O  
ATOM    449  CB  LEU A  61     -23.377  21.212  17.131  1.00  0.00           C  
ATOM    450  CG  LEU A  61     -22.588  22.290  17.895  1.00  0.00           C  
ATOM    451  CD1 LEU A  61     -23.055  22.392  19.342  1.00  0.00           C  
ATOM    452  CD2 LEU A  61     -21.101  21.940  17.913  1.00  0.00           C  
ATOM    453  N   GLU A  62     -25.249  23.927  15.814  1.00  0.00           N  
ATOM    454  CA  GLU A  62     -24.985  25.073  14.954  1.00  0.00           C  
ATOM    455  C   GLU A  62     -23.651  25.697  15.347  1.00  0.00           C  
ATOM    456  O   GLU A  62     -23.400  25.931  16.527  1.00  0.00           O  
ATOM    457  CB  GLU A  62     -26.148  26.067  14.979  1.00  0.00           C  
ATOM    458  CG  GLU A  62     -25.995  27.110  13.862  1.00  0.00           C  
ATOM    459  CD  GLU A  62     -27.228  28.017  13.716  1.00  0.00           C  
ATOM    460  OE1 GLU A  62     -27.729  28.142  12.584  1.00  0.00           O  
ATOM    461  OE2 GLU A  62     -27.640  28.624  14.716  1.00  0.00           O  
ATOM    462  N   THR A  63     -22.784  25.969  14.375  1.00  0.00           N  
ATOM    463  CA  THR A  63     -21.439  26.498  14.618  1.00  0.00           C  
ATOM    464  C   THR A  63     -20.987  27.453  13.516  1.00  0.00           C  
ATOM    465  O   THR A  63     -21.362  27.303  12.345  1.00  0.00           O  
ATOM    466  CB  THR A  63     -20.431  25.353  14.826  1.00  0.00           C  
ATOM    467  OG1 THR A  63     -19.184  25.876  15.209  1.00  0.00           O  
ATOM    468  CG2 THR A  63     -20.212  24.478  13.590  1.00  0.00           C  
ATOM    469  N   SER A  64     -20.155  28.422  13.888  1.00  0.00           N  
ATOM    470  CA  SER A  64     -19.402  29.278  12.969  1.00  0.00           C  
ATOM    471  C   SER A  64     -17.929  28.865  12.847  1.00  0.00           C  
ATOM    472  O   SER A  64     -17.190  29.465  12.080  1.00  0.00           O  
ATOM    473  CB  SER A  64     -19.489  30.744  13.409  1.00  0.00           C  
ATOM    474  OG  SER A  64     -20.839  31.167  13.488  1.00  0.00           O  
ATOM    475  N   LEU A  65     -17.504  27.840  13.602  1.00  0.00           N  
ATOM    476  CA  LEU A  65     -16.138  27.330  13.564  1.00  0.00           C  
ATOM    477  C   LEU A  65     -15.846  26.619  12.245  1.00  0.00           C  
ATOM    478  O   LEU A  65     -16.739  26.049  11.616  1.00  0.00           O  
ATOM    479  CB  LEU A  65     -15.892  26.378  14.750  1.00  0.00           C  
ATOM    480  CG  LEU A  65     -16.023  27.008  16.149  1.00  0.00           C  
ATOM    481  CD1 LEU A  65     -15.841  25.921  17.202  1.00  0.00           C  
ATOM    482  CD2 LEU A  65     -14.991  28.102  16.398  1.00  0.00           C  
ATOM    483  N   ALA A  66     -14.570  26.597  11.856  1.00  0.00           N  
ATOM    484  CA  ALA A  66     -14.098  25.725  10.793  1.00  0.00           C  
ATOM    485  C   ALA A  66     -14.184  24.243  11.224  1.00  0.00           C  
ATOM    486  O   ALA A  66     -14.089  23.934  12.413  1.00  0.00           O  
ATOM    487  CB  ALA A  66     -12.671  26.139  10.409  1.00  0.00           C  
ATOM    488  N   PRO A  67     -14.300  23.296  10.286  1.00  0.00           N  
ATOM    489  CA  PRO A  67     -14.419  21.864  10.607  1.00  0.00           C  
ATOM    490  C   PRO A  67     -13.297  21.321  11.502  1.00  0.00           C  
ATOM    491  O   PRO A  67     -13.554  20.599  12.456  1.00  0.00           O  
ATOM    492  CB  PRO A  67     -14.438  21.155   9.248  1.00  0.00           C  
ATOM    493  CG  PRO A  67     -14.967  22.199   8.286  1.00  0.00           C  
ATOM    494  CD  PRO A  67     -14.458  23.511   8.863  1.00  0.00           C  
ATOM    495  N   GLU A  68     -12.041  21.708  11.238  1.00  0.00           N  
ATOM    496  CA  GLU A  68     -10.908  21.280  12.062  1.00  0.00           C  
ATOM    497  C   GLU A  68     -10.877  21.959  13.443  1.00  0.00           C  
ATOM    498  O   GLU A  68     -10.410  21.354  14.404  1.00  0.00           O  
ATOM    499  CB  GLU A  68      -9.567  21.501  11.361  1.00  0.00           C  
ATOM    500  CG  GLU A  68      -9.363  20.593  10.135  1.00  0.00           C  
ATOM    501  CD  GLU A  68      -7.880  20.237   9.881  1.00  0.00           C  
ATOM    502  OE1 GLU A  68      -7.655  19.218   9.195  1.00  0.00           O  
ATOM    503  OE2 GLU A  68      -6.978  20.888  10.457  1.00  0.00           O  
ATOM    504  N   GLU A  69     -11.390  23.183  13.584  1.00  0.00           N  
ATOM    505  CA  GLU A  69     -11.541  23.831  14.886  1.00  0.00           C  
ATOM    506  C   GLU A  69     -12.601  23.122  15.722  1.00  0.00           C  
ATOM    507  O   GLU A  69     -12.354  22.831  16.893  1.00  0.00           O  
ATOM    508  CB  GLU A  69     -11.913  25.312  14.734  1.00  0.00           C  
ATOM    509  CG  GLU A  69     -10.683  26.209  14.683  1.00  0.00           C  
ATOM    510  CD  GLU A  69     -11.055  27.689  14.535  1.00  0.00           C  
ATOM    511  OE1 GLU A  69     -10.310  28.510  15.101  1.00  0.00           O  
ATOM    512  OE2 GLU A  69     -12.068  27.974  13.858  1.00  0.00           O  
ATOM    513  N   LEU A  70     -13.724  22.757  15.127  1.00  0.00           N  
ATOM    514  CA  LEU A  70     -14.721  21.931  15.804  1.00  0.00           C  
ATOM    515  C   LEU A  70     -14.117  20.597  16.240  1.00  0.00           C  
ATOM    516  O   LEU A  70     -14.300  20.193  17.388  1.00  0.00           O  
ATOM    517  CB  LEU A  70     -15.954  21.755  14.896  1.00  0.00           C  
ATOM    518  CG  LEU A  70     -17.068  20.922  15.563  1.00  0.00           C  
ATOM    519  CD1 LEU A  70     -17.615  21.584  16.824  1.00  0.00           C  
ATOM    520  CD2 LEU A  70     -18.227  20.732  14.586  1.00  0.00           C  
ATOM    521  N   LEU A  71     -13.325  19.949  15.386  1.00  0.00           N  
ATOM    522  CA  LEU A  71     -12.610  18.715  15.723  1.00  0.00           C  
ATOM    523  C   LEU A  71     -11.634  18.911  16.891  1.00  0.00           C  
ATOM    524  O   LEU A  71     -11.526  18.040  17.754  1.00  0.00           O  
ATOM    525  CB  LEU A  71     -11.889  18.194  14.466  1.00  0.00           C  
ATOM    526  CG  LEU A  71     -11.130  16.866  14.685  1.00  0.00           C  
ATOM    527  CD1 LEU A  71     -12.067  15.701  14.989  1.00  0.00           C  
ATOM    528  CD2 LEU A  71     -10.320  16.515  13.433  1.00  0.00           C  
ATOM    529  N   ASN A  72     -10.939  20.036  16.976  1.00  0.00           N  
ATOM    530  CA  ASN A  72     -10.076  20.347  18.111  1.00  0.00           C  
ATOM    531  C   ASN A  72     -10.885  20.417  19.417  1.00  0.00           C  
ATOM    532  O   ASN A  72     -10.441  19.907  20.449  1.00  0.00           O  
ATOM    533  CB  ASN A  72      -9.325  21.668  17.869  1.00  0.00           C  
ATOM    534  CG  ASN A  72      -8.308  21.629  16.748  1.00  0.00           C  
ATOM    535  OD1 ASN A  72      -7.750  20.604  16.387  1.00  0.00           O  
ATOM    536  ND2 ASN A  72      -7.999  22.772  16.181  1.00  0.00           N  
ATOM    537  N   HIS A  73     -12.076  21.016  19.377  1.00  0.00           N  
ATOM    538  CA  HIS A  73     -12.962  21.100  20.534  1.00  0.00           C  
ATOM    539  C   HIS A  73     -13.537  19.739  20.938  1.00  0.00           C  
ATOM    540  O   HIS A  73     -13.493  19.411  22.124  1.00  0.00           O  
ATOM    541  CB  HIS A  73     -14.062  22.130  20.286  1.00  0.00           C  
ATOM    542  CG  HIS A  73     -13.577  23.535  20.475  1.00  0.00           C  
ATOM    543  ND1 HIS A  73     -13.300  24.140  21.686  1.00  0.00           N  
ATOM    544  CD2 HIS A  73     -13.300  24.463  19.503  1.00  0.00           C  
ATOM    545  CE1 HIS A  73     -12.863  25.393  21.434  1.00  0.00           C  
ATOM    546  NE2 HIS A  73     -12.850  25.622  20.122  1.00  0.00           N  
ATOM    547  N   THR A  74     -13.999  18.915  20.007  1.00  0.00           N  
ATOM    548  CA  THR A  74     -14.514  17.572  20.329  1.00  0.00           C  
ATOM    549  C   THR A  74     -13.410  16.678  20.902  1.00  0.00           C  
ATOM    550  O   THR A  74     -13.626  16.054  21.942  1.00  0.00           O  
ATOM    551  CB  THR A  74     -15.188  16.885  19.131  1.00  0.00           C  
ATOM    552  OG1 THR A  74     -14.310  16.745  18.046  1.00  0.00           O  
ATOM    553  CG2 THR A  74     -16.416  17.650  18.643  1.00  0.00           C  
ATOM    554  N   GLN A  75     -12.199  16.701  20.349  1.00  0.00           N  
ATOM    555  CA  GLN A  75     -11.051  15.959  20.890  1.00  0.00           C  
ATOM    556  C   GLN A  75     -10.643  16.447  22.286  1.00  0.00           C  
ATOM    557  O   GLN A  75     -10.280  15.641  23.141  1.00  0.00           O  
ATOM    558  CB  GLN A  75      -9.853  16.070  19.932  1.00  0.00           C  
ATOM    559  CG  GLN A  75     -10.077  15.222  18.674  1.00  0.00           C  
ATOM    560  CD  GLN A  75      -8.899  15.248  17.696  1.00  0.00           C  
ATOM    561  OE1 GLN A  75      -7.871  15.880  17.869  1.00  0.00           O  
ATOM    562  NE2 GLN A  75      -8.999  14.510  16.616  1.00  0.00           N  
ATOM    563  N   ARG A  76     -10.722  17.752  22.555  1.00  0.00           N  
ATOM    564  CA  ARG A  76     -10.492  18.297  23.901  1.00  0.00           C  
ATOM    565  C   ARG A  76     -11.520  17.774  24.909  1.00  0.00           C  
ATOM    566  O   ARG A  76     -11.136  17.435  26.024  1.00  0.00           O  
ATOM    567  CB  ARG A  76     -10.508  19.834  23.828  1.00  0.00           C  
ATOM    568  CG  ARG A  76     -10.310  20.505  25.199  1.00  0.00           C  
ATOM    569  CD  ARG A  76     -10.402  22.042  25.103  1.00  0.00           C  
ATOM    570  NE  ARG A  76     -11.677  22.513  24.553  1.00  0.00           N  
ATOM    571  CZ  ARG A  76     -12.861  22.590  25.172  1.00  0.00           C  
ATOM    572  NH1 ARG A  76     -13.017  22.227  26.411  1.00  0.00           N  
ATOM    573  NH2 ARG A  76     -13.896  23.059  24.533  1.00  0.00           N  
ATOM    574  N   ILE A  77     -12.787  17.684  24.537  1.00  0.00           N  
ATOM    575  CA  ILE A  77     -13.856  17.153  25.399  1.00  0.00           C  
ATOM    576  C   ILE A  77     -13.617  15.666  25.686  1.00  0.00           C  
ATOM    577  O   ILE A  77     -13.671  15.261  26.842  1.00  0.00           O  
ATOM    578  CB  ILE A  77     -15.242  17.409  24.780  1.00  0.00           C  
ATOM    579  CG1 ILE A  77     -15.542  18.933  24.732  1.00  0.00           C  
ATOM    580  CG2 ILE A  77     -16.341  16.696  25.585  1.00  0.00           C  
ATOM    581  CD1 ILE A  77     -16.686  19.291  23.779  1.00  0.00           C  
ATOM    582  N   GLU A  78     -13.265  14.867  24.666  1.00  0.00           N  
ATOM    583  CA  GLU A  78     -12.904  13.458  24.850  1.00  0.00           C  
ATOM    584  C   GLU A  78     -11.753  13.284  25.857  1.00  0.00           C  
ATOM    585  O   GLU A  78     -11.839  12.472  26.779  1.00  0.00           O  
ATOM    586  CB  GLU A  78     -12.465  12.834  23.518  1.00  0.00           C  
ATOM    587  CG  GLU A  78     -13.579  12.640  22.473  1.00  0.00           C  
ATOM    588  CD  GLU A  78     -13.007  11.934  21.218  1.00  0.00           C  
ATOM    589  OE1 GLU A  78     -13.669  11.033  20.684  1.00  0.00           O  
ATOM    590  OE2 GLU A  78     -11.839  12.199  20.837  1.00  0.00           O  
ATOM    591  N   LEU A  79     -10.688  14.088  25.742  1.00  0.00           N  
ATOM    592  CA  LEU A  79      -9.544  14.072  26.651  1.00  0.00           C  
ATOM    593  C   LEU A  79      -9.936  14.475  28.079  1.00  0.00           C  
ATOM    594  O   LEU A  79      -9.508  13.832  29.039  1.00  0.00           O  
ATOM    595  CB  LEU A  79      -8.451  15.018  26.122  1.00  0.00           C  
ATOM    596  CG  LEU A  79      -7.636  14.437  24.952  1.00  0.00           C  
ATOM    597  CD1 LEU A  79      -6.829  15.552  24.276  1.00  0.00           C  
ATOM    598  CD2 LEU A  79      -6.648  13.370  25.433  1.00  0.00           C  
ATOM    599  N   GLN A  80     -10.769  15.501  28.244  1.00  0.00           N  
ATOM    600  CA  GLN A  80     -11.247  15.954  29.554  1.00  0.00           C  
ATOM    601  C   GLN A  80     -12.099  14.893  30.266  1.00  0.00           C  
ATOM    602  O   GLN A  80     -12.044  14.788  31.488  1.00  0.00           O  
ATOM    603  CB  GLN A  80     -12.060  17.241  29.388  1.00  0.00           C  
ATOM    604  CG  GLN A  80     -11.146  18.459  29.195  1.00  0.00           C  
ATOM    605  CD  GLN A  80     -11.922  19.755  28.951  1.00  0.00           C  
ATOM    606  OE1 GLN A  80     -13.050  19.788  28.501  1.00  0.00           O  
ATOM    607  NE2 GLN A  80     -11.336  20.887  29.242  1.00  0.00           N  
ATOM    608  N   GLN A  81     -12.809  14.062  29.512  1.00  0.00           N  
ATOM    609  CA  GLN A  81     -13.592  12.943  30.043  1.00  0.00           C  
ATOM    610  C   GLN A  81     -12.798  11.624  30.122  1.00  0.00           C  
ATOM    611  O   GLN A  81     -13.379  10.548  30.264  1.00  0.00           O  
ATOM    612  CB  GLN A  81     -14.915  12.827  29.286  1.00  0.00           C  
ATOM    613  CG  GLN A  81     -15.807  14.032  29.603  1.00  0.00           C  
ATOM    614  CD  GLN A  81     -17.229  13.875  29.072  1.00  0.00           C  
ATOM    615  OE1 GLN A  81     -17.764  14.777  28.465  1.00  0.00           O  
ATOM    616  NE2 GLN A  81     -17.886  12.770  29.320  1.00  0.00           N  
ATOM    617  N   GLY A  82     -11.475  11.709  30.042  1.00  0.00           N  
ATOM    618  CA  GLY A  82     -10.577  10.579  30.295  1.00  0.00           C  
ATOM    619  C   GLY A  82     -10.455   9.582  29.149  1.00  0.00           C  
ATOM    620  O   GLY A  82     -10.007   8.455  29.369  1.00  0.00           O  
ATOM    621  N   ARG A  83     -10.833   9.976  27.932  1.00  0.00           N  
ATOM    622  CA  ARG A  83     -10.578   9.126  26.760  1.00  0.00           C  
ATOM    623  C   ARG A  83      -9.084   9.070  26.470  1.00  0.00           C  
ATOM    624  O   ARG A  83      -8.475  10.049  26.050  1.00  0.00           O  
ATOM    625  CB  ARG A  83     -11.363   9.616  25.544  1.00  0.00           C  
ATOM    626  CG  ARG A  83     -11.245   8.616  24.380  1.00  0.00           C  
ATOM    627  CD  ARG A  83     -11.930   9.211  23.159  1.00  0.00           C  
ATOM    628  NE  ARG A  83     -12.040   8.258  22.040  1.00  0.00           N  
ATOM    629  CZ  ARG A  83     -11.306   8.208  20.952  1.00  0.00           C  
ATOM    630  NH1 ARG A  83     -10.173   8.815  20.842  1.00  0.00           N  
ATOM    631  NH2 ARG A  83     -11.740   7.534  19.938  1.00  0.00           N  
ATOM    632  N   VAL A  84      -8.511   7.883  26.604  1.00  0.00           N  
ATOM    633  CA  VAL A  84      -7.163   7.584  26.117  1.00  0.00           C  
ATOM    634  C   VAL A  84      -7.306   6.781  24.831  1.00  0.00           C  
ATOM    635  O   VAL A  84      -8.008   5.772  24.797  1.00  0.00           O  
ATOM    636  CB  VAL A  84      -6.331   6.844  27.183  1.00  0.00           C  
ATOM    637  CG1 VAL A  84      -4.882   6.684  26.722  1.00  0.00           C  
ATOM    638  CG2 VAL A  84      -6.316   7.624  28.507  1.00  0.00           C  
ATOM    639  N   ARG A  85      -6.643   7.206  23.747  1.00  0.00           N  
ATOM    640  CA  ARG A  85      -6.568   6.422  22.511  1.00  0.00           C  
ATOM    641  C   ARG A  85      -5.747   5.161  22.790  1.00  0.00           C  
ATOM    642  O   ARG A  85      -4.529   5.231  22.890  1.00  0.00           O  
ATOM    643  CB  ARG A  85      -5.984   7.238  21.347  1.00  0.00           C  
ATOM    644  CG  ARG A  85      -6.943   8.331  20.858  1.00  0.00           C  
ATOM    645  CD  ARG A  85      -6.362   9.037  19.622  1.00  0.00           C  
ATOM    646  NE  ARG A  85      -7.255  10.113  19.146  1.00  0.00           N  
ATOM    647  CZ  ARG A  85      -7.117  10.834  18.032  1.00  0.00           C  
ATOM    648  NH1 ARG A  85      -6.130  10.639  17.210  1.00  0.00           N  
ATOM    649  NH2 ARG A  85      -7.973  11.769  17.761  1.00  0.00           N  
ATOM    650  N   LYS A  86      -6.407   4.019  22.919  1.00  0.00           N  
ATOM    651  CA  LYS A  86      -5.771   2.714  23.066  1.00  0.00           C  
ATOM    652  C   LYS A  86      -5.436   2.127  21.688  1.00  0.00           C  
ATOM    653  O   LYS A  86      -5.963   2.576  20.668  1.00  0.00           O  
ATOM    654  CB  LYS A  86      -6.662   1.782  23.904  1.00  0.00           C  
ATOM    655  CG  LYS A  86      -6.807   2.279  25.353  1.00  0.00           C  
ATOM    656  CD  LYS A  86      -7.551   1.239  26.202  1.00  0.00           C  
ATOM    657  CE  LYS A  86      -7.681   1.706  27.653  1.00  0.00           C  
ATOM    658  NZ  LYS A  86      -8.342   0.679  28.492  1.00  0.00           N  
ATOM    659  N   ALA A  87      -4.560   1.126  21.680  1.00  0.00           N  
ATOM    660  CA  ALA A  87      -4.150   0.434  20.454  1.00  0.00           C  
ATOM    661  C   ALA A  87      -5.324  -0.261  19.743  1.00  0.00           C  
ATOM    662  O   ALA A  87      -5.412  -0.248  18.513  1.00  0.00           O  
ATOM    663  CB  ALA A  87      -3.048  -0.572  20.832  1.00  0.00           C  
ATOM    664  N   GLU A  88      -6.259  -0.827  20.516  1.00  0.00           N  
ATOM    665  CA  GLU A  88      -7.463  -1.448  19.961  1.00  0.00           C  
ATOM    666  C   GLU A  88      -8.456  -0.391  19.475  1.00  0.00           C  
ATOM    667  O   GLU A  88      -9.025   0.381  20.251  1.00  0.00           O  
ATOM    668  CB  GLU A  88      -8.128  -2.350  20.997  1.00  0.00           C  
ATOM    669  CG  GLU A  88      -7.298  -3.607  21.278  1.00  0.00           C  
ATOM    670  CD  GLU A  88      -7.919  -4.482  22.366  1.00  0.00           C  
ATOM    671  OE1 GLU A  88      -7.227  -5.431  22.789  1.00  0.00           O  
ATOM    672  OE2 GLU A  88      -9.043  -4.170  22.802  1.00  0.00           O  
ATOM    673  N   ARG A  89      -8.709  -0.382  18.191  1.00  0.00           N  
ATOM    674  CA  ARG A  89      -9.575   0.603  17.529  1.00  0.00           C  
ATOM    675  C   ARG A  89     -10.996   0.639  18.086  1.00  0.00           C  
ATOM    676  O   ARG A  89     -11.569   1.717  18.192  1.00  0.00           O  
ATOM    677  CB  ARG A  89      -9.582   0.309  16.017  1.00  0.00           C  
ATOM    678  CG  ARG A  89     -10.366   1.364  15.237  1.00  0.00           C  
ATOM    679  CD  ARG A  89     -10.345   1.062  13.737  1.00  0.00           C  
ATOM    680  NE  ARG A  89     -11.130   2.049  12.983  1.00  0.00           N  
ATOM    681  CZ  ARG A  89     -11.288   2.079  11.667  1.00  0.00           C  
ATOM    682  NH1 ARG A  89     -10.725   1.203  10.892  1.00  0.00           N  
ATOM    683  NH2 ARG A  89     -12.011   2.996  11.102  1.00  0.00           N  
ATOM    684  N   TRP A  90     -11.577  -0.506  18.416  1.00  0.00           N  
ATOM    685  CA  TRP A  90     -12.941  -0.630  18.915  1.00  0.00           C  
ATOM    686  C   TRP A  90     -13.008  -1.167  20.351  1.00  0.00           C  
ATOM    687  O   TRP A  90     -14.010  -1.744  20.764  1.00  0.00           O  
ATOM    688  CB  TRP A  90     -13.790  -1.450  17.930  1.00  0.00           C  
ATOM    689  CG  TRP A  90     -13.976  -0.836  16.564  1.00  0.00           C  
ATOM    690  CD1 TRP A  90     -14.365   0.430  16.302  1.00  0.00           C  
ATOM    691  CD2 TRP A  90     -13.848  -1.494  15.268  1.00  0.00           C  
ATOM    692  NE1 TRP A  90     -14.518   0.595  14.922  1.00  0.00           N  
ATOM    693  CE2 TRP A  90     -14.230  -0.565  14.267  1.00  0.00           C  
ATOM    694  CE3 TRP A  90     -13.478  -2.788  14.863  1.00  0.00           C  
ATOM    695  CZ2 TRP A  90     -14.269  -0.917  12.895  1.00  0.00           C  
ATOM    696  CZ3 TRP A  90     -13.510  -3.129  13.501  1.00  0.00           C  
ATOM    697  CH2 TRP A  90     -13.901  -2.215  12.531  1.00  0.00           C  
ATOM    698  N   GLY A  91     -11.947  -0.948  21.119  1.00  0.00           N  
ATOM    699  CA  GLY A  91     -11.950  -1.230  22.545  1.00  0.00           C  
ATOM    700  C   GLY A  91     -12.912  -0.319  23.322  1.00  0.00           C  
ATOM    701  O   GLY A  91     -13.399   0.689  22.795  1.00  0.00           O  
ATOM    702  N   PRO A  92     -13.177  -0.642  24.601  1.00  0.00           N  
ATOM    703  CA  PRO A  92     -14.081   0.135  25.442  1.00  0.00           C  
ATOM    704  C   PRO A  92     -13.555   1.557  25.685  1.00  0.00           C  
ATOM    705  O   PRO A  92     -12.354   1.793  25.853  1.00  0.00           O  
ATOM    706  CB  PRO A  92     -14.209  -0.692  26.728  1.00  0.00           C  
ATOM    707  CG  PRO A  92     -12.915  -1.489  26.788  1.00  0.00           C  
ATOM    708  CD  PRO A  92     -12.599  -1.760  25.334  1.00  0.00           C  
ATOM    709  N   ARG A  93     -14.482   2.544  25.717  1.00  0.00           N  
ATOM    710  CA  ARG A  93     -14.176   3.976  25.766  1.00  0.00           C  
ATOM    711  C   ARG A  93     -15.100   4.697  26.738  1.00  0.00           C  
ATOM    712  O   ARG A  93     -16.282   4.380  26.842  1.00  0.00           O  
ATOM    713  CB  ARG A  93     -14.341   4.588  24.363  1.00  0.00           C  
ATOM    714  CG  ARG A  93     -13.327   4.006  23.375  1.00  0.00           C  
ATOM    715  CD  ARG A  93     -13.806   4.210  21.947  1.00  0.00           C  
ATOM    716  NE  ARG A  93     -12.945   3.475  21.032  1.00  0.00           N  
ATOM    717  CZ  ARG A  93     -13.214   3.209  19.773  1.00  0.00           C  
ATOM    718  NH1 ARG A  93     -14.281   3.649  19.190  1.00  0.00           N  
ATOM    719  NH2 ARG A  93     -12.404   2.476  19.079  1.00  0.00           N  
ATOM    720  N   THR A  94     -14.554   5.725  27.383  1.00  0.00           N  
ATOM    721  CA  THR A  94     -15.356   6.620  28.216  1.00  0.00           C  
ATOM    722  C   THR A  94     -16.249   7.525  27.373  1.00  0.00           C  
ATOM    723  O   THR A  94     -17.399   7.741  27.738  1.00  0.00           O  
ATOM    724  CB  THR A  94     -14.459   7.479  29.107  1.00  0.00           C  
ATOM    725  OG1 THR A  94     -13.404   8.041  28.351  1.00  0.00           O  
ATOM    726  CG2 THR A  94     -13.806   6.645  30.210  1.00  0.00           C  
ATOM    727  N   LEU A  95     -15.721   8.029  26.255  1.00  0.00           N  
ATOM    728  CA  LEU A  95     -16.435   8.926  25.347  1.00  0.00           C  
ATOM    729  C   LEU A  95     -15.805   8.891  23.951  1.00  0.00           C  
ATOM    730  O   LEU A  95     -14.592   9.035  23.820  1.00  0.00           O  
ATOM    731  CB  LEU A  95     -16.368  10.340  25.939  1.00  0.00           C  
ATOM    732  CG  LEU A  95     -17.158  11.396  25.147  1.00  0.00           C  
ATOM    733  CD1 LEU A  95     -18.667  11.166  25.235  1.00  0.00           C  
ATOM    734  CD2 LEU A  95     -16.847  12.782  25.694  1.00  0.00           C  
ATOM    735  N   ASP A  96     -16.644   8.771  22.927  1.00  0.00           N  
ATOM    736  CA  ASP A  96     -16.325   9.046  21.527  1.00  0.00           C  
ATOM    737  C   ASP A  96     -17.229  10.166  21.022  1.00  0.00           C  
ATOM    738  O   ASP A  96     -18.445  10.128  21.242  1.00  0.00           O  
ATOM    739  CB  ASP A  96     -16.512   7.800  20.641  1.00  0.00           C  
ATOM    740  CG  ASP A  96     -15.306   6.867  20.546  1.00  0.00           C  
ATOM    741  OD1 ASP A  96     -14.159   7.247  20.850  1.00  0.00           O  
ATOM    742  OD2 ASP A  96     -15.479   5.719  20.089  1.00  0.00           O  
ATOM    743  N   LEU A  97     -16.638  11.141  20.328  1.00  0.00           N  
ATOM    744  CA  LEU A  97     -17.331  12.215  19.635  1.00  0.00           C  
ATOM    745  C   LEU A  97     -16.884  12.245  18.174  1.00  0.00           C  
ATOM    746  O   LEU A  97     -15.788  12.696  17.854  1.00  0.00           O  
ATOM    747  CB  LEU A  97     -17.044  13.573  20.314  1.00  0.00           C  
ATOM    748  CG  LEU A  97     -17.527  13.716  21.762  1.00  0.00           C  
ATOM    749  CD1 LEU A  97     -17.125  15.085  22.300  1.00  0.00           C  
ATOM    750  CD2 LEU A  97     -19.041  13.608  21.882  1.00  0.00           C  
ATOM    751  N   ASP A  98     -17.756  11.789  17.281  1.00  0.00           N  
ATOM    752  CA  ASP A  98     -17.478  11.718  15.855  1.00  0.00           C  
ATOM    753  C   ASP A  98     -18.304  12.757  15.083  1.00  0.00           C  
ATOM    754  O   ASP A  98     -19.537  12.780  15.163  1.00  0.00           O  
ATOM    755  CB  ASP A  98     -17.764  10.307  15.319  1.00  0.00           C  
ATOM    756  CG  ASP A  98     -16.740   9.268  15.776  1.00  0.00           C  
ATOM    757  OD1 ASP A  98     -15.536   9.494  15.504  1.00  0.00           O  
ATOM    758  OD2 ASP A  98     -17.170   8.219  16.293  1.00  0.00           O  
ATOM    759  N   ILE A  99     -17.642  13.595  14.281  1.00  0.00           N  
ATOM    760  CA  ILE A  99     -18.332  14.503  13.358  1.00  0.00           C  
ATOM    761  C   ILE A  99     -18.862  13.673  12.185  1.00  0.00           C  
ATOM    762  O   ILE A  99     -18.097  13.235  11.327  1.00  0.00           O  
ATOM    763  CB  ILE A  99     -17.425  15.660  12.900  1.00  0.00           C  
ATOM    764  CG1 ILE A  99     -16.891  16.460  14.110  1.00  0.00           C  
ATOM    765  CG2 ILE A  99     -18.210  16.592  11.949  1.00  0.00           C  
ATOM    766  CD1 ILE A  99     -15.844  17.532  13.755  1.00  0.00           C  
ATOM    767  N   MET A 100     -20.165  13.442  12.150  1.00  0.00           N  
ATOM    768  CA  MET A 100     -20.827  12.697  11.073  1.00  0.00           C  
ATOM    769  C   MET A 100     -20.942  13.534   9.805  1.00  0.00           C  
ATOM    770  O   MET A 100     -20.608  13.063   8.724  1.00  0.00           O  
ATOM    771  CB  MET A 100     -22.220  12.237  11.511  1.00  0.00           C  
ATOM    772  CG  MET A 100     -22.181  11.180  12.621  1.00  0.00           C  
ATOM    773  SD  MET A 100     -23.808  10.459  12.984  1.00  0.00           S  
ATOM    774  CE  MET A 100     -24.577  11.827  13.870  1.00  0.00           C  
ATOM    775  N   LEU A 101     -21.421  14.758   9.946  1.00  0.00           N  
ATOM    776  CA  LEU A 101     -21.669  15.693   8.854  1.00  0.00           C  
ATOM    777  C   LEU A 101     -21.310  17.108   9.296  1.00  0.00           C  
ATOM    778  O   LEU A 101     -21.487  17.457  10.464  1.00  0.00           O  
ATOM    779  CB  LEU A 101     -23.150  15.624   8.441  1.00  0.00           C  
ATOM    780  CG  LEU A 101     -23.562  14.312   7.749  1.00  0.00           C  
ATOM    781  CD1 LEU A 101     -25.073  14.192   7.705  1.00  0.00           C  
ATOM    782  CD2 LEU A 101     -23.047  14.250   6.308  1.00  0.00           C  
ATOM    783  N   PHE A 102     -20.852  17.933   8.353  1.00  0.00           N  
ATOM    784  CA  PHE A 102     -20.581  19.346   8.570  1.00  0.00           C  
ATOM    785  C   PHE A 102     -21.242  20.159   7.452  1.00  0.00           C  
ATOM    786  O   PHE A 102     -20.689  20.325   6.370  1.00  0.00           O  
ATOM    787  CB  PHE A 102     -19.065  19.563   8.672  1.00  0.00           C  
ATOM    788  CG  PHE A 102     -18.709  20.917   9.228  1.00  0.00           C  
ATOM    789  CD1 PHE A 102     -18.653  22.051   8.403  1.00  0.00           C  
ATOM    790  CD2 PHE A 102     -18.445  21.059  10.606  1.00  0.00           C  
ATOM    791  CE1 PHE A 102     -18.349  23.307   8.938  1.00  0.00           C  
ATOM    792  CE2 PHE A 102     -18.131  22.308  11.148  1.00  0.00           C  
ATOM    793  CZ  PHE A 102     -18.086  23.441  10.317  1.00  0.00           C  
ATOM    794  N   GLY A 103     -22.469  20.608   7.699  1.00  0.00           N  
ATOM    795  CA  GLY A 103     -23.307  21.173   6.658  1.00  0.00           C  
ATOM    796  C   GLY A 103     -23.432  20.222   5.473  1.00  0.00           C  
ATOM    797  O   GLY A 103     -23.745  19.043   5.639  1.00  0.00           O  
ATOM    798  N   ASN A 104     -23.139  20.737   4.277  1.00  0.00           N  
ATOM    799  CA  ASN A 104     -23.108  19.965   3.041  1.00  0.00           C  
ATOM    800  C   ASN A 104     -21.677  19.772   2.507  1.00  0.00           C  
ATOM    801  O   ASN A 104     -21.471  19.535   1.319  1.00  0.00           O  
ATOM    802  CB  ASN A 104     -24.063  20.630   2.032  1.00  0.00           C  
ATOM    803  CG  ASN A 104     -24.695  19.616   1.088  1.00  0.00           C  
ATOM    804  OD1 ASN A 104     -25.011  18.503   1.447  1.00  0.00           O  
ATOM    805  ND2 ASN A 104     -24.951  19.986  -0.140  1.00  0.00           N  
ATOM    806  N   GLU A 105     -20.663  19.905   3.373  1.00  0.00           N  
ATOM    807  CA  GLU A 105     -19.258  19.815   2.981  1.00  0.00           C  
ATOM    808  C   GLU A 105     -18.786  18.367   2.846  1.00  0.00           C  
ATOM    809  O   GLU A 105     -19.167  17.467   3.602  1.00  0.00           O  
ATOM    810  CB  GLU A 105     -18.353  20.596   3.946  1.00  0.00           C  
ATOM    811  CG  GLU A 105     -18.609  22.109   3.888  1.00  0.00           C  
ATOM    812  CD  GLU A 105     -17.617  22.920   4.734  1.00  0.00           C  
ATOM    813  OE1 GLU A 105     -18.012  24.008   5.195  1.00  0.00           O  
ATOM    814  OE2 GLU A 105     -16.470  22.468   4.909  1.00  0.00           O  
ATOM    815  N   VAL A 106     -17.894  18.158   1.877  1.00  0.00           N  
ATOM    816  CA  VAL A 106     -17.136  16.914   1.714  1.00  0.00           C  
ATOM    817  C   VAL A 106     -15.689  17.212   2.069  1.00  0.00           C  
ATOM    818  O   VAL A 106     -15.017  17.991   1.390  1.00  0.00           O  
ATOM    819  CB  VAL A 106     -17.255  16.347   0.291  1.00  0.00           C  
ATOM    820  CG1 VAL A 106     -16.456  15.048   0.143  1.00  0.00           C  
ATOM    821  CG2 VAL A 106     -18.712  16.044  -0.060  1.00  0.00           C  
ATOM    822  N   ILE A 107     -15.199  16.604   3.144  1.00  0.00           N  
ATOM    823  CA  ILE A 107     -13.862  16.834   3.691  1.00  0.00           C  
ATOM    824  C   ILE A 107     -13.107  15.510   3.675  1.00  0.00           C  
ATOM    825  O   ILE A 107     -13.581  14.512   4.221  1.00  0.00           O  
ATOM    826  CB  ILE A 107     -13.945  17.446   5.106  1.00  0.00           C  
ATOM    827  CG1 ILE A 107     -14.822  18.726   5.131  1.00  0.00           C  
ATOM    828  CG2 ILE A 107     -12.528  17.753   5.629  1.00  0.00           C  
ATOM    829  CD1 ILE A 107     -15.165  19.216   6.545  1.00  0.00           C  
ATOM    830  N   ASN A 108     -11.925  15.491   3.071  1.00  0.00           N  
ATOM    831  CA  ASN A 108     -11.066  14.317   2.994  1.00  0.00           C  
ATOM    832  C   ASN A 108      -9.621  14.713   3.304  1.00  0.00           C  
ATOM    833  O   ASN A 108      -8.786  14.835   2.412  1.00  0.00           O  
ATOM    834  CB  ASN A 108     -11.217  13.664   1.599  1.00  0.00           C  
ATOM    835  CG  ASN A 108     -12.461  12.810   1.463  1.00  0.00           C  
ATOM    836  OD1 ASN A 108     -12.803  12.014   2.305  1.00  0.00           O  
ATOM    837  ND2 ASN A 108     -13.137  12.897   0.341  1.00  0.00           N  
ATOM    838  N   THR A 109      -9.329  14.913   4.582  1.00  0.00           N  
ATOM    839  CA  THR A 109      -7.974  15.190   5.088  1.00  0.00           C  
ATOM    840  C   THR A 109      -7.469  14.019   5.933  1.00  0.00           C  
ATOM    841  O   THR A 109      -8.197  13.068   6.210  1.00  0.00           O  
ATOM    842  CB  THR A 109      -7.907  16.516   5.868  1.00  0.00           C  
ATOM    843  OG1 THR A 109      -8.536  16.396   7.121  1.00  0.00           O  
ATOM    844  CG2 THR A 109      -8.524  17.696   5.119  1.00  0.00           C  
ATOM    845  N   GLU A 110      -6.210  14.077   6.351  1.00  0.00           N  
ATOM    846  CA  GLU A 110      -5.641  13.040   7.222  1.00  0.00           C  
ATOM    847  C   GLU A 110      -6.305  13.018   8.611  1.00  0.00           C  
ATOM    848  O   GLU A 110      -6.463  11.955   9.213  1.00  0.00           O  
ATOM    849  CB  GLU A 110      -4.127  13.294   7.320  1.00  0.00           C  
ATOM    850  CG  GLU A 110      -3.384  12.101   7.930  1.00  0.00           C  
ATOM    851  CD  GLU A 110      -1.858  12.275   7.890  1.00  0.00           C  
ATOM    852  OE1 GLU A 110      -1.168  11.246   8.015  1.00  0.00           O  
ATOM    853  OE2 GLU A 110      -1.397  13.423   7.724  1.00  0.00           O  
ATOM    854  N   ARG A 111      -6.720  14.187   9.114  1.00  0.00           N  
ATOM    855  CA  ARG A 111      -7.367  14.332  10.428  1.00  0.00           C  
ATOM    856  C   ARG A 111      -8.871  14.089  10.385  1.00  0.00           C  
ATOM    857  O   ARG A 111      -9.415  13.589  11.367  1.00  0.00           O  
ATOM    858  CB  ARG A 111      -7.099  15.730  10.998  1.00  0.00           C  
ATOM    859  CG  ARG A 111      -5.635  15.934  11.417  1.00  0.00           C  
ATOM    860  CD  ARG A 111      -5.449  17.289  12.106  1.00  0.00           C  
ATOM    861  NE  ARG A 111      -6.154  17.339  13.399  1.00  0.00           N  
ATOM    862  CZ  ARG A 111      -6.693  18.407  13.993  1.00  0.00           C  
ATOM    863  NH1 ARG A 111      -6.594  19.602  13.497  1.00  0.00           N  
ATOM    864  NH2 ARG A 111      -7.349  18.275  15.103  1.00  0.00           N  
ATOM    865  N   LEU A 112      -9.534  14.479   9.301  1.00  0.00           N  
ATOM    866  CA  LEU A 112     -10.982  14.562   9.246  1.00  0.00           C  
ATOM    867  C   LEU A 112     -11.516  14.042   7.910  1.00  0.00           C  
ATOM    868  O   LEU A 112     -11.135  14.511   6.839  1.00  0.00           O  
ATOM    869  CB  LEU A 112     -11.392  16.024   9.514  1.00  0.00           C  
ATOM    870  CG  LEU A 112     -12.907  16.250   9.616  1.00  0.00           C  
ATOM    871  CD1 LEU A 112     -13.536  15.481  10.777  1.00  0.00           C  
ATOM    872  CD2 LEU A 112     -13.186  17.737   9.827  1.00  0.00           C  
ATOM    873  N   THR A 113     -12.442  13.089   7.994  1.00  0.00           N  
ATOM    874  CA  THR A 113     -13.240  12.612   6.860  1.00  0.00           C  
ATOM    875  C   THR A 113     -14.706  12.900   7.151  1.00  0.00           C  
ATOM    876  O   THR A 113     -15.258  12.341   8.101  1.00  0.00           O  
ATOM    877  CB  THR A 113     -13.013  11.117   6.603  1.00  0.00           C  
ATOM    878  OG1 THR A 113     -11.642  10.845   6.407  1.00  0.00           O  
ATOM    879  CG2 THR A 113     -13.754  10.618   5.362  1.00  0.00           C  
ATOM    880  N   VAL A 114     -15.322  13.749   6.340  1.00  0.00           N  
ATOM    881  CA  VAL A 114     -16.744  14.102   6.424  1.00  0.00           C  
ATOM    882  C   VAL A 114     -17.363  13.978   5.033  1.00  0.00           C  
ATOM    883  O   VAL A 114     -16.812  14.527   4.081  1.00  0.00           O  
ATOM    884  CB  VAL A 114     -16.935  15.524   6.984  1.00  0.00           C  
ATOM    885  CG1 VAL A 114     -18.404  15.935   7.014  1.00  0.00           C  
ATOM    886  CG2 VAL A 114     -16.409  15.632   8.423  1.00  0.00           C  
ATOM    887  N   PRO A 115     -18.493  13.262   4.869  1.00  0.00           N  
ATOM    888  CA  PRO A 115     -19.216  12.500   5.890  1.00  0.00           C  
ATOM    889  C   PRO A 115     -18.360  11.436   6.580  1.00  0.00           C  
ATOM    890  O   PRO A 115     -17.388  10.960   6.003  1.00  0.00           O  
ATOM    891  CB  PRO A 115     -20.401  11.869   5.157  1.00  0.00           C  
ATOM    892  CG  PRO A 115     -20.609  12.775   3.951  1.00  0.00           C  
ATOM    893  CD  PRO A 115     -19.196  13.205   3.611  1.00  0.00           C  
ATOM    894  N   HIS A 116     -18.716  11.064   7.809  1.00  0.00           N  
ATOM    895  CA  HIS A 116     -18.007  10.016   8.535  1.00  0.00           C  
ATOM    896  C   HIS A 116     -17.933   8.744   7.699  1.00  0.00           C  
ATOM    897  O   HIS A 116     -18.959   8.240   7.235  1.00  0.00           O  
ATOM    898  CB  HIS A 116     -18.678   9.759   9.891  1.00  0.00           C  
ATOM    899  CG  HIS A 116     -18.017   8.658  10.675  1.00  0.00           C  
ATOM    900  ND1 HIS A 116     -18.257   7.306  10.539  1.00  0.00           N  
ATOM    901  CD2 HIS A 116     -17.015   8.789  11.605  1.00  0.00           C  
ATOM    902  CE1 HIS A 116     -17.421   6.657  11.368  1.00  0.00           C  
ATOM    903  NE2 HIS A 116     -16.655   7.517  12.031  1.00  0.00           N  
ATOM    904  N   TYR A 117     -16.724   8.221   7.511  1.00  0.00           N  
ATOM    905  CA  TYR A 117     -16.413   7.236   6.461  1.00  0.00           C  
ATOM    906  C   TYR A 117     -17.270   5.963   6.500  1.00  0.00           C  
ATOM    907  O   TYR A 117     -17.453   5.321   5.475  1.00  0.00           O  
ATOM    908  CB  TYR A 117     -14.911   6.886   6.546  1.00  0.00           C  
ATOM    909  CG  TYR A 117     -14.549   5.996   7.711  1.00  0.00           C  
ATOM    910  CD1 TYR A 117     -14.364   6.526   9.005  1.00  0.00           C  
ATOM    911  CD2 TYR A 117     -14.477   4.606   7.519  1.00  0.00           C  
ATOM    912  CE1 TYR A 117     -14.157   5.675  10.094  1.00  0.00           C  
ATOM    913  CE2 TYR A 117     -14.269   3.749   8.609  1.00  0.00           C  
ATOM    914  CZ  TYR A 117     -14.133   4.287   9.899  1.00  0.00           C  
ATOM    915  OH  TYR A 117     -14.010   3.450  10.966  1.00  0.00           O  
ATOM    916  N   ASP A 118     -17.792   5.592   7.665  1.00  0.00           N  
ATOM    917  CA  ASP A 118     -18.543   4.352   7.877  1.00  0.00           C  
ATOM    918  C   ASP A 118     -19.981   4.591   8.379  1.00  0.00           C  
ATOM    919  O   ASP A 118     -20.708   3.645   8.665  1.00  0.00           O  
ATOM    920  CB  ASP A 118     -17.735   3.478   8.853  1.00  0.00           C  
ATOM    921  CG  ASP A 118     -18.236   2.042   8.938  1.00  0.00           C  
ATOM    922  OD1 ASP A 118     -18.583   1.469   7.895  1.00  0.00           O  
ATOM    923  OD2 ASP A 118     -18.246   1.499  10.071  1.00  0.00           O  
ATOM    924  N   MET A 119     -20.440   5.843   8.498  1.00  0.00           N  
ATOM    925  CA  MET A 119     -21.745   6.128   9.106  1.00  0.00           C  
ATOM    926  C   MET A 119     -22.911   5.475   8.356  1.00  0.00           C  
ATOM    927  O   MET A 119     -23.862   5.032   8.981  1.00  0.00           O  
ATOM    928  CB  MET A 119     -21.961   7.635   9.274  1.00  0.00           C  
ATOM    929  CG  MET A 119     -22.216   8.386   7.957  1.00  0.00           C  
ATOM    930  SD  MET A 119     -22.484  10.175   8.137  1.00  0.00           S  
ATOM    931  CE  MET A 119     -24.073  10.169   8.992  1.00  0.00           C  
ATOM    932  N   LYS A 120     -22.810   5.350   7.032  1.00  0.00           N  
ATOM    933  CA  LYS A 120     -23.830   4.717   6.186  1.00  0.00           C  
ATOM    934  C   LYS A 120     -23.981   3.207   6.442  1.00  0.00           C  
ATOM    935  O   LYS A 120     -24.988   2.621   6.057  1.00  0.00           O  
ATOM    936  CB  LYS A 120     -23.547   4.997   4.701  1.00  0.00           C  
ATOM    937  CG  LYS A 120     -23.733   6.480   4.315  1.00  0.00           C  
ATOM    938  CD  LYS A 120     -23.577   6.691   2.793  1.00  0.00           C  
ATOM    939  CE  LYS A 120     -23.815   8.152   2.404  1.00  0.00           C  
ATOM    940  NZ  LYS A 120     -23.714   8.371   0.934  1.00  0.00           N  
ATOM    941  N   ASN A 121     -23.023   2.587   7.154  1.00  0.00           N  
ATOM    942  CA  ASN A 121     -23.037   1.179   7.548  1.00  0.00           C  
ATOM    943  C   ASN A 121     -23.436   0.970   9.019  1.00  0.00           C  
ATOM    944  O   ASN A 121     -23.554  -0.170   9.463  1.00  0.00           O  
ATOM    945  CB  ASN A 121     -21.652   0.577   7.252  1.00  0.00           C  
ATOM    946  CG  ASN A 121     -21.278   0.660   5.778  1.00  0.00           C  
ATOM    947  OD1 ASN A 121     -22.096   0.486   4.895  1.00  0.00           O  
ATOM    948  ND2 ASN A 121     -20.032   0.916   5.485  1.00  0.00           N  
ATOM    949  N   ARG A 122     -23.660   2.049   9.786  1.00  0.00           N  
ATOM    950  CA  ARG A 122     -23.847   1.992  11.235  1.00  0.00           C  
ATOM    951  C   ARG A 122     -25.245   2.429  11.639  1.00  0.00           C  
ATOM    952  O   ARG A 122     -25.508   3.621  11.791  1.00  0.00           O  
ATOM    953  CB  ARG A 122     -22.768   2.840  11.917  1.00  0.00           C  
ATOM    954  CG  ARG A 122     -21.373   2.237  11.734  1.00  0.00           C  
ATOM    955  CD  ARG A 122     -20.331   3.147  12.379  1.00  0.00           C  
ATOM    956  NE  ARG A 122     -18.982   2.663  12.106  1.00  0.00           N  
ATOM    957  CZ  ARG A 122     -17.858   3.102  12.614  1.00  0.00           C  
ATOM    958  NH1 ARG A 122     -17.823   4.056  13.499  1.00  0.00           N  
ATOM    959  NH2 ARG A 122     -16.747   2.581  12.209  1.00  0.00           N  
ATOM    960  N   GLY A 123     -26.133   1.461  11.908  1.00  0.00           N  
ATOM    961  CA  GLY A 123     -27.477   1.742  12.409  1.00  0.00           C  
ATOM    962  C   GLY A 123     -27.496   2.613  13.668  1.00  0.00           C  
ATOM    963  O   GLY A 123     -28.320   3.509  13.784  1.00  0.00           O  
ATOM    964  N   PHE A 124     -26.536   2.440  14.574  1.00  0.00           N  
ATOM    965  CA  PHE A 124     -26.402   3.249  15.792  1.00  0.00           C  
ATOM    966  C   PHE A 124     -25.965   4.709  15.559  1.00  0.00           C  
ATOM    967  O   PHE A 124     -26.061   5.518  16.474  1.00  0.00           O  
ATOM    968  CB  PHE A 124     -25.447   2.546  16.766  1.00  0.00           C  
ATOM    969  CG  PHE A 124     -24.026   2.430  16.274  1.00  0.00           C  
ATOM    970  CD1 PHE A 124     -23.111   3.491  16.453  1.00  0.00           C  
ATOM    971  CD2 PHE A 124     -23.604   1.257  15.638  1.00  0.00           C  
ATOM    972  CE1 PHE A 124     -21.797   3.379  15.988  1.00  0.00           C  
ATOM    973  CE2 PHE A 124     -22.290   1.144  15.167  1.00  0.00           C  
ATOM    974  CZ  PHE A 124     -21.385   2.205  15.343  1.00  0.00           C  
ATOM    975  N   MET A 125     -25.498   5.057  14.356  1.00  0.00           N  
ATOM    976  CA  MET A 125     -25.296   6.447  13.938  1.00  0.00           C  
ATOM    977  C   MET A 125     -26.518   6.961  13.175  1.00  0.00           C  
ATOM    978  O   MET A 125     -27.009   8.054  13.445  1.00  0.00           O  
ATOM    979  CB  MET A 125     -24.031   6.582  13.082  1.00  0.00           C  
ATOM    980  CG  MET A 125     -22.744   6.465  13.909  1.00  0.00           C  
ATOM    981  SD  MET A 125     -21.230   6.716  12.944  1.00  0.00           S  
ATOM    982  CE  MET A 125     -20.031   6.941  14.263  1.00  0.00           C  
ATOM    983  N   LEU A 126     -27.038   6.157  12.249  1.00  0.00           N  
ATOM    984  CA  LEU A 126     -28.105   6.579  11.351  1.00  0.00           C  
ATOM    985  C   LEU A 126     -29.466   6.738  12.045  1.00  0.00           C  
ATOM    986  O   LEU A 126     -30.173   7.696  11.749  1.00  0.00           O  
ATOM    987  CB  LEU A 126     -28.232   5.591  10.174  1.00  0.00           C  
ATOM    988  CG  LEU A 126     -27.001   5.484   9.252  1.00  0.00           C  
ATOM    989  CD1 LEU A 126     -27.326   4.494   8.132  1.00  0.00           C  
ATOM    990  CD2 LEU A 126     -26.610   6.815   8.619  1.00  0.00           C  
ATOM    991  N   TRP A 127     -29.839   5.835  12.969  1.00  0.00           N  
ATOM    992  CA  TRP A 127     -31.142   5.930  13.651  1.00  0.00           C  
ATOM    993  C   TRP A 127     -31.265   7.164  14.555  1.00  0.00           C  
ATOM    994  O   TRP A 127     -32.251   7.884  14.418  1.00  0.00           O  
ATOM    995  CB  TRP A 127     -31.462   4.636  14.394  1.00  0.00           C  
ATOM    996  CG  TRP A 127     -31.983   3.522  13.538  1.00  0.00           C  
ATOM    997  CD1 TRP A 127     -31.403   2.316  13.363  1.00  0.00           C  
ATOM    998  CD2 TRP A 127     -33.215   3.504  12.747  1.00  0.00           C  
ATOM    999  NE1 TRP A 127     -32.190   1.534  12.520  1.00  0.00           N  
ATOM   1000  CE2 TRP A 127     -33.303   2.239  12.117  1.00  0.00           C  
ATOM   1001  CE3 TRP A 127     -34.245   4.432  12.510  1.00  0.00           C  
ATOM   1002  CZ2 TRP A 127     -34.379   1.896  11.262  1.00  0.00           C  
ATOM   1003  CZ3 TRP A 127     -35.315   4.101  11.657  1.00  0.00           C  
ATOM   1004  CH2 TRP A 127     -35.375   2.849  11.039  1.00  0.00           C  
ATOM   1005  N   PRO A 128     -30.272   7.479  15.418  1.00  0.00           N  
ATOM   1006  CA  PRO A 128     -30.305   8.723  16.185  1.00  0.00           C  
ATOM   1007  C   PRO A 128     -30.289   9.967  15.295  1.00  0.00           C  
ATOM   1008  O   PRO A 128     -30.980  10.940  15.587  1.00  0.00           O  
ATOM   1009  CB  PRO A 128     -29.076   8.676  17.100  1.00  0.00           C  
ATOM   1010  CG  PRO A 128     -28.757   7.190  17.220  1.00  0.00           C  
ATOM   1011  CD  PRO A 128     -29.141   6.668  15.841  1.00  0.00           C  
ATOM   1012  N   LEU A 129     -29.538   9.935  14.183  1.00  0.00           N  
ATOM   1013  CA  LEU A 129     -29.513  11.035  13.214  1.00  0.00           C  
ATOM   1014  C   LEU A 129     -30.876  11.218  12.534  1.00  0.00           C  
ATOM   1015  O   LEU A 129     -31.341  12.340  12.397  1.00  0.00           O  
ATOM   1016  CB  LEU A 129     -28.392  10.770  12.196  1.00  0.00           C  
ATOM   1017  CG  LEU A 129     -28.195  11.900  11.171  1.00  0.00           C  
ATOM   1018  CD1 LEU A 129     -27.796  13.218  11.832  1.00  0.00           C  
ATOM   1019  CD2 LEU A 129     -27.096  11.498  10.189  1.00  0.00           C  
ATOM   1020  N   PHE A 130     -31.535  10.112  12.171  1.00  0.00           N  
ATOM   1021  CA  PHE A 130     -32.863  10.145  11.558  1.00  0.00           C  
ATOM   1022  C   PHE A 130     -33.941  10.681  12.509  1.00  0.00           C  
ATOM   1023  O   PHE A 130     -34.867  11.346  12.064  1.00  0.00           O  
ATOM   1024  CB  PHE A 130     -33.219   8.734  11.071  1.00  0.00           C  
ATOM   1025  CG  PHE A 130     -34.551   8.657  10.358  1.00  0.00           C  
ATOM   1026  CD1 PHE A 130     -35.684   8.157  11.015  1.00  0.00           C  
ATOM   1027  CD2 PHE A 130     -34.663   9.119   9.040  1.00  0.00           C  
ATOM   1028  CE1 PHE A 130     -36.918   8.114  10.359  1.00  0.00           C  
ATOM   1029  CE2 PHE A 130     -35.892   9.078   8.374  1.00  0.00           C  
ATOM   1030  CZ  PHE A 130     -37.027   8.572   9.034  1.00  0.00           C  
ATOM   1031  N   GLU A 131     -33.810  10.445  13.818  1.00  0.00           N  
ATOM   1032  CA  GLU A 131     -34.723  11.016  14.810  1.00  0.00           C  
ATOM   1033  C   GLU A 131     -34.702  12.553  14.794  1.00  0.00           C  
ATOM   1034  O   GLU A 131     -35.754  13.187  14.857  1.00  0.00           O  
ATOM   1035  CB  GLU A 131     -34.372  10.482  16.205  1.00  0.00           C  
ATOM   1036  CG  GLU A 131     -35.357  10.952  17.290  1.00  0.00           C  
ATOM   1037  CD  GLU A 131     -34.955  10.538  18.709  1.00  0.00           C  
ATOM   1038  OE1 GLU A 131     -35.527  11.071  19.687  1.00  0.00           O  
ATOM   1039  OE2 GLU A 131     -34.071   9.674  18.893  1.00  0.00           O  
ATOM   1040  N   ILE A 132     -33.513  13.154  14.673  1.00  0.00           N  
ATOM   1041  CA  ILE A 132     -33.339  14.618  14.739  1.00  0.00           C  
ATOM   1042  C   ILE A 132     -33.323  15.312  13.375  1.00  0.00           C  
ATOM   1043  O   ILE A 132     -33.538  16.522  13.310  1.00  0.00           O  
ATOM   1044  CB  ILE A 132     -32.094  14.993  15.568  1.00  0.00           C  
ATOM   1045  CG1 ILE A 132     -30.781  14.487  14.928  1.00  0.00           C  
ATOM   1046  CG2 ILE A 132     -32.255  14.468  17.007  1.00  0.00           C  
ATOM   1047  CD1 ILE A 132     -29.516  15.033  15.605  1.00  0.00           C  
ATOM   1048  N   ALA A 133     -33.059  14.554  12.288  1.00  0.00           N  
ATOM   1049  CA  ALA A 133     -32.961  15.075  10.931  1.00  0.00           C  
ATOM   1050  C   ALA A 133     -33.568  14.105   9.899  1.00  0.00           C  
ATOM   1051  O   ALA A 133     -32.868  13.565   9.046  1.00  0.00           O  
ATOM   1052  CB  ALA A 133     -31.493  15.422  10.650  1.00  0.00           C  
ATOM   1053  N   PRO A 134     -34.897  13.836   9.952  1.00  0.00           N  
ATOM   1054  CA  PRO A 134     -35.532  12.811   9.117  1.00  0.00           C  
ATOM   1055  C   PRO A 134     -35.512  13.108   7.620  1.00  0.00           C  
ATOM   1056  O   PRO A 134     -35.597  12.192   6.807  1.00  0.00           O  
ATOM   1057  CB  PRO A 134     -36.968  12.704   9.653  1.00  0.00           C  
ATOM   1058  CG  PRO A 134     -37.228  14.074  10.271  1.00  0.00           C  
ATOM   1059  CD  PRO A 134     -35.865  14.449  10.845  1.00  0.00           C  
ATOM   1060  N   GLU A 135     -35.370  14.376   7.238  1.00  0.00           N  
ATOM   1061  CA  GLU A 135     -35.307  14.833   5.845  1.00  0.00           C  
ATOM   1062  C   GLU A 135     -33.873  15.128   5.375  1.00  0.00           C  
ATOM   1063  O   GLU A 135     -33.661  15.802   4.369  1.00  0.00           O  
ATOM   1064  CB  GLU A 135     -36.238  16.047   5.656  1.00  0.00           C  
ATOM   1065  CG  GLU A 135     -37.702  15.800   6.057  1.00  0.00           C  
ATOM   1066  CD  GLU A 135     -38.314  14.551   5.392  1.00  0.00           C  
ATOM   1067  OE1 GLU A 135     -38.965  13.751   6.095  1.00  0.00           O  
ATOM   1068  OE2 GLU A 135     -38.112  14.351   4.180  1.00  0.00           O  
ATOM   1069  N   LEU A 136     -32.876  14.660   6.108  1.00  0.00           N  
ATOM   1070  CA  LEU A 136     -31.477  14.910   5.798  1.00  0.00           C  
ATOM   1071  C   LEU A 136     -31.079  14.311   4.449  1.00  0.00           C  
ATOM   1072  O   LEU A 136     -31.352  13.146   4.153  1.00  0.00           O  
ATOM   1073  CB  LEU A 136     -30.607  14.429   6.961  1.00  0.00           C  
ATOM   1074  CG  LEU A 136     -29.111  14.777   6.811  1.00  0.00           C  
ATOM   1075  CD1 LEU A 136     -28.530  15.083   8.189  1.00  0.00           C  
ATOM   1076  CD2 LEU A 136     -28.301  13.621   6.213  1.00  0.00           C  
ATOM   1077  N   VAL A 137     -30.375  15.123   3.663  1.00  0.00           N  
ATOM   1078  CA  VAL A 137     -29.752  14.738   2.397  1.00  0.00           C  
ATOM   1079  C   VAL A 137     -28.240  14.851   2.573  1.00  0.00           C  
ATOM   1080  O   VAL A 137     -27.735  15.865   3.045  1.00  0.00           O  
ATOM   1081  CB  VAL A 137     -30.258  15.611   1.236  1.00  0.00           C  
ATOM   1082  CG1 VAL A 137     -29.714  15.116  -0.105  1.00  0.00           C  
ATOM   1083  CG2 VAL A 137     -31.788  15.596   1.137  1.00  0.00           C  
ATOM   1084  N   PHE A 138     -27.512  13.791   2.216  1.00  0.00           N  
ATOM   1085  CA  PHE A 138     -26.052  13.768   2.244  1.00  0.00           C  
ATOM   1086  C   PHE A 138     -25.465  14.644   1.124  1.00  0.00           C  
ATOM   1087  O   PHE A 138     -26.152  14.900   0.127  1.00  0.00           O  
ATOM   1088  CB  PHE A 138     -25.557  12.320   2.138  1.00  0.00           C  
ATOM   1089  CG  PHE A 138     -25.750  11.515   3.395  1.00  0.00           C  
ATOM   1090  CD1 PHE A 138     -24.690  11.370   4.316  1.00  0.00           C  
ATOM   1091  CD2 PHE A 138     -26.985  10.909   3.673  1.00  0.00           C  
ATOM   1092  CE1 PHE A 138     -24.863  10.632   5.493  1.00  0.00           C  
ATOM   1093  CE2 PHE A 138     -27.165  10.173   4.853  1.00  0.00           C  
ATOM   1094  CZ  PHE A 138     -26.109  10.035   5.767  1.00  0.00           C  
ATOM   1095  N   PRO A 139     -24.198  15.054   1.216  1.00  0.00           N  
ATOM   1096  CA  PRO A 139     -23.537  15.847   0.170  1.00  0.00           C  
ATOM   1097  C   PRO A 139     -23.545  15.208  -1.225  1.00  0.00           C  
ATOM   1098  O   PRO A 139     -23.527  15.921  -2.221  1.00  0.00           O  
ATOM   1099  CB  PRO A 139     -22.103  16.038   0.663  1.00  0.00           C  
ATOM   1100  CG  PRO A 139     -22.222  15.961   2.177  1.00  0.00           C  
ATOM   1101  CD  PRO A 139     -23.328  14.931   2.372  1.00  0.00           C  
ATOM   1102  N   ASP A 140     -23.589  13.869  -1.303  1.00  0.00           N  
ATOM   1103  CA  ASP A 140     -23.676  13.106  -2.548  1.00  0.00           C  
ATOM   1104  C   ASP A 140     -25.106  13.013  -3.121  1.00  0.00           C  
ATOM   1105  O   ASP A 140     -25.308  12.440  -4.191  1.00  0.00           O  
ATOM   1106  CB  ASP A 140     -23.038  11.717  -2.353  1.00  0.00           C  
ATOM   1107  CG  ASP A 140     -23.677  10.862  -1.247  1.00  0.00           C  
ATOM   1108  OD1 ASP A 140     -24.745  11.231  -0.721  1.00  0.00           O  
ATOM   1109  OD2 ASP A 140     -23.057   9.855  -0.844  1.00  0.00           O  
ATOM   1110  N   GLY A 141     -26.103  13.570  -2.442  1.00  0.00           N  
ATOM   1111  CA  GLY A 141     -27.505  13.565  -2.845  1.00  0.00           C  
ATOM   1112  C   GLY A 141     -28.324  12.386  -2.308  1.00  0.00           C  
ATOM   1113  O   GLY A 141     -29.546  12.378  -2.486  1.00  0.00           O  
ATOM   1114  N   GLU A 142     -27.713  11.406  -1.634  1.00  0.00           N  
ATOM   1115  CA  GLU A 142     -28.468  10.332  -0.984  1.00  0.00           C  
ATOM   1116  C   GLU A 142     -29.293  10.861   0.192  1.00  0.00           C  
ATOM   1117  O   GLU A 142     -28.824  11.634   1.021  1.00  0.00           O  
ATOM   1118  CB  GLU A 142     -27.567   9.180  -0.511  1.00  0.00           C  
ATOM   1119  CG  GLU A 142     -27.069   8.284  -1.648  1.00  0.00           C  
ATOM   1120  CD  GLU A 142     -26.432   6.981  -1.123  1.00  0.00           C  
ATOM   1121  OE1 GLU A 142     -26.544   5.928  -1.797  1.00  0.00           O  
ATOM   1122  OE2 GLU A 142     -25.841   6.997  -0.012  1.00  0.00           O  
ATOM   1123  N   MET A 143     -30.541  10.389   0.302  1.00  0.00           N  
ATOM   1124  CA  MET A 143     -31.402  10.712   1.437  1.00  0.00           C  
ATOM   1125  C   MET A 143     -31.187   9.715   2.573  1.00  0.00           C  
ATOM   1126  O   MET A 143     -31.280   8.508   2.365  1.00  0.00           O  
ATOM   1127  CB  MET A 143     -32.869  10.719   1.016  1.00  0.00           C  
ATOM   1128  CG  MET A 143     -33.175  11.788  -0.034  1.00  0.00           C  
ATOM   1129  SD  MET A 143     -34.938  11.857  -0.490  1.00  0.00           S  
ATOM   1130  CE  MET A 143     -34.854  13.126  -1.775  1.00  0.00           C  
ATOM   1131  N   LEU A 144     -31.028  10.202   3.808  1.00  0.00           N  
ATOM   1132  CA  LEU A 144     -30.914   9.366   5.005  1.00  0.00           C  
ATOM   1133  C   LEU A 144     -32.070   8.357   5.120  1.00  0.00           C  
ATOM   1134  O   LEU A 144     -31.859   7.181   5.426  1.00  0.00           O  
ATOM   1135  CB  LEU A 144     -30.849  10.294   6.226  1.00  0.00           C  
ATOM   1136  CG  LEU A 144     -30.840   9.575   7.583  1.00  0.00           C  
ATOM   1137  CD1 LEU A 144     -29.653   8.625   7.738  1.00  0.00           C  
ATOM   1138  CD2 LEU A 144     -30.763  10.601   8.710  1.00  0.00           C  
ATOM   1139  N   ARG A 145     -33.293   8.784   4.811  1.00  0.00           N  
ATOM   1140  CA  ARG A 145     -34.489   7.940   4.785  1.00  0.00           C  
ATOM   1141  C   ARG A 145     -34.355   6.771   3.805  1.00  0.00           C  
ATOM   1142  O   ARG A 145     -34.764   5.656   4.129  1.00  0.00           O  
ATOM   1143  CB  ARG A 145     -35.688   8.838   4.443  1.00  0.00           C  
ATOM   1144  CG  ARG A 145     -37.031   8.116   4.588  1.00  0.00           C  
ATOM   1145  CD  ARG A 145     -38.203   9.019   4.150  1.00  0.00           C  
ATOM   1146  NE  ARG A 145     -38.422  10.181   5.021  1.00  0.00           N  
ATOM   1147  CZ  ARG A 145     -39.175  10.239   6.106  1.00  0.00           C  
ATOM   1148  NH1 ARG A 145     -39.814   9.200   6.567  1.00  0.00           N  
ATOM   1149  NH2 ARG A 145     -39.328  11.361   6.742  1.00  0.00           N  
ATOM   1150  N   GLN A 146     -33.766   7.002   2.624  1.00  0.00           N  
ATOM   1151  CA  GLN A 146     -33.536   5.970   1.615  1.00  0.00           C  
ATOM   1152  C   GLN A 146     -32.469   4.970   2.076  1.00  0.00           C  
ATOM   1153  O   GLN A 146     -32.687   3.771   1.941  1.00  0.00           O  
ATOM   1154  CB  GLN A 146     -33.128   6.604   0.281  1.00  0.00           C  
ATOM   1155  CG  GLN A 146     -34.279   6.608  -0.726  1.00  0.00           C  
ATOM   1156  CD  GLN A 146     -33.978   7.414  -1.979  1.00  0.00           C  
ATOM   1157  OE1 GLN A 146     -33.145   8.296  -2.000  1.00  0.00           O  
ATOM   1158  NE2 GLN A 146     -34.667   7.176  -3.066  1.00  0.00           N  
ATOM   1159  N   ILE A 147     -31.366   5.443   2.666  1.00  0.00           N  
ATOM   1160  CA  ILE A 147     -30.302   4.570   3.188  1.00  0.00           C  
ATOM   1161  C   ILE A 147     -30.861   3.617   4.240  1.00  0.00           C  
ATOM   1162  O   ILE A 147     -30.672   2.407   4.139  1.00  0.00           O  
ATOM   1163  CB  ILE A 147     -29.122   5.406   3.740  1.00  0.00           C  
ATOM   1164  CG1 ILE A 147     -28.509   6.284   2.630  1.00  0.00           C  
ATOM   1165  CG2 ILE A 147     -28.047   4.474   4.328  1.00  0.00           C  
ATOM   1166  CD1 ILE A 147     -27.471   7.284   3.141  1.00  0.00           C  
ATOM   1167  N   LEU A 148     -31.621   4.128   5.216  1.00  0.00           N  
ATOM   1168  CA  LEU A 148     -32.248   3.307   6.251  1.00  0.00           C  
ATOM   1169  C   LEU A 148     -33.226   2.279   5.675  1.00  0.00           C  
ATOM   1170  O   LEU A 148     -33.237   1.133   6.117  1.00  0.00           O  
ATOM   1171  CB  LEU A 148     -32.968   4.209   7.262  1.00  0.00           C  
ATOM   1172  CG  LEU A 148     -32.022   4.896   8.255  1.00  0.00           C  
ATOM   1173  CD1 LEU A 148     -32.804   5.943   9.039  1.00  0.00           C  
ATOM   1174  CD2 LEU A 148     -31.428   3.900   9.258  1.00  0.00           C  
ATOM   1175  N   HIS A 149     -34.005   2.663   4.666  1.00  0.00           N  
ATOM   1176  CA  HIS A 149     -34.934   1.755   3.999  1.00  0.00           C  
ATOM   1177  C   HIS A 149     -34.198   0.658   3.212  1.00  0.00           C  
ATOM   1178  O   HIS A 149     -34.561  -0.515   3.303  1.00  0.00           O  
ATOM   1179  CB  HIS A 149     -35.859   2.578   3.090  1.00  0.00           C  
ATOM   1180  CG  HIS A 149     -36.882   1.733   2.375  1.00  0.00           C  
ATOM   1181  ND1 HIS A 149     -36.676   0.995   1.231  1.00  0.00           N  
ATOM   1182  CD2 HIS A 149     -38.180   1.514   2.751  1.00  0.00           C  
ATOM   1183  CE1 HIS A 149     -37.810   0.350   0.936  1.00  0.00           C  
ATOM   1184  NE2 HIS A 149     -38.751   0.644   1.836  1.00  0.00           N  
ATOM   1185  N   THR A 150     -33.169   1.006   2.460  1.00  0.00           N  
ATOM   1186  CA  THR A 150     -32.427   0.071   1.600  1.00  0.00           C  
ATOM   1187  C   THR A 150     -31.556  -0.888   2.405  1.00  0.00           C  
ATOM   1188  O   THR A 150     -31.458  -2.061   2.076  1.00  0.00           O  
ATOM   1189  CB  THR A 150     -31.553   0.846   0.598  1.00  0.00           C  
ATOM   1190  OG1 THR A 150     -32.335   1.779  -0.098  1.00  0.00           O  
ATOM   1191  CG2 THR A 150     -30.921  -0.054  -0.458  1.00  0.00           C  
ATOM   1192  N   ARG A 151     -30.936  -0.405   3.476  1.00  0.00           N  
ATOM   1193  CA  ARG A 151     -30.039  -1.202   4.325  1.00  0.00           C  
ATOM   1194  C   ARG A 151     -30.788  -2.007   5.385  1.00  0.00           C  
ATOM   1195  O   ARG A 151     -30.204  -2.925   5.945  1.00  0.00           O  
ATOM   1196  CB  ARG A 151     -28.962  -0.298   4.950  1.00  0.00           C  
ATOM   1197  CG  ARG A 151     -28.058   0.414   3.912  1.00  0.00           C  
ATOM   1198  CD  ARG A 151     -27.173  -0.541   3.118  1.00  0.00           C  
ATOM   1199  NE  ARG A 151     -26.078  -1.076   3.957  1.00  0.00           N  
ATOM   1200  CZ  ARG A 151     -24.800  -0.725   3.931  1.00  0.00           C  
ATOM   1201  NH1 ARG A 151     -24.343   0.165   3.098  1.00  0.00           N  
ATOM   1202  NH2 ARG A 151     -23.947  -1.257   4.740  1.00  0.00           N  
ATOM   1203  N   ALA A 152     -32.043  -1.693   5.645  1.00  0.00           N  
ATOM   1204  CA  ALA A 152     -32.925  -2.401   6.576  1.00  0.00           C  
ATOM   1205  C   ALA A 152     -32.295  -2.660   7.963  1.00  0.00           C  
ATOM   1206  O   ALA A 152     -32.429  -3.748   8.520  1.00  0.00           O  
ATOM   1207  CB  ALA A 152     -33.475  -3.658   5.878  1.00  0.00           C  
ATOM   1208  N   PHE A 153     -31.602  -1.666   8.523  1.00  0.00           N  
ATOM   1209  CA  PHE A 153     -31.039  -1.779   9.865  1.00  0.00           C  
ATOM   1210  C   PHE A 153     -32.143  -1.956  10.908  1.00  0.00           C  
ATOM   1211  O   PHE A 153     -33.130  -1.219  10.915  1.00  0.00           O  
ATOM   1212  CB  PHE A 153     -30.212  -0.541  10.213  1.00  0.00           C  
ATOM   1213  CG  PHE A 153     -28.982  -0.346   9.371  1.00  0.00           C  
ATOM   1214  CD1 PHE A 153     -27.871  -1.194   9.532  1.00  0.00           C  
ATOM   1215  CD2 PHE A 153     -28.921   0.706   8.441  1.00  0.00           C  
ATOM   1216  CE1 PHE A 153     -26.712  -0.995   8.776  1.00  0.00           C  
ATOM   1217  CE2 PHE A 153     -27.761   0.907   7.685  1.00  0.00           C  
ATOM   1218  CZ  PHE A 153     -26.655   0.059   7.846  1.00  0.00           C  
ATOM   1219  N   ASP A 154     -31.920  -2.877  11.857  1.00  0.00           N  
ATOM   1220  CA  ASP A 154     -32.805  -3.038  12.999  1.00  0.00           C  
ATOM   1221  C   ASP A 154     -32.919  -1.736  13.794  1.00  0.00           C  
ATOM   1222  O   ASP A 154     -31.936  -1.016  14.007  1.00  0.00           O  
ATOM   1223  CB  ASP A 154     -32.334  -4.185  13.896  1.00  0.00           C  
ATOM   1224  CG  ASP A 154     -32.529  -5.556  13.243  1.00  0.00           C  
ATOM   1225  OD1 ASP A 154     -33.586  -5.732  12.596  1.00  0.00           O  
ATOM   1226  OD2 ASP A 154     -31.636  -6.409  13.429  1.00  0.00           O  
ATOM   1227  N   LYS A 155     -34.131  -1.437  14.247  1.00  0.00           N  
ATOM   1228  CA  LYS A 155     -34.348  -0.290  15.123  1.00  0.00           C  
ATOM   1229  C   LYS A 155     -33.647  -0.512  16.459  1.00  0.00           C  
ATOM   1230  O   LYS A 155     -33.689  -1.598  17.032  1.00  0.00           O  
ATOM   1231  CB  LYS A 155     -35.837  -0.004  15.339  1.00  0.00           C  
ATOM   1232  CG  LYS A 155     -36.453   0.640  14.095  1.00  0.00           C  
ATOM   1233  CD  LYS A 155     -37.872   1.133  14.404  1.00  0.00           C  
ATOM   1234  CE  LYS A 155     -38.430   1.848  13.180  1.00  0.00           C  
ATOM   1235  NZ  LYS A 155     -39.761   2.447  13.448  1.00  0.00           N  
ATOM   1236  N   LEU A 156     -33.078   0.563  16.988  1.00  0.00           N  
ATOM   1237  CA  LEU A 156     -32.366   0.531  18.254  1.00  0.00           C  
ATOM   1238  C   LEU A 156     -33.339   0.569  19.438  1.00  0.00           C  
ATOM   1239  O   LEU A 156     -34.362   1.247  19.401  1.00  0.00           O  
ATOM   1240  CB  LEU A 156     -31.381   1.707  18.315  1.00  0.00           C  
ATOM   1241  CG  LEU A 156     -30.427   1.816  17.115  1.00  0.00           C  
ATOM   1242  CD1 LEU A 156     -29.523   3.027  17.314  1.00  0.00           C  
ATOM   1243  CD2 LEU A 156     -29.560   0.574  16.928  1.00  0.00           C  
ATOM   1244  N   ASN A 157     -32.948  -0.115  20.516  1.00  0.00           N  
ATOM   1245  CA  ASN A 157     -33.610   0.045  21.807  1.00  0.00           C  
ATOM   1246  C   ASN A 157     -33.180   1.362  22.459  1.00  0.00           C  
ATOM   1247  O   ASN A 157     -32.021   1.756  22.367  1.00  0.00           O  
ATOM   1248  CB  ASN A 157     -33.305  -1.172  22.684  1.00  0.00           C  
ATOM   1249  CG  ASN A 157     -33.959  -2.433  22.135  1.00  0.00           C  
ATOM   1250  OD1 ASN A 157     -35.102  -2.431  21.715  1.00  0.00           O  
ATOM   1251  ND2 ASN A 157     -33.250  -3.538  22.124  1.00  0.00           N  
ATOM   1252  N   LYS A 158     -34.106   2.035  23.144  1.00  0.00           N  
ATOM   1253  CA  LYS A 158     -33.753   3.188  23.981  1.00  0.00           C  
ATOM   1254  C   LYS A 158     -32.988   2.725  25.218  1.00  0.00           C  
ATOM   1255  O   LYS A 158     -33.170   1.600  25.676  1.00  0.00           O  
ATOM   1256  CB  LYS A 158     -34.987   4.034  24.332  1.00  0.00           C  
ATOM   1257  CG  LYS A 158     -35.567   4.712  23.082  1.00  0.00           C  
ATOM   1258  CD  LYS A 158     -36.601   5.780  23.438  1.00  0.00           C  
ATOM   1259  CE  LYS A 158     -37.055   6.468  22.152  1.00  0.00           C  
ATOM   1260  NZ  LYS A 158     -37.761   7.750  22.404  1.00  0.00           N  
ATOM   1261  N   TRP A 159     -32.119   3.587  25.732  1.00  0.00           N  
ATOM   1262  CA  TRP A 159     -31.321   3.340  26.931  1.00  0.00           C  
ATOM   1263  C   TRP A 159     -32.208   3.104  28.162  1.00  0.00           C  
ATOM   1264  O   TRP A 159     -31.956   2.128  28.885  1.00  0.00           O  
ATOM   1265  CB  TRP A 159     -30.367   4.517  27.143  1.00  0.00           C  
ATOM   1266  CG  TRP A 159     -29.409   4.294  28.265  1.00  0.00           C  
ATOM   1267  CD1 TRP A 159     -29.537   4.731  29.530  1.00  0.00           C  
ATOM   1268  CD2 TRP A 159     -28.162   3.535  28.223  1.00  0.00           C  
ATOM   1269  NE1 TRP A 159     -28.454   4.309  30.295  1.00  0.00           N  
ATOM   1270  CE2 TRP A 159     -27.599   3.571  29.521  1.00  0.00           C  
ATOM   1271  CE3 TRP A 159     -27.476   2.840  27.216  1.00  0.00           C  
ATOM   1272  CZ2 TRP A 159     -26.385   2.920  29.821  1.00  0.00           C  
ATOM   1273  CZ3 TRP A 159     -26.261   2.196  27.517  1.00  0.00           C  
ATOM   1274  CH2 TRP A 159     -25.716   2.235  28.796  1.00  0.00           C  
ATOM   1275  OXT TRP A 159     -33.099   3.904  28.398  1.00  0.00           O  
ATOM   1276  N   MET B   1      38.306  -4.176  25.258  1.00  0.00           N  
ATOM   1277  CA  MET B   1      38.055  -5.282  24.318  1.00  0.00           C  
ATOM   1278  C   MET B   1      36.579  -5.617  24.358  1.00  0.00           C  
ATOM   1279  O   MET B   1      36.060  -5.866  25.441  1.00  0.00           O  
ATOM   1280  CB  MET B   1      38.928  -6.489  24.686  1.00  0.00           C  
ATOM   1281  CG  MET B   1      38.824  -7.631  23.682  1.00  0.00           C  
ATOM   1282  SD  MET B   1      39.841  -9.083  24.098  1.00  0.00           S  
ATOM   1283  CE  MET B   1      41.507  -8.461  23.775  1.00  0.00           C  
ATOM   1284  N   LEU B   2      35.907  -5.601  23.217  1.00  0.00           N  
ATOM   1285  CA  LEU B   2      34.495  -5.960  23.102  1.00  0.00           C  
ATOM   1286  C   LEU B   2      34.333  -7.485  23.274  1.00  0.00           C  
ATOM   1287  O   LEU B   2      35.063  -8.260  22.650  1.00  0.00           O  
ATOM   1288  CB  LEU B   2      33.927  -5.477  21.764  1.00  0.00           C  
ATOM   1289  CG  LEU B   2      33.937  -3.940  21.572  1.00  0.00           C  
ATOM   1290  CD1 LEU B   2      33.520  -3.586  20.150  1.00  0.00           C  
ATOM   1291  CD2 LEU B   2      32.993  -3.226  22.545  1.00  0.00           C  
ATOM   1292  N   LYS B   3      33.402  -7.908  24.133  1.00  0.00           N  
ATOM   1293  CA  LYS B   3      33.115  -9.322  24.406  1.00  0.00           C  
ATOM   1294  C   LYS B   3      32.073  -9.815  23.406  1.00  0.00           C  
ATOM   1295  O   LYS B   3      31.070  -9.149  23.214  1.00  0.00           O  
ATOM   1296  CB  LYS B   3      32.596  -9.451  25.844  1.00  0.00           C  
ATOM   1297  CG  LYS B   3      33.600  -9.043  26.942  1.00  0.00           C  
ATOM   1298  CD  LYS B   3      34.506 -10.192  27.335  1.00  0.00           C  
ATOM   1299  CE  LYS B   3      35.324  -9.831  28.569  1.00  0.00           C  
ATOM   1300  NZ  LYS B   3      35.865 -11.055  29.214  1.00  0.00           N  
ATOM   1301  N   ARG B   4      32.277 -10.992  22.782  1.00  0.00           N  
ATOM   1302  CA  ARG B   4      31.315 -11.570  21.833  1.00  0.00           C  
ATOM   1303  C   ARG B   4      29.976 -11.955  22.472  1.00  0.00           C  
ATOM   1304  O   ARG B   4      28.994 -12.074  21.761  1.00  0.00           O  
ATOM   1305  CB  ARG B   4      31.910 -12.796  21.119  1.00  0.00           C  
ATOM   1306  CG  ARG B   4      32.976 -12.410  20.086  1.00  0.00           C  
ATOM   1307  CD  ARG B   4      33.388 -13.646  19.266  1.00  0.00           C  
ATOM   1308  NE  ARG B   4      34.410 -13.328  18.254  1.00  0.00           N  
ATOM   1309  CZ  ARG B   4      34.196 -12.798  17.047  1.00  0.00           C  
ATOM   1310  NH1 ARG B   4      33.012 -12.512  16.611  1.00  0.00           N  
ATOM   1311  NH2 ARG B   4      35.210 -12.541  16.264  1.00  0.00           N  
ATOM   1312  N   GLU B   5      29.969 -12.141  23.796  1.00  0.00           N  
ATOM   1313  CA  GLU B   5      28.768 -12.489  24.568  1.00  0.00           C  
ATOM   1314  C   GLU B   5      27.796 -11.308  24.767  1.00  0.00           C  
ATOM   1315  O   GLU B   5      26.670 -11.530  25.186  1.00  0.00           O  
ATOM   1316  CB  GLU B   5      29.206 -13.094  25.911  1.00  0.00           C  
ATOM   1317  CG  GLU B   5      29.878 -12.091  26.863  1.00  0.00           C  
ATOM   1318  CD  GLU B   5      30.804 -12.718  27.913  1.00  0.00           C  
ATOM   1319  OE1 GLU B   5      31.623 -11.962  28.506  1.00  0.00           O  
ATOM   1320  OE2 GLU B   5      30.796 -13.961  28.065  1.00  0.00           O  
ATOM   1321  N   MET B   6      28.210 -10.064  24.455  1.00  0.00           N  
ATOM   1322  CA  MET B   6      27.323  -8.908  24.507  1.00  0.00           C  
ATOM   1323  C   MET B   6      26.113  -9.139  23.595  1.00  0.00           C  
ATOM   1324  O   MET B   6      26.264  -9.449  22.413  1.00  0.00           O  
ATOM   1325  CB  MET B   6      28.049  -7.629  24.060  1.00  0.00           C  
ATOM   1326  CG  MET B   6      29.096  -7.152  25.079  1.00  0.00           C  
ATOM   1327  SD  MET B   6      30.079  -5.742  24.488  1.00  0.00           S  
ATOM   1328  CE  MET B   6      31.028  -5.390  25.978  1.00  0.00           C  
ATOM   1329  N   ASN B   7      24.922  -8.978  24.153  1.00  0.00           N  
ATOM   1330  CA  ASN B   7      23.663  -9.195  23.460  1.00  0.00           C  
ATOM   1331  C   ASN B   7      22.633  -8.129  23.857  1.00  0.00           C  
ATOM   1332  O   ASN B   7      22.854  -7.359  24.795  1.00  0.00           O  
ATOM   1333  CB  ASN B   7      23.199 -10.638  23.729  1.00  0.00           C  
ATOM   1334  CG  ASN B   7      22.778 -10.846  25.169  1.00  0.00           C  
ATOM   1335  OD1 ASN B   7      21.706 -10.437  25.560  1.00  0.00           O  
ATOM   1336  ND2 ASN B   7      23.606 -11.446  25.990  1.00  0.00           N  
ATOM   1337  N   ILE B   8      21.533  -8.046  23.109  1.00  0.00           N  
ATOM   1338  CA  ILE B   8      20.503  -7.023  23.329  1.00  0.00           C  
ATOM   1339  C   ILE B   8      19.663  -7.364  24.559  1.00  0.00           C  
ATOM   1340  O   ILE B   8      19.421  -6.487  25.376  1.00  0.00           O  
ATOM   1341  CB  ILE B   8      19.642  -6.836  22.063  1.00  0.00           C  
ATOM   1342  CG1 ILE B   8      20.526  -6.437  20.852  1.00  0.00           C  
ATOM   1343  CG2 ILE B   8      18.553  -5.768  22.311  1.00  0.00           C  
ATOM   1344  CD1 ILE B   8      19.773  -6.328  19.525  1.00  0.00           C  
ATOM   1345  N   ALA B   9      19.280  -8.631  24.742  1.00  0.00           N  
ATOM   1346  CA  ALA B   9      18.360  -9.065  25.791  1.00  0.00           C  
ATOM   1347  C   ALA B   9      18.821  -8.672  27.209  1.00  0.00           C  
ATOM   1348  O   ALA B   9      18.030  -8.152  27.995  1.00  0.00           O  
ATOM   1349  CB  ALA B   9      18.182 -10.586  25.683  1.00  0.00           C  
ATOM   1350  N   ASP B  10      20.119  -8.850  27.504  1.00  0.00           N  
ATOM   1351  CA  ASP B  10      20.689  -8.572  28.824  1.00  0.00           C  
ATOM   1352  C   ASP B  10      21.011  -7.083  29.047  1.00  0.00           C  
ATOM   1353  O   ASP B  10      21.272  -6.679  30.175  1.00  0.00           O  
ATOM   1354  CB  ASP B  10      21.974  -9.391  29.018  1.00  0.00           C  
ATOM   1355  CG  ASP B  10      21.798 -10.913  28.973  1.00  0.00           C  
ATOM   1356  OD1 ASP B  10      20.667 -11.402  29.158  1.00  0.00           O  
ATOM   1357  OD2 ASP B  10      22.827 -11.576  28.733  1.00  0.00           O  
ATOM   1358  N   TYR B  11      21.047  -6.277  27.977  1.00  0.00           N  
ATOM   1359  CA  TYR B  11      21.474  -4.880  28.026  1.00  0.00           C  
ATOM   1360  C   TYR B  11      20.334  -3.882  27.809  1.00  0.00           C  
ATOM   1361  O   TYR B  11      20.266  -2.860  28.496  1.00  0.00           O  
ATOM   1362  CB  TYR B  11      22.586  -4.669  26.987  1.00  0.00           C  
ATOM   1363  CG  TYR B  11      23.056  -3.229  26.883  1.00  0.00           C  
ATOM   1364  CD1 TYR B  11      22.646  -2.422  25.808  1.00  0.00           C  
ATOM   1365  CD2 TYR B  11      23.872  -2.684  27.898  1.00  0.00           C  
ATOM   1366  CE1 TYR B  11      23.032  -1.079  25.749  1.00  0.00           C  
ATOM   1367  CE2 TYR B  11      24.259  -1.335  27.843  1.00  0.00           C  
ATOM   1368  CZ  TYR B  11      23.836  -0.526  26.768  1.00  0.00           C  
ATOM   1369  OH  TYR B  11      24.198   0.790  26.722  1.00  0.00           O  
ATOM   1370  N   ASP B  12      19.443  -4.157  26.868  1.00  0.00           N  
ATOM   1371  CA  ASP B  12      18.350  -3.277  26.462  1.00  0.00           C  
ATOM   1372  C   ASP B  12      17.035  -4.067  26.389  1.00  0.00           C  
ATOM   1373  O   ASP B  12      16.588  -4.511  25.329  1.00  0.00           O  
ATOM   1374  CB  ASP B  12      18.722  -2.579  25.146  1.00  0.00           C  
ATOM   1375  CG  ASP B  12      17.764  -1.442  24.790  1.00  0.00           C  
ATOM   1376  OD1 ASP B  12      16.633  -1.421  25.332  1.00  0.00           O  
ATOM   1377  OD2 ASP B  12      18.179  -0.597  23.965  1.00  0.00           O  
ATOM   1378  N   ALA B  13      16.431  -4.282  27.559  1.00  0.00           N  
ATOM   1379  CA  ALA B  13      15.209  -5.068  27.693  1.00  0.00           C  
ATOM   1380  C   ALA B  13      14.017  -4.458  26.934  1.00  0.00           C  
ATOM   1381  O   ALA B  13      13.168  -5.200  26.444  1.00  0.00           O  
ATOM   1382  CB  ALA B  13      14.892  -5.213  29.186  1.00  0.00           C  
ATOM   1383  N   GLU B  14      13.960  -3.133  26.815  1.00  0.00           N  
ATOM   1384  CA  GLU B  14      12.866  -2.447  26.110  1.00  0.00           C  
ATOM   1385  C   GLU B  14      12.944  -2.695  24.596  1.00  0.00           C  
ATOM   1386  O   GLU B  14      11.967  -3.144  23.986  1.00  0.00           O  
ATOM   1387  CB  GLU B  14      12.914  -0.948  26.457  1.00  0.00           C  
ATOM   1388  CG  GLU B  14      11.681  -0.193  25.934  1.00  0.00           C  
ATOM   1389  CD  GLU B  14      11.637   1.289  26.342  1.00  0.00           C  
ATOM   1390  OE1 GLU B  14      10.570   1.912  26.107  1.00  0.00           O  
ATOM   1391  OE2 GLU B  14      12.632   1.803  26.891  1.00  0.00           O  
ATOM   1392  N   LEU B  15      14.132  -2.511  24.003  1.00  0.00           N  
ATOM   1393  CA  LEU B  15      14.366  -2.830  22.601  1.00  0.00           C  
ATOM   1394  C   LEU B  15      14.155  -4.324  22.323  1.00  0.00           C  
ATOM   1395  O   LEU B  15      13.505  -4.677  21.339  1.00  0.00           O  
ATOM   1396  CB  LEU B  15      15.786  -2.384  22.213  1.00  0.00           C  
ATOM   1397  CG  LEU B  15      16.171  -2.710  20.754  1.00  0.00           C  
ATOM   1398  CD1 LEU B  15      15.264  -2.018  19.743  1.00  0.00           C  
ATOM   1399  CD2 LEU B  15      17.607  -2.269  20.491  1.00  0.00           C  
ATOM   1400  N   TRP B  16      14.662  -5.204  23.200  1.00  0.00           N  
ATOM   1401  CA  TRP B  16      14.517  -6.656  23.037  1.00  0.00           C  
ATOM   1402  C   TRP B  16      13.057  -7.099  23.052  1.00  0.00           C  
ATOM   1403  O   TRP B  16      12.649  -7.897  22.207  1.00  0.00           O  
ATOM   1404  CB  TRP B  16      15.304  -7.390  24.121  1.00  0.00           C  
ATOM   1405  CG  TRP B  16      15.323  -8.874  23.924  1.00  0.00           C  
ATOM   1406  CD1 TRP B  16      14.718  -9.795  24.707  1.00  0.00           C  
ATOM   1407  CD2 TRP B  16      15.948  -9.617  22.829  1.00  0.00           C  
ATOM   1408  NE1 TRP B  16      14.941 -11.057  24.197  1.00  0.00           N  
ATOM   1409  CE2 TRP B  16      15.692 -10.996  23.046  1.00  0.00           C  
ATOM   1410  CE3 TRP B  16      16.706  -9.258  21.693  1.00  0.00           C  
ATOM   1411  CZ2 TRP B  16      16.170 -11.993  22.158  1.00  0.00           C  
ATOM   1412  CZ3 TRP B  16      17.184 -10.251  20.809  1.00  0.00           C  
ATOM   1413  CH2 TRP B  16      16.913 -11.599  21.044  1.00  0.00           C  
ATOM   1414  N   GLN B  17      12.250  -6.540  23.951  1.00  0.00           N  
ATOM   1415  CA  GLN B  17      10.820  -6.822  24.001  1.00  0.00           C  
ATOM   1416  C   GLN B  17      10.120  -6.425  22.698  1.00  0.00           C  
ATOM   1417  O   GLN B  17       9.351  -7.221  22.154  1.00  0.00           O  
ATOM   1418  CB  GLN B  17      10.213  -6.105  25.221  1.00  0.00           C  
ATOM   1419  CG  GLN B  17       8.717  -6.437  25.366  1.00  0.00           C  
ATOM   1420  CD  GLN B  17       8.059  -5.757  26.572  1.00  0.00           C  
ATOM   1421  OE1 GLN B  17       8.646  -5.003  27.322  1.00  0.00           O  
ATOM   1422  NE2 GLN B  17       6.790  -6.004  26.800  1.00  0.00           N  
ATOM   1423  N   ALA B  18      10.411  -5.246  22.152  1.00  0.00           N  
ATOM   1424  CA  ALA B  18       9.836  -4.801  20.884  1.00  0.00           C  
ATOM   1425  C   ALA B  18      10.271  -5.683  19.700  1.00  0.00           C  
ATOM   1426  O   ALA B  18       9.452  -6.031  18.850  1.00  0.00           O  
ATOM   1427  CB  ALA B  18      10.218  -3.326  20.668  1.00  0.00           C  
ATOM   1428  N   MET B  19      11.542  -6.114  19.666  1.00  0.00           N  
ATOM   1429  CA  MET B  19      12.060  -7.017  18.635  1.00  0.00           C  
ATOM   1430  C   MET B  19      11.378  -8.392  18.671  1.00  0.00           C  
ATOM   1431  O   MET B  19      10.993  -8.906  17.623  1.00  0.00           O  
ATOM   1432  CB  MET B  19      13.574  -7.186  18.791  1.00  0.00           C  
ATOM   1433  CG  MET B  19      14.355  -5.934  18.376  1.00  0.00           C  
ATOM   1434  SD  MET B  19      16.160  -6.046  18.633  1.00  0.00           S  
ATOM   1435  CE  MET B  19      16.590  -7.397  17.501  1.00  0.00           C  
ATOM   1436  N   GLU B  20      11.196  -8.988  19.855  1.00  0.00           N  
ATOM   1437  CA  GLU B  20      10.505 -10.277  19.993  1.00  0.00           C  
ATOM   1438  C   GLU B  20       9.005 -10.154  19.677  1.00  0.00           C  
ATOM   1439  O   GLU B  20       8.440 -11.050  19.051  1.00  0.00           O  
ATOM   1440  CB  GLU B  20      10.751 -10.876  21.387  1.00  0.00           C  
ATOM   1441  CG  GLU B  20      12.178 -11.429  21.584  1.00  0.00           C  
ATOM   1442  CD  GLU B  20      12.521 -12.634  20.671  1.00  0.00           C  
ATOM   1443  OE1 GLU B  20      13.523 -12.588  19.918  1.00  0.00           O  
ATOM   1444  OE2 GLU B  20      11.786 -13.648  20.697  1.00  0.00           O  
ATOM   1445  N   GLN B  21       8.367  -9.034  19.996  1.00  0.00           N  
ATOM   1446  CA  GLN B  21       6.968  -8.772  19.601  1.00  0.00           C  
ATOM   1447  C   GLN B  21       6.804  -8.679  18.076  1.00  0.00           C  
ATOM   1448  O   GLN B  21       5.858  -9.238  17.533  1.00  0.00           O  
ATOM   1449  CB  GLN B  21       6.471  -7.482  20.264  1.00  0.00           C  
ATOM   1450  CG  GLN B  21       6.146  -7.683  21.752  1.00  0.00           C  
ATOM   1451  CD  GLN B  21       5.793  -6.373  22.465  1.00  0.00           C  
ATOM   1452  OE1 GLN B  21       5.962  -5.265  21.978  1.00  0.00           O  
ATOM   1453  NE2 GLN B  21       5.270  -6.450  23.666  1.00  0.00           N  
ATOM   1454  N   GLU B  22       7.735  -8.031  17.376  1.00  0.00           N  
ATOM   1455  CA  GLU B  22       7.714  -7.993  15.906  1.00  0.00           C  
ATOM   1456  C   GLU B  22       7.911  -9.387  15.295  1.00  0.00           C  
ATOM   1457  O   GLU B  22       7.247  -9.741  14.318  1.00  0.00           O  
ATOM   1458  CB  GLU B  22       8.755  -6.985  15.391  1.00  0.00           C  
ATOM   1459  CG  GLU B  22       8.902  -6.938  13.856  1.00  0.00           C  
ATOM   1460  CD  GLU B  22       7.605  -6.655  13.064  1.00  0.00           C  
ATOM   1461  OE1 GLU B  22       7.601  -6.897  11.841  1.00  0.00           O  
ATOM   1462  OE2 GLU B  22       6.589  -6.219  13.624  1.00  0.00           O  
ATOM   1463  N   LYS B  23       8.763 -10.214  15.887  1.00  0.00           N  
ATOM   1464  CA  LYS B  23       8.965 -11.602  15.472  1.00  0.00           C  
ATOM   1465  C   LYS B  23       7.680 -12.421  15.579  1.00  0.00           C  
ATOM   1466  O   LYS B  23       7.316 -13.109  14.630  1.00  0.00           O  
ATOM   1467  CB  LYS B  23      10.082 -12.179  16.346  1.00  0.00           C  
ATOM   1468  CG  LYS B  23      10.710 -13.472  15.812  1.00  0.00           C  
ATOM   1469  CD  LYS B  23      11.720 -13.864  16.888  1.00  0.00           C  
ATOM   1470  CE  LYS B  23      12.634 -15.026  16.563  1.00  0.00           C  
ATOM   1471  NZ  LYS B  23      13.494 -15.189  17.755  1.00  0.00           N  
ATOM   1472  N   VAL B  24       6.960 -12.293  16.692  1.00  0.00           N  
ATOM   1473  CA  VAL B  24       5.647 -12.933  16.878  1.00  0.00           C  
ATOM   1474  C   VAL B  24       4.627 -12.390  15.876  1.00  0.00           C  
ATOM   1475  O   VAL B  24       3.935 -13.171  15.229  1.00  0.00           O  
ATOM   1476  CB  VAL B  24       5.151 -12.767  18.330  1.00  0.00           C  
ATOM   1477  CG1 VAL B  24       3.719 -13.281  18.515  1.00  0.00           C  
ATOM   1478  CG2 VAL B  24       6.049 -13.545  19.300  1.00  0.00           C  
ATOM   1479  N   ARG B  25       4.576 -11.070  15.668  1.00  0.00           N  
ATOM   1480  CA  ARG B  25       3.664 -10.453  14.693  1.00  0.00           C  
ATOM   1481  C   ARG B  25       3.862 -11.016  13.285  1.00  0.00           C  
ATOM   1482  O   ARG B  25       2.891 -11.318  12.611  1.00  0.00           O  
ATOM   1483  CB  ARG B  25       3.850  -8.930  14.695  1.00  0.00           C  
ATOM   1484  CG  ARG B  25       2.756  -8.195  13.901  1.00  0.00           C  
ATOM   1485  CD  ARG B  25       3.192  -6.798  13.446  1.00  0.00           C  
ATOM   1486  NE  ARG B  25       4.245  -6.853  12.424  1.00  0.00           N  
ATOM   1487  CZ  ARG B  25       4.119  -7.175  11.134  1.00  0.00           C  
ATOM   1488  NH1 ARG B  25       2.960  -7.445  10.598  1.00  0.00           N  
ATOM   1489  NH2 ARG B  25       5.167  -7.232  10.370  1.00  0.00           N  
ATOM   1490  N   GLN B  26       5.120 -11.195  12.837  1.00  0.00           N  
ATOM   1491  CA  GLN B  26       5.429 -11.754  11.514  1.00  0.00           C  
ATOM   1492  C   GLN B  26       4.986 -13.218  11.368  1.00  0.00           C  
ATOM   1493  O   GLN B  26       4.651 -13.642  10.258  1.00  0.00           O  
ATOM   1494  CB  GLN B  26       6.929 -11.620  11.218  1.00  0.00           C  
ATOM   1495  CG  GLN B  26       7.320 -10.174  10.929  1.00  0.00           C  
ATOM   1496  CD  GLN B  26       8.804  -9.987  10.596  1.00  0.00           C  
ATOM   1497  OE1 GLN B  26       9.518 -10.882  10.173  1.00  0.00           O  
ATOM   1498  NE2 GLN B  26       9.305  -8.783  10.744  1.00  0.00           N  
ATOM   1499  N   GLU B  27       4.961 -13.989  12.447  1.00  0.00           N  
ATOM   1500  CA  GLU B  27       4.482 -15.376  12.450  1.00  0.00           C  
ATOM   1501  C   GLU B  27       2.950 -15.461  12.492  1.00  0.00           C  
ATOM   1502  O   GLU B  27       2.363 -16.232  11.733  1.00  0.00           O  
ATOM   1503  CB  GLU B  27       5.126 -16.150  13.611  1.00  0.00           C  
ATOM   1504  CG  GLU B  27       6.646 -16.355  13.464  1.00  0.00           C  
ATOM   1505  CD  GLU B  27       7.072 -17.215  12.252  1.00  0.00           C  
ATOM   1506  OE1 GLU B  27       8.273 -17.183  11.897  1.00  0.00           O  
ATOM   1507  OE2 GLU B  27       6.220 -17.917  11.665  1.00  0.00           O  
ATOM   1508  N   GLU B  28       2.288 -14.631  13.297  1.00  0.00           N  
ATOM   1509  CA  GLU B  28       0.843 -14.684  13.573  1.00  0.00           C  
ATOM   1510  C   GLU B  28      -0.033 -13.863  12.619  1.00  0.00           C  
ATOM   1511  O   GLU B  28      -1.265 -13.885  12.726  1.00  0.00           O  
ATOM   1512  CB  GLU B  28       0.576 -14.251  15.015  1.00  0.00           C  
ATOM   1513  CG  GLU B  28       1.179 -15.210  16.057  1.00  0.00           C  
ATOM   1514  CD  GLU B  28       0.769 -14.840  17.493  1.00  0.00           C  
ATOM   1515  OE1 GLU B  28       0.886 -15.721  18.367  1.00  0.00           O  
ATOM   1516  OE2 GLU B  28       0.324 -13.693  17.715  1.00  0.00           O  
ATOM   1517  N   HIS B  29       0.564 -13.121  11.674  1.00  0.00           N  
ATOM   1518  CA  HIS B  29      -0.171 -12.331  10.699  1.00  0.00           C  
ATOM   1519  C   HIS B  29       0.052 -12.854   9.283  1.00  0.00           C  
ATOM   1520  O   HIS B  29       1.160 -13.207   8.882  1.00  0.00           O  
ATOM   1521  CB  HIS B  29       0.164 -10.838  10.802  1.00  0.00           C  
ATOM   1522  CG  HIS B  29      -0.283 -10.199  12.094  1.00  0.00           C  
ATOM   1523  ND1 HIS B  29       0.141 -10.535  13.363  1.00  0.00           N  
ATOM   1524  CD2 HIS B  29      -1.196  -9.187  12.244  1.00  0.00           C  
ATOM   1525  CE1 HIS B  29      -0.500  -9.760  14.236  1.00  0.00           C  
ATOM   1526  NE2 HIS B  29      -1.315  -8.916  13.600  1.00  0.00           N  
ATOM   1527  N   ILE B  30      -1.024 -12.852   8.479  1.00  0.00           N  
ATOM   1528  CA  ILE B  30      -0.954 -13.092   7.041  1.00  0.00           C  
ATOM   1529  C   ILE B  30      -0.568 -11.786   6.361  1.00  0.00           C  
ATOM   1530  O   ILE B  30      -1.379 -10.863   6.249  1.00  0.00           O  
ATOM   1531  CB  ILE B  30      -2.256 -13.712   6.519  1.00  0.00           C  
ATOM   1532  CG1 ILE B  30      -2.372 -15.148   7.061  1.00  0.00           C  
ATOM   1533  CG2 ILE B  30      -2.267 -13.706   4.978  1.00  0.00           C  
ATOM   1534  CD1 ILE B  30      -3.638 -15.891   6.626  1.00  0.00           C  
ATOM   1535  N   GLU B  31       0.656 -11.722   5.857  1.00  0.00           N  
ATOM   1536  CA  GLU B  31       1.205 -10.557   5.173  1.00  0.00           C  
ATOM   1537  C   GLU B  31       0.843 -10.563   3.680  1.00  0.00           C  
ATOM   1538  O   GLU B  31       1.350 -11.377   2.906  1.00  0.00           O  
ATOM   1539  CB  GLU B  31       2.725 -10.523   5.422  1.00  0.00           C  
ATOM   1540  CG  GLU B  31       3.385  -9.220   4.965  1.00  0.00           C  
ATOM   1541  CD  GLU B  31       2.699  -8.025   5.614  1.00  0.00           C  
ATOM   1542  OE1 GLU B  31       1.881  -7.404   4.901  1.00  0.00           O  
ATOM   1543  OE2 GLU B  31       2.880  -7.801   6.824  1.00  0.00           O  
ATOM   1544  N   LEU B  32      -0.020  -9.633   3.271  1.00  0.00           N  
ATOM   1545  CA  LEU B  32      -0.456  -9.447   1.880  1.00  0.00           C  
ATOM   1546  C   LEU B  32      -0.005  -8.109   1.274  1.00  0.00           C  
ATOM   1547  O   LEU B  32      -0.443  -7.742   0.182  1.00  0.00           O  
ATOM   1548  CB  LEU B  32      -1.977  -9.638   1.778  1.00  0.00           C  
ATOM   1549  CG  LEU B  32      -2.467 -11.079   2.004  1.00  0.00           C  
ATOM   1550  CD1 LEU B  32      -3.995 -11.093   1.976  1.00  0.00           C  
ATOM   1551  CD2 LEU B  32      -1.971 -12.023   0.901  1.00  0.00           C  
ATOM   1552  N   ILE B  33       0.892  -7.373   1.936  1.00  0.00           N  
ATOM   1553  CA  ILE B  33       1.514  -6.190   1.354  1.00  0.00           C  
ATOM   1554  C   ILE B  33       2.419  -6.632   0.196  1.00  0.00           C  
ATOM   1555  O   ILE B  33       3.431  -7.310   0.384  1.00  0.00           O  
ATOM   1556  CB  ILE B  33       2.248  -5.354   2.420  1.00  0.00           C  
ATOM   1557  CG1 ILE B  33       1.230  -4.760   3.419  1.00  0.00           C  
ATOM   1558  CG2 ILE B  33       3.062  -4.230   1.756  1.00  0.00           C  
ATOM   1559  CD1 ILE B  33       1.860  -4.032   4.612  1.00  0.00           C  
ATOM   1560  N   ALA B  34       2.072  -6.225  -1.020  1.00  0.00           N  
ATOM   1561  CA  ALA B  34       2.731  -6.687  -2.248  1.00  0.00           C  
ATOM   1562  C   ALA B  34       4.239  -6.383  -2.332  1.00  0.00           C  
ATOM   1563  O   ALA B  34       4.955  -6.984  -3.133  1.00  0.00           O  
ATOM   1564  CB  ALA B  34       1.994  -6.051  -3.429  1.00  0.00           C  
ATOM   1565  N   SER B  35       4.730  -5.423  -1.540  1.00  0.00           N  
ATOM   1566  CA  SER B  35       6.135  -5.031  -1.474  1.00  0.00           C  
ATOM   1567  C   SER B  35       6.930  -5.739  -0.375  1.00  0.00           C  
ATOM   1568  O   SER B  35       8.127  -5.482  -0.260  1.00  0.00           O  
ATOM   1569  CB  SER B  35       6.245  -3.508  -1.322  1.00  0.00           C  
ATOM   1570  OG  SER B  35       5.522  -3.034  -0.209  1.00  0.00           O  
ATOM   1571  N   GLU B  36       6.293  -6.601   0.415  1.00  0.00           N  
ATOM   1572  CA  GLU B  36       6.938  -7.305   1.523  1.00  0.00           C  
ATOM   1573  C   GLU B  36       7.236  -8.766   1.193  1.00  0.00           C  
ATOM   1574  O   GLU B  36       6.688  -9.366   0.266  1.00  0.00           O  
ATOM   1575  CB  GLU B  36       6.131  -7.145   2.822  1.00  0.00           C  
ATOM   1576  CG  GLU B  36       6.097  -5.665   3.236  1.00  0.00           C  
ATOM   1577  CD  GLU B  36       5.781  -5.413   4.712  1.00  0.00           C  
ATOM   1578  OE1 GLU B  36       5.599  -4.219   5.038  1.00  0.00           O  
ATOM   1579  OE2 GLU B  36       5.831  -6.378   5.503  1.00  0.00           O  
ATOM   1580  N   ASN B  37       8.204  -9.317   1.919  1.00  0.00           N  
ATOM   1581  CA  ASN B  37       8.652 -10.698   1.803  1.00  0.00           C  
ATOM   1582  C   ASN B  37       9.462 -11.074   3.055  1.00  0.00           C  
ATOM   1583  O   ASN B  37       9.804 -10.213   3.862  1.00  0.00           O  
ATOM   1584  CB  ASN B  37       9.493 -10.842   0.519  1.00  0.00           C  
ATOM   1585  CG  ASN B  37       9.425 -12.233  -0.096  1.00  0.00           C  
ATOM   1586  OD1 ASN B  37       9.255 -13.240   0.559  1.00  0.00           O  
ATOM   1587  ND2 ASN B  37       9.554 -12.320  -1.404  1.00  0.00           N  
ATOM   1588  N   TYR B  38       9.829 -12.345   3.168  1.00  0.00           N  
ATOM   1589  CA  TYR B  38      10.692 -12.869   4.214  1.00  0.00           C  
ATOM   1590  C   TYR B  38      12.051 -13.238   3.624  1.00  0.00           C  
ATOM   1591  O   TYR B  38      12.162 -14.154   2.809  1.00  0.00           O  
ATOM   1592  CB  TYR B  38      10.008 -14.053   4.897  1.00  0.00           C  
ATOM   1593  CG  TYR B  38       8.591 -13.756   5.349  1.00  0.00           C  
ATOM   1594  CD1 TYR B  38       8.341 -12.815   6.368  1.00  0.00           C  
ATOM   1595  CD2 TYR B  38       7.500 -14.402   4.727  1.00  0.00           C  
ATOM   1596  CE1 TYR B  38       7.033 -12.531   6.775  1.00  0.00           C  
ATOM   1597  CE2 TYR B  38       6.186 -14.128   5.130  1.00  0.00           C  
ATOM   1598  CZ  TYR B  38       5.952 -13.194   6.158  1.00  0.00           C  
ATOM   1599  OH  TYR B  38       4.671 -12.936   6.554  1.00  0.00           O  
ATOM   1600  N   THR B  39      13.096 -12.504   4.004  1.00  0.00           N  
ATOM   1601  CA  THR B  39      14.457 -12.797   3.544  1.00  0.00           C  
ATOM   1602  C   THR B  39      15.040 -14.011   4.266  1.00  0.00           C  
ATOM   1603  O   THR B  39      14.640 -14.332   5.391  1.00  0.00           O  
ATOM   1604  CB  THR B  39      15.350 -11.558   3.641  1.00  0.00           C  
ATOM   1605  OG1 THR B  39      16.449 -11.722   2.781  1.00  0.00           O  
ATOM   1606  CG2 THR B  39      15.874 -11.265   5.042  1.00  0.00           C  
ATOM   1607  N   SER B  40      15.987 -14.704   3.644  1.00  0.00           N  
ATOM   1608  CA  SER B  40      16.568 -15.912   4.227  1.00  0.00           C  
ATOM   1609  C   SER B  40      17.425 -15.618   5.470  1.00  0.00           C  
ATOM   1610  O   SER B  40      18.019 -14.530   5.578  1.00  0.00           O  
ATOM   1611  CB  SER B  40      17.373 -16.689   3.188  1.00  0.00           C  
ATOM   1612  OG  SER B  40      18.641 -16.106   2.985  1.00  0.00           O  
ATOM   1613  N   PRO B  41      17.614 -16.590   6.375  1.00  0.00           N  
ATOM   1614  CA  PRO B  41      18.578 -16.475   7.467  1.00  0.00           C  
ATOM   1615  C   PRO B  41      20.010 -16.189   6.996  1.00  0.00           C  
ATOM   1616  O   PRO B  41      20.773 -15.540   7.707  1.00  0.00           O  
ATOM   1617  CB  PRO B  41      18.489 -17.797   8.235  1.00  0.00           C  
ATOM   1618  CG  PRO B  41      17.063 -18.265   7.958  1.00  0.00           C  
ATOM   1619  CD  PRO B  41      16.836 -17.806   6.516  1.00  0.00           C  
ATOM   1620  N   ARG B  42      20.385 -16.588   5.771  1.00  0.00           N  
ATOM   1621  CA  ARG B  42      21.695 -16.275   5.177  1.00  0.00           C  
ATOM   1622  C   ARG B  42      21.869 -14.776   4.910  1.00  0.00           C  
ATOM   1623  O   ARG B  42      22.931 -14.222   5.158  1.00  0.00           O  
ATOM   1624  CB  ARG B  42      21.902 -17.045   3.867  1.00  0.00           C  
ATOM   1625  CG  ARG B  42      21.832 -18.568   4.000  1.00  0.00           C  
ATOM   1626  CD  ARG B  42      22.150 -19.209   2.658  1.00  0.00           C  
ATOM   1627  NE  ARG B  42      21.923 -20.661   2.668  1.00  0.00           N  
ATOM   1628  CZ  ARG B  42      20.976 -21.308   1.991  1.00  0.00           C  
ATOM   1629  NH1 ARG B  42      20.082 -20.690   1.261  1.00  0.00           N  
ATOM   1630  NH2 ARG B  42      20.928 -22.601   2.035  1.00  0.00           N  
ATOM   1631  N   VAL B  43      20.818 -14.128   4.422  1.00  0.00           N  
ATOM   1632  CA  VAL B  43      20.816 -12.676   4.209  1.00  0.00           C  
ATOM   1633  C   VAL B  43      20.928 -11.943   5.544  1.00  0.00           C  
ATOM   1634  O   VAL B  43      21.772 -11.051   5.678  1.00  0.00           O  
ATOM   1635  CB  VAL B  43      19.568 -12.225   3.430  1.00  0.00           C  
ATOM   1636  CG1 VAL B  43      19.481 -10.709   3.323  1.00  0.00           C  
ATOM   1637  CG2 VAL B  43      19.573 -12.795   2.011  1.00  0.00           C  
ATOM   1638  N   MET B  44      20.167 -12.353   6.552  1.00  0.00           N  
ATOM   1639  CA  MET B  44      20.245 -11.778   7.900  1.00  0.00           C  
ATOM   1640  C   MET B  44      21.628 -11.983   8.533  1.00  0.00           C  
ATOM   1641  O   MET B  44      22.181 -11.045   9.108  1.00  0.00           O  
ATOM   1642  CB  MET B  44      19.137 -12.353   8.792  1.00  0.00           C  
ATOM   1643  CG  MET B  44      17.747 -11.902   8.333  1.00  0.00           C  
ATOM   1644  SD  MET B  44      16.397 -12.286   9.490  1.00  0.00           S  
ATOM   1645  CE  MET B  44      16.193 -14.064   9.227  1.00  0.00           C  
ATOM   1646  N   GLN B  45      22.234 -13.159   8.348  1.00  0.00           N  
ATOM   1647  CA  GLN B  45      23.606 -13.431   8.802  1.00  0.00           C  
ATOM   1648  C   GLN B  45      24.624 -12.464   8.173  1.00  0.00           C  
ATOM   1649  O   GLN B  45      25.497 -11.952   8.866  1.00  0.00           O  
ATOM   1650  CB  GLN B  45      23.963 -14.892   8.475  1.00  0.00           C  
ATOM   1651  CG  GLN B  45      25.348 -15.280   8.998  1.00  0.00           C  
ATOM   1652  CD  GLN B  45      25.775 -16.700   8.605  1.00  0.00           C  
ATOM   1653  OE1 GLN B  45      25.229 -17.340   7.725  1.00  0.00           O  
ATOM   1654  NE2 GLN B  45      26.798 -17.231   9.230  1.00  0.00           N  
ATOM   1655  N   ALA B  46      24.519 -12.204   6.869  1.00  0.00           N  
ATOM   1656  CA  ALA B  46      25.387 -11.243   6.199  1.00  0.00           C  
ATOM   1657  C   ALA B  46      25.199  -9.826   6.763  1.00  0.00           C  
ATOM   1658  O   ALA B  46      26.184  -9.146   7.058  1.00  0.00           O  
ATOM   1659  CB  ALA B  46      25.114 -11.292   4.691  1.00  0.00           C  
ATOM   1660  N   GLN B  47      23.963  -9.395   6.989  1.00  0.00           N  
ATOM   1661  CA  GLN B  47      23.655  -8.072   7.531  1.00  0.00           C  
ATOM   1662  C   GLN B  47      24.122  -7.881   8.976  1.00  0.00           C  
ATOM   1663  O   GLN B  47      24.534  -6.776   9.324  1.00  0.00           O  
ATOM   1664  CB  GLN B  47      22.147  -7.796   7.400  1.00  0.00           C  
ATOM   1665  CG  GLN B  47      21.742  -7.604   5.934  1.00  0.00           C  
ATOM   1666  CD  GLN B  47      20.298  -7.122   5.797  1.00  0.00           C  
ATOM   1667  OE1 GLN B  47      19.383  -7.873   5.566  1.00  0.00           O  
ATOM   1668  NE2 GLN B  47      20.050  -5.836   5.922  1.00  0.00           N  
ATOM   1669  N   GLY B  48      24.143  -8.932   9.788  1.00  0.00           N  
ATOM   1670  CA  GLY B  48      24.676  -8.917  11.155  1.00  0.00           C  
ATOM   1671  C   GLY B  48      26.200  -9.085  11.254  1.00  0.00           C  
ATOM   1672  O   GLY B  48      26.732  -9.253  12.347  1.00  0.00           O  
ATOM   1673  N   SER B  49      26.934  -9.086  10.136  1.00  0.00           N  
ATOM   1674  CA  SER B  49      28.360  -9.399  10.112  1.00  0.00           C  
ATOM   1675  C   SER B  49      29.265  -8.202  10.418  1.00  0.00           C  
ATOM   1676  O   SER B  49      28.866  -7.042  10.361  1.00  0.00           O  
ATOM   1677  CB  SER B  49      28.735 -10.033   8.766  1.00  0.00           C  
ATOM   1678  OG  SER B  49      28.790  -9.044   7.746  1.00  0.00           O  
ATOM   1679  N   GLN B  50      30.556  -8.471  10.653  1.00  0.00           N  
ATOM   1680  CA  GLN B  50      31.589  -7.448  10.876  1.00  0.00           C  
ATOM   1681  C   GLN B  50      31.876  -6.574   9.640  1.00  0.00           C  
ATOM   1682  O   GLN B  50      32.610  -5.591   9.761  1.00  0.00           O  
ATOM   1683  CB  GLN B  50      32.888  -8.104  11.370  1.00  0.00           C  
ATOM   1684  CG  GLN B  50      32.776  -8.613  12.814  1.00  0.00           C  
ATOM   1685  CD  GLN B  50      34.092  -9.203  13.340  1.00  0.00           C  
ATOM   1686  OE1 GLN B  50      34.133 -10.298  13.875  1.00  0.00           O  
ATOM   1687  NE2 GLN B  50      35.194  -8.507  13.223  1.00  0.00           N  
ATOM   1688  N   LEU B  51      31.312  -6.873   8.464  1.00  0.00           N  
ATOM   1689  CA  LEU B  51      31.449  -6.021   7.281  1.00  0.00           C  
ATOM   1690  C   LEU B  51      30.853  -4.615   7.493  1.00  0.00           C  
ATOM   1691  O   LEU B  51      31.259  -3.688   6.816  1.00  0.00           O  
ATOM   1692  CB  LEU B  51      30.820  -6.684   6.047  1.00  0.00           C  
ATOM   1693  CG  LEU B  51      31.721  -7.725   5.338  1.00  0.00           C  
ATOM   1694  CD1 LEU B  51      31.824  -9.051   6.099  1.00  0.00           C  
ATOM   1695  CD2 LEU B  51      31.135  -8.042   3.968  1.00  0.00           C  
ATOM   1696  N   THR B  52      29.962  -4.448   8.485  1.00  0.00           N  
ATOM   1697  CA  THR B  52      29.426  -3.140   8.884  1.00  0.00           C  
ATOM   1698  C   THR B  52      30.515  -2.144   9.318  1.00  0.00           C  
ATOM   1699  O   THR B  52      30.317  -0.942   9.220  1.00  0.00           O  
ATOM   1700  CB  THR B  52      28.397  -3.313  10.011  1.00  0.00           C  
ATOM   1701  OG1 THR B  52      27.639  -2.143  10.148  1.00  0.00           O  
ATOM   1702  CG2 THR B  52      28.999  -3.623  11.389  1.00  0.00           C  
ATOM   1703  N   ASN B  53      31.681  -2.629   9.756  1.00  0.00           N  
ATOM   1704  CA  ASN B  53      32.780  -1.786  10.218  1.00  0.00           C  
ATOM   1705  C   ASN B  53      33.619  -1.206   9.074  1.00  0.00           C  
ATOM   1706  O   ASN B  53      34.397  -0.277   9.294  1.00  0.00           O  
ATOM   1707  CB  ASN B  53      33.675  -2.617  11.160  1.00  0.00           C  
ATOM   1708  CG  ASN B  53      32.970  -3.073  12.423  1.00  0.00           C  
ATOM   1709  OD1 ASN B  53      32.177  -2.376  13.016  1.00  0.00           O  
ATOM   1710  ND2 ASN B  53      33.268  -4.266  12.887  1.00  0.00           N  
ATOM   1711  N   LYS B  54      33.538  -1.779   7.860  1.00  0.00           N  
ATOM   1712  CA  LYS B  54      34.461  -1.417   6.784  1.00  0.00           C  
ATOM   1713  C   LYS B  54      33.945  -0.235   5.979  1.00  0.00           C  
ATOM   1714  O   LYS B  54      32.958  -0.339   5.268  1.00  0.00           O  
ATOM   1715  CB  LYS B  54      34.777  -2.641   5.913  1.00  0.00           C  
ATOM   1716  CG  LYS B  54      35.900  -2.355   4.894  1.00  0.00           C  
ATOM   1717  CD  LYS B  54      37.254  -2.031   5.538  1.00  0.00           C  
ATOM   1718  CE  LYS B  54      38.170  -1.370   4.518  1.00  0.00           C  
ATOM   1719  NZ  LYS B  54      39.416  -0.857   5.123  1.00  0.00           N  
ATOM   1720  N   TYR B  55      34.704   0.863   6.020  1.00  0.00           N  
ATOM   1721  CA  TYR B  55      34.550   1.990   5.105  1.00  0.00           C  
ATOM   1722  C   TYR B  55      35.262   1.685   3.782  1.00  0.00           C  
ATOM   1723  O   TYR B  55      36.444   1.354   3.778  1.00  0.00           O  
ATOM   1724  CB  TYR B  55      35.077   3.269   5.782  1.00  0.00           C  
ATOM   1725  CG  TYR B  55      34.150   4.446   5.578  1.00  0.00           C  
ATOM   1726  CD1 TYR B  55      34.149   5.146   4.363  1.00  0.00           C  
ATOM   1727  CD2 TYR B  55      33.267   4.820   6.607  1.00  0.00           C  
ATOM   1728  CE1 TYR B  55      33.279   6.226   4.168  1.00  0.00           C  
ATOM   1729  CE2 TYR B  55      32.394   5.907   6.425  1.00  0.00           C  
ATOM   1730  CZ  TYR B  55      32.402   6.611   5.201  1.00  0.00           C  
ATOM   1731  OH  TYR B  55      31.552   7.672   5.012  1.00  0.00           O  
ATOM   1732  N   ALA B  56      34.542   1.754   2.655  1.00  0.00           N  
ATOM   1733  CA  ALA B  56      35.029   1.350   1.339  1.00  0.00           C  
ATOM   1734  C   ALA B  56      34.505   2.281   0.231  1.00  0.00           C  
ATOM   1735  O   ALA B  56      33.864   1.830  -0.720  1.00  0.00           O  
ATOM   1736  CB  ALA B  56      34.671  -0.127   1.119  1.00  0.00           C  
ATOM   1737  N   GLU B  57      34.762   3.580   0.360  1.00  0.00           N  
ATOM   1738  CA  GLU B  57      34.402   4.549  -0.679  1.00  0.00           C  
ATOM   1739  C   GLU B  57      35.099   4.250  -2.008  1.00  0.00           C  
ATOM   1740  O   GLU B  57      36.263   3.854  -2.055  1.00  0.00           O  
ATOM   1741  CB  GLU B  57      34.736   5.976  -0.224  1.00  0.00           C  
ATOM   1742  CG  GLU B  57      33.764   6.495   0.841  1.00  0.00           C  
ATOM   1743  CD  GLU B  57      34.066   7.929   1.280  1.00  0.00           C  
ATOM   1744  OE1 GLU B  57      33.232   8.478   2.035  1.00  0.00           O  
ATOM   1745  OE2 GLU B  57      35.136   8.469   0.916  1.00  0.00           O  
ATOM   1746  N   GLY B  58      34.393   4.458  -3.108  1.00  0.00           N  
ATOM   1747  CA  GLY B  58      34.831   4.116  -4.455  1.00  0.00           C  
ATOM   1748  C   GLY B  58      34.280   2.768  -4.929  1.00  0.00           C  
ATOM   1749  O   GLY B  58      33.221   2.323  -4.486  1.00  0.00           O  
ATOM   1750  N   TYR B  59      34.997   2.128  -5.847  1.00  0.00           N  
ATOM   1751  CA  TYR B  59      34.612   0.853  -6.466  1.00  0.00           C  
ATOM   1752  C   TYR B  59      35.736  -0.182  -6.324  1.00  0.00           C  
ATOM   1753  O   TYR B  59      36.886   0.214  -6.099  1.00  0.00           O  
ATOM   1754  CB  TYR B  59      34.231   1.100  -7.933  1.00  0.00           C  
ATOM   1755  CG  TYR B  59      32.939   1.876  -8.082  1.00  0.00           C  
ATOM   1756  CD1 TYR B  59      31.709   1.219  -7.923  1.00  0.00           C  
ATOM   1757  CD2 TYR B  59      32.966   3.261  -8.311  1.00  0.00           C  
ATOM   1758  CE1 TYR B  59      30.505   1.939  -7.981  1.00  0.00           C  
ATOM   1759  CE2 TYR B  59      31.762   3.996  -8.369  1.00  0.00           C  
ATOM   1760  CZ  TYR B  59      30.532   3.328  -8.200  1.00  0.00           C  
ATOM   1761  OH  TYR B  59      29.354   4.042  -8.223  1.00  0.00           O  
ATOM   1762  N   PRO B  60      35.467  -1.492  -6.464  1.00  0.00           N  
ATOM   1763  CA  PRO B  60      36.485  -2.533  -6.382  1.00  0.00           C  
ATOM   1764  C   PRO B  60      37.714  -2.211  -7.249  1.00  0.00           C  
ATOM   1765  O   PRO B  60      37.594  -1.840  -8.412  1.00  0.00           O  
ATOM   1766  CB  PRO B  60      35.795  -3.824  -6.814  1.00  0.00           C  
ATOM   1767  CG  PRO B  60      34.342  -3.586  -6.412  1.00  0.00           C  
ATOM   1768  CD  PRO B  60      34.152  -2.090  -6.680  1.00  0.00           C  
ATOM   1769  N   GLY B  61      38.906  -2.293  -6.651  1.00  0.00           N  
ATOM   1770  CA  GLY B  61      40.175  -1.930  -7.288  1.00  0.00           C  
ATOM   1771  C   GLY B  61      40.450  -0.422  -7.420  1.00  0.00           C  
ATOM   1772  O   GLY B  61      41.544  -0.031  -7.828  1.00  0.00           O  
ATOM   1773  N   LYS B  62      39.475   0.449  -7.067  1.00  0.00           N  
ATOM   1774  CA  LYS B  62      39.600   1.919  -7.097  1.00  0.00           C  
ATOM   1775  C   LYS B  62      38.973   2.550  -5.849  1.00  0.00           C  
ATOM   1776  O   LYS B  62      38.051   3.366  -5.936  1.00  0.00           O  
ATOM   1777  CB  LYS B  62      38.990   2.494  -8.385  1.00  0.00           C  
ATOM   1778  CG  LYS B  62      39.766   2.098  -9.646  1.00  0.00           C  
ATOM   1779  CD  LYS B  62      39.164   2.807 -10.867  1.00  0.00           C  
ATOM   1780  CE  LYS B  62      39.922   2.395 -12.122  1.00  0.00           C  
ATOM   1781  NZ  LYS B  62      39.308   2.988 -13.335  1.00  0.00           N  
ATOM   1782  N   ARG B  63      39.461   2.153  -4.679  1.00  0.00           N  
ATOM   1783  CA  ARG B  63      38.989   2.655  -3.385  1.00  0.00           C  
ATOM   1784  C   ARG B  63      39.777   3.887  -2.936  1.00  0.00           C  
ATOM   1785  O   ARG B  63      40.934   4.047  -3.283  1.00  0.00           O  
ATOM   1786  CB  ARG B  63      39.066   1.555  -2.320  1.00  0.00           C  
ATOM   1787  CG  ARG B  63      38.259   0.294  -2.648  1.00  0.00           C  
ATOM   1788  CD  ARG B  63      36.752   0.517  -2.706  1.00  0.00           C  
ATOM   1789  NE  ARG B  63      36.082  -0.782  -2.783  1.00  0.00           N  
ATOM   1790  CZ  ARG B  63      34.797  -1.059  -2.870  1.00  0.00           C  
ATOM   1791  NH1 ARG B  63      33.876  -0.153  -2.916  1.00  0.00           N  
ATOM   1792  NH2 ARG B  63      34.439  -2.294  -2.906  1.00  0.00           N  
ATOM   1793  N   TYR B  64      39.134   4.707  -2.092  1.00  0.00           N  
ATOM   1794  CA  TYR B  64      39.768   5.852  -1.436  1.00  0.00           C  
ATOM   1795  C   TYR B  64      40.545   5.453  -0.169  1.00  0.00           C  
ATOM   1796  O   TYR B  64      41.451   6.183   0.254  1.00  0.00           O  
ATOM   1797  CB  TYR B  64      38.699   6.905  -1.120  1.00  0.00           C  
ATOM   1798  CG  TYR B  64      38.250   7.690  -2.333  1.00  0.00           C  
ATOM   1799  CD1 TYR B  64      38.713   9.012  -2.526  1.00  0.00           C  
ATOM   1800  CD2 TYR B  64      37.399   7.112  -3.297  1.00  0.00           C  
ATOM   1801  CE1 TYR B  64      38.318   9.748  -3.653  1.00  0.00           C  
ATOM   1802  CE2 TYR B  64      37.006   7.835  -4.431  1.00  0.00           C  
ATOM   1803  CZ  TYR B  64      37.461   9.159  -4.597  1.00  0.00           C  
ATOM   1804  OH  TYR B  64      37.068   9.878  -5.706  1.00  0.00           O  
ATOM   1805  N   TYR B  65      40.235   4.289   0.416  1.00  0.00           N  
ATOM   1806  CA  TYR B  65      40.876   3.778   1.627  1.00  0.00           C  
ATOM   1807  C   TYR B  65      41.512   2.404   1.388  1.00  0.00           C  
ATOM   1808  O   TYR B  65      40.988   1.578   0.638  1.00  0.00           O  
ATOM   1809  CB  TYR B  65      39.863   3.728   2.781  1.00  0.00           C  
ATOM   1810  CG  TYR B  65      39.140   5.034   3.031  1.00  0.00           C  
ATOM   1811  CD1 TYR B  65      39.806   6.117   3.637  1.00  0.00           C  
ATOM   1812  CD2 TYR B  65      37.798   5.186   2.620  1.00  0.00           C  
ATOM   1813  CE1 TYR B  65      39.144   7.347   3.828  1.00  0.00           C  
ATOM   1814  CE2 TYR B  65      37.142   6.407   2.811  1.00  0.00           C  
ATOM   1815  CZ  TYR B  65      37.806   7.492   3.410  1.00  0.00           C  
ATOM   1816  OH  TYR B  65      37.162   8.683   3.576  1.00  0.00           O  
ATOM   1817  N   GLY B  66      42.615   2.139   2.082  1.00  0.00           N  
ATOM   1818  CA  GLY B  66      43.261   0.827   2.098  1.00  0.00           C  
ATOM   1819  C   GLY B  66      42.513  -0.223   2.925  1.00  0.00           C  
ATOM   1820  O   GLY B  66      41.551   0.082   3.644  1.00  0.00           O  
ATOM   1821  N   GLY B  67      42.976  -1.475   2.848  1.00  0.00           N  
ATOM   1822  CA  GLY B  67      42.381  -2.602   3.573  1.00  0.00           C  
ATOM   1823  C   GLY B  67      41.023  -3.027   3.005  1.00  0.00           C  
ATOM   1824  O   GLY B  67      40.155  -3.456   3.760  1.00  0.00           O  
ATOM   1825  N   CYS B  68      40.813  -2.858   1.701  1.00  0.00           N  
ATOM   1826  CA  CYS B  68      39.569  -3.201   1.001  1.00  0.00           C  
ATOM   1827  C   CYS B  68      39.643  -4.529   0.228  1.00  0.00           C  
ATOM   1828  O   CYS B  68      38.660  -4.902  -0.403  1.00  0.00           O  
ATOM   1829  CB  CYS B  68      39.153  -2.037   0.093  1.00  0.00           C  
ATOM   1830  SG  CYS B  68      38.665  -0.589   1.085  1.00  0.00           S  
ATOM   1831  N   GLU B  69      40.751  -5.254   0.296  1.00  0.00           N  
ATOM   1832  CA  GLU B  69      41.005  -6.451  -0.509  1.00  0.00           C  
ATOM   1833  C   GLU B  69      39.904  -7.524  -0.414  1.00  0.00           C  
ATOM   1834  O   GLU B  69      39.580  -8.161  -1.412  1.00  0.00           O  
ATOM   1835  CB  GLU B  69      42.388  -7.045  -0.164  1.00  0.00           C  
ATOM   1836  CG  GLU B  69      42.654  -7.411   1.316  1.00  0.00           C  
ATOM   1837  CD  GLU B  69      43.137  -6.261   2.221  1.00  0.00           C  
ATOM   1838  OE1 GLU B  69      43.590  -6.556   3.351  1.00  0.00           O  
ATOM   1839  OE2 GLU B  69      43.049  -5.078   1.820  1.00  0.00           O  
ATOM   1840  N   TYR B  70      39.283  -7.698   0.750  1.00  0.00           N  
ATOM   1841  CA  TYR B  70      38.208  -8.689   0.931  1.00  0.00           C  
ATOM   1842  C   TYR B  70      36.817  -8.126   0.638  1.00  0.00           C  
ATOM   1843  O   TYR B  70      35.967  -8.837   0.095  1.00  0.00           O  
ATOM   1844  CB  TYR B  70      38.282  -9.281   2.340  1.00  0.00           C  
ATOM   1845  CG  TYR B  70      39.605  -9.951   2.646  1.00  0.00           C  
ATOM   1846  CD1 TYR B  70      40.008 -11.092   1.919  1.00  0.00           C  
ATOM   1847  CD2 TYR B  70      40.458  -9.434   3.643  1.00  0.00           C  
ATOM   1848  CE1 TYR B  70      41.253 -11.706   2.184  1.00  0.00           C  
ATOM   1849  CE2 TYR B  70      41.692 -10.037   3.913  1.00  0.00           C  
ATOM   1850  CZ  TYR B  70      42.091 -11.174   3.179  1.00  0.00           C  
ATOM   1851  OH  TYR B  70      43.303 -11.764   3.437  1.00  0.00           O  
ATOM   1852  N   VAL B  71      36.556  -6.842   0.963  1.00  0.00           N  
ATOM   1853  CA  VAL B  71      35.271  -6.216   0.621  1.00  0.00           C  
ATOM   1854  C   VAL B  71      35.121  -5.977  -0.876  1.00  0.00           C  
ATOM   1855  O   VAL B  71      34.005  -6.015  -1.380  1.00  0.00           O  
ATOM   1856  CB  VAL B  71      34.980  -4.927   1.411  1.00  0.00           C  
ATOM   1857  CG1 VAL B  71      34.803  -5.238   2.907  1.00  0.00           C  
ATOM   1858  CG2 VAL B  71      36.068  -3.859   1.249  1.00  0.00           C  
ATOM   1859  N   ASP B  72      36.245  -5.827  -1.607  1.00  0.00           N  
ATOM   1860  CA  ASP B  72      36.262  -5.785  -3.067  1.00  0.00           C  
ATOM   1861  C   ASP B  72      35.775  -7.112  -3.663  1.00  0.00           C  
ATOM   1862  O   ASP B  72      34.957  -7.110  -4.583  1.00  0.00           O  
ATOM   1863  CB  ASP B  72      37.676  -5.432  -3.576  1.00  0.00           C  
ATOM   1864  CG  ASP B  72      38.026  -3.947  -3.433  1.00  0.00           C  
ATOM   1865  OD1 ASP B  72      37.227  -3.171  -2.856  1.00  0.00           O  
ATOM   1866  OD2 ASP B  72      39.081  -3.530  -3.963  1.00  0.00           O  
ATOM   1867  N   ILE B  73      36.179  -8.242  -3.089  1.00  0.00           N  
ATOM   1868  CA  ILE B  73      35.689  -9.573  -3.491  1.00  0.00           C  
ATOM   1869  C   ILE B  73      34.179  -9.692  -3.230  1.00  0.00           C  
ATOM   1870  O   ILE B  73      33.443 -10.175  -4.084  1.00  0.00           O  
ATOM   1871  CB  ILE B  73      36.478 -10.689  -2.773  1.00  0.00           C  
ATOM   1872  CG1 ILE B  73      37.984 -10.640  -3.137  1.00  0.00           C  
ATOM   1873  CG2 ILE B  73      35.894 -12.072  -3.107  1.00  0.00           C  
ATOM   1874  CD1 ILE B  73      38.876 -11.556  -2.277  1.00  0.00           C  
ATOM   1875  N   VAL B  74      33.704  -9.233  -2.064  1.00  0.00           N  
ATOM   1876  CA  VAL B  74      32.277  -9.266  -1.703  1.00  0.00           C  
ATOM   1877  C   VAL B  74      31.442  -8.445  -2.685  1.00  0.00           C  
ATOM   1878  O   VAL B  74      30.420  -8.927  -3.177  1.00  0.00           O  
ATOM   1879  CB  VAL B  74      32.059  -8.771  -0.265  1.00  0.00           C  
ATOM   1880  CG1 VAL B  74      30.574  -8.609   0.090  1.00  0.00           C  
ATOM   1881  CG2 VAL B  74      32.665  -9.751   0.755  1.00  0.00           C  
ATOM   1882  N   GLU B  75      31.863  -7.230  -2.994  1.00  0.00           N  
ATOM   1883  CA  GLU B  75      31.149  -6.367  -3.940  1.00  0.00           C  
ATOM   1884  C   GLU B  75      31.179  -6.935  -5.361  1.00  0.00           C  
ATOM   1885  O   GLU B  75      30.147  -6.967  -6.025  1.00  0.00           O  
ATOM   1886  CB  GLU B  75      31.713  -4.941  -3.875  1.00  0.00           C  
ATOM   1887  CG  GLU B  75      30.848  -3.960  -4.693  1.00  0.00           C  
ATOM   1888  CD  GLU B  75      31.193  -2.479  -4.470  1.00  0.00           C  
ATOM   1889  OE1 GLU B  75      30.825  -1.638  -5.325  1.00  0.00           O  
ATOM   1890  OE2 GLU B  75      31.804  -2.142  -3.437  1.00  0.00           O  
ATOM   1891  N   GLN B  76      32.335  -7.454  -5.811  1.00  0.00           N  
ATOM   1892  CA  GLN B  76      32.459  -8.058  -7.137  1.00  0.00           C  
ATOM   1893  C   GLN B  76      31.547  -9.279  -7.297  1.00  0.00           C  
ATOM   1894  O   GLN B  76      30.867  -9.399  -8.311  1.00  0.00           O  
ATOM   1895  CB  GLN B  76      33.937  -8.396  -7.415  1.00  0.00           C  
ATOM   1896  CG  GLN B  76      34.183  -8.694  -8.901  1.00  0.00           C  
ATOM   1897  CD  GLN B  76      33.866  -7.486  -9.795  1.00  0.00           C  
ATOM   1898  OE1 GLN B  76      34.339  -6.384  -9.562  1.00  0.00           O  
ATOM   1899  NE2 GLN B  76      33.042  -7.643 -10.793  1.00  0.00           N  
ATOM   1900  N   LEU B  77      31.423 -10.122  -6.263  1.00  0.00           N  
ATOM   1901  CA  LEU B  77      30.474 -11.243  -6.274  1.00  0.00           C  
ATOM   1902  C   LEU B  77      29.023 -10.772  -6.444  1.00  0.00           C  
ATOM   1903  O   LEU B  77      28.258 -11.403  -7.172  1.00  0.00           O  
ATOM   1904  CB  LEU B  77      30.599 -12.049  -4.970  1.00  0.00           C  
ATOM   1905  CG  LEU B  77      31.831 -12.976  -4.890  1.00  0.00           C  
ATOM   1906  CD1 LEU B  77      31.966 -13.505  -3.460  1.00  0.00           C  
ATOM   1907  CD2 LEU B  77      31.699 -14.165  -5.836  1.00  0.00           C  
ATOM   1908  N   ALA B  78      28.625  -9.681  -5.793  1.00  0.00           N  
ATOM   1909  CA  ALA B  78      27.288  -9.122  -5.958  1.00  0.00           C  
ATOM   1910  C   ALA B  78      27.077  -8.566  -7.379  1.00  0.00           C  
ATOM   1911  O   ALA B  78      26.032  -8.833  -7.981  1.00  0.00           O  
ATOM   1912  CB  ALA B  78      27.049  -8.059  -4.881  1.00  0.00           C  
ATOM   1913  N   ILE B  79      28.062  -7.862  -7.934  1.00  0.00           N  
ATOM   1914  CA  ILE B  79      28.039  -7.327  -9.301  1.00  0.00           C  
ATOM   1915  C   ILE B  79      27.900  -8.462 -10.324  1.00  0.00           C  
ATOM   1916  O   ILE B  79      26.996  -8.424 -11.154  1.00  0.00           O  
ATOM   1917  CB  ILE B  79      29.304  -6.474  -9.571  1.00  0.00           C  
ATOM   1918  CG1 ILE B  79      29.264  -5.167  -8.747  1.00  0.00           C  
ATOM   1919  CG2 ILE B  79      29.458  -6.139 -11.068  1.00  0.00           C  
ATOM   1920  CD1 ILE B  79      30.613  -4.427  -8.683  1.00  0.00           C  
ATOM   1921  N   ASP B  80      28.762  -9.474 -10.251  1.00  0.00           N  
ATOM   1922  CA  ASP B  80      28.805 -10.562 -11.228  1.00  0.00           C  
ATOM   1923  C   ASP B  80      27.504 -11.373 -11.210  1.00  0.00           C  
ATOM   1924  O   ASP B  80      26.900 -11.622 -12.253  1.00  0.00           O  
ATOM   1925  CB  ASP B  80      30.032 -11.453 -10.973  1.00  0.00           C  
ATOM   1926  CG  ASP B  80      31.366 -10.730 -11.200  1.00  0.00           C  
ATOM   1927  OD1 ASP B  80      31.383  -9.688 -11.893  1.00  0.00           O  
ATOM   1928  OD2 ASP B  80      32.383 -11.210 -10.656  1.00  0.00           O  
ATOM   1929  N   ARG B  81      26.987 -11.681 -10.024  1.00  0.00           N  
ATOM   1930  CA  ARG B  81      25.706 -12.384  -9.871  1.00  0.00           C  
ATOM   1931  C   ARG B  81      24.520 -11.549 -10.363  1.00  0.00           C  
ATOM   1932  O   ARG B  81      23.606 -12.105 -10.963  1.00  0.00           O  
ATOM   1933  CB  ARG B  81      25.502 -12.784  -8.410  1.00  0.00           C  
ATOM   1934  CG  ARG B  81      26.476 -13.895  -7.981  1.00  0.00           C  
ATOM   1935  CD  ARG B  81      26.384 -14.088  -6.466  1.00  0.00           C  
ATOM   1936  NE  ARG B  81      27.410 -15.032  -5.990  1.00  0.00           N  
ATOM   1937  CZ  ARG B  81      27.603 -15.394  -4.739  1.00  0.00           C  
ATOM   1938  NH1 ARG B  81      26.846 -14.969  -3.767  1.00  0.00           N  
ATOM   1939  NH2 ARG B  81      28.578 -16.200  -4.449  1.00  0.00           N  
ATOM   1940  N   ALA B  82      24.532 -10.237 -10.158  1.00  0.00           N  
ATOM   1941  CA  ALA B  82      23.478  -9.366 -10.685  1.00  0.00           C  
ATOM   1942  C   ALA B  82      23.466  -9.359 -12.218  1.00  0.00           C  
ATOM   1943  O   ALA B  82      22.393  -9.463 -12.831  1.00  0.00           O  
ATOM   1944  CB  ALA B  82      23.671  -7.957 -10.117  1.00  0.00           C  
ATOM   1945  N   LYS B  83      24.647  -9.286 -12.851  1.00  0.00           N  
ATOM   1946  CA  LYS B  83      24.785  -9.349 -14.302  1.00  0.00           C  
ATOM   1947  C   LYS B  83      24.313 -10.686 -14.873  1.00  0.00           C  
ATOM   1948  O   LYS B  83      23.550 -10.705 -15.828  1.00  0.00           O  
ATOM   1949  CB  LYS B  83      26.251  -9.115 -14.711  1.00  0.00           C  
ATOM   1950  CG  LYS B  83      26.709  -7.665 -14.513  1.00  0.00           C  
ATOM   1951  CD  LYS B  83      28.195  -7.584 -14.889  1.00  0.00           C  
ATOM   1952  CE  LYS B  83      28.725  -6.162 -14.734  1.00  0.00           C  
ATOM   1953  NZ  LYS B  83      30.146  -6.101 -15.151  1.00  0.00           N  
ATOM   1954  N   GLU B  84      24.732 -11.786 -14.262  1.00  0.00           N  
ATOM   1955  CA  GLU B  84      24.358 -13.135 -14.680  1.00  0.00           C  
ATOM   1956  C   GLU B  84      22.839 -13.359 -14.572  1.00  0.00           C  
ATOM   1957  O   GLU B  84      22.194 -13.759 -15.547  1.00  0.00           O  
ATOM   1958  CB  GLU B  84      25.140 -14.148 -13.840  1.00  0.00           C  
ATOM   1959  CG  GLU B  84      24.944 -15.594 -14.313  1.00  0.00           C  
ATOM   1960  CD  GLU B  84      25.713 -16.625 -13.468  1.00  0.00           C  
ATOM   1961  OE1 GLU B  84      25.554 -17.835 -13.752  1.00  0.00           O  
ATOM   1962  OE2 GLU B  84      26.443 -16.224 -12.533  1.00  0.00           O  
ATOM   1963  N   LEU B  85      22.245 -13.024 -13.430  1.00  0.00           N  
ATOM   1964  CA  LEU B  85      20.830 -13.276 -13.145  1.00  0.00           C  
ATOM   1965  C   LEU B  85      19.893 -12.508 -14.081  1.00  0.00           C  
ATOM   1966  O   LEU B  85      18.868 -13.039 -14.508  1.00  0.00           O  
ATOM   1967  CB  LEU B  85      20.572 -12.905 -11.675  1.00  0.00           C  
ATOM   1968  CG  LEU B  85      19.133 -13.168 -11.193  1.00  0.00           C  
ATOM   1969  CD1 LEU B  85      18.788 -14.652 -11.202  1.00  0.00           C  
ATOM   1970  CD2 LEU B  85      18.978 -12.641  -9.764  1.00  0.00           C  
ATOM   1971  N   PHE B  86      20.224 -11.261 -14.425  1.00  0.00           N  
ATOM   1972  CA  PHE B  86      19.365 -10.384 -15.235  1.00  0.00           C  
ATOM   1973  C   PHE B  86      19.825 -10.233 -16.689  1.00  0.00           C  
ATOM   1974  O   PHE B  86      19.147  -9.573 -17.484  1.00  0.00           O  
ATOM   1975  CB  PHE B  86      19.202  -9.044 -14.513  1.00  0.00           C  
ATOM   1976  CG  PHE B  86      18.437  -9.138 -13.216  1.00  0.00           C  
ATOM   1977  CD1 PHE B  86      17.055  -9.399 -13.226  1.00  0.00           C  
ATOM   1978  CD2 PHE B  86      19.091  -8.970 -11.972  1.00  0.00           C  
ATOM   1979  CE1 PHE B  86      16.324  -9.481 -12.029  1.00  0.00           C  
ATOM   1980  CE2 PHE B  86      18.370  -9.054 -10.775  1.00  0.00           C  
ATOM   1981  CZ  PHE B  86      16.985  -9.312 -10.797  1.00  0.00           C  
ATOM   1982  N   GLY B  87      20.955 -10.809 -17.073  1.00  0.00           N  
ATOM   1983  CA  GLY B  87      21.529 -10.671 -18.407  1.00  0.00           C  
ATOM   1984  C   GLY B  87      22.000  -9.244 -18.720  1.00  0.00           C  
ATOM   1985  O   GLY B  87      21.837  -8.773 -19.848  1.00  0.00           O  
ATOM   1986  N   ALA B  88      22.566  -8.552 -17.727  1.00  0.00           N  
ATOM   1987  CA  ALA B  88      23.138  -7.216 -17.859  1.00  0.00           C  
ATOM   1988  C   ALA B  88      24.658  -7.278 -18.095  1.00  0.00           C  
ATOM   1989  O   ALA B  88      25.335  -8.187 -17.627  1.00  0.00           O  
ATOM   1990  CB  ALA B  88      22.783  -6.413 -16.604  1.00  0.00           C  
ATOM   1991  N   ASP B  89      25.229  -6.275 -18.777  1.00  0.00           N  
ATOM   1992  CA  ASP B  89      26.681  -6.103 -18.884  1.00  0.00           C  
ATOM   1993  C   ASP B  89      27.233  -5.043 -17.918  1.00  0.00           C  
ATOM   1994  O   ASP B  89      28.443  -4.943 -17.715  1.00  0.00           O  
ATOM   1995  CB  ASP B  89      27.076  -5.856 -20.361  1.00  0.00           C  
ATOM   1996  CG  ASP B  89      26.453  -4.616 -20.985  1.00  0.00           C  
ATOM   1997  OD1 ASP B  89      26.203  -3.631 -20.263  1.00  0.00           O  
ATOM   1998  OD2 ASP B  89      26.216  -4.623 -22.214  1.00  0.00           O  
ATOM   1999  N   TYR B  90      26.338  -4.312 -17.243  1.00  0.00           N  
ATOM   2000  CA  TYR B  90      26.633  -3.376 -16.173  1.00  0.00           C  
ATOM   2001  C   TYR B  90      25.732  -3.626 -14.960  1.00  0.00           C  
ATOM   2002  O   TYR B  90      24.520  -3.792 -15.103  1.00  0.00           O  
ATOM   2003  CB  TYR B  90      26.482  -1.941 -16.690  1.00  0.00           C  
ATOM   2004  CG  TYR B  90      26.548  -0.885 -15.613  1.00  0.00           C  
ATOM   2005  CD1 TYR B  90      25.362  -0.410 -15.011  1.00  0.00           C  
ATOM   2006  CD2 TYR B  90      27.789  -0.382 -15.199  1.00  0.00           C  
ATOM   2007  CE1 TYR B  90      25.416   0.563 -14.009  1.00  0.00           C  
ATOM   2008  CE2 TYR B  90      27.852   0.608 -14.190  1.00  0.00           C  
ATOM   2009  CZ  TYR B  90      26.666   1.074 -13.599  1.00  0.00           C  
ATOM   2010  OH  TYR B  90      26.715   2.033 -12.628  1.00  0.00           O  
ATOM   2011  N   ALA B  91      26.320  -3.591 -13.766  1.00  0.00           N  
ATOM   2012  CA  ALA B  91      25.592  -3.573 -12.511  1.00  0.00           C  
ATOM   2013  C   ALA B  91      26.282  -2.668 -11.479  1.00  0.00           C  
ATOM   2014  O   ALA B  91      27.505  -2.660 -11.370  1.00  0.00           O  
ATOM   2015  CB  ALA B  91      25.438  -5.002 -11.972  1.00  0.00           C  
ATOM   2016  N   ASN B  92      25.497  -1.923 -10.706  1.00  0.00           N  
ATOM   2017  CA  ASN B  92      25.953  -1.175  -9.537  1.00  0.00           C  
ATOM   2018  C   ASN B  92      25.136  -1.610  -8.312  1.00  0.00           C  
ATOM   2019  O   ASN B  92      23.918  -1.470  -8.290  1.00  0.00           O  
ATOM   2020  CB  ASN B  92      25.863   0.327  -9.830  1.00  0.00           C  
ATOM   2021  CG  ASN B  92      26.520   1.174  -8.746  1.00  0.00           C  
ATOM   2022  OD1 ASN B  92      26.405   0.927  -7.556  1.00  0.00           O  
ATOM   2023  ND2 ASN B  92      27.242   2.190  -9.140  1.00  0.00           N  
ATOM   2024  N   VAL B  93      25.823  -2.139  -7.303  1.00  0.00           N  
ATOM   2025  CA  VAL B  93      25.215  -2.752  -6.104  1.00  0.00           C  
ATOM   2026  C   VAL B  93      25.270  -1.853  -4.873  1.00  0.00           C  
ATOM   2027  O   VAL B  93      24.824  -2.268  -3.796  1.00  0.00           O  
ATOM   2028  CB  VAL B  93      25.834  -4.133  -5.817  1.00  0.00           C  
ATOM   2029  CG1 VAL B  93      25.645  -5.094  -6.990  1.00  0.00           C  
ATOM   2030  CG2 VAL B  93      27.333  -4.046  -5.477  1.00  0.00           C  
ATOM   2031  N   GLN B  94      25.800  -0.629  -4.988  1.00  0.00           N  
ATOM   2032  CA  GLN B  94      25.983   0.294  -3.861  1.00  0.00           C  
ATOM   2033  C   GLN B  94      24.738   1.086  -3.436  1.00  0.00           C  
ATOM   2034  O   GLN B  94      24.716   1.516  -2.277  1.00  0.00           O  
ATOM   2035  CB  GLN B  94      27.130   1.270  -4.147  1.00  0.00           C  
ATOM   2036  CG  GLN B  94      28.481   0.577  -4.349  1.00  0.00           C  
ATOM   2037  CD  GLN B  94      29.646   1.565  -4.380  1.00  0.00           C  
ATOM   2038  OE1 GLN B  94      29.495   2.773  -4.259  1.00  0.00           O  
ATOM   2039  NE2 GLN B  94      30.855   1.090  -4.533  1.00  0.00           N  
ATOM   2040  N   PRO B  95      23.705   1.318  -4.263  1.00  0.00           N  
ATOM   2041  CA  PRO B  95      22.572   2.132  -3.826  1.00  0.00           C  
ATOM   2042  C   PRO B  95      21.936   1.606  -2.541  1.00  0.00           C  
ATOM   2043  O   PRO B  95      21.573   0.431  -2.438  1.00  0.00           O  
ATOM   2044  CB  PRO B  95      21.587   2.160  -5.000  1.00  0.00           C  
ATOM   2045  CG  PRO B  95      22.505   1.968  -6.206  1.00  0.00           C  
ATOM   2046  CD  PRO B  95      23.563   1.001  -5.673  1.00  0.00           C  
ATOM   2047  N   HIS B  96      21.770   2.500  -1.544  1.00  0.00           N  
ATOM   2048  CA  HIS B  96      21.235   2.131  -0.227  1.00  0.00           C  
ATOM   2049  C   HIS B  96      19.768   1.689  -0.270  1.00  0.00           C  
ATOM   2050  O   HIS B  96      19.328   0.936   0.586  1.00  0.00           O  
ATOM   2051  CB  HIS B  96      21.383   3.336   0.730  1.00  0.00           C  
ATOM   2052  CG  HIS B  96      22.797   3.787   0.976  1.00  0.00           C  
ATOM   2053  ND1 HIS B  96      23.177   5.045   1.416  1.00  0.00           N  
ATOM   2054  CD2 HIS B  96      23.952   3.046   0.874  1.00  0.00           C  
ATOM   2055  CE1 HIS B  96      24.503   5.055   1.558  1.00  0.00           C  
ATOM   2056  NE2 HIS B  96      25.010   3.853   1.239  1.00  0.00           N  
ATOM   2057  N   SER B  97      19.018   2.150  -1.278  1.00  0.00           N  
ATOM   2058  CA  SER B  97      17.614   1.784  -1.484  1.00  0.00           C  
ATOM   2059  C   SER B  97      17.210   1.963  -2.955  1.00  0.00           C  
ATOM   2060  O   SER B  97      17.973   2.499  -3.763  1.00  0.00           O  
ATOM   2061  CB  SER B  97      16.726   2.641  -0.572  1.00  0.00           C  
ATOM   2062  OG  SER B  97      16.491   3.914  -1.122  1.00  0.00           O  
ATOM   2063  N   GLY B  98      15.982   1.560  -3.305  1.00  0.00           N  
ATOM   2064  CA  GLY B  98      15.396   1.857  -4.609  1.00  0.00           C  
ATOM   2065  C   GLY B  98      15.320   3.360  -4.902  1.00  0.00           C  
ATOM   2066  O   GLY B  98      15.625   3.781  -6.008  1.00  0.00           O  
ATOM   2067  N   SER B  99      15.013   4.177  -3.899  1.00  0.00           N  
ATOM   2068  CA  SER B  99      14.967   5.642  -4.063  1.00  0.00           C  
ATOM   2069  C   SER B  99      16.333   6.220  -4.433  1.00  0.00           C  
ATOM   2070  O   SER B  99      16.414   7.051  -5.336  1.00  0.00           O  
ATOM   2071  CB  SER B  99      14.426   6.301  -2.788  1.00  0.00           C  
ATOM   2072  OG  SER B  99      14.222   7.681  -2.991  1.00  0.00           O  
ATOM   2073  N   GLN B 100      17.415   5.752  -3.801  1.00  0.00           N  
ATOM   2074  CA  GLN B 100      18.773   6.183  -4.135  1.00  0.00           C  
ATOM   2075  C   GLN B 100      19.227   5.669  -5.513  1.00  0.00           C  
ATOM   2076  O   GLN B 100      19.917   6.393  -6.221  1.00  0.00           O  
ATOM   2077  CB  GLN B 100      19.780   5.737  -3.051  1.00  0.00           C  
ATOM   2078  CG  GLN B 100      19.865   6.696  -1.855  1.00  0.00           C  
ATOM   2079  CD  GLN B 100      18.606   6.744  -0.998  1.00  0.00           C  
ATOM   2080  OE1 GLN B 100      17.931   5.756  -0.772  1.00  0.00           O  
ATOM   2081  NE2 GLN B 100      18.237   7.894  -0.487  1.00  0.00           N  
ATOM   2082  N   ALA B 101      18.829   4.465  -5.913  1.00  0.00           N  
ATOM   2083  CA  ALA B 101      19.106   3.961  -7.254  1.00  0.00           C  
ATOM   2084  C   ALA B 101      18.437   4.842  -8.318  1.00  0.00           C  
ATOM   2085  O   ALA B 101      19.087   5.258  -9.271  1.00  0.00           O  
ATOM   2086  CB  ALA B 101      18.644   2.500  -7.348  1.00  0.00           C  
ATOM   2087  N   ASN B 102      17.166   5.187  -8.106  1.00  0.00           N  
ATOM   2088  CA  ASN B 102      16.418   6.068  -9.006  1.00  0.00           C  
ATOM   2089  C   ASN B 102      17.037   7.467  -9.031  1.00  0.00           C  
ATOM   2090  O   ASN B 102      17.322   7.975 -10.113  1.00  0.00           O  
ATOM   2091  CB  ASN B 102      14.931   6.062  -8.602  1.00  0.00           C  
ATOM   2092  CG  ASN B 102      14.254   4.716  -8.838  1.00  0.00           C  
ATOM   2093  OD1 ASN B 102      14.856   3.739  -9.255  1.00  0.00           O  
ATOM   2094  ND2 ASN B 102      12.972   4.618  -8.597  1.00  0.00           N  
ATOM   2095  N   PHE B 103      17.357   8.055  -7.872  1.00  0.00           N  
ATOM   2096  CA  PHE B 103      18.024   9.354  -7.782  1.00  0.00           C  
ATOM   2097  C   PHE B 103      19.320   9.405  -8.601  1.00  0.00           C  
ATOM   2098  O   PHE B 103      19.554  10.371  -9.323  1.00  0.00           O  
ATOM   2099  CB  PHE B 103      18.310   9.675  -6.312  1.00  0.00           C  
ATOM   2100  CG  PHE B 103      18.947  11.034  -6.104  1.00  0.00           C  
ATOM   2101  CD1 PHE B 103      20.338  11.160  -5.954  1.00  0.00           C  
ATOM   2102  CD2 PHE B 103      18.142  12.185  -6.087  1.00  0.00           C  
ATOM   2103  CE1 PHE B 103      20.921  12.431  -5.790  1.00  0.00           C  
ATOM   2104  CE2 PHE B 103      18.719  13.455  -5.920  1.00  0.00           C  
ATOM   2105  CZ  PHE B 103      20.103  13.573  -5.773  1.00  0.00           C  
ATOM   2106  N   ALA B 104      20.127   8.346  -8.542  1.00  0.00           N  
ATOM   2107  CA  ALA B 104      21.345   8.256  -9.335  1.00  0.00           C  
ATOM   2108  C   ALA B 104      21.059   8.270 -10.843  1.00  0.00           C  
ATOM   2109  O   ALA B 104      21.733   8.975 -11.582  1.00  0.00           O  
ATOM   2110  CB  ALA B 104      22.119   7.001  -8.913  1.00  0.00           C  
ATOM   2111  N   VAL B 105      20.028   7.563 -11.315  1.00  0.00           N  
ATOM   2112  CA  VAL B 105      19.642   7.579 -12.731  1.00  0.00           C  
ATOM   2113  C   VAL B 105      19.219   8.982 -13.170  1.00  0.00           C  
ATOM   2114  O   VAL B 105      19.698   9.460 -14.201  1.00  0.00           O  
ATOM   2115  CB  VAL B 105      18.540   6.553 -13.035  1.00  0.00           C  
ATOM   2116  CG1 VAL B 105      18.051   6.629 -14.487  1.00  0.00           C  
ATOM   2117  CG2 VAL B 105      19.056   5.136 -12.806  1.00  0.00           C  
ATOM   2118  N   TYR B 106      18.389   9.673 -12.386  1.00  0.00           N  
ATOM   2119  CA  TYR B 106      17.979  11.048 -12.691  1.00  0.00           C  
ATOM   2120  C   TYR B 106      19.190  11.986 -12.798  1.00  0.00           C  
ATOM   2121  O   TYR B 106      19.356  12.668 -13.804  1.00  0.00           O  
ATOM   2122  CB  TYR B 106      17.015  11.572 -11.627  1.00  0.00           C  
ATOM   2123  CG  TYR B 106      15.569  11.158 -11.785  1.00  0.00           C  
ATOM   2124  CD1 TYR B 106      14.679  11.975 -12.512  1.00  0.00           C  
ATOM   2125  CD2 TYR B 106      15.078  10.017 -11.145  1.00  0.00           C  
ATOM   2126  CE1 TYR B 106      13.311  11.661 -12.569  1.00  0.00           C  
ATOM   2127  CE2 TYR B 106      13.713   9.691 -11.197  1.00  0.00           C  
ATOM   2128  CZ  TYR B 106      12.826  10.525 -11.901  1.00  0.00           C  
ATOM   2129  OH  TYR B 106      11.488  10.246 -11.888  1.00  0.00           O  
ATOM   2130  N   THR B 107      20.065  11.989 -11.794  1.00  0.00           N  
ATOM   2131  CA  THR B 107      21.212  12.910 -11.757  1.00  0.00           C  
ATOM   2132  C   THR B 107      22.326  12.541 -12.738  1.00  0.00           C  
ATOM   2133  O   THR B 107      23.128  13.400 -13.089  1.00  0.00           O  
ATOM   2134  CB  THR B 107      21.795  13.034 -10.346  1.00  0.00           C  
ATOM   2135  OG1 THR B 107      22.173  11.785  -9.830  1.00  0.00           O  
ATOM   2136  CG2 THR B 107      20.790  13.648  -9.368  1.00  0.00           C  
ATOM   2137  N   ALA B 108      22.369  11.305 -13.217  1.00  0.00           N  
ATOM   2138  CA  ALA B 108      23.316  10.892 -14.252  1.00  0.00           C  
ATOM   2139  C   ALA B 108      22.892  11.335 -15.661  1.00  0.00           C  
ATOM   2140  O   ALA B 108      23.755  11.613 -16.496  1.00  0.00           O  
ATOM   2141  CB  ALA B 108      23.465   9.367 -14.205  1.00  0.00           C  
ATOM   2142  N   LEU B 109      21.591  11.339 -15.939  1.00  0.00           N  
ATOM   2143  CA  LEU B 109      21.058  11.482 -17.294  1.00  0.00           C  
ATOM   2144  C   LEU B 109      20.383  12.826 -17.566  1.00  0.00           C  
ATOM   2145  O   LEU B 109      20.272  13.222 -18.725  1.00  0.00           O  
ATOM   2146  CB  LEU B 109      20.075  10.331 -17.576  1.00  0.00           C  
ATOM   2147  CG  LEU B 109      20.671   8.912 -17.457  1.00  0.00           C  
ATOM   2148  CD1 LEU B 109      19.614   7.880 -17.855  1.00  0.00           C  
ATOM   2149  CD2 LEU B 109      21.896   8.717 -18.355  1.00  0.00           C  
ATOM   2150  N   LEU B 110      19.928  13.516 -16.522  1.00  0.00           N  
ATOM   2151  CA  LEU B 110      19.108  14.715 -16.623  1.00  0.00           C  
ATOM   2152  C   LEU B 110      19.756  15.906 -15.919  1.00  0.00           C  
ATOM   2153  O   LEU B 110      20.479  15.750 -14.933  1.00  0.00           O  
ATOM   2154  CB  LEU B 110      17.711  14.458 -16.027  1.00  0.00           C  
ATOM   2155  CG  LEU B 110      16.950  13.246 -16.603  1.00  0.00           C  
ATOM   2156  CD1 LEU B 110      15.605  13.138 -15.902  1.00  0.00           C  
ATOM   2157  CD2 LEU B 110      16.700  13.376 -18.098  1.00  0.00           C  
ATOM   2158  N   GLU B 111      19.402  17.098 -16.398  1.00  0.00           N  
ATOM   2159  CA  GLU B 111      19.619  18.355 -15.695  1.00  0.00           C  
ATOM   2160  C   GLU B 111      18.348  18.765 -14.928  1.00  0.00           C  
ATOM   2161  O   GLU B 111      17.234  18.437 -15.358  1.00  0.00           O  
ATOM   2162  CB  GLU B 111      20.042  19.447 -16.692  1.00  0.00           C  
ATOM   2163  CG  GLU B 111      21.386  19.170 -17.381  1.00  0.00           C  
ATOM   2164  CD  GLU B 111      22.571  19.049 -16.398  1.00  0.00           C  
ATOM   2165  OE1 GLU B 111      23.513  18.303 -16.719  1.00  0.00           O  
ATOM   2166  OE2 GLU B 111      22.526  19.713 -15.344  1.00  0.00           O  
ATOM   2167  N   PRO B 112      18.462  19.504 -13.810  1.00  0.00           N  
ATOM   2168  CA  PRO B 112      17.303  20.067 -13.126  1.00  0.00           C  
ATOM   2169  C   PRO B 112      16.424  20.883 -14.085  1.00  0.00           C  
ATOM   2170  O   PRO B 112      16.910  21.732 -14.820  1.00  0.00           O  
ATOM   2171  CB  PRO B 112      17.867  20.926 -11.995  1.00  0.00           C  
ATOM   2172  CG  PRO B 112      19.228  20.286 -11.715  1.00  0.00           C  
ATOM   2173  CD  PRO B 112      19.687  19.832 -13.098  1.00  0.00           C  
ATOM   2174  N   GLY B 113      15.116  20.620 -14.067  1.00  0.00           N  
ATOM   2175  CA  GLY B 113      14.142  21.247 -14.964  1.00  0.00           C  
ATOM   2176  C   GLY B 113      13.856  20.483 -16.265  1.00  0.00           C  
ATOM   2177  O   GLY B 113      12.891  20.836 -16.954  1.00  0.00           O  
ATOM   2178  N   ASP B 114      14.623  19.441 -16.601  1.00  0.00           N  
ATOM   2179  CA  ASP B 114      14.333  18.594 -17.752  1.00  0.00           C  
ATOM   2180  C   ASP B 114      12.940  17.948 -17.645  1.00  0.00           C  
ATOM   2181  O   ASP B 114      12.459  17.620 -16.559  1.00  0.00           O  
ATOM   2182  CB  ASP B 114      15.400  17.497 -17.930  1.00  0.00           C  
ATOM   2183  CG  ASP B 114      16.683  17.932 -18.644  1.00  0.00           C  
ATOM   2184  OD1 ASP B 114      16.657  18.897 -19.429  1.00  0.00           O  
ATOM   2185  OD2 ASP B 114      17.684  17.189 -18.540  1.00  0.00           O  
ATOM   2186  N   THR B 115      12.303  17.734 -18.799  1.00  0.00           N  
ATOM   2187  CA  THR B 115      10.986  17.097 -18.867  1.00  0.00           C  
ATOM   2188  C   THR B 115      11.111  15.578 -18.813  1.00  0.00           C  
ATOM   2189  O   THR B 115      11.884  14.972 -19.556  1.00  0.00           O  
ATOM   2190  CB  THR B 115      10.199  17.562 -20.101  1.00  0.00           C  
ATOM   2191  OG1 THR B 115      10.033  18.965 -20.028  1.00  0.00           O  
ATOM   2192  CG2 THR B 115       8.794  16.963 -20.184  1.00  0.00           C  
ATOM   2193  N   VAL B 116      10.299  14.967 -17.954  1.00  0.00           N  
ATOM   2194  CA  VAL B 116      10.231  13.523 -17.741  1.00  0.00           C  
ATOM   2195  C   VAL B 116       8.780  13.067 -17.850  1.00  0.00           C  
ATOM   2196  O   VAL B 116       7.895  13.644 -17.225  1.00  0.00           O  
ATOM   2197  CB  VAL B 116      10.808  13.131 -16.365  1.00  0.00           C  
ATOM   2198  CG1 VAL B 116      10.776  11.623 -16.151  1.00  0.00           C  
ATOM   2199  CG2 VAL B 116      12.263  13.597 -16.205  1.00  0.00           C  
ATOM   2200  N   LEU B 117       8.542  12.001 -18.615  1.00  0.00           N  
ATOM   2201  CA  LEU B 117       7.241  11.351 -18.701  1.00  0.00           C  
ATOM   2202  C   LEU B 117       7.212  10.158 -17.735  1.00  0.00           C  
ATOM   2203  O   LEU B 117       7.972   9.207 -17.905  1.00  0.00           O  
ATOM   2204  CB  LEU B 117       6.994  10.959 -20.167  1.00  0.00           C  
ATOM   2205  CG  LEU B 117       5.515  10.721 -20.513  1.00  0.00           C  
ATOM   2206  CD1 LEU B 117       4.719  12.013 -20.490  1.00  0.00           C  
ATOM   2207  CD2 LEU B 117       5.413  10.162 -21.931  1.00  0.00           C  
ATOM   2208  N   GLY B 118       6.361  10.205 -16.708  1.00  0.00           N  
ATOM   2209  CA  GLY B 118       6.263   9.179 -15.671  1.00  0.00           C  
ATOM   2210  C   GLY B 118       4.822   8.733 -15.433  1.00  0.00           C  
ATOM   2211  O   GLY B 118       3.892   9.500 -15.657  1.00  0.00           O  
ATOM   2212  N   MET B 119       4.615   7.503 -14.974  1.00  0.00           N  
ATOM   2213  CA  MET B 119       3.266   7.026 -14.660  1.00  0.00           C  
ATOM   2214  C   MET B 119       2.655   7.829 -13.508  1.00  0.00           C  
ATOM   2215  O   MET B 119       3.279   8.020 -12.455  1.00  0.00           O  
ATOM   2216  CB  MET B 119       3.266   5.515 -14.365  1.00  0.00           C  
ATOM   2217  CG  MET B 119       1.834   4.967 -14.185  1.00  0.00           C  
ATOM   2218  SD  MET B 119       1.731   3.178 -13.900  1.00  0.00           S  
ATOM   2219  CE  MET B 119       1.997   2.565 -15.576  1.00  0.00           C  
ATOM   2220  N   ASN B 120       1.404   8.256 -13.695  1.00  0.00           N  
ATOM   2221  CA  ASN B 120       0.647   8.980 -12.685  1.00  0.00           C  
ATOM   2222  C   ASN B 120       0.579   8.158 -11.383  1.00  0.00           C  
ATOM   2223  O   ASN B 120       0.253   6.971 -11.386  1.00  0.00           O  
ATOM   2224  CB  ASN B 120      -0.743   9.298 -13.255  1.00  0.00           C  
ATOM   2225  CG  ASN B 120      -1.584  10.201 -12.364  1.00  0.00           C  
ATOM   2226  OD1 ASN B 120      -1.445  10.256 -11.157  1.00  0.00           O  
ATOM   2227  ND2 ASN B 120      -2.501  10.936 -12.945  1.00  0.00           N  
ATOM   2228  N   LEU B 121       0.850   8.816 -10.257  1.00  0.00           N  
ATOM   2229  CA  LEU B 121       0.834   8.186  -8.939  1.00  0.00           C  
ATOM   2230  C   LEU B 121      -0.521   7.533  -8.622  1.00  0.00           C  
ATOM   2231  O   LEU B 121      -0.562   6.422  -8.105  1.00  0.00           O  
ATOM   2232  CB  LEU B 121       1.179   9.264  -7.884  1.00  0.00           C  
ATOM   2233  CG  LEU B 121       1.899   8.669  -6.665  1.00  0.00           C  
ATOM   2234  CD1 LEU B 121       3.388   8.527  -6.954  1.00  0.00           C  
ATOM   2235  CD2 LEU B 121       1.734   9.561  -5.439  1.00  0.00           C  
ATOM   2236  N   ALA B 122      -1.620   8.195  -8.982  1.00  0.00           N  
ATOM   2237  CA  ALA B 122      -2.974   7.690  -8.777  1.00  0.00           C  
ATOM   2238  C   ALA B 122      -3.305   6.454  -9.641  1.00  0.00           C  
ATOM   2239  O   ALA B 122      -4.194   5.685  -9.305  1.00  0.00           O  
ATOM   2240  CB  ALA B 122      -3.957   8.832  -9.056  1.00  0.00           C  
ATOM   2241  N   HIS B 123      -2.551   6.229 -10.719  1.00  0.00           N  
ATOM   2242  CA  HIS B 123      -2.726   5.097 -11.625  1.00  0.00           C  
ATOM   2243  C   HIS B 123      -1.708   3.965 -11.401  1.00  0.00           C  
ATOM   2244  O   HIS B 123      -1.623   3.033 -12.188  1.00  0.00           O  
ATOM   2245  CB  HIS B 123      -2.699   5.611 -13.077  1.00  0.00           C  
ATOM   2246  CG  HIS B 123      -3.832   6.521 -13.463  1.00  0.00           C  
ATOM   2247  ND1 HIS B 123      -4.074   6.977 -14.748  1.00  0.00           N  
ATOM   2248  CD2 HIS B 123      -4.830   7.051 -12.677  1.00  0.00           C  
ATOM   2249  CE1 HIS B 123      -5.167   7.746 -14.721  1.00  0.00           C  
ATOM   2250  NE2 HIS B 123      -5.655   7.817 -13.486  1.00  0.00           N  
ATOM   2251  N   GLY B 124      -0.950   4.028 -10.304  1.00  0.00           N  
ATOM   2252  CA  GLY B 124      -0.011   2.972  -9.917  1.00  0.00           C  
ATOM   2253  C   GLY B 124       1.475   3.328 -10.010  1.00  0.00           C  
ATOM   2254  O   GLY B 124       2.317   2.461  -9.753  1.00  0.00           O  
ATOM   2255  N   GLY B 125       1.818   4.577 -10.339  1.00  0.00           N  
ATOM   2256  CA  GLY B 125       3.204   5.057 -10.326  1.00  0.00           C  
ATOM   2257  C   GLY B 125       3.815   5.081  -8.916  1.00  0.00           C  
ATOM   2258  O   GLY B 125       3.116   5.103  -7.897  1.00  0.00           O  
ATOM   2259  N   HIS B 126       5.145   5.110  -8.851  1.00  0.00           N  
ATOM   2260  CA  HIS B 126       5.876   5.219  -7.577  1.00  0.00           C  
ATOM   2261  C   HIS B 126       6.183   6.685  -7.245  1.00  0.00           C  
ATOM   2262  O   HIS B 126       6.305   7.523  -8.128  1.00  0.00           O  
ATOM   2263  CB  HIS B 126       7.141   4.362  -7.661  1.00  0.00           C  
ATOM   2264  CG  HIS B 126       7.922   4.293  -6.375  1.00  0.00           C  
ATOM   2265  ND1 HIS B 126       9.128   4.898  -6.124  1.00  0.00           N  
ATOM   2266  CD2 HIS B 126       7.569   3.644  -5.214  1.00  0.00           C  
ATOM   2267  CE1 HIS B 126       9.489   4.621  -4.852  1.00  0.00           C  
ATOM   2268  NE2 HIS B 126       8.564   3.868  -4.267  1.00  0.00           N  
ATOM   2269  N   LEU B 127       6.397   6.992  -5.958  1.00  0.00           N  
ATOM   2270  CA  LEU B 127       6.775   8.337  -5.496  1.00  0.00           C  
ATOM   2271  C   LEU B 127       7.955   8.934  -6.283  1.00  0.00           C  
ATOM   2272  O   LEU B 127       7.903  10.090  -6.689  1.00  0.00           O  
ATOM   2273  CB  LEU B 127       7.137   8.275  -4.000  1.00  0.00           C  
ATOM   2274  CG  LEU B 127       5.943   8.114  -3.042  1.00  0.00           C  
ATOM   2275  CD1 LEU B 127       6.443   7.814  -1.639  1.00  0.00           C  
ATOM   2276  CD2 LEU B 127       5.086   9.387  -2.972  1.00  0.00           C  
ATOM   2277  N   THR B 128       8.981   8.134  -6.556  1.00  0.00           N  
ATOM   2278  CA  THR B 128      10.171   8.561  -7.309  1.00  0.00           C  
ATOM   2279  C   THR B 128       9.954   8.673  -8.821  1.00  0.00           C  
ATOM   2280  O   THR B 128      10.899   8.979  -9.538  1.00  0.00           O  
ATOM   2281  CB  THR B 128      11.372   7.641  -7.033  1.00  0.00           C  
ATOM   2282  OG1 THR B 128      11.065   6.323  -7.417  1.00  0.00           O  
ATOM   2283  CG2 THR B 128      11.747   7.627  -5.564  1.00  0.00           C  
ATOM   2284  N   HIS B 129       8.746   8.452  -9.332  1.00  0.00           N  
ATOM   2285  CA  HIS B 129       8.420   8.588 -10.754  1.00  0.00           C  
ATOM   2286  C   HIS B 129       7.780   9.941 -11.095  1.00  0.00           C  
ATOM   2287  O   HIS B 129       7.203  10.096 -12.167  1.00  0.00           O  
ATOM   2288  CB  HIS B 129       7.552   7.402 -11.220  1.00  0.00           C  
ATOM   2289  CG  HIS B 129       8.144   6.034 -11.008  1.00  0.00           C  
ATOM   2290  ND1 HIS B 129       7.475   4.832 -11.190  1.00  0.00           N  
ATOM   2291  CD2 HIS B 129       9.417   5.720 -10.617  1.00  0.00           C  
ATOM   2292  CE1 HIS B 129       8.331   3.838 -10.906  1.00  0.00           C  
ATOM   2293  NE2 HIS B 129       9.517   4.338 -10.553  1.00  0.00           N  
ATOM   2294  N   GLY B 130       7.881  10.917 -10.194  1.00  0.00           N  
ATOM   2295  CA  GLY B 130       7.439  12.287 -10.437  1.00  0.00           C  
ATOM   2296  C   GLY B 130       6.433  12.856  -9.442  1.00  0.00           C  
ATOM   2297  O   GLY B 130       5.795  13.872  -9.730  1.00  0.00           O  
ATOM   2298  N   SER B 131       6.281  12.252  -8.265  1.00  0.00           N  
ATOM   2299  CA  SER B 131       5.400  12.826  -7.249  1.00  0.00           C  
ATOM   2300  C   SER B 131       5.863  14.226  -6.823  1.00  0.00           C  
ATOM   2301  O   SER B 131       7.042  14.400  -6.510  1.00  0.00           O  
ATOM   2302  CB  SER B 131       5.347  11.920  -6.016  1.00  0.00           C  
ATOM   2303  OG  SER B 131       4.548  12.509  -5.005  1.00  0.00           O  
ATOM   2304  N   PRO B 132       4.961  15.215  -6.705  1.00  0.00           N  
ATOM   2305  CA  PRO B 132       5.323  16.591  -6.350  1.00  0.00           C  
ATOM   2306  C   PRO B 132       5.890  16.735  -4.935  1.00  0.00           C  
ATOM   2307  O   PRO B 132       6.555  17.728  -4.624  1.00  0.00           O  
ATOM   2308  CB  PRO B 132       4.032  17.398  -6.533  1.00  0.00           C  
ATOM   2309  CG  PRO B 132       2.920  16.361  -6.347  1.00  0.00           C  
ATOM   2310  CD  PRO B 132       3.532  15.103  -6.952  1.00  0.00           C  
ATOM   2311  N   VAL B 133       5.679  15.747  -4.057  1.00  0.00           N  
ATOM   2312  CA  VAL B 133       6.250  15.719  -2.693  1.00  0.00           C  
ATOM   2313  C   VAL B 133       7.616  15.028  -2.631  1.00  0.00           C  
ATOM   2314  O   VAL B 133       8.280  15.069  -1.592  1.00  0.00           O  
ATOM   2315  CB  VAL B 133       5.272  15.116  -1.675  1.00  0.00           C  
ATOM   2316  CG1 VAL B 133       3.970  15.925  -1.621  1.00  0.00           C  
ATOM   2317  CG2 VAL B 133       4.932  13.653  -1.954  1.00  0.00           C  
ATOM   2318  N   ASN B 134       8.055  14.420  -3.729  1.00  0.00           N  
ATOM   2319  CA  ASN B 134       9.331  13.731  -3.860  1.00  0.00           C  
ATOM   2320  C   ASN B 134      10.364  14.602  -4.607  1.00  0.00           C  
ATOM   2321  O   ASN B 134       9.999  15.514  -5.333  1.00  0.00           O  
ATOM   2322  CB  ASN B 134       9.068  12.388  -4.554  1.00  0.00           C  
ATOM   2323  CG  ASN B 134      10.333  11.567  -4.681  1.00  0.00           C  
ATOM   2324  OD1 ASN B 134      10.981  11.549  -5.707  1.00  0.00           O  
ATOM   2325  ND2 ASN B 134      10.750  10.920  -3.624  1.00  0.00           N  
ATOM   2326  N   PHE B 135      11.658  14.280  -4.467  1.00  0.00           N  
ATOM   2327  CA  PHE B 135      12.719  14.972  -5.212  1.00  0.00           C  
ATOM   2328  C   PHE B 135      12.456  14.983  -6.727  1.00  0.00           C  
ATOM   2329  O   PHE B 135      12.707  15.998  -7.367  1.00  0.00           O  
ATOM   2330  CB  PHE B 135      14.092  14.330  -4.916  1.00  0.00           C  
ATOM   2331  CG  PHE B 135      14.369  13.046  -5.666  1.00  0.00           C  
ATOM   2332  CD1 PHE B 135      14.106  11.797  -5.084  1.00  0.00           C  
ATOM   2333  CD2 PHE B 135      14.834  13.091  -6.993  1.00  0.00           C  
ATOM   2334  CE1 PHE B 135      14.272  10.614  -5.821  1.00  0.00           C  
ATOM   2335  CE2 PHE B 135      14.989  11.912  -7.737  1.00  0.00           C  
ATOM   2336  CZ  PHE B 135      14.701  10.675  -7.155  1.00  0.00           C  
ATOM   2337  N   SER B 136      11.917  13.903  -7.285  1.00  0.00           N  
ATOM   2338  CA  SER B 136      11.662  13.769  -8.717  1.00  0.00           C  
ATOM   2339  C   SER B 136      10.713  14.845  -9.241  1.00  0.00           C  
ATOM   2340  O   SER B 136      11.027  15.528 -10.213  1.00  0.00           O  
ATOM   2341  CB  SER B 136      11.135  12.367  -9.042  1.00  0.00           C  
ATOM   2342  OG  SER B 136       9.925  12.087  -8.363  1.00  0.00           O  
ATOM   2343  N   GLY B 137       9.584  15.078  -8.549  1.00  0.00           N  
ATOM   2344  CA  GLY B 137       8.623  16.121  -8.926  1.00  0.00           C  
ATOM   2345  C   GLY B 137       9.043  17.542  -8.534  1.00  0.00           C  
ATOM   2346  O   GLY B 137       8.468  18.508  -9.029  1.00  0.00           O  
ATOM   2347  N   LYS B 138      10.041  17.699  -7.643  1.00  0.00           N  
ATOM   2348  CA  LYS B 138      10.561  19.018  -7.228  1.00  0.00           C  
ATOM   2349  C   LYS B 138      11.684  19.525  -8.128  1.00  0.00           C  
ATOM   2350  O   LYS B 138      11.794  20.731  -8.311  1.00  0.00           O  
ATOM   2351  CB  LYS B 138      11.059  18.953  -5.778  1.00  0.00           C  
ATOM   2352  CG  LYS B 138       9.904  18.812  -4.778  1.00  0.00           C  
ATOM   2353  CD  LYS B 138      10.447  18.767  -3.353  1.00  0.00           C  
ATOM   2354  CE  LYS B 138       9.273  18.661  -2.388  1.00  0.00           C  
ATOM   2355  NZ  LYS B 138       9.714  18.616  -0.972  1.00  0.00           N  
ATOM   2356  N   LEU B 139      12.528  18.634  -8.627  1.00  0.00           N  
ATOM   2357  CA  LEU B 139      13.714  18.981  -9.412  1.00  0.00           C  
ATOM   2358  C   LEU B 139      13.472  18.948 -10.922  1.00  0.00           C  
ATOM   2359  O   LEU B 139      14.189  19.623 -11.653  1.00  0.00           O  
ATOM   2360  CB  LEU B 139      14.877  18.047  -9.033  1.00  0.00           C  
ATOM   2361  CG  LEU B 139      15.357  18.154  -7.573  1.00  0.00           C  
ATOM   2362  CD1 LEU B 139      16.493  17.162  -7.331  1.00  0.00           C  
ATOM   2363  CD2 LEU B 139      15.869  19.550  -7.221  1.00  0.00           C  
ATOM   2364  N   TYR B 140      12.483  18.196 -11.392  1.00  0.00           N  
ATOM   2365  CA  TYR B 140      12.227  17.957 -12.809  1.00  0.00           C  
ATOM   2366  C   TYR B 140      10.800  18.331 -13.198  1.00  0.00           C  
ATOM   2367  O   TYR B 140       9.890  18.335 -12.364  1.00  0.00           O  
ATOM   2368  CB  TYR B 140      12.549  16.498 -13.152  1.00  0.00           C  
ATOM   2369  CG  TYR B 140      13.937  16.061 -12.724  1.00  0.00           C  
ATOM   2370  CD1 TYR B 140      15.069  16.434 -13.474  1.00  0.00           C  
ATOM   2371  CD2 TYR B 140      14.115  15.332 -11.537  1.00  0.00           C  
ATOM   2372  CE1 TYR B 140      16.355  16.091 -13.052  1.00  0.00           C  
ATOM   2373  CE2 TYR B 140      15.403  14.979 -11.102  1.00  0.00           C  
ATOM   2374  CZ  TYR B 140      16.520  15.361 -11.858  1.00  0.00           C  
ATOM   2375  OH  TYR B 140      17.781  15.036 -11.425  1.00  0.00           O  
ATOM   2376  N   ASN B 141      10.593  18.634 -14.481  1.00  0.00           N  
ATOM   2377  CA  ASN B 141       9.271  18.888 -15.035  1.00  0.00           C  
ATOM   2378  C   ASN B 141       8.597  17.558 -15.392  1.00  0.00           C  
ATOM   2379  O   ASN B 141       8.972  16.905 -16.361  1.00  0.00           O  
ATOM   2380  CB  ASN B 141       9.399  19.820 -16.244  1.00  0.00           C  
ATOM   2381  CG  ASN B 141       8.039  20.102 -16.863  1.00  0.00           C  
ATOM   2382  OD1 ASN B 141       7.084  20.401 -16.180  1.00  0.00           O  
ATOM   2383  ND2 ASN B 141       7.905  19.982 -18.164  1.00  0.00           N  
ATOM   2384  N   ILE B 142       7.598  17.153 -14.610  1.00  0.00           N  
ATOM   2385  CA  ILE B 142       6.944  15.857 -14.781  1.00  0.00           C  
ATOM   2386  C   ILE B 142       5.654  16.009 -15.585  1.00  0.00           C  
ATOM   2387  O   ILE B 142       4.761  16.753 -15.202  1.00  0.00           O  
ATOM   2388  CB  ILE B 142       6.683  15.186 -13.423  1.00  0.00           C  
ATOM   2389  CG1 ILE B 142       7.965  15.063 -12.564  1.00  0.00           C  
ATOM   2390  CG2 ILE B 142       6.040  13.808 -13.623  1.00  0.00           C  
ATOM   2391  CD1 ILE B 142       9.122  14.283 -13.184  1.00  0.00           C  
ATOM   2392  N   VAL B 143       5.538  15.211 -16.646  1.00  0.00           N  
ATOM   2393  CA  VAL B 143       4.293  14.997 -17.383  1.00  0.00           C  
ATOM   2394  C   VAL B 143       3.798  13.585 -17.061  1.00  0.00           C  
ATOM   2395  O   VAL B 143       4.515  12.621 -17.312  1.00  0.00           O  
ATOM   2396  CB  VAL B 143       4.490  15.201 -18.890  1.00  0.00           C  
ATOM   2397  CG1 VAL B 143       3.172  15.013 -19.644  1.00  0.00           C  
ATOM   2398  CG2 VAL B 143       5.007  16.615 -19.188  1.00  0.00           C  
ATOM   2399  N   PRO B 144       2.597  13.425 -16.478  1.00  0.00           N  
ATOM   2400  CA  PRO B 144       2.076  12.102 -16.161  1.00  0.00           C  
ATOM   2401  C   PRO B 144       1.437  11.444 -17.390  1.00  0.00           C  
ATOM   2402  O   PRO B 144       0.744  12.099 -18.165  1.00  0.00           O  
ATOM   2403  CB  PRO B 144       1.065  12.337 -15.040  1.00  0.00           C  
ATOM   2404  CG  PRO B 144       0.523  13.739 -15.347  1.00  0.00           C  
ATOM   2405  CD  PRO B 144       1.720  14.468 -15.967  1.00  0.00           C  
ATOM   2406  N   TYR B 145       1.604  10.130 -17.521  1.00  0.00           N  
ATOM   2407  CA  TYR B 145       0.772   9.281 -18.370  1.00  0.00           C  
ATOM   2408  C   TYR B 145      -0.028   8.303 -17.504  1.00  0.00           C  
ATOM   2409  O   TYR B 145       0.360   8.004 -16.366  1.00  0.00           O  
ATOM   2410  CB  TYR B 145       1.612   8.564 -19.436  1.00  0.00           C  
ATOM   2411  CG  TYR B 145       2.547   7.497 -18.901  1.00  0.00           C  
ATOM   2412  CD1 TYR B 145       3.879   7.828 -18.563  1.00  0.00           C  
ATOM   2413  CD2 TYR B 145       2.114   6.171 -18.754  1.00  0.00           C  
ATOM   2414  CE1 TYR B 145       4.765   6.850 -18.099  1.00  0.00           C  
ATOM   2415  CE2 TYR B 145       2.988   5.173 -18.290  1.00  0.00           C  
ATOM   2416  CZ  TYR B 145       4.313   5.514 -17.970  1.00  0.00           C  
ATOM   2417  OH  TYR B 145       5.184   4.542 -17.538  1.00  0.00           O  
ATOM   2418  N   GLY B 146      -1.148   7.813 -18.032  1.00  0.00           N  
ATOM   2419  CA  GLY B 146      -2.090   7.009 -17.276  1.00  0.00           C  
ATOM   2420  C   GLY B 146      -2.340   5.617 -17.838  1.00  0.00           C  
ATOM   2421  O   GLY B 146      -1.689   5.144 -18.770  1.00  0.00           O  
ATOM   2422  N   ILE B 147      -3.315   4.972 -17.231  1.00  0.00           N  
ATOM   2423  CA  ILE B 147      -3.939   3.741 -17.697  1.00  0.00           C  
ATOM   2424  C   ILE B 147      -5.306   4.059 -18.294  1.00  0.00           C  
ATOM   2425  O   ILE B 147      -5.920   5.076 -17.963  1.00  0.00           O  
ATOM   2426  CB  ILE B 147      -4.025   2.687 -16.566  1.00  0.00           C  
ATOM   2427  CG1 ILE B 147      -4.761   3.235 -15.322  1.00  0.00           C  
ATOM   2428  CG2 ILE B 147      -2.607   2.195 -16.225  1.00  0.00           C  
ATOM   2429  CD1 ILE B 147      -4.912   2.216 -14.194  1.00  0.00           C  
ATOM   2430  N   ASP B 148      -5.779   3.191 -19.177  1.00  0.00           N  
ATOM   2431  CA  ASP B 148      -7.117   3.286 -19.755  1.00  0.00           C  
ATOM   2432  C   ASP B 148      -8.204   2.815 -18.766  1.00  0.00           C  
ATOM   2433  O   ASP B 148      -7.938   2.369 -17.643  1.00  0.00           O  
ATOM   2434  CB  ASP B 148      -7.146   2.557 -21.112  1.00  0.00           C  
ATOM   2435  CG  ASP B 148      -6.992   1.032 -21.047  1.00  0.00           C  
ATOM   2436  OD1 ASP B 148      -7.287   0.440 -19.991  1.00  0.00           O  
ATOM   2437  OD2 ASP B 148      -6.640   0.428 -22.085  1.00  0.00           O  
ATOM   2438  N   ALA B 149      -9.464   2.881 -19.195  1.00  0.00           N  
ATOM   2439  CA  ALA B 149     -10.599   2.444 -18.400  1.00  0.00           C  
ATOM   2440  C   ALA B 149     -10.597   0.926 -18.094  1.00  0.00           C  
ATOM   2441  O   ALA B 149     -11.305   0.481 -17.196  1.00  0.00           O  
ATOM   2442  CB  ALA B 149     -11.877   2.858 -19.133  1.00  0.00           C  
ATOM   2443  N   THR B 150      -9.814   0.139 -18.823  1.00  0.00           N  
ATOM   2444  CA  THR B 150      -9.647  -1.304 -18.583  1.00  0.00           C  
ATOM   2445  C   THR B 150      -8.543  -1.602 -17.566  1.00  0.00           C  
ATOM   2446  O   THR B 150      -8.369  -2.752 -17.173  1.00  0.00           O  
ATOM   2447  CB  THR B 150      -9.419  -2.092 -19.881  1.00  0.00           C  
ATOM   2448  OG1 THR B 150      -8.102  -1.982 -20.359  1.00  0.00           O  
ATOM   2449  CG2 THR B 150     -10.365  -1.685 -21.011  1.00  0.00           C  
ATOM   2450  N   GLY B 151      -7.804  -0.584 -17.107  1.00  0.00           N  
ATOM   2451  CA  GLY B 151      -6.710  -0.745 -16.152  1.00  0.00           C  
ATOM   2452  C   GLY B 151      -5.373  -1.132 -16.789  1.00  0.00           C  
ATOM   2453  O   GLY B 151      -4.463  -1.553 -16.068  1.00  0.00           O  
ATOM   2454  N   HIS B 152      -5.220  -0.990 -18.116  1.00  0.00           N  
ATOM   2455  CA  HIS B 152      -3.967  -1.221 -18.836  1.00  0.00           C  
ATOM   2456  C   HIS B 152      -3.330   0.101 -19.277  1.00  0.00           C  
ATOM   2457  O   HIS B 152      -4.019   1.105 -19.437  1.00  0.00           O  
ATOM   2458  CB  HIS B 152      -4.213  -2.155 -20.028  1.00  0.00           C  
ATOM   2459  CG  HIS B 152      -4.748  -3.499 -19.619  1.00  0.00           C  
ATOM   2460  ND1 HIS B 152      -6.075  -3.841 -19.552  1.00  0.00           N  
ATOM   2461  CD2 HIS B 152      -4.024  -4.592 -19.213  1.00  0.00           C  
ATOM   2462  CE1 HIS B 152      -6.154  -5.109 -19.114  1.00  0.00           C  
ATOM   2463  NE2 HIS B 152      -4.927  -5.602 -18.892  1.00  0.00           N  
ATOM   2464  N   ILE B 153      -2.017   0.098 -19.493  1.00  0.00           N  
ATOM   2465  CA  ILE B 153      -1.306   1.283 -19.983  1.00  0.00           C  
ATOM   2466  C   ILE B 153      -1.861   1.682 -21.352  1.00  0.00           C  
ATOM   2467  O   ILE B 153      -1.876   0.861 -22.276  1.00  0.00           O  
ATOM   2468  CB  ILE B 153       0.217   1.038 -20.047  1.00  0.00           C  
ATOM   2469  CG1 ILE B 153       0.779   0.853 -18.615  1.00  0.00           C  
ATOM   2470  CG2 ILE B 153       0.951   2.201 -20.755  1.00  0.00           C  
ATOM   2471  CD1 ILE B 153       2.231   0.384 -18.561  1.00  0.00           C  
ATOM   2472  N   ASP B 154      -2.250   2.946 -21.490  1.00  0.00           N  
ATOM   2473  CA  ASP B 154      -2.621   3.525 -22.777  1.00  0.00           C  
ATOM   2474  C   ASP B 154      -1.348   3.931 -23.539  1.00  0.00           C  
ATOM   2475  O   ASP B 154      -0.827   5.039 -23.416  1.00  0.00           O  
ATOM   2476  CB  ASP B 154      -3.612   4.677 -22.582  1.00  0.00           C  
ATOM   2477  CG  ASP B 154      -4.196   5.164 -23.915  1.00  0.00           C  
ATOM   2478  OD1 ASP B 154      -3.581   4.901 -24.982  1.00  0.00           O  
ATOM   2479  OD2 ASP B 154      -5.275   5.793 -23.878  1.00  0.00           O  
ATOM   2480  N   TYR B 155      -0.821   3.006 -24.354  1.00  0.00           N  
ATOM   2481  CA  TYR B 155       0.369   3.267 -25.167  1.00  0.00           C  
ATOM   2482  C   TYR B 155       0.134   4.300 -26.266  1.00  0.00           C  
ATOM   2483  O   TYR B 155       1.098   4.916 -26.729  1.00  0.00           O  
ATOM   2484  CB  TYR B 155       0.877   1.960 -25.799  1.00  0.00           C  
ATOM   2485  CG  TYR B 155       1.312   0.911 -24.796  1.00  0.00           C  
ATOM   2486  CD1 TYR B 155       2.588   0.983 -24.197  1.00  0.00           C  
ATOM   2487  CD2 TYR B 155       0.445  -0.136 -24.457  1.00  0.00           C  
ATOM   2488  CE1 TYR B 155       2.989   0.013 -23.262  1.00  0.00           C  
ATOM   2489  CE2 TYR B 155       0.833  -1.110 -23.520  1.00  0.00           C  
ATOM   2490  CZ  TYR B 155       2.105  -1.034 -22.925  1.00  0.00           C  
ATOM   2491  OH  TYR B 155       2.477  -1.986 -22.004  1.00  0.00           O  
ATOM   2492  N   ALA B 156      -1.107   4.510 -26.705  1.00  0.00           N  
ATOM   2493  CA  ALA B 156      -1.434   5.531 -27.692  1.00  0.00           C  
ATOM   2494  C   ALA B 156      -1.385   6.933 -27.068  1.00  0.00           C  
ATOM   2495  O   ALA B 156      -0.806   7.845 -27.659  1.00  0.00           O  
ATOM   2496  CB  ALA B 156      -2.809   5.216 -28.303  1.00  0.00           C  
ATOM   2497  N   ASP B 157      -1.910   7.091 -25.849  1.00  0.00           N  
ATOM   2498  CA  ASP B 157      -1.744   8.316 -25.077  1.00  0.00           C  
ATOM   2499  C   ASP B 157      -0.272   8.546 -24.725  1.00  0.00           C  
ATOM   2500  O   ASP B 157       0.248   9.632 -24.959  1.00  0.00           O  
ATOM   2501  CB  ASP B 157      -2.619   8.313 -23.820  1.00  0.00           C  
ATOM   2502  CG  ASP B 157      -2.506   9.652 -23.089  1.00  0.00           C  
ATOM   2503  OD1 ASP B 157      -2.882  10.691 -23.697  1.00  0.00           O  
ATOM   2504  OD2 ASP B 157      -1.984   9.687 -21.947  1.00  0.00           O  
ATOM   2505  N   LEU B 158       0.450   7.508 -24.288  1.00  0.00           N  
ATOM   2506  CA  LEU B 158       1.885   7.586 -24.004  1.00  0.00           C  
ATOM   2507  C   LEU B 158       2.676   8.120 -25.209  1.00  0.00           C  
ATOM   2508  O   LEU B 158       3.499   9.026 -25.057  1.00  0.00           O  
ATOM   2509  CB  LEU B 158       2.387   6.195 -23.573  1.00  0.00           C  
ATOM   2510  CG  LEU B 158       3.893   6.150 -23.245  1.00  0.00           C  
ATOM   2511  CD1 LEU B 158       4.231   6.974 -22.017  1.00  0.00           C  
ATOM   2512  CD2 LEU B 158       4.328   4.715 -22.963  1.00  0.00           C  
ATOM   2513  N   GLU B 159       2.414   7.601 -26.407  1.00  0.00           N  
ATOM   2514  CA  GLU B 159       3.060   8.065 -27.635  1.00  0.00           C  
ATOM   2515  C   GLU B 159       2.687   9.515 -27.977  1.00  0.00           C  
ATOM   2516  O   GLU B 159       3.539  10.307 -28.388  1.00  0.00           O  
ATOM   2517  CB  GLU B 159       2.691   7.117 -28.788  1.00  0.00           C  
ATOM   2518  CG  GLU B 159       3.489   7.446 -30.059  1.00  0.00           C  
ATOM   2519  CD  GLU B 159       3.166   6.549 -31.267  1.00  0.00           C  
ATOM   2520  OE1 GLU B 159       3.692   6.884 -32.362  1.00  0.00           O  
ATOM   2521  OE2 GLU B 159       2.398   5.581 -31.151  1.00  0.00           O  
ATOM   2522  N   LYS B 160       1.414   9.884 -27.779  1.00  0.00           N  
ATOM   2523  CA  LYS B 160       0.932  11.249 -27.984  1.00  0.00           C  
ATOM   2524  C   LYS B 160       1.631  12.229 -27.042  1.00  0.00           C  
ATOM   2525  O   LYS B 160       2.193  13.213 -27.513  1.00  0.00           O  
ATOM   2526  CB  LYS B 160      -0.592  11.268 -27.814  1.00  0.00           C  
ATOM   2527  CG  LYS B 160      -1.182  12.666 -28.061  1.00  0.00           C  
ATOM   2528  CD  LYS B 160      -2.644  12.700 -27.630  1.00  0.00           C  
ATOM   2529  CE  LYS B 160      -3.123  14.148 -27.620  1.00  0.00           C  
ATOM   2530  NZ  LYS B 160      -4.361  14.296 -26.810  1.00  0.00           N  
ATOM   2531  N   GLN B 161       1.665  11.935 -25.747  1.00  0.00           N  
ATOM   2532  CA  GLN B 161       2.322  12.764 -24.736  1.00  0.00           C  
ATOM   2533  C   GLN B 161       3.827  12.889 -25.010  1.00  0.00           C  
ATOM   2534  O   GLN B 161       4.393  13.980 -24.917  1.00  0.00           O  
ATOM   2535  CB  GLN B 161       2.101  12.163 -23.335  1.00  0.00           C  
ATOM   2536  CG  GLN B 161       0.640  12.096 -22.855  1.00  0.00           C  
ATOM   2537  CD  GLN B 161      -0.039  13.443 -22.660  1.00  0.00           C  
ATOM   2538  OE1 GLN B 161       0.572  14.494 -22.615  1.00  0.00           O  
ATOM   2539  NE2 GLN B 161      -1.335  13.437 -22.537  1.00  0.00           N  
ATOM   2540  N   ALA B 162       4.479  11.798 -25.422  1.00  0.00           N  
ATOM   2541  CA  ALA B 162       5.889  11.814 -25.781  1.00  0.00           C  
ATOM   2542  C   ALA B 162       6.170  12.758 -26.963  1.00  0.00           C  
ATOM   2543  O   ALA B 162       7.090  13.573 -26.912  1.00  0.00           O  
ATOM   2544  CB  ALA B 162       6.332  10.379 -26.079  1.00  0.00           C  
ATOM   2545  N   LYS B 163       5.350  12.722 -28.020  1.00  0.00           N  
ATOM   2546  CA  LYS B 163       5.493  13.610 -29.186  1.00  0.00           C  
ATOM   2547  C   LYS B 163       5.190  15.074 -28.861  1.00  0.00           C  
ATOM   2548  O   LYS B 163       5.848  15.961 -29.404  1.00  0.00           O  
ATOM   2549  CB  LYS B 163       4.585  13.118 -30.325  1.00  0.00           C  
ATOM   2550  CG  LYS B 163       5.165  11.862 -30.981  1.00  0.00           C  
ATOM   2551  CD  LYS B 163       4.204  11.294 -32.042  1.00  0.00           C  
ATOM   2552  CE  LYS B 163       4.849  10.054 -32.651  1.00  0.00           C  
ATOM   2553  NZ  LYS B 163       3.906   9.267 -33.477  1.00  0.00           N  
ATOM   2554  N   GLU B 164       4.222  15.328 -28.002  1.00  0.00           N  
ATOM   2555  CA  GLU B 164       3.786  16.669 -27.623  1.00  0.00           C  
ATOM   2556  C   GLU B 164       4.798  17.368 -26.711  1.00  0.00           C  
ATOM   2557  O   GLU B 164       5.223  18.489 -26.990  1.00  0.00           O  
ATOM   2558  CB  GLU B 164       2.392  16.556 -26.979  1.00  0.00           C  
ATOM   2559  CG  GLU B 164       1.760  17.919 -26.668  1.00  0.00           C  
ATOM   2560  CD  GLU B 164       0.284  17.823 -26.217  1.00  0.00           C  
ATOM   2561  OE1 GLU B 164      -0.236  18.855 -25.751  1.00  0.00           O  
ATOM   2562  OE2 GLU B 164      -0.346  16.759 -26.395  1.00  0.00           O  
ATOM   2563  N   HIS B 165       5.250  16.685 -25.657  1.00  0.00           N  
ATOM   2564  CA  HIS B 165       6.095  17.267 -24.612  1.00  0.00           C  
ATOM   2565  C   HIS B 165       7.596  17.047 -24.825  1.00  0.00           C  
ATOM   2566  O   HIS B 165       8.398  17.721 -24.173  1.00  0.00           O  
ATOM   2567  CB  HIS B 165       5.637  16.754 -23.249  1.00  0.00           C  
ATOM   2568  CG  HIS B 165       4.244  17.179 -22.910  1.00  0.00           C  
ATOM   2569  ND1 HIS B 165       3.840  18.467 -22.604  1.00  0.00           N  
ATOM   2570  CD2 HIS B 165       3.123  16.387 -22.888  1.00  0.00           C  
ATOM   2571  CE1 HIS B 165       2.509  18.438 -22.388  1.00  0.00           C  
ATOM   2572  NE2 HIS B 165       2.038  17.199 -22.548  1.00  0.00           N  
ATOM   2573  N   LYS B 166       7.989  16.129 -25.700  1.00  0.00           N  
ATOM   2574  CA  LYS B 166       9.385  15.758 -25.989  1.00  0.00           C  
ATOM   2575  C   LYS B 166      10.227  15.561 -24.717  1.00  0.00           C  
ATOM   2576  O   LYS B 166      11.236  16.249 -24.545  1.00  0.00           O  
ATOM   2577  CB  LYS B 166      10.016  16.757 -26.964  1.00  0.00           C  
ATOM   2578  CG  LYS B 166       9.276  16.816 -28.297  1.00  0.00           C  
ATOM   2579  CD  LYS B 166      10.043  17.728 -29.255  1.00  0.00           C  
ATOM   2580  CE  LYS B 166       9.324  17.763 -30.588  1.00  0.00           C  
ATOM   2581  NZ  LYS B 166      10.062  18.602 -31.555  1.00  0.00           N  
ATOM   2582  N   PRO B 167       9.826  14.657 -23.808  1.00  0.00           N  
ATOM   2583  CA  PRO B 167      10.581  14.403 -22.597  1.00  0.00           C  
ATOM   2584  C   PRO B 167      11.985  13.906 -22.928  1.00  0.00           C  
ATOM   2585  O   PRO B 167      12.202  13.188 -23.903  1.00  0.00           O  
ATOM   2586  CB  PRO B 167       9.781  13.347 -21.829  1.00  0.00           C  
ATOM   2587  CG  PRO B 167       9.072  12.579 -22.941  1.00  0.00           C  
ATOM   2588  CD  PRO B 167       8.749  13.693 -23.939  1.00  0.00           C  
ATOM   2589  N   LYS B 168      12.951  14.252 -22.083  1.00  0.00           N  
ATOM   2590  CA  LYS B 168      14.317  13.722 -22.189  1.00  0.00           C  
ATOM   2591  C   LYS B 168      14.408  12.280 -21.687  1.00  0.00           C  
ATOM   2592  O   LYS B 168      15.320  11.542 -22.066  1.00  0.00           O  
ATOM   2593  CB  LYS B 168      15.251  14.681 -21.442  1.00  0.00           C  
ATOM   2594  CG  LYS B 168      16.735  14.458 -21.749  1.00  0.00           C  
ATOM   2595  CD  LYS B 168      17.500  15.644 -21.179  1.00  0.00           C  
ATOM   2596  CE  LYS B 168      19.017  15.546 -21.209  1.00  0.00           C  
ATOM   2597  NZ  LYS B 168      19.580  16.681 -20.450  1.00  0.00           N  
ATOM   2598  N   MET B 169      13.454  11.866 -20.849  1.00  0.00           N  
ATOM   2599  CA  MET B 169      13.358  10.519 -20.305  1.00  0.00           C  
ATOM   2600  C   MET B 169      11.902  10.071 -20.146  1.00  0.00           C  
ATOM   2601  O   MET B 169      11.052  10.839 -19.691  1.00  0.00           O  
ATOM   2602  CB  MET B 169      14.120  10.462 -18.974  1.00  0.00           C  
ATOM   2603  CG  MET B 169      14.309   9.044 -18.439  1.00  0.00           C  
ATOM   2604  SD  MET B 169      15.477   8.931 -17.055  1.00  0.00           S  
ATOM   2605  CE  MET B 169      14.550   9.770 -15.756  1.00  0.00           C  
ATOM   2606  N   ILE B 170      11.626   8.811 -20.482  1.00  0.00           N  
ATOM   2607  CA  ILE B 170      10.367   8.116 -20.207  1.00  0.00           C  
ATOM   2608  C   ILE B 170      10.632   7.066 -19.134  1.00  0.00           C  
ATOM   2609  O   ILE B 170      11.589   6.296 -19.237  1.00  0.00           O  
ATOM   2610  CB  ILE B 170       9.770   7.495 -21.482  1.00  0.00           C  
ATOM   2611  CG1 ILE B 170       9.517   8.586 -22.557  1.00  0.00           C  
ATOM   2612  CG2 ILE B 170       8.466   6.742 -21.156  1.00  0.00           C  
ATOM   2613  CD1 ILE B 170       8.974   8.064 -23.886  1.00  0.00           C  
ATOM   2614  N   ILE B 171       9.775   7.009 -18.113  1.00  0.00           N  
ATOM   2615  CA  ILE B 171       9.881   6.056 -17.007  1.00  0.00           C  
ATOM   2616  C   ILE B 171       8.822   4.968 -17.166  1.00  0.00           C  
ATOM   2617  O   ILE B 171       7.619   5.233 -17.110  1.00  0.00           O  
ATOM   2618  CB  ILE B 171       9.783   6.746 -15.635  1.00  0.00           C  
ATOM   2619  CG1 ILE B 171      10.828   7.877 -15.535  1.00  0.00           C  
ATOM   2620  CG2 ILE B 171       9.988   5.711 -14.509  1.00  0.00           C  
ATOM   2621  CD1 ILE B 171      10.768   8.642 -14.220  1.00  0.00           C  
ATOM   2622  N   GLY B 172       9.276   3.728 -17.311  1.00  0.00           N  
ATOM   2623  CA  GLY B 172       8.472   2.528 -17.160  1.00  0.00           C  
ATOM   2624  C   GLY B 172       8.619   1.963 -15.747  1.00  0.00           C  
ATOM   2625  O   GLY B 172       9.691   1.987 -15.157  1.00  0.00           O  
ATOM   2626  N   GLY B 173       7.535   1.415 -15.191  1.00  0.00           N  
ATOM   2627  CA  GLY B 173       7.542   0.828 -13.856  1.00  0.00           C  
ATOM   2628  C   GLY B 173       6.350   1.284 -13.023  1.00  0.00           C  
ATOM   2629  O   GLY B 173       5.684   2.260 -13.340  1.00  0.00           O  
ATOM   2630  N   PHE B 174       6.066   0.543 -11.956  1.00  0.00           N  
ATOM   2631  CA  PHE B 174       4.829   0.712 -11.202  1.00  0.00           C  
ATOM   2632  C   PHE B 174       4.930   0.180  -9.770  1.00  0.00           C  
ATOM   2633  O   PHE B 174       5.779  -0.655  -9.446  1.00  0.00           O  
ATOM   2634  CB  PHE B 174       3.693   0.015 -11.957  1.00  0.00           C  
ATOM   2635  CG  PHE B 174       3.934  -1.450 -12.257  1.00  0.00           C  
ATOM   2636  CD1 PHE B 174       4.489  -1.849 -13.489  1.00  0.00           C  
ATOM   2637  CD2 PHE B 174       3.618  -2.435 -11.304  1.00  0.00           C  
ATOM   2638  CE1 PHE B 174       4.710  -3.205 -13.769  1.00  0.00           C  
ATOM   2639  CE2 PHE B 174       3.845  -3.793 -11.574  1.00  0.00           C  
ATOM   2640  CZ  PHE B 174       4.380  -4.177 -12.811  1.00  0.00           C  
ATOM   2641  N   SER B 175       4.007   0.636  -8.917  1.00  0.00           N  
ATOM   2642  CA  SER B 175       3.783   0.102  -7.575  1.00  0.00           C  
ATOM   2643  C   SER B 175       2.468  -0.666  -7.444  1.00  0.00           C  
ATOM   2644  O   SER B 175       2.323  -1.482  -6.540  1.00  0.00           O  
ATOM   2645  CB  SER B 175       3.799   1.238  -6.547  1.00  0.00           C  
ATOM   2646  OG  SER B 175       5.076   1.833  -6.510  1.00  0.00           O  
ATOM   2647  N   ALA B 176       1.503  -0.402  -8.330  1.00  0.00           N  
ATOM   2648  CA  ALA B 176       0.154  -0.962  -8.271  1.00  0.00           C  
ATOM   2649  C   ALA B 176      -0.429  -1.145  -9.680  1.00  0.00           C  
ATOM   2650  O   ALA B 176      -1.402  -0.510 -10.058  1.00  0.00           O  
ATOM   2651  CB  ALA B 176      -0.699  -0.063  -7.368  1.00  0.00           C  
ATOM   2652  N   TYR B 177       0.199  -2.014 -10.472  1.00  0.00           N  
ATOM   2653  CA  TYR B 177      -0.262  -2.399 -11.801  1.00  0.00           C  
ATOM   2654  C   TYR B 177      -0.208  -3.921 -11.930  1.00  0.00           C  
ATOM   2655  O   TYR B 177       0.827  -4.530 -11.651  1.00  0.00           O  
ATOM   2656  CB  TYR B 177       0.605  -1.709 -12.859  1.00  0.00           C  
ATOM   2657  CG  TYR B 177       0.196  -1.998 -14.281  1.00  0.00           C  
ATOM   2658  CD1 TYR B 177       1.004  -2.807 -15.109  1.00  0.00           C  
ATOM   2659  CD2 TYR B 177      -0.994  -1.460 -14.789  1.00  0.00           C  
ATOM   2660  CE1 TYR B 177       0.635  -3.059 -16.433  1.00  0.00           C  
ATOM   2661  CE2 TYR B 177      -1.372  -1.711 -16.117  1.00  0.00           C  
ATOM   2662  CZ  TYR B 177      -0.562  -2.510 -16.940  1.00  0.00           C  
ATOM   2663  OH  TYR B 177      -0.929  -2.746 -18.236  1.00  0.00           O  
ATOM   2664  N   SER B 178      -1.326  -4.549 -12.306  1.00  0.00           N  
ATOM   2665  CA  SER B 178      -1.469  -6.007 -12.346  1.00  0.00           C  
ATOM   2666  C   SER B 178      -1.205  -6.625 -13.723  1.00  0.00           C  
ATOM   2667  O   SER B 178      -1.125  -7.845 -13.839  1.00  0.00           O  
ATOM   2668  CB  SER B 178      -2.852  -6.406 -11.828  1.00  0.00           C  
ATOM   2669  OG  SER B 178      -3.866  -5.697 -12.518  1.00  0.00           O  
ATOM   2670  N   GLY B 179      -1.047  -5.787 -14.743  1.00  0.00           N  
ATOM   2671  CA  GLY B 179      -0.800  -6.224 -16.107  1.00  0.00           C  
ATOM   2672  C   GLY B 179       0.678  -6.472 -16.431  1.00  0.00           C  
ATOM   2673  O   GLY B 179       1.574  -6.402 -15.588  1.00  0.00           O  
ATOM   2674  N   VAL B 180       0.922  -6.746 -17.721  1.00  0.00           N  
ATOM   2675  CA  VAL B 180       2.255  -6.845 -18.313  1.00  0.00           C  
ATOM   2676  C   VAL B 180       2.571  -5.541 -19.040  1.00  0.00           C  
ATOM   2677  O   VAL B 180       1.744  -5.037 -19.796  1.00  0.00           O  
ATOM   2678  CB  VAL B 180       2.353  -8.067 -19.242  1.00  0.00           C  
ATOM   2679  CG1 VAL B 180       3.715  -8.164 -19.930  1.00  0.00           C  
ATOM   2680  CG2 VAL B 180       2.143  -9.364 -18.462  1.00  0.00           C  
ATOM   2681  N   VAL B 181       3.759  -4.997 -18.818  1.00  0.00           N  
ATOM   2682  CA  VAL B 181       4.235  -3.816 -19.552  1.00  0.00           C  
ATOM   2683  C   VAL B 181       5.000  -4.266 -20.798  1.00  0.00           C  
ATOM   2684  O   VAL B 181       5.896  -5.104 -20.713  1.00  0.00           O  
ATOM   2685  CB  VAL B 181       5.099  -2.897 -18.668  1.00  0.00           C  
ATOM   2686  CG1 VAL B 181       5.509  -1.637 -19.434  1.00  0.00           C  
ATOM   2687  CG2 VAL B 181       4.335  -2.452 -17.410  1.00  0.00           C  
ATOM   2688  N   ASP B 182       4.661  -3.685 -21.957  1.00  0.00           N  
ATOM   2689  CA  ASP B 182       5.385  -3.889 -23.210  1.00  0.00           C  
ATOM   2690  C   ASP B 182       6.630  -2.987 -23.258  1.00  0.00           C  
ATOM   2691  O   ASP B 182       6.604  -1.849 -23.736  1.00  0.00           O  
ATOM   2692  CB  ASP B 182       4.438  -3.697 -24.401  1.00  0.00           C  
ATOM   2693  CG  ASP B 182       5.066  -4.098 -25.742  1.00  0.00           C  
ATOM   2694  OD1 ASP B 182       6.319  -4.217 -25.811  1.00  0.00           O  
ATOM   2695  OD2 ASP B 182       4.300  -4.273 -26.711  1.00  0.00           O  
ATOM   2696  N   TRP B 183       7.740  -3.506 -22.739  1.00  0.00           N  
ATOM   2697  CA  TRP B 183       9.013  -2.779 -22.697  1.00  0.00           C  
ATOM   2698  C   TRP B 183       9.547  -2.438 -24.089  1.00  0.00           C  
ATOM   2699  O   TRP B 183      10.144  -1.375 -24.269  1.00  0.00           O  
ATOM   2700  CB  TRP B 183      10.052  -3.626 -21.948  1.00  0.00           C  
ATOM   2701  CG  TRP B 183       9.632  -4.142 -20.607  1.00  0.00           C  
ATOM   2702  CD1 TRP B 183       9.681  -5.436 -20.219  1.00  0.00           C  
ATOM   2703  CD2 TRP B 183       9.109  -3.394 -19.458  1.00  0.00           C  
ATOM   2704  NE1 TRP B 183       9.244  -5.545 -18.918  1.00  0.00           N  
ATOM   2705  CE2 TRP B 183       8.889  -4.320 -18.399  1.00  0.00           C  
ATOM   2706  CE3 TRP B 183       8.825  -2.038 -19.217  1.00  0.00           C  
ATOM   2707  CZ2 TRP B 183       8.412  -3.912 -17.139  1.00  0.00           C  
ATOM   2708  CZ3 TRP B 183       8.343  -1.633 -17.957  1.00  0.00           C  
ATOM   2709  CH2 TRP B 183       8.141  -2.558 -16.933  1.00  0.00           C  
ATOM   2710  N   ALA B 184       9.324  -3.307 -25.077  1.00  0.00           N  
ATOM   2711  CA  ALA B 184       9.747  -3.073 -26.456  1.00  0.00           C  
ATOM   2712  C   ALA B 184       8.986  -1.893 -27.065  1.00  0.00           C  
ATOM   2713  O   ALA B 184       9.601  -0.975 -27.607  1.00  0.00           O  
ATOM   2714  CB  ALA B 184       9.550  -4.366 -27.261  1.00  0.00           C  
ATOM   2715  N   LYS B 185       7.661  -1.833 -26.866  1.00  0.00           N  
ATOM   2716  CA  LYS B 185       6.818  -0.716 -27.298  1.00  0.00           C  
ATOM   2717  C   LYS B 185       7.225   0.602 -26.638  1.00  0.00           C  
ATOM   2718  O   LYS B 185       7.331   1.623 -27.304  1.00  0.00           O  
ATOM   2719  CB  LYS B 185       5.354  -1.053 -26.968  1.00  0.00           C  
ATOM   2720  CG  LYS B 185       4.369  -0.036 -27.554  1.00  0.00           C  
ATOM   2721  CD  LYS B 185       3.529  -0.641 -28.671  1.00  0.00           C  
ATOM   2722  CE  LYS B 185       2.641   0.428 -29.282  1.00  0.00           C  
ATOM   2723  NZ  LYS B 185       1.831  -0.116 -30.401  1.00  0.00           N  
ATOM   2724  N   MET B 186       7.496   0.589 -25.342  1.00  0.00           N  
ATOM   2725  CA  MET B 186       7.992   1.781 -24.642  1.00  0.00           C  
ATOM   2726  C   MET B 186       9.338   2.247 -25.187  1.00  0.00           C  
ATOM   2727  O   MET B 186       9.578   3.454 -25.281  1.00  0.00           O  
ATOM   2728  CB  MET B 186       8.094   1.531 -23.131  1.00  0.00           C  
ATOM   2729  CG  MET B 186       6.735   1.359 -22.461  1.00  0.00           C  
ATOM   2730  SD  MET B 186       6.796   1.422 -20.642  1.00  0.00           S  
ATOM   2731  CE  MET B 186       6.891   3.201 -20.403  1.00  0.00           C  
ATOM   2732  N   ARG B 187      10.212   1.320 -25.579  1.00  0.00           N  
ATOM   2733  CA  ARG B 187      11.488   1.655 -26.210  1.00  0.00           C  
ATOM   2734  C   ARG B 187      11.306   2.272 -27.598  1.00  0.00           C  
ATOM   2735  O   ARG B 187      11.959   3.271 -27.878  1.00  0.00           O  
ATOM   2736  CB  ARG B 187      12.406   0.420 -26.235  1.00  0.00           C  
ATOM   2737  CG  ARG B 187      13.777   0.704 -26.885  1.00  0.00           C  
ATOM   2738  CD  ARG B 187      14.527   1.836 -26.183  1.00  0.00           C  
ATOM   2739  NE  ARG B 187      15.804   2.110 -26.867  1.00  0.00           N  
ATOM   2740  CZ  ARG B 187      16.967   1.524 -26.656  1.00  0.00           C  
ATOM   2741  NH1 ARG B 187      17.148   0.623 -25.742  1.00  0.00           N  
ATOM   2742  NH2 ARG B 187      17.967   1.864 -27.398  1.00  0.00           N  
ATOM   2743  N   GLU B 188      10.416   1.753 -28.426  1.00  0.00           N  
ATOM   2744  CA  GLU B 188      10.073   2.349 -29.722  1.00  0.00           C  
ATOM   2745  C   GLU B 188       9.594   3.802 -29.570  1.00  0.00           C  
ATOM   2746  O   GLU B 188      10.052   4.686 -30.299  1.00  0.00           O  
ATOM   2747  CB  GLU B 188       8.967   1.544 -30.420  1.00  0.00           C  
ATOM   2748  CG  GLU B 188       9.441   0.192 -30.958  1.00  0.00           C  
ATOM   2749  CD  GLU B 188       8.305  -0.626 -31.611  1.00  0.00           C  
ATOM   2750  OE1 GLU B 188       8.630  -1.665 -32.224  1.00  0.00           O  
ATOM   2751  OE2 GLU B 188       7.125  -0.222 -31.497  1.00  0.00           O  
ATOM   2752  N   ILE B 189       8.726   4.069 -28.586  1.00  0.00           N  
ATOM   2753  CA  ILE B 189       8.240   5.422 -28.296  1.00  0.00           C  
ATOM   2754  C   ILE B 189       9.396   6.332 -27.867  1.00  0.00           C  
ATOM   2755  O   ILE B 189       9.529   7.434 -28.408  1.00  0.00           O  
ATOM   2756  CB  ILE B 189       7.100   5.386 -27.255  1.00  0.00           C  
ATOM   2757  CG1 ILE B 189       5.865   4.634 -27.816  1.00  0.00           C  
ATOM   2758  CG2 ILE B 189       6.698   6.814 -26.842  1.00  0.00           C  
ATOM   2759  CD1 ILE B 189       4.815   4.275 -26.765  1.00  0.00           C  
ATOM   2760  N   ALA B 190      10.256   5.877 -26.962  1.00  0.00           N  
ATOM   2761  CA  ALA B 190      11.417   6.641 -26.509  1.00  0.00           C  
ATOM   2762  C   ALA B 190      12.375   6.973 -27.667  1.00  0.00           C  
ATOM   2763  O   ALA B 190      12.764   8.131 -27.837  1.00  0.00           O  
ATOM   2764  CB  ALA B 190      12.124   5.862 -25.392  1.00  0.00           C  
ATOM   2765  N   ASP B 191      12.701   5.993 -28.506  1.00  0.00           N  
ATOM   2766  CA  ASP B 191      13.603   6.158 -29.644  1.00  0.00           C  
ATOM   2767  C   ASP B 191      13.025   7.118 -30.696  1.00  0.00           C  
ATOM   2768  O   ASP B 191      13.768   7.909 -31.287  1.00  0.00           O  
ATOM   2769  CB  ASP B 191      13.933   4.786 -30.263  1.00  0.00           C  
ATOM   2770  CG  ASP B 191      14.864   3.911 -29.414  1.00  0.00           C  
ATOM   2771  OD1 ASP B 191      15.515   4.408 -28.468  1.00  0.00           O  
ATOM   2772  OD2 ASP B 191      15.008   2.697 -29.710  1.00  0.00           O  
ATOM   2773  N   SER B 192      11.696   7.144 -30.883  1.00  0.00           N  
ATOM   2774  CA  SER B 192      11.026   8.037 -31.850  1.00  0.00           C  
ATOM   2775  C   SER B 192      11.210   9.532 -31.558  1.00  0.00           C  
ATOM   2776  O   SER B 192      11.077  10.359 -32.460  1.00  0.00           O  
ATOM   2777  CB  SER B 192       9.533   7.692 -31.940  1.00  0.00           C  
ATOM   2778  OG  SER B 192       8.778   8.251 -30.886  1.00  0.00           O  
ATOM   2779  N   ILE B 193      11.527   9.882 -30.310  1.00  0.00           N  
ATOM   2780  CA  ILE B 193      11.758  11.257 -29.857  1.00  0.00           C  
ATOM   2781  C   ILE B 193      13.178  11.481 -29.310  1.00  0.00           C  
ATOM   2782  O   ILE B 193      13.497  12.577 -28.843  1.00  0.00           O  
ATOM   2783  CB  ILE B 193      10.683  11.694 -28.839  1.00  0.00           C  
ATOM   2784  CG1 ILE B 193      10.708  10.811 -27.575  1.00  0.00           C  
ATOM   2785  CG2 ILE B 193       9.286  11.676 -29.490  1.00  0.00           C  
ATOM   2786  CD1 ILE B 193      10.025  11.465 -26.382  1.00  0.00           C  
ATOM   2787  N   GLY B 194      14.032  10.459 -29.325  1.00  0.00           N  
ATOM   2788  CA  GLY B 194      15.392  10.510 -28.788  1.00  0.00           C  
ATOM   2789  C   GLY B 194      15.463  10.609 -27.257  1.00  0.00           C  
ATOM   2790  O   GLY B 194      16.394  11.203 -26.723  1.00  0.00           O  
ATOM   2791  N   ALA B 195      14.481  10.043 -26.546  1.00  0.00           N  
ATOM   2792  CA  ALA B 195      14.461  10.012 -25.094  1.00  0.00           C  
ATOM   2793  C   ALA B 195      15.155   8.756 -24.526  1.00  0.00           C  
ATOM   2794  O   ALA B 195      15.229   7.708 -25.170  1.00  0.00           O  
ATOM   2795  CB  ALA B 195      13.017  10.119 -24.595  1.00  0.00           C  
ATOM   2796  N   TYR B 196      15.601   8.838 -23.276  1.00  0.00           N  
ATOM   2797  CA  TYR B 196      15.989   7.653 -22.517  1.00  0.00           C  
ATOM   2798  C   TYR B 196      14.750   6.862 -22.084  1.00  0.00           C  
ATOM   2799  O   TYR B 196      13.794   7.445 -21.581  1.00  0.00           O  
ATOM   2800  CB  TYR B 196      16.825   8.050 -21.298  1.00  0.00           C  
ATOM   2801  CG  TYR B 196      18.179   8.620 -21.634  1.00  0.00           C  
ATOM   2802  CD1 TYR B 196      19.209   7.774 -22.101  1.00  0.00           C  
ATOM   2803  CD2 TYR B 196      18.434  10.000 -21.500  1.00  0.00           C  
ATOM   2804  CE1 TYR B 196      20.467   8.282 -22.427  1.00  0.00           C  
ATOM   2805  CE2 TYR B 196      19.698  10.523 -21.822  1.00  0.00           C  
ATOM   2806  CZ  TYR B 196      20.708   9.661 -22.281  1.00  0.00           C  
ATOM   2807  OH  TYR B 196      21.949  10.165 -22.596  1.00  0.00           O  
ATOM   2808  N   LEU B 197      14.794   5.529 -22.197  1.00  0.00           N  
ATOM   2809  CA  LEU B 197      13.888   4.657 -21.474  1.00  0.00           C  
ATOM   2810  C   LEU B 197      14.556   4.197 -20.173  1.00  0.00           C  
ATOM   2811  O   LEU B 197      15.532   3.441 -20.204  1.00  0.00           O  
ATOM   2812  CB  LEU B 197      13.428   3.471 -22.346  1.00  0.00           C  
ATOM   2813  CG  LEU B 197      12.484   2.510 -21.604  1.00  0.00           C  
ATOM   2814  CD1 LEU B 197      11.171   3.176 -21.183  1.00  0.00           C  
ATOM   2815  CD2 LEU B 197      12.141   1.316 -22.496  1.00  0.00           C  
ATOM   2816  N   PHE B 198      14.018   4.638 -19.053  1.00  0.00           N  
ATOM   2817  CA  PHE B 198      14.383   4.184 -17.722  1.00  0.00           C  
ATOM   2818  C   PHE B 198      13.271   3.289 -17.168  1.00  0.00           C  
ATOM   2819  O   PHE B 198      12.127   3.717 -17.066  1.00  0.00           O  
ATOM   2820  CB  PHE B 198      14.664   5.410 -16.835  1.00  0.00           C  
ATOM   2821  CG  PHE B 198      14.666   5.140 -15.349  1.00  0.00           C  
ATOM   2822  CD1 PHE B 198      14.030   6.044 -14.462  1.00  0.00           C  
ATOM   2823  CD2 PHE B 198      15.255   3.983 -14.823  1.00  0.00           C  
ATOM   2824  CE1 PHE B 198      13.985   5.782 -13.096  1.00  0.00           C  
ATOM   2825  CE2 PHE B 198      15.199   3.708 -13.447  1.00  0.00           C  
ATOM   2826  CZ  PHE B 198      14.563   4.615 -12.592  1.00  0.00           C  
ATOM   2827  N   VAL B 199      13.581   2.054 -16.788  1.00  0.00           N  
ATOM   2828  CA  VAL B 199      12.617   1.136 -16.182  1.00  0.00           C  
ATOM   2829  C   VAL B 199      12.966   0.878 -14.725  1.00  0.00           C  
ATOM   2830  O   VAL B 199      14.060   0.422 -14.407  1.00  0.00           O  
ATOM   2831  CB  VAL B 199      12.474  -0.169 -16.984  1.00  0.00           C  
ATOM   2832  CG1 VAL B 199      11.552  -1.166 -16.280  1.00  0.00           C  
ATOM   2833  CG2 VAL B 199      11.886   0.114 -18.372  1.00  0.00           C  
ATOM   2834  N   ASP B 200      12.018   1.106 -13.831  1.00  0.00           N  
ATOM   2835  CA  ASP B 200      12.072   0.650 -12.440  1.00  0.00           C  
ATOM   2836  C   ASP B 200      11.271  -0.651 -12.305  1.00  0.00           C  
ATOM   2837  O   ASP B 200      10.037  -0.657 -12.268  1.00  0.00           O  
ATOM   2838  CB  ASP B 200      11.575   1.757 -11.502  1.00  0.00           C  
ATOM   2839  CG  ASP B 200      11.639   1.399 -10.012  1.00  0.00           C  
ATOM   2840  OD1 ASP B 200      11.836   0.215  -9.664  1.00  0.00           O  
ATOM   2841  OD2 ASP B 200      11.476   2.330  -9.184  1.00  0.00           O  
ATOM   2842  N   MET B 201      11.964  -1.780 -12.211  1.00  0.00           N  
ATOM   2843  CA  MET B 201      11.360  -3.111 -12.079  1.00  0.00           C  
ATOM   2844  C   MET B 201      11.274  -3.610 -10.630  1.00  0.00           C  
ATOM   2845  O   MET B 201      11.113  -4.813 -10.397  1.00  0.00           O  
ATOM   2846  CB  MET B 201      12.039  -4.118 -13.023  1.00  0.00           C  
ATOM   2847  CG  MET B 201      13.464  -4.487 -12.616  1.00  0.00           C  
ATOM   2848  SD  MET B 201      14.118  -5.913 -13.531  1.00  0.00           S  
ATOM   2849  CE  MET B 201      15.747  -6.065 -12.771  1.00  0.00           C  
ATOM   2850  N   ALA B 202      11.360  -2.731  -9.636  1.00  0.00           N  
ATOM   2851  CA  ALA B 202      11.472  -3.108  -8.225  1.00  0.00           C  
ATOM   2852  C   ALA B 202      10.413  -4.121  -7.756  1.00  0.00           C  
ATOM   2853  O   ALA B 202      10.729  -5.054  -7.009  1.00  0.00           O  
ATOM   2854  CB  ALA B 202      11.403  -1.826  -7.386  1.00  0.00           C  
ATOM   2855  N   HIS B 203       9.163  -3.961  -8.190  1.00  0.00           N  
ATOM   2856  CA  HIS B 203       8.065  -4.862  -7.805  1.00  0.00           C  
ATOM   2857  C   HIS B 203       8.152  -6.242  -8.459  1.00  0.00           C  
ATOM   2858  O   HIS B 203       7.795  -7.228  -7.829  1.00  0.00           O  
ATOM   2859  CB  HIS B 203       6.724  -4.179  -8.096  1.00  0.00           C  
ATOM   2860  CG  HIS B 203       6.165  -3.517  -6.862  1.00  0.00           C  
ATOM   2861  ND1 HIS B 203       5.316  -4.122  -5.953  1.00  0.00           N  
ATOM   2862  CD2 HIS B 203       6.448  -2.269  -6.389  1.00  0.00           C  
ATOM   2863  CE1 HIS B 203       5.085  -3.237  -4.967  1.00  0.00           C  
ATOM   2864  NE2 HIS B 203       5.762  -2.108  -5.184  1.00  0.00           N  
ATOM   2865  N   VAL B 204       8.641  -6.325  -9.702  1.00  0.00           N  
ATOM   2866  CA  VAL B 204       8.618  -7.553 -10.511  1.00  0.00           C  
ATOM   2867  C   VAL B 204       9.989  -8.216 -10.679  1.00  0.00           C  
ATOM   2868  O   VAL B 204      10.074  -9.261 -11.312  1.00  0.00           O  
ATOM   2869  CB  VAL B 204       7.948  -7.320 -11.878  1.00  0.00           C  
ATOM   2870  CG1 VAL B 204       6.462  -6.988 -11.687  1.00  0.00           C  
ATOM   2871  CG2 VAL B 204       8.614  -6.204 -12.691  1.00  0.00           C  
ATOM   2872  N   ALA B 205      11.053  -7.677 -10.067  1.00  0.00           N  
ATOM   2873  CA  ALA B 205      12.415  -8.181 -10.241  1.00  0.00           C  
ATOM   2874  C   ALA B 205      12.569  -9.685  -9.963  1.00  0.00           C  
ATOM   2875  O   ALA B 205      13.242 -10.382 -10.721  1.00  0.00           O  
ATOM   2876  CB  ALA B 205      13.342  -7.368  -9.329  1.00  0.00           C  
ATOM   2877  N   GLY B 206      11.913 -10.212  -8.933  1.00  0.00           N  
ATOM   2878  CA  GLY B 206      11.942 -11.650  -8.639  1.00  0.00           C  
ATOM   2879  C   GLY B 206      11.241 -12.490  -9.700  1.00  0.00           C  
ATOM   2880  O   GLY B 206      11.742 -13.543 -10.094  1.00  0.00           O  
ATOM   2881  N   LEU B 207      10.104 -12.004 -10.236  1.00  0.00           N  
ATOM   2882  CA  LEU B 207       9.391 -12.667 -11.330  1.00  0.00           C  
ATOM   2883  C   LEU B 207      10.230 -12.638 -12.625  1.00  0.00           C  
ATOM   2884  O   LEU B 207      10.314 -13.638 -13.329  1.00  0.00           O  
ATOM   2885  CB  LEU B 207       8.018 -12.016 -11.570  1.00  0.00           C  
ATOM   2886  CG  LEU B 207       6.949 -12.269 -10.481  1.00  0.00           C  
ATOM   2887  CD1 LEU B 207       7.090 -11.332  -9.283  1.00  0.00           C  
ATOM   2888  CD2 LEU B 207       5.552 -12.049 -11.064  1.00  0.00           C  
ATOM   2889  N   VAL B 208      10.896 -11.506 -12.904  1.00  0.00           N  
ATOM   2890  CA  VAL B 208      11.823 -11.361 -14.037  1.00  0.00           C  
ATOM   2891  C   VAL B 208      12.994 -12.336 -13.901  1.00  0.00           C  
ATOM   2892  O   VAL B 208      13.283 -13.071 -14.847  1.00  0.00           O  
ATOM   2893  CB  VAL B 208      12.327  -9.905 -14.149  1.00  0.00           C  
ATOM   2894  CG1 VAL B 208      13.450  -9.752 -15.179  1.00  0.00           C  
ATOM   2895  CG2 VAL B 208      11.189  -8.964 -14.565  1.00  0.00           C  
ATOM   2896  N   ALA B 209      13.621 -12.414 -12.727  1.00  0.00           N  
ATOM   2897  CA  ALA B 209      14.729 -13.333 -12.460  1.00  0.00           C  
ATOM   2898  C   ALA B 209      14.352 -14.803 -12.692  1.00  0.00           C  
ATOM   2899  O   ALA B 209      15.149 -15.598 -13.185  1.00  0.00           O  
ATOM   2900  CB  ALA B 209      15.194 -13.106 -11.016  1.00  0.00           C  
ATOM   2901  N   ALA B 210      13.101 -15.171 -12.389  1.00  0.00           N  
ATOM   2902  CA  ALA B 210      12.572 -16.518 -12.609  1.00  0.00           C  
ATOM   2903  C   ALA B 210      12.062 -16.780 -14.040  1.00  0.00           C  
ATOM   2904  O   ALA B 210      11.682 -17.906 -14.356  1.00  0.00           O  
ATOM   2905  CB  ALA B 210      11.495 -16.758 -11.560  1.00  0.00           C  
ATOM   2906  N   GLY B 211      12.008 -15.752 -14.901  1.00  0.00           N  
ATOM   2907  CA  GLY B 211      11.436 -15.845 -16.245  1.00  0.00           C  
ATOM   2908  C   GLY B 211       9.901 -15.945 -16.268  1.00  0.00           C  
ATOM   2909  O   GLY B 211       9.340 -16.517 -17.201  1.00  0.00           O  
ATOM   2910  N   VAL B 212       9.231 -15.428 -15.236  1.00  0.00           N  
ATOM   2911  CA  VAL B 212       7.763 -15.403 -15.098  1.00  0.00           C  
ATOM   2912  C   VAL B 212       7.167 -14.077 -15.578  1.00  0.00           C  
ATOM   2913  O   VAL B 212       5.974 -13.997 -15.873  1.00  0.00           O  
ATOM   2914  CB  VAL B 212       7.369 -15.691 -13.633  1.00  0.00           C  
ATOM   2915  CG1 VAL B 212       5.859 -15.701 -13.384  1.00  0.00           C  
ATOM   2916  CG2 VAL B 212       7.899 -17.052 -13.178  1.00  0.00           C  
ATOM   2917  N   TYR B 213       7.988 -13.036 -15.704  1.00  0.00           N  
ATOM   2918  CA  TYR B 213       7.607 -11.715 -16.197  1.00  0.00           C  
ATOM   2919  C   TYR B 213       8.637 -11.218 -17.226  1.00  0.00           C  
ATOM   2920  O   TYR B 213       9.824 -11.532 -17.072  1.00  0.00           O  
ATOM   2921  CB  TYR B 213       7.477 -10.759 -15.007  1.00  0.00           C  
ATOM   2922  CG  TYR B 213       6.722  -9.487 -15.311  1.00  0.00           C  
ATOM   2923  CD1 TYR B 213       7.394  -8.357 -15.808  1.00  0.00           C  
ATOM   2924  CD2 TYR B 213       5.331  -9.431 -15.104  1.00  0.00           C  
ATOM   2925  CE1 TYR B 213       6.685  -7.178 -16.096  1.00  0.00           C  
ATOM   2926  CE2 TYR B 213       4.616  -8.258 -15.383  1.00  0.00           C  
ATOM   2927  CZ  TYR B 213       5.296  -7.126 -15.881  1.00  0.00           C  
ATOM   2928  OH  TYR B 213       4.601  -5.977 -16.149  1.00  0.00           O  
ATOM   2929  N   PRO B 214       8.249 -10.454 -18.264  1.00  0.00           N  
ATOM   2930  CA  PRO B 214       9.178  -9.975 -19.281  1.00  0.00           C  
ATOM   2931  C   PRO B 214      10.334  -9.150 -18.698  1.00  0.00           C  
ATOM   2932  O   PRO B 214      10.126  -8.242 -17.891  1.00  0.00           O  
ATOM   2933  CB  PRO B 214       8.334  -9.145 -20.253  1.00  0.00           C  
ATOM   2934  CG  PRO B 214       6.930  -9.719 -20.093  1.00  0.00           C  
ATOM   2935  CD  PRO B 214       6.883 -10.100 -18.621  1.00  0.00           C  
ATOM   2936  N   ASN B 215      11.557  -9.443 -19.134  1.00  0.00           N  
ATOM   2937  CA  ASN B 215      12.755  -8.747 -18.681  1.00  0.00           C  
ATOM   2938  C   ASN B 215      12.912  -7.393 -19.405  1.00  0.00           C  
ATOM   2939  O   ASN B 215      13.033  -7.398 -20.633  1.00  0.00           O  
ATOM   2940  CB  ASN B 215      13.965  -9.682 -18.890  1.00  0.00           C  
ATOM   2941  CG  ASN B 215      15.260  -9.143 -18.297  1.00  0.00           C  
ATOM   2942  OD1 ASN B 215      15.364  -8.024 -17.854  1.00  0.00           O  
ATOM   2943  ND2 ASN B 215      16.309  -9.949 -18.269  1.00  0.00           N  
ATOM   2944  N   PRO B 216      12.956  -6.246 -18.692  1.00  0.00           N  
ATOM   2945  CA  PRO B 216      13.161  -4.939 -19.324  1.00  0.00           C  
ATOM   2946  C   PRO B 216      14.620  -4.659 -19.714  1.00  0.00           C  
ATOM   2947  O   PRO B 216      14.867  -3.769 -20.524  1.00  0.00           O  
ATOM   2948  CB  PRO B 216      12.652  -3.933 -18.298  1.00  0.00           C  
ATOM   2949  CG  PRO B 216      12.958  -4.603 -16.960  1.00  0.00           C  
ATOM   2950  CD  PRO B 216      12.734  -6.085 -17.262  1.00  0.00           C  
ATOM   2951  N   VAL B 217      15.599  -5.395 -19.190  1.00  0.00           N  
ATOM   2952  CA  VAL B 217      17.038  -5.136 -19.382  1.00  0.00           C  
ATOM   2953  C   VAL B 217      17.461  -5.082 -20.869  1.00  0.00           C  
ATOM   2954  O   VAL B 217      18.251  -4.201 -21.212  1.00  0.00           O  
ATOM   2955  CB  VAL B 217      17.903  -6.135 -18.590  1.00  0.00           C  
ATOM   2956  CG1 VAL B 217      19.396  -6.001 -18.869  1.00  0.00           C  
ATOM   2957  CG2 VAL B 217      17.699  -5.944 -17.081  1.00  0.00           C  
ATOM   2958  N   PRO B 218      16.934  -5.930 -21.778  1.00  0.00           N  
ATOM   2959  CA  PRO B 218      17.269  -5.839 -23.200  1.00  0.00           C  
ATOM   2960  C   PRO B 218      16.661  -4.629 -23.930  1.00  0.00           C  
ATOM   2961  O   PRO B 218      17.054  -4.358 -25.060  1.00  0.00           O  
ATOM   2962  CB  PRO B 218      16.770  -7.152 -23.823  1.00  0.00           C  
ATOM   2963  CG  PRO B 218      16.607  -8.100 -22.643  1.00  0.00           C  
ATOM   2964  CD  PRO B 218      16.190  -7.153 -21.526  1.00  0.00           C  
ATOM   2965  N   HIS B 219      15.698  -3.938 -23.322  1.00  0.00           N  
ATOM   2966  CA  HIS B 219      14.910  -2.880 -23.969  1.00  0.00           C  
ATOM   2967  C   HIS B 219      15.202  -1.485 -23.407  1.00  0.00           C  
ATOM   2968  O   HIS B 219      15.279  -0.523 -24.176  1.00  0.00           O  
ATOM   2969  CB  HIS B 219      13.417  -3.216 -23.825  1.00  0.00           C  
ATOM   2970  CG  HIS B 219      13.058  -4.535 -24.438  1.00  0.00           C  
ATOM   2971  ND1 HIS B 219      12.942  -4.813 -25.786  1.00  0.00           N  
ATOM   2972  CD2 HIS B 219      12.826  -5.714 -23.780  1.00  0.00           C  
ATOM   2973  CE1 HIS B 219      12.642  -6.118 -25.928  1.00  0.00           C  
ATOM   2974  NE2 HIS B 219      12.566  -6.700 -24.730  1.00  0.00           N  
ATOM   2975  N   ALA B 220      15.396  -1.352 -22.107  1.00  0.00           N  
ATOM   2976  CA  ALA B 220      15.671  -0.071 -21.476  1.00  0.00           C  
ATOM   2977  C   ALA B 220      17.140   0.362 -21.647  1.00  0.00           C  
ATOM   2978  O   ALA B 220      18.036  -0.467 -21.757  1.00  0.00           O  
ATOM   2979  CB  ALA B 220      15.273  -0.167 -20.003  1.00  0.00           C  
ATOM   2980  N   HIS B 221      17.385   1.673 -21.619  1.00  0.00           N  
ATOM   2981  CA  HIS B 221      18.749   2.199 -21.521  1.00  0.00           C  
ATOM   2982  C   HIS B 221      19.345   1.943 -20.130  1.00  0.00           C  
ATOM   2983  O   HIS B 221      20.527   1.607 -20.016  1.00  0.00           O  
ATOM   2984  CB  HIS B 221      18.746   3.702 -21.817  1.00  0.00           C  
ATOM   2985  CG  HIS B 221      18.309   4.055 -23.204  1.00  0.00           C  
ATOM   2986  ND1 HIS B 221      17.022   4.321 -23.622  1.00  0.00           N  
ATOM   2987  CD2 HIS B 221      19.119   4.226 -24.301  1.00  0.00           C  
ATOM   2988  CE1 HIS B 221      17.061   4.646 -24.926  1.00  0.00           C  
ATOM   2989  NE2 HIS B 221      18.311   4.607 -25.381  1.00  0.00           N  
ATOM   2990  N   VAL B 222      18.527   2.089 -19.090  1.00  0.00           N  
ATOM   2991  CA  VAL B 222      18.898   1.835 -17.692  1.00  0.00           C  
ATOM   2992  C   VAL B 222      17.718   1.185 -16.970  1.00  0.00           C  
ATOM   2993  O   VAL B 222      16.567   1.564 -17.173  1.00  0.00           O  
ATOM   2994  CB  VAL B 222      19.325   3.123 -16.957  1.00  0.00           C  
ATOM   2995  CG1 VAL B 222      19.853   2.817 -15.547  1.00  0.00           C  
ATOM   2996  CG2 VAL B 222      20.453   3.865 -17.695  1.00  0.00           C  
ATOM   2997  N   VAL B 223      18.016   0.228 -16.096  1.00  0.00           N  
ATOM   2998  CA  VAL B 223      17.041  -0.435 -15.231  1.00  0.00           C  
ATOM   2999  C   VAL B 223      17.451  -0.264 -13.779  1.00  0.00           C  
ATOM   3000  O   VAL B 223      18.620  -0.425 -13.433  1.00  0.00           O  
ATOM   3001  CB  VAL B 223      16.889  -1.922 -15.598  1.00  0.00           C  
ATOM   3002  CG1 VAL B 223      15.873  -2.643 -14.709  1.00  0.00           C  
ATOM   3003  CG2 VAL B 223      16.428  -2.095 -17.053  1.00  0.00           C  
ATOM   3004  N   THR B 224      16.500   0.019 -12.904  1.00  0.00           N  
ATOM   3005  CA  THR B 224      16.709  -0.072 -11.460  1.00  0.00           C  
ATOM   3006  C   THR B 224      15.796  -1.112 -10.841  1.00  0.00           C  
ATOM   3007  O   THR B 224      14.753  -1.478 -11.374  1.00  0.00           O  
ATOM   3008  CB  THR B 224      16.543   1.261 -10.728  1.00  0.00           C  
ATOM   3009  OG1 THR B 224      15.219   1.725 -10.856  1.00  0.00           O  
ATOM   3010  CG2 THR B 224      17.502   2.326 -11.234  1.00  0.00           C  
ATOM   3011  N   THR B 225      16.197  -1.585  -9.669  1.00  0.00           N  
ATOM   3012  CA  THR B 225      15.340  -2.413  -8.833  1.00  0.00           C  
ATOM   3013  C   THR B 225      15.714  -2.263  -7.365  1.00  0.00           C  
ATOM   3014  O   THR B 225      16.809  -1.822  -7.016  1.00  0.00           O  
ATOM   3015  CB  THR B 225      15.371  -3.882  -9.286  1.00  0.00           C  
ATOM   3016  OG1 THR B 225      14.451  -4.620  -8.508  1.00  0.00           O  
ATOM   3017  CG2 THR B 225      16.735  -4.557  -9.150  1.00  0.00           C  
ATOM   3018  N   THR B 226      14.802  -2.672  -6.488  1.00  0.00           N  
ATOM   3019  CA  THR B 226      15.153  -3.021  -5.115  1.00  0.00           C  
ATOM   3020  C   THR B 226      15.561  -4.491  -5.033  1.00  0.00           C  
ATOM   3021  O   THR B 226      15.127  -5.311  -5.841  1.00  0.00           O  
ATOM   3022  CB  THR B 226      13.999  -2.743  -4.151  1.00  0.00           C  
ATOM   3023  OG1 THR B 226      12.818  -3.378  -4.584  1.00  0.00           O  
ATOM   3024  CG2 THR B 226      13.720  -1.246  -4.061  1.00  0.00           C  
ATOM   3025  N   THR B 227      16.375  -4.838  -4.039  1.00  0.00           N  
ATOM   3026  CA  THR B 227      16.790  -6.229  -3.794  1.00  0.00           C  
ATOM   3027  C   THR B 227      15.883  -6.975  -2.805  1.00  0.00           C  
ATOM   3028  O   THR B 227      15.999  -8.179  -2.655  1.00  0.00           O  
ATOM   3029  CB  THR B 227      18.248  -6.282  -3.332  1.00  0.00           C  
ATOM   3030  OG1 THR B 227      18.481  -5.333  -2.313  1.00  0.00           O  
ATOM   3031  CG2 THR B 227      19.202  -5.930  -4.478  1.00  0.00           C  
ATOM   3032  N   HIS B 228      14.939  -6.274  -2.161  1.00  0.00           N  
ATOM   3033  CA  HIS B 228      13.848  -6.853  -1.369  1.00  0.00           C  
ATOM   3034  C   HIS B 228      12.615  -7.113  -2.252  1.00  0.00           C  
ATOM   3035  O   HIS B 228      12.780  -7.410  -3.437  1.00  0.00           O  
ATOM   3036  CB  HIS B 228      13.581  -5.933  -0.154  1.00  0.00           C  
ATOM   3037  CG  HIS B 228      13.326  -4.492  -0.496  1.00  0.00           C  
ATOM   3038  ND1 HIS B 228      14.291  -3.539  -0.762  1.00  0.00           N  
ATOM   3039  CD2 HIS B 228      12.124  -3.837  -0.541  1.00  0.00           C  
ATOM   3040  CE1 HIS B 228      13.685  -2.351  -0.945  1.00  0.00           C  
ATOM   3041  NE2 HIS B 228      12.371  -2.491  -0.818  1.00  0.00           N  
ATOM   3042  N   LYS B 229      11.396  -7.025  -1.723  1.00  0.00           N  
ATOM   3043  CA  LYS B 229      10.148  -7.326  -2.448  1.00  0.00           C  
ATOM   3044  C   LYS B 229      10.168  -8.734  -3.040  1.00  0.00           C  
ATOM   3045  O   LYS B 229      10.536  -9.689  -2.345  1.00  0.00           O  
ATOM   3046  CB  LYS B 229       9.824  -6.231  -3.499  1.00  0.00           C  
ATOM   3047  CG  LYS B 229       9.837  -4.781  -2.977  1.00  0.00           C  
ATOM   3048  CD  LYS B 229       9.242  -3.843  -4.044  1.00  0.00           C  
ATOM   3049  CE  LYS B 229       9.128  -2.401  -3.554  1.00  0.00           C  
ATOM   3050  NZ  LYS B 229      10.454  -1.752  -3.400  1.00  0.00           N  
ATOM   3051  N   THR B 230       9.813  -8.895  -4.309  1.00  0.00           N  
ATOM   3052  CA  THR B 230       9.778 -10.209  -4.965  1.00  0.00           C  
ATOM   3053  C   THR B 230      11.153 -10.878  -5.087  1.00  0.00           C  
ATOM   3054  O   THR B 230      11.220 -12.098  -5.136  1.00  0.00           O  
ATOM   3055  CB  THR B 230       9.143 -10.125  -6.357  1.00  0.00           C  
ATOM   3056  OG1 THR B 230       9.747  -9.098  -7.110  1.00  0.00           O  
ATOM   3057  CG2 THR B 230       7.654  -9.814  -6.286  1.00  0.00           C  
ATOM   3058  N   LEU B 231      12.247 -10.119  -5.066  1.00  0.00           N  
ATOM   3059  CA  LEU B 231      13.602 -10.683  -5.105  1.00  0.00           C  
ATOM   3060  C   LEU B 231      14.019 -11.324  -3.757  1.00  0.00           C  
ATOM   3061  O   LEU B 231      15.016 -12.027  -3.699  1.00  0.00           O  
ATOM   3062  CB  LEU B 231      14.587  -9.608  -5.592  1.00  0.00           C  
ATOM   3063  CG  LEU B 231      15.925 -10.152  -6.125  1.00  0.00           C  
ATOM   3064  CD1 LEU B 231      15.752 -11.024  -7.378  1.00  0.00           C  
ATOM   3065  CD2 LEU B 231      16.835  -8.985  -6.519  1.00  0.00           C  
ATOM   3066  N   ALA B 232      13.259 -11.075  -2.689  1.00  0.00           N  
ATOM   3067  CA  ALA B 232      13.397 -11.694  -1.365  1.00  0.00           C  
ATOM   3068  C   ALA B 232      14.754 -11.492  -0.664  1.00  0.00           C  
ATOM   3069  O   ALA B 232      15.103 -12.211   0.273  1.00  0.00           O  
ATOM   3070  CB  ALA B 232      12.957 -13.164  -1.460  1.00  0.00           C  
ATOM   3071  N   GLY B 233      15.530 -10.492  -1.096  1.00  0.00           N  
ATOM   3072  CA  GLY B 233      16.810 -10.133  -0.515  1.00  0.00           C  
ATOM   3073  C   GLY B 233      16.723  -9.037   0.562  1.00  0.00           C  
ATOM   3074  O   GLY B 233      15.630  -8.703   1.037  1.00  0.00           O  
ATOM   3075  N   PRO B 234      17.882  -8.448   0.942  1.00  0.00           N  
ATOM   3076  CA  PRO B 234      17.919  -7.342   1.890  1.00  0.00           C  
ATOM   3077  C   PRO B 234      17.281  -6.080   1.293  1.00  0.00           C  
ATOM   3078  O   PRO B 234      17.197  -5.912   0.073  1.00  0.00           O  
ATOM   3079  CB  PRO B 234      19.399  -7.127   2.194  1.00  0.00           C  
ATOM   3080  CG  PRO B 234      20.071  -7.508   0.874  1.00  0.00           C  
ATOM   3081  CD  PRO B 234      19.210  -8.669   0.380  1.00  0.00           C  
ATOM   3082  N   ARG B 235      16.903  -5.128   2.151  1.00  0.00           N  
ATOM   3083  CA  ARG B 235      16.564  -3.778   1.699  1.00  0.00           C  
ATOM   3084  C   ARG B 235      17.787  -3.123   1.057  1.00  0.00           C  
ATOM   3085  O   ARG B 235      18.838  -3.017   1.673  1.00  0.00           O  
ATOM   3086  CB  ARG B 235      16.027  -2.922   2.853  1.00  0.00           C  
ATOM   3087  CG  ARG B 235      14.693  -3.467   3.416  1.00  0.00           C  
ATOM   3088  CD  ARG B 235      14.151  -2.564   4.531  1.00  0.00           C  
ATOM   3089  NE  ARG B 235      13.690  -1.251   4.031  1.00  0.00           N  
ATOM   3090  CZ  ARG B 235      12.479  -0.939   3.607  1.00  0.00           C  
ATOM   3091  NH1 ARG B 235      11.501  -1.789   3.622  1.00  0.00           N  
ATOM   3092  NH2 ARG B 235      12.218   0.266   3.164  1.00  0.00           N  
ATOM   3093  N   GLY B 236      17.643  -2.667  -0.188  1.00  0.00           N  
ATOM   3094  CA  GLY B 236      18.709  -2.042  -0.952  1.00  0.00           C  
ATOM   3095  C   GLY B 236      18.302  -1.758  -2.391  1.00  0.00           C  
ATOM   3096  O   GLY B 236      17.258  -2.221  -2.859  1.00  0.00           O  
ATOM   3097  N   GLY B 237      19.124  -0.998  -3.099  1.00  0.00           N  
ATOM   3098  CA  GLY B 237      18.969  -0.689  -4.511  1.00  0.00           C  
ATOM   3099  C   GLY B 237      19.992  -1.409  -5.395  1.00  0.00           C  
ATOM   3100  O   GLY B 237      21.036  -1.866  -4.924  1.00  0.00           O  
ATOM   3101  N   LEU B 238      19.667  -1.497  -6.687  1.00  0.00           N  
ATOM   3102  CA  LEU B 238      20.514  -2.063  -7.733  1.00  0.00           C  
ATOM   3103  C   LEU B 238      20.263  -1.282  -9.031  1.00  0.00           C  
ATOM   3104  O   LEU B 238      19.118  -0.970  -9.339  1.00  0.00           O  
ATOM   3105  CB  LEU B 238      20.158  -3.555  -7.856  1.00  0.00           C  
ATOM   3106  CG  LEU B 238      20.878  -4.338  -8.971  1.00  0.00           C  
ATOM   3107  CD1 LEU B 238      22.373  -4.427  -8.720  1.00  0.00           C  
ATOM   3108  CD2 LEU B 238      20.331  -5.768  -9.013  1.00  0.00           C  
ATOM   3109  N   ILE B 239      21.319  -0.975  -9.775  1.00  0.00           N  
ATOM   3110  CA  ILE B 239      21.239  -0.405 -11.126  1.00  0.00           C  
ATOM   3111  C   ILE B 239      21.790  -1.437 -12.094  1.00  0.00           C  
ATOM   3112  O   ILE B 239      22.834  -2.031 -11.837  1.00  0.00           O  
ATOM   3113  CB  ILE B 239      21.985   0.942 -11.247  1.00  0.00           C  
ATOM   3114  CG1 ILE B 239      21.572   1.929 -10.126  1.00  0.00           C  
ATOM   3115  CG2 ILE B 239      21.742   1.551 -12.639  1.00  0.00           C  
ATOM   3116  CD1 ILE B 239      22.337   3.255 -10.151  1.00  0.00           C  
ATOM   3117  N   LEU B 240      21.096  -1.644 -13.216  1.00  0.00           N  
ATOM   3118  CA  LEU B 240      21.450  -2.576 -14.279  1.00  0.00           C  
ATOM   3119  C   LEU B 240      21.383  -1.864 -15.632  1.00  0.00           C  
ATOM   3120  O   LEU B 240      20.543  -0.988 -15.835  1.00  0.00           O  
ATOM   3121  CB  LEU B 240      20.479  -3.768 -14.267  1.00  0.00           C  
ATOM   3122  CG  LEU B 240      20.486  -4.611 -12.976  1.00  0.00           C  
ATOM   3123  CD1 LEU B 240      19.281  -5.539 -12.968  1.00  0.00           C  
ATOM   3124  CD2 LEU B 240      21.749  -5.456 -12.870  1.00  0.00           C  
ATOM   3125  N   ALA B 241      22.231  -2.268 -16.568  1.00  0.00           N  
ATOM   3126  CA  ALA B 241      22.144  -1.842 -17.955  1.00  0.00           C  
ATOM   3127  C   ALA B 241      22.729  -2.905 -18.891  1.00  0.00           C  
ATOM   3128  O   ALA B 241      23.504  -3.773 -18.480  1.00  0.00           O  
ATOM   3129  CB  ALA B 241      22.843  -0.489 -18.125  1.00  0.00           C  
ATOM   3130  N   LYS B 242      22.360  -2.809 -20.187  1.00  0.00           N  
ATOM   3131  CA  LYS B 242      22.887  -3.658 -21.249  1.00  0.00           C  
ATOM   3132  C   LYS B 242      23.002  -2.872 -22.548  1.00  0.00           C  
ATOM   3133  O   LYS B 242      22.083  -2.153 -22.911  1.00  0.00           O  
ATOM   3134  CB  LYS B 242      21.972  -4.886 -21.413  1.00  0.00           C  
ATOM   3135  CG  LYS B 242      22.516  -5.859 -22.468  1.00  0.00           C  
ATOM   3136  CD  LYS B 242      21.679  -7.136 -22.467  1.00  0.00           C  
ATOM   3137  CE  LYS B 242      22.262  -8.147 -23.456  1.00  0.00           C  
ATOM   3138  NZ  LYS B 242      21.567  -9.445 -23.329  1.00  0.00           N  
ATOM   3139  N   GLY B 243      24.128  -3.035 -23.246  1.00  0.00           N  
ATOM   3140  CA  GLY B 243      24.382  -2.386 -24.525  1.00  0.00           C  
ATOM   3141  C   GLY B 243      24.649  -0.880 -24.442  1.00  0.00           C  
ATOM   3142  O   GLY B 243      24.607  -0.194 -25.464  1.00  0.00           O  
ATOM   3143  N   GLY B 244      24.893  -0.351 -23.240  1.00  0.00           N  
ATOM   3144  CA  GLY B 244      25.245   1.049 -23.025  1.00  0.00           C  
ATOM   3145  C   GLY B 244      26.718   1.343 -23.327  1.00  0.00           C  
ATOM   3146  O   GLY B 244      27.557   0.444 -23.380  1.00  0.00           O  
ATOM   3147  N   SER B 245      27.050   2.623 -23.493  1.00  0.00           N  
ATOM   3148  CA  SER B 245      28.428   3.070 -23.668  1.00  0.00           C  
ATOM   3149  C   SER B 245      29.193   3.094 -22.341  1.00  0.00           C  
ATOM   3150  O   SER B 245      28.612   3.252 -21.269  1.00  0.00           O  
ATOM   3151  CB  SER B 245      28.459   4.455 -24.334  1.00  0.00           C  
ATOM   3152  OG  SER B 245      27.882   5.436 -23.489  1.00  0.00           O  
ATOM   3153  N   GLU B 246      30.535   3.047 -22.422  1.00  0.00           N  
ATOM   3154  CA  GLU B 246      31.377   3.277 -21.242  1.00  0.00           C  
ATOM   3155  C   GLU B 246      31.096   4.639 -20.587  1.00  0.00           C  
ATOM   3156  O   GLU B 246      31.141   4.759 -19.365  1.00  0.00           O  
ATOM   3157  CB  GLU B 246      32.865   3.237 -21.619  1.00  0.00           C  
ATOM   3158  CG  GLU B 246      33.380   1.839 -21.968  1.00  0.00           C  
ATOM   3159  CD  GLU B 246      34.912   1.801 -22.091  1.00  0.00           C  
ATOM   3160  OE1 GLU B 246      35.471   0.686 -22.018  1.00  0.00           O  
ATOM   3161  OE2 GLU B 246      35.530   2.884 -22.205  1.00  0.00           O  
ATOM   3162  N   GLU B 247      30.756   5.658 -21.378  1.00  0.00           N  
ATOM   3163  CA  GLU B 247      30.422   6.985 -20.863  1.00  0.00           C  
ATOM   3164  C   GLU B 247      29.156   6.952 -19.996  1.00  0.00           C  
ATOM   3165  O   GLU B 247      29.146   7.518 -18.907  1.00  0.00           O  
ATOM   3166  CB  GLU B 247      30.252   7.966 -22.032  1.00  0.00           C  
ATOM   3167  CG  GLU B 247      30.255   9.411 -21.523  1.00  0.00           C  
ATOM   3168  CD  GLU B 247      29.832  10.424 -22.590  1.00  0.00           C  
ATOM   3169  OE1 GLU B 247      29.290  11.482 -22.162  1.00  0.00           O  
ATOM   3170  OE2 GLU B 247      30.008  10.148 -23.793  1.00  0.00           O  
ATOM   3171  N   LEU B 248      28.106   6.237 -20.435  1.00  0.00           N  
ATOM   3172  CA  LEU B 248      26.881   6.054 -19.661  1.00  0.00           C  
ATOM   3173  C   LEU B 248      27.175   5.346 -18.336  1.00  0.00           C  
ATOM   3174  O   LEU B 248      26.762   5.818 -17.274  1.00  0.00           O  
ATOM   3175  CB  LEU B 248      25.858   5.275 -20.507  1.00  0.00           C  
ATOM   3176  CG  LEU B 248      24.569   4.900 -19.746  1.00  0.00           C  
ATOM   3177  CD1 LEU B 248      23.800   6.133 -19.276  1.00  0.00           C  
ATOM   3178  CD2 LEU B 248      23.653   4.079 -20.645  1.00  0.00           C  
ATOM   3179  N   TYR B 249      27.942   4.264 -18.363  1.00  0.00           N  
ATOM   3180  CA  TYR B 249      28.264   3.496 -17.160  1.00  0.00           C  
ATOM   3181  C   TYR B 249      29.142   4.290 -16.188  1.00  0.00           C  
ATOM   3182  O   TYR B 249      28.956   4.213 -14.968  1.00  0.00           O  
ATOM   3183  CB  TYR B 249      28.919   2.170 -17.568  1.00  0.00           C  
ATOM   3184  CG  TYR B 249      28.051   1.242 -18.400  1.00  0.00           C  
ATOM   3185  CD1 TYR B 249      26.666   1.452 -18.561  1.00  0.00           C  
ATOM   3186  CD2 TYR B 249      28.639   0.112 -19.019  1.00  0.00           C  
ATOM   3187  CE1 TYR B 249      25.877   0.579 -19.318  1.00  0.00           C  
ATOM   3188  CE2 TYR B 249      27.856  -0.773 -19.779  1.00  0.00           C  
ATOM   3189  CZ  TYR B 249      26.475  -0.537 -19.919  1.00  0.00           C  
ATOM   3190  OH  TYR B 249      25.687  -1.388 -20.642  1.00  0.00           O  
ATOM   3191  N   LYS B 250      30.030   5.129 -16.709  1.00  0.00           N  
ATOM   3192  CA  LYS B 250      30.827   6.046 -15.891  1.00  0.00           C  
ATOM   3193  C   LYS B 250      29.954   7.116 -15.234  1.00  0.00           C  
ATOM   3194  O   LYS B 250      30.139   7.379 -14.048  1.00  0.00           O  
ATOM   3195  CB  LYS B 250      31.927   6.642 -16.767  1.00  0.00           C  
ATOM   3196  CG  LYS B 250      33.014   7.330 -15.933  1.00  0.00           C  
ATOM   3197  CD  LYS B 250      34.111   7.851 -16.869  1.00  0.00           C  
ATOM   3198  CE  LYS B 250      35.235   8.500 -16.072  1.00  0.00           C  
ATOM   3199  NZ  LYS B 250      36.255   9.069 -16.984  1.00  0.00           N  
ATOM   3200  N   LYS B 251      28.974   7.687 -15.961  1.00  0.00           N  
ATOM   3201  CA  LYS B 251      28.001   8.633 -15.395  1.00  0.00           C  
ATOM   3202  C   LYS B 251      27.180   7.995 -14.273  1.00  0.00           C  
ATOM   3203  O   LYS B 251      27.068   8.588 -13.204  1.00  0.00           O  
ATOM   3204  CB  LYS B 251      27.060   9.178 -16.486  1.00  0.00           C  
ATOM   3205  CG  LYS B 251      27.727  10.244 -17.366  1.00  0.00           C  
ATOM   3206  CD  LYS B 251      26.775  10.702 -18.473  1.00  0.00           C  
ATOM   3207  CE  LYS B 251      27.436  11.788 -19.307  1.00  0.00           C  
ATOM   3208  NZ  LYS B 251      26.648  12.139 -20.514  1.00  0.00           N  
ATOM   3209  N   LEU B 252      26.693   6.774 -14.467  1.00  0.00           N  
ATOM   3210  CA  LEU B 252      25.927   6.048 -13.448  1.00  0.00           C  
ATOM   3211  C   LEU B 252      26.769   5.762 -12.196  1.00  0.00           C  
ATOM   3212  O   LEU B 252      26.321   6.033 -11.084  1.00  0.00           O  
ATOM   3213  CB  LEU B 252      25.391   4.731 -14.044  1.00  0.00           C  
ATOM   3214  CG  LEU B 252      24.308   4.912 -15.118  1.00  0.00           C  
ATOM   3215  CD1 LEU B 252      24.024   3.563 -15.781  1.00  0.00           C  
ATOM   3216  CD2 LEU B 252      22.997   5.437 -14.530  1.00  0.00           C  
ATOM   3217  N   ASN B 253      28.006   5.294 -12.353  1.00  0.00           N  
ATOM   3218  CA  ASN B 253      28.911   5.079 -11.228  1.00  0.00           C  
ATOM   3219  C   ASN B 253      29.185   6.375 -10.456  1.00  0.00           C  
ATOM   3220  O   ASN B 253      29.088   6.387  -9.231  1.00  0.00           O  
ATOM   3221  CB  ASN B 253      30.211   4.433 -11.725  1.00  0.00           C  
ATOM   3222  CG  ASN B 253      30.096   2.938 -11.971  1.00  0.00           C  
ATOM   3223  OD1 ASN B 253      29.193   2.257 -11.532  1.00  0.00           O  
ATOM   3224  ND2 ASN B 253      31.060   2.364 -12.659  1.00  0.00           N  
ATOM   3225  N   SER B 254      29.458   7.479 -11.160  1.00  0.00           N  
ATOM   3226  CA  SER B 254      29.695   8.781 -10.531  1.00  0.00           C  
ATOM   3227  C   SER B 254      28.447   9.353  -9.855  1.00  0.00           C  
ATOM   3228  O   SER B 254      28.573  10.010  -8.832  1.00  0.00           O  
ATOM   3229  CB  SER B 254      30.208   9.787 -11.563  1.00  0.00           C  
ATOM   3230  OG  SER B 254      31.481   9.400 -12.043  1.00  0.00           O  
ATOM   3231  N   ALA B 255      27.246   9.097 -10.387  1.00  0.00           N  
ATOM   3232  CA  ALA B 255      26.002   9.551  -9.777  1.00  0.00           C  
ATOM   3233  C   ALA B 255      25.690   8.830  -8.450  1.00  0.00           C  
ATOM   3234  O   ALA B 255      25.174   9.449  -7.520  1.00  0.00           O  
ATOM   3235  CB  ALA B 255      24.871   9.362 -10.791  1.00  0.00           C  
ATOM   3236  N   VAL B 256      26.047   7.559  -8.338  1.00  0.00           N  
ATOM   3237  CA  VAL B 256      25.960   6.830  -7.061  1.00  0.00           C  
ATOM   3238  C   VAL B 256      27.032   7.334  -6.098  1.00  0.00           C  
ATOM   3239  O   VAL B 256      26.706   7.751  -4.989  1.00  0.00           O  
ATOM   3240  CB  VAL B 256      26.060   5.311  -7.266  1.00  0.00           C  
ATOM   3241  CG1 VAL B 256      26.046   4.555  -5.937  1.00  0.00           C  
ATOM   3242  CG2 VAL B 256      24.874   4.796  -8.091  1.00  0.00           C  
ATOM   3243  N   PHE B 257      28.293   7.337  -6.510  1.00  0.00           N  
ATOM   3244  CA  PHE B 257      29.412   7.831  -5.725  1.00  0.00           C  
ATOM   3245  C   PHE B 257      30.435   8.564  -6.612  1.00  0.00           C  
ATOM   3246  O   PHE B 257      30.926   7.975  -7.572  1.00  0.00           O  
ATOM   3247  CB  PHE B 257      30.072   6.678  -4.970  1.00  0.00           C  
ATOM   3248  CG  PHE B 257      31.299   7.119  -4.192  1.00  0.00           C  
ATOM   3249  CD1 PHE B 257      32.566   7.096  -4.798  1.00  0.00           C  
ATOM   3250  CD2 PHE B 257      31.161   7.664  -2.903  1.00  0.00           C  
ATOM   3251  CE1 PHE B 257      33.681   7.636  -4.134  1.00  0.00           C  
ATOM   3252  CE2 PHE B 257      32.269   8.200  -2.237  1.00  0.00           C  
ATOM   3253  CZ  PHE B 257      33.526   8.199  -2.860  1.00  0.00           C  
ATOM   3254  N   PRO B 258      30.791   9.824  -6.294  1.00  0.00           N  
ATOM   3255  CA  PRO B 258      30.433  10.570  -5.086  1.00  0.00           C  
ATOM   3256  C   PRO B 258      29.158  11.432  -5.207  1.00  0.00           C  
ATOM   3257  O   PRO B 258      28.946  12.310  -4.373  1.00  0.00           O  
ATOM   3258  CB  PRO B 258      31.669  11.423  -4.813  1.00  0.00           C  
ATOM   3259  CG  PRO B 258      32.134  11.789  -6.228  1.00  0.00           C  
ATOM   3260  CD  PRO B 258      31.838  10.517  -7.029  1.00  0.00           C  
ATOM   3261  N   GLY B 259      28.330  11.230  -6.209  1.00  0.00           N  
ATOM   3262  CA  GLY B 259      27.217  12.120  -6.531  1.00  0.00           C  
ATOM   3263  C   GLY B 259      26.112  12.185  -5.466  1.00  0.00           C  
ATOM   3264  O   GLY B 259      25.741  13.268  -5.022  1.00  0.00           O  
ATOM   3265  N   GLY B 260      25.579  11.030  -5.050  1.00  0.00           N  
ATOM   3266  CA  GLY B 260      24.429  10.951  -4.142  1.00  0.00           C  
ATOM   3267  C   GLY B 260      24.653  10.191  -2.847  1.00  0.00           C  
ATOM   3268  O   GLY B 260      23.796  10.222  -1.952  1.00  0.00           O  
ATOM   3269  N   GLN B 261      25.780   9.480  -2.712  1.00  0.00           N  
ATOM   3270  CA  GLN B 261      26.116   8.676  -1.536  1.00  0.00           C  
ATOM   3271  C   GLN B 261      27.591   8.855  -1.145  1.00  0.00           C  
ATOM   3272  O   GLN B 261      28.424   9.254  -1.956  1.00  0.00           O  
ATOM   3273  CB  GLN B 261      25.821   7.190  -1.794  1.00  0.00           C  
ATOM   3274  CG  GLN B 261      24.353   6.891  -2.128  1.00  0.00           C  
ATOM   3275  CD  GLN B 261      24.037   5.393  -2.298  1.00  0.00           C  
ATOM   3276  OE1 GLN B 261      22.889   5.009  -2.488  1.00  0.00           O  
ATOM   3277  NE2 GLN B 261      24.991   4.498  -2.221  1.00  0.00           N  
ATOM   3278  N   GLY B 262      27.906   8.492   0.094  1.00  0.00           N  
ATOM   3279  CA  GLY B 262      29.269   8.268   0.558  1.00  0.00           C  
ATOM   3280  C   GLY B 262      29.637   6.785   0.507  1.00  0.00           C  
ATOM   3281  O   GLY B 262      29.403   6.095  -0.487  1.00  0.00           O  
ATOM   3282  N   GLY B 263      30.193   6.259   1.606  1.00  0.00           N  
ATOM   3283  CA  GLY B 263      30.595   4.860   1.709  1.00  0.00           C  
ATOM   3284  C   GLY B 263      29.418   3.874   1.584  1.00  0.00           C  
ATOM   3285  O   GLY B 263      28.365   4.092   2.181  1.00  0.00           O  
ATOM   3286  N   PRO B 264      29.600   2.764   0.839  1.00  0.00           N  
ATOM   3287  CA  PRO B 264      28.558   1.757   0.691  1.00  0.00           C  
ATOM   3288  C   PRO B 264      28.411   0.893   1.957  1.00  0.00           C  
ATOM   3289  O   PRO B 264      29.322   0.748   2.770  1.00  0.00           O  
ATOM   3290  CB  PRO B 264      28.975   0.931  -0.524  1.00  0.00           C  
ATOM   3291  CG  PRO B 264      30.502   0.989  -0.461  1.00  0.00           C  
ATOM   3292  CD  PRO B 264      30.776   2.396   0.070  1.00  0.00           C  
ATOM   3293  N   LEU B 265      27.265   0.237   2.100  1.00  0.00           N  
ATOM   3294  CA  LEU B 265      26.962  -0.660   3.209  1.00  0.00           C  
ATOM   3295  C   LEU B 265      27.428  -2.088   2.878  1.00  0.00           C  
ATOM   3296  O   LEU B 265      26.657  -2.908   2.384  1.00  0.00           O  
ATOM   3297  CB  LEU B 265      25.450  -0.595   3.519  1.00  0.00           C  
ATOM   3298  CG  LEU B 265      24.909   0.797   3.883  1.00  0.00           C  
ATOM   3299  CD1 LEU B 265      23.398   0.719   4.103  1.00  0.00           C  
ATOM   3300  CD2 LEU B 265      25.548   1.357   5.159  1.00  0.00           C  
ATOM   3301  N   MET B 266      28.697  -2.401   3.146  1.00  0.00           N  
ATOM   3302  CA  MET B 266      29.320  -3.668   2.718  1.00  0.00           C  
ATOM   3303  C   MET B 266      28.623  -4.919   3.266  1.00  0.00           C  
ATOM   3304  O   MET B 266      28.534  -5.930   2.575  1.00  0.00           O  
ATOM   3305  CB  MET B 266      30.802  -3.689   3.104  1.00  0.00           C  
ATOM   3306  CG  MET B 266      31.626  -2.603   2.398  1.00  0.00           C  
ATOM   3307  SD  MET B 266      31.405  -2.458   0.600  1.00  0.00           S  
ATOM   3308  CE  MET B 266      31.707  -4.141   0.042  1.00  0.00           C  
ATOM   3309  N   HIS B 267      28.073  -4.859   4.478  1.00  0.00           N  
ATOM   3310  CA  HIS B 267      27.281  -5.938   5.075  1.00  0.00           C  
ATOM   3311  C   HIS B 267      25.951  -6.172   4.326  1.00  0.00           C  
ATOM   3312  O   HIS B 267      25.558  -7.313   4.104  1.00  0.00           O  
ATOM   3313  CB  HIS B 267      27.041  -5.621   6.560  1.00  0.00           C  
ATOM   3314  CG  HIS B 267      26.362  -4.304   6.822  1.00  0.00           C  
ATOM   3315  ND1 HIS B 267      26.896  -3.043   6.649  1.00  0.00           N  
ATOM   3316  CD2 HIS B 267      25.085  -4.128   7.289  1.00  0.00           C  
ATOM   3317  CE1 HIS B 267      25.978  -2.139   7.002  1.00  0.00           C  
ATOM   3318  NE2 HIS B 267      24.853  -2.748   7.395  1.00  0.00           N  
ATOM   3319  N   VAL B 268      25.313  -5.107   3.831  1.00  0.00           N  
ATOM   3320  CA  VAL B 268      24.111  -5.206   2.992  1.00  0.00           C  
ATOM   3321  C   VAL B 268      24.471  -5.725   1.596  1.00  0.00           C  
ATOM   3322  O   VAL B 268      23.743  -6.542   1.045  1.00  0.00           O  
ATOM   3323  CB  VAL B 268      23.365  -3.863   2.905  1.00  0.00           C  
ATOM   3324  CG1 VAL B 268      22.077  -3.976   2.089  1.00  0.00           C  
ATOM   3325  CG2 VAL B 268      22.989  -3.332   4.297  1.00  0.00           C  
ATOM   3326  N   ILE B 269      25.621  -5.308   1.039  1.00  0.00           N  
ATOM   3327  CA  ILE B 269      26.118  -5.822  -0.249  1.00  0.00           C  
ATOM   3328  C   ILE B 269      26.412  -7.328  -0.166  1.00  0.00           C  
ATOM   3329  O   ILE B 269      26.069  -8.062  -1.091  1.00  0.00           O  
ATOM   3330  CB  ILE B 269      27.332  -5.000  -0.734  1.00  0.00           C  
ATOM   3331  CG1 ILE B 269      26.871  -3.570  -1.109  1.00  0.00           C  
ATOM   3332  CG2 ILE B 269      28.022  -5.670  -1.937  1.00  0.00           C  
ATOM   3333  CD1 ILE B 269      28.012  -2.594  -1.417  1.00  0.00           C  
ATOM   3334  N   ALA B 270      26.962  -7.815   0.945  1.00  0.00           N  
ATOM   3335  CA  ALA B 270      27.096  -9.252   1.185  1.00  0.00           C  
ATOM   3336  C   ALA B 270      25.730  -9.960   1.217  1.00  0.00           C  
ATOM   3337  O   ALA B 270      25.556 -11.014   0.604  1.00  0.00           O  
ATOM   3338  CB  ALA B 270      27.878  -9.468   2.488  1.00  0.00           C  
ATOM   3339  N   GLY B 271      24.728  -9.336   1.846  1.00  0.00           N  
ATOM   3340  CA  GLY B 271      23.344  -9.799   1.809  1.00  0.00           C  
ATOM   3341  C   GLY B 271      22.769  -9.856   0.390  1.00  0.00           C  
ATOM   3342  O   GLY B 271      22.159 -10.852   0.012  1.00  0.00           O  
ATOM   3343  N   LYS B 272      23.035  -8.841  -0.438  1.00  0.00           N  
ATOM   3344  CA  LYS B 272      22.672  -8.842  -1.868  1.00  0.00           C  
ATOM   3345  C   LYS B 272      23.342 -10.003  -2.608  1.00  0.00           C  
ATOM   3346  O   LYS B 272      22.665 -10.736  -3.310  1.00  0.00           O  
ATOM   3347  CB  LYS B 272      23.040  -7.508  -2.542  1.00  0.00           C  
ATOM   3348  CG  LYS B 272      22.225  -6.307  -2.027  1.00  0.00           C  
ATOM   3349  CD  LYS B 272      22.711  -4.999  -2.672  1.00  0.00           C  
ATOM   3350  CE  LYS B 272      21.997  -3.797  -2.055  1.00  0.00           C  
ATOM   3351  NZ  LYS B 272      22.430  -2.521  -2.667  1.00  0.00           N  
ATOM   3352  N   ALA B 273      24.640 -10.206  -2.404  1.00  0.00           N  
ATOM   3353  CA  ALA B 273      25.395 -11.264  -3.072  1.00  0.00           C  
ATOM   3354  C   ALA B 273      24.828 -12.662  -2.794  1.00  0.00           C  
ATOM   3355  O   ALA B 273      24.684 -13.464  -3.723  1.00  0.00           O  
ATOM   3356  CB  ALA B 273      26.868 -11.163  -2.644  1.00  0.00           C  
ATOM   3357  N   VAL B 274      24.463 -12.960  -1.544  1.00  0.00           N  
ATOM   3358  CA  VAL B 274      23.867 -14.262  -1.210  1.00  0.00           C  
ATOM   3359  C   VAL B 274      22.423 -14.371  -1.704  1.00  0.00           C  
ATOM   3360  O   VAL B 274      22.068 -15.406  -2.256  1.00  0.00           O  
ATOM   3361  CB  VAL B 274      24.038 -14.608   0.287  1.00  0.00           C  
ATOM   3362  CG1 VAL B 274      23.199 -13.774   1.231  1.00  0.00           C  
ATOM   3363  CG2 VAL B 274      23.729 -16.087   0.531  1.00  0.00           C  
ATOM   3364  N   ALA B 275      21.615 -13.311  -1.642  1.00  0.00           N  
ATOM   3365  CA  ALA B 275      20.248 -13.313  -2.155  1.00  0.00           C  
ATOM   3366  C   ALA B 275      20.193 -13.503  -3.682  1.00  0.00           C  
ATOM   3367  O   ALA B 275      19.356 -14.240  -4.187  1.00  0.00           O  
ATOM   3368  CB  ALA B 275      19.567 -12.001  -1.758  1.00  0.00           C  
ATOM   3369  N   LEU B 276      21.126 -12.892  -4.429  1.00  0.00           N  
ATOM   3370  CA  LEU B 276      21.228 -13.067  -5.881  1.00  0.00           C  
ATOM   3371  C   LEU B 276      21.627 -14.502  -6.245  1.00  0.00           C  
ATOM   3372  O   LEU B 276      21.146 -15.022  -7.245  1.00  0.00           O  
ATOM   3373  CB  LEU B 276      22.239 -12.056  -6.447  1.00  0.00           C  
ATOM   3374  CG  LEU B 276      21.763 -10.588  -6.404  1.00  0.00           C  
ATOM   3375  CD1 LEU B 276      22.954  -9.657  -6.645  1.00  0.00           C  
ATOM   3376  CD2 LEU B 276      20.694 -10.294  -7.450  1.00  0.00           C  
ATOM   3377  N   LYS B 277      22.447 -15.161  -5.430  1.00  0.00           N  
ATOM   3378  CA  LYS B 277      22.740 -16.588  -5.589  1.00  0.00           C  
ATOM   3379  C   LYS B 277      21.501 -17.446  -5.303  1.00  0.00           C  
ATOM   3380  O   LYS B 277      21.216 -18.359  -6.071  1.00  0.00           O  
ATOM   3381  CB  LYS B 277      23.941 -16.998  -4.727  1.00  0.00           C  
ATOM   3382  CG  LYS B 277      24.292 -18.474  -4.934  1.00  0.00           C  
ATOM   3383  CD  LYS B 277      25.519 -18.909  -4.120  1.00  0.00           C  
ATOM   3384  CE  LYS B 277      25.708 -20.396  -4.390  1.00  0.00           C  
ATOM   3385  NZ  LYS B 277      26.833 -20.981  -3.623  1.00  0.00           N  
ATOM   3386  N   GLU B 278      20.759 -17.155  -4.246  1.00  0.00           N  
ATOM   3387  CA  GLU B 278      19.501 -17.847  -3.937  1.00  0.00           C  
ATOM   3388  C   GLU B 278      18.468 -17.700  -5.064  1.00  0.00           C  
ATOM   3389  O   GLU B 278      17.750 -18.651  -5.372  1.00  0.00           O  
ATOM   3390  CB  GLU B 278      18.917 -17.312  -2.620  1.00  0.00           C  
ATOM   3391  CG  GLU B 278      19.737 -17.733  -1.377  1.00  0.00           C  
ATOM   3392  CD  GLU B 278      19.248 -17.110  -0.065  1.00  0.00           C  
ATOM   3393  OE1 GLU B 278      19.617 -17.648   1.007  1.00  0.00           O  
ATOM   3394  OE2 GLU B 278      18.505 -16.107  -0.073  1.00  0.00           O  
ATOM   3395  N   ALA B 279      18.435 -16.546  -5.746  1.00  0.00           N  
ATOM   3396  CA  ALA B 279      17.547 -16.298  -6.875  1.00  0.00           C  
ATOM   3397  C   ALA B 279      17.911 -17.080  -8.160  1.00  0.00           C  
ATOM   3398  O   ALA B 279      17.098 -17.140  -9.080  1.00  0.00           O  
ATOM   3399  CB  ALA B 279      17.504 -14.785  -7.121  1.00  0.00           C  
ATOM   3400  N   MET B 280      19.089 -17.690  -8.237  1.00  0.00           N  
ATOM   3401  CA  MET B 280      19.510 -18.572  -9.332  1.00  0.00           C  
ATOM   3402  C   MET B 280      19.064 -20.028  -9.130  1.00  0.00           C  
ATOM   3403  O   MET B 280      19.130 -20.818 -10.070  1.00  0.00           O  
ATOM   3404  CB  MET B 280      21.030 -18.511  -9.500  1.00  0.00           C  
ATOM   3405  CG  MET B 280      21.524 -17.132  -9.946  1.00  0.00           C  
ATOM   3406  SD  MET B 280      23.323 -16.936  -9.831  1.00  0.00           S  
ATOM   3407  CE  MET B 280      23.479 -15.268 -10.479  1.00  0.00           C  
ATOM   3408  N   GLU B 281      18.624 -20.395  -7.933  1.00  0.00           N  
ATOM   3409  CA  GLU B 281      18.236 -21.769  -7.626  1.00  0.00           C  
ATOM   3410  C   GLU B 281      16.926 -22.169  -8.337  1.00  0.00           C  
ATOM   3411  O   GLU B 281      16.019 -21.341  -8.484  1.00  0.00           O  
ATOM   3412  CB  GLU B 281      18.107 -21.974  -6.107  1.00  0.00           C  
ATOM   3413  CG  GLU B 281      19.387 -21.708  -5.295  1.00  0.00           C  
ATOM   3414  CD  GLU B 281      20.559 -22.674  -5.556  1.00  0.00           C  
ATOM   3415  OE1 GLU B 281      21.677 -22.368  -5.069  1.00  0.00           O  
ATOM   3416  OE2 GLU B 281      20.369 -23.704  -6.223  1.00  0.00           O  
ATOM   3417  N   PRO B 282      16.755 -23.439  -8.740  1.00  0.00           N  
ATOM   3418  CA  PRO B 282      15.508 -23.941  -9.332  1.00  0.00           C  
ATOM   3419  C   PRO B 282      14.282 -23.727  -8.433  1.00  0.00           C  
ATOM   3420  O   PRO B 282      13.193 -23.415  -8.925  1.00  0.00           O  
ATOM   3421  CB  PRO B 282      15.754 -25.432  -9.584  1.00  0.00           C  
ATOM   3422  CG  PRO B 282      17.268 -25.534  -9.713  1.00  0.00           C  
ATOM   3423  CD  PRO B 282      17.772 -24.474  -8.735  1.00  0.00           C  
ATOM   3424  N   GLU B 283      14.458 -23.833  -7.119  1.00  0.00           N  
ATOM   3425  CA  GLU B 283      13.417 -23.596  -6.121  1.00  0.00           C  
ATOM   3426  C   GLU B 283      12.914 -22.146  -6.145  1.00  0.00           C  
ATOM   3427  O   GLU B 283      11.732 -21.899  -5.910  1.00  0.00           O  
ATOM   3428  CB  GLU B 283      13.928 -23.920  -4.708  1.00  0.00           C  
ATOM   3429  CG  GLU B 283      14.289 -25.393  -4.462  1.00  0.00           C  
ATOM   3430  CD  GLU B 283      15.633 -25.834  -5.046  1.00  0.00           C  
ATOM   3431  OE1 GLU B 283      15.862 -27.066  -5.076  1.00  0.00           O  
ATOM   3432  OE2 GLU B 283      16.405 -24.959  -5.488  1.00  0.00           O  
ATOM   3433  N   PHE B 284      13.768 -21.185  -6.482  1.00  0.00           N  
ATOM   3434  CA  PHE B 284      13.340 -19.794  -6.621  1.00  0.00           C  
ATOM   3435  C   PHE B 284      12.436 -19.601  -7.845  1.00  0.00           C  
ATOM   3436  O   PHE B 284      11.444 -18.874  -7.786  1.00  0.00           O  
ATOM   3437  CB  PHE B 284      14.565 -18.883  -6.685  1.00  0.00           C  
ATOM   3438  CG  PHE B 284      14.215 -17.420  -6.541  1.00  0.00           C  
ATOM   3439  CD1 PHE B 284      14.076 -16.598  -7.677  1.00  0.00           C  
ATOM   3440  CD2 PHE B 284      14.029 -16.866  -5.264  1.00  0.00           C  
ATOM   3441  CE1 PHE B 284      13.772 -15.235  -7.531  1.00  0.00           C  
ATOM   3442  CE2 PHE B 284      13.727 -15.508  -5.110  1.00  0.00           C  
ATOM   3443  CZ  PHE B 284      13.604 -14.691  -6.248  1.00  0.00           C  
ATOM   3444  N   LYS B 285      12.718 -20.313  -8.938  1.00  0.00           N  
ATOM   3445  CA  LYS B 285      11.890 -20.283 -10.138  1.00  0.00           C  
ATOM   3446  C   LYS B 285      10.500 -20.869  -9.891  1.00  0.00           C  
ATOM   3447  O   LYS B 285       9.494 -20.256 -10.258  1.00  0.00           O  
ATOM   3448  CB  LYS B 285      12.635 -20.997 -11.278  1.00  0.00           C  
ATOM   3449  CG  LYS B 285      12.027 -20.665 -12.646  1.00  0.00           C  
ATOM   3450  CD  LYS B 285      12.905 -21.213 -13.772  1.00  0.00           C  
ATOM   3451  CE  LYS B 285      12.401 -20.688 -15.107  1.00  0.00           C  
ATOM   3452  NZ  LYS B 285      13.337 -21.002 -16.216  1.00  0.00           N  
ATOM   3453  N   THR B 286      10.416 -22.016  -9.214  1.00  0.00           N  
ATOM   3454  CA  THR B 286       9.132 -22.624  -8.833  1.00  0.00           C  
ATOM   3455  C   THR B 286       8.378 -21.773  -7.811  1.00  0.00           C  
ATOM   3456  O   THR B 286       7.160 -21.637  -7.928  1.00  0.00           O  
ATOM   3457  CB  THR B 286       9.308 -24.050  -8.292  1.00  0.00           C  
ATOM   3458  OG1 THR B 286      10.231 -24.077  -7.240  1.00  0.00           O  
ATOM   3459  CG2 THR B 286       9.824 -25.004  -9.362  1.00  0.00           C  
ATOM   3460  N   TYR B 287       9.074 -21.115  -6.886  1.00  0.00           N  
ATOM   3461  CA  TYR B 287       8.495 -20.140  -5.967  1.00  0.00           C  
ATOM   3462  C   TYR B 287       7.804 -18.988  -6.718  1.00  0.00           C  
ATOM   3463  O   TYR B 287       6.628 -18.739  -6.477  1.00  0.00           O  
ATOM   3464  CB  TYR B 287       9.583 -19.631  -4.998  1.00  0.00           C  
ATOM   3465  CG  TYR B 287       9.215 -18.350  -4.286  1.00  0.00           C  
ATOM   3466  CD1 TYR B 287       8.128 -18.309  -3.388  1.00  0.00           C  
ATOM   3467  CD2 TYR B 287       9.913 -17.153  -4.573  1.00  0.00           C  
ATOM   3468  CE1 TYR B 287       7.726 -17.097  -2.803  1.00  0.00           C  
ATOM   3469  CE2 TYR B 287       9.516 -15.940  -3.990  1.00  0.00           C  
ATOM   3470  CZ  TYR B 287       8.421 -15.915  -3.115  1.00  0.00           C  
ATOM   3471  OH  TYR B 287       8.021 -14.722  -2.562  1.00  0.00           O  
ATOM   3472  N   GLN B 288       8.474 -18.337  -7.671  1.00  0.00           N  
ATOM   3473  CA  GLN B 288       7.864 -17.224  -8.419  1.00  0.00           C  
ATOM   3474  C   GLN B 288       6.692 -17.674  -9.296  1.00  0.00           C  
ATOM   3475  O   GLN B 288       5.701 -16.952  -9.420  1.00  0.00           O  
ATOM   3476  CB  GLN B 288       8.921 -16.505  -9.271  1.00  0.00           C  
ATOM   3477  CG  GLN B 288      10.035 -15.824  -8.462  1.00  0.00           C  
ATOM   3478  CD  GLN B 288       9.584 -14.685  -7.553  1.00  0.00           C  
ATOM   3479  OE1 GLN B 288       8.492 -14.174  -7.616  1.00  0.00           O  
ATOM   3480  NE2 GLN B 288      10.448 -14.244  -6.669  1.00  0.00           N  
ATOM   3481  N   GLN B 289       6.751 -18.869  -9.872  1.00  0.00           N  
ATOM   3482  CA  GLN B 289       5.607 -19.467 -10.567  1.00  0.00           C  
ATOM   3483  C   GLN B 289       4.413 -19.635  -9.623  1.00  0.00           C  
ATOM   3484  O   GLN B 289       3.278 -19.326 -10.001  1.00  0.00           O  
ATOM   3485  CB  GLN B 289       6.006 -20.826 -11.161  1.00  0.00           C  
ATOM   3486  CG  GLN B 289       6.936 -20.676 -12.375  1.00  0.00           C  
ATOM   3487  CD  GLN B 289       7.535 -22.008 -12.840  1.00  0.00           C  
ATOM   3488  OE1 GLN B 289       7.426 -23.041 -12.209  1.00  0.00           O  
ATOM   3489  NE2 GLN B 289       8.200 -22.026 -13.964  1.00  0.00           N  
ATOM   3490  N   GLN B 290       4.651 -20.077  -8.385  1.00  0.00           N  
ATOM   3491  CA  GLN B 290       3.603 -20.213  -7.376  1.00  0.00           C  
ATOM   3492  C   GLN B 290       3.049 -18.861  -6.913  1.00  0.00           C  
ATOM   3493  O   GLN B 290       1.848 -18.744  -6.707  1.00  0.00           O  
ATOM   3494  CB  GLN B 290       4.144 -21.038  -6.196  1.00  0.00           C  
ATOM   3495  CG  GLN B 290       3.024 -21.540  -5.284  1.00  0.00           C  
ATOM   3496  CD  GLN B 290       2.117 -22.534  -6.005  1.00  0.00           C  
ATOM   3497  OE1 GLN B 290       2.561 -23.525  -6.562  1.00  0.00           O  
ATOM   3498  NE2 GLN B 290       0.827 -22.282  -6.051  1.00  0.00           N  
ATOM   3499  N   VAL B 291       3.886 -17.823  -6.813  1.00  0.00           N  
ATOM   3500  CA  VAL B 291       3.459 -16.444  -6.512  1.00  0.00           C  
ATOM   3501  C   VAL B 291       2.406 -15.974  -7.516  1.00  0.00           C  
ATOM   3502  O   VAL B 291       1.337 -15.503  -7.111  1.00  0.00           O  
ATOM   3503  CB  VAL B 291       4.668 -15.484  -6.496  1.00  0.00           C  
ATOM   3504  CG1 VAL B 291       4.269 -14.005  -6.477  1.00  0.00           C  
ATOM   3505  CG2 VAL B 291       5.547 -15.716  -5.274  1.00  0.00           C  
ATOM   3506  N   ALA B 292       2.659 -16.147  -8.822  1.00  0.00           N  
ATOM   3507  CA  ALA B 292       1.726 -15.743  -9.879  1.00  0.00           C  
ATOM   3508  C   ALA B 292       0.443 -16.598  -9.875  1.00  0.00           C  
ATOM   3509  O   ALA B 292      -0.656 -16.057 -10.024  1.00  0.00           O  
ATOM   3510  CB  ALA B 292       2.465 -15.819 -11.223  1.00  0.00           C  
ATOM   3511  N   LYS B 293       0.549 -17.915  -9.655  1.00  0.00           N  
ATOM   3512  CA  LYS B 293      -0.617 -18.808  -9.536  1.00  0.00           C  
ATOM   3513  C   LYS B 293      -1.505 -18.442  -8.349  1.00  0.00           C  
ATOM   3514  O   LYS B 293      -2.719 -18.365  -8.508  1.00  0.00           O  
ATOM   3515  CB  LYS B 293      -0.162 -20.255  -9.390  1.00  0.00           C  
ATOM   3516  CG  LYS B 293       0.362 -20.865 -10.696  1.00  0.00           C  
ATOM   3517  CD  LYS B 293       0.843 -22.278 -10.363  1.00  0.00           C  
ATOM   3518  CE  LYS B 293       1.373 -23.008 -11.581  1.00  0.00           C  
ATOM   3519  NZ  LYS B 293       1.756 -24.379 -11.169  1.00  0.00           N  
ATOM   3520  N   ASN B 294      -0.913 -18.177  -7.194  1.00  0.00           N  
ATOM   3521  CA  ASN B 294      -1.644 -17.783  -5.989  1.00  0.00           C  
ATOM   3522  C   ASN B 294      -2.379 -16.454  -6.196  1.00  0.00           C  
ATOM   3523  O   ASN B 294      -3.530 -16.337  -5.791  1.00  0.00           O  
ATOM   3524  CB  ASN B 294      -0.670 -17.711  -4.802  1.00  0.00           C  
ATOM   3525  CG  ASN B 294      -0.216 -19.062  -4.290  1.00  0.00           C  
ATOM   3526  OD1 ASN B 294      -0.650 -20.119  -4.706  1.00  0.00           O  
ATOM   3527  ND2 ASN B 294       0.677 -19.066  -3.310  1.00  0.00           N  
ATOM   3528  N   ALA B 295      -1.766 -15.487  -6.884  1.00  0.00           N  
ATOM   3529  CA  ALA B 295      -2.429 -14.230  -7.203  1.00  0.00           C  
ATOM   3530  C   ALA B 295      -3.668 -14.442  -8.091  1.00  0.00           C  
ATOM   3531  O   ALA B 295      -4.739 -13.931  -7.771  1.00  0.00           O  
ATOM   3532  CB  ALA B 295      -1.416 -13.272  -7.847  1.00  0.00           C  
ATOM   3533  N   LYS B 296      -3.570 -15.276  -9.139  1.00  0.00           N  
ATOM   3534  CA  LYS B 296      -4.714 -15.641  -9.993  1.00  0.00           C  
ATOM   3535  C   LYS B 296      -5.804 -16.372  -9.209  1.00  0.00           C  
ATOM   3536  O   LYS B 296      -6.979 -16.047  -9.344  1.00  0.00           O  
ATOM   3537  CB  LYS B 296      -4.255 -16.462 -11.214  1.00  0.00           C  
ATOM   3538  CG  LYS B 296      -3.470 -15.574 -12.192  1.00  0.00           C  
ATOM   3539  CD  LYS B 296      -3.164 -16.222 -13.555  1.00  0.00           C  
ATOM   3540  CE  LYS B 296      -2.425 -15.149 -14.367  1.00  0.00           C  
ATOM   3541  NZ  LYS B 296      -2.426 -15.331 -15.845  1.00  0.00           N  
ATOM   3542  N   ALA B 297      -5.430 -17.295  -8.348  1.00  0.00           N  
ATOM   3543  CA  ALA B 297      -6.367 -18.048  -7.516  1.00  0.00           C  
ATOM   3544  C   ALA B 297      -7.154 -17.153  -6.546  1.00  0.00           C  
ATOM   3545  O   ALA B 297      -8.352 -17.352  -6.364  1.00  0.00           O  
ATOM   3546  CB  ALA B 297      -5.582 -19.131  -6.765  1.00  0.00           C  
ATOM   3547  N   MET B 298      -6.514 -16.141  -5.960  1.00  0.00           N  
ATOM   3548  CA  MET B 298      -7.203 -15.161  -5.110  1.00  0.00           C  
ATOM   3549  C   MET B 298      -8.161 -14.286  -5.923  1.00  0.00           C  
ATOM   3550  O   MET B 298      -9.288 -14.064  -5.491  1.00  0.00           O  
ATOM   3551  CB  MET B 298      -6.193 -14.285  -4.361  1.00  0.00           C  
ATOM   3552  CG  MET B 298      -5.411 -15.060  -3.296  1.00  0.00           C  
ATOM   3553  SD  MET B 298      -4.314 -14.030  -2.279  1.00  0.00           S  
ATOM   3554  CE  MET B 298      -5.532 -13.294  -1.161  1.00  0.00           C  
ATOM   3555  N   VAL B 299      -7.753 -13.831  -7.109  1.00  0.00           N  
ATOM   3556  CA  VAL B 299      -8.611 -13.036  -8.000  1.00  0.00           C  
ATOM   3557  C   VAL B 299      -9.883 -13.791  -8.379  1.00  0.00           C  
ATOM   3558  O   VAL B 299     -10.961 -13.208  -8.309  1.00  0.00           O  
ATOM   3559  CB  VAL B 299      -7.848 -12.592  -9.264  1.00  0.00           C  
ATOM   3560  CG1 VAL B 299      -8.771 -12.001 -10.340  1.00  0.00           C  
ATOM   3561  CG2 VAL B 299      -6.819 -11.515  -8.921  1.00  0.00           C  
ATOM   3562  N   GLU B 300      -9.794 -15.079  -8.713  1.00  0.00           N  
ATOM   3563  CA  GLU B 300     -10.967 -15.914  -9.019  1.00  0.00           C  
ATOM   3564  C   GLU B 300     -12.007 -15.873  -7.896  1.00  0.00           C  
ATOM   3565  O   GLU B 300     -13.177 -15.606  -8.151  1.00  0.00           O  
ATOM   3566  CB  GLU B 300     -10.535 -17.371  -9.283  1.00  0.00           C  
ATOM   3567  CG  GLU B 300      -9.871 -17.581 -10.647  1.00  0.00           C  
ATOM   3568  CD  GLU B 300      -9.294 -18.998 -10.849  1.00  0.00           C  
ATOM   3569  OE1 GLU B 300      -8.649 -19.215 -11.897  1.00  0.00           O  
ATOM   3570  OE2 GLU B 300      -9.445 -19.880  -9.957  1.00  0.00           O  
ATOM   3571  N   VAL B 301     -11.571 -16.045  -6.653  1.00  0.00           N  
ATOM   3572  CA  VAL B 301     -12.473 -16.025  -5.488  1.00  0.00           C  
ATOM   3573  C   VAL B 301     -13.104 -14.648  -5.292  1.00  0.00           C  
ATOM   3574  O   VAL B 301     -14.308 -14.563  -5.060  1.00  0.00           O  
ATOM   3575  CB  VAL B 301     -11.745 -16.478  -4.214  1.00  0.00           C  
ATOM   3576  CG1 VAL B 301     -12.628 -16.354  -2.966  1.00  0.00           C  
ATOM   3577  CG2 VAL B 301     -11.319 -17.942  -4.327  1.00  0.00           C  
ATOM   3578  N   PHE B 302     -12.340 -13.560  -5.402  1.00  0.00           N  
ATOM   3579  CA  PHE B 302     -12.895 -12.208  -5.275  1.00  0.00           C  
ATOM   3580  C   PHE B 302     -13.982 -11.932  -6.321  1.00  0.00           C  
ATOM   3581  O   PHE B 302     -15.039 -11.408  -5.969  1.00  0.00           O  
ATOM   3582  CB  PHE B 302     -11.769 -11.164  -5.350  1.00  0.00           C  
ATOM   3583  CG  PHE B 302     -11.130 -10.847  -4.016  1.00  0.00           C  
ATOM   3584  CD1 PHE B 302     -11.804 -10.031  -3.091  1.00  0.00           C  
ATOM   3585  CD2 PHE B 302      -9.862 -11.360  -3.678  1.00  0.00           C  
ATOM   3586  CE1 PHE B 302     -11.233  -9.739  -1.847  1.00  0.00           C  
ATOM   3587  CE2 PHE B 302      -9.286 -11.071  -2.435  1.00  0.00           C  
ATOM   3588  CZ  PHE B 302      -9.971 -10.259  -1.512  1.00  0.00           C  
ATOM   3589  N   LEU B 303     -13.766 -12.338  -7.574  1.00  0.00           N  
ATOM   3590  CA  LEU B 303     -14.743 -12.187  -8.653  1.00  0.00           C  
ATOM   3591  C   LEU B 303     -16.000 -13.034  -8.403  1.00  0.00           C  
ATOM   3592  O   LEU B 303     -17.112 -12.514  -8.497  1.00  0.00           O  
ATOM   3593  CB  LEU B 303     -14.090 -12.553 -10.000  1.00  0.00           C  
ATOM   3594  CG  LEU B 303     -12.987 -11.588 -10.477  1.00  0.00           C  
ATOM   3595  CD1 LEU B 303     -12.331 -12.157 -11.740  1.00  0.00           C  
ATOM   3596  CD2 LEU B 303     -13.517 -10.198 -10.796  1.00  0.00           C  
ATOM   3597  N   GLU B 304     -15.857 -14.304  -8.006  1.00  0.00           N  
ATOM   3598  CA  GLU B 304     -16.983 -15.190  -7.662  1.00  0.00           C  
ATOM   3599  C   GLU B 304     -17.811 -14.658  -6.488  1.00  0.00           C  
ATOM   3600  O   GLU B 304     -19.034 -14.783  -6.471  1.00  0.00           O  
ATOM   3601  CB  GLU B 304     -16.467 -16.588  -7.311  1.00  0.00           C  
ATOM   3602  CG  GLU B 304     -16.088 -17.418  -8.546  1.00  0.00           C  
ATOM   3603  CD  GLU B 304     -15.575 -18.826  -8.199  1.00  0.00           C  
ATOM   3604  OE1 GLU B 304     -15.357 -19.607  -9.147  1.00  0.00           O  
ATOM   3605  OE2 GLU B 304     -15.412 -19.141  -6.996  1.00  0.00           O  
ATOM   3606  N   ARG B 305     -17.159 -13.987  -5.528  1.00  0.00           N  
ATOM   3607  CA  ARG B 305     -17.806 -13.356  -4.368  1.00  0.00           C  
ATOM   3608  C   ARG B 305     -18.409 -11.973  -4.680  1.00  0.00           C  
ATOM   3609  O   ARG B 305     -18.943 -11.317  -3.780  1.00  0.00           O  
ATOM   3610  CB  ARG B 305     -16.816 -13.322  -3.196  1.00  0.00           C  
ATOM   3611  CG  ARG B 305     -16.453 -14.724  -2.639  1.00  0.00           C  
ATOM   3612  CD  ARG B 305     -17.615 -15.395  -1.880  1.00  0.00           C  
ATOM   3613  NE  ARG B 305     -17.985 -14.635  -0.675  1.00  0.00           N  
ATOM   3614  CZ  ARG B 305     -17.491 -14.759   0.557  1.00  0.00           C  
ATOM   3615  NH1 ARG B 305     -16.625 -15.662   0.885  1.00  0.00           N  
ATOM   3616  NH2 ARG B 305     -17.885 -13.950   1.490  1.00  0.00           N  
ATOM   3617  N   GLY B 306     -18.367 -11.522  -5.931  1.00  0.00           N  
ATOM   3618  CA  GLY B 306     -18.991 -10.275  -6.384  1.00  0.00           C  
ATOM   3619  C   GLY B 306     -18.192  -9.014  -6.044  1.00  0.00           C  
ATOM   3620  O   GLY B 306     -18.792  -7.945  -5.904  1.00  0.00           O  
ATOM   3621  N   TYR B 307     -16.879  -9.122  -5.922  1.00  0.00           N  
ATOM   3622  CA  TYR B 307     -15.970  -7.982  -5.790  1.00  0.00           C  
ATOM   3623  C   TYR B 307     -15.363  -7.613  -7.149  1.00  0.00           C  
ATOM   3624  O   TYR B 307     -15.016  -8.477  -7.947  1.00  0.00           O  
ATOM   3625  CB  TYR B 307     -14.882  -8.268  -4.751  1.00  0.00           C  
ATOM   3626  CG  TYR B 307     -15.402  -8.264  -3.333  1.00  0.00           C  
ATOM   3627  CD1 TYR B 307     -15.392  -7.077  -2.584  1.00  0.00           C  
ATOM   3628  CD2 TYR B 307     -15.955  -9.434  -2.775  1.00  0.00           C  
ATOM   3629  CE1 TYR B 307     -15.939  -7.044  -1.296  1.00  0.00           C  
ATOM   3630  CE2 TYR B 307     -16.513  -9.407  -1.486  1.00  0.00           C  
ATOM   3631  CZ  TYR B 307     -16.518  -8.206  -0.753  1.00  0.00           C  
ATOM   3632  OH  TYR B 307     -17.111  -8.149   0.486  1.00  0.00           O  
ATOM   3633  N   LYS B 308     -15.203  -6.319  -7.405  1.00  0.00           N  
ATOM   3634  CA  LYS B 308     -14.492  -5.837  -8.586  1.00  0.00           C  
ATOM   3635  C   LYS B 308     -12.991  -5.945  -8.372  1.00  0.00           C  
ATOM   3636  O   LYS B 308     -12.461  -5.518  -7.346  1.00  0.00           O  
ATOM   3637  CB  LYS B 308     -14.900  -4.391  -8.902  1.00  0.00           C  
ATOM   3638  CG  LYS B 308     -15.880  -4.305 -10.074  1.00  0.00           C  
ATOM   3639  CD  LYS B 308     -16.288  -2.844 -10.286  1.00  0.00           C  
ATOM   3640  CE  LYS B 308     -17.279  -2.668 -11.431  1.00  0.00           C  
ATOM   3641  NZ  LYS B 308     -17.952  -1.352 -11.323  1.00  0.00           N  
ATOM   3642  N   VAL B 309     -12.302  -6.477  -9.377  1.00  0.00           N  
ATOM   3643  CA  VAL B 309     -10.836  -6.464  -9.459  1.00  0.00           C  
ATOM   3644  C   VAL B 309     -10.448  -5.547 -10.614  1.00  0.00           C  
ATOM   3645  O   VAL B 309     -10.964  -5.702 -11.721  1.00  0.00           O  
ATOM   3646  CB  VAL B 309     -10.274  -7.890  -9.611  1.00  0.00           C  
ATOM   3647  CG1 VAL B 309      -8.750  -7.873  -9.761  1.00  0.00           C  
ATOM   3648  CG2 VAL B 309     -10.619  -8.735  -8.377  1.00  0.00           C  
ATOM   3649  N   VAL B 310      -9.564  -4.583 -10.361  1.00  0.00           N  
ATOM   3650  CA  VAL B 310      -9.078  -3.662 -11.396  1.00  0.00           C  
ATOM   3651  C   VAL B 310      -8.400  -4.455 -12.515  1.00  0.00           C  
ATOM   3652  O   VAL B 310      -7.658  -5.397 -12.237  1.00  0.00           O  
ATOM   3653  CB  VAL B 310      -8.131  -2.604 -10.801  1.00  0.00           C  
ATOM   3654  CG1 VAL B 310      -7.570  -1.660 -11.870  1.00  0.00           C  
ATOM   3655  CG2 VAL B 310      -8.862  -1.741  -9.763  1.00  0.00           C  
ATOM   3656  N   SER B 311      -8.685  -4.105 -13.758  1.00  0.00           N  
ATOM   3657  CA  SER B 311      -8.332  -4.843 -14.986  1.00  0.00           C  
ATOM   3658  C   SER B 311      -8.999  -6.222 -15.151  1.00  0.00           C  
ATOM   3659  O   SER B 311      -8.758  -6.911 -16.140  1.00  0.00           O  
ATOM   3660  CB  SER B 311      -6.811  -4.899 -15.217  1.00  0.00           C  
ATOM   3661  OG  SER B 311      -6.177  -5.854 -14.394  1.00  0.00           O  
ATOM   3662  N   GLY B 312      -9.844  -6.636 -14.213  1.00  0.00           N  
ATOM   3663  CA  GLY B 312     -10.543  -7.925 -14.270  1.00  0.00           C  
ATOM   3664  C   GLY B 312      -9.668  -9.157 -13.992  1.00  0.00           C  
ATOM   3665  O   GLY B 312     -10.151 -10.279 -14.087  1.00  0.00           O  
ATOM   3666  N   GLY B 313      -8.388  -8.956 -13.636  1.00  0.00           N  
ATOM   3667  CA  GLY B 313      -7.449 -10.050 -13.442  1.00  0.00           C  
ATOM   3668  C   GLY B 313      -6.068  -9.609 -12.970  1.00  0.00           C  
ATOM   3669  O   GLY B 313      -5.859  -8.480 -12.539  1.00  0.00           O  
ATOM   3670  N   THR B 314      -5.108 -10.536 -13.052  1.00  0.00           N  
ATOM   3671  CA  THR B 314      -3.692 -10.256 -12.807  1.00  0.00           C  
ATOM   3672  C   THR B 314      -2.793 -11.165 -13.637  1.00  0.00           C  
ATOM   3673  O   THR B 314      -3.079 -12.346 -13.831  1.00  0.00           O  
ATOM   3674  CB  THR B 314      -3.344 -10.348 -11.313  1.00  0.00           C  
ATOM   3675  OG1 THR B 314      -1.999  -9.964 -11.129  1.00  0.00           O  
ATOM   3676  CG2 THR B 314      -3.508 -11.742 -10.718  1.00  0.00           C  
ATOM   3677  N   ASP B 315      -1.654 -10.602 -14.074  1.00  0.00           N  
ATOM   3678  CA  ASP B 315      -0.568 -11.316 -14.757  1.00  0.00           C  
ATOM   3679  C   ASP B 315       0.758 -11.227 -13.992  1.00  0.00           C  
ATOM   3680  O   ASP B 315       1.824 -11.547 -14.512  1.00  0.00           O  
ATOM   3681  CB  ASP B 315      -0.457 -10.822 -16.197  1.00  0.00           C  
ATOM   3682  CG  ASP B 315      -1.656 -11.261 -17.033  1.00  0.00           C  
ATOM   3683  OD1 ASP B 315      -1.971 -12.487 -16.981  1.00  0.00           O  
ATOM   3684  OD2 ASP B 315      -2.231 -10.391 -17.720  1.00  0.00           O  
ATOM   3685  N   ASN B 316       0.699 -10.823 -12.729  1.00  0.00           N  
ATOM   3686  CA  ASN B 316       1.867 -10.749 -11.861  1.00  0.00           C  
ATOM   3687  C   ASN B 316       1.543 -11.193 -10.418  1.00  0.00           C  
ATOM   3688  O   ASN B 316       0.735 -12.115 -10.215  1.00  0.00           O  
ATOM   3689  CB  ASN B 316       2.505  -9.351 -12.052  1.00  0.00           C  
ATOM   3690  CG  ASN B 316       1.668  -8.190 -11.558  1.00  0.00           C  
ATOM   3691  OD1 ASN B 316       1.002  -8.256 -10.541  1.00  0.00           O  
ATOM   3692  ND2 ASN B 316       1.737  -7.058 -12.227  1.00  0.00           N  
ATOM   3693  N   HIS B 317       2.208 -10.610  -9.424  1.00  0.00           N  
ATOM   3694  CA  HIS B 317       2.110 -10.987  -8.012  1.00  0.00           C  
ATOM   3695  C   HIS B 317       1.052 -10.209  -7.222  1.00  0.00           C  
ATOM   3696  O   HIS B 317       0.875 -10.484  -6.031  1.00  0.00           O  
ATOM   3697  CB  HIS B 317       3.488 -10.791  -7.372  1.00  0.00           C  
ATOM   3698  CG  HIS B 317       3.954  -9.357  -7.354  1.00  0.00           C  
ATOM   3699  ND1 HIS B 317       4.268  -8.579  -8.451  1.00  0.00           N  
ATOM   3700  CD2 HIS B 317       4.150  -8.573  -6.239  1.00  0.00           C  
ATOM   3701  CE1 HIS B 317       4.647  -7.368  -8.009  1.00  0.00           C  
ATOM   3702  NE2 HIS B 317       4.585  -7.341  -6.676  1.00  0.00           N  
ATOM   3703  N   LEU B 318       0.399  -9.216  -7.827  1.00  0.00           N  
ATOM   3704  CA  LEU B 318      -0.520  -8.314  -7.141  1.00  0.00           C  
ATOM   3705  C   LEU B 318      -1.792  -8.048  -7.951  1.00  0.00           C  
ATOM   3706  O   LEU B 318      -1.849  -8.273  -9.157  1.00  0.00           O  
ATOM   3707  CB  LEU B 318       0.219  -7.019  -6.727  1.00  0.00           C  
ATOM   3708  CG  LEU B 318       0.651  -6.060  -7.858  1.00  0.00           C  
ATOM   3709  CD1 LEU B 318      -0.469  -5.168  -8.388  1.00  0.00           C  
ATOM   3710  CD2 LEU B 318       1.738  -5.115  -7.337  1.00  0.00           C  
ATOM   3711  N   PHE B 319      -2.800  -7.531  -7.256  1.00  0.00           N  
ATOM   3712  CA  PHE B 319      -4.022  -6.993  -7.837  1.00  0.00           C  
ATOM   3713  C   PHE B 319      -4.631  -5.936  -6.912  1.00  0.00           C  
ATOM   3714  O   PHE B 319      -4.254  -5.823  -5.748  1.00  0.00           O  
ATOM   3715  CB  PHE B 319      -5.000  -8.138  -8.138  1.00  0.00           C  
ATOM   3716  CG  PHE B 319      -5.403  -8.965  -6.936  1.00  0.00           C  
ATOM   3717  CD1 PHE B 319      -4.591 -10.040  -6.511  1.00  0.00           C  
ATOM   3718  CD2 PHE B 319      -6.600  -8.692  -6.249  1.00  0.00           C  
ATOM   3719  CE1 PHE B 319      -4.982 -10.824  -5.417  1.00  0.00           C  
ATOM   3720  CE2 PHE B 319      -6.990  -9.480  -5.158  1.00  0.00           C  
ATOM   3721  CZ  PHE B 319      -6.180 -10.549  -4.748  1.00  0.00           C  
ATOM   3722  N   LEU B 320      -5.562  -5.156  -7.451  1.00  0.00           N  
ATOM   3723  CA  LEU B 320      -6.331  -4.163  -6.711  1.00  0.00           C  
ATOM   3724  C   LEU B 320      -7.789  -4.615  -6.621  1.00  0.00           C  
ATOM   3725  O   LEU B 320      -8.394  -4.941  -7.642  1.00  0.00           O  
ATOM   3726  CB  LEU B 320      -6.231  -2.790  -7.391  1.00  0.00           C  
ATOM   3727  CG  LEU B 320      -4.821  -2.185  -7.435  1.00  0.00           C  
ATOM   3728  CD1 LEU B 320      -4.826  -0.891  -8.248  1.00  0.00           C  
ATOM   3729  CD2 LEU B 320      -4.307  -1.853  -6.031  1.00  0.00           C  
ATOM   3730  N   VAL B 321      -8.355  -4.592  -5.422  1.00  0.00           N  
ATOM   3731  CA  VAL B 321      -9.791  -4.771  -5.200  1.00  0.00           C  
ATOM   3732  C   VAL B 321     -10.435  -3.391  -5.130  1.00  0.00           C  
ATOM   3733  O   VAL B 321     -10.062  -2.588  -4.267  1.00  0.00           O  
ATOM   3734  CB  VAL B 321     -10.091  -5.598  -3.931  1.00  0.00           C  
ATOM   3735  CG1 VAL B 321     -11.585  -5.892  -3.805  1.00  0.00           C  
ATOM   3736  CG2 VAL B 321      -9.344  -6.934  -3.946  1.00  0.00           C  
ATOM   3737  N   ASP B 322     -11.364  -3.119  -6.038  1.00  0.00           N  
ATOM   3738  CA  ASP B 322     -12.164  -1.898  -6.076  1.00  0.00           C  
ATOM   3739  C   ASP B 322     -13.409  -2.081  -5.197  1.00  0.00           C  
ATOM   3740  O   ASP B 322     -14.206  -3.000  -5.405  1.00  0.00           O  
ATOM   3741  CB  ASP B 322     -12.502  -1.571  -7.537  1.00  0.00           C  
ATOM   3742  CG  ASP B 322     -13.287  -0.266  -7.742  1.00  0.00           C  
ATOM   3743  OD1 ASP B 322     -13.860   0.253  -6.760  1.00  0.00           O  
ATOM   3744  OD2 ASP B 322     -13.332   0.191  -8.896  1.00  0.00           O  
ATOM   3745  N   LEU B 323     -13.555  -1.214  -4.199  1.00  0.00           N  
ATOM   3746  CA  LEU B 323     -14.604  -1.270  -3.188  1.00  0.00           C  
ATOM   3747  C   LEU B 323     -15.680  -0.194  -3.374  1.00  0.00           C  
ATOM   3748  O   LEU B 323     -16.575  -0.096  -2.538  1.00  0.00           O  
ATOM   3749  CB  LEU B 323     -13.961  -1.194  -1.793  1.00  0.00           C  
ATOM   3750  CG  LEU B 323     -12.961  -2.323  -1.458  1.00  0.00           C  
ATOM   3751  CD1 LEU B 323     -12.332  -2.054  -0.097  1.00  0.00           C  
ATOM   3752  CD2 LEU B 323     -13.647  -3.694  -1.404  1.00  0.00           C  
ATOM   3753  N   VAL B 324     -15.624   0.596  -4.453  1.00  0.00           N  
ATOM   3754  CA  VAL B 324     -16.578   1.692  -4.720  1.00  0.00           C  
ATOM   3755  C   VAL B 324     -18.016   1.175  -4.705  1.00  0.00           C  
ATOM   3756  O   VAL B 324     -18.843   1.682  -3.944  1.00  0.00           O  
ATOM   3757  CB  VAL B 324     -16.256   2.389  -6.054  1.00  0.00           C  
ATOM   3758  CG1 VAL B 324     -17.314   3.438  -6.423  1.00  0.00           C  
ATOM   3759  CG2 VAL B 324     -14.918   3.121  -5.988  1.00  0.00           C  
ATOM   3760  N   ASP B 325     -18.301   0.104  -5.444  1.00  0.00           N  
ATOM   3761  CA  ASP B 325     -19.638  -0.496  -5.543  1.00  0.00           C  
ATOM   3762  C   ASP B 325     -20.125  -1.146  -4.228  1.00  0.00           C  
ATOM   3763  O   ASP B 325     -21.304  -1.463  -4.081  1.00  0.00           O  
ATOM   3764  CB  ASP B 325     -19.647  -1.559  -6.659  1.00  0.00           C  
ATOM   3765  CG  ASP B 325     -19.420  -1.045  -8.087  1.00  0.00           C  
ATOM   3766  OD1 ASP B 325     -19.360   0.175  -8.327  1.00  0.00           O  
ATOM   3767  OD2 ASP B 325     -19.291  -1.899  -8.987  1.00  0.00           O  
ATOM   3768  N   LYS B 326     -19.222  -1.359  -3.266  1.00  0.00           N  
ATOM   3769  CA  LYS B 326     -19.528  -1.898  -1.932  1.00  0.00           C  
ATOM   3770  C   LYS B 326     -19.751  -0.804  -0.887  1.00  0.00           C  
ATOM   3771  O   LYS B 326     -20.091  -1.128   0.248  1.00  0.00           O  
ATOM   3772  CB  LYS B 326     -18.424  -2.871  -1.490  1.00  0.00           C  
ATOM   3773  CG  LYS B 326     -18.260  -4.091  -2.408  1.00  0.00           C  
ATOM   3774  CD  LYS B 326     -19.471  -5.029  -2.358  1.00  0.00           C  
ATOM   3775  CE  LYS B 326     -19.166  -6.274  -3.188  1.00  0.00           C  
ATOM   3776  NZ  LYS B 326     -20.167  -7.346  -3.006  1.00  0.00           N  
ATOM   3777  N   ASN B 327     -19.579   0.467  -1.253  1.00  0.00           N  
ATOM   3778  CA  ASN B 327     -19.666   1.609  -0.343  1.00  0.00           C  
ATOM   3779  C   ASN B 327     -18.681   1.500   0.841  1.00  0.00           C  
ATOM   3780  O   ASN B 327     -18.959   1.964   1.942  1.00  0.00           O  
ATOM   3781  CB  ASN B 327     -21.142   1.841   0.035  1.00  0.00           C  
ATOM   3782  CG  ASN B 327     -21.636   3.260  -0.182  1.00  0.00           C  
ATOM   3783  OD1 ASN B 327     -20.927   4.185  -0.508  1.00  0.00           O  
ATOM   3784  ND2 ASN B 327     -22.932   3.466  -0.019  1.00  0.00           N  
ATOM   3785  N   LEU B 328     -17.529   0.861   0.602  1.00  0.00           N  
ATOM   3786  CA  LEU B 328     -16.446   0.693   1.567  1.00  0.00           C  
ATOM   3787  C   LEU B 328     -15.239   1.532   1.156  1.00  0.00           C  
ATOM   3788  O   LEU B 328     -14.916   1.671  -0.027  1.00  0.00           O  
ATOM   3789  CB  LEU B 328     -16.057  -0.788   1.679  1.00  0.00           C  
ATOM   3790  CG  LEU B 328     -17.145  -1.706   2.256  1.00  0.00           C  
ATOM   3791  CD1 LEU B 328     -16.654  -3.155   2.236  1.00  0.00           C  
ATOM   3792  CD2 LEU B 328     -17.504  -1.347   3.694  1.00  0.00           C  
ATOM   3793  N   THR B 329     -14.529   2.066   2.142  1.00  0.00           N  
ATOM   3794  CA  THR B 329     -13.247   2.728   1.908  1.00  0.00           C  
ATOM   3795  C   THR B 329     -12.084   1.755   2.076  1.00  0.00           C  
ATOM   3796  O   THR B 329     -12.150   0.819   2.875  1.00  0.00           O  
ATOM   3797  CB  THR B 329     -13.062   3.970   2.798  1.00  0.00           C  
ATOM   3798  OG1 THR B 329     -12.928   3.608   4.149  1.00  0.00           O  
ATOM   3799  CG2 THR B 329     -14.215   4.954   2.681  1.00  0.00           C  
ATOM   3800  N   GLY B 330     -10.970   2.002   1.378  1.00  0.00           N  
ATOM   3801  CA  GLY B 330      -9.745   1.230   1.578  1.00  0.00           C  
ATOM   3802  C   GLY B 330      -9.202   1.340   3.008  1.00  0.00           C  
ATOM   3803  O   GLY B 330      -8.699   0.363   3.554  1.00  0.00           O  
ATOM   3804  N   LYS B 331      -9.382   2.499   3.641  1.00  0.00           N  
ATOM   3805  CA  LYS B 331      -9.014   2.718   5.055  1.00  0.00           C  
ATOM   3806  C   LYS B 331      -9.811   1.834   6.011  1.00  0.00           C  
ATOM   3807  O   LYS B 331      -9.277   1.368   7.008  1.00  0.00           O  
ATOM   3808  CB  LYS B 331      -9.222   4.210   5.380  1.00  0.00           C  
ATOM   3809  CG  LYS B 331      -8.773   4.614   6.801  1.00  0.00           C  
ATOM   3810  CD  LYS B 331      -9.023   6.108   7.010  1.00  0.00           C  
ATOM   3811  CE  LYS B 331      -8.595   6.591   8.403  1.00  0.00           C  
ATOM   3812  NZ  LYS B 331      -8.869   8.042   8.577  1.00  0.00           N  
ATOM   3813  N   GLU B 332     -11.076   1.633   5.723  1.00  0.00           N  
ATOM   3814  CA  GLU B 332     -11.973   0.796   6.516  1.00  0.00           C  
ATOM   3815  C   GLU B 332     -11.679  -0.696   6.312  1.00  0.00           C  
ATOM   3816  O   GLU B 332     -11.511  -1.417   7.289  1.00  0.00           O  
ATOM   3817  CB  GLU B 332     -13.395   1.167   6.106  1.00  0.00           C  
ATOM   3818  CG  GLU B 332     -14.470   0.390   6.848  1.00  0.00           C  
ATOM   3819  CD  GLU B 332     -15.863   0.843   6.378  1.00  0.00           C  
ATOM   3820  OE1 GLU B 332     -16.816   0.609   7.138  1.00  0.00           O  
ATOM   3821  OE2 GLU B 332     -15.963   1.447   5.285  1.00  0.00           O  
ATOM   3822  N   ALA B 333     -11.535  -1.125   5.049  1.00  0.00           N  
ATOM   3823  CA  ALA B 333     -11.207  -2.500   4.703  1.00  0.00           C  
ATOM   3824  C   ALA B 333      -9.859  -2.948   5.301  1.00  0.00           C  
ATOM   3825  O   ALA B 333      -9.787  -3.994   5.932  1.00  0.00           O  
ATOM   3826  CB  ALA B 333     -11.213  -2.619   3.183  1.00  0.00           C  
ATOM   3827  N   ASP B 334      -8.821  -2.115   5.176  1.00  0.00           N  
ATOM   3828  CA  ASP B 334      -7.503  -2.334   5.782  1.00  0.00           C  
ATOM   3829  C   ASP B 334      -7.609  -2.553   7.300  1.00  0.00           C  
ATOM   3830  O   ASP B 334      -7.094  -3.524   7.845  1.00  0.00           O  
ATOM   3831  CB  ASP B 334      -6.628  -1.117   5.448  1.00  0.00           C  
ATOM   3832  CG  ASP B 334      -5.227  -1.127   6.070  1.00  0.00           C  
ATOM   3833  OD1 ASP B 334      -4.682  -2.218   6.287  1.00  0.00           O  
ATOM   3834  OD2 ASP B 334      -4.698  -0.013   6.300  1.00  0.00           O  
ATOM   3835  N   ALA B 335      -8.358  -1.697   7.987  1.00  0.00           N  
ATOM   3836  CA  ALA B 335      -8.512  -1.808   9.430  1.00  0.00           C  
ATOM   3837  C   ALA B 335      -9.312  -3.055   9.862  1.00  0.00           C  
ATOM   3838  O   ALA B 335      -8.961  -3.681  10.860  1.00  0.00           O  
ATOM   3839  CB  ALA B 335      -9.155  -0.522   9.942  1.00  0.00           C  
ATOM   3840  N   ALA B 336     -10.370  -3.422   9.143  1.00  0.00           N  
ATOM   3841  CA  ALA B 336     -11.166  -4.606   9.453  1.00  0.00           C  
ATOM   3842  C   ALA B 336     -10.376  -5.902   9.220  1.00  0.00           C  
ATOM   3843  O   ALA B 336     -10.323  -6.762  10.097  1.00  0.00           O  
ATOM   3844  CB  ALA B 336     -12.449  -4.564   8.630  1.00  0.00           C  
ATOM   3845  N   LEU B 337      -9.681  -6.010   8.083  1.00  0.00           N  
ATOM   3846  CA  LEU B 337      -8.804  -7.143   7.781  1.00  0.00           C  
ATOM   3847  C   LEU B 337      -7.653  -7.238   8.791  1.00  0.00           C  
ATOM   3848  O   LEU B 337      -7.367  -8.321   9.284  1.00  0.00           O  
ATOM   3849  CB  LEU B 337      -8.286  -7.001   6.340  1.00  0.00           C  
ATOM   3850  CG  LEU B 337      -9.359  -7.216   5.251  1.00  0.00           C  
ATOM   3851  CD1 LEU B 337      -8.824  -6.770   3.894  1.00  0.00           C  
ATOM   3852  CD2 LEU B 337      -9.766  -8.694   5.136  1.00  0.00           C  
ATOM   3853  N   GLY B 338      -7.061  -6.106   9.171  1.00  0.00           N  
ATOM   3854  CA  GLY B 338      -6.016  -6.051  10.193  1.00  0.00           C  
ATOM   3855  C   GLY B 338      -6.449  -6.618  11.543  1.00  0.00           C  
ATOM   3856  O   GLY B 338      -5.679  -7.307  12.208  1.00  0.00           O  
ATOM   3857  N   ARG B 339      -7.710  -6.427  11.938  1.00  0.00           N  
ATOM   3858  CA  ARG B 339      -8.270  -7.023  13.165  1.00  0.00           C  
ATOM   3859  C   ARG B 339      -8.470  -8.541  13.074  1.00  0.00           C  
ATOM   3860  O   ARG B 339      -8.486  -9.206  14.110  1.00  0.00           O  
ATOM   3861  CB  ARG B 339      -9.582  -6.340  13.550  1.00  0.00           C  
ATOM   3862  CG  ARG B 339      -9.328  -4.884  13.970  1.00  0.00           C  
ATOM   3863  CD  ARG B 339     -10.555  -4.237  14.583  1.00  0.00           C  
ATOM   3864  NE  ARG B 339     -10.792  -4.804  15.925  1.00  0.00           N  
ATOM   3865  CZ  ARG B 339     -11.889  -5.399  16.337  1.00  0.00           C  
ATOM   3866  NH1 ARG B 339     -12.962  -5.459  15.620  1.00  0.00           N  
ATOM   3867  NH2 ARG B 339     -11.925  -5.966  17.501  1.00  0.00           N  
ATOM   3868  N   ALA B 340      -8.546  -9.085  11.864  1.00  0.00           N  
ATOM   3869  CA  ALA B 340      -8.528 -10.520  11.604  1.00  0.00           C  
ATOM   3870  C   ALA B 340      -7.096 -11.070  11.379  1.00  0.00           C  
ATOM   3871  O   ALA B 340      -6.946 -12.175  10.872  1.00  0.00           O  
ATOM   3872  CB  ALA B 340      -9.466 -10.813  10.432  1.00  0.00           C  
ATOM   3873  N   ASN B 341      -6.053 -10.300  11.720  1.00  0.00           N  
ATOM   3874  CA  ASN B 341      -4.643 -10.617  11.473  1.00  0.00           C  
ATOM   3875  C   ASN B 341      -4.289 -10.781   9.975  1.00  0.00           C  
ATOM   3876  O   ASN B 341      -3.358 -11.502   9.631  1.00  0.00           O  
ATOM   3877  CB  ASN B 341      -4.187 -11.789  12.358  1.00  0.00           C  
ATOM   3878  CG  ASN B 341      -3.924 -11.434  13.810  1.00  0.00           C  
ATOM   3879  OD1 ASN B 341      -4.426 -10.473  14.378  1.00  0.00           O  
ATOM   3880  ND2 ASN B 341      -3.101 -12.214  14.466  1.00  0.00           N  
ATOM   3881  N   ILE B 342      -5.000 -10.099   9.075  1.00  0.00           N  
ATOM   3882  CA  ILE B 342      -4.705 -10.074   7.636  1.00  0.00           C  
ATOM   3883  C   ILE B 342      -4.208  -8.670   7.278  1.00  0.00           C  
ATOM   3884  O   ILE B 342      -4.981  -7.713   7.296  1.00  0.00           O  
ATOM   3885  CB  ILE B 342      -5.922 -10.497   6.800  1.00  0.00           C  
ATOM   3886  CG1 ILE B 342      -6.420 -11.910   7.181  1.00  0.00           C  
ATOM   3887  CG2 ILE B 342      -5.569 -10.446   5.302  1.00  0.00           C  
ATOM   3888  CD1 ILE B 342      -7.770 -12.292   6.563  1.00  0.00           C  
ATOM   3889  N   THR B 343      -2.936  -8.552   6.935  1.00  0.00           N  
ATOM   3890  CA  THR B 343      -2.293  -7.268   6.653  1.00  0.00           C  
ATOM   3891  C   THR B 343      -2.283  -6.980   5.158  1.00  0.00           C  
ATOM   3892  O   THR B 343      -1.628  -7.656   4.373  1.00  0.00           O  
ATOM   3893  CB  THR B 343      -0.874  -7.215   7.242  1.00  0.00           C  
ATOM   3894  OG1 THR B 343      -0.892  -7.608   8.589  1.00  0.00           O  
ATOM   3895  CG2 THR B 343      -0.311  -5.793   7.227  1.00  0.00           C  
ATOM   3896  N   VAL B 344      -3.003  -5.926   4.763  1.00  0.00           N  
ATOM   3897  CA  VAL B 344      -3.017  -5.354   3.407  1.00  0.00           C  
ATOM   3898  C   VAL B 344      -2.609  -3.877   3.468  1.00  0.00           C  
ATOM   3899  O   VAL B 344      -2.282  -3.351   4.533  1.00  0.00           O  
ATOM   3900  CB  VAL B 344      -4.389  -5.535   2.725  1.00  0.00           C  
ATOM   3901  CG1 VAL B 344      -4.762  -7.007   2.571  1.00  0.00           C  
ATOM   3902  CG2 VAL B 344      -5.518  -4.805   3.457  1.00  0.00           C  
ATOM   3903  N   ASN B 345      -2.655  -3.171   2.348  1.00  0.00           N  
ATOM   3904  CA  ASN B 345      -2.610  -1.713   2.370  1.00  0.00           C  
ATOM   3905  C   ASN B 345      -3.764  -1.117   1.555  1.00  0.00           C  
ATOM   3906  O   ASN B 345      -4.072  -1.598   0.459  1.00  0.00           O  
ATOM   3907  CB  ASN B 345      -1.216  -1.210   1.936  1.00  0.00           C  
ATOM   3908  CG  ASN B 345      -0.943  -1.400   0.462  1.00  0.00           C  
ATOM   3909  OD1 ASN B 345      -0.326  -2.360   0.023  1.00  0.00           O  
ATOM   3910  ND2 ASN B 345      -1.334  -0.456  -0.367  1.00  0.00           N  
ATOM   3911  N   LYS B 346      -4.356  -0.038   2.059  1.00  0.00           N  
ATOM   3912  CA  LYS B 346      -5.262   0.786   1.267  1.00  0.00           C  
ATOM   3913  C   LYS B 346      -4.551   1.321   0.019  1.00  0.00           C  
ATOM   3914  O   LYS B 346      -3.366   1.662   0.080  1.00  0.00           O  
ATOM   3915  CB  LYS B 346      -5.887   1.909   2.125  1.00  0.00           C  
ATOM   3916  CG  LYS B 346      -4.905   2.968   2.620  1.00  0.00           C  
ATOM   3917  CD  LYS B 346      -5.632   4.086   3.367  1.00  0.00           C  
ATOM   3918  CE  LYS B 346      -4.684   5.213   3.775  1.00  0.00           C  
ATOM   3919  NZ  LYS B 346      -3.815   4.817   4.910  1.00  0.00           N  
ATOM   3920  N   ASN B 347      -5.265   1.400  -1.098  1.00  0.00           N  
ATOM   3921  CA  ASN B 347      -4.706   1.849  -2.363  1.00  0.00           C  
ATOM   3922  C   ASN B 347      -5.781   2.566  -3.196  1.00  0.00           C  
ATOM   3923  O   ASN B 347      -6.894   2.057  -3.315  1.00  0.00           O  
ATOM   3924  CB  ASN B 347      -4.130   0.633  -3.105  1.00  0.00           C  
ATOM   3925  CG  ASN B 347      -3.057   1.036  -4.095  1.00  0.00           C  
ATOM   3926  OD1 ASN B 347      -1.873   0.965  -3.818  1.00  0.00           O  
ATOM   3927  ND2 ASN B 347      -3.441   1.477  -5.268  1.00  0.00           N  
ATOM   3928  N   SER B 348      -5.433   3.710  -3.779  1.00  0.00           N  
ATOM   3929  CA  SER B 348      -6.313   4.364  -4.736  1.00  0.00           C  
ATOM   3930  C   SER B 348      -6.578   3.450  -5.938  1.00  0.00           C  
ATOM   3931  O   SER B 348      -5.706   2.691  -6.362  1.00  0.00           O  
ATOM   3932  CB  SER B 348      -5.728   5.698  -5.210  1.00  0.00           C  
ATOM   3933  OG  SER B 348      -5.563   6.580  -4.113  1.00  0.00           O  
ATOM   3934  N   VAL B 349      -7.794   3.534  -6.469  1.00  0.00           N  
ATOM   3935  CA  VAL B 349      -8.223   2.844  -7.689  1.00  0.00           C  
ATOM   3936  C   VAL B 349      -8.352   3.856  -8.839  1.00  0.00           C  
ATOM   3937  O   VAL B 349      -8.374   5.063  -8.580  1.00  0.00           O  
ATOM   3938  CB  VAL B 349      -9.518   2.050  -7.456  1.00  0.00           C  
ATOM   3939  CG1 VAL B 349      -9.306   0.952  -6.408  1.00  0.00           C  
ATOM   3940  CG2 VAL B 349     -10.699   2.926  -7.031  1.00  0.00           C  
ATOM   3941  N   PRO B 350      -8.418   3.422 -10.109  1.00  0.00           N  
ATOM   3942  CA  PRO B 350      -8.679   4.328 -11.220  1.00  0.00           C  
ATOM   3943  C   PRO B 350      -9.982   5.112 -11.008  1.00  0.00           C  
ATOM   3944  O   PRO B 350     -11.018   4.527 -10.707  1.00  0.00           O  
ATOM   3945  CB  PRO B 350      -8.730   3.448 -12.471  1.00  0.00           C  
ATOM   3946  CG  PRO B 350      -7.873   2.240 -12.076  1.00  0.00           C  
ATOM   3947  CD  PRO B 350      -8.186   2.075 -10.596  1.00  0.00           C  
ATOM   3948  N   ASN B 351      -9.929   6.441 -11.183  1.00  0.00           N  
ATOM   3949  CA  ASN B 351     -11.052   7.347 -10.937  1.00  0.00           C  
ATOM   3950  C   ASN B 351     -11.598   7.278  -9.495  1.00  0.00           C  
ATOM   3951  O   ASN B 351     -12.805   7.366  -9.281  1.00  0.00           O  
ATOM   3952  CB  ASN B 351     -12.137   7.164 -12.015  1.00  0.00           C  
ATOM   3953  CG  ASN B 351     -11.592   7.288 -13.423  1.00  0.00           C  
ATOM   3954  OD1 ASN B 351     -10.880   8.211 -13.758  1.00  0.00           O  
ATOM   3955  ND2 ASN B 351     -11.904   6.343 -14.281  1.00  0.00           N  
ATOM   3956  N   ASP B 352     -10.718   7.104  -8.507  1.00  0.00           N  
ATOM   3957  CA  ASP B 352     -11.088   7.010  -7.097  1.00  0.00           C  
ATOM   3958  C   ASP B 352     -11.850   8.264  -6.628  1.00  0.00           C  
ATOM   3959  O   ASP B 352     -11.297   9.365  -6.672  1.00  0.00           O  
ATOM   3960  CB  ASP B 352      -9.829   6.773  -6.255  1.00  0.00           C  
ATOM   3961  CG  ASP B 352     -10.141   6.203  -4.859  1.00  0.00           C  
ATOM   3962  OD1 ASP B 352     -11.144   6.611  -4.243  1.00  0.00           O  
ATOM   3963  OD2 ASP B 352      -9.391   5.323  -4.396  1.00  0.00           O  
ATOM   3964  N   PRO B 353     -13.092   8.127  -6.141  1.00  0.00           N  
ATOM   3965  CA  PRO B 353     -13.861   9.265  -5.632  1.00  0.00           C  
ATOM   3966  C   PRO B 353     -13.372   9.753  -4.260  1.00  0.00           C  
ATOM   3967  O   PRO B 353     -13.832  10.785  -3.776  1.00  0.00           O  
ATOM   3968  CB  PRO B 353     -15.304   8.752  -5.575  1.00  0.00           C  
ATOM   3969  CG  PRO B 353     -15.137   7.262  -5.292  1.00  0.00           C  
ATOM   3970  CD  PRO B 353     -13.879   6.905  -6.085  1.00  0.00           C  
ATOM   3971  N   LYS B 354     -12.459   9.027  -3.606  1.00  0.00           N  
ATOM   3972  CA  LYS B 354     -11.900   9.353  -2.292  1.00  0.00           C  
ATOM   3973  C   LYS B 354     -10.476   9.900  -2.415  1.00  0.00           C  
ATOM   3974  O   LYS B 354      -9.751   9.623  -3.364  1.00  0.00           O  
ATOM   3975  CB  LYS B 354     -11.960   8.135  -1.360  1.00  0.00           C  
ATOM   3976  CG  LYS B 354     -13.358   7.524  -1.168  1.00  0.00           C  
ATOM   3977  CD  LYS B 354     -14.352   8.504  -0.552  1.00  0.00           C  
ATOM   3978  CE  LYS B 354     -15.688   7.804  -0.342  1.00  0.00           C  
ATOM   3979  NZ  LYS B 354     -16.725   8.730   0.177  1.00  0.00           N  
ATOM   3980  N   SER B 355     -10.062  10.650  -1.403  1.00  0.00           N  
ATOM   3981  CA  SER B 355      -8.697  11.160  -1.328  1.00  0.00           C  
ATOM   3982  C   SER B 355      -7.675  10.024  -1.117  1.00  0.00           C  
ATOM   3983  O   SER B 355      -8.018   8.972  -0.577  1.00  0.00           O  
ATOM   3984  CB  SER B 355      -8.581  12.208  -0.218  1.00  0.00           C  
ATOM   3985  OG  SER B 355      -8.482  11.610   1.057  1.00  0.00           O  
ATOM   3986  N   PRO B 356      -6.385  10.250  -1.429  1.00  0.00           N  
ATOM   3987  CA  PRO B 356      -5.318   9.267  -1.199  1.00  0.00           C  
ATOM   3988  C   PRO B 356      -5.135   8.840   0.268  1.00  0.00           C  
ATOM   3989  O   PRO B 356      -4.516   7.817   0.541  1.00  0.00           O  
ATOM   3990  CB  PRO B 356      -4.044   9.929  -1.735  1.00  0.00           C  
ATOM   3991  CG  PRO B 356      -4.556  10.925  -2.771  1.00  0.00           C  
ATOM   3992  CD  PRO B 356      -5.874  11.394  -2.165  1.00  0.00           C  
ATOM   3993  N   PHE B 357      -5.674   9.608   1.233  1.00  0.00           N  
ATOM   3994  CA  PHE B 357      -5.637   9.267   2.663  1.00  0.00           C  
ATOM   3995  C   PHE B 357      -6.709   8.252   3.070  1.00  0.00           C  
ATOM   3996  O   PHE B 357      -6.584   7.598   4.111  1.00  0.00           O  
ATOM   3997  CB  PHE B 357      -5.791  10.546   3.486  1.00  0.00           C  
ATOM   3998  CG  PHE B 357      -4.694  11.559   3.267  1.00  0.00           C  
ATOM   3999  CD1 PHE B 357      -3.402  11.303   3.763  1.00  0.00           C  
ATOM   4000  CD2 PHE B 357      -4.948  12.751   2.576  1.00  0.00           C  
ATOM   4001  CE1 PHE B 357      -2.373  12.243   3.564  1.00  0.00           C  
ATOM   4002  CE2 PHE B 357      -3.925  13.694   2.374  1.00  0.00           C  
ATOM   4003  CZ  PHE B 357      -2.634  13.441   2.874  1.00  0.00           C  
ATOM   4004  N   VAL B 358      -7.766   8.123   2.280  1.00  0.00           N  
ATOM   4005  CA  VAL B 358      -8.917   7.255   2.544  1.00  0.00           C  
ATOM   4006  C   VAL B 358      -8.957   6.101   1.549  1.00  0.00           C  
ATOM   4007  O   VAL B 358      -8.973   4.941   1.962  1.00  0.00           O  
ATOM   4008  CB  VAL B 358     -10.226   8.071   2.529  1.00  0.00           C  
ATOM   4009  CG1 VAL B 358     -11.442   7.202   2.819  1.00  0.00           C  
ATOM   4010  CG2 VAL B 358     -10.196   9.182   3.591  1.00  0.00           C  
ATOM   4011  N   THR B 359      -8.916   6.417   0.252  1.00  0.00           N  
ATOM   4012  CA  THR B 359      -8.980   5.506  -0.906  1.00  0.00           C  
ATOM   4013  C   THR B 359     -10.299   4.711  -0.994  1.00  0.00           C  
ATOM   4014  O   THR B 359     -11.062   4.638  -0.032  1.00  0.00           O  
ATOM   4015  CB  THR B 359      -7.761   4.557  -0.994  1.00  0.00           C  
ATOM   4016  OG1 THR B 359      -7.845   3.536  -0.035  1.00  0.00           O  
ATOM   4017  CG2 THR B 359      -6.427   5.268  -0.797  1.00  0.00           C  
ATOM   4018  N   SER B 360     -10.545   4.078  -2.143  1.00  0.00           N  
ATOM   4019  CA  SER B 360     -11.683   3.195  -2.388  1.00  0.00           C  
ATOM   4020  C   SER B 360     -11.246   1.774  -2.752  1.00  0.00           C  
ATOM   4021  O   SER B 360     -11.993   1.032  -3.396  1.00  0.00           O  
ATOM   4022  CB  SER B 360     -12.600   3.778  -3.470  1.00  0.00           C  
ATOM   4023  OG  SER B 360     -12.977   5.099  -3.132  1.00  0.00           O  
ATOM   4024  N   GLY B 361     -10.035   1.368  -2.351  1.00  0.00           N  
ATOM   4025  CA  GLY B 361      -9.513   0.060  -2.689  1.00  0.00           C  
ATOM   4026  C   GLY B 361      -8.443  -0.453  -1.734  1.00  0.00           C  
ATOM   4027  O   GLY B 361      -7.934   0.261  -0.871  1.00  0.00           O  
ATOM   4028  N   ILE B 362      -8.090  -1.727  -1.922  1.00  0.00           N  
ATOM   4029  CA  ILE B 362      -6.948  -2.370  -1.275  1.00  0.00           C  
ATOM   4030  C   ILE B 362      -6.052  -3.015  -2.327  1.00  0.00           C  
ATOM   4031  O   ILE B 362      -6.529  -3.554  -3.326  1.00  0.00           O  
ATOM   4032  CB  ILE B 362      -7.375  -3.379  -0.185  1.00  0.00           C  
ATOM   4033  CG1 ILE B 362      -8.281  -4.500  -0.746  1.00  0.00           C  
ATOM   4034  CG2 ILE B 362      -8.031  -2.636   0.982  1.00  0.00           C  
ATOM   4035  CD1 ILE B 362      -8.613  -5.613   0.253  1.00  0.00           C  
ATOM   4036  N   ARG B 363      -4.745  -2.990  -2.091  1.00  0.00           N  
ATOM   4037  CA  ARG B 363      -3.766  -3.744  -2.868  1.00  0.00           C  
ATOM   4038  C   ARG B 363      -3.440  -5.038  -2.143  1.00  0.00           C  
ATOM   4039  O   ARG B 363      -3.101  -5.019  -0.961  1.00  0.00           O  
ATOM   4040  CB  ARG B 363      -2.518  -2.892  -3.118  1.00  0.00           C  
ATOM   4041  CG  ARG B 363      -1.541  -3.572  -4.085  1.00  0.00           C  
ATOM   4042  CD  ARG B 363      -0.273  -2.737  -4.288  1.00  0.00           C  
ATOM   4043  NE  ARG B 363       0.511  -2.667  -3.054  1.00  0.00           N  
ATOM   4044  CZ  ARG B 363       1.644  -2.012  -2.869  1.00  0.00           C  
ATOM   4045  NH1 ARG B 363       2.203  -1.337  -3.821  1.00  0.00           N  
ATOM   4046  NH2 ARG B 363       2.227  -2.045  -1.700  1.00  0.00           N  
ATOM   4047  N   VAL B 364      -3.481  -6.150  -2.882  1.00  0.00           N  
ATOM   4048  CA  VAL B 364      -3.176  -7.499  -2.384  1.00  0.00           C  
ATOM   4049  C   VAL B 364      -2.010  -8.067  -3.179  1.00  0.00           C  
ATOM   4050  O   VAL B 364      -1.984  -7.961  -4.405  1.00  0.00           O  
ATOM   4051  CB  VAL B 364      -4.414  -8.406  -2.491  1.00  0.00           C  
ATOM   4052  CG1 VAL B 364      -4.139  -9.801  -1.921  1.00  0.00           C  
ATOM   4053  CG2 VAL B 364      -5.608  -7.814  -1.728  1.00  0.00           C  
ATOM   4054  N   GLY B 365      -1.037  -8.681  -2.496  1.00  0.00           N  
ATOM   4055  CA  GLY B 365       0.101  -9.335  -3.138  1.00  0.00           C  
ATOM   4056  C   GLY B 365       0.472 -10.646  -2.457  1.00  0.00           C  
ATOM   4057  O   GLY B 365       0.418 -10.769  -1.235  1.00  0.00           O  
ATOM   4058  N   THR B 366       0.879 -11.624  -3.248  1.00  0.00           N  
ATOM   4059  CA  THR B 366       1.104 -13.005  -2.797  1.00  0.00           C  
ATOM   4060  C   THR B 366       2.552 -13.403  -2.477  1.00  0.00           C  
ATOM   4061  O   THR B 366       2.760 -14.566  -2.110  1.00  0.00           O  
ATOM   4062  CB  THR B 366       0.496 -14.004  -3.797  1.00  0.00           C  
ATOM   4063  OG1 THR B 366       1.086 -13.825  -5.059  1.00  0.00           O  
ATOM   4064  CG2 THR B 366      -1.008 -13.819  -3.940  1.00  0.00           C  
ATOM   4065  N   PRO B 367       3.592 -12.544  -2.575  1.00  0.00           N  
ATOM   4066  CA  PRO B 367       4.976 -12.980  -2.355  1.00  0.00           C  
ATOM   4067  C   PRO B 367       5.226 -13.562  -0.961  1.00  0.00           C  
ATOM   4068  O   PRO B 367       5.831 -14.630  -0.859  1.00  0.00           O  
ATOM   4069  CB  PRO B 367       5.850 -11.752  -2.629  1.00  0.00           C  
ATOM   4070  CG  PRO B 367       5.004 -10.925  -3.593  1.00  0.00           C  
ATOM   4071  CD  PRO B 367       3.590 -11.175  -3.081  1.00  0.00           C  
ATOM   4072  N   ALA B 368       4.738 -12.907   0.091  1.00  0.00           N  
ATOM   4073  CA  ALA B 368       4.990 -13.314   1.477  1.00  0.00           C  
ATOM   4074  C   ALA B 368       4.284 -14.626   1.834  1.00  0.00           C  
ATOM   4075  O   ALA B 368       4.932 -15.565   2.301  1.00  0.00           O  
ATOM   4076  CB  ALA B 368       4.592 -12.155   2.388  1.00  0.00           C  
ATOM   4077  N   ILE B 369       2.984 -14.762   1.543  1.00  0.00           N  
ATOM   4078  CA  ILE B 369       2.238 -16.002   1.810  1.00  0.00           C  
ATOM   4079  C   ILE B 369       2.805 -17.192   1.026  1.00  0.00           C  
ATOM   4080  O   ILE B 369       2.904 -18.292   1.555  1.00  0.00           O  
ATOM   4081  CB  ILE B 369       0.724 -15.849   1.541  1.00  0.00           C  
ATOM   4082  CG1 ILE B 369       0.393 -15.472   0.081  1.00  0.00           C  
ATOM   4083  CG2 ILE B 369       0.131 -14.825   2.535  1.00  0.00           C  
ATOM   4084  CD1 ILE B 369      -1.094 -15.625  -0.277  1.00  0.00           C  
ATOM   4085  N   THR B 370       3.255 -16.967  -0.210  1.00  0.00           N  
ATOM   4086  CA  THR B 370       3.872 -18.018  -1.020  1.00  0.00           C  
ATOM   4087  C   THR B 370       5.236 -18.416  -0.450  1.00  0.00           C  
ATOM   4088  O   THR B 370       5.586 -19.591  -0.445  1.00  0.00           O  
ATOM   4089  CB  THR B 370       4.018 -17.575  -2.474  1.00  0.00           C  
ATOM   4090  OG1 THR B 370       2.793 -17.071  -2.970  1.00  0.00           O  
ATOM   4091  CG2 THR B 370       4.420 -18.724  -3.385  1.00  0.00           C  
ATOM   4092  N   ARG B 371       5.984 -17.443   0.076  1.00  0.00           N  
ATOM   4093  CA  ARG B 371       7.292 -17.684   0.699  1.00  0.00           C  
ATOM   4094  C   ARG B 371       7.190 -18.570   1.939  1.00  0.00           C  
ATOM   4095  O   ARG B 371       8.081 -19.390   2.143  1.00  0.00           O  
ATOM   4096  CB  ARG B 371       7.943 -16.340   1.026  1.00  0.00           C  
ATOM   4097  CG  ARG B 371       9.416 -16.425   1.468  1.00  0.00           C  
ATOM   4098  CD  ARG B 371      10.328 -16.885   0.338  1.00  0.00           C  
ATOM   4099  NE  ARG B 371      11.744 -16.634   0.676  1.00  0.00           N  
ATOM   4100  CZ  ARG B 371      12.791 -16.897  -0.084  1.00  0.00           C  
ATOM   4101  NH1 ARG B 371      12.677 -17.491  -1.233  1.00  0.00           N  
ATOM   4102  NH2 ARG B 371      13.982 -16.557   0.306  1.00  0.00           N  
ATOM   4103  N   ARG B 372       6.116 -18.451   2.710  1.00  0.00           N  
ATOM   4104  CA  ARG B 372       5.864 -19.307   3.887  1.00  0.00           C  
ATOM   4105  C   ARG B 372       5.149 -20.632   3.579  1.00  0.00           C  
ATOM   4106  O   ARG B 372       4.909 -21.403   4.491  1.00  0.00           O  
ATOM   4107  CB  ARG B 372       5.184 -18.488   4.996  1.00  0.00           C  
ATOM   4108  CG  ARG B 372       3.674 -18.309   4.809  1.00  0.00           C  
ATOM   4109  CD  ARG B 372       3.059 -17.367   5.860  1.00  0.00           C  
ATOM   4110  NE  ARG B 372       3.214 -17.863   7.239  1.00  0.00           N  
ATOM   4111  CZ  ARG B 372       2.950 -17.186   8.340  1.00  0.00           C  
ATOM   4112  NH1 ARG B 372       2.485 -15.977   8.327  1.00  0.00           N  
ATOM   4113  NH2 ARG B 372       3.159 -17.709   9.510  1.00  0.00           N  
ATOM   4114  N   GLY B 373       4.819 -20.915   2.298  1.00  0.00           N  
ATOM   4115  CA  GLY B 373       4.363 -22.233   1.863  1.00  0.00           C  
ATOM   4116  C   GLY B 373       2.951 -22.329   1.278  1.00  0.00           C  
ATOM   4117  O   GLY B 373       2.589 -23.408   0.808  1.00  0.00           O  
ATOM   4118  N   PHE B 374       2.169 -21.258   1.261  1.00  0.00           N  
ATOM   4119  CA  PHE B 374       0.808 -21.278   0.717  1.00  0.00           C  
ATOM   4120  C   PHE B 374       0.815 -21.636  -0.774  1.00  0.00           C  
ATOM   4121  O   PHE B 374       1.625 -21.135  -1.552  1.00  0.00           O  
ATOM   4122  CB  PHE B 374       0.105 -19.926   0.926  1.00  0.00           C  
ATOM   4123  CG  PHE B 374      -0.388 -19.606   2.325  1.00  0.00           C  
ATOM   4124  CD1 PHE B 374       0.292 -20.036   3.484  1.00  0.00           C  
ATOM   4125  CD2 PHE B 374      -1.553 -18.809   2.477  1.00  0.00           C  
ATOM   4126  CE1 PHE B 374      -0.172 -19.686   4.757  1.00  0.00           C  
ATOM   4127  CE2 PHE B 374      -2.011 -18.457   3.752  1.00  0.00           C  
ATOM   4128  CZ  PHE B 374      -1.322 -18.895   4.892  1.00  0.00           C  
ATOM   4129  N   LYS B 375      -0.140 -22.500  -1.164  1.00  0.00           N  
ATOM   4130  CA  LYS B 375      -0.438 -22.883  -2.541  1.00  0.00           C  
ATOM   4131  C   LYS B 375      -1.804 -22.336  -2.953  1.00  0.00           C  
ATOM   4132  O   LYS B 375      -2.389 -21.510  -2.245  1.00  0.00           O  
ATOM   4133  CB  LYS B 375      -0.323 -24.412  -2.691  1.00  0.00           C  
ATOM   4134  CG  LYS B 375       1.033 -25.012  -2.268  1.00  0.00           C  
ATOM   4135  CD  LYS B 375       2.197 -24.435  -3.060  1.00  0.00           C  
ATOM   4136  CE  LYS B 375       3.504 -25.052  -2.610  1.00  0.00           C  
ATOM   4137  NZ  LYS B 375       4.652 -24.325  -3.197  1.00  0.00           N  
ATOM   4138  N   GLU B 376      -2.333 -22.760  -4.091  1.00  0.00           N  
ATOM   4139  CA  GLU B 376      -3.619 -22.293  -4.600  1.00  0.00           C  
ATOM   4140  C   GLU B 376      -4.779 -22.571  -3.624  1.00  0.00           C  
ATOM   4141  O   GLU B 376      -5.663 -21.741  -3.488  1.00  0.00           O  
ATOM   4142  CB  GLU B 376      -3.932 -22.927  -5.968  1.00  0.00           C  
ATOM   4143  CG  GLU B 376      -3.000 -22.509  -7.116  1.00  0.00           C  
ATOM   4144  CD  GLU B 376      -1.789 -23.441  -7.337  1.00  0.00           C  
ATOM   4145  OE1 GLU B 376      -1.430 -23.681  -8.516  1.00  0.00           O  
ATOM   4146  OE2 GLU B 376      -1.167 -23.905  -6.362  1.00  0.00           O  
ATOM   4147  N   ALA B 377      -4.768 -23.718  -2.930  1.00  0.00           N  
ATOM   4148  CA  ALA B 377      -5.822 -24.075  -1.989  1.00  0.00           C  
ATOM   4149  C   ALA B 377      -5.875 -23.097  -0.803  1.00  0.00           C  
ATOM   4150  O   ALA B 377      -6.923 -22.495  -0.552  1.00  0.00           O  
ATOM   4151  CB  ALA B 377      -5.614 -25.523  -1.531  1.00  0.00           C  
ATOM   4152  N   GLU B 378      -4.745 -22.853  -0.145  1.00  0.00           N  
ATOM   4153  CA  GLU B 378      -4.657 -21.916   0.974  1.00  0.00           C  
ATOM   4154  C   GLU B 378      -4.906 -20.468   0.521  1.00  0.00           C  
ATOM   4155  O   GLU B 378      -5.565 -19.704   1.219  1.00  0.00           O  
ATOM   4156  CB  GLU B 378      -3.286 -21.998   1.672  1.00  0.00           C  
ATOM   4157  CG  GLU B 378      -2.925 -23.372   2.280  1.00  0.00           C  
ATOM   4158  CD  GLU B 378      -2.557 -24.437   1.232  1.00  0.00           C  
ATOM   4159  OE1 GLU B 378      -2.788 -25.638   1.508  1.00  0.00           O  
ATOM   4160  OE2 GLU B 378      -2.043 -24.073   0.154  1.00  0.00           O  
ATOM   4161  N   ALA B 379      -4.440 -20.106  -0.676  1.00  0.00           N  
ATOM   4162  CA  ALA B 379      -4.677 -18.777  -1.239  1.00  0.00           C  
ATOM   4163  C   ALA B 379      -6.168 -18.524  -1.525  1.00  0.00           C  
ATOM   4164  O   ALA B 379      -6.675 -17.438  -1.241  1.00  0.00           O  
ATOM   4165  CB  ALA B 379      -3.818 -18.623  -2.500  1.00  0.00           C  
ATOM   4166  N   LYS B 380      -6.906 -19.534  -2.029  1.00  0.00           N  
ATOM   4167  CA  LYS B 380      -8.357 -19.470  -2.233  1.00  0.00           C  
ATOM   4168  C   LYS B 380      -9.106 -19.391  -0.910  1.00  0.00           C  
ATOM   4169  O   LYS B 380     -10.020 -18.578  -0.775  1.00  0.00           O  
ATOM   4170  CB  LYS B 380      -8.854 -20.665  -3.070  1.00  0.00           C  
ATOM   4171  CG  LYS B 380      -8.511 -20.493  -4.557  1.00  0.00           C  
ATOM   4172  CD  LYS B 380      -9.109 -21.595  -5.440  1.00  0.00           C  
ATOM   4173  CE  LYS B 380      -8.765 -21.243  -6.890  1.00  0.00           C  
ATOM   4174  NZ  LYS B 380      -9.694 -21.829  -7.912  1.00  0.00           N  
ATOM   4175  N   GLU B 381      -8.716 -20.197   0.069  1.00  0.00           N  
ATOM   4176  CA  GLU B 381      -9.326 -20.177   1.398  1.00  0.00           C  
ATOM   4177  C   GLU B 381      -9.148 -18.809   2.068  1.00  0.00           C  
ATOM   4178  O   GLU B 381     -10.122 -18.215   2.535  1.00  0.00           O  
ATOM   4179  CB  GLU B 381      -8.734 -21.317   2.237  1.00  0.00           C  
ATOM   4180  CG  GLU B 381      -9.579 -21.567   3.492  1.00  0.00           C  
ATOM   4181  CD  GLU B 381      -9.084 -22.722   4.381  1.00  0.00           C  
ATOM   4182  OE1 GLU B 381      -9.897 -23.177   5.219  1.00  0.00           O  
ATOM   4183  OE2 GLU B 381      -7.915 -23.127   4.264  1.00  0.00           O  
ATOM   4184  N   LEU B 382      -7.940 -18.252   2.014  1.00  0.00           N  
ATOM   4185  CA  LEU B 382      -7.636 -16.910   2.500  1.00  0.00           C  
ATOM   4186  C   LEU B 382      -8.476 -15.836   1.805  1.00  0.00           C  
ATOM   4187  O   LEU B 382      -9.057 -14.987   2.475  1.00  0.00           O  
ATOM   4188  CB  LEU B 382      -6.134 -16.660   2.311  1.00  0.00           C  
ATOM   4189  CG  LEU B 382      -5.688 -15.205   2.583  1.00  0.00           C  
ATOM   4190  CD1 LEU B 382      -5.986 -14.777   4.014  1.00  0.00           C  
ATOM   4191  CD2 LEU B 382      -4.197 -15.093   2.323  1.00  0.00           C  
ATOM   4192  N   ALA B 383      -8.578 -15.859   0.470  1.00  0.00           N  
ATOM   4193  CA  ALA B 383      -9.404 -14.907  -0.261  1.00  0.00           C  
ATOM   4194  C   ALA B 383     -10.883 -14.997   0.153  1.00  0.00           C  
ATOM   4195  O   ALA B 383     -11.542 -13.973   0.315  1.00  0.00           O  
ATOM   4196  CB  ALA B 383      -9.225 -15.144  -1.769  1.00  0.00           C  
ATOM   4197  N   GLY B 384     -11.382 -16.210   0.414  1.00  0.00           N  
ATOM   4198  CA  GLY B 384     -12.711 -16.440   0.975  1.00  0.00           C  
ATOM   4199  C   GLY B 384     -12.890 -15.767   2.337  1.00  0.00           C  
ATOM   4200  O   GLY B 384     -13.852 -15.029   2.522  1.00  0.00           O  
ATOM   4201  N   TRP B 385     -11.943 -15.940   3.255  1.00  0.00           N  
ATOM   4202  CA  TRP B 385     -11.980 -15.279   4.564  1.00  0.00           C  
ATOM   4203  C   TRP B 385     -11.940 -13.750   4.462  1.00  0.00           C  
ATOM   4204  O   TRP B 385     -12.641 -13.071   5.207  1.00  0.00           O  
ATOM   4205  CB  TRP B 385     -10.815 -15.752   5.429  1.00  0.00           C  
ATOM   4206  CG  TRP B 385     -10.718 -17.218   5.693  1.00  0.00           C  
ATOM   4207  CD1 TRP B 385     -11.714 -18.120   5.559  1.00  0.00           C  
ATOM   4208  CD2 TRP B 385      -9.543 -17.961   6.124  1.00  0.00           C  
ATOM   4209  NE1 TRP B 385     -11.225 -19.388   5.860  1.00  0.00           N  
ATOM   4210  CE2 TRP B 385      -9.901 -19.331   6.208  1.00  0.00           C  
ATOM   4211  CE3 TRP B 385      -8.209 -17.602   6.442  1.00  0.00           C  
ATOM   4212  CZ2 TRP B 385      -8.969 -20.324   6.584  1.00  0.00           C  
ATOM   4213  CZ3 TRP B 385      -7.288 -18.593   6.822  1.00  0.00           C  
ATOM   4214  CH2 TRP B 385      -7.667 -19.937   6.888  1.00  0.00           C  
ATOM   4215  N   MET B 386     -11.157 -13.217   3.533  1.00  0.00           N  
ATOM   4216  CA  MET B 386     -11.133 -11.781   3.283  1.00  0.00           C  
ATOM   4217  C   MET B 386     -12.503 -11.277   2.820  1.00  0.00           C  
ATOM   4218  O   MET B 386     -12.980 -10.266   3.330  1.00  0.00           O  
ATOM   4219  CB  MET B 386     -10.069 -11.435   2.236  1.00  0.00           C  
ATOM   4220  CG  MET B 386      -8.639 -11.692   2.723  1.00  0.00           C  
ATOM   4221  SD  MET B 386      -7.373 -11.440   1.445  1.00  0.00           S  
ATOM   4222  CE  MET B 386      -7.443  -9.638   1.292  1.00  0.00           C  
ATOM   4223  N   CYS B 387     -13.154 -12.006   1.915  1.00  0.00           N  
ATOM   4224  CA  CYS B 387     -14.508 -11.686   1.477  1.00  0.00           C  
ATOM   4225  C   CYS B 387     -15.526 -11.786   2.625  1.00  0.00           C  
ATOM   4226  O   CYS B 387     -16.370 -10.906   2.739  1.00  0.00           O  
ATOM   4227  CB  CYS B 387     -14.901 -12.584   0.302  1.00  0.00           C  
ATOM   4228  SG  CYS B 387     -13.853 -12.263  -1.141  1.00  0.00           S  
ATOM   4229  N   ASP B 388     -15.412 -12.775   3.509  1.00  0.00           N  
ATOM   4230  CA  ASP B 388     -16.289 -12.902   4.686  1.00  0.00           C  
ATOM   4231  C   ASP B 388     -16.196 -11.668   5.603  1.00  0.00           C  
ATOM   4232  O   ASP B 388     -17.214 -11.173   6.081  1.00  0.00           O  
ATOM   4233  CB  ASP B 388     -15.946 -14.157   5.504  1.00  0.00           C  
ATOM   4234  CG  ASP B 388     -16.168 -15.492   4.795  1.00  0.00           C  
ATOM   4235  OD1 ASP B 388     -16.956 -15.561   3.821  1.00  0.00           O  
ATOM   4236  OD2 ASP B 388     -15.554 -16.496   5.252  1.00  0.00           O  
ATOM   4237  N   VAL B 389     -14.977 -11.156   5.823  1.00  0.00           N  
ATOM   4238  CA  VAL B 389     -14.758  -9.928   6.602  1.00  0.00           C  
ATOM   4239  C   VAL B 389     -15.354  -8.713   5.892  1.00  0.00           C  
ATOM   4240  O   VAL B 389     -16.060  -7.927   6.523  1.00  0.00           O  
ATOM   4241  CB  VAL B 389     -13.255  -9.707   6.892  1.00  0.00           C  
ATOM   4242  CG1 VAL B 389     -12.972  -8.343   7.534  1.00  0.00           C  
ATOM   4243  CG2 VAL B 389     -12.728 -10.777   7.846  1.00  0.00           C  
ATOM   4244  N   LEU B 390     -15.118  -8.559   4.590  1.00  0.00           N  
ATOM   4245  CA  LEU B 390     -15.616  -7.411   3.816  1.00  0.00           C  
ATOM   4246  C   LEU B 390     -17.145  -7.419   3.665  1.00  0.00           C  
ATOM   4247  O   LEU B 390     -17.762  -6.360   3.684  1.00  0.00           O  
ATOM   4248  CB  LEU B 390     -14.931  -7.390   2.442  1.00  0.00           C  
ATOM   4249  CG  LEU B 390     -13.411  -7.132   2.465  1.00  0.00           C  
ATOM   4250  CD1 LEU B 390     -12.848  -7.298   1.047  1.00  0.00           C  
ATOM   4251  CD2 LEU B 390     -13.070  -5.731   2.951  1.00  0.00           C  
ATOM   4252  N   ASP B 391     -17.762  -8.598   3.555  1.00  0.00           N  
ATOM   4253  CA  ASP B 391     -19.217  -8.763   3.499  1.00  0.00           C  
ATOM   4254  C   ASP B 391     -19.885  -8.372   4.832  1.00  0.00           C  
ATOM   4255  O   ASP B 391     -21.036  -7.925   4.848  1.00  0.00           O  
ATOM   4256  CB  ASP B 391     -19.571 -10.226   3.162  1.00  0.00           C  
ATOM   4257  CG  ASP B 391     -19.266 -10.683   1.717  1.00  0.00           C  
ATOM   4258  OD1 ASP B 391     -18.993  -9.846   0.840  1.00  0.00           O  
ATOM   4259  OD2 ASP B 391     -19.352 -11.908   1.454  1.00  0.00           O  
ATOM   4260  N   SER B 392     -19.175  -8.548   5.944  1.00  0.00           N  
ATOM   4261  CA  SER B 392     -19.673  -8.320   7.306  1.00  0.00           C  
ATOM   4262  C   SER B 392     -18.704  -7.476   8.139  1.00  0.00           C  
ATOM   4263  O   SER B 392     -18.376  -7.810   9.276  1.00  0.00           O  
ATOM   4264  CB  SER B 392     -19.985  -9.661   7.988  1.00  0.00           C  
ATOM   4265  OG  SER B 392     -20.961 -10.377   7.264  1.00  0.00           O  
ATOM   4266  N   ILE B 393     -18.247  -6.357   7.586  1.00  0.00           N  
ATOM   4267  CA  ILE B 393     -17.157  -5.536   8.127  1.00  0.00           C  
ATOM   4268  C   ILE B 393     -17.401  -4.993   9.552  1.00  0.00           C  
ATOM   4269  O   ILE B 393     -16.456  -4.655  10.262  1.00  0.00           O  
ATOM   4270  CB  ILE B 393     -16.846  -4.413   7.125  1.00  0.00           C  
ATOM   4271  CG1 ILE B 393     -15.431  -3.866   7.349  1.00  0.00           C  
ATOM   4272  CG2 ILE B 393     -17.920  -3.300   7.161  1.00  0.00           C  
ATOM   4273  CD1 ILE B 393     -14.913  -3.029   6.165  1.00  0.00           C  
ATOM   4274  N   ASN B 394     -18.661  -4.940   9.970  1.00  0.00           N  
ATOM   4275  CA  ASN B 394     -19.078  -4.496  11.301  1.00  0.00           C  
ATOM   4276  C   ASN B 394     -19.491  -5.659  12.224  1.00  0.00           C  
ATOM   4277  O   ASN B 394     -19.923  -5.411  13.344  1.00  0.00           O  
ATOM   4278  CB  ASN B 394     -20.187  -3.439  11.132  1.00  0.00           C  
ATOM   4279  CG  ASN B 394     -19.649  -2.151  10.534  1.00  0.00           C  
ATOM   4280  OD1 ASN B 394     -18.612  -1.642  10.914  1.00  0.00           O  
ATOM   4281  ND2 ASN B 394     -20.344  -1.562   9.581  1.00  0.00           N  
ATOM   4282  N   ASP B 395     -19.363  -6.919  11.776  1.00  0.00           N  
ATOM   4283  CA  ASP B 395     -19.682  -8.094  12.586  1.00  0.00           C  
ATOM   4284  C   ASP B 395     -18.420  -8.632  13.266  1.00  0.00           C  
ATOM   4285  O   ASP B 395     -17.602  -9.337  12.681  1.00  0.00           O  
ATOM   4286  CB  ASP B 395     -20.405  -9.148  11.746  1.00  0.00           C  
ATOM   4287  CG  ASP B 395     -20.925 -10.332  12.566  1.00  0.00           C  
ATOM   4288  OD1 ASP B 395     -20.455 -10.542  13.707  1.00  0.00           O  
ATOM   4289  OD2 ASP B 395     -21.786 -11.071  12.039  1.00  0.00           O  
ATOM   4290  N   GLU B 396     -18.290  -8.323  14.551  1.00  0.00           N  
ATOM   4291  CA  GLU B 396     -17.150  -8.747  15.347  1.00  0.00           C  
ATOM   4292  C   GLU B 396     -17.024 -10.265  15.464  1.00  0.00           C  
ATOM   4293  O   GLU B 396     -15.918 -10.798  15.501  1.00  0.00           O  
ATOM   4294  CB  GLU B 396     -17.282  -8.129  16.744  1.00  0.00           C  
ATOM   4295  CG  GLU B 396     -16.007  -8.271  17.558  1.00  0.00           C  
ATOM   4296  CD  GLU B 396     -14.827  -7.544  16.898  1.00  0.00           C  
ATOM   4297  OE1 GLU B 396     -13.672  -7.779  17.281  1.00  0.00           O  
ATOM   4298  OE2 GLU B 396     -15.030  -6.661  16.029  1.00  0.00           O  
ATOM   4299  N   ALA B 397     -18.142 -10.996  15.482  1.00  0.00           N  
ATOM   4300  CA  ALA B 397     -18.122 -12.450  15.562  1.00  0.00           C  
ATOM   4301  C   ALA B 397     -17.538 -13.080  14.287  1.00  0.00           C  
ATOM   4302  O   ALA B 397     -16.879 -14.125  14.356  1.00  0.00           O  
ATOM   4303  CB  ALA B 397     -19.545 -12.946  15.838  1.00  0.00           C  
ATOM   4304  N   VAL B 398     -17.735 -12.454  13.119  1.00  0.00           N  
ATOM   4305  CA  VAL B 398     -17.083 -12.861  11.871  1.00  0.00           C  
ATOM   4306  C   VAL B 398     -15.590 -12.573  11.938  1.00  0.00           C  
ATOM   4307  O   VAL B 398     -14.804 -13.491  11.699  1.00  0.00           O  
ATOM   4308  CB  VAL B 398     -17.725 -12.191  10.638  1.00  0.00           C  
ATOM   4309  CG1 VAL B 398     -16.972 -12.510   9.346  1.00  0.00           C  
ATOM   4310  CG2 VAL B 398     -19.166 -12.687  10.462  1.00  0.00           C  
ATOM   4311  N   ILE B 399     -15.194 -11.365  12.324  1.00  0.00           N  
ATOM   4312  CA  ILE B 399     -13.790 -10.957  12.384  1.00  0.00           C  
ATOM   4313  C   ILE B 399     -12.995 -11.864  13.331  1.00  0.00           C  
ATOM   4314  O   ILE B 399     -11.961 -12.394  12.931  1.00  0.00           O  
ATOM   4315  CB  ILE B 399     -13.672  -9.464  12.766  1.00  0.00           C  
ATOM   4316  CG1 ILE B 399     -14.275  -8.589  11.640  1.00  0.00           C  
ATOM   4317  CG2 ILE B 399     -12.206  -9.074  13.016  1.00  0.00           C  
ATOM   4318  CD1 ILE B 399     -14.329  -7.090  11.942  1.00  0.00           C  
ATOM   4319  N   GLU B 400     -13.498 -12.123  14.528  1.00  0.00           N  
ATOM   4320  CA  GLU B 400     -12.805 -12.961  15.511  1.00  0.00           C  
ATOM   4321  C   GLU B 400     -12.729 -14.442  15.075  1.00  0.00           C  
ATOM   4322  O   GLU B 400     -11.711 -15.097  15.253  1.00  0.00           O  
ATOM   4323  CB  GLU B 400     -13.468 -12.795  16.886  1.00  0.00           C  
ATOM   4324  CG  GLU B 400     -12.532 -13.137  18.069  1.00  0.00           C  
ATOM   4325  CD  GLU B 400     -11.288 -12.210  18.173  1.00  0.00           C  
ATOM   4326  OE1 GLU B 400     -10.306 -12.592  18.840  1.00  0.00           O  
ATOM   4327  OE2 GLU B 400     -11.262 -11.130  17.557  1.00  0.00           O  
ATOM   4328  N   ARG B 401     -13.776 -14.954  14.414  1.00  0.00           N  
ATOM   4329  CA  ARG B 401     -13.744 -16.298  13.826  1.00  0.00           C  
ATOM   4330  C   ARG B 401     -12.672 -16.419  12.732  1.00  0.00           C  
ATOM   4331  O   ARG B 401     -11.984 -17.440  12.668  1.00  0.00           O  
ATOM   4332  CB  ARG B 401     -15.139 -16.658  13.290  1.00  0.00           C  
ATOM   4333  CG  ARG B 401     -15.200 -18.068  12.699  1.00  0.00           C  
ATOM   4334  CD  ARG B 401     -16.614 -18.402  12.214  1.00  0.00           C  
ATOM   4335  NE  ARG B 401     -17.023 -17.561  11.074  1.00  0.00           N  
ATOM   4336  CZ  ARG B 401     -18.162 -16.895  10.925  1.00  0.00           C  
ATOM   4337  NH1 ARG B 401     -19.094 -16.914  11.822  1.00  0.00           N  
ATOM   4338  NH2 ARG B 401     -18.385 -16.198   9.848  1.00  0.00           N  
ATOM   4339  N   ILE B 402     -12.540 -15.410  11.885  1.00  0.00           N  
ATOM   4340  CA  ILE B 402     -11.511 -15.384  10.835  1.00  0.00           C  
ATOM   4341  C   ILE B 402     -10.116 -15.252  11.448  1.00  0.00           C  
ATOM   4342  O   ILE B 402      -9.229 -16.002  11.056  1.00  0.00           O  
ATOM   4343  CB  ILE B 402     -11.810 -14.288   9.786  1.00  0.00           C  
ATOM   4344  CG1 ILE B 402     -13.119 -14.539   9.011  1.00  0.00           C  
ATOM   4345  CG2 ILE B 402     -10.644 -14.142   8.801  1.00  0.00           C  
ATOM   4346  CD1 ILE B 402     -13.274 -15.915   8.340  1.00  0.00           C  
ATOM   4347  N   LYS B 403      -9.934 -14.418  12.463  1.00  0.00           N  
ATOM   4348  CA  LYS B 403      -8.676 -14.325  13.200  1.00  0.00           C  
ATOM   4349  C   LYS B 403      -8.238 -15.675  13.777  1.00  0.00           C  
ATOM   4350  O   LYS B 403      -7.080 -16.052  13.624  1.00  0.00           O  
ATOM   4351  CB  LYS B 403      -8.837 -13.280  14.303  1.00  0.00           C  
ATOM   4352  CG  LYS B 403      -7.543 -13.029  15.087  1.00  0.00           C  
ATOM   4353  CD  LYS B 403      -7.867 -11.981  16.137  1.00  0.00           C  
ATOM   4354  CE  LYS B 403      -6.759 -11.772  17.160  1.00  0.00           C  
ATOM   4355  NZ  LYS B 403      -7.330 -11.017  18.283  1.00  0.00           N  
ATOM   4356  N   GLY B 404      -9.150 -16.442  14.349  1.00  0.00           N  
ATOM   4357  CA  GLY B 404      -8.865 -17.796  14.831  1.00  0.00           C  
ATOM   4358  C   GLY B 404      -8.373 -18.734  13.716  1.00  0.00           C  
ATOM   4359  O   GLY B 404      -7.399 -19.460  13.908  1.00  0.00           O  
ATOM   4360  N   LYS B 405      -8.982 -18.681  12.528  1.00  0.00           N  
ATOM   4361  CA  LYS B 405      -8.530 -19.450  11.359  1.00  0.00           C  
ATOM   4362  C   LYS B 405      -7.159 -18.993  10.850  1.00  0.00           C  
ATOM   4363  O   LYS B 405      -6.348 -19.819  10.445  1.00  0.00           O  
ATOM   4364  CB  LYS B 405      -9.548 -19.335  10.222  1.00  0.00           C  
ATOM   4365  CG  LYS B 405     -10.895 -20.024  10.515  1.00  0.00           C  
ATOM   4366  CD  LYS B 405     -11.813 -19.794   9.314  1.00  0.00           C  
ATOM   4367  CE  LYS B 405     -13.120 -20.545   9.438  1.00  0.00           C  
ATOM   4368  NZ  LYS B 405     -13.886 -20.453   8.160  1.00  0.00           N  
ATOM   4369  N   VAL B 406      -6.904 -17.683  10.863  1.00  0.00           N  
ATOM   4370  CA  VAL B 406      -5.618 -17.101  10.473  1.00  0.00           C  
ATOM   4371  C   VAL B 406      -4.502 -17.558  11.411  1.00  0.00           C  
ATOM   4372  O   VAL B 406      -3.469 -18.008  10.934  1.00  0.00           O  
ATOM   4373  CB  VAL B 406      -5.706 -15.564  10.412  1.00  0.00           C  
ATOM   4374  CG1 VAL B 406      -4.332 -14.891  10.304  1.00  0.00           C  
ATOM   4375  CG2 VAL B 406      -6.537 -15.129   9.201  1.00  0.00           C  
ATOM   4376  N   LEU B 407      -4.729 -17.525  12.724  1.00  0.00           N  
ATOM   4377  CA  LEU B 407      -3.760 -18.007  13.704  1.00  0.00           C  
ATOM   4378  C   LEU B 407      -3.447 -19.500  13.511  1.00  0.00           C  
ATOM   4379  O   LEU B 407      -2.277 -19.883  13.514  1.00  0.00           O  
ATOM   4380  CB  LEU B 407      -4.295 -17.737  15.125  1.00  0.00           C  
ATOM   4381  CG  LEU B 407      -4.314 -16.248  15.525  1.00  0.00           C  
ATOM   4382  CD1 LEU B 407      -5.056 -16.081  16.850  1.00  0.00           C  
ATOM   4383  CD2 LEU B 407      -2.912 -15.671  15.690  1.00  0.00           C  
ATOM   4384  N   ASP B 408      -4.463 -20.333  13.247  1.00  0.00           N  
ATOM   4385  CA  ASP B 408      -4.285 -21.762  12.976  1.00  0.00           C  
ATOM   4386  C   ASP B 408      -3.440 -22.018  11.717  1.00  0.00           C  
ATOM   4387  O   ASP B 408      -2.453 -22.757  11.759  1.00  0.00           O  
ATOM   4388  CB  ASP B 408      -5.662 -22.434  12.860  1.00  0.00           C  
ATOM   4389  CG  ASP B 408      -5.520 -23.917  12.489  1.00  0.00           C  
ATOM   4390  OD1 ASP B 408      -5.175 -24.700  13.394  1.00  0.00           O  
ATOM   4391  OD2 ASP B 408      -5.724 -24.251  11.303  1.00  0.00           O  
ATOM   4392  N   ILE B 409      -3.768 -21.369  10.585  1.00  0.00           N  
ATOM   4393  CA  ILE B 409      -3.007 -21.572   9.352  1.00  0.00           C  
ATOM   4394  C   ILE B 409      -1.583 -21.008   9.462  1.00  0.00           C  
ATOM   4395  O   ILE B 409      -0.651 -21.619   8.933  1.00  0.00           O  
ATOM   4396  CB  ILE B 409      -3.775 -21.062   8.115  1.00  0.00           C  
ATOM   4397  CG1 ILE B 409      -3.223 -21.729   6.841  1.00  0.00           C  
ATOM   4398  CG2 ILE B 409      -3.753 -19.533   8.001  1.00  0.00           C  
ATOM   4399  CD1 ILE B 409      -4.075 -21.486   5.593  1.00  0.00           C  
ATOM   4400  N   CYS B 410      -1.379 -19.915  10.192  1.00  0.00           N  
ATOM   4401  CA  CYS B 410      -0.050 -19.372  10.476  1.00  0.00           C  
ATOM   4402  C   CYS B 410       0.808 -20.346  11.294  1.00  0.00           C  
ATOM   4403  O   CYS B 410       1.984 -20.507  10.987  1.00  0.00           O  
ATOM   4404  CB  CYS B 410      -0.187 -18.020  11.195  1.00  0.00           C  
ATOM   4405  SG  CYS B 410      -0.672 -16.736  10.005  1.00  0.00           S  
ATOM   4406  N   ALA B 411       0.220 -21.042  12.269  1.00  0.00           N  
ATOM   4407  CA  ALA B 411       0.919 -22.057  13.045  1.00  0.00           C  
ATOM   4408  C   ALA B 411       1.288 -23.295  12.200  1.00  0.00           C  
ATOM   4409  O   ALA B 411       2.351 -23.890  12.399  1.00  0.00           O  
ATOM   4410  CB  ALA B 411       0.038 -22.442  14.242  1.00  0.00           C  
ATOM   4411  N   ARG B 412       0.451 -23.664  11.205  1.00  0.00           N  
ATOM   4412  CA  ARG B 412       0.738 -24.762  10.262  1.00  0.00           C  
ATOM   4413  C   ARG B 412       1.795 -24.420   9.219  1.00  0.00           C  
ATOM   4414  O   ARG B 412       2.465 -25.320   8.723  1.00  0.00           O  
ATOM   4415  CB  ARG B 412      -0.560 -25.214   9.583  1.00  0.00           C  
ATOM   4416  CG  ARG B 412      -1.472 -25.974  10.558  1.00  0.00           C  
ATOM   4417  CD  ARG B 412      -2.691 -26.573   9.857  1.00  0.00           C  
ATOM   4418  NE  ARG B 412      -3.696 -25.565   9.513  1.00  0.00           N  
ATOM   4419  CZ  ARG B 412      -4.200 -25.256   8.330  1.00  0.00           C  
ATOM   4420  NH1 ARG B 412      -3.746 -25.766   7.215  1.00  0.00           N  
ATOM   4421  NH2 ARG B 412      -5.204 -24.435   8.268  1.00  0.00           N  
ATOM   4422  N   TYR B 413       1.962 -23.145   8.900  1.00  0.00           N  
ATOM   4423  CA  TYR B 413       2.931 -22.640   7.920  1.00  0.00           C  
ATOM   4424  C   TYR B 413       3.834 -21.556   8.552  1.00  0.00           C  
ATOM   4425  O   TYR B 413       3.705 -20.378   8.209  1.00  0.00           O  
ATOM   4426  CB  TYR B 413       2.198 -22.119   6.679  1.00  0.00           C  
ATOM   4427  CG  TYR B 413       1.485 -23.171   5.867  1.00  0.00           C  
ATOM   4428  CD1 TYR B 413       2.161 -23.881   4.860  1.00  0.00           C  
ATOM   4429  CD2 TYR B 413       0.117 -23.443   6.100  1.00  0.00           C  
ATOM   4430  CE1 TYR B 413       1.492 -24.834   4.082  1.00  0.00           C  
ATOM   4431  CE2 TYR B 413      -0.561 -24.405   5.332  1.00  0.00           C  
ATOM   4432  CZ  TYR B 413       0.127 -25.092   4.316  1.00  0.00           C  
ATOM   4433  OH  TYR B 413      -0.534 -26.011   3.556  1.00  0.00           O  
ATOM   4434  N   PRO B 414       4.747 -21.925   9.481  1.00  0.00           N  
ATOM   4435  CA  PRO B 414       5.658 -20.968  10.096  1.00  0.00           C  
ATOM   4436  C   PRO B 414       6.568 -20.331   9.041  1.00  0.00           C  
ATOM   4437  O   PRO B 414       6.916 -20.950   8.031  1.00  0.00           O  
ATOM   4438  CB  PRO B 414       6.437 -21.760  11.155  1.00  0.00           C  
ATOM   4439  CG  PRO B 414       6.408 -23.188  10.616  1.00  0.00           C  
ATOM   4440  CD  PRO B 414       5.038 -23.272   9.942  1.00  0.00           C  
ATOM   4441  N   VAL B 415       6.945 -19.069   9.257  1.00  0.00           N  
ATOM   4442  CA  VAL B 415       7.818 -18.325   8.339  1.00  0.00           C  
ATOM   4443  C   VAL B 415       9.248 -18.842   8.417  1.00  0.00           C  
ATOM   4444  O   VAL B 415       9.854 -19.164   7.389  1.00  0.00           O  
ATOM   4445  CB  VAL B 415       7.786 -16.811   8.638  1.00  0.00           C  
ATOM   4446  CG1 VAL B 415       8.707 -16.029   7.696  1.00  0.00           C  
ATOM   4447  CG2 VAL B 415       6.377 -16.233   8.476  1.00  0.00           C  
ATOM   4448  N   TYR B 416       9.775 -18.946   9.635  1.00  0.00           N  
ATOM   4449  CA  TYR B 416      11.082 -19.494   9.953  1.00  0.00           C  
ATOM   4450  C   TYR B 416      10.892 -20.721  10.859  1.00  0.00           C  
ATOM   4451  O   TYR B 416      10.308 -20.614  11.933  1.00  0.00           O  
ATOM   4452  CB  TYR B 416      11.970 -18.426  10.608  1.00  0.00           C  
ATOM   4453  CG  TYR B 416      12.203 -17.202   9.749  1.00  0.00           C  
ATOM   4454  CD1 TYR B 416      13.111 -17.233   8.668  1.00  0.00           C  
ATOM   4455  CD2 TYR B 416      11.502 -16.006  10.016  1.00  0.00           C  
ATOM   4456  CE1 TYR B 416      13.323 -16.106   7.867  1.00  0.00           C  
ATOM   4457  CE2 TYR B 416      11.708 -14.856   9.210  1.00  0.00           C  
ATOM   4458  CZ  TYR B 416      12.621 -14.915   8.137  1.00  0.00           C  
ATOM   4459  OH  TYR B 416      12.817 -13.804   7.350  1.00  0.00           O  
ATOM   4460  N   ALA B 417      11.359 -21.870  10.412  1.00  0.00           N  
ATOM   4461  CA  ALA B 417      11.261 -23.150  11.102  1.00  0.00           C  
ATOM   4462  C   ALA B 417      12.635 -23.704  11.500  1.00  0.00           C  
ATOM   4463  O   ALA B 417      13.625 -23.432  10.788  1.00  0.00           O  
ATOM   4464  CB  ALA B 417      10.473 -24.127  10.236  1.00  0.00           C  
ATOM   4465  OXT ALA B 417      12.702 -24.412  12.538  1.00  0.00           O  
CONECT    1    2                                                      
CONECT    2    1    3    5                                            
CONECT    3    4    4    9    2                                       
CONECT    4    3    3                                                 
CONECT    5    2    6                                                 
CONECT    6    5    7                                                 
CONECT    7    6    8                                                 
CONECT    8    7                                                      
CONECT    9   10    3                                                 
CONECT   10   13    9   11                                            
CONECT   11   10   16   12   12                                       
CONECT   12   11   11                                                 
CONECT   13   14   15   10                                            
CONECT   14   13                                                      
CONECT   15   13                                                      
CONECT   16   11   17                                                 
CONECT   17   16   20   18                                            
CONECT   18   19   19   17   23                                       
CONECT   19   18   18                                                 
CONECT   20   22   17   21                                            
CONECT   21   20                                                      
CONECT   22   20                                                      
CONECT   23   18   24                                                 
CONECT   24   23   27   25                                            
CONECT   25   24   28   26   26                                       
CONECT   26   25   25                                                 
CONECT   27   24                                                      
CONECT   28   25   29                                                 
CONECT   29   32   28   30                                            
CONECT   30   31   31   29   40                                       
CONECT   31   30   30                                                 
CONECT   32   33   29                                                 
CONECT   33   35   35   32   34                                       
CONECT   34   33   36   36                                            
CONECT   35   37   33   33                                            
CONECT   36   38   34   34                                            
CONECT   37   35   38   38                                            
CONECT   38   37   37   39   36                                       
CONECT   39   38                                                      
CONECT   40   30   41                                                 
CONECT   41   40   42   44                                            
CONECT   42   41   48   43   43                                       
CONECT   43   42   42                                                 
CONECT   44   41   45   46                                            
CONECT   45   44   47                                                 
CONECT   46   44                                                      
CONECT   47   45                                                      
CONECT   48   42   49                                                 
CONECT   49   52   48   50                                            
CONECT   50   49   51   51   53                                       
CONECT   51   50   50                                                 
CONECT   52   49                                                      
CONECT   53   50   54                                                 
CONECT   54   53   55   57                                            
CONECT   55   54   56   56   61                                       
CONECT   56   55   55                                                 
CONECT   57   54   58   59                                            
CONECT   58   57   60                                                 
CONECT   59   57                                                      
CONECT   60   58                                                      
CONECT   61   55   62                                                 
CONECT   62   61   63                                                 
CONECT   63   62   64   64   65                                       
CONECT   64   63   63                                                 
CONECT   65   63   66                                                 
CONECT   66   65   67   69                                            
CONECT   67   66   68   68   71                                       
CONECT   68   67   67                                                 
CONECT   69   66   70                                                 
CONECT   70   69                                                      
CONECT   71   67   72                                                 
CONECT   72   75   71   73                                            
CONECT   73   72   79   74   74                                       
CONECT   74   73   73                                                 
CONECT   75   76   72                                                 
CONECT   76   78   77   77   75                                       
CONECT   77   76   76                                                 
CONECT   78   76                                                      
CONECT   79   73   80                                                 
CONECT   80   79   83   81                                            
CONECT   81   80   82   82   87                                       
CONECT   82   81   81                                                 
CONECT   83   84   80                                                 
CONECT   84   85   83   86                                            
CONECT   85   84                                                      
CONECT   86   84                                                      
CONECT   87   81   88                                                 
CONECT   88   87   91   89                                            
CONECT   89   90   90   88   92                                       
CONECT   90   89   89                                                 
CONECT   91   88                                                      
CONECT   92   89   93                                                 
CONECT   93   94   92   96                                            
CONECT   94   98   95   95   93                                       
CONECT   95   94   94                                                 
CONECT   96   93   97                                                 
CONECT   97   96                                                      
CONECT   98   99  104   94                                            
CONECT   99  102  100   98                                            
CONECT  100  101  101   99  105                                       
CONECT  101  100  100                                                 
CONECT  102  103   99                                                 
CONECT  103  102  104                                                 
CONECT  104  103   98                                                 
CONECT  105  100  106                                                 
CONECT  106  105  107  109                                            
CONECT  107  106  108  108  113                                       
CONECT  108  107  107                                                 
CONECT  109  106  110                                                 
CONECT  110  111  109  112                                            
CONECT  111  110                                                      
CONECT  112  110                                                      
CONECT  113  107  114                                                 
CONECT  114  115  113  117                                            
CONECT  115  122  116  116  114                                       
CONECT  116  115  115                                                 
CONECT  117  114  118                                                 
CONECT  118  117  119                                                 
CONECT  119  118  121  121  120                                       
CONECT  120  119                                                      
CONECT  121  119  119                                                 
CONECT  122  123  115                                                 
CONECT  123  124  126  122                                            
CONECT  124  131  125  125  123                                       
CONECT  125  124  124                                                 
CONECT  126  123  127                                                 
CONECT  127  126  128                                                 
CONECT  128  129  129  127  130                                       
CONECT  129  128  128                                                 
CONECT  130  128                                                      
CONECT  131  132  124                                                 
CONECT  132  135  133  131                                            
CONECT  133  134  134  132  138                                       
CONECT  134  133  133                                                 
CONECT  135  136  137  132                                            
CONECT  136  135                                                      
CONECT  137  135                                                      
CONECT  138  133  139                                                 
CONECT  139  138  140  142                                            
CONECT  140  141  141  139  146                                       
CONECT  141  140  140                                                 
CONECT  142  139  143                                                 
CONECT  143  144  144  142  145                                       
CONECT  144  143  143                                                 
CONECT  145  143                                                      
CONECT  146  140  147                                                 
CONECT  147  148  146  150                                            
CONECT  148  151  149  149  147                                       
CONECT  149  148  148                                                 
CONECT  150  147                                                      
CONECT  151  152  148                                                 
CONECT  152  155  153  151                                            
CONECT  153  154  154  156  152                                       
CONECT  154  153  153                                                 
CONECT  155  152                                                      
CONECT  156  157  153                                                 
CONECT  157  160  156  158                                            
CONECT  158  159  159  157  164                                       
CONECT  159  158  158                                                 
CONECT  160  161  157                                                 
CONECT  161  163  162  160                                            
CONECT  162  161                                                      
CONECT  163  161                                                      
CONECT  164  158  165                                                 
CONECT  165  164  166  168                                            
CONECT  166  167  167  173  165                                       
CONECT  167  166  166                                                 
CONECT  168  165  169                                                 
CONECT  169  168  170                                                 
CONECT  170  169  171                                                 
CONECT  171  170  172                                                 
CONECT  172  171                                                      
CONECT  173  174  166                                                 
CONECT  174  175  177  173                                            
CONECT  175  178  176  176  174                                       
CONECT  176  175  175                                                 
CONECT  177  174                                                      
CONECT  178  179  175                                                 
CONECT  179  182  180  178                                            
CONECT  180  181  181  179  186                                       
CONECT  181  180  180                                                 
CONECT  182  183  179                                                 
CONECT  183  185  184  182                                            
CONECT  184  183                                                      
CONECT  185  183                                                      
CONECT  186  180  187                                                 
CONECT  187  186  188                                                 
CONECT  188  187  189  189  190                                       
CONECT  189  188  188                                                 
CONECT  190  188  191                                                 
CONECT  191  192  190  194                                            
CONECT  192  198  193  193  191                                       
CONECT  193  192  192                                                 
CONECT  194  191  195                                                 
CONECT  195  194  196  196  197                                       
CONECT  196  195  195                                                 
CONECT  197  195                                                      
CONECT  198  199  192                                                 
CONECT  199  202  200  198                                            
CONECT  200  201  201  206  199                                       
CONECT  201  200  200                                                 
CONECT  202  204  203  199                                            
CONECT  203  205  202                                                 
CONECT  204  202                                                      
CONECT  205  203                                                      
CONECT  206  207  200  212                                            
CONECT  207  208  210  206                                            
CONECT  208  209  209  213  207                                       
CONECT  209  208  208                                                 
CONECT  210  207  211                                                 
CONECT  211  210  212                                                 
CONECT  212  206  211                                                 
CONECT  213  214  208                                                 
CONECT  214  217  215  213                                            
CONECT  215  216  216  214  222                                       
CONECT  216  215  215                                                 
CONECT  217  218  214                                                 
CONECT  218  219  217                                                 
CONECT  219  221  221  220  218                                       
CONECT  220  219                                                      
CONECT  221  219  219                                                 
CONECT  222  215  223                                                 
CONECT  223  226  222  224                                            
CONECT  224  223  228  225  225                                       
CONECT  225  224  224                                                 
CONECT  226  227  223                                                 
CONECT  227  226                                                      
CONECT  228  224  229                                                 
CONECT  229  228  230  232                                            
CONECT  230  231  231  229  238                                       
CONECT  231  230  230                                                 
CONECT  232  233  229                                                 
CONECT  233  234  234  235  232                                       
CONECT  234  236  233  233                                            
CONECT  235  237  233                                                 
CONECT  236  237  237  234                                            
CONECT  237  236  236  235                                            
CONECT  238  230  239                                                 
CONECT  239  240  238  242                                            
CONECT  240  246  239  241  241                                       
CONECT  241  240  240                                                 
CONECT  242  239  244  243                                            
CONECT  243  242  245                                                 
CONECT  244  242                                                      
CONECT  245  243                                                      
CONECT  246  247  240                                                 
CONECT  247  250  248  246                                            
CONECT  248  247  254  249  249                                       
CONECT  249  248  248                                                 
CONECT  250  251  247                                                 
CONECT  251  252  253  250                                            
CONECT  252  251                                                      
CONECT  253  251                                                      
CONECT  254  248  255                                                 
CONECT  255  258  254  256                                            
CONECT  256  255  257  257  261                                       
CONECT  257  256  256                                                 
CONECT  258  259  260  255                                            
CONECT  259  258                                                      
CONECT  260  258                                                      
CONECT  261  256  262                                                 
CONECT  262  261  263  265                                            
CONECT  263  268  262  264  264                                       
CONECT  264  263  263                                                 
CONECT  265  262  267  266                                            
CONECT  266  265                                                      
CONECT  267  265                                                      
CONECT  268  269  263                                                 
CONECT  269  272  268  270                                            
CONECT  270  269  274  271  271                                       
CONECT  271  270  270                                                 
CONECT  272  273  269                                                 
CONECT  273  272                                                      
CONECT  274  270  275                                                 
CONECT  275  274  278  276                                            
CONECT  276  277  277  275  280                                       
CONECT  277  276  276                                                 
CONECT  278  279  275                                                 
CONECT  279  278                                                      
CONECT  280  276  281                                                 
CONECT  281  282  280  284                                            
CONECT  282  291  281  283  283                                       
CONECT  283  282  282                                                 
CONECT  284  281  285                                                 
CONECT  285  286  286  284  287                                       
CONECT  286  288  285  285                                            
CONECT  287  285  289  289                                            
CONECT  288  286  290  290                                            
CONECT  289  290  287  287                                            
CONECT  290  288  288  289                                            
CONECT  291  292  282                                                 
CONECT  292  295  291  293                                            
CONECT  293  292  294  294  303                                       
CONECT  294  293  293                                                 
CONECT  295  296  292                                                 
CONECT  296  298  298  297  295                                       
CONECT  297  299  299  296                                            
CONECT  298  300  296  296                                            
CONECT  299  301  297  297                                            
CONECT  300  301  301  298                                            
CONECT  301  302  300  300  299                                       
CONECT  302  301                                                      
CONECT  303  293  304                                                 
CONECT  304  305  303  307                                            
CONECT  305  306  306  314  304                                       
CONECT  306  305  305                                                 
CONECT  307  304  308                                                 
CONECT  308  307  309                                                 
CONECT  309  308  310                                                 
CONECT  310  309  311  311                                            
CONECT  311  310  310  312  313                                       
CONECT  312  311                                                      
CONECT  313  311                                                      
CONECT  314  315  305                                                 
CONECT  315  318  316  314                                            
CONECT  316  321  315  317  317                                       
CONECT  317  316  316                                                 
CONECT  318  320  319  315                                            
CONECT  319  318                                                      
CONECT  320  318                                                      
CONECT  321  327  322  316                                            
CONECT  322  325  323  321                                            
CONECT  323  324  324  322  328                                       
CONECT  324  323  323                                                 
CONECT  325  326  322                                                 
CONECT  326  327  325                                                 
CONECT  327  326  321                                                 
CONECT  328  323  329  334                                            
CONECT  329  330  328  332                                            
CONECT  330  335  331  331  329                                       
CONECT  331  330  330                                                 
CONECT  332  329  333                                                 
CONECT  333  332  334                                                 
CONECT  334  328  333                                                 
CONECT  335  336  330                                                 
CONECT  336  339  337  335                                            
CONECT  337  336  343  338  338                                       
CONECT  338  337  337                                                 
CONECT  339  340  336                                                 
CONECT  340  341  342  339                                            
CONECT  341  340                                                      
CONECT  342  340                                                      
CONECT  343  337  344                                                 
CONECT  344  343  345                                                 
CONECT  345  344  346  346  347                                       
CONECT  346  345  345                                                 
CONECT  347  345  353  348                                            
CONECT  348  347  349  351                                            
CONECT  349  348  354  350  350                                       
CONECT  350  349  349                                                 
CONECT  351  348  352                                                 
CONECT  352  353  351                                                 
CONECT  353  347  352                                                 
CONECT  354  349  355                                                 
CONECT  355  354  358  356                                            
CONECT  356  355  363  357  357                                       
CONECT  357  356  356                                                 
CONECT  358  359  355                                                 
CONECT  359  360  358                                                 
CONECT  360  362  359  361  361                                       
CONECT  361  360  360                                                 
CONECT  362  360                                                      
CONECT  363  356  364                                                 
CONECT  364  363  365  367                                            
CONECT  365  364  371  366  366                                       
CONECT  366  365  365                                                 
CONECT  367  364  368                                                 
CONECT  368  367  370  370  369                                       
CONECT  369  368                                                      
CONECT  370  368  368                                                 
CONECT  371  372  365                                                 
CONECT  372  375  371  373                                            
CONECT  373  374  374  372  380                                       
CONECT  374  373  373                                                 
CONECT  375  376  372                                                 
CONECT  376  377  375                                                 
CONECT  377  379  378  378  376                                       
CONECT  378  377  377                                                 
CONECT  379  377                                                      
CONECT  380  373  381  386                                            
CONECT  381  382  380  384                                            
CONECT  382  383  383  387  381                                       
CONECT  383  382  382                                                 
CONECT  384  381  385                                                 
CONECT  385  386  384                                                 
CONECT  386  380  385                                                 
CONECT  387  388  382                                                 
CONECT  388  389  391  387                                            
CONECT  389  395  388  390  390                                       
CONECT  390  389  389                                                 
CONECT  391  388  392                                                 
CONECT  392  393  393  391  394                                       
CONECT  393  392  392                                                 
CONECT  394  392                                                      
CONECT  395  396  389                                                 
CONECT  396  399  397  395                                            
CONECT  397  398  398  396  407                                       
CONECT  398  397  397                                                 
CONECT  399  400  396                                                 
CONECT  400  402  402  401  399                                       
CONECT  401  403  403  400                                            
CONECT  402  404  400  400                                            
CONECT  403  405  401  401                                            
CONECT  404  405  405  402                                            
CONECT  405  406  404  404  403                                       
CONECT  406  405                                                      
CONECT  407  397  408                                                 
CONECT  408  409  407  411                                            
CONECT  409  415  410  410  408                                       
CONECT  410  409  409                                                 
CONECT  411  408  412                                                 
CONECT  412  414  411  413                                            
CONECT  413  412                                                      
CONECT  414  412                                                      
CONECT  415  416  409                                                 
CONECT  416  419  417  415                                            
CONECT  417  423  416  418  418                                       
CONECT  418  417  417                                                 
CONECT  419  420  416                                                 
CONECT  420  422  419  421  421                                       
CONECT  421  420  420                                                 
CONECT  422  420                                                      
CONECT  423  424  417                                                 
CONECT  424  425  423  427                                            
CONECT  425  428  426  426  424                                       
CONECT  426  425  425                                                 
CONECT  427  424                                                      
CONECT  428  429  425                                                 
CONECT  429  432  430  428                                            
CONECT  430  429  433  431  431                                       
CONECT  431  430  430                                                 
CONECT  432  429                                                      
CONECT  433  434  430                                                 
CONECT  434  435  433  437                                            
CONECT  435  436  436  440  434                                       
CONECT  436  435  435                                                 
CONECT  437  434  438  439                                            
CONECT  438  437                                                      
CONECT  439  437                                                      
CONECT  440  441  435                                                 
CONECT  441  444  442  440                                            
CONECT  442  441  445  443  443                                       
CONECT  443  442  442                                                 
CONECT  444  441                                                      
CONECT  445  442  446                                                 
CONECT  446  447  445  449                                            
CONECT  447  448  448  453  446                                       
CONECT  448  447  447                                                 
CONECT  449  446  450                                                 
CONECT  450  449  452  451                                            
CONECT  451  450                                                      
CONECT  452  450                                                      
CONECT  453  454  447                                                 
CONECT  454  457  455  453                                            
CONECT  455  462  454  456  456                                       
CONECT  456  455  455                                                 
CONECT  457  458  454                                                 
CONECT  458  459  457                                                 
CONECT  459  460  460  458  461                                       
CONECT  460  459  459                                                 
CONECT  461  459                                                      
CONECT  462  463  455                                                 
CONECT  463  464  462  466                                            
CONECT  464  465  465  469  463                                       
CONECT  465  464  464                                                 
CONECT  466  468  463  467                                            
CONECT  467  466                                                      
CONECT  468  466                                                      
CONECT  469  470  464                                                 
CONECT  470  471  473  469                                            
CONECT  471  472  472  470  475                                       
CONECT  472  471  471                                                 
CONECT  473  470  474                                                 
CONECT  474  473                                                      
CONECT  475  471  476                                                 
CONECT  476  477  475  479                                            
CONECT  477  478  478  483  476                                       
CONECT  478  477  477                                                 
CONECT  479  476  480                                                 
CONECT  480  479  482  481                                            
CONECT  481  480                                                      
CONECT  482  480                                                      
CONECT  483  484  477                                                 
CONECT  484  487  485  483                                            
CONECT  485  488  484  486  486                                       
CONECT  486  485  485                                                 
CONECT  487  484                                                      
CONECT  488  494  489  485                                            
CONECT  489  492  488  490                                            
CONECT  490  489  495  491  491                                       
CONECT  491  490  490                                                 
CONECT  492  493  489                                                 
CONECT  493  494  492                                                 
CONECT  494  493  488                                                 
CONECT  495  490  496                                                 
CONECT  496  495  499  497                                            
CONECT  497  496  504  498  498                                       
CONECT  498  497  497                                                 
CONECT  499  500  496                                                 
CONECT  500  501  499                                                 
CONECT  501  502  502  500  503                                       
CONECT  502  501  501                                                 
CONECT  503  501                                                      
CONECT  504  497  505                                                 
CONECT  505  504  508  506                                            
CONECT  506  505  513  507  507                                       
CONECT  507  506  506                                                 
CONECT  508  509  505                                                 
CONECT  509  510  508                                                 
CONECT  510  512  512  509  511                                       
CONECT  511  510                                                      
CONECT  512  510  510                                                 
CONECT  513  506  514                                                 
CONECT  514  517  513  515                                            
CONECT  515  521  514  516  516                                       
CONECT  516  515  515                                                 
CONECT  517  518  514                                                 
CONECT  518  520  517  519                                            
CONECT  519  518                                                      
CONECT  520  518                                                      
CONECT  521  522  515                                                 
CONECT  522  525  521  523                                            
CONECT  523  522  529  524  524                                       
CONECT  524  523  523                                                 
CONECT  525  526  522                                                 
CONECT  526  528  525  527                                            
CONECT  527  526                                                      
CONECT  528  526                                                      
CONECT  529  523  530                                                 
CONECT  530  529  533  531                                            
CONECT  531  530  537  532  532                                       
CONECT  532  531  531                                                 
CONECT  533  534  530                                                 
CONECT  534  536  535  535  533                                       
CONECT  535  534  534                                                 
CONECT  536  534                                                      
CONECT  537  531  538                                                 
CONECT  538  537  541  539
[truncated: 278,893 more chars]
