# Supplementary material for: Conserved interfaces mediate multiple protein–protein interactions in a prokaryotic metabolon
Source: Mol Syst Biol. 2025 Sep 3;21(11):1490–521. doi: 10.1038/s44320-025-00139-9 (PMC12583656; doi:10.1038/s44320-025-00139-9)
Supplement: Supplementary file 12 — Source data Fig. 7 [file 44320_2025_139_MOESM12_ESM.zip › Figure7_data/Fig7A/4_8.pdb]

COMPND    850f4dc9cbe0e60 
AUTHOR    GENERATED BY OPEN BABEL 3.1.1
ATOM      1  N   MET A   1      22.585 -24.997  -0.866  1.00  0.00           N  
ATOM      2  CA  MET A   1      22.015 -23.881  -1.645  1.00  0.00           C  
ATOM      3  C   MET A   1      20.738 -24.411  -2.276  1.00  0.00           C  
ATOM      4  O   MET A   1      20.818 -25.142  -3.255  1.00  0.00           O  
ATOM      5  CB  MET A   1      23.043 -23.407  -2.693  1.00  0.00           C  
ATOM      6  CG  MET A   1      23.002 -21.906  -2.963  1.00  0.00           C  
ATOM      7  SD  MET A   1      24.345 -21.414  -4.088  1.00  0.00           S  
ATOM      8  CE  MET A   1      24.516 -19.661  -3.689  1.00  0.00           C  
ATOM      9  N   ILE A   2      19.580 -24.214  -1.629  1.00  0.00           N  
ATOM     10  CA  ILE A   2      18.312 -24.735  -2.156  1.00  0.00           C  
ATOM     11  C   ILE A   2      17.986 -23.866  -3.368  1.00  0.00           C  
ATOM     12  O   ILE A   2      17.651 -22.703  -3.205  1.00  0.00           O  
ATOM     13  CB  ILE A   2      17.198 -24.731  -1.084  1.00  0.00           C  
ATOM     14  CG1 ILE A   2      17.593 -25.640   0.107  1.00  0.00           C  
ATOM     15  CG2 ILE A   2      15.867 -25.208  -1.703  1.00  0.00           C  
ATOM     16  CD1 ILE A   2      16.604 -25.600   1.288  1.00  0.00           C  
ATOM     17  N   ILE A   3      18.158 -24.415  -4.573  1.00  0.00           N  
ATOM     18  CA  ILE A   3      17.730 -23.773  -5.804  1.00  0.00           C  
ATOM     19  C   ILE A   3      16.201 -23.772  -5.736  1.00  0.00           C  
ATOM     20  O   ILE A   3      15.570 -24.775  -6.068  1.00  0.00           O  
ATOM     21  CB  ILE A   3      18.279 -24.511  -7.048  1.00  0.00           C  
ATOM     22  CG1 ILE A   3      19.827 -24.578  -7.015  1.00  0.00           C  
ATOM     23  CG2 ILE A   3      17.802 -23.810  -8.327  1.00  0.00           C  
ATOM     24  CD1 ILE A   3      20.445 -25.461  -8.132  1.00  0.00           C  
ATOM     25  N   LYS A   4      15.607 -22.673  -5.226  1.00  0.00           N  
ATOM     26  CA  LYS A   4      14.172 -22.459  -5.349  1.00  0.00           C  
ATOM     27  C   LYS A   4      13.867 -22.482  -6.840  1.00  0.00           C  
ATOM     28  O   LYS A   4      14.390 -21.661  -7.589  1.00  0.00           O  
ATOM     29  CB  LYS A   4      13.723 -21.140  -4.683  1.00  0.00           C  
ATOM     30  CG  LYS A   4      13.572 -21.229  -3.149  1.00  0.00           C  
ATOM     31  CD  LYS A   4      12.988 -19.915  -2.588  1.00  0.00           C  
ATOM     32  CE  LYS A   4      12.664 -19.983  -1.085  1.00  0.00           C  
ATOM     33  NZ  LYS A   4      11.995 -18.740  -0.593  1.00  0.00           N  
ATOM     34  N   ARG A   5      13.120 -23.484  -7.293  1.00  0.00           N  
ATOM     35  CA  ARG A   5      12.758 -23.616  -8.704  1.00  0.00           C  
ATOM     36  C   ARG A   5      11.884 -22.434  -9.081  1.00  0.00           C  
ATOM     37  O   ARG A   5      10.889 -22.185  -8.403  1.00  0.00           O  
ATOM     38  CB  ARG A   5      12.008 -24.938  -8.976  1.00  0.00           C  
ATOM     39  CG  ARG A   5      12.953 -26.146  -9.078  1.00  0.00           C  
ATOM     40  CD  ARG A   5      12.146 -27.402  -9.432  1.00  0.00           C  
ATOM     41  NE  ARG A   5      13.021 -28.571  -9.632  1.00  0.00           N  
ATOM     42  CZ  ARG A   5      12.613 -29.805  -9.908  1.00  0.00           C  
ATOM     43  NH1 ARG A   5      11.348 -30.103 -10.012  1.00  0.00           N  
ATOM     44  NH2 ARG A   5      13.483 -30.759 -10.085  1.00  0.00           N  
ATOM     45  N   THR A   6      12.228 -21.772 -10.182  1.00  0.00           N  
ATOM     46  CA  THR A   6      11.364 -20.784 -10.818  1.00  0.00           C  
ATOM     47  C   THR A   6      10.002 -21.416 -11.099  1.00  0.00           C  
ATOM     48  O   THR A   6       9.965 -22.511 -11.689  1.00  0.00           O  
ATOM     49  CB  THR A   6      11.987 -20.291 -12.130  1.00  0.00           C  
ATOM     50  OG1 THR A   6      13.326 -19.924 -11.913  1.00  0.00           O  
ATOM     51  CG2 THR A   6      11.256 -19.086 -12.705  1.00  0.00           C  
ATOM     52  N   PRO A   7       8.895 -20.788 -10.667  1.00  0.00           N  
ATOM     53  CA  PRO A   7       7.559 -21.261 -10.996  1.00  0.00           C  
ATOM     54  C   PRO A   7       7.342 -21.312 -12.519  1.00  0.00           C  
ATOM     55  O   PRO A   7       8.037 -20.652 -13.295  1.00  0.00           O  
ATOM     56  CB  PRO A   7       6.590 -20.298 -10.308  1.00  0.00           C  
ATOM     57  CG  PRO A   7       7.420 -19.659  -9.213  1.00  0.00           C  
ATOM     58  CD  PRO A   7       8.819 -19.619  -9.815  1.00  0.00           C  
ATOM     59  N   GLN A   8       6.378 -22.105 -12.942  1.00  0.00           N  
ATOM     60  CA  GLN A   8       5.982 -22.241 -14.342  1.00  0.00           C  
ATOM     61  C   GLN A   8       4.546 -21.734 -14.534  1.00  0.00           C  
ATOM     62  O   GLN A   8       3.834 -21.517 -13.555  1.00  0.00           O  
ATOM     63  CB  GLN A   8       6.124 -23.708 -14.776  1.00  0.00           C  
ATOM     64  CG  GLN A   8       7.572 -24.205 -14.669  1.00  0.00           C  
ATOM     65  CD  GLN A   8       7.767 -25.620 -15.227  1.00  0.00           C  
ATOM     66  OE1 GLN A   8       6.847 -26.329 -15.615  1.00  0.00           O  
ATOM     67  NE2 GLN A   8       8.987 -26.083 -15.302  1.00  0.00           N  
ATOM     68  N   ALA A   9       4.098 -21.611 -15.780  1.00  0.00           N  
ATOM     69  CA  ALA A   9       2.734 -21.152 -16.093  1.00  0.00           C  
ATOM     70  C   ALA A   9       1.629 -21.960 -15.384  1.00  0.00           C  
ATOM     71  O   ALA A   9       0.590 -21.411 -15.023  1.00  0.00           O  
ATOM     72  CB  ALA A   9       2.555 -21.218 -17.617  1.00  0.00           C  
ATOM     73  N   ALA A  10       1.857 -23.270 -15.170  1.00  0.00           N  
ATOM     74  CA  ALA A  10       0.934 -24.160 -14.465  1.00  0.00           C  
ATOM     75  C   ALA A  10       1.144 -24.203 -12.936  1.00  0.00           C  
ATOM     76  O   ALA A  10       0.455 -24.951 -12.243  1.00  0.00           O  
ATOM     77  CB  ALA A  10       1.043 -25.557 -15.092  1.00  0.00           C  
ATOM     78  N   SER A  11       2.119 -23.470 -12.399  1.00  0.00           N  
ATOM     79  CA  SER A  11       2.339 -23.401 -10.953  1.00  0.00           C  
ATOM     80  C   SER A  11       1.204 -22.623 -10.280  1.00  0.00           C  
ATOM     81  O   SER A  11       0.700 -21.669 -10.875  1.00  0.00           O  
ATOM     82  CB  SER A  11       3.682 -22.751 -10.618  1.00  0.00           C  
ATOM     83  OG  SER A  11       4.742 -23.522 -11.158  1.00  0.00           O  
ATOM     84  N   PRO A  12       0.821 -22.984  -9.041  1.00  0.00           N  
ATOM     85  CA  PRO A  12      -0.189 -22.240  -8.299  1.00  0.00           C  
ATOM     86  C   PRO A  12       0.199 -20.771  -8.126  1.00  0.00           C  
ATOM     87  O   PRO A  12       1.378 -20.468  -7.945  1.00  0.00           O  
ATOM     88  CB  PRO A  12      -0.308 -22.941  -6.940  1.00  0.00           C  
ATOM     89  CG  PRO A  12       0.203 -24.353  -7.208  1.00  0.00           C  
ATOM     90  CD  PRO A  12       1.271 -24.140  -8.281  1.00  0.00           C  
ATOM     91  N   LEU A  13      -0.787 -19.882  -8.100  1.00  0.00           N  
ATOM     92  CA  LEU A  13      -0.572 -18.454  -7.883  1.00  0.00           C  
ATOM     93  C   LEU A  13       0.216 -18.186  -6.593  1.00  0.00           C  
ATOM     94  O   LEU A  13       1.201 -17.452  -6.632  1.00  0.00           O  
ATOM     95  CB  LEU A  13      -1.932 -17.730  -7.887  1.00  0.00           C  
ATOM     96  CG  LEU A  13      -1.839 -16.210  -7.660  1.00  0.00           C  
ATOM     97  CD1 LEU A  13      -1.005 -15.507  -8.730  1.00  0.00           C  
ATOM     98  CD2 LEU A  13      -3.238 -15.609  -7.680  1.00  0.00           C  
ATOM     99  N   ALA A  14      -0.115 -18.863  -5.491  1.00  0.00           N  
ATOM    100  CA  ALA A  14       0.614 -18.736  -4.229  1.00  0.00           C  
ATOM    101  C   ALA A  14       2.124 -19.043  -4.363  1.00  0.00           C  
ATOM    102  O   ALA A  14       2.952 -18.413  -3.706  1.00  0.00           O  
ATOM    103  CB  ALA A  14      -0.043 -19.671  -3.210  1.00  0.00           C  
ATOM    104  N   SER A  15       2.497 -19.976  -5.240  1.00  0.00           N  
ATOM    105  CA  SER A  15       3.912 -20.280  -5.508  1.00  0.00           C  
ATOM    106  C   SER A  15       4.597 -19.158  -6.276  1.00  0.00           C  
ATOM    107  O   SER A  15       5.773 -18.892  -6.037  1.00  0.00           O  
ATOM    108  CB  SER A  15       4.058 -21.587  -6.298  1.00  0.00           C  
ATOM    109  OG  SER A  15       3.502 -22.669  -5.584  1.00  0.00           O  
ATOM    110  N   TRP A  16       3.870 -18.501  -7.190  1.00  0.00           N  
ATOM    111  CA  TRP A  16       4.356 -17.326  -7.891  1.00  0.00           C  
ATOM    112  C   TRP A  16       4.516 -16.143  -6.944  1.00  0.00           C  
ATOM    113  O   TRP A  16       5.594 -15.552  -6.925  1.00  0.00           O  
ATOM    114  CB  TRP A  16       3.416 -16.983  -9.049  1.00  0.00           C  
ATOM    115  CG  TRP A  16       3.750 -17.705 -10.311  1.00  0.00           C  
ATOM    116  CD1 TRP A  16       3.093 -18.760 -10.840  1.00  0.00           C  
ATOM    117  CD2 TRP A  16       4.851 -17.409 -11.218  1.00  0.00           C  
ATOM    118  NE1 TRP A  16       3.701 -19.145 -12.025  1.00  0.00           N  
ATOM    119  CE2 TRP A  16       4.787 -18.339 -12.287  1.00  0.00           C  
ATOM    120  CE3 TRP A  16       5.885 -16.451 -11.236  1.00  0.00           C  
ATOM    121  CZ2 TRP A  16       5.719 -18.319 -13.346  1.00  0.00           C  
ATOM    122  CZ3 TRP A  16       6.817 -16.436 -12.290  1.00  0.00           C  
ATOM    123  CH2 TRP A  16       6.733 -17.363 -13.328  1.00  0.00           C  
ATOM    124  N   LEU A  17       3.526 -15.846  -6.119  1.00  0.00           N  
ATOM    125  CA  LEU A  17       3.589 -14.753  -5.147  1.00  0.00           C  
ATOM    126  C   LEU A  17       4.765 -14.947  -4.190  1.00  0.00           C  
ATOM    127  O   LEU A  17       5.621 -14.078  -4.092  1.00  0.00           O  
ATOM    128  CB  LEU A  17       2.251 -14.613  -4.415  1.00  0.00           C  
ATOM    129  CG  LEU A  17       1.047 -14.298  -5.319  1.00  0.00           C  
ATOM    130  CD1 LEU A  17      -0.221 -14.163  -4.467  1.00  0.00           C  
ATOM    131  CD2 LEU A  17       1.224 -13.023  -6.139  1.00  0.00           C  
ATOM    132  N   SER A  18       4.921 -16.137  -3.626  1.00  0.00           N  
ATOM    133  CA  SER A  18       6.084 -16.462  -2.789  1.00  0.00           C  
ATOM    134  C   SER A  18       7.414 -16.335  -3.545  1.00  0.00           C  
ATOM    135  O   SER A  18       8.421 -15.964  -2.950  1.00  0.00           O  
ATOM    136  CB  SER A  18       5.947 -17.879  -2.237  1.00  0.00           C  
ATOM    137  OG  SER A  18       7.022 -18.170  -1.359  1.00  0.00           O  
ATOM    138  N   TYR A  19       7.453 -16.654  -4.842  1.00  0.00           N  
ATOM    139  CA  TYR A  19       8.654 -16.444  -5.647  1.00  0.00           C  
ATOM    140  C   TYR A  19       8.965 -14.958  -5.821  1.00  0.00           C  
ATOM    141  O   TYR A  19      10.119 -14.580  -5.669  1.00  0.00           O  
ATOM    142  CB  TYR A  19       8.505 -17.158  -6.994  1.00  0.00           C  
ATOM    143  CG  TYR A  19       9.613 -16.876  -7.977  1.00  0.00           C  
ATOM    144  CD1 TYR A  19       9.390 -16.032  -9.084  1.00  0.00           C  
ATOM    145  CD2 TYR A  19      10.889 -17.447  -7.790  1.00  0.00           C  
ATOM    146  CE1 TYR A  19      10.416 -15.778 -10.004  1.00  0.00           C  
ATOM    147  CE2 TYR A  19      11.922 -17.197  -8.704  1.00  0.00           C  
ATOM    148  CZ  TYR A  19      11.689 -16.365  -9.817  1.00  0.00           C  
ATOM    149  OH  TYR A  19      12.692 -16.140 -10.715  1.00  0.00           O  
ATOM    150  N   LEU A  20       7.945 -14.139  -6.096  1.00  0.00           N  
ATOM    151  CA  LEU A  20       8.084 -12.696  -6.272  1.00  0.00           C  
ATOM    152  C   LEU A  20       8.504 -11.999  -4.972  1.00  0.00           C  
ATOM    153  O   LEU A  20       9.440 -11.216  -4.979  1.00  0.00           O  
ATOM    154  CB  LEU A  20       6.772 -12.103  -6.819  1.00  0.00           C  
ATOM    155  CG  LEU A  20       6.329 -12.635  -8.193  1.00  0.00           C  
ATOM    156  CD1 LEU A  20       5.013 -11.967  -8.606  1.00  0.00           C  
ATOM    157  CD2 LEU A  20       7.358 -12.394  -9.291  1.00  0.00           C  
ATOM    158  N   GLU A  21       7.888 -12.356  -3.842  1.00  0.00           N  
ATOM    159  CA  GLU A  21       8.233 -11.857  -2.502  1.00  0.00           C  
ATOM    160  C   GLU A  21       9.669 -12.213  -2.102  1.00  0.00           C  
ATOM    161  O   GLU A  21      10.376 -11.458  -1.438  1.00  0.00           O  
ATOM    162  CB  GLU A  21       7.295 -12.498  -1.487  1.00  0.00           C  
ATOM    163  CG  GLU A  21       5.847 -11.998  -1.539  1.00  0.00           C  
ATOM    164  CD  GLU A  21       4.871 -12.982  -0.865  1.00  0.00           C  
ATOM    165  OE1 GLU A  21       3.658 -12.860  -1.142  1.00  0.00           O  
ATOM    166  OE2 GLU A  21       5.345 -13.920  -0.183  1.00  0.00           O  
ATOM    167  N   ASN A  22      10.126 -13.403  -2.495  1.00  0.00           N  
ATOM    168  CA  ASN A  22      11.473 -13.874  -2.203  1.00  0.00           C  
ATOM    169  C   ASN A  22      12.479 -13.605  -3.324  1.00  0.00           C  
ATOM    170  O   ASN A  22      13.616 -14.089  -3.234  1.00  0.00           O  
ATOM    171  CB  ASN A  22      11.439 -15.368  -1.862  1.00  0.00           C  
ATOM    172  CG  ASN A  22      10.782 -15.670  -0.528  1.00  0.00           C  
ATOM    173  OD1 ASN A  22      11.405 -15.586   0.511  1.00  0.00           O  
ATOM    174  ND2 ASN A  22       9.572 -16.166  -0.530  1.00  0.00           N  
ATOM    175  N   LEU A  23      12.069 -12.919  -4.391  1.00  0.00           N  
ATOM    176  CA  LEU A  23      13.020 -12.401  -5.373  1.00  0.00           C  
ATOM    177  C   LEU A  23      14.005 -11.541  -4.586  1.00  0.00           C  
ATOM    178  O   LEU A  23      13.669 -10.487  -4.071  1.00  0.00           O  
ATOM    179  CB  LEU A  23      12.311 -11.611  -6.500  1.00  0.00           C  
ATOM    180  CG  LEU A  23      11.981 -12.473  -7.739  1.00  0.00           C  
ATOM    181  CD1 LEU A  23      10.911 -11.817  -8.597  1.00  0.00           C  
ATOM    182  CD2 LEU A  23      13.218 -12.681  -8.620  1.00  0.00           C  
ATOM    183  N   HIS A  24      15.209 -12.064  -4.425  1.00  0.00           N  
ATOM    184  CA  HIS A  24      16.273 -11.283  -3.843  1.00  0.00           C  
ATOM    185  C   HIS A  24      16.520 -10.143  -4.810  1.00  0.00           C  
ATOM    186  O   HIS A  24      17.253 -10.306  -5.785  1.00  0.00           O  
ATOM    187  CB  HIS A  24      17.531 -12.129  -3.610  1.00  0.00           C  
ATOM    188  CG  HIS A  24      17.450 -13.056  -2.422  1.00  0.00           C  
ATOM    189  ND1 HIS A  24      16.357 -13.768  -1.996  1.00  0.00           N  
ATOM    190  CD2 HIS A  24      18.475 -13.361  -1.551  1.00  0.00           C  
ATOM    191  CE1 HIS A  24      16.705 -14.471  -0.910  1.00  0.00           C  
ATOM    192  NE2 HIS A  24      17.991 -14.253  -0.614  1.00  0.00           N  
ATOM    193  N   SER A  25      15.919  -9.014  -4.495  1.00  0.00           N  
ATOM    194  CA  SER A  25      16.402  -7.749  -4.965  1.00  0.00           C  
ATOM    195  C   SER A  25      17.871  -7.703  -4.554  1.00  0.00           C  
ATOM    196  O   SER A  25      18.242  -7.426  -3.413  1.00  0.00           O  
ATOM    197  CB  SER A  25      15.601  -6.611  -4.342  1.00  0.00           C  
ATOM    198  OG  SER A  25      15.667  -6.714  -2.940  1.00  0.00           O  
ATOM    199  N   LYS A  26      18.739  -8.068  -5.497  1.00  0.00           N  
ATOM    200  CA  LYS A  26      20.062  -7.494  -5.496  1.00  0.00           C  
ATOM    201  C   LYS A  26      19.867  -5.977  -5.548  1.00  0.00           C  
ATOM    202  O   LYS A  26      18.732  -5.516  -5.689  1.00  0.00           O  
ATOM    203  CB  LYS A  26      20.865  -8.030  -6.686  1.00  0.00           C  
ATOM    204  CG  LYS A  26      21.267  -9.500  -6.500  1.00  0.00           C  
ATOM    205  CD  LYS A  26      22.090  -9.940  -7.714  1.00  0.00           C  
ATOM    206  CE  LYS A  26      22.578 -11.377  -7.569  1.00  0.00           C  
ATOM    207  NZ  LYS A  26      23.301 -11.808  -8.785  1.00  0.00           N  
ATOM    208  N   THR A  27      20.934  -5.235  -5.455  1.00  0.00           N  
ATOM    209  CA  THR A  27      20.974  -3.830  -5.865  1.00  0.00           C  
ATOM    210  C   THR A  27      20.357  -3.726  -7.259  1.00  0.00           C  
ATOM    211  O   THR A  27      20.993  -4.025  -8.258  1.00  0.00           O  
ATOM    212  CB  THR A  27      22.427  -3.312  -5.876  1.00  0.00           C  
ATOM    213  OG1 THR A  27      23.285  -4.175  -5.159  1.00  0.00           O  
ATOM    214  CG2 THR A  27      22.524  -1.949  -5.211  1.00  0.00           C  
ATOM    215  N   ILE A  28      19.058  -3.473  -7.281  1.00  0.00           N  
ATOM    216  CA  ILE A  28      18.258  -3.270  -8.465  1.00  0.00           C  
ATOM    217  C   ILE A  28      18.312  -1.775  -8.668  1.00  0.00           C  
ATOM    218  O   ILE A  28      17.924  -1.036  -7.767  1.00  0.00           O  
ATOM    219  CB  ILE A  28      16.820  -3.790  -8.214  1.00  0.00           C  
ATOM    220  CG1 ILE A  28      16.766  -5.336  -8.258  1.00  0.00           C  
ATOM    221  CG2 ILE A  28      15.843  -3.238  -9.239  1.00  0.00           C  
ATOM    222  CD1 ILE A  28      15.382  -5.921  -7.906  1.00  0.00           C  
ATOM    223  N   ASP A  29      18.807  -1.342  -9.820  1.00  0.00           N  
ATOM    224  CA  ASP A  29      18.841   0.079 -10.125  1.00  0.00           C  
ATOM    225  C   ASP A  29      17.436   0.668  -9.991  1.00  0.00           C  
ATOM    226  O   ASP A  29      16.464   0.137 -10.534  1.00  0.00           O  
ATOM    227  CB  ASP A  29      19.420   0.330 -11.521  1.00  0.00           C  
ATOM    228  CG  ASP A  29      20.826  -0.248 -11.688  1.00  0.00           C  
ATOM    229  OD1 ASP A  29      21.607  -0.195 -10.717  1.00  0.00           O  
ATOM    230  OD2 ASP A  29      21.083  -0.832 -12.771  1.00  0.00           O  
ATOM    231  N   LEU A  30      17.337   1.748  -9.232  1.00  0.00           N  
ATOM    232  CA  LEU A  30      16.103   2.503  -9.129  1.00  0.00           C  
ATOM    233  C   LEU A  30      15.811   3.231 -10.422  1.00  0.00           C  
ATOM    234  O   LEU A  30      16.685   3.553 -11.213  1.00  0.00           O  
ATOM    235  CB  LEU A  30      16.180   3.508  -7.985  1.00  0.00           C  
ATOM    236  CG  LEU A  30      15.637   2.941  -6.668  1.00  0.00           C  
ATOM    237  CD1 LEU A  30      16.072   3.815  -5.528  1.00  0.00           C  
ATOM    238  CD2 LEU A  30      14.111   2.861  -6.682  1.00  0.00           C  
ATOM    239  N   GLY A  31      14.538   3.526 -10.572  1.00  0.00           N  
ATOM    240  CA  GLY A  31      14.034   4.151 -11.770  1.00  0.00           C  
ATOM    241  C   GLY A  31      13.318   3.148 -12.662  1.00  0.00           C  
ATOM    242  O   GLY A  31      13.193   1.959 -12.374  1.00  0.00           O  
ATOM    243  N   LEU A  32      12.811   3.685 -13.761  1.00  0.00           N  
ATOM    244  CA  LEU A  32      11.900   2.968 -14.627  1.00  0.00           C  
ATOM    245  C   LEU A  32      12.599   2.252 -15.793  1.00  0.00           C  
ATOM    246  O   LEU A  32      11.934   1.607 -16.598  1.00  0.00           O  
ATOM    247  CB  LEU A  32      10.812   3.944 -15.116  1.00  0.00           C  
ATOM    248  CG  LEU A  32       9.997   4.597 -13.984  1.00  0.00           C  
ATOM    249  CD1 LEU A  32       8.926   5.511 -14.596  1.00  0.00           C  
ATOM    250  CD2 LEU A  32       9.298   3.561 -13.095  1.00  0.00           C  
ATOM    251  N   GLU A  33      13.933   2.343 -15.897  1.00  0.00           N  
ATOM    252  CA  GLU A  33      14.664   1.820 -17.052  1.00  0.00           C  
ATOM    253  C   GLU A  33      14.494   0.311 -17.206  1.00  0.00           C  
ATOM    254  O   GLU A  33      14.144  -0.171 -18.287  1.00  0.00           O  
ATOM    255  CB  GLU A  33      16.152   2.168 -16.960  1.00  0.00           C  
ATOM    256  CG  GLU A  33      16.404   3.673 -17.064  1.00  0.00           C  
ATOM    257  CD  GLU A  33      17.900   4.013 -17.187  1.00  0.00           C  
ATOM    258  OE1 GLU A  33      18.181   5.156 -17.606  1.00  0.00           O  
ATOM    259  OE2 GLU A  33      18.730   3.118 -16.918  1.00  0.00           O  
ATOM    260  N   ARG A  34      14.666  -0.461 -16.113  1.00  0.00           N  
ATOM    261  CA  ARG A  34      14.557  -1.926 -16.135  1.00  0.00           C  
ATOM    262  C   ARG A  34      13.151  -2.368 -16.538  1.00  0.00           C  
ATOM    263  O   ARG A  34      12.994  -3.138 -17.484  1.00  0.00           O  
ATOM    264  CB  ARG A  34      14.912  -2.520 -14.765  1.00  0.00           C  
ATOM    265  CG  ARG A  34      16.399  -2.373 -14.408  1.00  0.00           C  
ATOM    266  CD  ARG A  34      16.735  -3.020 -13.068  1.00  0.00           C  
ATOM    267  NE  ARG A  34      15.994  -2.395 -11.958  1.00  0.00           N  
ATOM    268  CZ  ARG A  34      14.868  -2.828 -11.385  1.00  0.00           C  
ATOM    269  NH1 ARG A  34      14.372  -4.001 -11.618  1.00  0.00           N  
ATOM    270  NH2 ARG A  34      14.211  -2.059 -10.585  1.00  0.00           N  
ATOM    271  N   VAL A  35      12.140  -1.862 -15.829  1.00  0.00           N  
ATOM    272  CA  VAL A  35      10.742  -2.220 -16.087  1.00  0.00           C  
ATOM    273  C   VAL A  35      10.301  -1.760 -17.478  1.00  0.00           C  
ATOM    274  O   VAL A  35       9.644  -2.521 -18.184  1.00  0.00           O  
ATOM    275  CB  VAL A  35       9.827  -1.727 -14.950  1.00  0.00           C  
ATOM    276  CG1 VAL A  35       9.815  -0.208 -14.777  1.00  0.00           C  
ATOM    277  CG2 VAL A  35       8.406  -2.228 -15.129  1.00  0.00           C  
ATOM    278  N   SER A  36      10.752  -0.588 -17.945  1.00  0.00           N  
ATOM    279  CA  SER A  36      10.489  -0.097 -19.301  1.00  0.00           C  
ATOM    280  C   SER A  36      11.100  -0.993 -20.365  1.00  0.00           C  
ATOM    281  O   SER A  36      10.471  -1.270 -21.383  1.00  0.00           O  
ATOM    282  CB  SER A  36      11.048   1.320 -19.496  1.00  0.00           C  
ATOM    283  OG  SER A  36      10.406   2.221 -18.621  1.00  0.00           O  
ATOM    284  N   LEU A  37      12.321  -1.498 -20.134  1.00  0.00           N  
ATOM    285  CA  LEU A  37      12.988  -2.391 -21.071  1.00  0.00           C  
ATOM    286  C   LEU A  37      12.235  -3.716 -21.223  1.00  0.00           C  
ATOM    287  O   LEU A  37      12.053  -4.211 -22.338  1.00  0.00           O  
ATOM    288  CB  LEU A  37      14.443  -2.613 -20.611  1.00  0.00           C  
ATOM    289  CG  LEU A  37      15.387  -2.894 -21.797  1.00  0.00           C  
ATOM    290  CD1 LEU A  37      16.226  -1.659 -22.107  1.00  0.00           C  
ATOM    291  CD2 LEU A  37      16.336  -4.040 -21.504  1.00  0.00           C  
ATOM    292  N   VAL A  38      11.758  -4.279 -20.113  1.00  0.00           N  
ATOM    293  CA  VAL A  38      10.945  -5.509 -20.140  1.00  0.00           C  
ATOM    294  C   VAL A  38       9.576  -5.244 -20.769  1.00  0.00           C  
ATOM    295  O   VAL A  38       9.142  -6.012 -21.621  1.00  0.00           O  
ATOM    296  CB  VAL A  38      10.818  -6.139 -18.741  1.00  0.00           C  
ATOM    297  CG1 VAL A  38      10.046  -7.464 -18.810  1.00  0.00           C  
ATOM    298  CG2 VAL A  38      12.192  -6.456 -18.145  1.00  0.00           C  
ATOM    299  N   ALA A  39       8.935  -4.114 -20.447  1.00  0.00           N  
ATOM    300  CA  ALA A  39       7.666  -3.707 -21.056  1.00  0.00           C  
ATOM    301  C   ALA A  39       7.780  -3.542 -22.577  1.00  0.00           C  
ATOM    302  O   ALA A  39       6.894  -3.976 -23.320  1.00  0.00           O  
ATOM    303  CB  ALA A  39       7.199  -2.410 -20.406  1.00  0.00           C  
ATOM    304  N   ALA A  40       8.891  -2.969 -23.061  1.00  0.00           N  
ATOM    305  CA  ALA A  40       9.163  -2.841 -24.487  1.00  0.00           C  
ATOM    306  C   ALA A  40       9.332  -4.204 -25.166  1.00  0.00           C  
ATOM    307  O   ALA A  40       8.771  -4.425 -26.249  1.00  0.00           O  
ATOM    308  CB  ALA A  40      10.404  -1.952 -24.672  1.00  0.00           C  
ATOM    309  N   ARG A  41      10.026  -5.162 -24.523  1.00  0.00           N  
ATOM    310  CA  ARG A  41      10.161  -6.544 -25.028  1.00  0.00           C  
ATOM    311  C   ARG A  41       8.807  -7.255 -25.134  1.00  0.00           C  
ATOM    312  O   ARG A  41       8.580  -7.975 -26.100  1.00  0.00           O  
ATOM    313  CB  ARG A  41      11.091  -7.364 -24.119  1.00  0.00           C  
ATOM    314  CG  ARG A  41      12.568  -6.958 -24.224  1.00  0.00           C  
ATOM    315  CD  ARG A  41      13.366  -7.738 -23.174  1.00  0.00           C  
ATOM    316  NE  ARG A  41      14.790  -7.351 -23.164  1.00  0.00           N  
ATOM    317  CZ  ARG A  41      15.724  -7.886 -22.389  1.00  0.00           C  
ATOM    318  NH1 ARG A  41      15.454  -8.854 -21.557  1.00  0.00           N  
ATOM    319  NH2 ARG A  41      16.948  -7.450 -22.435  1.00  0.00           N  
ATOM    320  N   LEU A  42       7.933  -7.018 -24.181  1.00  0.00           N  
ATOM    321  CA  LEU A  42       6.583  -7.580 -24.156  1.00  0.00           C  
ATOM    322  C   LEU A  42       5.606  -6.854 -25.093  1.00  0.00           C  
ATOM    323  O   LEU A  42       4.533  -7.375 -25.399  1.00  0.00           O  
ATOM    324  CB  LEU A  42       6.063  -7.527 -22.708  1.00  0.00           C  
ATOM    325  CG  LEU A  42       6.777  -8.493 -21.738  1.00  0.00           C  
ATOM    326  CD1 LEU A  42       6.432  -8.103 -20.308  1.00  0.00           C  
ATOM    327  CD2 LEU A  42       6.340  -9.935 -21.981  1.00  0.00           C  
ATOM    328  N   GLY A  43       5.928  -5.637 -25.531  1.00  0.00           N  
ATOM    329  CA  GLY A  43       5.047  -4.802 -26.356  1.00  0.00           C  
ATOM    330  C   GLY A  43       3.823  -4.277 -25.598  1.00  0.00           C  
ATOM    331  O   GLY A  43       2.752  -4.132 -26.206  1.00  0.00           O  
ATOM    332  N   VAL A  44       3.962  -4.001 -24.305  1.00  0.00           N  
ATOM    333  CA  VAL A  44       2.845  -3.647 -23.407  1.00  0.00           C  
ATOM    334  C   VAL A  44       2.844  -2.203 -22.916  1.00  0.00           C  
ATOM    335  O   VAL A  44       1.959  -1.825 -22.147  1.00  0.00           O  
ATOM    336  CB  VAL A  44       2.716  -4.630 -22.222  1.00  0.00           C  
ATOM    337  CG1 VAL A  44       2.492  -6.061 -22.719  1.00  0.00           C  
ATOM    338  CG2 VAL A  44       3.946  -4.587 -21.307  1.00  0.00           C  
ATOM    339  N   LEU A  45       3.761  -1.345 -23.391  1.00  0.00           N  
ATOM    340  CA  LEU A  45       3.822   0.084 -23.029  1.00  0.00           C  
ATOM    341  C   LEU A  45       2.553   0.872 -23.383  1.00  0.00           C  
ATOM    342  O   LEU A  45       2.284   1.915 -22.803  1.00  0.00           O  
ATOM    343  CB  LEU A  45       5.030   0.731 -23.728  1.00  0.00           C  
ATOM    344  CG  LEU A  45       6.389   0.375 -23.109  1.00  0.00           C  
ATOM    345  CD1 LEU A  45       7.508   0.872 -24.025  1.00  0.00           C  
ATOM    346  CD2 LEU A  45       6.576   1.021 -21.737  1.00  0.00           C  
ATOM    347  N   LYS A  46       1.754   0.381 -24.339  1.00  0.00           N  
ATOM    348  CA  LYS A  46       0.441   0.923 -24.654  1.00  0.00           C  
ATOM    349  C   LYS A  46      -0.621  -0.166 -24.442  1.00  0.00           C  
ATOM    350  O   LYS A  46      -0.978  -0.853 -25.401  1.00  0.00           O  
ATOM    351  CB  LYS A  46       0.460   1.548 -26.066  1.00  0.00           C  
ATOM    352  CG  LYS A  46      -0.801   2.383 -26.272  1.00  0.00           C  
ATOM    353  CD  LYS A  46      -0.731   3.279 -27.518  1.00  0.00           C  
ATOM    354  CE  LYS A  46      -1.978   4.168 -27.496  1.00  0.00           C  
ATOM    355  NZ  LYS A  46      -1.923   5.290 -28.464  1.00  0.00           N  
ATOM    356  N   PRO A  47      -1.104  -0.357 -23.199  1.00  0.00           N  
ATOM    357  CA  PRO A  47      -2.021  -1.449 -22.857  1.00  0.00           C  
ATOM    358  C   PRO A  47      -3.402  -1.297 -23.494  1.00  0.00           C  
ATOM    359  O   PRO A  47      -4.059  -2.294 -23.770  1.00  0.00           O  
ATOM    360  CB  PRO A  47      -2.093  -1.438 -21.324  1.00  0.00           C  
ATOM    361  CG  PRO A  47      -1.809   0.020 -20.962  1.00  0.00           C  
ATOM    362  CD  PRO A  47      -0.789   0.427 -22.014  1.00  0.00           C  
ATOM    363  N   ALA A  48      -3.831  -0.059 -23.783  1.00  0.00           N  
ATOM    364  CA  ALA A  48      -5.059   0.269 -24.502  1.00  0.00           C  
ATOM    365  C   ALA A  48      -4.879   1.539 -25.353  1.00  0.00           C  
ATOM    366  O   ALA A  48      -3.909   2.278 -25.154  1.00  0.00           O  
ATOM    367  CB  ALA A  48      -6.195   0.433 -23.485  1.00  0.00           C  
ATOM    368  N   PRO A  49      -5.794   1.838 -26.289  1.00  0.00           N  
ATOM    369  CA  PRO A  49      -5.778   3.097 -27.041  1.00  0.00           C  
ATOM    370  C   PRO A  49      -5.864   4.349 -26.164  1.00  0.00           C  
ATOM    371  O   PRO A  49      -5.282   5.366 -26.535  1.00  0.00           O  
ATOM    372  CB  PRO A  49      -6.971   3.017 -27.995  1.00  0.00           C  
ATOM    373  CG  PRO A  49      -7.171   1.520 -28.182  1.00  0.00           C  
ATOM    374  CD  PRO A  49      -6.813   0.961 -26.802  1.00  0.00           C  
ATOM    375  N   PHE A  50      -6.566   4.268 -25.022  1.00  0.00           N  
ATOM    376  CA  PHE A  50      -6.730   5.348 -24.057  1.00  0.00           C  
ATOM    377  C   PHE A  50      -6.368   4.876 -22.646  1.00  0.00           C  
ATOM    378  O   PHE A  50      -6.790   3.804 -22.209  1.00  0.00           O  
ATOM    379  CB  PHE A  50      -8.168   5.884 -24.119  1.00  0.00           C  
ATOM    380  CG  PHE A  50      -8.280   7.290 -23.593  1.00  0.00           C  
ATOM    381  CD1 PHE A  50      -8.310   7.544 -22.204  1.00  0.00           C  
ATOM    382  CD2 PHE A  50      -8.296   8.374 -24.486  1.00  0.00           C  
ATOM    383  CE1 PHE A  50      -8.337   8.856 -21.728  1.00  0.00           C  
ATOM    384  CE2 PHE A  50      -8.326   9.693 -24.017  1.00  0.00           C  
ATOM    385  CZ  PHE A  50      -8.345   9.934 -22.636  1.00  0.00           C  
ATOM    386  N   VAL A  51      -5.580   5.680 -21.917  1.00  0.00           N  
ATOM    387  CA  VAL A  51      -5.096   5.344 -20.573  1.00  0.00           C  
ATOM    388  C   VAL A  51      -5.336   6.500 -19.608  1.00  0.00           C  
ATOM    389  O   VAL A  51      -4.892   7.625 -19.840  1.00  0.00           O  
ATOM    390  CB  VAL A  51      -3.607   4.939 -20.581  1.00  0.00           C  
ATOM    391  CG1 VAL A  51      -3.120   4.558 -19.181  1.00  0.00           C  
ATOM    392  CG2 VAL A  51      -3.367   3.725 -21.493  1.00  0.00           C  
ATOM    393  N   PHE A  52      -5.987   6.204 -18.485  1.00  0.00           N  
ATOM    394  CA  PHE A  52      -6.004   7.054 -17.303  1.00  0.00           C  
ATOM    395  C   PHE A  52      -4.970   6.546 -16.307  1.00  0.00           C  
ATOM    396  O   PHE A  52      -4.937   5.349 -16.011  1.00  0.00           O  
ATOM    397  CB  PHE A  52      -7.393   7.064 -16.653  1.00  0.00           C  
ATOM    398  CG  PHE A  52      -8.483   7.665 -17.502  1.00  0.00           C  
ATOM    399  CD1 PHE A  52      -8.869   9.008 -17.319  1.00  0.00           C  
ATOM    400  CD2 PHE A  52      -9.153   6.882 -18.456  1.00  0.00           C  
ATOM    401  CE1 PHE A  52      -9.899   9.565 -18.081  1.00  0.00           C  
ATOM    402  CE2 PHE A  52     -10.189   7.441 -19.229  1.00  0.00           C  
ATOM    403  CZ  PHE A  52     -10.566   8.779 -19.037  1.00  0.00           C  
ATOM    404  N   THR A  53      -4.161   7.440 -15.731  1.00  0.00           N  
ATOM    405  CA  THR A  53      -3.288   7.115 -14.592  1.00  0.00           C  
ATOM    406  C   THR A  53      -3.702   7.950 -13.386  1.00  0.00           C  
ATOM    407  O   THR A  53      -3.831   9.169 -13.494  1.00  0.00           O  
ATOM    408  CB  THR A  53      -1.802   7.292 -14.926  1.00  0.00           C  
ATOM    409  OG1 THR A  53      -1.469   6.455 -16.010  1.00  0.00           O  
ATOM    410  CG2 THR A  53      -0.891   6.875 -13.771  1.00  0.00           C  
ATOM    411  N   VAL A  54      -3.927   7.304 -12.240  1.00  0.00           N  
ATOM    412  CA  VAL A  54      -4.508   7.929 -11.049  1.00  0.00           C  
ATOM    413  C   VAL A  54      -3.549   7.816  -9.871  1.00  0.00           C  
ATOM    414  O   VAL A  54      -3.360   6.747  -9.297  1.00  0.00           O  
ATOM    415  CB  VAL A  54      -5.894   7.343 -10.719  1.00  0.00           C  
ATOM    416  CG1 VAL A  54      -6.543   8.095  -9.553  1.00  0.00           C  
ATOM    417  CG2 VAL A  54      -6.848   7.445 -11.920  1.00  0.00           C  
ATOM    418  N   ALA A  55      -2.962   8.952  -9.479  1.00  0.00           N  
ATOM    419  CA  ALA A  55      -2.163   9.132  -8.280  1.00  0.00           C  
ATOM    420  C   ALA A  55      -2.968   9.842  -7.176  1.00  0.00           C  
ATOM    421  O   ALA A  55      -4.056  10.371  -7.405  1.00  0.00           O  
ATOM    422  CB  ALA A  55      -0.892   9.906  -8.643  1.00  0.00           C  
ATOM    423  N   GLY A  56      -2.415   9.872  -5.966  1.00  0.00           N  
ATOM    424  CA  GLY A  56      -3.024  10.527  -4.811  1.00  0.00           C  
ATOM    425  C   GLY A  56      -2.710   9.783  -3.523  1.00  0.00           C  
ATOM    426  O   GLY A  56      -2.360   8.602  -3.561  1.00  0.00           O  
ATOM    427  N   THR A  57      -2.845  10.450  -2.378  1.00  0.00           N  
ATOM    428  CA  THR A  57      -2.682   9.786  -1.078  1.00  0.00           C  
ATOM    429  C   THR A  57      -3.901   8.919  -0.799  1.00  0.00           C  
ATOM    430  O   THR A  57      -3.794   7.696  -0.735  1.00  0.00           O  
ATOM    431  CB  THR A  57      -2.425  10.798   0.043  1.00  0.00           C  
ATOM    432  OG1 THR A  57      -1.379  11.649  -0.333  1.00  0.00           O  
ATOM    433  CG2 THR A  57      -2.022  10.084   1.331  1.00  0.00           C  
ATOM    434  N   ASN A  58      -5.085   9.536  -0.771  1.00  0.00           N  
ATOM    435  CA  ASN A  58      -6.358   8.852  -0.566  1.00  0.00           C  
ATOM    436  C   ASN A  58      -7.286   9.002  -1.773  1.00  0.00           C  
ATOM    437  O   ASN A  58      -7.208   9.968  -2.536  1.00  0.00           O  
ATOM    438  CB  ASN A  58      -6.974   9.366   0.752  1.00  0.00           C  
ATOM    439  CG  ASN A  58      -6.252   8.768   1.943  1.00  0.00           C  
ATOM    440  OD1 ASN A  58      -6.011   7.576   1.960  1.00  0.00           O  
ATOM    441  ND2 ASN A  58      -5.877   9.549   2.932  1.00  0.00           N  
ATOM    442  N   GLY A  59      -8.183   8.047  -1.957  1.00  0.00           N  
ATOM    443  CA  GLY A  59      -9.243   8.111  -2.971  1.00  0.00           C  
ATOM    444  C   GLY A  59      -8.876   7.602  -4.369  1.00  0.00           C  
ATOM    445  O   GLY A  59      -9.749   7.621  -5.249  1.00  0.00           O  
ATOM    446  N   LYS A  60      -7.657   7.097  -4.595  1.00  0.00           N  
ATOM    447  CA  LYS A  60      -7.246   6.511  -5.883  1.00  0.00           C  
ATOM    448  C   LYS A  60      -8.212   5.415  -6.347  1.00  0.00           C  
ATOM    449  O   LYS A  60      -8.870   5.580  -7.380  1.00  0.00           O  
ATOM    450  CB  LYS A  60      -5.818   5.933  -5.800  1.00  0.00           C  
ATOM    451  CG  LYS A  60      -4.748   6.954  -5.412  1.00  0.00           C  
ATOM    452  CD  LYS A  60      -3.320   6.382  -5.564  1.00  0.00           C  
ATOM    453  CE  LYS A  60      -3.004   5.196  -4.633  1.00  0.00           C  
ATOM    454  NZ  LYS A  60      -2.633   5.614  -3.264  1.00  0.00           N  
ATOM    455  N   GLY A  61      -8.388   4.362  -5.545  1.00  0.00           N  
ATOM    456  CA  GLY A  61      -9.219   3.215  -5.906  1.00  0.00           C  
ATOM    457  C   GLY A  61     -10.681   3.558  -6.202  1.00  0.00           C  
ATOM    458  O   GLY A  61     -11.262   3.061  -7.165  1.00  0.00           O  
ATOM    459  N   THR A  62     -11.298   4.455  -5.419  1.00  0.00           N  
ATOM    460  CA  THR A  62     -12.693   4.859  -5.654  1.00  0.00           C  
ATOM    461  C   THR A  62     -12.856   5.794  -6.858  1.00  0.00           C  
ATOM    462  O   THR A  62     -13.878   5.732  -7.538  1.00  0.00           O  
ATOM    463  CB  THR A  62     -13.325   5.507  -4.407  1.00  0.00           C  
ATOM    464  OG1 THR A  62     -12.499   6.515  -3.877  1.00  0.00           O  
ATOM    465  CG2 THR A  62     -13.543   4.477  -3.299  1.00  0.00           C  
ATOM    466  N   THR A  63     -11.837   6.596  -7.172  1.00  0.00           N  
ATOM    467  CA  THR A  63     -11.792   7.388  -8.415  1.00  0.00           C  
ATOM    468  C   THR A  63     -11.689   6.465  -9.629  1.00  0.00           C  
ATOM    469  O   THR A  63     -12.501   6.575 -10.546  1.00  0.00           O  
ATOM    470  CB  THR A  63     -10.630   8.396  -8.379  1.00  0.00           C  
ATOM    471  OG1 THR A  63     -10.781   9.241  -7.268  1.00  0.00           O  
ATOM    472  CG2 THR A  63     -10.584   9.290  -9.618  1.00  0.00           C  
ATOM    473  N   CYS A  64     -10.778   5.489  -9.598  1.00  0.00           N  
ATOM    474  CA  CYS A  64     -10.657   4.465 -10.637  1.00  0.00           C  
ATOM    475  C   CYS A  64     -11.968   3.696 -10.833  1.00  0.00           C  
ATOM    476  O   CYS A  64     -12.411   3.502 -11.965  1.00  0.00           O  
ATOM    477  CB  CYS A  64      -9.532   3.479 -10.270  1.00  0.00           C  
ATOM    478  SG  CYS A  64      -7.925   4.322 -10.258  1.00  0.00           S  
ATOM    479  N   ARG A  65     -12.634   3.307  -9.740  1.00  0.00           N  
ATOM    480  CA  ARG A  65     -13.906   2.569  -9.796  1.00  0.00           C  
ATOM    481  C   ARG A  65     -15.030   3.398 -10.410  1.00  0.00           C  
ATOM    482  O   ARG A  65     -15.853   2.850 -11.136  1.00  0.00           O  
ATOM    483  CB  ARG A  65     -14.266   2.074  -8.392  1.00  0.00           C  
ATOM    484  CG  ARG A  65     -15.526   1.193  -8.343  1.00  0.00           C  
ATOM    485  CD  ARG A  65     -15.399  -0.034  -9.254  1.00  0.00           C  
ATOM    486  NE  ARG A  65     -16.466  -1.010  -9.005  1.00  0.00           N  
ATOM    487  CZ  ARG A  65     -16.512  -2.240  -9.489  1.00  0.00           C  
ATOM    488  NH1 ARG A  65     -15.602  -2.704 -10.302  1.00  0.00           N  
ATOM    489  NH2 ARG A  65     -17.484  -3.047  -9.166  1.00  0.00           N  
ATOM    490  N   THR A  66     -15.077   4.700 -10.139  1.00  0.00           N  
ATOM    491  CA  THR A  66     -16.075   5.597 -10.740  1.00  0.00           C  
ATOM    492  C   THR A  66     -15.841   5.745 -12.241  1.00  0.00           C  
ATOM    493  O   THR A  66     -16.792   5.613 -13.013  1.00  0.00           O  
ATOM    494  CB  THR A  66     -16.074   6.973 -10.052  1.00  0.00           C  
ATOM    495  OG1 THR A  66     -16.266   6.827  -8.670  1.00  0.00           O  
ATOM    496  CG2 THR A  66     -17.206   7.862 -10.567  1.00  0.00           C  
ATOM    497  N   LEU A  67     -14.593   5.933 -12.670  1.00  0.00           N  
ATOM    498  CA  LEU A  67     -14.232   5.955 -14.091  1.00  0.00           C  
ATOM    499  C   LEU A  67     -14.624   4.642 -14.782  1.00  0.00           C  
ATOM    500  O   LEU A  67     -15.309   4.668 -15.799  1.00  0.00           O  
ATOM    501  CB  LEU A  67     -12.723   6.191 -14.245  1.00  0.00           C  
ATOM    502  CG  LEU A  67     -12.256   7.639 -13.976  1.00  0.00           C  
ATOM    503  CD1 LEU A  67     -10.734   7.684 -13.890  1.00  0.00           C  
ATOM    504  CD2 LEU A  67     -12.705   8.578 -15.100  1.00  0.00           C  
ATOM    505  N   GLU A  68     -14.252   3.502 -14.197  1.00  0.00           N  
ATOM    506  CA  GLU A  68     -14.601   2.166 -14.686  1.00  0.00           C  
ATOM    507  C   GLU A  68     -16.113   2.002 -14.847  1.00  0.00           C  
ATOM    508  O   GLU A  68     -16.579   1.599 -15.911  1.00  0.00           O  
ATOM    509  CB  GLU A  68     -14.034   1.129 -13.695  1.00  0.00           C  
ATOM    510  CG  GLU A  68     -14.367  -0.337 -14.026  1.00  0.00           C  
ATOM    511  CD  GLU A  68     -13.842  -1.292 -12.928  1.00  0.00           C  
ATOM    512  OE1 GLU A  68     -13.459  -2.434 -13.224  1.00  0.00           O  
ATOM    513  OE2 GLU A  68     -13.799  -0.904 -11.731  1.00  0.00           O  
ATOM    514  N   SER A  69     -16.890   2.368 -13.831  1.00  0.00           N  
ATOM    515  CA  SER A  69     -18.347   2.208 -13.830  1.00  0.00           C  
ATOM    516  C   SER A  69     -19.023   3.036 -14.925  1.00  0.00           C  
ATOM    517  O   SER A  69     -19.862   2.511 -15.654  1.00  0.00           O  
ATOM    518  CB  SER A  69     -18.890   2.591 -12.448  1.00  0.00           C  
ATOM    519  OG  SER A  69     -20.246   2.221 -12.340  1.00  0.00           O  
ATOM    520  N   ILE A  70     -18.624   4.296 -15.091  1.00  0.00           N  
ATOM    521  CA  ILE A  70     -19.193   5.167 -16.128  1.00  0.00           C  
ATOM    522  C   ILE A  70     -18.800   4.686 -17.536  1.00  0.00           C  
ATOM    523  O   ILE A  70     -19.654   4.584 -18.413  1.00  0.00           O  
ATOM    524  CB  ILE A  70     -18.768   6.633 -15.911  1.00  0.00           C  
ATOM    525  CG1 ILE A  70     -19.314   7.203 -14.580  1.00  0.00           C  
ATOM    526  CG2 ILE A  70     -19.286   7.500 -17.079  1.00  0.00           C  
ATOM    527  CD1 ILE A  70     -18.684   8.539 -14.161  1.00  0.00           C  
ATOM    528  N   LEU A  71     -17.525   4.357 -17.747  1.00  0.00           N  
ATOM    529  CA  LEU A  71     -17.039   3.907 -19.054  1.00  0.00           C  
ATOM    530  C   LEU A  71     -17.665   2.571 -19.464  1.00  0.00           C  
ATOM    531  O   LEU A  71     -18.033   2.398 -20.629  1.00  0.00           O  
ATOM    532  CB  LEU A  71     -15.511   3.810 -19.007  1.00  0.00           C  
ATOM    533  CG  LEU A  71     -14.802   5.174 -18.979  1.00  0.00           C  
ATOM    534  CD1 LEU A  71     -13.335   4.985 -18.604  1.00  0.00           C  
ATOM    535  CD2 LEU A  71     -14.857   5.867 -20.345  1.00  0.00           C  
ATOM    536  N   MET A  72     -17.868   1.644 -18.530  1.00  0.00           N  
ATOM    537  CA  MET A  72     -18.606   0.404 -18.788  1.00  0.00           C  
ATOM    538  C   MET A  72     -20.081   0.661 -19.114  1.00  0.00           C  
ATOM    539  O   MET A  72     -20.607   0.048 -20.038  1.00  0.00           O  
ATOM    540  CB  MET A  72     -18.491  -0.540 -17.587  1.00  0.00           C  
ATOM    541  CG  MET A  72     -17.124  -1.220 -17.500  1.00  0.00           C  
ATOM    542  SD  MET A  72     -16.949  -2.388 -16.113  1.00  0.00           S  
ATOM    543  CE  MET A  72     -18.322  -3.508 -16.437  1.00  0.00           C  
ATOM    544  N   ALA A  73     -20.740   1.587 -18.411  1.00  0.00           N  
ATOM    545  CA  ALA A  73     -22.119   1.978 -18.719  1.00  0.00           C  
ATOM    546  C   ALA A  73     -22.242   2.626 -20.113  1.00  0.00           C  
ATOM    547  O   ALA A  73     -23.264   2.466 -20.785  1.00  0.00           O  
ATOM    548  CB  ALA A  73     -22.623   2.911 -17.611  1.00  0.00           C  
ATOM    549  N   ALA A  74     -21.188   3.284 -20.580  1.00  0.00           N  
ATOM    550  CA  ALA A  74     -21.092   3.822 -21.937  1.00  0.00           C  
ATOM    551  C   ALA A  74     -20.759   2.762 -23.014  1.00  0.00           C  
ATOM    552  O   ALA A  74     -20.773   3.073 -24.202  1.00  0.00           O  
ATOM    553  CB  ALA A  74     -20.085   4.971 -21.935  1.00  0.00           C  
ATOM    554  N   GLY A  75     -20.475   1.511 -22.618  1.00  0.00           N  
ATOM    555  CA  GLY A  75     -20.212   0.390 -23.523  1.00  0.00           C  
ATOM    556  C   GLY A  75     -18.735   0.155 -23.867  1.00  0.00           C  
ATOM    557  O   GLY A  75     -18.449  -0.706 -24.699  1.00  0.00           O  
ATOM    558  N   TYR A  76     -17.806   0.864 -23.230  1.00  0.00           N  
ATOM    559  CA  TYR A  76     -16.373   0.641 -23.412  1.00  0.00           C  
ATOM    560  C   TYR A  76     -15.915  -0.674 -22.760  1.00  0.00           C  
ATOM    561  O   TYR A  76     -16.436  -1.110 -21.731  1.00  0.00           O  
ATOM    562  CB  TYR A  76     -15.565   1.818 -22.860  1.00  0.00           C  
ATOM    563  CG  TYR A  76     -15.733   3.101 -23.647  1.00  0.00           C  
ATOM    564  CD1 TYR A  76     -14.933   3.340 -24.775  1.00  0.00           C  
ATOM    565  CD2 TYR A  76     -16.672   4.064 -23.249  1.00  0.00           C  
ATOM    566  CE1 TYR A  76     -15.078   4.533 -25.515  1.00  0.00           C  
ATOM    567  CE2 TYR A  76     -16.829   5.252 -23.978  1.00  0.00           C  
ATOM    568  CZ  TYR A  76     -16.027   5.488 -25.112  1.00  0.00           C  
ATOM    569  OH  TYR A  76     -16.178   6.643 -25.819  1.00  0.00           O  
ATOM    570  N   LYS A  77     -14.871  -1.290 -23.335  1.00  0.00           N  
ATOM    571  CA  LYS A  77     -14.134  -2.382 -22.701  1.00  0.00           C  
ATOM    572  C   LYS A  77     -13.038  -1.791 -21.815  1.00  0.00           C  
ATOM    573  O   LYS A  77     -12.069  -1.220 -22.313  1.00  0.00           O  
ATOM    574  CB  LYS A  77     -13.533  -3.311 -23.748  1.00  0.00           C  
ATOM    575  CG  LYS A  77     -14.604  -4.044 -24.560  1.00  0.00           C  
ATOM    576  CD  LYS A  77     -13.887  -4.918 -25.586  1.00  0.00           C  
ATOM    577  CE  LYS A  77     -14.877  -5.603 -26.507  1.00  0.00           C  
ATOM    578  NZ  LYS A  77     -14.128  -6.292 -27.575  1.00  0.00           N  
ATOM    579  N   VAL A  78     -13.174  -1.966 -20.500  1.00  0.00           N  
ATOM    580  CA  VAL A  78     -12.341  -1.295 -19.496  1.00  0.00           C  
ATOM    581  C   VAL A  78     -11.524  -2.299 -18.698  1.00  0.00           C  
ATOM    582  O   VAL A  78     -12.040  -3.320 -18.239  1.00  0.00           O  
ATOM    583  CB  VAL A  78     -13.187  -0.408 -18.564  1.00  0.00           C  
ATOM    584  CG1 VAL A  78     -12.298   0.453 -17.666  1.00  0.00           C  
ATOM    585  CG2 VAL A  78     -14.102   0.538 -19.358  1.00  0.00           C  
ATOM    586  N   GLY A  79     -10.251  -1.990 -18.497  1.00  0.00           N  
ATOM    587  CA  GLY A  79      -9.365  -2.651 -17.545  1.00  0.00           C  
ATOM    588  C   GLY A  79      -8.954  -1.714 -16.415  1.00  0.00           C  
ATOM    589  O   GLY A  79      -8.707  -0.535 -16.654  1.00  0.00           O  
ATOM    590  N   VAL A  80      -8.870  -2.238 -15.205  1.00  0.00           N  
ATOM    591  CA  VAL A  80      -8.399  -1.487 -14.029  1.00  0.00           C  
ATOM    592  C   VAL A  80      -7.310  -2.270 -13.320  1.00  0.00           C  
ATOM    593  O   VAL A  80      -7.513  -3.426 -12.961  1.00  0.00           O  
ATOM    594  CB  VAL A  80      -9.528  -1.139 -13.047  1.00  0.00           C  
ATOM    595  CG1 VAL A  80      -9.025  -0.243 -11.909  1.00  0.00           C  
ATOM    596  CG2 VAL A  80     -10.679  -0.411 -13.745  1.00  0.00           C  
ATOM    597  N   TYR A  81      -6.168  -1.620 -13.102  1.00  0.00           N  
ATOM    598  CA  TYR A  81      -5.109  -2.090 -12.215  1.00  0.00           C  
ATOM    599  C   TYR A  81      -5.164  -1.300 -10.911  1.00  0.00           C  
ATOM    600  O   TYR A  81      -5.205  -0.070 -10.954  1.00  0.00           O  
ATOM    601  CB  TYR A  81      -3.757  -1.944 -12.909  1.00  0.00           C  
ATOM    602  CG  TYR A  81      -2.569  -2.408 -12.080  1.00  0.00           C  
ATOM    603  CD1 TYR A  81      -1.461  -1.548 -11.876  1.00  0.00           C  
ATOM    604  CD2 TYR A  81      -2.547  -3.698 -11.534  1.00  0.00           C  
ATOM    605  CE1 TYR A  81      -0.344  -1.992 -11.159  1.00  0.00           C  
ATOM    606  CE2 TYR A  81      -1.433  -4.149 -10.801  1.00  0.00           C  
ATOM    607  CZ  TYR A  81      -0.330  -3.292 -10.623  1.00  0.00           C  
ATOM    608  OH  TYR A  81       0.764  -3.739  -9.928  1.00  0.00           O  
ATOM    609  N   SER A  82      -5.202  -1.992  -9.777  1.00  0.00           N  
ATOM    610  CA  SER A  82      -5.279  -1.382  -8.455  1.00  0.00           C  
ATOM    611  C   SER A  82      -4.402  -2.110  -7.434  1.00  0.00           C  
ATOM    612  O   SER A  82      -4.122  -3.303  -7.580  1.00  0.00           O  
ATOM    613  CB  SER A  82      -6.732  -1.339  -7.954  1.00  0.00           C  
ATOM    614  OG  SER A  82      -7.277  -2.637  -7.793  1.00  0.00           O  
ATOM    615  N   SER A  83      -3.998  -1.390  -6.376  1.00  0.00           N  
ATOM    616  CA  SER A  83      -3.253  -1.947  -5.244  1.00  0.00           C  
ATOM    617  C   SER A  83      -3.581  -1.197  -3.945  1.00  0.00           C  
ATOM    618  O   SER A  83      -3.948  -0.024  -4.006  1.00  0.00           O  
ATOM    619  CB  SER A  83      -1.747  -1.905  -5.526  1.00  0.00           C  
ATOM    620  OG  SER A  83      -1.302  -0.582  -5.754  1.00  0.00           O  
ATOM    621  N   PRO A  84      -3.471  -1.815  -2.755  1.00  0.00           N  
ATOM    622  CA  PRO A  84      -3.283  -3.244  -2.511  1.00  0.00           C  
ATOM    623  C   PRO A  84      -4.565  -4.055  -2.780  1.00  0.00           C  
ATOM    624  O   PRO A  84      -5.570  -3.513  -3.238  1.00  0.00           O  
ATOM    625  CB  PRO A  84      -2.841  -3.317  -1.043  1.00  0.00           C  
ATOM    626  CG  PRO A  84      -3.615  -2.169  -0.406  1.00  0.00           C  
ATOM    627  CD  PRO A  84      -3.623  -1.103  -1.501  1.00  0.00           C  
ATOM    628  N   HIS A  85      -4.530  -5.367  -2.511  1.00  0.00           N  
ATOM    629  CA  HIS A  85      -5.721  -6.214  -2.470  1.00  0.00           C  
ATOM    630  C   HIS A  85      -6.184  -6.460  -1.029  1.00  0.00           C  
ATOM    631  O   HIS A  85      -5.400  -6.317  -0.092  1.00  0.00           O  
ATOM    632  CB  HIS A  85      -5.470  -7.533  -3.219  1.00  0.00           C  
ATOM    633  CG  HIS A  85      -4.313  -8.336  -2.693  1.00  0.00           C  
ATOM    634  ND1 HIS A  85      -2.997  -8.220  -3.101  1.00  0.00           N  
ATOM    635  CD2 HIS A  85      -4.345  -9.350  -1.774  1.00  0.00           C  
ATOM    636  CE1 HIS A  85      -2.272  -9.134  -2.443  1.00  0.00           C  
ATOM    637  NE2 HIS A  85      -3.049  -9.845  -1.624  1.00  0.00           N  
ATOM    638  N   LEU A  86      -7.449  -6.841  -0.853  1.00  0.00           N  
ATOM    639  CA  LEU A  86      -8.024  -7.174   0.451  1.00  0.00           C  
ATOM    640  C   LEU A  86      -7.776  -8.641   0.815  1.00  0.00           C  
ATOM    641  O   LEU A  86      -7.215  -8.932   1.867  1.00  0.00           O  
ATOM    642  CB  LEU A  86      -9.536  -6.863   0.435  1.00  0.00           C  
ATOM    643  CG  LEU A  86      -9.876  -5.372   0.589  1.00  0.00           C  
ATOM    644  CD1 LEU A  86     -11.323  -5.124   0.197  1.00  0.00           C  
ATOM    645  CD2 LEU A  86      -9.698  -4.910   2.034  1.00  0.00           C  
ATOM    646  N   VAL A  87      -8.209  -9.560  -0.059  1.00  0.00           N  
ATOM    647  CA  VAL A  87      -8.206 -11.009   0.188  1.00  0.00           C  
ATOM    648  C   VAL A  87      -7.394 -11.753  -0.869  1.00  0.00           C  
ATOM    649  O   VAL A  87      -6.598 -12.630  -0.540  1.00  0.00           O  
ATOM    650  CB  VAL A  87      -9.654 -11.548   0.232  1.00  0.00           C  
ATOM    651  CG1 VAL A  87      -9.700 -13.045   0.541  1.00  0.00           C  
ATOM    652  CG2 VAL A  87     -10.493 -10.836   1.290  1.00  0.00           C  
ATOM    653  N   ARG A  88      -7.572 -11.412  -2.133  1.00  0.00           N  
ATOM    654  CA  ARG A  88      -7.007 -12.141  -3.261  1.00  0.00           C  
ATOM    655  C   ARG A  88      -6.150 -11.233  -4.136  1.00  0.00           C  
ATOM    656  O   ARG A  88      -6.582 -10.151  -4.520  1.00  0.00           O  
ATOM    657  CB  ARG A  88      -8.122 -12.772  -4.110  1.00  0.00           C  
ATOM    658  CG  ARG A  88      -9.000 -13.768  -3.340  1.00  0.00           C  
ATOM    659  CD  ARG A  88     -10.120 -14.307  -4.245  1.00  0.00           C  
ATOM    660  NE  ARG A  88     -11.019 -13.234  -4.703  1.00  0.00           N  
ATOM    661  CZ  ARG A  88     -11.956 -12.618  -3.995  1.00  0.00           C  
ATOM    662  NH1 ARG A  88     -12.259 -12.988  -2.780  1.00  0.00           N  
ATOM    663  NH2 ARG A  88     -12.593 -11.614  -4.517  1.00  0.00           N  
ATOM    664  N   TYR A  89      -4.993 -11.719  -4.552  1.00  0.00           N  
ATOM    665  CA  TYR A  89      -4.159 -11.012  -5.528  1.00  0.00           C  
ATOM    666  C   TYR A  89      -4.923 -10.689  -6.828  1.00  0.00           C  
ATOM    667  O   TYR A  89      -4.704  -9.642  -7.436  1.00  0.00           O  
ATOM    668  CB  TYR A  89      -2.915 -11.853  -5.834  1.00  0.00           C  
ATOM    669  CG  TYR A  89      -1.981 -11.163  -6.797  1.00  0.00           C  
ATOM    670  CD1 TYR A  89      -2.136 -11.332  -8.192  1.00  0.00           C  
ATOM    671  CD2 TYR A  89      -0.989 -10.283  -6.319  1.00  0.00           C  
ATOM    672  CE1 TYR A  89      -1.328 -10.615  -9.089  1.00  0.00           C  
ATOM    673  CE2 TYR A  89      -0.180  -9.568  -7.213  1.00  0.00           C  
ATOM    674  CZ  TYR A  89      -0.360  -9.730  -8.598  1.00  0.00           C  
ATOM    675  OH  TYR A  89       0.413  -9.004  -9.469  1.00  0.00           O  
ATOM    676  N   THR A  90      -5.853 -11.553  -7.220  1.00  0.00           N  
ATOM    677  CA  THR A  90      -6.671 -11.386  -8.432  1.00  0.00           C  
ATOM    678  C   THR A  90      -7.534 -10.120  -8.417  1.00  0.00           C  
ATOM    679  O   THR A  90      -7.901  -9.640  -9.492  1.00  0.00           O  
ATOM    680  CB  THR A  90      -7.561 -12.613  -8.657  1.00  0.00           C  
ATOM    681  OG1 THR A  90      -8.305 -12.927  -7.495  1.00  0.00           O  
ATOM    682  CG2 THR A  90      -6.723 -13.856  -8.985  1.00  0.00           C  
ATOM    683  N   GLU A  91      -7.788  -9.512  -7.258  1.00  0.00           N  
ATOM    684  CA  GLU A  91      -8.495  -8.227  -7.136  1.00  0.00           C  
ATOM    685  C   GLU A  91      -7.767  -7.078  -7.848  1.00  0.00           C  
ATOM    686  O   GLU A  91      -8.411  -6.129  -8.306  1.00  0.00           O  
ATOM    687  CB  GLU A  91      -8.642  -7.853  -5.648  1.00  0.00           C  
ATOM    688  CG  GLU A  91      -9.570  -8.793  -4.871  1.00  0.00           C  
ATOM    689  CD  GLU A  91      -9.431  -8.625  -3.358  1.00  0.00           C  
ATOM    690  OE1 GLU A  91      -9.605  -9.638  -2.641  1.00  0.00           O  
ATOM    691  OE2 GLU A  91      -9.124  -7.507  -2.886  1.00  0.00           O  
ATOM    692  N   ARG A  92      -6.440  -7.175  -7.981  1.00  0.00           N  
ATOM    693  CA  ARG A  92      -5.601  -6.112  -8.543  1.00  0.00           C  
ATOM    694  C   ARG A  92      -5.824  -5.857 -10.025  1.00  0.00           C  
ATOM    695  O   ARG A  92      -5.462  -4.792 -10.519  1.00  0.00           O  
ATOM    696  CB  ARG A  92      -4.131  -6.466  -8.352  1.00  0.00           C  
ATOM    697  CG  ARG A  92      -3.779  -6.485  -6.865  1.00  0.00           C  
ATOM    698  CD  ARG A  92      -2.299  -6.812  -6.719  1.00  0.00           C  
ATOM    699  NE  ARG A  92      -1.964  -6.675  -5.323  1.00  0.00           N  
ATOM    700  CZ  ARG A  92      -1.146  -5.810  -4.784  1.00  0.00           C  
ATOM    701  NH1 ARG A  92      -0.327  -5.068  -5.476  1.00  0.00           N  
ATOM    702  NH2 ARG A  92      -1.158  -5.693  -3.499  1.00  0.00           N  
ATOM    703  N   VAL A  93      -6.371  -6.819 -10.752  1.00  0.00           N  
ATOM    704  CA  VAL A  93      -6.584  -6.725 -12.192  1.00  0.00           C  
ATOM    705  C   VAL A  93      -8.042  -7.049 -12.501  1.00  0.00           C  
ATOM    706  O   VAL A  93      -8.463  -8.206 -12.443  1.00  0.00           O  
ATOM    707  CB  VAL A  93      -5.633  -7.646 -12.981  1.00  0.00           C  
ATOM    708  CG1 VAL A  93      -5.842  -7.488 -14.488  1.00  0.00           C  
ATOM    709  CG2 VAL A  93      -4.162  -7.309 -12.679  1.00  0.00           C  
ATOM    710  N   ARG A  94      -8.809  -6.030 -12.880  1.00  0.00           N  
ATOM    711  CA  ARG A  94     -10.185  -6.189 -13.349  1.00  0.00           C  
ATOM    712  C   ARG A  94     -10.272  -5.959 -14.842  1.00  0.00           C  
ATOM    713  O   ARG A  94      -9.699  -5.006 -15.359  1.00  0.00           O  
ATOM    714  CB  ARG A  94     -11.143  -5.263 -12.580  1.00  0.00           C  
ATOM    715  CG  ARG A  94     -11.170  -5.573 -11.081  1.00  0.00           C  
ATOM    716  CD  ARG A  94     -12.325  -4.869 -10.369  1.00  0.00           C  
ATOM    717  NE  ARG A  94     -12.259  -3.406 -10.481  1.00  0.00           N  
ATOM    718  CZ  ARG A  94     -11.569  -2.569  -9.732  1.00  0.00           C  
ATOM    719  NH1 ARG A  94     -10.810  -2.967  -8.738  1.00  0.00           N  
ATOM    720  NH2 ARG A  94     -11.637  -1.301  -9.973  1.00  0.00           N  
ATOM    721  N   VAL A  95     -11.030  -6.803 -15.522  1.00  0.00           N  
ATOM    722  CA  VAL A  95     -11.439  -6.634 -16.923  1.00  0.00           C  
ATOM    723  C   VAL A  95     -12.957  -6.703 -16.968  1.00  0.00           C  
ATOM    724  O   VAL A  95     -13.551  -7.675 -16.498  1.00  0.00           O  
ATOM    725  CB  VAL A  95     -10.782  -7.689 -17.824  1.00  0.00           C  
ATOM    726  CG1 VAL A  95     -11.323  -7.607 -19.261  1.00  0.00           C  
ATOM    727  CG2 VAL A  95      -9.263  -7.483 -17.883  1.00  0.00           C  
ATOM    728  N   GLN A  96     -13.591  -5.663 -17.511  1.00  0.00           N  
ATOM    729  CA  GLN A  96     -15.053  -5.508 -17.465  1.00  0.00           C  
ATOM    730  C   GLN A  96     -15.625  -5.660 -16.041  1.00  0.00           C  
ATOM    731  O   GLN A  96     -16.638  -6.322 -15.822  1.00  0.00           O  
ATOM    732  CB  GLN A  96     -15.720  -6.436 -18.501  1.00  0.00           C  
ATOM    733  CG  GLN A  96     -15.393  -6.073 -19.955  1.00  0.00           C  
ATOM    734  CD  GLN A  96     -16.009  -4.726 -20.341  1.00  0.00           C  
ATOM    735  OE1 GLN A  96     -15.472  -3.672 -20.060  1.00  0.00           O  
ATOM    736  NE2 GLN A  96     -17.160  -4.713 -20.961  1.00  0.00           N  
ATOM    737  N   GLY A  97     -14.939  -5.069 -15.065  1.00  0.00           N  
ATOM    738  CA  GLY A  97     -15.349  -5.088 -13.655  1.00  0.00           C  
ATOM    739  C   GLY A  97     -15.171  -6.427 -12.939  1.00  0.00           C  
ATOM    740  O   GLY A  97     -15.567  -6.533 -11.775  1.00  0.00           O  
ATOM    741  N   GLN A  98     -14.599  -7.443 -13.589  1.00  0.00           N  
ATOM    742  CA  GLN A  98     -14.421  -8.792 -13.049  1.00  0.00           C  
ATOM    743  C   GLN A  98     -12.943  -9.130 -12.855  1.00  0.00           C  
ATOM    744  O   GLN A  98     -12.092  -8.758 -13.666  1.00  0.00           O  
ATOM    745  CB  GLN A  98     -15.081  -9.827 -13.975  1.00  0.00           C  
ATOM    746  CG  GLN A  98     -16.601  -9.623 -14.145  1.00  0.00           C  
ATOM    747  CD  GLN A  98     -17.368  -9.749 -12.823  1.00  0.00           C  
ATOM    748  OE1 GLN A  98     -17.141 -10.633 -12.022  1.00  0.00           O  
ATOM    749  NE2 GLN A  98     -18.304  -8.867 -12.564  1.00  0.00           N  
ATOM    750  N   GLU A  99     -12.667  -9.891 -11.803  1.00  0.00           N  
ATOM    751  CA  GLU A  99     -11.363 -10.520 -11.604  1.00  0.00           C  
ATOM    752  C   GLU A  99     -11.104 -11.585 -12.684  1.00  0.00           C  
ATOM    753  O   GLU A  99     -12.028 -12.250 -13.171  1.00  0.00           O  
ATOM    754  CB  GLU A  99     -11.278 -11.144 -10.203  1.00  0.00           C  
ATOM    755  CG  GLU A  99     -11.309 -10.101  -9.074  1.00  0.00           C  
ATOM    756  CD  GLU A  99     -11.363 -10.745  -7.679  1.00  0.00           C  
ATOM    757  OE1 GLU A  99     -12.040 -10.186  -6.782  1.00  0.00           O  
ATOM    758  OE2 GLU A  99     -10.766 -11.819  -7.452  1.00  0.00           O  
ATOM    759  N   LEU A 100      -9.832 -11.767 -13.041  1.00  0.00           N  
ATOM    760  CA  LEU A 100      -9.414 -12.843 -13.930  1.00  0.00           C  
ATOM    761  C   LEU A 100      -9.121 -14.118 -13.126  1.00  0.00           C  
ATOM    762  O   LEU A 100      -8.735 -14.042 -11.960  1.00  0.00           O  
ATOM    763  CB  LEU A 100      -8.201 -12.393 -14.756  1.00  0.00           C  
ATOM    764  CG  LEU A 100      -8.478 -11.192 -15.680  1.00  0.00           C  
ATOM    765  CD1 LEU A 100      -7.186 -10.804 -16.406  1.00  0.00           C  
ATOM    766  CD2 LEU A 100      -9.538 -11.501 -16.742  1.00  0.00           C  
ATOM    767  N   PRO A 101      -9.250 -15.314 -13.744  1.00  0.00           N  
ATOM    768  CA  PRO A 101      -8.849 -16.560 -13.107  1.00  0.00           C  
ATOM    769  C   PRO A 101      -7.366 -16.543 -12.703  1.00  0.00           C  
ATOM    770  O   PRO A 101      -6.532 -16.028 -13.454  1.00  0.00           O  
ATOM    771  CB  PRO A 101      -9.124 -17.663 -14.134  1.00  0.00           C  
ATOM    772  CG  PRO A 101     -10.159 -17.045 -15.065  1.00  0.00           C  
ATOM    773  CD  PRO A 101      -9.793 -15.563 -15.061  1.00  0.00           C  
ATOM    774  N   GLU A 102      -7.007 -17.208 -11.600  1.00  0.00           N  
ATOM    775  CA  GLU A 102      -5.613 -17.351 -11.173  1.00  0.00           C  
ATOM    776  C   GLU A 102      -4.700 -17.889 -12.287  1.00  0.00           C  
ATOM    777  O   GLU A 102      -3.562 -17.458 -12.438  1.00  0.00           O  
ATOM    778  CB  GLU A 102      -5.517 -18.303  -9.976  1.00  0.00           C  
ATOM    779  CG  GLU A 102      -6.176 -17.778  -8.702  1.00  0.00           C  
ATOM    780  CD  GLU A 102      -5.867 -18.673  -7.490  1.00  0.00           C  
ATOM    781  OE1 GLU A 102      -6.157 -18.231  -6.356  1.00  0.00           O  
ATOM    782  OE2 GLU A 102      -5.320 -19.785  -7.696  1.00  0.00           O  
ATOM    783  N   SER A 103      -5.219 -18.817 -13.122  1.00  0.00           N  
ATOM    784  CA  SER A 103      -4.484 -19.383 -14.254  1.00  0.00           C  
ATOM    785  C   SER A 103      -4.091 -18.347 -15.314  1.00  0.00           C  
ATOM    786  O   SER A 103      -3.087 -18.533 -15.994  1.00  0.00           O  
ATOM    787  CB  SER A 103      -5.316 -20.491 -14.908  1.00  0.00           C  
ATOM    788  OG  SER A 103      -6.576 -20.002 -15.331  1.00  0.00           O  
ATOM    789  N   ALA A 104      -4.856 -17.260 -15.456  1.00  0.00           N  
ATOM    790  CA  ALA A 104      -4.485 -16.167 -16.342  1.00  0.00           C  
ATOM    791  C   ALA A 104      -3.289 -15.384 -15.764  1.00  0.00           C  
ATOM    792  O   ALA A 104      -2.336 -15.093 -16.485  1.00  0.00           O  
ATOM    793  CB  ALA A 104      -5.705 -15.265 -16.578  1.00  0.00           C  
ATOM    794  N   HIS A 105      -3.298 -15.143 -14.455  1.00  0.00           N  
ATOM    795  CA  HIS A 105      -2.197 -14.502 -13.746  1.00  0.00           C  
ATOM    796  C   HIS A 105      -0.921 -15.336 -13.802  1.00  0.00           C  
ATOM    797  O   HIS A 105       0.141 -14.811 -14.132  1.00  0.00           O  
ATOM    798  CB  HIS A 105      -2.599 -14.218 -12.295  1.00  0.00           C  
ATOM    799  CG  HIS A 105      -3.563 -13.081 -12.176  1.00  0.00           C  
ATOM    800  ND1 HIS A 105      -3.228 -11.745 -12.011  1.00  0.00           N  
ATOM    801  CD2 HIS A 105      -4.933 -13.157 -12.203  1.00  0.00           C  
ATOM    802  CE1 HIS A 105      -4.362 -11.042 -11.935  1.00  0.00           C  
ATOM    803  NE2 HIS A 105      -5.424 -11.864 -12.053  1.00  0.00           N  
ATOM    804  N   THR A 106      -0.995 -16.646 -13.543  1.00  0.00           N  
ATOM    805  CA  THR A 106       0.190 -17.516 -13.580  1.00  0.00           C  
ATOM    806  C   THR A 106       0.765 -17.656 -14.987  1.00  0.00           C  
ATOM    807  O   THR A 106       1.981 -17.695 -15.146  1.00  0.00           O  
ATOM    808  CB  THR A 106      -0.092 -18.903 -12.990  1.00  0.00           C  
ATOM    809  OG1 THR A 106      -1.107 -19.574 -13.692  1.00  0.00           O  
ATOM    810  CG2 THR A 106      -0.521 -18.829 -11.529  1.00  0.00           C  
ATOM    811  N   ALA A 107      -0.082 -17.685 -16.013  1.00  0.00           N  
ATOM    812  CA  ALA A 107       0.368 -17.653 -17.402  1.00  0.00           C  
ATOM    813  C   ALA A 107       1.067 -16.324 -17.731  1.00  0.00           C  
ATOM    814  O   ALA A 107       2.143 -16.330 -18.321  1.00  0.00           O  
ATOM    815  CB  ALA A 107      -0.827 -17.913 -18.322  1.00  0.00           C  
ATOM    816  N   SER A 108       0.494 -15.205 -17.283  1.00  0.00           N  
ATOM    817  CA  SER A 108       1.092 -13.878 -17.451  1.00  0.00           C  
ATOM    818  C   SER A 108       2.456 -13.779 -16.769  1.00  0.00           C  
ATOM    819  O   SER A 108       3.430 -13.393 -17.408  1.00  0.00           O  
ATOM    820  CB  SER A 108       0.140 -12.814 -16.914  1.00  0.00           C  
ATOM    821  OG  SER A 108       0.654 -11.525 -17.181  1.00  0.00           O  
ATOM    822  N   PHE A 109       2.565 -14.227 -15.513  1.00  0.00           N  
ATOM    823  CA  PHE A 109       3.843 -14.240 -14.807  1.00  0.00           C  
ATOM    824  C   PHE A 109       4.914 -15.058 -15.528  1.00  0.00           C  
ATOM    825  O   PHE A 109       6.064 -14.633 -15.594  1.00  0.00           O  
ATOM    826  CB  PHE A 109       3.638 -14.761 -13.378  1.00  0.00           C  
ATOM    827  CG  PHE A 109       2.855 -13.858 -12.446  1.00  0.00           C  
ATOM    828  CD1 PHE A 109       3.004 -12.464 -12.477  1.00  0.00           C  
ATOM    829  CD2 PHE A 109       2.004 -14.430 -11.484  1.00  0.00           C  
ATOM    830  CE1 PHE A 109       2.311 -11.646 -11.575  1.00  0.00           C  
ATOM    831  CE2 PHE A 109       1.311 -13.616 -10.576  1.00  0.00           C  
ATOM    832  CZ  PHE A 109       1.458 -12.224 -10.625  1.00  0.00           C  
ATOM    833  N   ALA A 110       4.554 -16.187 -16.133  1.00  0.00           N  
ATOM    834  CA  ALA A 110       5.506 -16.976 -16.913  1.00  0.00           C  
ATOM    835  C   ALA A 110       6.029 -16.229 -18.153  1.00  0.00           C  
ATOM    836  O   ALA A 110       7.215 -16.338 -18.481  1.00  0.00           O  
ATOM    837  CB  ALA A 110       4.848 -18.308 -17.277  1.00  0.00           C  
ATOM    838  N   GLU A 111       5.177 -15.414 -18.801  1.00  0.00           N  
ATOM    839  CA  GLU A 111       5.602 -14.542 -19.904  1.00  0.00           C  
ATOM    840  C   GLU A 111       6.563 -13.451 -19.419  1.00  0.00           C  
ATOM    841  O   GLU A 111       7.597 -13.212 -20.049  1.00  0.00           O  
ATOM    842  CB  GLU A 111       4.382 -13.910 -20.595  1.00  0.00           C  
ATOM    843  CG  GLU A 111       3.503 -14.912 -21.348  1.00  0.00           C  
ATOM    844  CD  GLU A 111       4.219 -15.598 -22.523  1.00  0.00           C  
ATOM    845  OE1 GLU A 111       3.863 -16.760 -22.812  1.00  0.00           O  
ATOM    846  OE2 GLU A 111       5.109 -14.965 -23.136  1.00  0.00           O  
ATOM    847  N   ILE A 112       6.280 -12.833 -18.278  1.00  0.00           N  
ATOM    848  CA  ILE A 112       7.172 -11.828 -17.686  1.00  0.00           C  
ATOM    849  C   ILE A 112       8.527 -12.458 -17.330  1.00  0.00           C  
ATOM    850  O   ILE A 112       9.571 -11.903 -17.670  1.00  0.00           O  
ATOM    851  CB  ILE A 112       6.550 -11.146 -16.438  1.00  0.00           C  
ATOM    852  CG1 ILE A 112       5.108 -10.610 -16.627  1.00  0.00           C  
ATOM    853  CG2 ILE A 112       7.459  -9.996 -15.961  1.00  0.00           C  
ATOM    854  CD1 ILE A 112       4.862  -9.806 -17.880  1.00  0.00           C  
ATOM    855  N   GLU A 113       8.524 -13.631 -16.705  1.00  0.00           N  
ATOM    856  CA  GLU A 113       9.741 -14.349 -16.320  1.00  0.00           C  
ATOM    857  C   GLU A 113      10.610 -14.690 -17.535  1.00  0.00           C  
ATOM    858  O   GLU A 113      11.831 -14.537 -17.494  1.00  0.00           O  
ATOM    859  CB  GLU A 113       9.369 -15.620 -15.536  1.00  0.00           C  
ATOM    860  CG  GLU A 113      10.563 -16.401 -14.983  1.00  0.00           C  
ATOM    861  CD  GLU A 113      11.407 -15.626 -13.944  1.00  0.00           C  
ATOM    862  OE1 GLU A 113      12.531 -16.072 -13.643  1.00  0.00           O  
ATOM    863  OE2 GLU A 113      10.974 -14.579 -13.436  1.00  0.00           O  
ATOM    864  N   SER A 114       9.990 -15.091 -18.635  1.00  0.00           N  
ATOM    865  CA  SER A 114      10.687 -15.360 -19.885  1.00  0.00           C  
ATOM    866  C   SER A 114      11.246 -14.088 -20.526  1.00  0.00           C  
ATOM    867  O   SER A 114      12.393 -14.070 -20.992  1.00  0.00           O  
ATOM    868  CB  SER A 114       9.728 -16.065 -20.854  1.00  0.00           C  
ATOM    869  OG  SER A 114      10.420 -16.459 -22.024  1.00  0.00           O  
ATOM    870  N   ALA A 115      10.475 -12.997 -20.519  1.00  0.00           N  
ATOM    871  CA  ALA A 115      10.848 -11.754 -21.183  1.00  0.00           C  
ATOM    872  C   ALA A 115      11.919 -10.957 -20.430  1.00  0.00           C  
ATOM    873  O   ALA A 115      12.746 -10.298 -21.077  1.00  0.00           O  
ATOM    874  CB  ALA A 115       9.583 -10.921 -21.384  1.00  0.00           C  
ATOM    875  N   ARG A 116      11.938 -11.024 -19.097  1.00  0.00           N  
ATOM    876  CA  ARG A 116      12.898 -10.257 -18.288  1.00  0.00           C  
ATOM    877  C   ARG A 116      14.338 -10.723 -18.492  1.00  0.00           C  
ATOM    878  O   ARG A 116      15.254  -9.909 -18.393  1.00  0.00           O  
ATOM    879  CB  ARG A 116      12.477 -10.228 -16.811  1.00  0.00           C  
ATOM    880  CG  ARG A 116      12.794 -11.512 -16.035  1.00  0.00           C  
ATOM    881  CD  ARG A 116      12.351 -11.410 -14.573  1.00  0.00           C  
ATOM    882  NE  ARG A 116      12.735 -12.610 -13.818  1.00  0.00           N  
ATOM    883  CZ  ARG A 116      13.908 -12.871 -13.254  1.00  0.00           C  
ATOM    884  NH1 ARG A 116      14.899 -12.028 -13.268  1.00  0.00           N  
ATOM    885  NH2 ARG A 116      14.078 -14.007 -12.665  1.00  0.00           N  
ATOM    886  N   GLY A 117      14.561 -12.002 -18.779  1.00  0.00           N  
ATOM    887  CA  GLY A 117      15.895 -12.581 -18.861  1.00  0.00           C  
ATOM    888  C   GLY A 117      16.674 -12.365 -17.557  1.00  0.00           C  
ATOM    889  O   GLY A 117      16.226 -12.773 -16.495  1.00  0.00           O  
ATOM    890  N   ASP A 118      17.830 -11.688 -17.649  1.00  0.00           N  
ATOM    891  CA  ASP A 118      18.681 -11.379 -16.496  1.00  0.00           C  
ATOM    892  C   ASP A 118      18.291 -10.066 -15.781  1.00  0.00           C  
ATOM    893  O   ASP A 118      18.925  -9.684 -14.797  1.00  0.00           O  
ATOM    894  CB  ASP A 118      20.149 -11.334 -16.945  1.00  0.00           C  
ATOM    895  CG  ASP A 118      20.651 -12.665 -17.512  1.00  0.00           C  
ATOM    896  OD1 ASP A 118      20.267 -13.722 -16.970  1.00  0.00           O  
ATOM    897  OD2 ASP A 118      21.431 -12.612 -18.488  1.00  0.00           O  
ATOM    898  N   ILE A 119      17.277  -9.363 -16.264  1.00  0.00           N  
ATOM    899  CA  ILE A 119      16.809  -8.119 -15.651  1.00  0.00           C  
ATOM    900  C   ILE A 119      16.034  -8.480 -14.381  1.00  0.00           C  
ATOM    901  O   ILE A 119      15.006  -9.152 -14.426  1.00  0.00           O  
ATOM    902  CB  ILE A 119      15.971  -7.269 -16.619  1.00  0.00           C  
ATOM    903  CG1 ILE A 119      16.797  -6.926 -17.885  1.00  0.00           C  
ATOM    904  CG2 ILE A 119      15.496  -5.975 -15.938  1.00  0.00           C  
ATOM    905  CD1 ILE A 119      15.983  -6.209 -18.970  1.00  0.00           C  
ATOM    906  N   SER A 120      16.523  -8.001 -13.242  1.00  0.00           N  
ATOM    907  CA  SER A 120      15.788  -8.099 -11.991  1.00  0.00           C  
ATOM    908  C   SER A 120      14.569  -7.178 -12.013  1.00  0.00           C  
ATOM    909  O   SER A 120      14.595  -6.117 -12.629  1.00  0.00           O  
ATOM    910  CB  SER A 120      16.712  -7.813 -10.810  1.00  0.00           C  
ATOM    911  OG  SER A 120      17.505  -6.674 -11.048  1.00  0.00           O  
ATOM    912  N   LEU A 121      13.497  -7.596 -11.352  1.00  0.00           N  
ATOM    913  CA  LEU A 121      12.261  -6.835 -11.205  1.00  0.00           C  
ATOM    914  C   LEU A 121      11.825  -6.896  -9.745  1.00  0.00           C  
ATOM    915  O   LEU A 121      12.007  -7.923  -9.093  1.00  0.00           O  
ATOM    916  CB  LEU A 121      11.168  -7.412 -12.116  1.00  0.00           C  
ATOM    917  CG  LEU A 121      11.398  -7.252 -13.625  1.00  0.00           C  
ATOM    918  CD1 LEU A 121      10.315  -8.011 -14.389  1.00  0.00           C  
ATOM    919  CD2 LEU A 121      11.361  -5.790 -14.072  1.00  0.00           C  
ATOM    920  N   THR A 122      11.222  -5.821  -9.271  1.00  0.00           N  
ATOM    921  CA  THR A 122      10.564  -5.800  -7.968  1.00  0.00           C  
ATOM    922  C   THR A 122       9.233  -6.547  -8.033  1.00  0.00           C  
ATOM    923  O   THR A 122       8.713  -6.819  -9.114  1.00  0.00           O  
ATOM    924  CB  THR A 122      10.360  -4.372  -7.440  1.00  0.00           C  
ATOM    925  OG1 THR A 122       9.276  -3.742  -8.084  1.00  0.00           O  
ATOM    926  CG2 THR A 122      11.586  -3.491  -7.607  1.00  0.00           C  
ATOM    927  N   TYR A 123       8.652  -6.851  -6.871  1.00  0.00           N  
ATOM    928  CA  TYR A 123       7.309  -7.434  -6.799  1.00  0.00           C  
ATOM    929  C   TYR A 123       6.290  -6.566  -7.556  1.00  0.00           C  
ATOM    930  O   TYR A 123       5.539  -7.066  -8.389  1.00  0.00           O  
ATOM    931  CB  TYR A 123       6.930  -7.597  -5.327  1.00  0.00           C  
ATOM    932  CG  TYR A 123       5.557  -8.187  -5.108  1.00  0.00           C  
ATOM    933  CD1 TYR A 123       4.406  -7.378  -5.214  1.00  0.00           C  
ATOM    934  CD2 TYR A 123       5.407  -9.560  -4.792  1.00  0.00           C  
ATOM    935  CE1 TYR A 123       3.135  -7.927  -5.016  1.00  0.00           C  
ATOM    936  CE2 TYR A 123       4.132 -10.108  -4.586  1.00  0.00           C  
ATOM    937  CZ  TYR A 123       2.998  -9.289  -4.701  1.00  0.00           C  
ATOM    938  OH  TYR A 123       1.748  -9.815  -4.489  1.00  0.00           O  
ATOM    939  N   PHE A 124       6.292  -5.252  -7.320  1.00  0.00           N  
ATOM    940  CA  PHE A 124       5.334  -4.336  -7.928  1.00  0.00           C  
ATOM    941  C   PHE A 124       5.598  -4.107  -9.423  1.00  0.00           C  
ATOM    942  O   PHE A 124       4.656  -4.084 -10.214  1.00  0.00           O  
ATOM    943  CB  PHE A 124       5.320  -3.016  -7.166  1.00  0.00           C  
ATOM    944  CG  PHE A 124       4.178  -2.125  -7.587  1.00  0.00           C  
ATOM    945  CD1 PHE A 124       4.411  -0.993  -8.397  1.00  0.00           C  
ATOM    946  CD2 PHE A 124       2.866  -2.426  -7.177  1.00  0.00           C  
ATOM    947  CE1 PHE A 124       3.343  -0.181  -8.801  1.00  0.00           C  
ATOM    948  CE2 PHE A 124       1.793  -1.620  -7.582  1.00  0.00           C  
ATOM    949  CZ  PHE A 124       2.028  -0.494  -8.395  1.00  0.00           C  
ATOM    950  N   GLU A 125       6.847  -4.020  -9.847  1.00  0.00           N  
ATOM    951  CA  GLU A 125       7.218  -3.981 -11.267  1.00  0.00           C  
ATOM    952  C   GLU A 125       6.713  -5.229 -11.994  1.00  0.00           C  
ATOM    953  O   GLU A 125       6.109  -5.136 -13.062  1.00  0.00           O  
ATOM    954  CB  GLU A 125       8.744  -3.903 -11.411  1.00  0.00           C  
ATOM    955  CG  GLU A 125       9.354  -2.530 -11.084  1.00  0.00           C  
ATOM    956  CD  GLU A 125      10.900  -2.565 -11.045  1.00  0.00           C  
ATOM    957  OE1 GLU A 125      11.549  -1.504 -11.059  1.00  0.00           O  
ATOM    958  OE2 GLU A 125      11.497  -3.665 -11.000  1.00  0.00           O  
ATOM    959  N   TYR A 126       6.919  -6.412 -11.401  1.00  0.00           N  
ATOM    960  CA  TYR A 126       6.495  -7.679 -11.973  1.00  0.00           C  
ATOM    961  C   TYR A 126       4.965  -7.768 -12.079  1.00  0.00           C  
ATOM    962  O   TYR A 126       4.429  -8.116 -13.131  1.00  0.00           O  
ATOM    963  CB  TYR A 126       7.075  -8.807 -11.115  1.00  0.00           C  
ATOM    964  CG  TYR A 126       7.299 -10.100 -11.861  1.00  0.00           C  
ATOM    965  CD1 TYR A 126       6.230 -10.822 -12.405  1.00  0.00           C  
ATOM    966  CD2 TYR A 126       8.614 -10.610 -11.983  1.00  0.00           C  
ATOM    967  CE1 TYR A 126       6.448 -12.035 -13.063  1.00  0.00           C  
ATOM    968  CE2 TYR A 126       8.848 -11.828 -12.630  1.00  0.00           C  
ATOM    969  CZ  TYR A 126       7.761 -12.544 -13.157  1.00  0.00           C  
ATOM    970  OH  TYR A 126       7.977 -13.754 -13.762  1.00  0.00           O  
ATOM    971  N   GLY A 127       4.262  -7.397 -11.000  1.00  0.00           N  
ATOM    972  CA  GLY A 127       2.803  -7.324 -10.972  1.00  0.00           C  
ATOM    973  C   GLY A 127       2.239  -6.325 -11.985  1.00  0.00           C  
ATOM    974  O   GLY A 127       1.278  -6.631 -12.694  1.00  0.00           O  
ATOM    975  N   THR A 128       2.875  -5.165 -12.125  1.00  0.00           N  
ATOM    976  CA  THR A 128       2.484  -4.131 -13.090  1.00  0.00           C  
ATOM    977  C   THR A 128       2.663  -4.619 -14.532  1.00  0.00           C  
ATOM    978  O   THR A 128       1.733  -4.529 -15.325  1.00  0.00           O  
ATOM    979  CB  THR A 128       3.268  -2.831 -12.865  1.00  0.00           C  
ATOM    980  OG1 THR A 128       3.038  -2.374 -11.561  1.00  0.00           O  
ATOM    981  CG2 THR A 128       2.818  -1.725 -13.815  1.00  0.00           C  
ATOM    982  N   LEU A 129       3.808  -5.209 -14.862  1.00  0.00           N  
ATOM    983  CA  LEU A 129       4.032  -5.795 -16.185  1.00  0.00           C  
ATOM    984  C   LEU A 129       3.020  -6.897 -16.502  1.00  0.00           C  
ATOM    985  O   LEU A 129       2.501  -6.960 -17.617  1.00  0.00           O  
ATOM    986  CB  LEU A 129       5.456  -6.364 -16.265  1.00  0.00           C  
ATOM    987  CG  LEU A 129       6.566  -5.300 -16.331  1.00  0.00           C  
ATOM    988  CD1 LEU A 129       7.920  -5.998 -16.214  1.00  0.00           C  
ATOM    989  CD2 LEU A 129       6.538  -4.533 -17.645  1.00  0.00           C  
ATOM    990  N   SER A 130       2.694  -7.733 -15.515  1.00  0.00           N  
ATOM    991  CA  SER A 130       1.682  -8.772 -15.655  1.00  0.00           C  
ATOM    992  C   SER A 130       0.303  -8.187 -15.949  1.00  0.00           C  
ATOM    993  O   SER A 130      -0.365  -8.626 -16.886  1.00  0.00           O  
ATOM    994  CB  SER A 130       1.649  -9.638 -14.396  1.00  0.00           C  
ATOM    995  OG  SER A 130       0.681 -10.661 -14.530  1.00  0.00           O  
ATOM    996  N   ALA A 131      -0.102  -7.127 -15.221  1.00  0.00           N  
ATOM    997  CA  ALA A 131      -1.355  -6.428 -15.480  1.00  0.00           C  
ATOM    998  C   ALA A 131      -1.400  -5.830 -16.893  1.00  0.00           C  
ATOM    999  O   ALA A 131      -2.370  -6.050 -17.623  1.00  0.00           O  
ATOM   1000  CB  ALA A 131      -1.539  -5.347 -14.405  1.00  0.00           C  
ATOM   1001  N   LEU A 132      -0.332  -5.167 -17.324  1.00  0.00           N  
ATOM   1002  CA  LEU A 132      -0.233  -4.595 -18.671  1.00  0.00           C  
ATOM   1003  C   LEU A 132      -0.325  -5.674 -19.761  1.00  0.00           C  
ATOM   1004  O   LEU A 132      -0.991  -5.466 -20.780  1.00  0.00           O  
ATOM   1005  CB  LEU A 132       1.075  -3.806 -18.801  1.00  0.00           C  
ATOM   1006  CG  LEU A 132       1.200  -2.550 -17.919  1.00  0.00           C  
ATOM   1007  CD1 LEU A 132       2.580  -1.921 -18.136  1.00  0.00           C  
ATOM   1008  CD2 LEU A 132       0.142  -1.503 -18.229  1.00  0.00           C  
ATOM   1009  N   TRP A 133       0.303  -6.829 -19.538  1.00  0.00           N  
ATOM   1010  CA  TRP A 133       0.205  -7.958 -20.462  1.00  0.00           C  
ATOM   1011  C   TRP A 133      -1.221  -8.511 -20.533  1.00  0.00           C  
ATOM   1012  O   TRP A 133      -1.756  -8.661 -21.633  1.00  0.00           O  
ATOM   1013  CB  TRP A 133       1.216  -9.033 -20.060  1.00  0.00           C  
ATOM   1014  CG  TRP A 133       1.314 -10.161 -21.040  1.00  0.00           C  
ATOM   1015  CD1 TRP A 133       2.181 -10.225 -22.078  1.00  0.00           C  
ATOM   1016  CD2 TRP A 133       0.528 -11.393 -21.087  1.00  0.00           C  
ATOM   1017  NE1 TRP A 133       1.997 -11.419 -22.765  1.00  0.00           N  
ATOM   1018  CE2 TRP A 133       0.995 -12.163 -22.185  1.00  0.00           C  
ATOM   1019  CE3 TRP A 133      -0.507 -11.927 -20.305  1.00  0.00           C  
ATOM   1020  CZ2 TRP A 133       0.452 -13.426 -22.506  1.00  0.00           C  
ATOM   1021  CZ3 TRP A 133      -1.056 -13.190 -20.625  1.00  0.00           C  
ATOM   1022  CH2 TRP A 133      -0.578 -13.926 -21.711  1.00  0.00           C  
ATOM   1023  N   LEU A 134      -1.874  -8.717 -19.388  1.00  0.00           N  
ATOM   1024  CA  LEU A 134      -3.270  -9.172 -19.319  1.00  0.00           C  
ATOM   1025  C   LEU A 134      -4.221  -8.204 -20.037  1.00  0.00           C  
ATOM   1026  O   LEU A 134      -5.069  -8.634 -20.820  1.00  0.00           O  
ATOM   1027  CB  LEU A 134      -3.678  -9.350 -17.845  1.00  0.00           C  
ATOM   1028  CG  LEU A 134      -3.023 -10.553 -17.155  1.00  0.00           C  
ATOM   1029  CD1 LEU A 134      -3.265 -10.487 -15.640  1.00  0.00           C  
ATOM   1030  CD2 LEU A 134      -3.596 -11.882 -17.672  1.00  0.00           C  
ATOM   1031  N   PHE A 135      -4.037  -6.891 -19.849  1.00  0.00           N  
ATOM   1032  CA  PHE A 135      -4.828  -5.881 -20.551  1.00  0.00           C  
ATOM   1033  C   PHE A 135      -4.596  -5.916 -22.060  1.00  0.00           C  
ATOM   1034  O   PHE A 135      -5.558  -5.852 -22.833  1.00  0.00           O  
ATOM   1035  CB  PHE A 135      -4.513  -4.489 -19.995  1.00  0.00           C  
ATOM   1036  CG  PHE A 135      -4.895  -4.266 -18.551  1.00  0.00           C  
ATOM   1037  CD1 PHE A 135      -6.046  -4.861 -17.997  1.00  0.00           C  
ATOM   1038  CD2 PHE A 135      -4.104  -3.430 -17.743  1.00  0.00           C  
ATOM   1039  CE1 PHE A 135      -6.398  -4.622 -16.658  1.00  0.00           C  
ATOM   1040  CE2 PHE A 135      -4.445  -3.184 -16.414  1.00  0.00           C  
ATOM   1041  CZ  PHE A 135      -5.599  -3.783 -15.863  1.00  0.00           C  
ATOM   1042  N   LYS A 136      -3.349  -6.071 -22.495  1.00  0.00           N  
ATOM   1043  CA  LYS A 136      -3.019  -6.167 -23.915  1.00  0.00           C  
ATOM   1044  C   LYS A 136      -3.695  -7.360 -24.581  1.00  0.00           C  
ATOM   1045  O   LYS A 136      -4.223  -7.219 -25.684  1.00  0.00           O  
ATOM   1046  CB  LYS A 136      -1.489  -6.208 -24.077  1.00  0.00           C  
ATOM   1047  CG  LYS A 136      -1.033  -5.935 -25.511  1.00  0.00           C  
ATOM   1048  CD  LYS A 136      -1.274  -4.480 -25.895  1.00  0.00           C  
ATOM   1049  CE  LYS A 136      -0.660  -4.161 -27.262  1.00  0.00           C  
ATOM   1050  NZ  LYS A 136      -0.727  -2.692 -27.524  1.00  0.00           N  
ATOM   1051  N   GLN A 137      -3.732  -8.517 -23.905  1.00  0.00           N  
ATOM   1052  CA  GLN A 137      -4.420  -9.713 -24.398  1.00  0.00           C  
ATOM   1053  C   GLN A 137      -5.944  -9.543 -24.452  1.00  0.00           C  
ATOM   1054  O   GLN A 137      -6.589 -10.078 -25.348  1.00  0.00           O  
ATOM   1055  CB  GLN A 137      -4.070 -10.931 -23.516  1.00  0.00           C  
ATOM   1056  CG  GLN A 137      -2.585 -11.318 -23.519  1.00  0.00           C  
ATOM   1057  CD  GLN A 137      -2.011 -11.567 -24.917  1.00  0.00           C  
ATOM   1058  OE1 GLN A 137      -2.654 -12.097 -25.807  1.00  0.00           O  
ATOM   1059  NE2 GLN A 137      -0.783 -11.176 -25.148  1.00  0.00           N  
ATOM   1060  N   ALA A 138      -6.517  -8.764 -23.535  1.00  0.00           N  
ATOM   1061  CA  ALA A 138      -7.965  -8.551 -23.446  1.00  0.00           C  
ATOM   1062  C   ALA A 138      -8.525  -7.590 -24.515  1.00  0.00           C  
ATOM   1063  O   ALA A 138      -9.749  -7.496 -24.658  1.00  0.00           O  
ATOM   1064  CB  ALA A 138      -8.291  -8.094 -22.026  1.00  0.00           C  
ATOM   1065  N   GLN A 139      -7.685  -6.899 -25.276  1.00  0.00           N  
ATOM   1066  CA  GLN A 139      -8.071  -5.949 -26.335  1.00  0.00           C  
ATOM   1067  C   GLN A 139      -9.103  -4.917 -25.852  1.00  0.00           C  
ATOM   1068  O   GLN A 139     -10.238  -4.857 -26.344  1.00  0.00           O  
ATOM   1069  CB  GLN A 139      -8.537  -6.687 -27.599  1.00  0.00           C  
ATOM   1070  CG  GLN A 139      -7.460  -7.603 -28.189  1.00  0.00           C  
ATOM   1071  CD  GLN A 139      -7.892  -8.200 -29.539  1.00  0.00           C  
ATOM   1072  OE1 GLN A 139      -9.044  -8.193 -29.941  1.00  0.00           O  
ATOM   1073  NE2 GLN A 139      -6.965  -8.736 -30.290  1.00  0.00           N  
ATOM   1074  N   LEU A 140      -8.690  -4.135 -24.866  1.00  0.00           N  
ATOM   1075  CA  LEU A 140      -9.516  -3.139 -24.198  1.00  0.00           C  
ATOM   1076  C   LEU A 140      -9.529  -1.810 -24.962  1.00  0.00           C  
ATOM   1077  O   LEU A 140      -8.600  -1.502 -25.706  1.00  0.00           O  
ATOM   1078  CB  LEU A 140      -9.001  -2.948 -22.761  1.00  0.00           C  
ATOM   1079  CG  LEU A 140      -8.945  -4.253 -21.940  1.00  0.00           C  
ATOM   1080  CD1 LEU A 140      -8.304  -3.984 -20.587  1.00  0.00           C  
ATOM   1081  CD2 LEU A 140     -10.334  -4.855 -21.718  1.00  0.00           C  
ATOM   1082  N   ASP A 141     -10.572  -1.010 -24.728  1.00  0.00           N  
ATOM   1083  CA  ASP A 141     -10.672   0.362 -25.234  1.00  0.00           C  
ATOM   1084  C   ASP A 141      -9.967   1.342 -24.285  1.00  0.00           C  
ATOM   1085  O   ASP A 141      -9.267   2.253 -24.730  1.00  0.00           O  
ATOM   1086  CB  ASP A 141     -12.153   0.748 -25.375  1.00  0.00           C  
ATOM   1087  CG  ASP A 141     -12.950  -0.204 -26.272  1.00  0.00           C  
ATOM   1088  OD1 ASP A 141     -12.509  -0.471 -27.408  1.00  0.00           O  
ATOM   1089  OD2 ASP A 141     -14.011  -0.680 -25.804  1.00  0.00           O  
ATOM   1090  N   VAL A 142     -10.131   1.133 -22.970  1.00  0.00           N  
ATOM   1091  CA  VAL A 142      -9.592   2.001 -21.923  1.00  0.00           C  
ATOM   1092  C   VAL A 142      -8.929   1.170 -20.832  1.00  0.00           C  
ATOM   1093  O   VAL A 142      -9.484   0.175 -20.363  1.00  0.00           O  
ATOM   1094  CB  VAL A 142     -10.689   2.903 -21.310  1.00  0.00           C  
ATOM   1095  CG1 VAL A 142     -10.093   3.907 -20.315  1.00  0.00           C  
ATOM   1096  CG2 VAL A 142     -11.442   3.707 -22.382  1.00  0.00           C  
ATOM   1097  N   VAL A 143      -7.751   1.605 -20.376  1.00  0.00           N  
ATOM   1098  CA  VAL A 143      -7.087   1.091 -19.179  1.00  0.00           C  
ATOM   1099  C   VAL A 143      -6.971   2.195 -18.140  1.00  0.00           C  
ATOM   1100  O   VAL A 143      -6.629   3.331 -18.459  1.00  0.00           O  
ATOM   1101  CB  VAL A 143      -5.735   0.450 -19.527  1.00  0.00           C  
ATOM   1102  CG1 VAL A 143      -4.823   0.241 -18.311  1.00  0.00           C  
ATOM   1103  CG2 VAL A 143      -5.979  -0.932 -20.150  1.00  0.00           C  
ATOM   1104  N   ILE A 144      -7.247   1.857 -16.888  1.00  0.00           N  
ATOM   1105  CA  ILE A 144      -7.116   2.739 -15.736  1.00  0.00           C  
ATOM   1106  C   ILE A 144      -6.037   2.153 -14.815  1.00  0.00           C  
ATOM   1107  O   ILE A 144      -6.178   1.029 -14.336  1.00  0.00           O  
ATOM   1108  CB  ILE A 144      -8.470   2.915 -15.009  1.00  0.00           C  
ATOM   1109  CG1 ILE A 144      -9.587   3.369 -15.971  1.00  0.00           C  
ATOM   1110  CG2 ILE A 144      -8.302   3.918 -13.852  1.00  0.00           C  
ATOM   1111  CD1 ILE A 144     -10.994   3.270 -15.365  1.00  0.00           C  
ATOM   1112  N   LEU A 145      -4.970   2.906 -14.585  1.00  0.00           N  
ATOM   1113  CA  LEU A 145      -3.834   2.512 -13.758  1.00  0.00           C  
ATOM   1114  C   LEU A 145      -3.856   3.300 -12.449  1.00  0.00           C  
ATOM   1115  O   LEU A 145      -3.698   4.520 -12.455  1.00  0.00           O  
ATOM   1116  CB  LEU A 145      -2.521   2.734 -14.533  1.00  0.00           C  
ATOM   1117  CG  LEU A 145      -2.409   1.977 -15.872  1.00  0.00           C  
ATOM   1118  CD1 LEU A 145      -1.091   2.322 -16.556  1.00  0.00           C  
ATOM   1119  CD2 LEU A 145      -2.476   0.459 -15.690  1.00  0.00           C  
ATOM   1120  N   GLU A 146      -4.042   2.608 -11.342  1.00  0.00           N  
ATOM   1121  CA  GLU A 146      -3.812   3.172 -10.011  1.00  0.00           C  
ATOM   1122  C   GLU A 146      -2.313   3.132  -9.703  1.00  0.00           C  
ATOM   1123  O   GLU A 146      -1.688   2.078  -9.755  1.00  0.00           O  
ATOM   1124  CB  GLU A 146      -4.650   2.422  -8.964  1.00  0.00           C  
ATOM   1125  CG  GLU A 146      -4.515   3.035  -7.564  1.00  0.00           C  
ATOM   1126  CD  GLU A 146      -5.406   2.352  -6.509  1.00  0.00           C  
ATOM   1127  OE1 GLU A 146      -5.193   2.613  -5.309  1.00  0.00           O  
ATOM   1128  OE2 GLU A 146      -6.338   1.609  -6.881  1.00  0.00           O  
ATOM   1129  N   VAL A 147      -1.736   4.285  -9.379  1.00  0.00           N  
ATOM   1130  CA  VAL A 147      -0.342   4.396  -8.940  1.00  0.00           C  
ATOM   1131  C   VAL A 147      -0.169   3.685  -7.599  1.00  0.00           C  
ATOM   1132  O   VAL A 147      -0.947   3.917  -6.674  1.00  0.00           O  
ATOM   1133  CB  VAL A 147       0.069   5.879  -8.856  1.00  0.00           C  
ATOM   1134  CG1 VAL A 147       1.443   6.074  -8.236  1.00  0.00           C  
ATOM   1135  CG2 VAL A 147       0.084   6.506 -10.248  1.00  0.00           C  
ATOM   1136  N   GLY A 148       0.854   2.840  -7.491  1.00  0.00           N  
ATOM   1137  CA  GLY A 148       1.186   2.128  -6.261  1.00  0.00           C  
ATOM   1138  C   GLY A 148       1.761   3.052  -5.192  1.00  0.00           C  
ATOM   1139  O   GLY A 148       1.183   3.185  -4.110  1.00  0.00           O  
ATOM   1140  N   LEU A 149       2.865   3.741  -5.527  1.00  0.00           N  
ATOM   1141  CA  LEU A 149       3.552   4.668  -4.620  1.00  0.00           C  
ATOM   1142  C   LEU A 149       4.062   5.911  -5.360  1.00  0.00           C  
ATOM   1143  O   LEU A 149       4.683   5.817  -6.421  1.00  0.00           O  
ATOM   1144  CB  LEU A 149       4.701   3.909  -3.929  1.00  0.00           C  
ATOM   1145  CG  LEU A 149       5.378   4.711  -2.801  1.00  0.00           C  
ATOM   1146  CD1 LEU A 149       4.494   4.814  -1.561  1.00  0.00           C  
ATOM   1147  CD2 LEU A 149       6.681   4.035  -2.396  1.00  0.00           C  
ATOM   1148  N   GLY A 150       3.825   7.082  -4.773  1.00  0.00           N  
ATOM   1149  CA  GLY A 150       4.303   8.344  -5.331  1.00  0.00           C  
ATOM   1150  C   GLY A 150       3.694   8.663  -6.700  1.00  0.00           C  
ATOM   1151  O   GLY A 150       2.529   9.071  -6.785  1.00  0.00           O  
ATOM   1152  N   GLY A 151       4.451   8.497  -7.760  1.00  0.00           N  
ATOM   1153  CA  GLY A 151       4.030   8.764  -9.128  1.00  0.00           C  
ATOM   1154  C   GLY A 151       5.186   8.730 -10.119  1.00  0.00           C  
ATOM   1155  O   GLY A 151       5.206   7.872 -10.998  1.00  0.00           O  
ATOM   1156  N   ARG A 152       6.172   9.625  -9.966  1.00  0.00           N  
ATOM   1157  CA  ARG A 152       7.274   9.805 -10.920  1.00  0.00           C  
ATOM   1158  C   ARG A 152       8.035   8.519 -11.223  1.00  0.00           C  
ATOM   1159  O   ARG A 152       8.321   8.243 -12.388  1.00  0.00           O  
ATOM   1160  CB  ARG A 152       8.230  10.875 -10.358  1.00  0.00           C  
ATOM   1161  CG  ARG A 152       9.381  11.217 -11.312  1.00  0.00           C  
ATOM   1162  CD  ARG A 152      10.255  12.351 -10.756  1.00  0.00           C  
ATOM   1163  NE  ARG A 152      10.905  11.985  -9.503  1.00  0.00           N  
ATOM   1164  CZ  ARG A 152      12.126  11.511  -9.305  1.00  0.00           C  
ATOM   1165  NH1 ARG A 152      12.957  11.312 -10.290  1.00  0.00           N  
ATOM   1166  NH2 ARG A 152      12.516  11.232  -8.095  1.00  0.00           N  
ATOM   1167  N   LEU A 153       8.350   7.733 -10.183  1.00  0.00           N  
ATOM   1168  CA  LEU A 153       9.125   6.493 -10.268  1.00  0.00           C  
ATOM   1169  C   LEU A 153       8.272   5.236 -10.053  1.00  0.00           C  
ATOM   1170  O   LEU A 153       8.815   4.145  -9.924  1.00  0.00           O  
ATOM   1171  CB  LEU A 153      10.307   6.548  -9.282  1.00  0.00           C  
ATOM   1172  CG  LEU A 153      11.318   7.678  -9.550  1.00  0.00           C  
ATOM   1173  CD1 LEU A 153      12.411   7.626  -8.485  1.00  0.00           C  
ATOM   1174  CD2 LEU A 153      11.963   7.579 -10.928  1.00  0.00           C  
ATOM   1175  N   ASP A 154       6.950   5.377 -10.015  1.00  0.00           N  
ATOM   1176  CA  ASP A 154       6.054   4.240  -9.902  1.00  0.00           C  
ATOM   1177  C   ASP A 154       6.048   3.435 -11.208  1.00  0.00           C  
ATOM   1178  O   ASP A 154       6.053   4.008 -12.305  1.00  0.00           O  
ATOM   1179  CB  ASP A 154       4.651   4.710  -9.539  1.00  0.00           C  
ATOM   1180  CG  ASP A 154       3.745   3.517  -9.271  1.00  0.00           C  
ATOM   1181  OD1 ASP A 154       2.992   3.126 -10.194  1.00  0.00           O  
ATOM   1182  OD2 ASP A 154       3.809   2.962  -8.152  1.00  0.00           O  
ATOM   1183  N   ALA A 155       6.014   2.105 -11.110  1.00  0.00           N  
ATOM   1184  CA  ALA A 155       6.071   1.238 -12.286  1.00  0.00           C  
ATOM   1185  C   ALA A 155       4.946   1.513 -13.302  1.00  0.00           C  
ATOM   1186  O   ALA A 155       5.148   1.332 -14.502  1.00  0.00           O  
ATOM   1187  CB  ALA A 155       6.030  -0.217 -11.813  1.00  0.00           C  
ATOM   1188  N   THR A 156       3.787   2.008 -12.853  1.00  0.00           N  
ATOM   1189  CA  THR A 156       2.692   2.407 -13.754  1.00  0.00           C  
ATOM   1190  C   THR A 156       3.069   3.595 -14.650  1.00  0.00           C  
ATOM   1191  O   THR A 156       2.534   3.731 -15.753  1.00  0.00           O  
ATOM   1192  CB  THR A 156       1.421   2.764 -12.978  1.00  0.00           C  
ATOM   1193  OG1 THR A 156       1.642   3.860 -12.124  1.00  0.00           O  
ATOM   1194  CG2 THR A 156       0.894   1.594 -12.146  1.00  0.00           C  
ATOM   1195  N   ASN A 157       4.034   4.412 -14.237  1.00  0.00           N  
ATOM   1196  CA  ASN A 157       4.456   5.612 -14.965  1.00  0.00           C  
ATOM   1197  C   ASN A 157       5.352   5.325 -16.182  1.00  0.00           C  
ATOM   1198  O   ASN A 157       5.758   6.260 -16.879  1.00  0.00           O  
ATOM   1199  CB  ASN A 157       5.091   6.590 -13.970  1.00  0.00           C  
ATOM   1200  CG  ASN A 157       5.149   8.006 -14.502  1.00  0.00           C  
ATOM   1201  OD1 ASN A 157       4.274   8.482 -15.214  1.00  0.00           O  
ATOM   1202  ND2 ASN A 157       6.178   8.744 -14.159  1.00  0.00           N  
ATOM   1203  N   ILE A 158       5.635   4.049 -16.486  1.00  0.00           N  
ATOM   1204  CA  ILE A 158       6.230   3.668 -17.779  1.00  0.00           C  
ATOM   1205  C   ILE A 158       5.231   3.830 -18.934  1.00  0.00           C  
ATOM   1206  O   ILE A 158       5.633   3.882 -20.093  1.00  0.00           O  
ATOM   1207  CB  ILE A 158       6.780   2.226 -17.767  1.00  0.00           C  
ATOM   1208  CG1 ILE A 158       5.653   1.169 -17.714  1.00  0.00           C  
ATOM   1209  CG2 ILE A 158       7.805   2.067 -16.626  1.00  0.00           C  
ATOM   1210  CD1 ILE A 158       6.120  -0.278 -17.630  1.00  0.00           C  
ATOM   1211  N   VAL A 159       3.938   3.878 -18.611  1.00  0.00           N  
ATOM   1212  CA  VAL A 159       2.856   4.071 -19.576  1.00  0.00           C  
ATOM   1213  C   VAL A 159       2.556   5.562 -19.697  1.00  0.00           C  
ATOM   1214  O   VAL A 159       2.368   6.249 -18.699  1.00  0.00           O  
ATOM   1215  CB  VAL A 159       1.605   3.273 -19.180  1.00  0.00           C  
ATOM   1216  CG1 VAL A 159       0.463   3.477 -20.174  1.00  0.00           C  
ATOM   1217  CG2 VAL A 159       1.918   1.767 -19.136  1.00  0.00           C  
ATOM   1218  N   ASP A 160       2.472   6.067 -20.918  1.00  0.00           N  
ATOM   1219  CA  ASP A 160       2.058   7.439 -21.172  1.00  0.00           C  
ATOM   1220  C   ASP A 160       0.539   7.568 -21.053  1.00  0.00           C  
ATOM   1221  O   ASP A 160      -0.222   7.090 -21.898  1.00  0.00           O  
ATOM   1222  CB  ASP A 160       2.575   7.923 -22.527  1.00  0.00           C  
ATOM   1223  CG  ASP A 160       4.092   8.104 -22.544  1.00  0.00           C  
ATOM   1224  OD1 ASP A 160       4.649   8.446 -21.475  1.00  0.00           O  
ATOM   1225  OD2 ASP A 160       4.673   7.941 -23.637  1.00  0.00           O  
ATOM   1226  N   ALA A 161       0.097   8.224 -19.971  1.00  0.00           N  
ATOM   1227  CA  ALA A 161      -1.311   8.498 -19.734  1.00  0.00           C  
ATOM   1228  C   ALA A 161      -1.856   9.528 -20.725  1.00  0.00           C  
ATOM   1229  O   ALA A 161      -1.238  10.555 -20.996  1.00  0.00           O  
ATOM   1230  CB  ALA A 161      -1.494   8.956 -18.282  1.00  0.00           C  
ATOM   1231  N   ASP A 162      -3.067   9.285 -21.219  1.00  0.00           N  
ATOM   1232  CA  ASP A 162      -3.840  10.263 -21.987  1.00  0.00           C  
ATOM   1233  C   ASP A 162      -4.522  11.293 -21.070  1.00  0.00           C  
ATOM   1234  O   ASP A 162      -4.702  12.439 -21.474  1.00  0.00           O  
ATOM   1235  CB  ASP A 162      -4.892   9.538 -22.833  1.00  0.00           C  
ATOM   1236  CG  ASP A 162      -4.238   8.751 -23.959  1.00  0.00           C  
ATOM   1237  OD1 ASP A 162      -3.728   9.405 -24.904  1.00  0.00           O  
ATOM   1238  OD2 ASP A 162      -4.250   7.500 -23.894  1.00  0.00           O  
ATOM   1239  N   VAL A 163      -4.871  10.892 -19.856  1.00  0.00           N  
ATOM   1240  CA  VAL A 163      -5.299  11.776 -18.756  1.00  0.00           C  
ATOM   1241  C   VAL A 163      -4.637  11.300 -17.468  1.00  0.00           C  
ATOM   1242  O   VAL A 163      -4.759  10.139 -17.086  1.00  0.00           O  
ATOM   1243  CB  VAL A 163      -6.832  11.795 -18.592  1.00  0.00           C  
ATOM   1244  CG1 VAL A 163      -7.267  12.646 -17.390  1.00  0.00           C  
ATOM   1245  CG2 VAL A 163      -7.526  12.371 -19.830  1.00  0.00           C  
ATOM   1246  N   ALA A 164      -3.951  12.213 -16.775  1.00  0.00           N  
ATOM   1247  CA  ALA A 164      -3.389  11.970 -15.453  1.00  0.00           C  
ATOM   1248  C   ALA A 164      -4.257  12.619 -14.371  1.00  0.00           C  
ATOM   1249  O   ALA A 164      -4.817  13.693 -14.571  1.00  0.00           O  
ATOM   1250  CB  ALA A 164      -1.947  12.479 -15.431  1.00  0.00           C  
ATOM   1251  N   VAL A 165      -4.369  11.971 -13.218  1.00  0.00           N  
ATOM   1252  CA  VAL A 165      -5.203  12.424 -12.101  1.00  0.00           C  
ATOM   1253  C   VAL A 165      -4.401  12.390 -10.811  1.00  0.00           C  
ATOM   1254  O   VAL A 165      -3.766  11.390 -10.503  1.00  0.00           O  
ATOM   1255  CB  VAL A 165      -6.479  11.571 -11.969  1.00  0.00           C  
ATOM   1256  CG1 VAL A 165      -7.410  12.135 -10.904  1.00  0.00           C  
ATOM   1257  CG2 VAL A 165      -7.263  11.480 -13.288  1.00  0.00           C  
ATOM   1258  N   VAL A 166      -4.477  13.475 -10.024  1.00  0.00           N  
ATOM   1259  CA  VAL A 166      -4.035  13.511  -8.628  1.00  0.00           C  
ATOM   1260  C   VAL A 166      -5.256  13.736  -7.754  1.00  0.00           C  
ATOM   1261  O   VAL A 166      -5.873  14.798  -7.810  1.00  0.00           O  
ATOM   1262  CB  VAL A 166      -2.950  14.586  -8.396  1.00  0.00           C  
ATOM   1263  CG1 VAL A 166      -2.546  14.647  -6.922  1.00  0.00           C  
ATOM   1264  CG2 VAL A 166      -1.695  14.296  -9.214  1.00  0.00           C  
ATOM   1265  N   THR A 167      -5.655  12.730  -6.975  1.00  0.00           N  
ATOM   1266  CA  THR A 167      -6.923  12.762  -6.219  1.00  0.00           C  
ATOM   1267  C   THR A 167      -6.850  13.603  -4.959  1.00  0.00           C  
ATOM   1268  O   THR A 167      -7.767  14.368  -4.675  1.00  0.00           O  
ATOM   1269  CB  THR A 167      -7.401  11.350  -5.847  1.00  0.00           C  
ATOM   1270  OG1 THR A 167      -6.443  10.681  -5.061  1.00  0.00           O  
ATOM   1271  CG2 THR A 167      -7.661  10.489  -7.080  1.00  0.00           C  
ATOM   1272  N   SER A 168      -5.778  13.444  -4.192  1.00  0.00           N  
ATOM   1273  CA  SER A 168      -5.551  14.149  -2.935  1.00  0.00           C  
ATOM   1274  C   SER A 168      -4.062  14.141  -2.578  1.00  0.00           C  
ATOM   1275  O   SER A 168      -3.316  13.258  -3.001  1.00  0.00           O  
ATOM   1276  CB  SER A 168      -6.360  13.512  -1.790  1.00  0.00           C  
ATOM   1277  OG  SER A 168      -5.943  12.176  -1.554  1.00  0.00           O  
ATOM   1278  N   ILE A 169      -3.661  15.110  -1.770  1.00  0.00           N  
ATOM   1279  CA  ILE A 169      -2.354  15.188  -1.110  1.00  0.00           C  
ATOM   1280  C   ILE A 169      -2.612  15.144   0.395  1.00  0.00           C  
ATOM   1281  O   ILE A 169      -3.416  15.932   0.895  1.00  0.00           O  
ATOM   1282  CB  ILE A 169      -1.606  16.466  -1.535  1.00  0.00           C  
ATOM   1283  CG1 ILE A 169      -1.420  16.578  -3.061  1.00  0.00           C  
ATOM   1284  CG2 ILE A 169      -0.250  16.564  -0.826  1.00  0.00           C  
ATOM   1285  CD1 ILE A 169      -0.584  15.467  -3.706  1.00  0.00           C  
ATOM   1286  N   ALA A 170      -1.955  14.230   1.109  1.00  0.00           N  
ATOM   1287  CA  ALA A 170      -2.098  14.171   2.555  1.00  0.00           C  
ATOM   1288  C   ALA A 170      -1.610  15.480   3.177  1.00  0.00           C  
ATOM   1289  O   ALA A 170      -0.539  15.984   2.844  1.00  0.00           O  
ATOM   1290  CB  ALA A 170      -1.338  12.971   3.128  1.00  0.00           C  
ATOM   1291  N   LEU A 171      -2.433  16.021   4.075  1.00  0.00           N  
ATOM   1292  CA  LEU A 171      -2.001  17.001   5.045  1.00  0.00           C  
ATOM   1293  C   LEU A 171      -1.385  16.208   6.198  1.00  0.00           C  
ATOM   1294  O   LEU A 171      -2.115  15.485   6.888  1.00  0.00           O  
ATOM   1295  CB  LEU A 171      -3.214  17.835   5.495  1.00  0.00           C  
ATOM   1296  CG  LEU A 171      -3.628  18.904   4.469  1.00  0.00           C  
ATOM   1297  CD1 LEU A 171      -5.100  19.257   4.602  1.00  0.00           C  
ATOM   1298  CD2 LEU A 171      -2.820  20.174   4.673  1.00  0.00           C  
ATOM   1299  N   ASP A 172      -0.082  16.330   6.393  1.00  0.00           N  
ATOM   1300  CA  ASP A 172       0.524  15.851   7.635  1.00  0.00           C  
ATOM   1301  C   ASP A 172      -0.066  16.651   8.809  1.00  0.00           C  
ATOM   1302  O   ASP A 172      -0.372  17.835   8.682  1.00  0.00           O  
ATOM   1303  CB  ASP A 172       2.058  15.945   7.541  1.00  0.00           C  
ATOM   1304  CG  ASP A 172       2.791  15.206   8.671  1.00  0.00           C  
ATOM   1305  OD1 ASP A 172       2.117  14.704   9.599  1.00  0.00           O  
ATOM   1306  OD2 ASP A 172       4.040  15.186   8.641  1.00  0.00           O  
ATOM   1307  N   HIS A 173      -0.297  16.006   9.948  1.00  0.00           N  
ATOM   1308  CA  HIS A 173      -0.890  16.659  11.115  1.00  0.00           C  
ATOM   1309  C   HIS A 173       0.049  17.658  11.794  1.00  0.00           C  
ATOM   1310  O   HIS A 173      -0.414  18.505  12.566  1.00  0.00           O  
ATOM   1311  CB  HIS A 173      -1.375  15.594  12.102  1.00  0.00           C  
ATOM   1312  CG  HIS A 173      -2.661  14.944  11.671  1.00  0.00           C  
ATOM   1313  ND1 HIS A 173      -3.861  15.598  11.471  1.00  0.00           N  
ATOM   1314  CD2 HIS A 173      -2.894  13.618  11.435  1.00  0.00           C  
ATOM   1315  CE1 HIS A 173      -4.781  14.689  11.129  1.00  0.00           C  
ATOM   1316  NE2 HIS A 173      -4.229  13.474  11.097  1.00  0.00           N  
ATOM   1317  N   THR A 174       1.346  17.571  11.537  1.00  0.00           N  
ATOM   1318  CA  THR A 174       2.331  18.429  12.196  1.00  0.00           C  
ATOM   1319  C   THR A 174       2.509  19.763  11.454  1.00  0.00           C  
ATOM   1320  O   THR A 174       2.237  19.887  10.263  1.00  0.00           O  
ATOM   1321  CB  THR A 174       3.668  17.702  12.397  1.00  0.00           C  
ATOM   1322  OG1 THR A 174       4.222  17.307  11.182  1.00  0.00           O  
ATOM   1323  CG2 THR A 174       3.512  16.459  13.278  1.00  0.00           C  
ATOM   1324  N   ASP A 175       3.013  20.778  12.159  1.00  0.00           N  
ATOM   1325  CA  ASP A 175       3.314  22.114  11.598  1.00  0.00           C  
ATOM   1326  C   ASP A 175       4.291  22.085  10.396  1.00  0.00           C  
ATOM   1327  O   ASP A 175       4.529  23.106   9.739  1.00  0.00           O  
ATOM   1328  CB  ASP A 175       3.919  23.004  12.711  1.00  0.00           C  
ATOM   1329  CG  ASP A 175       2.914  23.512  13.749  1.00  0.00           C  
ATOM   1330  OD1 ASP A 175       1.750  23.772  13.385  1.00  0.00           O  
ATOM   1331  OD2 ASP A 175       3.349  23.720  14.905  1.00  0.00           O  
ATOM   1332  N   TRP A 176       4.849  20.926  10.073  1.00  0.00           N  
ATOM   1333  CA  TRP A 176       5.786  20.688   8.972  1.00  0.00           C  
ATOM   1334  C   TRP A 176       5.094  20.519   7.608  1.00  0.00           C  
ATOM   1335  O   TRP A 176       5.725  20.138   6.627  1.00  0.00           O  
ATOM   1336  CB  TRP A 176       6.682  19.496   9.324  1.00  0.00           C  
ATOM   1337  CG  TRP A 176       7.588  19.725  10.495  1.00  0.00           C  
ATOM   1338  CD1 TRP A 176       7.219  19.907  11.785  1.00  0.00           C  
ATOM   1339  CD2 TRP A 176       9.053  19.816  10.486  1.00  0.00           C  
ATOM   1340  NE1 TRP A 176       8.333  20.108  12.576  1.00  0.00           N  
ATOM   1341  CE2 TRP A 176       9.481  20.058  11.819  1.00  0.00           C  
ATOM   1342  CE3 TRP A 176      10.033  19.706   9.484  1.00  0.00           C  
ATOM   1343  CZ2 TRP A 176      10.842  20.193  12.145  1.00  0.00           C  
ATOM   1344  CZ3 TRP A 176      11.389  19.841   9.817  1.00  0.00           C  
ATOM   1345  CH2 TRP A 176      11.789  20.083  11.132  1.00  0.00           C  
ATOM   1346  N   LEU A 177       3.819  20.856   7.528  1.00  0.00           N  
ATOM   1347  CA  LEU A 177       2.933  20.776   6.358  1.00  0.00           C  
ATOM   1348  C   LEU A 177       3.535  21.259   5.031  1.00  0.00           C  
ATOM   1349  O   LEU A 177       3.203  20.726   3.980  1.00  0.00           O  
ATOM   1350  CB  LEU A 177       1.709  21.665   6.654  1.00  0.00           C  
ATOM   1351  CG  LEU A 177       0.651  20.991   7.539  1.00  0.00           C  
ATOM   1352  CD1 LEU A 177      -0.340  22.032   8.078  1.00  0.00           C  
ATOM   1353  CD2 LEU A 177      -0.121  19.947   6.741  1.00  0.00           C  
ATOM   1354  N   GLY A 178       4.352  22.312   5.073  1.00  0.00           N  
ATOM   1355  CA  GLY A 178       4.824  22.986   3.875  1.00  0.00           C  
ATOM   1356  C   GLY A 178       5.698  22.098   2.981  1.00  0.00           C  
ATOM   1357  O   GLY A 178       5.225  21.675   1.920  1.00  0.00           O  
ATOM   1358  N   PRO A 179       6.946  21.786   3.375  1.00  0.00           N  
ATOM   1359  CA  PRO A 179       7.901  21.089   2.516  1.00  0.00           C  
ATOM   1360  C   PRO A 179       7.431  19.703   2.078  1.00  0.00           C  
ATOM   1361  O   PRO A 179       7.648  19.301   0.940  1.00  0.00           O  
ATOM   1362  CB  PRO A 179       9.203  21.001   3.327  1.00  0.00           C  
ATOM   1363  CG  PRO A 179       9.076  22.110   4.363  1.00  0.00           C  
ATOM   1364  CD  PRO A 179       7.584  22.174   4.629  1.00  0.00           C  
ATOM   1365  N   ASP A 180       6.751  18.986   2.964  1.00  0.00           N  
ATOM   1366  CA  ASP A 180       6.325  17.611   2.705  1.00  0.00           C  
ATOM   1367  C   ASP A 180       5.245  17.519   1.633  1.00  0.00           C  
ATOM   1368  O   ASP A 180       5.365  16.759   0.671  1.00  0.00           O  
ATOM   1369  CB  ASP A 180       5.878  16.941   4.017  1.00  0.00           C  
ATOM   1370  CG  ASP A 180       6.655  15.670   4.296  1.00  0.00           C  
ATOM   1371  OD1 ASP A 180       7.350  15.174   3.375  1.00  0.00           O  
ATOM   1372  OD2 ASP A 180       6.643  15.208   5.454  1.00  0.00           O  
ATOM   1373  N   ARG A 181       4.211  18.359   1.717  1.00  0.00           N  
ATOM   1374  CA  ARG A 181       3.161  18.411   0.690  1.00  0.00           C  
ATOM   1375  C   ARG A 181       3.717  18.815  -0.671  1.00  0.00           C  
ATOM   1376  O   ARG A 181       3.284  18.261  -1.680  1.00  0.00           O  
ATOM   1377  CB  ARG A 181       2.028  19.366   1.088  1.00  0.00           C  
ATOM   1378  CG  ARG A 181       1.215  18.831   2.267  1.00  0.00           C  
ATOM   1379  CD  ARG A 181       0.006  19.733   2.538  1.00  0.00           C  
ATOM   1380  NE  ARG A 181      -1.089  19.490   1.584  1.00  0.00           N  
ATOM   1381  CZ  ARG A 181      -1.866  20.382   0.979  1.00  0.00           C  
ATOM   1382  NH1 ARG A 181      -1.668  21.659   1.105  1.00  0.00           N  
ATOM   1383  NH2 ARG A 181      -2.873  19.997   0.260  1.00  0.00           N  
ATOM   1384  N   GLU A 182       4.664  19.733  -0.705  1.00  0.00           N  
ATOM   1385  CA  GLU A 182       5.315  20.158  -1.945  1.00  0.00           C  
ATOM   1386  C   GLU A 182       6.124  19.006  -2.573  1.00  0.00           C  
ATOM   1387  O   GLU A 182       6.004  18.748  -3.773  1.00  0.00           O  
ATOM   1388  CB  GLU A 182       6.201  21.387  -1.687  1.00  0.00           C  
ATOM   1389  CG  GLU A 182       5.424  22.668  -1.317  1.00  0.00           C  
ATOM   1390  CD  GLU A 182       4.435  23.154  -2.390  1.00  0.00           C  
ATOM   1391  OE1 GLU A 182       3.492  23.894  -2.052  1.00  0.00           O  
ATOM   1392  OE2 GLU A 182       4.601  22.807  -3.572  1.00  0.00           O  
ATOM   1393  N   SER A 183       6.873  18.249  -1.770  1.00  0.00           N  
ATOM   1394  CA  SER A 183       7.617  17.071  -2.235  1.00  0.00           C  
ATOM   1395  C   SER A 183       6.675  15.968  -2.749  1.00  0.00           C  
ATOM   1396  O   SER A 183       6.821  15.493  -3.878  1.00  0.00           O  
ATOM   1397  CB  SER A 183       8.506  16.550  -1.096  1.00  0.00           C  
ATOM   1398  OG  SER A 183       9.297  15.484  -1.568  1.00  0.00           O  
ATOM   1399  N   ILE A 184       5.650  15.631  -1.971  1.00  0.00           N  
ATOM   1400  CA  ILE A 184       4.630  14.647  -2.359  1.00  0.00           C  
ATOM   1401  C   ILE A 184       3.911  15.089  -3.642  1.00  0.00           C  
ATOM   1402  O   ILE A 184       3.665  14.274  -4.538  1.00  0.00           O  
ATOM   1403  CB  ILE A 184       3.625  14.436  -1.199  1.00  0.00           C  
ATOM   1404  CG1 ILE A 184       4.306  13.759   0.017  1.00  0.00           C  
ATOM   1405  CG2 ILE A 184       2.428  13.588  -1.641  1.00  0.00           C  
ATOM   1406  CD1 ILE A 184       3.469  13.849   1.313  1.00  0.00           C  
ATOM   1407  N   GLY A 185       3.567  16.379  -3.748  1.00  0.00           N  
ATOM   1408  CA  GLY A 185       2.950  16.958  -4.931  1.00  0.00           C  
ATOM   1409  C   GLY A 185       3.816  16.804  -6.176  1.00  0.00           C  
ATOM   1410  O   GLY A 185       3.336  16.327  -7.200  1.00  0.00           O  
ATOM   1411  N   ARG A 186       5.110  17.139  -6.073  1.00  0.00           N  
ATOM   1412  CA  ARG A 186       6.090  17.000  -7.163  1.00  0.00           C  
ATOM   1413  C   ARG A 186       6.206  15.550  -7.643  1.00  0.00           C  
ATOM   1414  O   ARG A 186       6.116  15.299  -8.845  1.00  0.00           O  
ATOM   1415  CB  ARG A 186       7.444  17.565  -6.702  1.00  0.00           C  
ATOM   1416  CG  ARG A 186       8.498  17.558  -7.825  1.00  0.00           C  
ATOM   1417  CD  ARG A 186       9.829  18.161  -7.371  1.00  0.00           C  
ATOM   1418  NE  ARG A 186       9.772  19.624  -7.190  1.00  0.00           N  
ATOM   1419  CZ  ARG A 186       9.955  20.551  -8.129  1.00  0.00           C  
ATOM   1420  NH1 ARG A 186      10.207  20.237  -9.373  1.00  0.00           N  
ATOM   1421  NH2 ARG A 186       9.892  21.805  -7.832  1.00  0.00           N  
ATOM   1422  N   GLU A 187       6.321  14.602  -6.721  1.00  0.00           N  
ATOM   1423  CA  GLU A 187       6.403  13.177  -7.056  1.00  0.00           C  
ATOM   1424  C   GLU A 187       5.138  12.674  -7.766  1.00  0.00           C  
ATOM   1425  O   GLU A 187       5.218  12.038  -8.822  1.00  0.00           O  
ATOM   1426  CB  GLU A 187       6.690  12.341  -5.795  1.00  0.00           C  
ATOM   1427  CG  GLU A 187       8.163  12.375  -5.370  1.00  0.00           C  
ATOM   1428  CD  GLU A 187       9.095  11.835  -6.466  1.00  0.00           C  
ATOM   1429  OE1 GLU A 187      10.206  12.381  -6.648  1.00  0.00           O  
ATOM   1430  OE2 GLU A 187       8.705  10.900  -7.199  1.00  0.00           O  
ATOM   1431  N   LYS A 188       3.947  13.014  -7.255  1.00  0.00           N  
ATOM   1432  CA  LYS A 188       2.671  12.608  -7.854  1.00  0.00           C  
ATOM   1433  C   LYS A 188       2.451  13.237  -9.235  1.00  0.00           C  
ATOM   1434  O   LYS A 188       1.990  12.552 -10.146  1.00  0.00           O  
ATOM   1435  CB  LYS A 188       1.508  12.922  -6.908  1.00  0.00           C  
ATOM   1436  CG  LYS A 188       1.549  12.009  -5.668  1.00  0.00           C  
ATOM   1437  CD  LYS A 188       0.326  12.228  -4.767  1.00  0.00           C  
ATOM   1438  CE  LYS A 188       0.480  11.555  -3.404  1.00  0.00           C  
ATOM   1439  NZ  LYS A 188       0.739  10.097  -3.475  1.00  0.00           N  
ATOM   1440  N   ALA A 189       2.841  14.492  -9.416  1.00  0.00           N  
ATOM   1441  CA  ALA A 189       2.770  15.172 -10.711  1.00  0.00           C  
ATOM   1442  C   ALA A 189       3.721  14.574 -11.765  1.00  0.00           C  
ATOM   1443  O   ALA A 189       3.580  14.832 -12.961  1.00  0.00           O  
ATOM   1444  CB  ALA A 189       3.032  16.659 -10.478  1.00  0.00           C  
ATOM   1445  N   GLY A 190       4.635  13.692 -11.360  1.00  0.00           N  
ATOM   1446  CA  GLY A 190       5.498  12.943 -12.265  1.00  0.00           C  
ATOM   1447  C   GLY A 190       4.760  12.103 -13.315  1.00  0.00           C  
ATOM   1448  O   GLY A 190       5.338  11.811 -14.364  1.00  0.00           O  
ATOM   1449  N   ILE A 191       3.483  11.772 -13.092  1.00  0.00           N  
ATOM   1450  CA  ILE A 191       2.635  11.054 -14.064  1.00  0.00           C  
ATOM   1451  C   ILE A 191       2.084  11.948 -15.186  1.00  0.00           C  
ATOM   1452  O   ILE A 191       1.516  11.431 -16.150  1.00  0.00           O  
ATOM   1453  CB  ILE A 191       1.485  10.301 -13.360  1.00  0.00           C  
ATOM   1454  CG1 ILE A 191       0.427  11.269 -12.780  1.00  0.00           C  
ATOM   1455  CG2 ILE A 191       2.045   9.348 -12.286  1.00  0.00           C  
ATOM   1456  CD1 ILE A 191      -0.806  10.593 -12.207  1.00  0.00           C  
ATOM   1457  N   PHE A 192       2.211  13.264 -15.077  1.00  0.00           N  
ATOM   1458  CA  PHE A 192       1.710  14.183 -16.089  1.00  0.00           C  
ATOM   1459  C   PHE A 192       2.475  14.031 -17.403  1.00  0.00           C  
ATOM   1460  O   PHE A 192       3.643  13.634 -17.427  1.00  0.00           O  
ATOM   1461  CB  PHE A 192       1.745  15.638 -15.577  1.00  0.00           C  
ATOM   1462  CG  PHE A 192       0.882  15.981 -14.374  1.00  0.00           C  
ATOM   1463  CD1 PHE A 192      -0.083  15.099 -13.869  1.00  0.00           C  
ATOM   1464  CD2 PHE A 192       1.042  17.245 -13.766  1.00  0.00           C  
ATOM   1465  CE1 PHE A 192      -0.882  15.460 -12.775  1.00  0.00           C  
ATOM   1466  CE2 PHE A 192       0.241  17.610 -12.678  1.00  0.00           C  
ATOM   1467  CZ  PHE A 192      -0.723  16.719 -12.182  1.00  0.00           C  
ATOM   1468  N   ARG A 193       1.806  14.353 -18.501  1.00  0.00           N  
ATOM   1469  CA  ARG A 193       2.369  14.293 -19.859  1.00  0.00           C  
ATOM   1470  C   ARG A 193       2.094  15.575 -20.634  1.00  0.00           C  
ATOM   1471  O   ARG A 193       1.095  16.249 -20.399  1.00  0.00           O  
ATOM   1472  CB  ARG A 193       1.828  13.065 -20.604  1.00  0.00           C  
ATOM   1473  CG  ARG A 193       2.278  11.716 -20.018  1.00  0.00           C  
ATOM   1474  CD  ARG A 193       3.794  11.527 -20.089  1.00  0.00           C  
ATOM   1475  NE  ARG A 193       4.201  10.190 -19.642  1.00  0.00           N  
ATOM   1476  CZ  ARG A 193       4.476   9.790 -18.413  1.00  0.00           C  
ATOM   1477  NH1 ARG A 193       4.394  10.593 -17.390  1.00  0.00           N  
ATOM   1478  NH2 ARG A 193       4.834   8.572 -18.197  1.00  0.00           N  
ATOM   1479  N   SER A 194       2.987  15.891 -21.562  1.00  0.00           N  
ATOM   1480  CA  SER A 194       2.865  17.055 -22.433  1.00  0.00           C  
ATOM   1481  C   SER A 194       1.571  17.011 -23.254  1.00  0.00           C  
ATOM   1482  O   SER A 194       1.206  15.963 -23.785  1.00  0.00           O  
ATOM   1483  CB  SER A 194       4.063  17.135 -23.370  1.00  0.00           C  
ATOM   1484  OG  SER A 194       4.022  18.331 -24.112  1.00  0.00           O  
ATOM   1485  N   GLU A 195       0.890  18.147 -23.321  1.00  0.00           N  
ATOM   1486  CA  GLU A 195      -0.368  18.339 -24.060  1.00  0.00           C  
ATOM   1487  C   GLU A 195      -1.524  17.410 -23.627  1.00  0.00           C  
ATOM   1488  O   GLU A 195      -2.534  17.300 -24.321  1.00  0.00           O  
ATOM   1489  CB  GLU A 195      -0.135  18.298 -25.575  1.00  0.00           C  
ATOM   1490  CG  GLU A 195       0.929  19.303 -26.041  1.00  0.00           C  
ATOM   1491  CD  GLU A 195       1.035  19.355 -27.573  1.00  0.00           C  
ATOM   1492  OE1 GLU A 195       1.408  20.436 -28.084  1.00  0.00           O  
ATOM   1493  OE2 GLU A 195       0.745  18.333 -28.239  1.00  0.00           O  
ATOM   1494  N   LYS A 196      -1.396  16.756 -22.450  1.00  0.00           N  
ATOM   1495  CA  LYS A 196      -2.430  15.895 -21.884  1.00  0.00           C  
ATOM   1496  C   LYS A 196      -3.063  16.532 -20.641  1.00  0.00           C  
ATOM   1497  O   LYS A 196      -2.354  17.194 -19.885  1.00  0.00           O  
ATOM   1498  CB  LYS A 196      -1.860  14.503 -21.562  1.00  0.00           C  
ATOM   1499  CG  LYS A 196      -1.282  13.762 -22.772  1.00  0.00           C  
ATOM   1500  CD  LYS A 196      -2.331  13.441 -23.830  1.00  0.00           C  
ATOM   1501  CE  LYS A 196      -1.709  12.575 -24.927  1.00  0.00           C  
ATOM   1502  NZ  LYS A 196      -2.743  11.859 -25.715  1.00  0.00           N  
ATOM   1503  N   PRO A 197      -4.372  16.334 -20.409  1.00  0.00           N  
ATOM   1504  CA  PRO A 197      -5.023  16.831 -19.206  1.00  0.00           C  
ATOM   1505  C   PRO A 197      -4.387  16.269 -17.924  1.00  0.00           C  
ATOM   1506  O   PRO A 197      -4.142  15.067 -17.808  1.00  0.00           O  
ATOM   1507  CB  PRO A 197      -6.502  16.449 -19.328  1.00  0.00           C  
ATOM   1508  CG  PRO A 197      -6.706  16.296 -20.832  1.00  0.00           C  
ATOM   1509  CD  PRO A 197      -5.354  15.752 -21.303  1.00  0.00           C  
ATOM   1510  N   ALA A 198      -4.178  17.163 -16.955  1.00  0.00           N  
ATOM   1511  CA  ALA A 198      -3.719  16.855 -15.614  1.00  0.00           C  
ATOM   1512  C   ALA A 198      -4.785  17.322 -14.617  1.00  0.00           C  
ATOM   1513  O   ALA A 198      -4.905  18.511 -14.328  1.00  0.00           O  
ATOM   1514  CB  ALA A 198      -2.364  17.531 -15.404  1.00  0.00           C  
ATOM   1515  N   ILE A 199      -5.592  16.387 -14.106  1.00  0.00           N  
ATOM   1516  CA  ILE A 199      -6.717  16.672 -13.222  1.00  0.00           C  
ATOM   1517  C   ILE A 199      -6.246  16.640 -11.769  1.00  0.00           C  
ATOM   1518  O   ILE A 199      -5.683  15.640 -11.334  1.00  0.00           O  
ATOM   1519  CB  ILE A 199      -7.871  15.684 -13.453  1.00  0.00           C  
ATOM   1520  CG1 ILE A 199      -8.247  15.512 -14.939  1.00  0.00           C  
ATOM   1521  CG2 ILE A 199      -9.104  16.092 -12.637  1.00  0.00           C  
ATOM   1522  CD1 ILE A 199      -8.612  16.811 -15.662  1.00  0.00           C  
ATOM   1523  N   VAL A 200      -6.528  17.701 -11.011  1.00  0.00           N  
ATOM   1524  CA  VAL A 200      -6.208  17.782  -9.587  1.00  0.00           C  
ATOM   1525  C   VAL A 200      -7.486  17.928  -8.776  1.00  0.00           C  
ATOM   1526  O   VAL A 200      -8.183  18.940  -8.868  1.00  0.00           O  
ATOM   1527  CB  VAL A 200      -5.198  18.896  -9.289  1.00  0.00           C  
ATOM   1528  CG1 VAL A 200      -4.817  18.900  -7.812  1.00  0.00           C  
ATOM   1529  CG2 VAL A 200      -3.923  18.699 -10.109  1.00  0.00           C  
ATOM   1530  N   GLY A 201      -7.801  16.905  -7.982  1.00  0.00           N  
ATOM   1531  CA  GLY A 201      -8.942  16.878  -7.062  1.00  0.00           C  
ATOM   1532  C   GLY A 201      -8.637  17.448  -5.682  1.00  0.00           C  
ATOM   1533  O   GLY A 201      -9.575  17.790  -4.954  1.00  0.00           O  
ATOM   1534  N   GLU A 202      -7.371  17.578  -5.327  1.00  0.00           N  
ATOM   1535  CA  GLU A 202      -6.911  18.195  -4.082  1.00  0.00           C  
ATOM   1536  C   GLU A 202      -7.268  19.694  -4.055  1.00  0.00           C  
ATOM   1537  O   GLU A 202      -6.787  20.440  -4.910  1.00  0.00           O  
ATOM   1538  CB  GLU A 202      -5.395  17.973  -3.941  1.00  0.00           C  
ATOM   1539  CG  GLU A 202      -4.775  18.638  -2.693  1.00  0.00           C  
ATOM   1540  CD  GLU A 202      -5.577  18.326  -1.424  1.00  0.00           C  
ATOM   1541  OE1 GLU A 202      -6.061  19.295  -0.809  1.00  0.00           O  
ATOM   1542  OE2 GLU A 202      -5.770  17.137  -1.131  1.00  0.00           O  
ATOM   1543  N   PRO A 203      -8.132  20.158  -3.109  1.00  0.00           N  
ATOM   1544  CA  PRO A 203      -8.535  21.558  -3.046  1.00  0.00           C  
ATOM   1545  C   PRO A 203      -7.393  22.496  -2.647  1.00  0.00           C  
ATOM   1546  O   PRO A 203      -7.320  23.613  -3.146  1.00  0.00           O  
ATOM   1547  CB  PRO A 203      -9.683  21.597  -2.038  1.00  0.00           C  
ATOM   1548  CG  PRO A 203      -9.407  20.398  -1.124  1.00  0.00           C  
ATOM   1549  CD  PRO A 203      -8.785  19.380  -2.076  1.00  0.00           C  
ATOM   1550  N   GLU A 204      -6.486  22.031  -1.777  1.00  0.00           N  
ATOM   1551  CA  GLU A 204      -5.291  22.768  -1.357  1.00  0.00           C  
ATOM   1552  C   GLU A 204      -4.062  22.255  -2.126  1.00  0.00           C  
ATOM   1553  O   GLU A 204      -3.159  21.646  -1.571  1.00  0.00           O  
ATOM   1554  CB  GLU A 204      -5.093  22.676   0.161  1.00  0.00           C  
ATOM   1555  CG  GLU A 204      -6.224  23.363   0.934  1.00  0.00           C  
ATOM   1556  CD  GLU A 204      -5.926  23.482   2.439  1.00  0.00           C  
ATOM   1557  OE1 GLU A 204      -6.810  24.012   3.132  1.00  0.00           O  
ATOM   1558  OE2 GLU A 204      -4.825  23.076   2.862  1.00  0.00           O  
ATOM   1559  N   MET A 205      -4.072  22.481  -3.430  1.00  0.00           N  
ATOM   1560  CA  MET A 205      -3.020  21.987  -4.315  1.00  0.00           C  
ATOM   1561  C   MET A 205      -1.652  22.614  -3.983  1.00  0.00           C  
ATOM   1562  O   MET A 205      -1.527  23.834  -4.061  1.00  0.00           O  
ATOM   1563  CB  MET A 205      -3.415  22.269  -5.767  1.00  0.00           C  
ATOM   1564  CG  MET A 205      -2.449  21.638  -6.765  1.00  0.00           C  
ATOM   1565  SD  MET A 205      -2.733  22.124  -8.490  1.00  0.00           S  
ATOM   1566  CE  MET A 205      -2.027  23.783  -8.424  1.00  0.00           C  
ATOM   1567  N   PRO A 206      -0.612  21.798  -3.703  1.00  0.00           N  
ATOM   1568  CA  PRO A 206       0.763  22.276  -3.619  1.00  0.00           C  
ATOM   1569  C   PRO A 206       1.212  22.971  -4.905  1.00  0.00           C  
ATOM   1570  O   PRO A 206       0.857  22.545  -6.013  1.00  0.00           O  
ATOM   1571  CB  PRO A 206       1.611  21.030  -3.345  1.00  0.00           C  
ATOM   1572  CG  PRO A 206       0.642  20.075  -2.672  1.00  0.00           C  
ATOM   1573  CD  PRO A 206      -0.680  20.392  -3.364  1.00  0.00           C  
ATOM   1574  N   SER A 207       2.022  24.031  -4.778  1.00  0.00           N  
ATOM   1575  CA  SER A 207       2.521  24.803  -5.918  1.00  0.00           C  
ATOM   1576  C   SER A 207       3.378  23.962  -6.864  1.00  0.00           C  
ATOM   1577  O   SER A 207       3.285  24.117  -8.082  1.00  0.00           O  
ATOM   1578  CB  SER A 207       3.298  26.027  -5.428  1.00  0.00           C  
ATOM   1579  OG  SER A 207       4.450  25.669  -4.704  1.00  0.00           O  
ATOM   1580  N   THR A 208       4.115  22.985  -6.333  1.00  0.00           N  
ATOM   1581  CA  THR A 208       4.950  22.070  -7.113  1.00  0.00           C  
ATOM   1582  C   THR A 208       4.173  21.284  -8.165  1.00  0.00           C  
ATOM   1583  O   THR A 208       4.724  20.975  -9.227  1.00  0.00           O  
ATOM   1584  CB  THR A 208       5.659  21.055  -6.215  1.00  0.00           C  
ATOM   1585  OG1 THR A 208       4.721  20.422  -5.368  1.00  0.00           O  
ATOM   1586  CG2 THR A 208       6.737  21.703  -5.370  1.00  0.00           C  
ATOM   1587  N   ILE A 209       2.885  20.985  -7.945  1.00  0.00           N  
ATOM   1588  CA  ILE A 209       2.047  20.320  -8.953  1.00  0.00           C  
ATOM   1589  C   ILE A 209       1.855  21.232 -10.168  1.00  0.00           C  
ATOM   1590  O   ILE A 209       1.917  20.762 -11.305  1.00  0.00           O  
ATOM   1591  CB  ILE A 209       0.693  19.881  -8.353  1.00  0.00           C  
ATOM   1592  CG1 ILE A 209       0.922  18.812  -7.265  1.00  0.00           C  
ATOM   1593  CG2 ILE A 209      -0.247  19.349  -9.449  1.00  0.00           C  
ATOM   1594  CD1 ILE A 209      -0.356  18.256  -6.618  1.00  0.00           C  
ATOM   1595  N   ALA A 210       1.630  22.533  -9.942  1.00  0.00           N  
ATOM   1596  CA  ALA A 210       1.515  23.513 -11.016  1.00  0.00           C  
ATOM   1597  C   ALA A 210       2.857  23.709 -11.740  1.00  0.00           C  
ATOM   1598  O   ALA A 210       2.875  23.742 -12.968  1.00  0.00           O  
ATOM   1599  CB  ALA A 210       0.969  24.832 -10.455  1.00  0.00           C  
ATOM   1600  N   ASP A 211       3.957  23.744 -10.986  1.00  0.00           N  
ATOM   1601  CA  ASP A 211       5.303  23.866 -11.541  1.00  0.00           C  
ATOM   1602  C   ASP A 211       5.626  22.696 -12.474  1.00  0.00           C  
ATOM   1603  O   ASP A 211       5.964  22.897 -13.635  1.00  0.00           O  
ATOM   1604  CB  ASP A 211       6.348  23.950 -10.416  1.00  0.00           C  
ATOM   1605  CG  ASP A 211       6.192  25.159  -9.489  1.00  0.00           C  
ATOM   1606  OD1 ASP A 211       5.622  26.179  -9.940  1.00  0.00           O  
ATOM   1607  OD2 ASP A 211       6.661  25.044  -8.336  1.00  0.00           O  
ATOM   1608  N   VAL A 212       5.400  21.461 -12.019  1.00  0.00           N  
ATOM   1609  CA  VAL A 212       5.630  20.259 -12.833  1.00  0.00           C  
ATOM   1610  C   VAL A 212       4.704  20.221 -14.056  1.00  0.00           C  
ATOM   1611  O   VAL A 212       5.133  19.833 -15.142  1.00  0.00           O  
ATOM   1612  CB  VAL A 212       5.470  18.980 -11.993  1.00  0.00           C  
ATOM   1613  CG1 VAL A 212       5.553  17.711 -12.850  1.00  0.00           C  
ATOM   1614  CG2 VAL A 212       6.572  18.875 -10.940  1.00  0.00           C  
ATOM   1615  N   ALA A 213       3.441  20.641 -13.908  1.00  0.00           N  
ATOM   1616  CA  ALA A 213       2.522  20.733 -15.039  1.00  0.00           C  
ATOM   1617  C   ALA A 213       3.031  21.721 -16.096  1.00  0.00           C  
ATOM   1618  O   ALA A 213       2.996  21.420 -17.291  1.00  0.00           O  
ATOM   1619  CB  ALA A 213       1.124  21.102 -14.542  1.00  0.00           C  
ATOM   1620  N   GLN A 214       3.546  22.875 -15.659  1.00  0.00           N  
ATOM   1621  CA  GLN A 214       4.114  23.884 -16.544  1.00  0.00           C  
ATOM   1622  C   GLN A 214       5.414  23.401 -17.208  1.00  0.00           C  
ATOM   1623  O   GLN A 214       5.559  23.540 -18.422  1.00  0.00           O  
ATOM   1624  CB  GLN A 214       4.313  25.180 -15.754  1.00  0.00           C  
ATOM   1625  CG  GLN A 214       4.759  26.331 -16.669  1.00  0.00           C  
ATOM   1626  CD  GLN A 214       4.867  27.684 -15.952  1.00  0.00           C  
ATOM   1627  OE1 GLN A 214       4.642  27.840 -14.771  1.00  0.00           O  
ATOM   1628  NE2 GLN A 214       5.210  28.729 -16.663  1.00  0.00           N  
ATOM   1629  N   GLU A 215       6.320  22.789 -16.445  1.00  0.00           N  
ATOM   1630  CA  GLU A 215       7.580  22.214 -16.948  1.00  0.00           C  
ATOM   1631  C   GLU A 215       7.335  21.157 -18.029  1.00  0.00           C  
ATOM   1632  O   GLU A 215       8.019  21.126 -19.051  1.00  0.00           O  
ATOM   1633  CB  GLU A 215       8.347  21.566 -15.782  1.00  0.00           C  
ATOM   1634  CG  GLU A 215       9.028  22.559 -14.826  1.00  0.00           C  
ATOM   1635  CD  GLU A 215       9.586  21.881 -13.556  1.00  0.00           C  
ATOM   1636  OE1 GLU A 215       9.976  22.600 -12.618  1.00  0.00           O  
ATOM   1637  OE2 GLU A 215       9.624  20.622 -13.507  1.00  0.00           O  
ATOM   1638  N   LYS A 216       6.324  20.315 -17.838  1.00  0.00           N  
ATOM   1639  CA  LYS A 216       5.966  19.264 -18.790  1.00  0.00           C  
ATOM   1640  C   LYS A 216       5.063  19.735 -19.931  1.00  0.00           C  
ATOM   1641  O   LYS A 216       4.904  19.008 -20.913  1.00  0.00           O  
ATOM   1642  CB  LYS A 216       5.338  18.083 -18.046  1.00  0.00           C  
ATOM   1643  CG  LYS A 216       6.373  17.383 -17.150  1.00  0.00           C  
ATOM   1644  CD  LYS A 216       5.805  16.077 -16.598  1.00  0.00           C  
ATOM   1645  CE  LYS A 216       6.900  15.336 -15.834  1.00  0.00           C  
ATOM   1646  NZ  LYS A 216       6.542  13.916 -15.647  1.00  0.00           N  
ATOM   1647  N   GLY A 217       4.441  20.908 -19.806  1.00  0.00           N  
ATOM   1648  CA  GLY A 217       3.421  21.385 -20.744  1.00  0.00           C  
ATOM   1649  C   GLY A 217       2.096  20.622 -20.645  1.00  0.00           C  
ATOM   1650  O   GLY A 217       1.414  20.442 -21.652  1.00  0.00           O  
ATOM   1651  N   ALA A 218       1.745  20.140 -19.457  1.00  0.00           N  
ATOM   1652  CA  ALA A 218       0.481  19.467 -19.208  1.00  0.00           C  
ATOM   1653  C   ALA A 218      -0.674  20.479 -19.062  1.00  0.00           C  
ATOM   1654  O   ALA A 218      -0.494  21.600 -18.592  1.00  0.00           O  
ATOM   1655  CB  ALA A 218       0.613  18.558 -17.978  1.00  0.00           C  
ATOM   1656  N   LEU A 219      -1.881  20.066 -19.426  1.00  0.00           N  
ATOM   1657  CA  LEU A 219      -3.087  20.887 -19.370  1.00  0.00           C  
ATOM   1658  C   LEU A 219      -3.739  20.761 -17.980  1.00  0.00           C  
ATOM   1659  O   LEU A 219      -4.614  19.926 -17.769  1.00  0.00           O  
ATOM   1660  CB  LEU A 219      -4.044  20.470 -20.508  1.00  0.00           C  
ATOM   1661  CG  LEU A 219      -3.450  20.529 -21.923  1.00  0.00           C  
ATOM   1662  CD1 LEU A 219      -4.489  20.032 -22.933  1.00  0.00           C  
ATOM   1663  CD2 LEU A 219      -3.025  21.945 -22.323  1.00  0.00           C  
ATOM   1664  N   LEU A 220      -3.295  21.590 -17.039  1.00  0.00           N  
ATOM   1665  CA  LEU A 220      -3.738  21.540 -15.654  1.00  0.00           C  
ATOM   1666  C   LEU A 220      -5.221  21.927 -15.508  1.00  0.00           C  
ATOM   1667  O   LEU A 220      -5.634  22.992 -15.950  1.00  0.00           O  
ATOM   1668  CB  LEU A 220      -2.821  22.442 -14.809  1.00  0.00           C  
ATOM   1669  CG  LEU A 220      -3.015  22.299 -13.289  1.00  0.00           C  
ATOM   1670  CD1 LEU A 220      -2.555  20.936 -12.777  1.00  0.00           C  
ATOM   1671  CD2 LEU A 220      -2.182  23.364 -12.571  1.00  0.00           C  
ATOM   1672  N   GLN A 221      -6.008  21.076 -14.843  1.00  0.00           N  
ATOM   1673  CA  GLN A 221      -7.417  21.309 -14.526  1.00  0.00           C  
ATOM   1674  C   GLN A 221      -7.661  21.045 -13.038  1.00  0.00           C  
ATOM   1675  O   GLN A 221      -7.782  19.902 -12.595  1.00  0.00           O  
ATOM   1676  CB  GLN A 221      -8.337  20.438 -15.398  1.00  0.00           C  
ATOM   1677  CG  GLN A 221      -8.228  20.755 -16.895  1.00  0.00           C  
ATOM   1678  CD  GLN A 221      -9.305  20.047 -17.734  1.00  0.00           C  
ATOM   1679  OE1 GLN A 221     -10.347  19.631 -17.257  1.00  0.00           O  
ATOM   1680  NE2 GLN A 221      -9.083  19.903 -19.013  1.00  0.00           N  
ATOM   1681  N   ARG A 222      -7.748  22.131 -12.257  1.00  0.00           N  
ATOM   1682  CA  ARG A 222      -7.808  22.102 -10.802  1.00  0.00           C  
ATOM   1683  C   ARG A 222      -9.239  22.218 -10.299  1.00  0.00           C  
ATOM   1684  O   ARG A 222     -10.010  23.052 -10.792  1.00  0.00           O  
ATOM   1685  CB  ARG A 222      -6.967  23.241 -10.229  1.00  0.00           C  
ATOM   1686  CG  ARG A 222      -5.502  23.182 -10.662  1.00  0.00           C  
ATOM   1687  CD  ARG A 222      -4.798  24.502 -10.408  1.00  0.00           C  
ATOM   1688  NE  ARG A 222      -5.244  25.530 -11.355  1.00  0.00           N  
ATOM   1689  CZ  ARG A 222      -4.813  26.776 -11.449  1.00  0.00           C  
ATOM   1690  NH1 ARG A 222      -3.915  27.238 -10.635  1.00  0.00           N  
ATOM   1691  NH2 ARG A 222      -5.297  27.549 -12.376  1.00  0.00           N  
ATOM   1692  N   ARG A 223      -9.549  21.487  -9.242  1.00  0.00           N  
ATOM   1693  CA  ARG A 223     -10.766  21.715  -8.465  1.00  0.00           C  
ATOM   1694  C   ARG A 223     -10.773  23.145  -7.923  1.00  0.00           C  
ATOM   1695  O   ARG A 223      -9.775  23.614  -7.389  1.00  0.00           O  
ATOM   1696  CB  ARG A 223     -10.866  20.675  -7.343  1.00  0.00           C  
ATOM   1697  CG  ARG A 223     -12.117  20.888  -6.479  1.00  0.00           C  
ATOM   1698  CD  ARG A 223     -12.174  19.836  -5.374  1.00  0.00           C  
ATOM   1699  NE  ARG A 223     -13.205  20.169  -4.378  1.00  0.00           N  
ATOM   1700  CZ  ARG A 223     -13.352  19.588  -3.202  1.00  0.00           C  
ATOM   1701  NH1 ARG A 223     -12.626  18.560  -2.858  1.00  0.00           N  
ATOM   1702  NH2 ARG A 223     -14.218  20.049  -2.358  1.00  0.00           N  
ATOM   1703  N   GLY A 224     -11.913  23.814  -8.041  1.00  0.00           N  
ATOM   1704  CA  GLY A 224     -12.085  25.197  -7.596  1.00  0.00           C  
ATOM   1705  C   GLY A 224     -11.601  26.257  -8.590  1.00  0.00           C  
ATOM   1706  O   GLY A 224     -11.789  27.441  -8.333  1.00  0.00           O  
ATOM   1707  N   VAL A 225     -11.009  25.851  -9.724  1.00  0.00           N  
ATOM   1708  CA  VAL A 225     -10.511  26.773 -10.752  1.00  0.00           C  
ATOM   1709  C   VAL A 225     -11.079  26.407 -12.123  1.00  0.00           C  
ATOM   1710  O   VAL A 225     -12.001  27.064 -12.586  1.00  0.00           O  
ATOM   1711  CB  VAL A 225      -8.973  26.863 -10.763  1.00  0.00           C  
ATOM   1712  CG1 VAL A 225      -8.515  28.006 -11.683  1.00  0.00           C  
ATOM   1713  CG2 VAL A 225      -8.392  27.126  -9.362  1.00  0.00           C  
ATOM   1714  N   GLU A 226     -10.570  25.355 -12.754  1.00  0.00           N  
ATOM   1715  CA  GLU A 226     -11.045  24.919 -14.075  1.00  0.00           C  
ATOM   1716  C   GLU A 226     -12.338  24.092 -14.002  1.00  0.00           C  
ATOM   1717  O   GLU A 226     -13.117  24.065 -14.961  1.00  0.00           O  
ATOM   1718  CB  GLU A 226      -9.955  24.130 -14.800  1.00  0.00           C  
ATOM   1719  CG  GLU A 226      -8.754  24.984 -15.272  1.00  0.00           C  
ATOM   1720  CD  GLU A 226      -7.799  25.429 -14.151  1.00  0.00           C  
ATOM   1721  OE1 GLU A 226      -7.161  26.498 -14.269  1.00  0.00           O  
ATOM   1722  OE2 GLU A 226      -7.642  24.709 -13.142  1.00  0.00           O  
ATOM   1723  N   TRP A 227     -12.590  23.438 -12.865  1.00  0.00           N  
ATOM   1724  CA  TRP A 227     -13.822  22.700 -12.606  1.00  0.00           C  
ATOM   1725  C   TRP A 227     -14.251  22.814 -11.154  1.00  0.00           C  
ATOM   1726  O   TRP A 227     -13.456  23.113 -10.255  1.00  0.00           O  
ATOM   1727  CB  TRP A 227     -13.649  21.234 -13.027  1.00  0.00           C  
ATOM   1728  CG  TRP A 227     -12.625  20.465 -12.257  1.00  0.00           C  
ATOM   1729  CD1 TRP A 227     -11.319  20.363 -12.585  1.00  0.00           C  
ATOM   1730  CD2 TRP A 227     -12.806  19.651 -11.049  1.00  0.00           C  
ATOM   1731  NE1 TRP A 227     -10.671  19.536 -11.677  1.00  0.00           N  
ATOM   1732  CE2 TRP A 227     -11.547  19.070 -10.723  1.00  0.00           C  
ATOM   1733  CE3 TRP A 227     -13.910  19.345 -10.228  1.00  0.00           C  
ATOM   1734  CZ2 TRP A 227     -11.393  18.193  -9.624  1.00  0.00           C  
ATOM   1735  CZ3 TRP A 227     -13.757  18.485  -9.136  1.00  0.00           C  
ATOM   1736  CH2 TRP A 227     -12.512  17.912  -8.837  1.00  0.00           C  
ATOM   1737  N   ASN A 228     -15.544  22.575 -10.907  1.00  0.00           N  
ATOM   1738  CA  ASN A 228     -16.115  22.632  -9.573  1.00  0.00           C  
ATOM   1739  C   ASN A 228     -17.298  21.674  -9.423  1.00  0.00           C  
ATOM   1740  O   ASN A 228     -17.834  21.167 -10.410  1.00  0.00           O  
ATOM   1741  CB  ASN A 228     -16.526  24.087  -9.270  1.00  0.00           C  
ATOM   1742  CG  ASN A 228     -15.740  24.666  -8.112  1.00  0.00           C  
ATOM   1743  OD1 ASN A 228     -15.437  24.011  -7.131  1.00  0.00           O  
ATOM   1744  ND2 ASN A 228     -15.385  25.931  -8.195  1.00  0.00           N  
ATOM   1745  N   TYR A 229     -17.725  21.457  -8.183  1.00  0.00           N  
ATOM   1746  CA  TYR A 229     -18.974  20.760  -7.891  1.00  0.00           C  
ATOM   1747  C   TYR A 229     -19.646  21.352  -6.648  1.00  0.00           C  
ATOM   1748  O   TYR A 229     -18.993  21.950  -5.791  1.00  0.00           O  
ATOM   1749  CB  TYR A 229     -18.729  19.255  -7.753  1.00  0.00           C  
ATOM   1750  CG  TYR A 229     -17.980  18.847  -6.499  1.00  0.00           C  
ATOM   1751  CD1 TYR A 229     -16.571  18.834  -6.480  1.00  0.00           C  
ATOM   1752  CD2 TYR A 229     -18.691  18.469  -5.352  1.00  0.00           C  
ATOM   1753  CE1 TYR A 229     -15.882  18.439  -5.328  1.00  0.00           C  
ATOM   1754  CE2 TYR A 229     -18.017  18.074  -4.184  1.00  0.00           C  
ATOM   1755  CZ  TYR A 229     -16.604  18.054  -4.170  1.00  0.00           C  
ATOM   1756  OH  TYR A 229     -15.956  17.650  -3.042  1.00  0.00           O  
ATOM   1757  N   SER A 230     -20.956  21.148  -6.559  1.00  0.00           N  
ATOM   1758  CA  SER A 230     -21.767  21.488  -5.392  1.00  0.00           C  
ATOM   1759  C   SER A 230     -22.654  20.303  -5.037  1.00  0.00           C  
ATOM   1760  O   SER A 230     -23.078  19.566  -5.924  1.00  0.00           O  
ATOM   1761  CB  SER A 230     -22.598  22.742  -5.658  1.00  0.00           C  
ATOM   1762  OG  SER A 230     -23.449  22.566  -6.775  1.00  0.00           O  
ATOM   1763  N   VAL A 231     -22.926  20.108  -3.743  1.00  0.00           N  
ATOM   1764  CA  VAL A 231     -23.698  18.970  -3.229  1.00  0.00           C  
ATOM   1765  C   VAL A 231     -24.906  19.497  -2.473  1.00  0.00           C  
ATOM   1766  O   VAL A 231     -24.786  20.481  -1.730  1.00  0.00           O  
ATOM   1767  CB  VAL A 231     -22.826  18.062  -2.334  1.00  0.00           C  
ATOM   1768  CG1 VAL A 231     -23.551  16.768  -1.949  1.00  0.00           C  
ATOM   1769  CG2 VAL A 231     -21.519  17.666  -3.028  1.00  0.00           C  
ATOM   1770  N   THR A 232     -26.053  18.857  -2.659  1.00  0.00           N  
ATOM   1771  CA  THR A 232     -27.275  19.064  -1.878  1.00  0.00           C  
ATOM   1772  C   THR A 232     -27.582  17.800  -1.069  1.00  0.00           C  
ATOM   1773  O   THR A 232     -26.832  16.824  -1.105  1.00  0.00           O  
ATOM   1774  CB  THR A 232     -28.465  19.457  -2.776  1.00  0.00           C  
ATOM   1775  OG1 THR A 232     -28.982  18.331  -3.421  1.00  0.00           O  
ATOM   1776  CG2 THR A 232     -28.135  20.527  -3.822  1.00  0.00           C  
ATOM   1777  N   ASP A 233     -28.707  17.772  -0.350  1.00  0.00           N  
ATOM   1778  CA  ASP A 233     -29.129  16.597   0.414  1.00  0.00           C  
ATOM   1779  C   ASP A 233     -29.579  15.417  -0.474  1.00  0.00           C  
ATOM   1780  O   ASP A 233     -29.698  14.289   0.006  1.00  0.00           O  
ATOM   1781  CB  ASP A 233     -30.264  16.988   1.364  1.00  0.00           C  
ATOM   1782  CG  ASP A 233     -29.859  17.998   2.446  1.00  0.00           C  
ATOM   1783  OD1 ASP A 233     -28.664  18.045   2.794  1.00  0.00           O  
ATOM   1784  OD2 ASP A 233     -30.761  18.724   2.912  1.00  0.00           O  
ATOM   1785  N   HIS A 234     -29.865  15.661  -1.747  1.00  0.00           N  
ATOM   1786  CA  HIS A 234     -30.513  14.691  -2.634  1.00  0.00           C  
ATOM   1787  C   HIS A 234     -29.738  14.421  -3.923  1.00  0.00           C  
ATOM   1788  O   HIS A 234     -29.895  13.345  -4.519  1.00  0.00           O  
ATOM   1789  CB  HIS A 234     -31.928  15.185  -2.955  1.00  0.00           C  
ATOM   1790  CG  HIS A 234     -32.763  15.424  -1.730  1.00  0.00           C  
ATOM   1791  ND1 HIS A 234     -32.737  14.695  -0.564  1.00  0.00           N  
ATOM   1792  CD2 HIS A 234     -33.677  16.435  -1.524  1.00  0.00           C  
ATOM   1793  CE1 HIS A 234     -33.584  15.255   0.313  1.00  0.00           C  
ATOM   1794  NE2 HIS A 234     -34.187  16.303  -0.243  1.00  0.00           N  
ATOM   1795  N   ASP A 235     -28.945  15.378  -4.360  1.00  0.00           N  
ATOM   1796  CA  ASP A 235     -28.204  15.324  -5.611  1.00  0.00           C  
ATOM   1797  C   ASP A 235     -26.938  16.186  -5.536  1.00  0.00           C  
ATOM   1798  O   ASP A 235     -26.572  16.734  -4.490  1.00  0.00           O  
ATOM   1799  CB  ASP A 235     -29.133  15.728  -6.775  1.00  0.00           C  
ATOM   1800  CG  ASP A 235     -29.727  17.138  -6.669  1.00  0.00           C  
ATOM   1801  OD1 ASP A 235     -29.128  18.015  -6.019  1.00  0.00           O  
ATOM   1802  OD2 ASP A 235     -30.798  17.348  -7.288  1.00  0.00           O  
ATOM   1803  N   TRP A 236     -26.235  16.272  -6.649  1.00  0.00           N  
ATOM   1804  CA  TRP A 236     -25.095  17.162  -6.807  1.00  0.00           C  
ATOM   1805  C   TRP A 236     -24.988  17.670  -8.242  1.00  0.00           C  
ATOM   1806  O   TRP A 236     -25.566  17.094  -9.168  1.00  0.00           O  
ATOM   1807  CB  TRP A 236     -23.810  16.470  -6.331  1.00  0.00           C  
ATOM   1808  CG  TRP A 236     -23.362  15.294  -7.138  1.00  0.00           C  
ATOM   1809  CD1 TRP A 236     -23.984  14.097  -7.214  1.00  0.00           C  
ATOM   1810  CD2 TRP A 236     -22.159  15.175  -7.973  1.00  0.00           C  
ATOM   1811  NE1 TRP A 236     -23.253  13.241  -8.018  1.00  0.00           N  
ATOM   1812  CE2 TRP A 236     -22.116  13.860  -8.495  1.00  0.00           C  
ATOM   1813  CE3 TRP A 236     -21.114  16.058  -8.297  1.00  0.00           C  
ATOM   1814  CZ2 TRP A 236     -21.054  13.414  -9.319  1.00  0.00           C  
ATOM   1815  CZ3 TRP A 236     -20.058  15.624  -9.113  1.00  0.00           C  
ATOM   1816  CH2 TRP A 236     -20.028  14.315  -9.618  1.00  0.00           C  
ATOM   1817  N   ALA A 237     -24.259  18.758  -8.417  1.00  0.00           N  
ATOM   1818  CA  ALA A 237     -23.984  19.345  -9.717  1.00  0.00           C  
ATOM   1819  C   ALA A 237     -22.481  19.441  -9.955  1.00  0.00           C  
ATOM   1820  O   ALA A 237     -21.709  19.692  -9.029  1.00  0.00           O  
ATOM   1821  CB  ALA A 237     -24.681  20.707  -9.815  1.00  0.00           C  
ATOM   1822  N   PHE A 238     -22.066  19.261 -11.206  1.00  0.00           N  
ATOM   1823  CA  PHE A 238     -20.688  19.412 -11.657  1.00  0.00           C  
ATOM   1824  C   PHE A 238     -20.610  20.496 -12.733  1.00  0.00           C  
ATOM   1825  O   PHE A 238     -21.485  20.561 -13.597  1.00  0.00           O  
ATOM   1826  CB  PHE A 238     -20.168  18.064 -12.173  1.00  0.00           C  
ATOM   1827  CG  PHE A 238     -18.756  18.124 -12.705  1.00  0.00           C  
ATOM   1828  CD1 PHE A 238     -18.518  18.532 -14.030  1.00  0.00           C  
ATOM   1829  CD2 PHE A 238     -17.667  17.815 -11.873  1.00  0.00           C  
ATOM   1830  CE1 PHE A 238     -17.206  18.653 -14.507  1.00  0.00           C  
ATOM   1831  CE2 PHE A 238     -16.358  17.922 -12.348  1.00  0.00           C  
ATOM   1832  CZ  PHE A 238     -16.118  18.346 -13.667  1.00  0.00           C  
ATOM   1833  N   SER A 239     -19.563  21.310 -12.723  1.00  0.00           N  
ATOM   1834  CA  SER A 239     -19.341  22.341 -13.737  1.00  0.00           C  
ATOM   1835  C   SER A 239     -17.884  22.404 -14.190  1.00  0.00           C  
ATOM   1836  O   SER A 239     -16.969  22.336 -13.364  1.00  0.00           O  
ATOM   1837  CB  SER A 239     -19.799  23.708 -13.230  1.00  0.00           C  
ATOM   1838  OG  SER A 239     -19.078  24.092 -12.072  1.00  0.00           O  
ATOM   1839  N   ASP A 240     -17.682  22.589 -15.487  1.00  0.00           N  
ATOM   1840  CA  ASP A 240     -16.394  22.831 -16.124  1.00  0.00           C  
ATOM   1841  C   ASP A 240     -16.559  23.742 -17.360  1.00  0.00           C  
ATOM   1842  O   ASP A 240     -17.629  24.303 -17.607  1.00  0.00           O  
ATOM   1843  CB  ASP A 240     -15.718  21.488 -16.460  1.00  0.00           C  
ATOM   1844  CG  ASP A 240     -16.429  20.649 -17.530  1.00  0.00           C  
ATOM   1845  OD1 ASP A 240     -17.353  21.139 -18.215  1.00  0.00           O  
ATOM   1846  OD2 ASP A 240     -16.056  19.474 -17.708  1.00  0.00           O  
ATOM   1847  N   ALA A 241     -15.491  23.867 -18.154  1.00  0.00           N  
ATOM   1848  CA  ALA A 241     -15.504  24.665 -19.377  1.00  0.00           C  
ATOM   1849  C   ALA A 241     -16.498  24.163 -20.449  1.00  0.00           C  
ATOM   1850  O   ALA A 241     -16.865  24.917 -21.348  1.00  0.00           O  
ATOM   1851  CB  ALA A 241     -14.080  24.698 -19.937  1.00  0.00           C  
ATOM   1852  N   HIS A 242     -16.959  22.911 -20.367  1.00  0.00           N  
ATOM   1853  CA  HIS A 242     -17.924  22.325 -21.303  1.00  0.00           C  
ATOM   1854  C   HIS A 242     -19.382  22.526 -20.873  1.00  0.00           C  
ATOM   1855  O   HIS A 242     -20.291  22.236 -21.652  1.00  0.00           O  
ATOM   1856  CB  HIS A 242     -17.598  20.837 -21.511  1.00  0.00           C  
ATOM   1857  CG  HIS A 242     -16.199  20.598 -21.985  1.00  0.00           C  
ATOM   1858  ND1 HIS A 242     -15.694  20.937 -23.226  1.00  0.00           N  
ATOM   1859  CD2 HIS A 242     -15.171  20.030 -21.276  1.00  0.00           C  
ATOM   1860  CE1 HIS A 242     -14.399  20.578 -23.262  1.00  0.00           C  
ATOM   1861  NE2 HIS A 242     -14.053  20.029 -22.094  1.00  0.00           N  
ATOM   1862  N   GLY A 243     -19.612  23.028 -19.660  1.00  0.00           N  
ATOM   1863  CA  GLY A 243     -20.939  23.314 -19.135  1.00  0.00           C  
ATOM   1864  C   GLY A 243     -21.184  22.727 -17.746  1.00  0.00           C  
ATOM   1865  O   GLY A 243     -20.251  22.443 -16.994  1.00  0.00           O  
ATOM   1866  N   THR A 244     -22.468  22.565 -17.409  1.00  0.00           N  
ATOM   1867  CA  THR A 244     -22.916  22.075 -16.108  1.00  0.00           C  
ATOM   1868  C   THR A 244     -23.766  20.821 -16.269  1.00  0.00           C  
ATOM   1869  O   THR A 244     -24.617  20.749 -17.157  1.00  0.00           O  
ATOM   1870  CB  THR A 244     -23.681  23.162 -15.344  1.00  0.00           C  
ATOM   1871  OG1 THR A 244     -22.892  24.338 -15.268  1.00  0.00           O  
ATOM   1872  CG2 THR A 244     -24.015  22.775 -13.910  1.00  0.00           C  
ATOM   1873  N   LEU A 245     -23.527  19.829 -15.407  1.00  0.00           N  
ATOM   1874  CA  LEU A 245     -24.384  18.664 -15.215  1.00  0.00           C  
ATOM   1875  C   LEU A 245     -25.101  18.822 -13.875  1.00  0.00           C  
ATOM   1876  O   LEU A 245     -24.454  18.833 -12.827  1.00  0.00           O  
ATOM   1877  CB  LEU A 245     -23.543  17.380 -15.242  1.00  0.00           C  
ATOM   1878  CG  LEU A 245     -22.870  17.072 -16.598  1.00  0.00           C  
ATOM   1879  CD1 LEU A 245     -21.948  15.868 -16.438  1.00  0.00           C  
ATOM   1880  CD2 LEU A 245     -23.885  16.755 -17.688  1.00  0.00           C  
ATOM   1881  N   GLU A 246     -26.423  18.958 -13.902  1.00  0.00           N  
ATOM   1882  CA  GLU A 246     -27.257  19.147 -12.723  1.00  0.00           C  
ATOM   1883  C   GLU A 246     -27.985  17.855 -12.323  1.00  0.00           C  
ATOM   1884  O   GLU A 246     -28.138  16.937 -13.138  1.00  0.00           O  
ATOM   1885  CB  GLU A 246     -28.274  20.273 -12.952  1.00  0.00           C  
ATOM   1886  CG  GLU A 246     -27.600  21.637 -13.188  1.00  0.00           C  
ATOM   1887  CD  GLU A 246     -28.590  22.804 -13.264  1.00  0.00           C  
ATOM   1888  OE1 GLU A 246     -28.103  23.957 -13.311  1.00  0.00           O  
ATOM   1889  OE2 GLU A 246     -29.808  22.554 -13.294  1.00  0.00           O  
ATOM   1890  N   ASN A 247     -28.466  17.794 -11.083  1.00  0.00           N  
ATOM   1891  CA  ASN A 247     -29.265  16.696 -10.546  1.00  0.00           C  
ATOM   1892  C   ASN A 247     -28.595  15.323 -10.736  1.00  0.00           C  
ATOM   1893  O   ASN A 247     -29.236  14.350 -11.123  1.00  0.00           O  
ATOM   1894  CB  ASN A 247     -30.694  16.752 -11.122  1.00  0.00           C  
ATOM   1895  CG  ASN A 247     -31.377  18.104 -10.972  1.00  0.00           C  
ATOM   1896  OD1 ASN A 247     -31.096  18.904 -10.116  1.00  0.00           O  
ATOM   1897  ND2 ASN A 247     -32.307  18.413 -11.831  1.00  0.00           N  
ATOM   1898  N   LEU A 248     -27.281  15.261 -10.532  1.00  0.00           N  
ATOM   1899  CA  LEU A 248     -26.535  14.010 -10.574  1.00  0.00           C  
ATOM   1900  C   LEU A 248     -26.865  13.167  -9.339  1.00  0.00           C  
ATOM   1901  O   LEU A 248     -27.011  13.724  -8.247  1.00  0.00           O  
ATOM   1902  CB  LEU A 248     -25.025  14.283 -10.673  1.00  0.00           C  
ATOM   1903  CG  LEU A 248     -24.576  14.955 -11.980  1.00  0.00           C  
ATOM   1904  CD1 LEU A 248     -23.100  15.333 -11.885  1.00  0.00           C  
ATOM   1905  CD2 LEU A 248     -24.749  14.029 -13.187  1.00  0.00           C  
ATOM   1906  N   PRO A 249     -26.985  11.832  -9.471  1.00  0.00           N  
ATOM   1907  CA  PRO A 249     -27.244  10.965  -8.325  1.00  0.00           C  
ATOM   1908  C   PRO A 249     -26.060  11.003  -7.348  1.00  0.00           C  
ATOM   1909  O   PRO A 249     -24.894  10.989  -7.762  1.00  0.00           O  
ATOM   1910  CB  PRO A 249     -27.466   9.570  -8.909  1.00  0.00           C  
ATOM   1911  CG  PRO A 249     -26.658   9.600 -10.209  1.00  0.00           C  
ATOM   1912  CD  PRO A 249     -26.797  11.043 -10.678  1.00  0.00           C  
ATOM   1913  N   LEU A 250     -26.373  10.994  -6.046  1.00  0.00           N  
ATOM   1914  CA  LEU A 250     -25.343  10.907  -5.013  1.00  0.00           C  
ATOM   1915  C   LEU A 250     -24.541   9.604  -5.169  1.00  0.00           C  
ATOM   1916  O   LEU A 250     -25.136   8.526  -5.300  1.00  0.00           O  
ATOM   1917  CB  LEU A 250     -25.972  11.013  -3.615  1.00  0.00           C  
ATOM   1918  CG  LEU A 250     -26.551  12.404  -3.274  1.00  0.00           C  
ATOM   1919  CD1 LEU A 250     -27.264  12.341  -1.911  1.00  0.00           C  
ATOM   1920  CD2 LEU A 250     -25.474  13.484  -3.189  1.00  0.00           C  
ATOM   1921  N   PRO A 251     -23.204   9.672  -5.142  1.00  0.00           N  
ATOM   1922  CA  PRO A 251     -22.371   8.493  -5.311  1.00  0.00           C  
ATOM   1923  C   PRO A 251     -22.355   7.622  -4.053  1.00  0.00           C  
ATOM   1924  O   PRO A 251     -22.519   8.088  -2.923  1.00  0.00           O  
ATOM   1925  CB  PRO A 251     -20.990   9.042  -5.660  1.00  0.00           C  
ATOM   1926  CG  PRO A 251     -20.943  10.363  -4.896  1.00  0.00           C  
ATOM   1927  CD  PRO A 251     -22.385  10.863  -4.994  1.00  0.00           C  
ATOM   1928  N   LEU A 252     -22.056   6.332  -4.243  1.00  0.00           N  
ATOM   1929  CA  LEU A 252     -21.778   5.383  -3.162  1.00  0.00           C  
ATOM   1930  C   LEU A 252     -20.323   5.460  -2.669  1.00  0.00           C  
ATOM   1931  O   LEU A 252     -20.010   4.951  -1.598  1.00  0.00           O  
ATOM   1932  CB  LEU A 252     -22.120   3.963  -3.649  1.00  0.00           C  
ATOM   1933  CG  LEU A 252     -23.586   3.751  -4.070  1.00  0.00           C  
ATOM   1934  CD1 LEU A 252     -23.759   2.349  -4.637  1.00  0.00           C  
ATOM   1935  CD2 LEU A 252     -24.550   3.923  -2.886  1.00  0.00           C  
ATOM   1936  N   VAL A 253     -19.448   6.110  -3.442  1.00  0.00           N  
ATOM   1937  CA  VAL A 253     -18.052   6.410  -3.090  1.00  0.00           C  
ATOM   1938  C   VAL A 253     -17.950   7.812  -2.462  1.00  0.00           C  
ATOM   1939  O   VAL A 253     -18.928   8.565  -2.501  1.00  0.00           O  
ATOM   1940  CB  VAL A 253     -17.139   6.265  -4.320  1.00  0.00           C  
ATOM   1941  CG1 VAL A 253     -17.179   4.839  -4.871  1.00  0.00           C  
ATOM   1942  CG2 VAL A 253     -17.483   7.242  -5.442  1.00  0.00           C  
ATOM   1943  N   PRO A 254     -16.807   8.222  -1.889  1.00  0.00           N  
ATOM   1944  CA  PRO A 254     -16.642   9.594  -1.410  1.00  0.00           C  
ATOM   1945  C   PRO A 254     -16.900  10.625  -2.517  1.00  0.00           C  
ATOM   1946  O   PRO A 254     -16.327  10.542  -3.605  1.00  0.00           O  
ATOM   1947  CB  PRO A 254     -15.219   9.670  -0.853  1.00  0.00           C  
ATOM   1948  CG  PRO A 254     -14.915   8.221  -0.459  1.00  0.00           C  
ATOM   1949  CD  PRO A 254     -15.644   7.426  -1.530  1.00  0.00           C  
ATOM   1950  N   GLN A 255     -17.735  11.621  -2.211  1.00  0.00           N  
ATOM   1951  CA  GLN A 255     -18.160  12.657  -3.169  1.00  0.00           C  
ATOM   1952  C   GLN A 255     -17.004  13.355  -3.912  1.00  0.00           C  
ATOM   1953  O   GLN A 255     -17.106  13.515  -5.131  1.00  0.00           O  
ATOM   1954  CB  GLN A 255     -19.044  13.675  -2.412  1.00  0.00           C  
ATOM   1955  CG  GLN A 255     -19.569  14.810  -3.297  1.00  0.00           C  
ATOM   1956  CD  GLN A 255     -20.517  14.283  -4.381  1.00  0.00           C  
ATOM   1957  OE1 GLN A 255     -21.536  13.690  -4.088  1.00  0.00           O  
ATOM   1958  NE2 GLN A 255     -20.196  14.466  -5.639  1.00  0.00           N  
ATOM   1959  N   PRO A 256     -15.882  13.732  -3.243  1.00  0.00           N  
ATOM   1960  CA  PRO A 256     -14.759  14.355  -3.939  1.00  0.00           C  
ATOM   1961  C   PRO A 256     -14.170  13.468  -5.034  1.00  0.00           C  
ATOM   1962  O   PRO A 256     -13.826  13.953  -6.107  1.00  0.00           O  
ATOM   1963  CB  PRO A 256     -13.719  14.666  -2.855  1.00  0.00           C  
ATOM   1964  CG  PRO A 256     -14.540  14.736  -1.568  1.00  0.00           C  
ATOM   1965  CD  PRO A 256     -15.624  13.689  -1.811  1.00  0.00           C  
ATOM   1966  N   ASN A 257     -14.111  12.160  -4.806  1.00  0.00           N  
ATOM   1967  CA  ASN A 257     -13.516  11.205  -5.746  1.00  0.00           C  
ATOM   1968  C   ASN A 257     -14.420  10.991  -6.970  1.00  0.00           C  
ATOM   1969  O   ASN A 257     -13.926  10.912  -8.081  1.00  0.00           O  
ATOM   1970  CB  ASN A 257     -13.222   9.884  -5.010  1.00  0.00           C  
ATOM   1971  CG  ASN A 257     -12.316  10.059  -3.803  1.00  0.00           C  
ATOM   1972  OD1 ASN A 257     -11.595  11.019  -3.647  1.00  0.00           O  
ATOM   1973  ND2 ASN A 257     -12.343   9.120  -2.881  1.00  0.00           N  
ATOM   1974  N   ALA A 258     -15.743  10.968  -6.774  1.00  0.00           N  
ATOM   1975  CA  ALA A 258     -16.696  10.936  -7.879  1.00  0.00           C  
ATOM   1976  C   ALA A 258     -16.593  12.193  -8.757  1.00  0.00           C  
ATOM   1977  O   ALA A 258     -16.590  12.089  -9.979  1.00  0.00           O  
ATOM   1978  CB  ALA A 258     -18.111  10.763  -7.309  1.00  0.00           C  
ATOM   1979  N   ALA A 259     -16.453  13.367  -8.138  1.00  0.00           N  
ATOM   1980  CA  ALA A 259     -16.274  14.622  -8.863  1.00  0.00           C  
ATOM   1981  C   ALA A 259     -14.946  14.661  -9.636  1.00  0.00           C  
ATOM   1982  O   ALA A 259     -14.932  15.029 -10.811  1.00  0.00           O  
ATOM   1983  CB  ALA A 259     -16.398  15.779  -7.864  1.00  0.00           C  
ATOM   1984  N   THR A 260     -13.853  14.200  -9.029  1.00  0.00           N  
ATOM   1985  CA  THR A 260     -12.541  14.093  -9.683  1.00  0.00           C  
ATOM   1986  C   THR A 260     -12.576  13.123 -10.867  1.00  0.00           C  
ATOM   1987  O   THR A 260     -12.049  13.433 -11.937  1.00  0.00           O  
ATOM   1988  CB  THR A 260     -11.464  13.658  -8.677  1.00  0.00           C  
ATOM   1989  OG1 THR A 260     -11.399  14.573  -7.610  1.00  0.00           O  
ATOM   1990  CG2 THR A 260     -10.067  13.612  -9.290  1.00  0.00           C  
ATOM   1991  N   ALA A 261     -13.247  11.981 -10.717  1.00  0.00           N  
ATOM   1992  CA  ALA A 261     -13.451  11.031 -11.809  1.00  0.00           C  
ATOM   1993  C   ALA A 261     -14.246  11.658 -12.966  1.00  0.00           C  
ATOM   1994  O   ALA A 261     -13.875  11.499 -14.128  1.00  0.00           O  
ATOM   1995  CB  ALA A 261     -14.148   9.790 -11.260  1.00  0.00           C  
ATOM   1996  N   LEU A 262     -15.300  12.407 -12.658  1.00  0.00           N  
ATOM   1997  CA  LEU A 262     -16.105  13.085 -13.675  1.00  0.00           C  
ATOM   1998  C   LEU A 262     -15.311  14.177 -14.402  1.00  0.00           C  
ATOM   1999  O   LEU A 262     -15.408  14.283 -15.626  1.00  0.00           O  
ATOM   2000  CB  LEU A 262     -17.392  13.626 -13.015  1.00  0.00           C  
ATOM   2001  CG  LEU A 262     -18.387  14.258 -14.009  1.00  0.00           C  
ATOM   2002  CD1 LEU A 262     -18.800  13.304 -15.123  1.00  0.00           C  
ATOM   2003  CD2 LEU A 262     -19.656  14.671 -13.262  1.00  0.00           C  
ATOM   2004  N   ALA A 263     -14.478  14.936 -13.678  1.00  0.00           N  
ATOM   2005  CA  ALA A 263     -13.570  15.912 -14.279  1.00  0.00           C  
ATOM   2006  C   ALA A 263     -12.587  15.242 -15.257  1.00  0.00           C  
ATOM   2007  O   ALA A 263     -12.448  15.685 -16.398  1.00  0.00           O  
ATOM   2008  CB  ALA A 263     -12.832  16.665 -13.165  1.00  0.00           C  
ATOM   2009  N   ALA A 264     -11.969  14.126 -14.841  1.00  0.00           N  
ATOM   2010  CA  ALA A 264     -11.063  13.355 -15.682  1.00  0.00           C  
ATOM   2011  C   ALA A 264     -11.764  12.780 -16.925  1.00  0.00           C  
ATOM   2012  O   ALA A 264     -11.229  12.852 -18.037  1.00  0.00           O  
ATOM   2013  CB  ALA A 264     -10.444  12.238 -14.836  1.00  0.00           C  
ATOM   2014  N   LEU A 265     -12.970  12.248 -16.758  1.00  0.00           N  
ATOM   2015  CA  LEU A 265     -13.770  11.717 -17.854  1.00  0.00           C  
ATOM   2016  C   LEU A 265     -14.109  12.806 -18.881  1.00  0.00           C  
ATOM   2017  O   LEU A 265     -13.894  12.606 -20.076  1.00  0.00           O  
ATOM   2018  CB  LEU A 265     -15.038  11.092 -17.270  1.00  0.00           C  
ATOM   2019  CG  LEU A 265     -15.933  10.462 -18.355  1.00  0.00           C  
ATOM   2020  CD1 LEU A 265     -15.318   9.183 -18.915  1.00  0.00           C  
ATOM   2021  CD2 LEU A 265     -17.289  10.144 -17.743  1.00  0.00           C  
ATOM   2022  N   ARG A 266     -14.593  13.972 -18.434  1.00  0.00           N  
ATOM   2023  CA  ARG A 266     -14.946  15.086 -19.324  1.00  0.00           C  
ATOM   2024  C   ARG A 266     -13.721  15.665 -20.029  1.00  0.00           C  
ATOM   2025  O   ARG A 266     -13.803  15.980 -21.207  1.00  0.00           O  
ATOM   2026  CB  ARG A 266     -15.707  16.161 -18.537  1.00  0.00           C  
ATOM   2027  CG  ARG A 266     -17.116  15.657 -18.161  1.00  0.00           C  
ATOM   2028  CD  ARG A 266     -17.846  16.643 -17.240  1.00  0.00           C  
ATOM   2029  NE  ARG A 266     -18.113  17.923 -17.909  1.00  0.00           N  
ATOM   2030  CZ  ARG A 266     -19.133  18.237 -18.686  1.00  0.00           C  
ATOM   2031  NH1 ARG A 266     -20.082  17.394 -18.981  1.00  0.00           N  
ATOM   2032  NH2 ARG A 266     -19.218  19.447 -19.162  1.00  0.00           N  
ATOM   2033  N   ALA A 267     -12.575  15.732 -19.350  1.00  0.00           N  
ATOM   2034  CA  ALA A 267     -11.314  16.155 -19.947  1.00  0.00           C  
ATOM   2035  C   ALA A 267     -10.755  15.157 -20.973  1.00  0.00           C  
ATOM   2036  O   ALA A 267      -9.992  15.549 -21.849  1.00  0.00           O  
ATOM   2037  CB  ALA A 267     -10.315  16.392 -18.815  1.00  0.00           C  
ATOM   2038  N   SER A 268     -11.144  13.876 -20.888  1.00  0.00           N  
ATOM   2039  CA  SER A 268     -10.661  12.843 -21.811  1.00  0.00           C  
ATOM   2040  C   SER A 268     -11.144  13.026 -23.254  1.00  0.00           C  
ATOM   2041  O   SER A 268     -10.495  12.561 -24.190  1.00  0.00           O  
ATOM   2042  CB  SER A 268     -11.081  11.452 -21.315  1.00  0.00           C  
ATOM   2043  OG  SER A 268     -12.443  11.179 -21.571  1.00  0.00           O  
ATOM   2044  N   GLY A 269     -12.302  13.680 -23.434  1.00  0.00           N  
ATOM   2045  CA  GLY A 269     -12.965  13.782 -24.732  1.00  0.00           C  
ATOM   2046  C   GLY A 269     -13.599  12.471 -25.227  1.00  0.00           C  
ATOM   2047  O   GLY A 269     -14.092  12.435 -26.353  1.00  0.00           O  
ATOM   2048  N   LEU A 270     -13.617  11.415 -24.411  1.00  0.00           N  
ATOM   2049  CA  LEU A 270     -14.327  10.178 -24.740  1.00  0.00           C  
ATOM   2050  C   LEU A 270     -15.838  10.446 -24.805  1.00  0.00           C  
ATOM   2051  O   LEU A 270     -16.403  11.122 -23.955  1.00  0.00           O  
ATOM   2052  CB  LEU A 270     -14.010   9.072 -23.712  1.00  0.00           C  
ATOM   2053  CG  LEU A 270     -12.550   8.589 -23.717  1.00  0.00           C  
ATOM   2054  CD1 LEU A 270     -12.322   7.621 -22.562  1.00  0.00           C  
ATOM   2055  CD2 LEU A 270     -12.175   7.866 -25.016  1.00  0.00           C  
ATOM   2056  N   GLU A 271     -16.501   9.879 -25.819  1.00  0.00           N  
ATOM   2057  CA  GLU A 271     -17.945   9.986 -25.955  1.00  0.00           C  
ATOM   2058  C   GLU A 271     -18.646   9.158 -24.871  1.00  0.00           C  
ATOM   2059  O   GLU A 271     -18.635   7.927 -24.890  1.00  0.00           O  
ATOM   2060  CB  GLU A 271     -18.422   9.563 -27.353  1.00  0.00           C  
ATOM   2061  CG  GLU A 271     -18.044  10.586 -28.431  1.00  0.00           C  
ATOM   2062  CD  GLU A 271     -18.735  10.305 -29.784  1.00  0.00           C  
ATOM   2063  OE1 GLU A 271     -18.695  11.207 -30.643  1.00  0.00           O  
ATOM   2064  OE2 GLU A 271     -19.315   9.205 -29.957  1.00  0.00           O  
ATOM   2065  N   VAL A 272     -19.288   9.856 -23.934  1.00  0.00           N  
ATOM   2066  CA  VAL A 272     -20.076   9.250 -22.861  1.00  0.00           C  
ATOM   2067  C   VAL A 272     -21.391  10.016 -22.732  1.00  0.00           C  
ATOM   2068  O   VAL A 272     -21.397  11.229 -22.547  1.00  0.00           O  
ATOM   2069  CB  VAL A 272     -19.296   9.233 -21.530  1.00  0.00           C  
ATOM   2070  CG1 VAL A 272     -20.126   8.589 -20.421  1.00  0.00           C  
ATOM   2071  CG2 VAL A 272     -18.000   8.430 -21.653  1.00  0.00           C  
ATOM   2072  N   SER A 273     -22.514   9.311 -22.823  1.00  0.00           N  
ATOM   2073  CA  SER A 273     -23.833   9.916 -22.656  1.00  0.00           C  
ATOM   2074  C   SER A 273     -24.070  10.346 -21.208  1.00  0.00           C  
ATOM   2075  O   SER A 273     -23.552   9.740 -20.265  1.00  0.00           O  
ATOM   2076  CB  SER A 273     -24.937   8.970 -23.135  1.00  0.00           C  
ATOM   2077  OG  SER A 273     -25.092   7.864 -22.263  1.00  0.00           O  
ATOM   2078  N   GLU A 274     -24.921  11.341 -20.997  1.00  0.00           N  
ATOM   2079  CA  GLU A 274     -25.298  11.761 -19.646  1.00  0.00           C  
ATOM   2080  C   GLU A 274     -25.958  10.620 -18.850  1.00  0.00           C  
ATOM   2081  O   GLU A 274     -25.715  10.478 -17.656  1.00  0.00           O  
ATOM   2082  CB  GLU A 274     -26.228  12.979 -19.745  1.00  0.00           C  
ATOM   2083  CG  GLU A 274     -26.364  13.671 -18.387  1.00  0.00           C  
ATOM   2084  CD  GLU A 274     -27.332  14.859 -18.416  1.00  0.00           C  
ATOM   2085  OE1 GLU A 274     -28.062  15.011 -17.409  1.00  0.00           O  
ATOM   2086  OE2 GLU A 274     -27.364  15.590 -19.419  1.00  0.00           O  
ATOM   2087  N   ASN A 275     -26.726   9.739 -19.505  1.00  0.00           N  
ATOM   2088  CA  ASN A 275     -27.294   8.558 -18.861  1.00  0.00           C  
ATOM   2089  C   ASN A 275     -26.198   7.609 -18.356  1.00  0.00           C  
ATOM   2090  O   ASN A 275     -26.265   7.182 -17.214  1.00  0.00           O  
ATOM   2091  CB  ASN A 275     -28.238   7.831 -19.823  1.00  0.00           C  
ATOM   2092  CG  ASN A 275     -29.553   8.562 -20.053  1.00  0.00           C  
ATOM   2093  OD1 ASN A 275     -29.898   9.540 -19.429  1.00  0.00           O  
ATOM   2094  ND2 ASN A 275     -30.343   8.078 -20.984  1.00  0.00           N  
ATOM   2095  N   ALA A 276     -25.163   7.350 -19.148  1.00  0.00           N  
ATOM   2096  CA  ALA A 276     -24.043   6.519 -18.717  1.00  0.00           C  
ATOM   2097  C   ALA A 276     -23.288   7.136 -17.525  1.00  0.00           C  
ATOM   2098  O   ALA A 276     -22.890   6.419 -16.608  1.00  0.00           O  
ATOM   2099  CB  ALA A 276     -23.113   6.279 -19.910  1.00  0.00           C  
ATOM   2100  N   ILE A 277     -23.156   8.474 -17.497  1.00  0.00           N  
ATOM   2101  CA  ILE A 277     -22.594   9.186 -16.343  1.00  0.00           C  
ATOM   2102  C   ILE A 277     -23.451   8.952 -15.102  1.00  0.00           C  
ATOM   2103  O   ILE A 277     -22.925   8.554 -14.061  1.00  0.00           O  
ATOM   2104  CB  ILE A 277     -22.429  10.695 -16.656  1.00  0.00           C  
ATOM   2105  CG1 ILE A 277     -21.356  10.908 -17.742  1.00  0.00           C  
ATOM   2106  CG2 ILE A 277     -22.074  11.492 -15.387  1.00  0.00           C  
ATOM   2107  CD1 ILE A 277     -21.264  12.341 -18.285  1.00  0.00           C  
ATOM   2108  N   ARG A 278     -24.770   9.150 -15.201  1.00  0.00           N  
ATOM   2109  CA  ARG A 278     -25.712   8.983 -14.089  1.00  0.00           C  
ATOM   2110  C   ARG A 278     -25.736   7.542 -13.570  1.00  0.00           C  
ATOM   2111  O   ARG A 278     -25.564   7.329 -12.370  1.00  0.00           O  
ATOM   2112  CB  ARG A 278     -27.117   9.431 -14.523  1.00  0.00           C  
ATOM   2113  CG  ARG A 278     -27.202  10.952 -14.711  1.00  0.00           C  
ATOM   2114  CD  ARG A 278     -28.539  11.362 -15.338  1.00  0.00           C  
ATOM   2115  NE  ARG A 278     -28.629  12.821 -15.516  1.00  0.00           N  
ATOM   2116  CZ  ARG A 278     -28.873  13.730 -14.572  1.00  0.00           C  
ATOM   2117  NH1 ARG A 278     -29.186  13.409 -13.352  1.00  0.00           N  
ATOM   2118  NH2 ARG A 278     -28.799  14.981 -14.863  1.00  0.00           N  
ATOM   2119  N   ASP A 279     -25.872   6.566 -14.465  1.00  0.00           N  
ATOM   2120  CA  ASP A 279     -25.901   5.140 -14.117  1.00  0.00           C  
ATOM   2121  C   ASP A 279     -24.565   4.681 -13.526  1.00  0.00           C  
ATOM   2122  O   ASP A 279     -24.522   3.957 -12.521  1.00  0.00           O  
ATOM   2123  CB  ASP A 279     -26.236   4.312 -15.371  1.00  0.00           C  
ATOM   2124  CG  ASP A 279     -27.665   4.496 -15.888  1.00  0.00           C  
ATOM   2125  OD1 ASP A 279     -28.521   5.011 -15.130  1.00  0.00           O  
ATOM   2126  OD2 ASP A 279     -27.918   4.070 -17.045  1.00  0.00           O  
ATOM   2127  N   GLY A 280     -23.455   5.136 -14.096  1.00  0.00           N  
ATOM   2128  CA  GLY A 280     -22.103   4.833 -13.625  1.00  0.00           C  
ATOM   2129  C   GLY A 280     -21.831   5.386 -12.225  1.00  0.00           C  
ATOM   2130  O   GLY A 280     -21.311   4.660 -11.376  1.00  0.00           O  
ATOM   2131  N   ILE A 281     -22.234   6.629 -11.947  1.00  0.00           N  
ATOM   2132  CA  ILE A 281     -22.107   7.232 -10.605  1.00  0.00           C  
ATOM   2133  C   ILE A 281     -22.971   6.474  -9.586  1.00  0.00           C  
ATOM   2134  O   ILE A 281     -22.497   6.169  -8.495  1.00  0.00           O  
ATOM   2135  CB  ILE A 281     -22.470   8.730 -10.648  1.00  0.00           C  
ATOM   2136  CG1 ILE A 281     -21.381   9.527 -11.397  1.00  0.00           C  
ATOM   2137  CG2 ILE A 281     -22.637   9.311  -9.225  1.00  0.00           C  
ATOM   2138  CD1 ILE A 281     -21.815  10.950 -11.774  1.00  0.00           C  
ATOM   2139  N   ALA A 282     -24.219   6.157  -9.935  1.00  0.00           N  
ATOM   2140  CA  ALA A 282     -25.157   5.499  -9.032  1.00  0.00           C  
ATOM   2141  C   ALA A 282     -24.747   4.062  -8.669  1.00  0.00           C  
ATOM   2142  O   ALA A 282     -25.088   3.571  -7.591  1.00  0.00           O  
ATOM   2143  CB  ALA A 282     -26.545   5.524  -9.679  1.00  0.00           C  
ATOM   2144  N   SER A 283     -23.995   3.379  -9.545  1.00  0.00           N  
ATOM   2145  CA  SER A 283     -23.592   1.977  -9.377  1.00  0.00           C  
ATOM   2146  C   SER A 283     -22.142   1.777  -8.920  1.00  0.00           C  
ATOM   2147  O   SER A 283     -21.784   0.676  -8.508  1.00  0.00           O  
ATOM   2148  CB  SER A 283     -23.857   1.195 -10.665  1.00  0.00           C  
ATOM   2149  OG  SER A 283     -23.153   1.760 -11.750  1.00  0.00           O  
ATOM   2150  N   ALA A 284     -21.323   2.827  -8.944  1.00  0.00           N  
ATOM   2151  CA  ALA A 284     -19.928   2.728  -8.545  1.00  0.00           C  
ATOM   2152  C   ALA A 284     -19.783   2.389  -7.049  1.00  0.00           C  
ATOM   2153  O   ALA A 284     -20.053   3.211  -6.177  1.00  0.00           O  
ATOM   2154  CB  ALA A 284     -19.193   4.026  -8.905  1.00  0.00           C  
ATOM   2155  N   ILE A 285     -19.305   1.175  -6.763  1.00  0.00           N  
ATOM   2156  CA  ILE A 285     -19.016   0.699  -5.410  1.00  0.00           C  
ATOM   2157  C   ILE A 285     -17.678  -0.039  -5.393  1.00  0.00           C  
ATOM   2158  O   ILE A 285     -17.328  -0.736  -6.346  1.00  0.00           O  
ATOM   2159  CB  ILE A 285     -20.183  -0.158  -4.875  1.00  0.00           C  
ATOM   2160  CG1 ILE A 285     -20.015  -0.399  -3.362  1.00  0.00           C  
ATOM   2161  CG2 ILE A 285     -20.343  -1.482  -5.644  1.00  0.00           C  
ATOM   2162  CD1 ILE A 285     -21.267  -0.973  -2.686  1.00  0.00           C  
ATOM   2163  N   LEU A 286     -16.934   0.105  -4.294  1.00  0.00           N  
ATOM   2164  CA  LEU A 286     -15.684  -0.627  -4.062  1.00  0.00           C  
ATOM   2165  C   LEU A 286     -15.850  -1.540  -2.847  1.00  0.00           C  
ATOM   2166  O   LEU A 286     -16.380  -1.091  -1.829  1.00  0.00           O  
ATOM   2167  CB  LEU A 286     -14.537   0.378  -3.896  1.00  0.00           C  
ATOM   2168  CG  LEU A 286     -13.137  -0.250  -4.056  1.00  0.00           C  
ATOM   2169  CD1 LEU A 286     -12.837  -0.590  -5.518  1.00  0.00           C  
ATOM   2170  CD2 LEU A 286     -12.065   0.718  -3.572  1.00  0.00           C  
ATOM   2171  N   PRO A 287     -15.394  -2.810  -2.910  1.00  0.00           N  
ATOM   2172  CA  PRO A 287     -15.398  -3.697  -1.756  1.00  0.00           C  
ATOM   2173  C   PRO A 287     -14.699  -3.065  -0.544  1.00  0.00           C  
ATOM   2174  O   PRO A 287     -13.663  -2.421  -0.679  1.00  0.00           O  
ATOM   2175  CB  PRO A 287     -14.691  -4.979  -2.212  1.00  0.00           C  
ATOM   2176  CG  PRO A 287     -14.937  -4.990  -3.715  1.00  0.00           C  
ATOM   2177  CD  PRO A 287     -14.899  -3.515  -4.077  1.00  0.00           C  
ATOM   2178  N   GLY A 288     -15.291  -3.225   0.631  1.00  0.00           N  
ATOM   2179  CA  GLY A 288     -14.737  -2.685   1.865  1.00  0.00           C  
ATOM   2180  C   GLY A 288     -14.812  -1.159   2.017  1.00  0.00           C  
ATOM   2181  O   GLY A 288     -14.270  -0.616   2.974  1.00  0.00           O  
ATOM   2182  N   ARG A 289     -15.474  -0.434   1.095  1.00  0.00           N  
ATOM   2183  CA  ARG A 289     -15.689   1.021   1.194  1.00  0.00           C  
ATOM   2184  C   ARG A 289     -17.185   1.309   1.265  1.00  0.00           C  
ATOM   2185  O   ARG A 289     -17.830   1.553   0.250  1.00  0.00           O  
ATOM   2186  CB  ARG A 289     -15.001   1.757   0.032  1.00  0.00           C  
ATOM   2187  CG  ARG A 289     -13.462   1.738   0.100  1.00  0.00           C  
ATOM   2188  CD  ARG A 289     -12.928   2.605   1.256  1.00  0.00           C  
ATOM   2189  NE  ARG A 289     -11.463   2.740   1.198  1.00  0.00           N  
ATOM   2190  CZ  ARG A 289     -10.707   3.497   1.987  1.00  0.00           C  
ATOM   2191  NH1 ARG A 289     -11.222   4.221   2.937  1.00  0.00           N  
ATOM   2192  NH2 ARG A 289      -9.414   3.517   1.842  1.00  0.00           N  
ATOM   2193  N   PHE A 290     -17.724   1.252   2.476  1.00  0.00           N  
ATOM   2194  CA  PHE A 290     -19.156   1.333   2.761  1.00  0.00           C  
ATOM   2195  C   PHE A 290     -19.980   0.350   1.904  1.00  0.00           C  
ATOM   2196  O   PHE A 290     -21.012   0.681   1.326  1.00  0.00           O  
ATOM   2197  CB  PHE A 290     -19.630   2.791   2.687  1.00  0.00           C  
ATOM   2198  CG  PHE A 290     -20.893   3.025   3.471  1.00  0.00           C  
ATOM   2199  CD1 PHE A 290     -22.140   3.117   2.812  1.00  0.00           C  
ATOM   2200  CD2 PHE A 290     -20.833   3.120   4.865  1.00  0.00           C  
ATOM   2201  CE1 PHE A 290     -23.310   3.295   3.554  1.00  0.00           C  
ATOM   2202  CE2 PHE A 290     -22.008   3.304   5.611  1.00  0.00           C  
ATOM   2203  CZ  PHE A 290     -23.246   3.390   4.955  1.00  0.00           C  
ATOM   2204  N   GLN A 291     -19.472  -0.875   1.793  1.00  0.00           N  
ATOM   2205  CA  GLN A 291     -20.088  -1.914   0.970  1.00  0.00           C  
ATOM   2206  C   GLN A 291     -21.261  -2.541   1.722  1.00  0.00           C  
ATOM   2207  O   GLN A 291     -21.054  -3.243   2.704  1.00  0.00           O  
ATOM   2208  CB  GLN A 291     -19.020  -2.943   0.594  1.00  0.00           C  
ATOM   2209  CG  GLN A 291     -19.561  -4.003  -0.364  1.00  0.00           C  
ATOM   2210  CD  GLN A 291     -18.581  -5.154  -0.598  1.00  0.00           C  
ATOM   2211  OE1 GLN A 291     -17.560  -5.272   0.048  1.00  0.00           O  
ATOM   2212  NE2 GLN A 291     -18.872  -6.048  -1.513  1.00  0.00           N  
ATOM   2213  N   ILE A 292     -22.473  -2.348   1.216  1.00  0.00           N  
ATOM   2214  CA  ILE A 292     -23.633  -3.106   1.685  1.00  0.00           C  
ATOM   2215  C   ILE A 292     -23.606  -4.478   1.005  1.00  0.00           C  
ATOM   2216  O   ILE A 292     -23.734  -4.574  -0.211  1.00  0.00           O  
ATOM   2217  CB  ILE A 292     -24.953  -2.348   1.437  1.00  0.00           C  
ATOM   2218  CG1 ILE A 292     -24.918  -0.951   2.108  1.00  0.00           C  
ATOM   2219  CG2 ILE A 292     -26.129  -3.181   1.964  1.00  0.00           C  
ATOM   2220  CD1 ILE A 292     -26.150  -0.071   1.832  1.00  0.00           C  
ATOM   2221  N   VAL A 293     -23.391  -5.543   1.797  1.00  0.00           N  
ATOM   2222  CA  VAL A 293     -23.182  -6.916   1.315  1.00  0.00           C  
ATOM   2223  C   VAL A 293     -24.494  -7.695   1.271  1.00  0.00           C  
ATOM   2224  O   VAL A 293     -24.713  -8.525   0.387  1.00  0.00           O  
ATOM   2225  CB  VAL A 293     -22.166  -7.654   2.203  1.00  0.00           C  
ATOM   2226  CG1 VAL A 293     -21.819  -9.037   1.664  1.00  0.00           C  
ATOM   2227  CG2 VAL A 293     -20.864  -6.862   2.333  1.00  0.00           C  
ATOM   2228  N   SER A 294     -25.365  -7.438   2.238  1.00  0.00           N  
ATOM   2229  CA  SER A 294     -26.683  -8.057   2.333  1.00  0.00           C  
ATOM   2230  C   SER A 294     -27.653  -7.160   3.104  1.00  0.00           C  
ATOM   2231  O   SER A 294     -27.247  -6.179   3.723  1.00  0.00           O  
ATOM   2232  CB  SER A 294     -26.580  -9.443   2.977  1.00  0.00           C  
ATOM   2233  OG  SER A 294     -26.068  -9.381   4.287  1.00  0.00           O  
ATOM   2234  N   GLU A 295     -28.946  -7.515   3.066  1.00  0.00           N  
ATOM   2235  CA  GLU A 295     -30.019  -6.879   3.825  1.00  0.00           C  
ATOM   2236  C   GLU A 295     -30.703  -7.901   4.739  1.00  0.00           C  
ATOM   2237  O   GLU A 295     -30.617  -9.104   4.503  1.00  0.00           O  
ATOM   2238  CB  GLU A 295     -31.020  -6.227   2.856  1.00  0.00           C  
ATOM   2239  CG  GLU A 295     -30.485  -4.990   2.110  1.00  0.00           C  
ATOM   2240  CD  GLU A 295     -30.346  -3.723   2.987  1.00  0.00           C  
ATOM   2241  OE1 GLU A 295     -29.863  -2.687   2.479  1.00  0.00           O  
ATOM   2242  OE2 GLU A 295     -30.736  -3.739   4.175  1.00  0.00           O  
ATOM   2243  N   SER A 296     -31.376  -7.418   5.776  1.00  0.00           N  
ATOM   2244  CA  SER A 296     -32.201  -8.203   6.709  1.00  0.00           C  
ATOM   2245  C   SER A 296     -31.496  -9.387   7.411  1.00  0.00           C  
ATOM   2246  O   SER A 296     -31.931 -10.531   7.268  1.00  0.00           O  
ATOM   2247  CB  SER A 296     -33.507  -8.643   6.026  1.00  0.00           C  
ATOM   2248  OG  SER A 296     -34.213  -7.535   5.527  1.00  0.00           O  
ATOM   2249  N   PRO A 297     -30.425  -9.148   8.253  1.00  0.00           N  
ATOM   2250  CA  PRO A 297     -29.933  -7.840   8.659  1.00  0.00           C  
ATOM   2251  C   PRO A 297     -29.077  -7.176   7.571  1.00  0.00           C  
ATOM   2252  O   PRO A 297     -28.450  -7.866   6.760  1.00  0.00           O  
ATOM   2253  CB  PRO A 297     -29.105  -8.093   9.917  1.00  0.00           C  
ATOM   2254  CG  PRO A 297     -28.538  -9.491   9.673  1.00  0.00           C  
ATOM   2255  CD  PRO A 297     -29.680 -10.192   8.934  1.00  0.00           C  
ATOM   2256  N   ARG A 298     -29.019  -5.867   7.602  1.00  0.00           N  
ATOM   2257  CA  ARG A 298     -28.078  -5.132   6.752  1.00  0.00           C  
ATOM   2258  C   ARG A 298     -26.654  -5.400   7.216  1.00  0.00           C  
ATOM   2259  O   ARG A 298     -26.326  -5.151   8.367  1.00  0.00           O  
ATOM   2260  CB  ARG A 298     -28.416  -3.640   6.775  1.00  0.00           C  
ATOM   2261  CG  ARG A 298     -27.452  -2.840   5.886  1.00  0.00           C  
ATOM   2262  CD  ARG A 298     -27.820  -1.363   5.889  1.00  0.00           C  
ATOM   2263  NE  ARG A 298     -29.097  -1.166   5.220  1.00  0.00           N  
ATOM   2264  CZ  ARG A 298     -30.022  -0.275   5.482  1.00  0.00           C  
ATOM   2265  NH1 ARG A 298     -29.852   0.653   6.398  1.00  0.00           N  
ATOM   2266  NH2 ARG A 298     -31.129  -0.313   4.811  1.00  0.00           N  
ATOM   2267  N   VAL A 299     -25.793  -5.850   6.300  1.00  0.00           N  
ATOM   2268  CA  VAL A 299     -24.367  -6.055   6.551  1.00  0.00           C  
ATOM   2269  C   VAL A 299     -23.568  -5.038   5.752  1.00  0.00           C  
ATOM   2270  O   VAL A 299     -23.729  -4.949   4.537  1.00  0.00           O  
ATOM   2271  CB  VAL A 299     -23.928  -7.490   6.234  1.00  0.00           C  
ATOM   2272  CG1 VAL A 299     -22.427  -7.678   6.457  1.00  0.00           C  
ATOM   2273  CG2 VAL A 299     -24.664  -8.493   7.125  1.00  0.00           C  
ATOM   2274  N   ILE A 300     -22.708  -4.284   6.433  1.00  0.00           N  
ATOM   2275  CA  ILE A 300     -21.851  -3.258   5.837  1.00  0.00           C  
ATOM   2276  C   ILE A 300     -20.395  -3.573   6.145  1.00  0.00           C  
ATOM   2277  O   ILE A 300     -20.041  -3.796   7.306  1.00  0.00           O  
ATOM   2278  CB  ILE A 300     -22.235  -1.844   6.324  1.00  0.00           C  
ATOM   2279  CG1 ILE A 300     -23.737  -1.566   6.088  1.00  0.00           C  
ATOM   2280  CG2 ILE A 300     -21.360  -0.787   5.615  1.00  0.00           C  
ATOM   2281  CD1 ILE A 300     -24.217  -0.198   6.567  1.00  0.00           C  
ATOM   2282  N   PHE A 301     -19.551  -3.554   5.122  1.00  0.00           N  
ATOM   2283  CA  PHE A 301     -18.102  -3.633   5.268  1.00  0.00           C  
ATOM   2284  C   PHE A 301     -17.487  -2.264   5.014  1.00  0.00           C  
ATOM   2285  O   PHE A 301     -17.722  -1.663   3.971  1.00  0.00           O  
ATOM   2286  CB  PHE A 301     -17.523  -4.676   4.308  1.00  0.00           C  
ATOM   2287  CG  PHE A 301     -17.944  -6.120   4.520  1.00  0.00           C  
ATOM   2288  CD1 PHE A 301     -18.567  -6.549   5.706  1.00  0.00           C  
ATOM   2289  CD2 PHE A 301     -17.679  -7.063   3.511  1.00  0.00           C  
ATOM   2290  CE1 PHE A 301     -18.927  -7.892   5.880  1.00  0.00           C  
ATOM   2291  CE2 PHE A 301     -18.031  -8.403   3.681  1.00  0.00           C  
ATOM   2292  CZ  PHE A 301     -18.661  -8.825   4.867  1.00  0.00           C  
ATOM   2293  N   ASP A 302     -16.677  -1.786   5.955  1.00  0.00           N  
ATOM   2294  CA  ASP A 302     -15.923  -0.551   5.786  1.00  0.00           C  
ATOM   2295  C   ASP A 302     -14.552  -0.632   6.484  1.00  0.00           C  
ATOM   2296  O   ASP A 302     -14.456  -0.870   7.685  1.00  0.00           O  
ATOM   2297  CB  ASP A 302     -16.728   0.650   6.277  1.00  0.00           C  
ATOM   2298  CG  ASP A 302     -16.091   1.930   5.740  1.00  0.00           C  
ATOM   2299  OD1 ASP A 302     -15.061   2.349   6.296  1.00  0.00           O  
ATOM   2300  OD2 ASP A 302     -16.604   2.453   4.727  1.00  0.00           O  
ATOM   2301  N   VAL A 303     -13.491  -0.416   5.714  1.00  0.00           N  
ATOM   2302  CA  VAL A 303     -12.104  -0.517   6.196  1.00  0.00           C  
ATOM   2303  C   VAL A 303     -11.631   0.700   6.999  1.00  0.00           C  
ATOM   2304  O   VAL A 303     -10.429   0.854   7.216  1.00  0.00           O  
ATOM   2305  CB  VAL A 303     -11.128  -0.832   5.043  1.00  0.00           C  
ATOM   2306  CG1 VAL A 303     -11.465  -2.160   4.372  1.00  0.00           C  
ATOM   2307  CG2 VAL A 303     -11.124   0.272   3.974  1.00  0.00           C  
ATOM   2308  N   ALA A 304     -12.533   1.586   7.414  1.00  0.00           N  
ATOM   2309  CA  ALA A 304     -12.209   2.767   8.213  1.00  0.00           C  
ATOM   2310  C   ALA A 304     -11.353   2.385   9.436  1.00  0.00           C  
ATOM   2311  O   ALA A 304     -11.759   1.553  10.245  1.00  0.00           O  
ATOM   2312  CB  ALA A 304     -13.507   3.456   8.644  1.00  0.00           C  
ATOM   2313  N   HIS A 305     -10.177   2.997   9.547  1.00  0.00           N  
ATOM   2314  CA  HIS A 305      -9.162   2.662  10.543  1.00  0.00           C  
ATOM   2315  C   HIS A 305      -8.451   3.887  11.130  1.00  0.00           C  
ATOM   2316  O   HIS A 305      -7.453   3.742  11.841  1.00  0.00           O  
ATOM   2317  CB  HIS A 305      -8.154   1.688   9.909  1.00  0.00           C  
ATOM   2318  CG  HIS A 305      -7.487   2.238   8.680  1.00  0.00           C  
ATOM   2319  ND1 HIS A 305      -7.916   2.080   7.384  1.00  0.00           N  
ATOM   2320  CD2 HIS A 305      -6.360   3.009   8.635  1.00  0.00           C  
ATOM   2321  CE1 HIS A 305      -7.075   2.744   6.583  1.00  0.00           C  
ATOM   2322  NE2 HIS A 305      -6.122   3.321   7.304  1.00  0.00           N  
ATOM   2323  N   ASN A 306      -8.950   5.087  10.852  1.00  0.00           N  
ATOM   2324  CA  ASN A 306      -8.465   6.357  11.386  1.00  0.00           C  
ATOM   2325  C   ASN A 306      -9.648   7.318  11.616  1.00  0.00           C  
ATOM   2326  O   ASN A 306     -10.739   7.070  11.089  1.00  0.00           O  
ATOM   2327  CB  ASN A 306      -7.358   6.905  10.442  1.00  0.00           C  
ATOM   2328  CG  ASN A 306      -7.838   7.269   9.050  1.00  0.00           C  
ATOM   2329  OD1 ASN A 306      -8.958   7.681   8.835  1.00  0.00           O  
ATOM   2330  ND2 ASN A 306      -6.991   7.123   8.063  1.00  0.00           N  
ATOM   2331  N   PRO A 307      -9.470   8.402  12.396  1.00  0.00           N  
ATOM   2332  CA  PRO A 307     -10.555   9.334  12.714  1.00  0.00           C  
ATOM   2333  C   PRO A 307     -11.212   9.953  11.478  1.00  0.00           C  
ATOM   2334  O   PRO A 307     -12.435  10.012  11.409  1.00  0.00           O  
ATOM   2335  CB  PRO A 307      -9.926  10.404  13.619  1.00  0.00           C  
ATOM   2336  CG  PRO A 307      -8.785   9.651  14.296  1.00  0.00           C  
ATOM   2337  CD  PRO A 307      -8.288   8.723  13.196  1.00  0.00           C  
ATOM   2338  N   HIS A 308     -10.438  10.321  10.458  1.00  0.00           N  
ATOM   2339  CA  HIS A 308     -10.969  10.910   9.231  1.00  0.00           C  
ATOM   2340  C   HIS A 308     -11.887   9.931   8.467  1.00  0.00           C  
ATOM   2341  O   HIS A 308     -12.993  10.280   8.043  1.00  0.00           O  
ATOM   2342  CB  HIS A 308      -9.784  11.366   8.360  1.00  0.00           C  
ATOM   2343  CG  HIS A 308     -10.199  11.919   7.030  1.00  0.00           C  
ATOM   2344  ND1 HIS A 308     -10.347  11.209   5.867  1.00  0.00           N  
ATOM   2345  CD2 HIS A 308     -10.551  13.223   6.747  1.00  0.00           C  
ATOM   2346  CE1 HIS A 308     -10.767  12.056   4.903  1.00  0.00           C  
ATOM   2347  NE2 HIS A 308     -10.912  13.290   5.407  1.00  0.00           N  
ATOM   2348  N   ALA A 309     -11.474   8.666   8.339  1.00  0.00           N  
ATOM   2349  CA  ALA A 309     -12.309   7.636   7.729  1.00  0.00           C  
ATOM   2350  C   ALA A 309     -13.537   7.293   8.595  1.00  0.00           C  
ATOM   2351  O   ALA A 309     -14.627   7.062   8.067  1.00  0.00           O  
ATOM   2352  CB  ALA A 309     -11.434   6.410   7.446  1.00  0.00           C  
ATOM   2353  N   ALA A 310     -13.383   7.303   9.922  1.00  0.00           N  
ATOM   2354  CA  ALA A 310     -14.469   7.057  10.866  1.00  0.00           C  
ATOM   2355  C   ALA A 310     -15.507   8.181  10.876  1.00  0.00           C  
ATOM   2356  O   ALA A 310     -16.704   7.909  10.977  1.00  0.00           O  
ATOM   2357  CB  ALA A 310     -13.876   6.832  12.255  1.00  0.00           C  
ATOM   2358  N   GLU A 311     -15.094   9.442  10.711  1.00  0.00           N  
ATOM   2359  CA  GLU A 311     -15.995  10.580  10.507  1.00  0.00           C  
ATOM   2360  C   GLU A 311     -16.838  10.389   9.248  1.00  0.00           C  
ATOM   2361  O   GLU A 311     -18.071  10.475   9.295  1.00  0.00           O  
ATOM   2362  CB  GLU A 311     -15.177  11.882  10.434  1.00  0.00           C  
ATOM   2363  CG  GLU A 311     -16.099  13.090  10.206  1.00  0.00           C  
ATOM   2364  CD  GLU A 311     -15.381  14.436  10.240  1.00  0.00           C  
ATOM   2365  OE1 GLU A 311     -16.100  15.441  10.459  1.00  0.00           O  
ATOM   2366  OE2 GLU A 311     -14.151  14.482  10.058  1.00  0.00           O  
ATOM   2367  N   TYR A 312     -16.194  10.043   8.122  1.00  0.00           N  
ATOM   2368  CA  TYR A 312     -16.900   9.757   6.878  1.00  0.00           C  
ATOM   2369  C   TYR A 312     -17.894   8.593   7.037  1.00  0.00           C  
ATOM   2370  O   TYR A 312     -19.063   8.722   6.664  1.00  0.00           O  
ATOM   2371  CB  TYR A 312     -15.889   9.493   5.753  1.00  0.00           C  
ATOM   2372  CG  TYR A 312     -16.560   9.141   4.438  1.00  0.00           C  
ATOM   2373  CD1 TYR A 312     -16.681   7.790   4.042  1.00  0.00           C  
ATOM   2374  CD2 TYR A 312     -17.123  10.148   3.635  1.00  0.00           C  
ATOM   2375  CE1 TYR A 312     -17.361   7.455   2.864  1.00  0.00           C  
ATOM   2376  CE2 TYR A 312     -17.809   9.824   2.457  1.00  0.00           C  
ATOM   2377  CZ  TYR A 312     -17.932   8.473   2.069  1.00  0.00           C  
ATOM   2378  OH  TYR A 312     -18.620   8.146   0.936  1.00  0.00           O  
ATOM   2379  N   LEU A 313     -17.457   7.484   7.639  1.00  0.00           N  
ATOM   2380  CA  LEU A 313     -18.314   6.328   7.918  1.00  0.00           C  
ATOM   2381  C   LEU A 313     -19.505   6.713   8.810  1.00  0.00           C  
ATOM   2382  O   LEU A 313     -20.634   6.346   8.514  1.00  0.00           O  
ATOM   2383  CB  LEU A 313     -17.454   5.217   8.551  1.00  0.00           C  
ATOM   2384  CG  LEU A 313     -18.244   3.970   8.996  1.00  0.00           C  
ATOM   2385  CD1 LEU A 313     -19.041   3.332   7.865  1.00  0.00           C  
ATOM   2386  CD2 LEU A 313     -17.278   2.925   9.542  1.00  0.00           C  
ATOM   2387  N   THR A 314     -19.264   7.501   9.848  1.00  0.00           N  
ATOM   2388  CA  THR A 314     -20.301   7.998  10.758  1.00  0.00           C  
ATOM   2389  C   THR A 314     -21.348   8.832  10.014  1.00  0.00           C  
ATOM   2390  O   THR A 314     -22.549   8.629  10.209  1.00  0.00           O  
ATOM   2391  CB  THR A 314     -19.666   8.820  11.890  1.00  0.00           C  
ATOM   2392  OG1 THR A 314     -18.861   7.980  12.673  1.00  0.00           O  
ATOM   2393  CG2 THR A 314     -20.693   9.430  12.838  1.00  0.00           C  
ATOM   2394  N   GLY A 315     -20.915   9.716   9.118  1.00  0.00           N  
ATOM   2395  CA  GLY A 315     -21.809  10.488   8.257  1.00  0.00           C  
ATOM   2396  C   GLY A 315     -22.667   9.591   7.358  1.00  0.00           C  
ATOM   2397  O   GLY A 315     -23.887   9.747   7.293  1.00  0.00           O  
ATOM   2398  N   ARG A 316     -22.043   8.586   6.724  1.00  0.00           N  
ATOM   2399  CA  ARG A 316     -22.745   7.599   5.881  1.00  0.00           C  
ATOM   2400  C   ARG A 316     -23.759   6.767   6.680  1.00  0.00           C  
ATOM   2401  O   ARG A 316     -24.870   6.570   6.207  1.00  0.00           O  
ATOM   2402  CB  ARG A 316     -21.731   6.670   5.203  1.00  0.00           C  
ATOM   2403  CG  ARG A 316     -20.846   7.347   4.135  1.00  0.00           C  
ATOM   2404  CD  ARG A 316     -21.597   7.749   2.871  1.00  0.00           C  
ATOM   2405  NE  ARG A 316     -22.171   6.602   2.155  1.00  0.00           N  
ATOM   2406  CZ  ARG A 316     -21.666   5.958   1.105  1.00  0.00           C  
ATOM   2407  NH1 ARG A 316     -20.502   6.246   0.600  1.00  0.00           N  
ATOM   2408  NH2 ARG A 316     -22.344   5.023   0.532  1.00  0.00           N  
ATOM   2409  N   MET A 317     -23.410   6.333   7.888  1.00  0.00           N  
ATOM   2410  CA  MET A 317     -24.291   5.576   8.773  1.00  0.00           C  
ATOM   2411  C   MET A 317     -25.498   6.411   9.226  1.00  0.00           C  
ATOM   2412  O   MET A 317     -26.622   5.914   9.214  1.00  0.00           O  
ATOM   2413  CB  MET A 317     -23.506   5.065   9.980  1.00  0.00           C  
ATOM   2414  CG  MET A 317     -22.541   3.920   9.633  1.00  0.00           C  
ATOM   2415  SD  MET A 317     -23.328   2.385   9.058  1.00  0.00           S  
ATOM   2416  CE  MET A 317     -24.132   1.849  10.580  1.00  0.00           C  
ATOM   2417  N   LYS A 318     -25.293   7.690   9.551  1.00  0.00           N  
ATOM   2418  CA  LYS A 318     -26.382   8.606   9.930  1.00  0.00           C  
ATOM   2419  C   LYS A 318     -27.367   8.876   8.793  1.00  0.00           C  
ATOM   2420  O   LYS A 318     -28.540   9.115   9.064  1.00  0.00           O  
ATOM   2421  CB  LYS A 318     -25.793   9.932  10.436  1.00  0.00           C  
ATOM   2422  CG  LYS A 318     -25.228   9.799  11.857  1.00  0.00           C  
ATOM   2423  CD  LYS A 318     -24.527  11.089  12.293  1.00  0.00           C  
ATOM   2424  CE  LYS A 318     -23.992  10.905  13.716  1.00  0.00           C  
ATOM   2425  NZ  LYS A 318     -23.078  11.993  14.130  1.00  0.00           N  
ATOM   2426  N   ALA A 319     -26.906   8.839   7.547  1.00  0.00           N  
ATOM   2427  CA  ALA A 319     -27.762   9.014   6.371  1.00  0.00           C  
ATOM   2428  C   ALA A 319     -28.622   7.768   6.061  1.00  0.00           C  
ATOM   2429  O   ALA A 319     -29.604   7.868   5.322  1.00  0.00           O  
ATOM   2430  CB  ALA A 319     -26.870   9.404   5.188  1.00  0.00           C  
ATOM   2431  N   LEU A 320     -28.281   6.596   6.604  1.00  0.00           N  
ATOM   2432  CA  LEU A 320     -29.098   5.399   6.435  1.00  0.00           C  
ATOM   2433  C   LEU A 320     -30.342   5.442   7.331  1.00  0.00           C  
ATOM   2434  O   LEU A 320     -30.283   5.895   8.477  1.00  0.00           O  
ATOM   2435  CB  LEU A 320     -28.286   4.125   6.718  1.00  0.00           C  
ATOM   2436  CG  LEU A 320     -27.218   3.785   5.658  1.00  0.00           C  
ATOM   2437  CD1 LEU A 320     -26.487   2.522   6.125  1.00  0.00           C  
ATOM   2438  CD2 LEU A 320     -27.816   3.502   4.279  1.00  0.00           C  
ATOM   2439  N   PRO A 321     -31.473   4.871   6.870  1.00  0.00           N  
ATOM   2440  CA  PRO A 321     -32.604   4.616   7.734  1.00  0.00           C  
ATOM   2441  C   PRO A 321     -32.182   3.710   8.897  1.00  0.00           C  
ATOM   2442  O   PRO A 321     -31.763   2.574   8.687  1.00  0.00           O  
ATOM   2443  CB  PRO A 321     -33.673   3.960   6.848  1.00  0.00           C  
ATOM   2444  CG  PRO A 321     -33.248   4.317   5.424  1.00  0.00           C  
ATOM   2445  CD  PRO A 321     -31.725   4.413   5.516  1.00  0.00           C  
ATOM   2446  N   LYS A 322     -32.324   4.201  10.143  1.00  0.00           N  
ATOM   2447  CA  LYS A 322     -32.064   3.420  11.364  1.00  0.00           C  
ATOM   2448  C   LYS A 322     -33.379   2.835  11.872  1.00  0.00           C  
ATOM   2449  O   LYS A 322     -34.123   3.504  12.582  1.00  0.00           O  
ATOM   2450  CB  LYS A 322     -31.317   4.283  12.403  1.00  0.00           C  
ATOM   2451  CG  LYS A 322     -30.894   3.415  13.607  1.00  0.00           C  
ATOM   2452  CD  LYS A 322     -29.996   4.135  14.638  1.00  0.00           C  
ATOM   2453  CE  LYS A 322     -29.645   3.118  15.713  1.00  0.00           C  
ATOM   2454  NZ  LYS A 322     -28.647   3.566  16.730  1.00  0.00           N  
ATOM   2455  N   ASN A 323     -33.641   1.569  11.518  1.00  0.00           N  
ATOM   2456  CA  ASN A 323     -34.844   0.849  11.940  1.00  0.00           C  
ATOM   2457  C   ASN A 323     -34.596  -0.080  13.138  1.00  0.00           C  
ATOM   2458  O   ASN A 323     -35.542  -0.466  13.822  1.00  0.00           O  
ATOM   2459  CB  ASN A 323     -35.385   0.061  10.732  1.00  0.00           C  
ATOM   2460  CG  ASN A 323     -35.850   0.952   9.598  1.00  0.00           C  
ATOM   2461  OD1 ASN A 323     -36.169   2.116   9.744  1.00  0.00           O  
ATOM   2462  ND2 ASN A 323     -35.923   0.412   8.394  1.00  0.00           N  
ATOM   2463  N   GLY A 324     -33.344  -0.430  13.401  1.00  0.00           N  
ATOM   2464  CA  GLY A 324     -32.923  -1.310  14.480  1.00  0.00           C  
ATOM   2465  C   GLY A 324     -31.608  -0.856  15.100  1.00  0.00           C  
ATOM   2466  O   GLY A 324     -31.236   0.319  15.035  1.00  0.00           O  
ATOM   2467  N   ARG A 325     -30.891  -1.799  15.726  1.00  0.00           N  
ATOM   2468  CA  ARG A 325     -29.576  -1.568  16.324  1.00  0.00           C  
ATOM   2469  C   ARG A 325     -28.483  -1.599  15.263  1.00  0.00           C  
ATOM   2470  O   ARG A 325     -28.632  -2.239  14.215  1.00  0.00           O  
ATOM   2471  CB  ARG A 325     -29.305  -2.619  17.413  1.00  0.00           C  
ATOM   2472  CG  ARG A 325     -30.357  -2.607  18.534  1.00  0.00           C  
ATOM   2473  CD  ARG A 325     -30.153  -3.790  19.484  1.00  0.00           C  
ATOM   2474  NE  ARG A 325     -30.389  -5.060  18.793  1.00  0.00           N  
ATOM   2475  CZ  ARG A 325     -29.889  -6.245  19.100  1.00  0.00           C  
ATOM   2476  NH1 ARG A 325     -29.186  -6.439  20.186  1.00  0.00           N  
ATOM   2477  NH2 ARG A 325     -30.078  -7.249  18.302  1.00  0.00           N  
ATOM   2478  N   VAL A 326     -27.372  -0.974  15.568  1.00  0.00           N  
ATOM   2479  CA  VAL A 326     -26.118  -1.139  14.829  1.00  0.00           C  
ATOM   2480  C   VAL A 326     -25.155  -1.943  15.694  1.00  0.00           C  
ATOM   2481  O   VAL A 326     -24.734  -1.480  16.750  1.00  0.00           O  
ATOM   2482  CB  VAL A 326     -25.523   0.213  14.403  1.00  0.00           C  
ATOM   2483  CG1 VAL A 326     -24.205   0.013  13.661  1.00  0.00           C  
ATOM   2484  CG2 VAL A 326     -26.484   0.962  13.476  1.00  0.00           C  
ATOM   2485  N   LEU A 327     -24.831  -3.148  15.257  1.00  0.00           N  
ATOM   2486  CA  LEU A 327     -23.897  -4.060  15.897  1.00  0.00           C  
ATOM   2487  C   LEU A 327     -22.563  -3.967  15.159  1.00  0.00           C  
ATOM   2488  O   LEU A 327     -22.499  -4.318  13.981  1.00  0.00           O  
ATOM   2489  CB  LEU A 327     -24.463  -5.494  15.872  1.00  0.00           C  
ATOM   2490  CG  LEU A 327     -25.908  -5.663  16.379  1.00  0.00           C  
ATOM   2491  CD1 LEU A 327     -26.290  -7.150  16.347  1.00  0.00           C  
ATOM   2492  CD2 LEU A 327     -26.102  -5.164  17.806  1.00  0.00           C  
ATOM   2493  N   ALA A 328     -21.500  -3.491  15.810  1.00  0.00           N  
ATOM   2494  CA  ALA A 328     -20.197  -3.349  15.175  1.00  0.00           C  
ATOM   2495  C   ALA A 328     -19.269  -4.523  15.506  1.00  0.00           C  
ATOM   2496  O   ALA A 328     -18.919  -4.731  16.666  1.00  0.00           O  
ATOM   2497  CB  ALA A 328     -19.579  -2.008  15.542  1.00  0.00           C  
ATOM   2498  N   VAL A 329     -18.835  -5.249  14.491  1.00  0.00           N  
ATOM   2499  CA  VAL A 329     -17.699  -6.170  14.570  1.00  0.00           C  
ATOM   2500  C   VAL A 329     -16.446  -5.363  14.277  1.00  0.00           C  
ATOM   2501  O   VAL A 329     -16.299  -4.834  13.176  1.00  0.00           O  
ATOM   2502  CB  VAL A 329     -17.843  -7.338  13.580  1.00  0.00           C  
ATOM   2503  CG1 VAL A 329     -16.645  -8.282  13.649  1.00  0.00           C  
ATOM   2504  CG2 VAL A 329     -19.109  -8.151  13.868  1.00  0.00           C  
ATOM   2505  N   ILE A 330     -15.551  -5.259  15.254  1.00  0.00           N  
ATOM   2506  CA  ILE A 330     -14.383  -4.393  15.153  1.00  0.00           C  
ATOM   2507  C   ILE A 330     -13.106  -5.094  15.611  1.00  0.00           C  
ATOM   2508  O   ILE A 330     -13.076  -5.768  16.637  1.00  0.00           O  
ATOM   2509  CB  ILE A 330     -14.647  -3.044  15.853  1.00  0.00           C  
ATOM   2510  CG1 ILE A 330     -13.545  -2.035  15.496  1.00  0.00           C  
ATOM   2511  CG2 ILE A 330     -14.812  -3.201  17.380  1.00  0.00           C  
ATOM   2512  CD1 ILE A 330     -13.931  -0.584  15.776  1.00  0.00           C  
ATOM   2513  N   GLY A 331     -12.048  -4.899  14.840  1.00  0.00           N  
ATOM   2514  CA  GLY A 331     -10.669  -5.173  15.208  1.00  0.00           C  
ATOM   2515  C   GLY A 331      -9.807  -4.059  14.634  1.00  0.00           C  
ATOM   2516  O   GLY A 331     -10.041  -3.612  13.513  1.00  0.00           O  
ATOM   2517  N   MET A 332      -8.829  -3.586  15.407  1.00  0.00           N  
ATOM   2518  CA  MET A 332      -7.940  -2.504  15.000  1.00  0.00           C  
ATOM   2519  C   MET A 332      -6.478  -2.859  15.245  1.00  0.00           C  
ATOM   2520  O   MET A 332      -6.153  -3.709  16.078  1.00  0.00           O  
ATOM   2521  CB  MET A 332      -8.312  -1.185  15.692  1.00  0.00           C  
ATOM   2522  CG  MET A 332      -9.684  -0.665  15.249  1.00  0.00           C  
ATOM   2523  SD  MET A 332     -10.105   0.990  15.831  1.00  0.00           S  
ATOM   2524  CE  MET A 332      -8.907   1.987  14.901  1.00  0.00           C  
ATOM   2525  N   LEU A 333      -5.592  -2.190  14.533  1.00  0.00           N  
ATOM   2526  CA  LEU A 333      -4.169  -2.223  14.820  1.00  0.00           C  
ATOM   2527  C   LEU A 333      -3.862  -1.211  15.933  1.00  0.00           C  
ATOM   2528  O   LEU A 333      -4.443  -0.127  15.943  1.00  0.00           O  
ATOM   2529  CB  LEU A 333      -3.369  -1.961  13.538  1.00  0.00           C  
ATOM   2530  CG  LEU A 333      -3.648  -2.957  12.400  1.00  0.00           C  
ATOM   2531  CD1 LEU A 333      -2.862  -2.572  11.148  1.00  0.00           C  
ATOM   2532  CD2 LEU A 333      -3.262  -4.394  12.777  1.00  0.00           C  
ATOM   2533  N   HIS A 334      -2.975  -1.570  16.885  1.00  0.00           N  
ATOM   2534  CA  HIS A 334      -2.695  -0.747  18.069  1.00  0.00           C  
ATOM   2535  C   HIS A 334      -1.971   0.566  17.763  1.00  0.00           C  
ATOM   2536  O   HIS A 334      -1.986   1.481  18.576  1.00  0.00           O  
ATOM   2537  CB  HIS A 334      -1.900  -1.580  19.087  1.00  0.00           C  
ATOM   2538  CG  HIS A 334      -0.453  -1.742  18.736  1.00  0.00           C  
ATOM   2539  ND1 HIS A 334       0.102  -2.713  17.922  1.00  0.00           N  
ATOM   2540  CD2 HIS A 334       0.589  -0.937  19.140  1.00  0.00           C  
ATOM   2541  CE1 HIS A 334       1.427  -2.492  17.831  1.00  0.00           C  
ATOM   2542  NE2 HIS A 334       1.756  -1.427  18.558  1.00  0.00           N  
ATOM   2543  N   ASP A 335      -1.341   0.654  16.596  1.00  0.00           N  
ATOM   2544  CA  ASP A 335      -0.631   1.839  16.100  1.00  0.00           C  
ATOM   2545  C   ASP A 335      -1.551   2.851  15.403  1.00  0.00           C  
ATOM   2546  O   ASP A 335      -1.084   3.909  14.984  1.00  0.00           O  
ATOM   2547  CB  ASP A 335       0.477   1.385  15.155  1.00  0.00           C  
ATOM   2548  CG  ASP A 335      -0.065   0.691  13.906  1.00  0.00           C  
ATOM   2549  OD1 ASP A 335      -0.758  -0.341  14.039  1.00  0.00           O  
ATOM   2550  OD2 ASP A 335       0.275   1.093  12.772  1.00  0.00           O  
ATOM   2551  N   LYS A 336      -2.842   2.538  15.280  1.00  0.00           N  
ATOM   2552  CA  LYS A 336      -3.840   3.489  14.805  1.00  0.00           C  
ATOM   2553  C   LYS A 336      -4.402   4.297  15.974  1.00  0.00           C  
ATOM   2554  O   LYS A 336      -4.381   3.830  17.115  1.00  0.00           O  
ATOM   2555  CB  LYS A 336      -4.958   2.750  14.034  1.00  0.00           C  
ATOM   2556  CG  LYS A 336      -4.448   1.967  12.807  1.00  0.00           C  
ATOM   2557  CD  LYS A 336      -3.699   2.843  11.809  1.00  0.00           C  
ATOM   2558  CE  LYS A 336      -3.336   2.098  10.538  1.00  0.00           C  
ATOM   2559  NZ  LYS A 336      -2.669   3.004   9.568  1.00  0.00           N  
ATOM   2560  N   ASP A 337      -4.956   5.474  15.687  1.00  0.00           N  
ATOM   2561  CA  ASP A 337      -5.718   6.237  16.681  1.00  0.00           C  
ATOM   2562  C   ASP A 337      -7.045   5.522  16.979  1.00  0.00           C  
ATOM   2563  O   ASP A 337      -8.115   5.815  16.427  1.00  0.00           O  
ATOM   2564  CB  ASP A 337      -5.904   7.696  16.245  1.00  0.00           C  
ATOM   2565  CG  ASP A 337      -6.703   8.502  17.292  1.00  0.00           C  
ATOM   2566  OD1 ASP A 337      -6.974   7.960  18.392  1.00  0.00           O  
ATOM   2567  OD2 ASP A 337      -7.156   9.606  16.952  1.00  0.00           O  
ATOM   2568  N   ILE A 338      -6.970   4.523  17.856  1.00  0.00           N  
ATOM   2569  CA  ILE A 338      -8.123   3.749  18.307  1.00  0.00           C  
ATOM   2570  C   ILE A 338      -9.120   4.674  19.009  1.00  0.00           C  
ATOM   2571  O   ILE A 338     -10.314   4.617  18.713  1.00  0.00           O  
ATOM   2572  CB  ILE A 338      -7.675   2.587  19.224  1.00  0.00           C  
ATOM   2573  CG1 ILE A 338      -6.807   1.578  18.433  1.00  0.00           C  
ATOM   2574  CG2 ILE A 338      -8.885   1.880  19.844  1.00  0.00           C  
ATOM   2575  CD1 ILE A 338      -6.179   0.463  19.285  1.00  0.00           C  
ATOM   2576  N   ALA A 339      -8.642   5.549  19.890  1.00  0.00           N  
ATOM   2577  CA  ALA A 339      -9.505   6.421  20.682  1.00  0.00           C  
ATOM   2578  C   ALA A 339     -10.299   7.383  19.793  1.00  0.00           C  
ATOM   2579  O   ALA A 339     -11.529   7.440  19.895  1.00  0.00           O  
ATOM   2580  CB  ALA A 339      -8.645   7.160  21.715  1.00  0.00           C  
ATOM   2581  N   GLY A 340      -9.628   8.093  18.883  1.00  0.00           N  
ATOM   2582  CA  GLY A 340     -10.258   9.017  17.947  1.00  0.00           C  
ATOM   2583  C   GLY A 340     -11.198   8.323  16.961  1.00  0.00           C  
ATOM   2584  O   GLY A 340     -12.322   8.783  16.732  1.00  0.00           O  
ATOM   2585  N   THR A 341     -10.805   7.151  16.449  1.00  0.00           N  
ATOM   2586  CA  THR A 341     -11.645   6.350  15.545  1.00  0.00           C  
ATOM   2587  C   THR A 341     -12.933   5.898  16.242  1.00  0.00           C  
ATOM   2588  O   THR A 341     -14.036   6.102  15.731  1.00  0.00           O  
ATOM   2589  CB  THR A 341     -10.871   5.127  15.017  1.00  0.00           C  
ATOM   2590  OG1 THR A 341      -9.725   5.547  14.321  1.00  0.00           O  
ATOM   2591  CG2 THR A 341     -11.685   4.289  14.038  1.00  0.00           C  
ATOM   2592  N   LEU A 342     -12.809   5.323  17.446  1.00  0.00           N  
ATOM   2593  CA  LEU A 342     -13.961   4.851  18.212  1.00  0.00           C  
ATOM   2594  C   LEU A 342     -14.842   6.008  18.703  1.00  0.00           C  
ATOM   2595  O   LEU A 342     -16.061   5.838  18.772  1.00  0.00           O  
ATOM   2596  CB  LEU A 342     -13.475   3.989  19.381  1.00  0.00           C  
ATOM   2597  CG  LEU A 342     -12.811   2.657  18.971  1.00  0.00           C  
ATOM   2598  CD1 LEU A 342     -12.357   1.914  20.222  1.00  0.00           C  
ATOM   2599  CD2 LEU A 342     -13.754   1.751  18.188  1.00  0.00           C  
ATOM   2600  N   ALA A 343     -14.278   7.177  18.992  1.00  0.00           N  
ATOM   2601  CA  ALA A 343     -15.038   8.351  19.418  1.00  0.00           C  
ATOM   2602  C   ALA A 343     -16.070   8.784  18.359  1.00  0.00           C  
ATOM   2603  O   ALA A 343     -17.213   9.093  18.713  1.00  0.00           O  
ATOM   2604  CB  ALA A 343     -14.072   9.486  19.759  1.00  0.00           C  
ATOM   2605  N   TRP A 344     -15.713   8.729  17.076  1.00  0.00           N  
ATOM   2606  CA  TRP A 344     -16.653   8.972  15.986  1.00  0.00           C  
ATOM   2607  C   TRP A 344     -17.731   7.883  15.917  1.00  0.00           C  
ATOM   2608  O   TRP A 344     -18.931   8.181  15.985  1.00  0.00           O  
ATOM   2609  CB  TRP A 344     -15.884   9.099  14.664  1.00  0.00           C  
ATOM   2610  CG  TRP A 344     -15.274  10.450  14.456  1.00  0.00           C  
ATOM   2611  CD1 TRP A 344     -13.965  10.774  14.529  1.00  0.00           C  
ATOM   2612  CD2 TRP A 344     -15.986  11.696  14.157  1.00  0.00           C  
ATOM   2613  NE1 TRP A 344     -13.804  12.127  14.293  1.00  0.00           N  
ATOM   2614  CE2 TRP A 344     -15.023  12.732  14.063  1.00  0.00           C  
ATOM   2615  CE3 TRP A 344     -17.342  12.029  13.959  1.00  0.00           C  
ATOM   2616  CZ2 TRP A 344     -15.388  14.070  13.789  1.00  0.00           C  
ATOM   2617  CZ3 TRP A 344     -17.707  13.361  13.685  1.00  0.00           C  
ATOM   2618  CH2 TRP A 344     -16.743  14.374  13.598  1.00  0.00           C  
ATOM   2619  N   LEU A 345     -17.327   6.627  15.875  1.00  0.00           N  
ATOM   2620  CA  LEU A 345     -18.229   5.491  15.660  1.00  0.00           C  
ATOM   2621  C   LEU A 345     -19.221   5.267  16.811  1.00  0.00           C  
ATOM   2622  O   LEU A 345     -20.343   4.836  16.563  1.00  0.00           O  
ATOM   2623  CB  LEU A 345     -17.395   4.227  15.397  1.00  0.00           C  
ATOM   2624  CG  LEU A 345     -16.563   4.267  14.102  1.00  0.00           C  
ATOM   2625  CD1 LEU A 345     -15.736   2.979  13.997  1.00  0.00           C  
ATOM   2626  CD2 LEU A 345     -17.440   4.372  12.856  1.00  0.00           C  
ATOM   2627  N   LYS A 346     -18.875   5.646  18.054  1.00  0.00           N  
ATOM   2628  CA  LYS A 346     -19.778   5.596  19.219  1.00  0.00           C  
ATOM   2629  C   LYS A 346     -21.128   6.279  18.992  1.00  0.00           C  
ATOM   2630  O   LYS A 346     -22.118   5.889  19.596  1.00  0.00           O  
ATOM   2631  CB  LYS A 346     -19.109   6.272  20.421  1.00  0.00           C  
ATOM   2632  CG  LYS A 346     -18.202   5.321  21.189  1.00  0.00           C  
ATOM   2633  CD  LYS A 346     -17.462   6.098  22.283  1.00  0.00           C  
ATOM   2634  CE  LYS A 346     -16.586   5.139  23.058  1.00  0.00           C  
ATOM   2635  NZ  LYS A 346     -15.846   5.809  24.145  1.00  0.00           N  
ATOM   2636  N   SER A 347     -21.180   7.300  18.143  1.00  0.00           N  
ATOM   2637  CA  SER A 347     -22.420   8.032  17.877  1.00  0.00           C  
ATOM   2638  C   SER A 347     -23.427   7.274  17.002  1.00  0.00           C  
ATOM   2639  O   SER A 347     -24.578   7.702  16.895  1.00  0.00           O  
ATOM   2640  CB  SER A 347     -22.091   9.398  17.278  1.00  0.00           C  
ATOM   2641  OG  SER A 347     -21.626   9.309  15.946  1.00  0.00           O  
ATOM   2642  N   VAL A 348     -23.005   6.173  16.375  1.00  0.00           N  
ATOM   2643  CA  VAL A 348     -23.832   5.382  15.440  1.00  0.00           C  
ATOM   2644  C   VAL A 348     -23.896   3.898  15.780  1.00  0.00           C  
ATOM   2645  O   VAL A 348     -24.732   3.207  15.219  1.00  0.00           O  
ATOM   2646  CB  VAL A 348     -23.377   5.573  13.978  1.00  0.00           C  
ATOM   2647  CG1 VAL A 348     -23.630   7.015  13.525  1.00  0.00           C  
ATOM   2648  CG2 VAL A 348     -21.902   5.230  13.743  1.00  0.00           C  
ATOM   2649  N   VAL A 349     -23.046   3.396  16.689  1.00  0.00           N  
ATOM   2650  CA  VAL A 349     -23.008   1.992  17.118  1.00  0.00           C  
ATOM   2651  C   VAL A 349     -23.724   1.835  18.456  1.00  0.00           C  
ATOM   2652  O   VAL A 349     -23.462   2.589  19.389  1.00  0.00           O  
ATOM   2653  CB  VAL A 349     -21.559   1.479  17.184  1.00  0.00           C  
ATOM   2654  CG1 VAL A 349     -21.482   0.042  17.701  1.00  0.00           C  
ATOM   2655  CG2 VAL A 349     -20.910   1.517  15.789  1.00  0.00           C  
ATOM   2656  N   ASP A 350     -24.600   0.836  18.554  1.00  0.00           N  
ATOM   2657  CA  ASP A 350     -25.349   0.522  19.771  1.00  0.00           C  
ATOM   2658  C   ASP A 350     -24.665  -0.573  20.610  1.00  0.00           C  
ATOM   2659  O   ASP A 350     -24.661  -0.500  21.842  1.00  0.00           O  
ATOM   2660  CB  ASP A 350     -26.788   0.112  19.410  1.00  0.00           C  
ATOM   2661  CG  ASP A 350     -27.566   1.191  18.635  1.00  0.00           C  
ATOM   2662  OD1 ASP A 350     -27.956   2.243  19.191  1.00  0.00           O  
ATOM   2663  OD2 ASP A 350     -27.855   0.976  17.439  1.00  0.00           O  
ATOM   2664  N   ASP A 351     -24.077  -1.585  19.964  1.00  0.00           N  
ATOM   2665  CA  ASP A 351     -23.369  -2.697  20.618  1.00  0.00           C  
ATOM   2666  C   ASP A 351     -22.078  -3.048  19.871  1.00  0.00           C  
ATOM   2667  O   ASP A 351     -22.014  -3.015  18.638  1.00  0.00           O  
ATOM   2668  CB  ASP A 351     -24.270  -3.938  20.717  1.00  0.00           C  
ATOM   2669  CG  ASP A 351     -24.836  -4.233  22.114  1.00  0.00           C  
ATOM   2670  OD1 ASP A 351     -24.189  -3.863  23.118  1.00  0.00           O  
ATOM   2671  OD2 ASP A 351     -25.881  -4.928  22.174  1.00  0.00           O  
ATOM   2672  N   TRP A 352     -21.041  -3.433  20.634  1.00  0.00           N  
ATOM   2673  CA  TRP A 352     -19.708  -3.696  20.122  1.00  0.00           C  
ATOM   2674  C   TRP A 352     -19.317  -5.158  20.294  1.00  0.00           C  
ATOM   2675  O   TRP A 352     -19.413  -5.724  21.382  1.00  0.00           O  
ATOM   2676  CB  TRP A 352     -18.709  -2.773  20.820  1.00  0.00           C  
ATOM   2677  CG  TRP A 352     -18.934  -1.318  20.578  1.00  0.00           C  
ATOM   2678  CD1 TRP A 352     -19.701  -0.499  21.324  1.00  0.00           C  
ATOM   2679  CD2 TRP A 352     -18.395  -0.495  19.496  1.00  0.00           C  
ATOM   2680  NE1 TRP A 352     -19.664   0.780  20.803  1.00  0.00           N  
ATOM   2681  CE2 TRP A 352     -18.867   0.833  19.682  1.00  0.00           C  
ATOM   2682  CE3 TRP A 352     -17.539  -0.746  18.401  1.00  0.00           C  
ATOM   2683  CZ2 TRP A 352     -18.491   1.888  18.820  1.00  0.00           C  
ATOM   2684  CZ3 TRP A 352     -17.175   0.300  17.542  1.00  0.00           C  
ATOM   2685  CH2 TRP A 352     -17.641   1.597  17.744  1.00  0.00           C  
ATOM   2686  N   TYR A 353     -18.809  -5.755  19.224  1.00  0.00           N  
ATOM   2687  CA  TYR A 353     -18.271  -7.112  19.152  1.00  0.00           C  
ATOM   2688  C   TYR A 353     -16.782  -7.000  18.831  1.00  0.00           C  
ATOM   2689  O   TYR A 353     -16.386  -6.982  17.670  1.00  0.00           O  
ATOM   2690  CB  TYR A 353     -19.053  -7.929  18.121  1.00  0.00           C  
ATOM   2691  CG  TYR A 353     -20.514  -8.147  18.457  1.00  0.00           C  
ATOM   2692  CD1 TYR A 353     -20.966  -9.391  18.949  1.00  0.00           C  
ATOM   2693  CD2 TYR A 353     -21.441  -7.093  18.309  1.00  0.00           C  
ATOM   2694  CE1 TYR A 353     -22.303  -9.582  19.309  1.00  0.00           C  
ATOM   2695  CE2 TYR A 353     -22.779  -7.272  18.683  1.00  0.00           C  
ATOM   2696  CZ  TYR A 353     -23.207  -8.511  19.189  1.00  0.00           C  
ATOM   2697  OH  TYR A 353     -24.508  -8.671  19.586  1.00  0.00           O  
ATOM   2698  N   CYS A 354     -15.971  -6.844  19.874  1.00  0.00           N  
ATOM   2699  CA  CYS A 354     -14.545  -6.577  19.754  1.00  0.00           C  
ATOM   2700  C   CYS A 354     -13.767  -7.889  19.580  1.00  0.00           C  
ATOM   2701  O   CYS A 354     -13.977  -8.843  20.328  1.00  0.00           O  
ATOM   2702  CB  CYS A 354     -14.054  -5.792  20.973  1.00  0.00           C  
ATOM   2703  SG  CYS A 354     -14.942  -4.208  21.097  1.00  0.00           S  
ATOM   2704  N   ALA A 355     -12.842  -7.902  18.639  1.00  0.00           N  
ATOM   2705  CA  ALA A 355     -11.953  -9.018  18.382  1.00  0.00           C  
ATOM   2706  C   ALA A 355     -10.496  -8.548  18.314  1.00  0.00           C  
ATOM   2707  O   ALA A 355     -10.241  -7.421  17.879  1.00  0.00           O  
ATOM   2708  CB  ALA A 355     -12.389  -9.707  17.088  1.00  0.00           C  
ATOM   2709  N   PRO A 356      -9.539  -9.412  18.703  1.00  0.00           N  
ATOM   2710  CA  PRO A 356      -8.137  -9.142  18.446  1.00  0.00           C  
ATOM   2711  C   PRO A 356      -7.848  -9.233  16.945  1.00  0.00           C  
ATOM   2712  O   PRO A 356      -8.485  -9.995  16.210  1.00  0.00           O  
ATOM   2713  CB  PRO A 356      -7.371 -10.199  19.251  1.00  0.00           C  
ATOM   2714  CG  PRO A 356      -8.319 -11.399  19.232  1.00  0.00           C  
ATOM   2715  CD  PRO A 356      -9.704 -10.750  19.248  1.00  0.00           C  
ATOM   2716  N   LEU A 357      -6.836  -8.487  16.508  1.00  0.00           N  
ATOM   2717  CA  LEU A 357      -6.173  -8.771  15.241  1.00  0.00           C  
ATOM   2718  C   LEU A 357      -4.884  -9.544  15.500  1.00  0.00           C  
ATOM   2719  O   LEU A 357      -4.203  -9.341  16.505  1.00  0.00           O  
ATOM   2720  CB  LEU A 357      -5.944  -7.481  14.434  1.00  0.00           C  
ATOM   2721  CG  LEU A 357      -7.228  -6.842  13.886  1.00  0.00           C  
ATOM   2722  CD1 LEU A 357      -6.871  -5.600  13.074  1.00  0.00           C  
ATOM   2723  CD2 LEU A 357      -8.017  -7.785  12.962  1.00  0.00           C  
ATOM   2724  N   GLU A 358      -4.557 -10.449  14.583  1.00  0.00           N  
ATOM   2725  CA  GLU A 358      -3.367 -11.275  14.684  1.00  0.00           C  
ATOM   2726  C   GLU A 358      -2.078 -10.463  14.492  1.00  0.00           C  
ATOM   2727  O   GLU A 358      -2.046  -9.395  13.868  1.00  0.00           O  
ATOM   2728  CB  GLU A 358      -3.431 -12.439  13.692  1.00  0.00           C  
ATOM   2729  CG  GLU A 358      -4.611 -13.377  13.972  1.00  0.00           C  
ATOM   2730  CD  GLU A 358      -4.629 -14.623  13.058  1.00  0.00           C  
ATOM   2731  OE1 GLU A 358      -5.571 -15.432  13.224  1.00  0.00           O  
ATOM   2732  OE2 GLU A 358      -3.702 -14.768  12.236  1.00  0.00           O  
ATOM   2733  N   GLY A 359      -0.993 -11.015  15.019  1.00  0.00           N  
ATOM   2734  CA  GLY A 359       0.325 -10.406  14.924  1.00  0.00           C  
ATOM   2735  C   GLY A 359       0.603  -9.339  15.990  1.00  0.00           C  
ATOM   2736  O   GLY A 359      -0.277  -8.924  16.741  1.00  0.00           O  
ATOM   2737  N   PRO A 360       1.858  -8.863  16.054  1.00  0.00           N  
ATOM   2738  CA  PRO A 360       2.297  -7.945  17.111  1.00  0.00           C  
ATOM   2739  C   PRO A 360       1.637  -6.571  17.049  1.00  0.00           C  
ATOM   2740  O   PRO A 360       1.677  -5.842  18.032  1.00  0.00           O  
ATOM   2741  CB  PRO A 360       3.815  -7.831  16.971  1.00  0.00           C  
ATOM   2742  CG  PRO A 360       4.217  -8.737  15.832  1.00  0.00           C  
ATOM   2743  CD  PRO A 360       2.932  -9.250  15.198  1.00  0.00           C  
ATOM   2744  N   ARG A 361       1.050  -6.191  15.921  1.00  0.00           N  
ATOM   2745  CA  ARG A 361       0.366  -4.911  15.730  1.00  0.00           C  
ATOM   2746  C   ARG A 361      -1.116  -4.956  16.072  1.00  0.00           C  
ATOM   2747  O   ARG A 361      -1.734  -3.894  16.154  1.00  0.00           O  
ATOM   2748  CB  ARG A 361       0.516  -4.428  14.290  1.00  0.00           C  
ATOM   2749  CG  ARG A 361       1.967  -4.092  13.949  1.00  0.00           C  
ATOM   2750  CD  ARG A 361       2.036  -3.474  12.563  1.00  0.00           C  
ATOM   2751  NE  ARG A 361       1.276  -2.226  12.479  1.00  0.00           N  
ATOM   2752  CZ  ARG A 361       0.704  -1.732  11.402  1.00  0.00           C  
ATOM   2753  NH1 ARG A 361       0.794  -2.317  10.250  1.00  0.00           N  
ATOM   2754  NH2 ARG A 361       0.030  -0.635  11.466  1.00  0.00           N  
ATOM   2755  N   GLY A 362      -1.686  -6.129  16.212  1.00  0.00           N  
ATOM   2756  CA  GLY A 362      -3.089  -6.259  16.567  1.00  0.00           C  
ATOM   2757  C   GLY A 362      -3.351  -5.702  17.957  1.00  0.00           C  
ATOM   2758  O   GLY A 362      -2.679  -6.095  18.914  1.00  0.00           O  
ATOM   2759  N   ALA A 363      -4.329  -4.809  18.083  1.00  0.00           N  
ATOM   2760  CA  ALA A 363      -4.893  -4.498  19.382  1.00  0.00           C  
ATOM   2761  C   ALA A 363      -5.670  -5.717  19.901  1.00  0.00           C  
ATOM   2762  O   ALA A 363      -6.259  -6.468  19.118  1.00  0.00           O  
ATOM   2763  CB  ALA A 363      -5.770  -3.251  19.286  1.00  0.00           C  
ATOM   2764  N   THR A 364      -5.677  -5.909  21.227  1.00  0.00           N  
ATOM   2765  CA  THR A 364      -6.531  -6.922  21.839  1.00  0.00           C  
ATOM   2766  C   THR A 364      -7.982  -6.430  21.894  1.00  0.00           C  
ATOM   2767  O   THR A 364      -8.259  -5.234  21.809  1.00  0.00           O  
ATOM   2768  CB  THR A 364      -6.051  -7.363  23.231  1.00  0.00           C  
ATOM   2769  OG1 THR A 364      -6.368  -6.417  24.214  1.00  0.00           O  
ATOM   2770  CG2 THR A 364      -4.549  -7.648  23.285  1.00  0.00           C  
ATOM   2771  N   ALA A 365      -8.921  -7.354  22.053  1.00  0.00           N  
ATOM   2772  CA  ALA A 365     -10.320  -6.995  22.221  1.00  0.00           C  
ATOM   2773  C   ALA A 365     -10.536  -6.134  23.478  1.00  0.00           C  
ATOM   2774  O   ALA A 365     -11.325  -5.193  23.455  1.00  0.00           O  
ATOM   2775  CB  ALA A 365     -11.144  -8.277  22.253  1.00  0.00           C  
ATOM   2776  N   GLU A 366      -9.778  -6.398  24.543  1.00  0.00           N  
ATOM   2777  CA  GLU A 366      -9.801  -5.637  25.789  1.00  0.00           C  
ATOM   2778  C   GLU A 366      -9.329  -4.195  25.581  1.00  0.00           C  
ATOM   2779  O   GLU A 366      -9.967  -3.274  26.078  1.00  0.00           O  
ATOM   2780  CB  GLU A 366      -8.933  -6.310  26.865  1.00  0.00           C  
ATOM   2781  CG  GLU A 366      -9.437  -7.689  27.331  1.00  0.00           C  
ATOM   2782  CD  GLU A 366      -9.370  -8.778  26.249  1.00  0.00           C  
ATOM   2783  OE1 GLU A 366     -10.272  -9.636  26.237  1.00  0.00           O  
ATOM   2784  OE2 GLU A 366      -8.456  -8.704  25.394  1.00  0.00           O  
ATOM   2785  N   GLN A 367      -8.272  -3.976  24.781  1.00  0.00           N  
ATOM   2786  CA  GLN A 367      -7.797  -2.628  24.452  1.00  0.00           C  
ATOM   2787  C   GLN A 367      -8.868  -1.813  23.719  1.00  0.00           C  
ATOM   2788  O   GLN A 367      -9.008  -0.613  23.958  1.00  0.00           O  
ATOM   2789  CB  GLN A 367      -6.536  -2.720  23.592  1.00  0.00           C  
ATOM   2790  CG  GLN A 367      -5.298  -3.101  24.405  1.00  0.00           C  
ATOM   2791  CD  GLN A 367      -4.067  -3.332  23.523  1.00  0.00           C  
ATOM   2792  OE1 GLN A 367      -4.138  -3.834  22.417  1.00  0.00           O  
ATOM   2793  NE2 GLN A 367      -2.897  -2.983  23.984  1.00  0.00           N  
ATOM   2794  N   LEU A 368      -9.656  -2.441  22.857  1.00  0.00           N  
ATOM   2795  CA  LEU A 368     -10.776  -1.772  22.209  1.00  0.00           C  
ATOM   2796  C   LEU A 368     -11.885  -1.450  23.222  1.00  0.00           C  
ATOM   2797  O   LEU A 368     -12.390  -0.327  23.259  1.00  0.00           O  
ATOM   2798  CB  LEU A 368     -11.317  -2.631  21.044  1.00  0.00           C  
ATOM   2799  CG  LEU A 368     -10.294  -2.945  19.940  1.00  0.00           C  
ATOM   2800  CD1 LEU A 368     -10.945  -3.836  18.885  1.00  0.00           C  
ATOM   2801  CD2 LEU A 368      -9.780  -1.685  19.242  1.00  0.00           C  
ATOM   2802  N   LEU A 369     -12.232  -2.404  24.088  1.00  0.00           N  
ATOM   2803  CA  LEU A 369     -13.278  -2.252  25.101  1.00  0.00           C  
ATOM   2804  C   LEU A 369     -12.980  -1.139  26.108  1.00  0.00           C  
ATOM   2805  O   LEU A 369     -13.908  -0.419  26.485  1.00  0.00           O  
ATOM   2806  CB  LEU A 369     -13.485  -3.587  25.828  1.00  0.00           C  
ATOM   2807  CG  LEU A 369     -14.272  -4.626  25.017  1.00  0.00           C  
ATOM   2808  CD1 LEU A 369     -14.219  -5.979  25.728  1.00  0.00           C  
ATOM   2809  CD2 LEU A 369     -15.743  -4.234  24.878  1.00  0.00           C  
ATOM   2810  N   GLU A 370     -11.715  -0.928  26.484  1.00  0.00           N  
ATOM   2811  CA  GLU A 370     -11.295   0.167  27.365  1.00  0.00           C  
ATOM   2812  C   GLU A 370     -11.728   1.541  26.838  1.00  0.00           C  
ATOM   2813  O   GLU A 370     -12.108   2.424  27.613  1.00  0.00           O  
ATOM   2814  CB  GLU A 370      -9.767   0.144  27.522  1.00  0.00           C  
ATOM   2815  CG  GLU A 370      -9.289  -0.947  28.489  1.00  0.00           C  
ATOM   2816  CD  GLU A 370      -7.758  -1.031  28.614  1.00  0.00           C  
ATOM   2817  OE1 GLU A 370      -7.305  -1.927  29.360  1.00  0.00           O  
ATOM   2818  OE2 GLU A 370      -7.050  -0.207  27.998  1.00  0.00           O  
ATOM   2819  N   HIS A 371     -11.760   1.720  25.515  1.00  0.00           N  
ATOM   2820  CA  HIS A 371     -12.185   2.968  24.892  1.00  0.00           C  
ATOM   2821  C   HIS A 371     -13.709   3.066  24.719  1.00  0.00           C  
ATOM   2822  O   HIS A 371     -14.228   4.159  24.476  1.00  0.00           O  
ATOM   2823  CB  HIS A 371     -11.474   3.116  23.539  1.00  0.00           C  
ATOM   2824  CG  HIS A 371      -9.977   3.225  23.679  1.00  0.00           C  
ATOM   2825  ND1 HIS A 371      -9.099   2.180  23.776  1.00  0.00           N  
ATOM   2826  CD2 HIS A 371      -9.245   4.380  23.779  1.00  0.00           C  
ATOM   2827  CE1 HIS A 371      -7.865   2.688  23.931  1.00  0.00           C  
ATOM   2828  NE2 HIS A 371      -7.914   4.018  23.930  1.00  0.00           N  
ATOM   2829  N   LEU A 372     -14.420   1.956  24.811  1.00  0.00           N  
ATOM   2830  CA  LEU A 372     -15.845   1.877  24.475  1.00  0.00           C  
ATOM   2831  C   LEU A 372     -16.767   1.986  25.693  1.00  0.00           C  
ATOM   2832  O   LEU A 372     -17.788   2.675  25.623  1.00  0.00           O  
ATOM   2833  CB  LEU A 372     -16.090   0.586  23.678  1.00  0.00           C  
ATOM   2834  CG  LEU A 372     -15.456   0.614  22.282  1.00  0.00           C  
ATOM   2835  CD1 LEU A 372     -15.580  -0.763  21.630  1.00  0.00           C  
ATOM   2836  CD2 LEU A 372     -16.116   1.661  21.377  1.00  0.00           C  
ATOM   2837  N   GLY A 373     -16.407   1.346  26.785  1.00  0.00           N  
ATOM   2838  CA  GLY A 373     -17.210   1.288  28.006  1.00  0.00           C  
ATOM   2839  C   GLY A 373     -18.368   0.293  27.967  1.00  0.00           C  
ATOM   2840  O   GLY A 373     -18.954  -0.006  29.001  1.00  0.00           O  
ATOM   2841  N   ASN A 374     -18.700  -0.247  26.781  1.00  0.00           N  
ATOM   2842  CA  ASN A 374     -19.646  -1.335  26.588  1.00  0.00           C  
ATOM   2843  C   ASN A 374     -19.214  -2.228  25.426  1.00  0.00           C  
ATOM   2844  O   ASN A 374     -18.484  -1.788  24.544  1.00  0.00           O  
ATOM   2845  CB  ASN A 374     -21.071  -0.768  26.378  1.00  0.00           C  
ATOM   2846  CG  ASN A 374     -21.258  -0.046  25.048  1.00  0.00           C  
ATOM   2847  OD1 ASN A 374     -20.440   0.717  24.597  1.00  0.00           O  
ATOM   2848  ND2 ASN A 374     -22.367  -0.256  24.387  1.00  0.00           N  
ATOM   2849  N   GLY A 375     -19.677  -3.478  25.403  1.00  0.00           N  
ATOM   2850  CA  GLY A 375     -19.366  -4.427  24.343  1.00  0.00           C  
ATOM   2851  C   GLY A 375     -18.982  -5.801  24.869  1.00  0.00           C  
ATOM   2852  O   GLY A 375     -19.008  -6.064  26.072  1.00  0.00           O  
ATOM   2853  N   LYS A 376     -18.632  -6.691  23.934  1.00  0.00           N  
ATOM   2854  CA  LYS A 376     -18.209  -8.063  24.195  1.00  0.00           C  
ATOM   2855  C   LYS A 376     -16.821  -8.291  23.593  1.00  0.00           C  
ATOM   2856  O   LYS A 376     -16.544  -7.798  22.499  1.00  0.00           O  
ATOM   2857  CB  LYS A 376     -19.236  -9.051  23.610  1.00  0.00           C  
ATOM   2858  CG  LYS A 376     -20.654  -8.910  24.202  1.00  0.00           C  
ATOM   2859  CD  LYS A 376     -21.634  -9.815  23.436  1.00  0.00           C  
ATOM   2860  CE  LYS A 376     -23.080  -9.586  23.870  1.00  0.00           C  
ATOM   2861  NZ  LYS A 376     -24.034 -10.269  22.949  1.00  0.00           N  
ATOM   2862  N   SER A 377     -15.996  -9.062  24.290  1.00  0.00           N  
ATOM   2863  CA  SER A 377     -14.696  -9.532  23.806  1.00  0.00           C  
ATOM   2864  C   SER A 377     -14.836 -10.935  23.206  1.00  0.00           C  
ATOM   2865  O   SER A 377     -15.570 -11.769  23.740  1.00  0.00           O  
ATOM   2866  CB  SER A 377     -13.672  -9.509  24.952  1.00  0.00           C  
ATOM   2867  OG  SER A 377     -12.457 -10.069  24.537  1.00  0.00           O  
ATOM   2868  N   PHE A 378     -14.143 -11.188  22.112  1.00  0.00           N  
ATOM   2869  CA  PHE A 378     -14.070 -12.470  21.419  1.00  0.00           C  
ATOM   2870  C   PHE A 378     -12.612 -12.832  21.127  1.00  0.00           C  
ATOM   2871  O   PHE A 378     -11.756 -11.959  21.044  1.00  0.00           O  
ATOM   2872  CB  PHE A 378     -14.886 -12.410  20.123  1.00  0.00           C  
ATOM   2873  CG  PHE A 378     -16.358 -12.169  20.342  1.00  0.00           C  
ATOM   2874  CD1 PHE A 378     -17.231 -13.252  20.563  1.00  0.00           C  
ATOM   2875  CD2 PHE A 378     -16.863 -10.859  20.378  1.00  0.00           C  
ATOM   2876  CE1 PHE A 378     -18.582 -13.026  20.826  1.00  0.00           C  
ATOM   2877  CE2 PHE A 378     -18.219 -10.632  20.643  1.00  0.00           C  
ATOM   2878  CZ  PHE A 378     -19.083 -11.713  20.875  1.00  0.00           C  
ATOM   2879  N   ASP A 379     -12.334 -14.121  20.915  1.00  0.00           N  
ATOM   2880  CA  ASP A 379     -10.978 -14.611  20.639  1.00  0.00           C  
ATOM   2881  C   ASP A 379     -10.534 -14.374  19.184  1.00  0.00           C  
ATOM   2882  O   ASP A 379      -9.351 -14.464  18.865  1.00  0.00           O  
ATOM   2883  CB  ASP A 379     -10.880 -16.106  20.954  1.00  0.00           C  
ATOM   2884  CG  ASP A 379     -11.212 -16.486  22.395  1.00  0.00           C  
ATOM   2885  OD1 ASP A 379     -10.896 -15.686  23.309  1.00  0.00           O  
ATOM   2886  OD2 ASP A 379     -11.770 -17.592  22.566  1.00  0.00           O  
ATOM   2887  N   SER A 380     -11.480 -14.128  18.272  1.00  0.00           N  
ATOM   2888  CA  SER A 380     -11.199 -13.884  16.864  1.00  0.00           C  
ATOM   2889  C   SER A 380     -12.286 -13.053  16.181  1.00  0.00           C  
ATOM   2890  O   SER A 380     -13.443 -13.048  16.608  1.00  0.00           O  
ATOM   2891  CB  SER A 380     -11.016 -15.215  16.115  1.00  0.00           C  
ATOM   2892  OG  SER A 380     -12.233 -15.932  16.043  1.00  0.00           O  
ATOM   2893  N   VAL A 381     -11.934 -12.428  15.048  1.00  0.00           N  
ATOM   2894  CA  VAL A 381     -12.891 -11.712  14.189  1.00  0.00           C  
ATOM   2895  C   VAL A 381     -14.009 -12.645  13.715  1.00  0.00           C  
ATOM   2896  O   VAL A 381     -15.175 -12.255  13.716  1.00  0.00           O  
ATOM   2897  CB  VAL A 381     -12.183 -11.060  12.991  1.00  0.00           C  
ATOM   2898  CG1 VAL A 381     -13.170 -10.394  12.030  1.00  0.00           C  
ATOM   2899  CG2 VAL A 381     -11.194  -9.986  13.450  1.00  0.00           C  
ATOM   2900  N   ALA A 382     -13.682 -13.883  13.360  1.00  0.00           N  
ATOM   2901  CA  ALA A 382     -14.674 -14.872  12.935  1.00  0.00           C  
ATOM   2902  C   ALA A 382     -15.714 -15.158  14.029  1.00  0.00           C  
ATOM   2903  O   ALA A 382     -16.913 -15.204  13.748  1.00  0.00           O  
ATOM   2904  CB  ALA A 382     -13.938 -16.149  12.502  1.00  0.00           C  
ATOM   2905  N   GLN A 383     -15.286 -15.297  15.291  1.00  0.00           N  
ATOM   2906  CA  GLN A 383     -16.195 -15.498  16.418  1.00  0.00           C  
ATOM   2907  C   GLN A 383     -17.046 -14.251  16.707  1.00  0.00           C  
ATOM   2908  O   GLN A 383     -18.243 -14.378  16.968  1.00  0.00           O  
ATOM   2909  CB  GLN A 383     -15.413 -15.878  17.675  1.00  0.00           C  
ATOM   2910  CG  GLN A 383     -14.819 -17.290  17.643  1.00  0.00           C  
ATOM   2911  CD  GLN A 383     -14.067 -17.588  18.946  1.00  0.00           C  
ATOM   2912  OE1 GLN A 383     -14.106 -16.819  19.887  1.00  0.00           O  
ATOM   2913  NE2 GLN A 383     -13.376 -18.686  19.061  1.00  0.00           N  
ATOM   2914  N   ALA A 384     -16.448 -13.060  16.634  1.00  0.00           N  
ATOM   2915  CA  ALA A 384     -17.175 -11.808  16.794  1.00  0.00           C  
ATOM   2916  C   ALA A 384     -18.249 -11.633  15.712  1.00  0.00           C  
ATOM   2917  O   ALA A 384     -19.387 -11.263  16.014  1.00  0.00           O  
ATOM   2918  CB  ALA A 384     -16.170 -10.647  16.787  1.00  0.00           C  
ATOM   2919  N   TRP A 385     -17.909 -11.962  14.465  1.00  0.00           N  
ATOM   2920  CA  TRP A 385     -18.836 -11.975  13.333  1.00  0.00           C  
ATOM   2921  C   TRP A 385     -19.993 -12.940  13.553  1.00  0.00           C  
ATOM   2922  O   TRP A 385     -21.159 -12.556  13.418  1.00  0.00           O  
ATOM   2923  CB  TRP A 385     -18.063 -12.332  12.056  1.00  0.00           C  
ATOM   2924  CG  TRP A 385     -18.938 -12.689  10.890  1.00  0.00           C  
ATOM   2925  CD1 TRP A 385     -19.127 -13.931  10.397  1.00  0.00           C  
ATOM   2926  CD2 TRP A 385     -19.787 -11.798  10.111  1.00  0.00           C  
ATOM   2927  NE1 TRP A 385     -20.024 -13.874   9.338  1.00  0.00           N  
ATOM   2928  CE2 TRP A 385     -20.454 -12.586   9.134  1.00  0.00           C  
ATOM   2929  CE3 TRP A 385     -20.036 -10.413  10.133  1.00  0.00           C  
ATOM   2930  CZ2 TRP A 385     -21.352 -12.014   8.202  1.00  0.00           C  
ATOM   2931  CZ3 TRP A 385     -20.932  -9.841   9.205  1.00  0.00           C  
ATOM   2932  CH2 TRP A 385     -21.578 -10.641   8.255  1.00  0.00           C  
ATOM   2933  N   ASP A 386     -19.705 -14.179  13.946  1.00  0.00           N  
ATOM   2934  CA  ASP A 386     -20.735 -15.185  14.175  1.00  0.00           C  
ATOM   2935  C   ASP A 386     -21.686 -14.795  15.314  1.00  0.00           C  
ATOM   2936  O   ASP A 386     -22.899 -14.949  15.189  1.00  0.00           O  
ATOM   2937  CB  ASP A 386     -20.082 -16.546  14.464  1.00  0.00           C  
ATOM   2938  CG  ASP A 386     -19.596 -17.245  13.198  1.00  0.00           C  
ATOM   2939  OD1 ASP A 386     -20.094 -16.940  12.094  1.00  0.00           O  
ATOM   2940  OD2 ASP A 386     -18.807 -18.218  13.285  1.00  0.00           O  
ATOM   2941  N   ALA A 387     -21.146 -14.227  16.387  1.00  0.00           N  
ATOM   2942  CA  ALA A 387     -21.949 -13.735  17.499  1.00  0.00           C  
ATOM   2943  C   ALA A 387     -22.827 -12.545  17.094  1.00  0.00           C  
ATOM   2944  O   ALA A 387     -24.022 -12.545  17.389  1.00  0.00           O  
ATOM   2945  CB  ALA A 387     -21.007 -13.390  18.653  1.00  0.00           C  
ATOM   2946  N   ALA A 388     -22.274 -11.575  16.369  1.00  0.00           N  
ATOM   2947  CA  ALA A 388     -23.038 -10.426  15.893  1.00  0.00           C  
ATOM   2948  C   ALA A 388     -24.167 -10.837  14.945  1.00  0.00           C  
ATOM   2949  O   ALA A 388     -25.299 -10.376  15.091  1.00  0.00           O  
ATOM   2950  CB  ALA A 388     -22.086  -9.433  15.220  1.00  0.00           C  
ATOM   2951  N   MET A 389     -23.894 -11.759  14.014  1.00  0.00           N  
ATOM   2952  CA  MET A 389     -24.894 -12.283  13.085  1.00  0.00           C  
ATOM   2953  C   MET A 389     -25.962 -13.132  13.789  1.00  0.00           C  
ATOM   2954  O   MET A 389     -27.120 -13.120  13.367  1.00  0.00           O  
ATOM   2955  CB  MET A 389     -24.205 -13.083  11.971  1.00  0.00           C  
ATOM   2956  CG  MET A 389     -23.448 -12.190  10.990  1.00  0.00           C  
ATOM   2957  SD  MET A 389     -24.482 -11.014  10.046  1.00  0.00           S  
ATOM   2958  CE  MET A 389     -25.471 -12.143   9.045  1.00  0.00           C  
ATOM   2959  N   ALA A 390     -25.612 -13.837  14.863  1.00  0.00           N  
ATOM   2960  CA  ALA A 390     -26.566 -14.588  15.674  1.00  0.00           C  
ATOM   2961  C   ALA A 390     -27.479 -13.677  16.507  1.00  0.00           C  
ATOM   2962  O   ALA A 390     -28.664 -13.979  16.675  1.00  0.00           O  
ATOM   2963  CB  ALA A 390     -25.790 -15.565  16.557  1.00  0.00           C  
ATOM   2964  N   ASP A 391     -26.946 -12.552  17.008  1.00  0.00           N  
ATOM   2965  CA  ASP A 391     -27.690 -11.583  17.816  1.00  0.00           C  
ATOM   2966  C   ASP A 391     -28.523 -10.607  16.963  1.00  0.00           C  
ATOM   2967  O   ASP A 391     -29.490 -10.004  17.461  1.00  0.00           O  
ATOM   2968  CB  ASP A 391     -26.712 -10.806  18.721  1.00  0.00           C  
ATOM   2969  CG  ASP A 391     -26.162 -11.593  19.926  1.00  0.00           C  
ATOM   2970  OD1 ASP A 391     -26.716 -12.651  20.271  1.00  0.00           O  
ATOM   2971  OD2 ASP A 391     -25.247 -11.056  20.605  1.00  0.00           O  
ATOM   2972  N   ALA A 392     -28.148 -10.424  15.685  1.00  0.00           N  
ATOM   2973  CA  ALA A 392     -28.786  -9.492  14.775  1.00  0.00           C  
ATOM   2974  C   ALA A 392     -30.196  -9.944  14.384  1.00  0.00           C  
ATOM   2975  O   ALA A 392     -30.429 -11.076  13.946  1.00  0.00           O  
ATOM   2976  CB  ALA A 392     -27.913  -9.279  13.542  1.00  0.00           C  
ATOM   2977  N   LYS A 393     -31.137  -9.009  14.478  1.00  0.00           N  
ATOM   2978  CA  LYS A 393     -32.490  -9.157  13.940  1.00  0.00           C  
ATOM   2979  C   LYS A 393     -32.548  -8.606  12.514  1.00  0.00           C  
ATOM   2980  O   LYS A 393     -31.656  -7.891  12.077  1.00  0.00           O  
ATOM   2981  CB  LYS A 393     -33.485  -8.446  14.850  1.00  0.00           C  
ATOM   2982  CG  LYS A 393     -33.466  -9.012  16.272  1.00  0.00           C  
ATOM   2983  CD  LYS A 393     -34.463  -8.217  17.113  1.00  0.00           C  
ATOM   2984  CE  LYS A 393     -34.418  -8.697  18.551  1.00  0.00           C  
ATOM   2985  NZ  LYS A 393     -35.314  -7.857  19.375  1.00  0.00           N  
ATOM   2986  N   ALA A 394     -33.627  -8.901  11.802  1.00  0.00           N  
ATOM   2987  CA  ALA A 394     -33.806  -8.460  10.423  1.00  0.00           C  
ATOM   2988  C   ALA A 394     -33.743  -6.929  10.255  1.00  0.00           C  
ATOM   2989  O   ALA A 394     -33.284  -6.446   9.219  1.00  0.00           O  
ATOM   2990  CB  ALA A 394     -35.145  -9.018   9.920  1.00  0.00           C  
ATOM   2991  N   GLU A 395     -34.186  -6.169  11.252  1.00  0.00           N  
ATOM   2992  CA  GLU A 395     -34.156  -4.706  11.267  1.00  0.00           C  
ATOM   2993  C   GLU A 395     -32.800  -4.107  11.685  1.00  0.00           C  
ATOM   2994  O   GLU A 395     -32.602  -2.897  11.539  1.00  0.00           O  
ATOM   2995  CB  GLU A 395     -35.302  -4.173  12.158  1.00  0.00           C  
ATOM   2996  CG  GLU A 395     -35.216  -4.498  13.662  1.00  0.00           C  
ATOM   2997  CD  GLU A 395     -35.852  -5.831  14.106  1.00  0.00           C  
ATOM   2998  OE1 GLU A 395     -36.154  -5.960  15.320  1.00  0.00           O  
ATOM   2999  OE2 GLU A 395     -36.050  -6.729  13.264  1.00  0.00           O  
ATOM   3000  N   ASP A 396     -31.888  -4.933  12.208  1.00  0.00           N  
ATOM   3001  CA  ASP A 396     -30.581  -4.480  12.678  1.00  0.00           C  
ATOM   3002  C   ASP A 396     -29.586  -4.293  11.511  1.00  0.00           C  
ATOM   3003  O   ASP A 396     -29.798  -4.726  10.379  1.00  0.00           O  
ATOM   3004  CB  ASP A 396     -30.037  -5.437  13.759  1.00  0.00           C  
ATOM   3005  CG  ASP A 396     -30.807  -5.416  15.097  1.00  0.00           C  
ATOM   3006  OD1 ASP A 396     -31.395  -4.369  15.454  1.00  0.00           O  
ATOM   3007  OD2 ASP A 396     -30.744  -6.415  15.839  1.00  0.00           O  
ATOM   3008  N   THR A 397     -28.484  -3.647  11.809  1.00  0.00           N  
ATOM   3009  CA  THR A 397     -27.337  -3.514  10.910  1.00  0.00           C  
ATOM   3010  C   THR A 397     -26.095  -4.087  11.581  1.00  0.00           C  
ATOM   3011  O   THR A 397     -25.786  -3.718  12.704  1.00  0.00           O  
ATOM   3012  CB  THR A 397     -27.111  -2.046  10.513  1.00  0.00           C  
ATOM   3013  OG1 THR A 397     -28.252  -1.547   9.838  1.00  0.00           O  
ATOM   3014  CG2 THR A 397     -25.925  -1.847   9.582  1.00  0.00           C  
ATOM   3015  N   VAL A 398     -25.367  -4.953  10.881  1.00  0.00           N  
ATOM   3016  CA  VAL A 398     -24.039  -5.412  11.294  1.00  0.00           C  
ATOM   3017  C   VAL A 398     -22.990  -4.647  10.495  1.00  0.00           C  
ATOM   3018  O   VAL A 398     -22.915  -4.777   9.274  1.00  0.00           O  
ATOM   3019  CB  VAL A 398     -23.882  -6.939  11.152  1.00  0.00           C  
ATOM   3020  CG1 VAL A 398     -22.507  -7.390  11.641  1.00  0.00           C  
ATOM   3021  CG2 VAL A 398     -24.941  -7.677  11.978  1.00  0.00           C  
ATOM   3022  N   LEU A 399     -22.192  -3.830  11.179  1.00  0.00           N  
ATOM   3023  CA  LEU A 399     -21.087  -3.082  10.604  1.00  0.00           C  
ATOM   3024  C   LEU A 399     -19.773  -3.799  10.927  1.00  0.00           C  
ATOM   3025  O   LEU A 399     -19.430  -3.942  12.088  1.00  0.00           O  
ATOM   3026  CB  LEU A 399     -21.128  -1.646  11.156  1.00  0.00           C  
ATOM   3027  CG  LEU A 399     -19.929  -0.767  10.737  1.00  0.00           C  
ATOM   3028  CD1 LEU A 399     -19.896  -0.533   9.233  1.00  0.00           C  
ATOM   3029  CD2 LEU A 399     -20.012   0.586  11.441  1.00  0.00           C  
ATOM   3030  N   VAL A 400     -19.028  -4.213   9.912  1.00  0.00           N  
ATOM   3031  CA  VAL A 400     -17.672  -4.754  10.068  1.00  0.00           C  
ATOM   3032  C   VAL A 400     -16.682  -3.653   9.702  1.00  0.00           C  
ATOM   3033  O   VAL A 400     -16.690  -3.183   8.569  1.00  0.00           O  
ATOM   3034  CB  VAL A 400     -17.445  -6.007   9.207  1.00  0.00           C  
ATOM   3035  CG1 VAL A 400     -16.058  -6.596   9.462  1.00  0.00           C  
ATOM   3036  CG2 VAL A 400     -18.494  -7.084   9.496  1.00  0.00           C  
ATOM   3037  N   CYS A 401     -15.850  -3.232  10.652  1.00  0.00           N  
ATOM   3038  CA  CYS A 401     -14.947  -2.098  10.464  1.00  0.00           C  
ATOM   3039  C   CYS A 401     -13.688  -2.168  11.342  1.00  0.00           C  
ATOM   3040  O   CYS A 401     -13.461  -3.148  12.055  1.00  0.00           O  
ATOM   3041  CB  CYS A 401     -15.744  -0.796  10.687  1.00  0.00           C  
ATOM   3042  SG  CYS A 401     -16.304  -0.653  12.418  1.00  0.00           S  
ATOM   3043  N   GLY A 402     -12.867  -1.127  11.273  1.00  0.00           N  
ATOM   3044  CA  GLY A 402     -11.696  -0.904  12.119  1.00  0.00           C  
ATOM   3045  C   GLY A 402     -10.355  -1.203  11.451  1.00  0.00           C  
ATOM   3046  O   GLY A 402      -9.348  -0.603  11.810  1.00  0.00           O  
ATOM   3047  N   SER A 403     -10.337  -2.105  10.463  1.00  0.00           N  
ATOM   3048  CA  SER A 403      -9.122  -2.417   9.702  1.00  0.00           C  
ATOM   3049  C   SER A 403      -9.448  -3.129   8.389  1.00  0.00           C  
ATOM   3050  O   SER A 403     -10.480  -3.787   8.259  1.00  0.00           O  
ATOM   3051  CB  SER A 403      -8.215  -3.314  10.563  1.00  0.00           C  
ATOM   3052  OG  SER A 403      -7.015  -3.629   9.887  1.00  0.00           O  
ATOM   3053  N   PHE A 404      -8.516  -3.050   7.424  1.00  0.00           N  
ATOM   3054  CA  PHE A 404      -8.517  -3.933   6.255  1.00  0.00           C  
ATOM   3055  C   PHE A 404      -8.515  -5.412   6.672  1.00  0.00           C  
ATOM   3056  O   PHE A 404      -9.279  -6.198   6.117  1.00  0.00           O  
ATOM   3057  CB  PHE A 404      -7.295  -3.639   5.375  1.00  0.00           C  
ATOM   3058  CG  PHE A 404      -7.470  -2.450   4.447  1.00  0.00           C  
ATOM   3059  CD1 PHE A 404      -7.911  -2.659   3.132  1.00  0.00           C  
ATOM   3060  CD2 PHE A 404      -7.192  -1.147   4.882  1.00  0.00           C  
ATOM   3061  CE1 PHE A 404      -8.073  -1.576   2.259  1.00  0.00           C  
ATOM   3062  CE2 PHE A 404      -7.356  -0.059   4.024  1.00  0.00           C  
ATOM   3063  CZ  PHE A 404      -7.802  -0.267   2.704  1.00  0.00           C  
ATOM   3064  N   HIS A 405      -7.738  -5.773   7.698  1.00  0.00           N  
ATOM   3065  CA  HIS A 405      -7.670  -7.143   8.205  1.00  0.00           C  
ATOM   3066  C   HIS A 405      -9.011  -7.625   8.772  1.00  0.00           C  
ATOM   3067  O   HIS A 405      -9.423  -8.746   8.493  1.00  0.00           O  
ATOM   3068  CB  HIS A 405      -6.580  -7.247   9.280  1.00  0.00           C  
ATOM   3069  CG  HIS A 405      -5.209  -6.951   8.756  1.00  0.00           C  
ATOM   3070  ND1 HIS A 405      -4.468  -7.758   7.914  1.00  0.00           N  
ATOM   3071  CD2 HIS A 405      -4.445  -5.835   9.013  1.00  0.00           C  
ATOM   3072  CE1 HIS A 405      -3.302  -7.143   7.672  1.00  0.00           C  
ATOM   3073  NE2 HIS A 405      -3.258  -5.977   8.321  1.00  0.00           N  
ATOM   3074  N   THR A 406      -9.722  -6.775   9.503  1.00  0.00           N  
ATOM   3075  CA  THR A 406     -11.039  -7.125  10.060  1.00  0.00           C  
ATOM   3076  C   THR A 406     -12.042  -7.444   8.950  1.00  0.00           C  
ATOM   3077  O   THR A 406     -12.738  -8.452   9.014  1.00  0.00           O  
ATOM   3078  CB  THR A 406     -11.588  -5.978  10.923  1.00  0.00           C  
ATOM   3079  OG1 THR A 406     -10.611  -5.531  11.825  1.00  0.00           O  
ATOM   3080  CG2 THR A 406     -12.802  -6.400  11.749  1.00  0.00           C  
ATOM   3081  N   VAL A 407     -12.088  -6.608   7.913  1.00  0.00           N  
ATOM   3082  CA  VAL A 407     -12.972  -6.823   6.765  1.00  0.00           C  
ATOM   3083  C   VAL A 407     -12.549  -8.069   5.981  1.00  0.00           C  
ATOM   3084  O   VAL A 407     -13.405  -8.897   5.662  1.00  0.00           O  
ATOM   3085  CB  VAL A 407     -13.022  -5.579   5.864  1.00  0.00           C  
ATOM   3086  CG1 VAL A 407     -13.826  -5.810   4.585  1.00  0.00           C  
ATOM   3087  CG2 VAL A 407     -13.673  -4.411   6.622  1.00  0.00           C  
ATOM   3088  N   ALA A 408     -11.247  -8.246   5.719  1.00  0.00           N  
ATOM   3089  CA  ALA A 408     -10.714  -9.393   5.000  1.00  0.00           C  
ATOM   3090  C   ALA A 408     -11.069 -10.720   5.690  1.00  0.00           C  
ATOM   3091  O   ALA A 408     -11.614 -11.611   5.039  1.00  0.00           O  
ATOM   3092  CB  ALA A 408      -9.200  -9.227   4.832  1.00  0.00           C  
ATOM   3093  N   HIS A 409     -10.895 -10.827   7.018  1.00  0.00           N  
ATOM   3094  CA  HIS A 409     -11.267 -12.029   7.769  1.00  0.00           C  
ATOM   3095  C   HIS A 409     -12.750 -12.389   7.626  1.00  0.00           C  
ATOM   3096  O   HIS A 409     -13.089 -13.560   7.446  1.00  0.00           O  
ATOM   3097  CB  HIS A 409     -10.938 -11.840   9.253  1.00  0.00           C  
ATOM   3098  CG  HIS A 409      -9.509 -12.102   9.594  1.00  0.00           C  
ATOM   3099  ND1 HIS A 409      -8.805 -13.273   9.341  1.00  0.00           N  
ATOM   3100  CD2 HIS A 409      -8.655 -11.273  10.283  1.00  0.00           C  
ATOM   3101  CE1 HIS A 409      -7.571 -13.142   9.858  1.00  0.00           C  
ATOM   3102  NE2 HIS A 409      -7.453 -11.945  10.435  1.00  0.00           N  
ATOM   3103  N   VAL A 410     -13.652 -11.413   7.677  1.00  0.00           N  
ATOM   3104  CA  VAL A 410     -15.083 -11.690   7.502  1.00  0.00           C  
ATOM   3105  C   VAL A 410     -15.399 -12.110   6.064  1.00  0.00           C  
ATOM   3106  O   VAL A 410     -16.175 -13.047   5.858  1.00  0.00           O  
ATOM   3107  CB  VAL A 410     -15.948 -10.498   7.949  1.00  0.00           C  
ATOM   3108  CG1 VAL A 410     -17.434 -10.754   7.672  1.00  0.00           C  
ATOM   3109  CG2 VAL A 410     -15.790 -10.261   9.451  1.00  0.00           C  
ATOM   3110  N   MET A 411     -14.775 -11.473   5.069  1.00  0.00           N  
ATOM   3111  CA  MET A 411     -14.925 -11.863   3.662  1.00  0.00           C  
ATOM   3112  C   MET A 411     -14.449 -13.300   3.419  1.00  0.00           C  
ATOM   3113  O   MET A 411     -15.173 -14.077   2.800  1.00  0.00           O  
ATOM   3114  CB  MET A 411     -14.176 -10.880   2.753  1.00  0.00           C  
ATOM   3115  CG  MET A 411     -14.866  -9.514   2.684  1.00  0.00           C  
ATOM   3116  SD  MET A 411     -14.015  -8.261   1.684  1.00  0.00           S  
ATOM   3117  CE  MET A 411     -14.191  -8.975   0.030  1.00  0.00           C  
ATOM   3118  N   GLU A 412     -13.293 -13.687   3.975  1.00  0.00           N  
ATOM   3119  CA  GLU A 412     -12.758 -15.049   3.892  1.00  0.00           C  
ATOM   3120  C   GLU A 412     -13.703 -16.073   4.528  1.00  0.00           C  
ATOM   3121  O   GLU A 412     -13.977 -17.123   3.934  1.00  0.00           O  
ATOM   3122  CB  GLU A 412     -11.403 -15.123   4.600  1.00  0.00           C  
ATOM   3123  CG  GLU A 412     -10.286 -14.453   3.801  1.00  0.00           C  
ATOM   3124  CD  GLU A 412      -8.933 -14.481   4.533  1.00  0.00           C  
ATOM   3125  OE1 GLU A 412      -7.936 -14.068   3.902  1.00  0.00           O  
ATOM   3126  OE2 GLU A 412      -8.895 -14.927   5.708  1.00  0.00           O  
ATOM   3127  N   VAL A 413     -14.266 -15.769   5.697  1.00  0.00           N  
ATOM   3128  CA  VAL A 413     -15.241 -16.652   6.364  1.00  0.00           C  
ATOM   3129  C   VAL A 413     -16.492 -16.844   5.498  1.00  0.00           C  
ATOM   3130  O   VAL A 413     -16.990 -17.972   5.369  1.00  0.00           O  
ATOM   3131  CB  VAL A 413     -15.603 -16.102   7.755  1.00  0.00           C  
ATOM   3132  CG1 VAL A 413     -16.804 -16.816   8.377  1.00  0.00           C  
ATOM   3133  CG2 VAL A 413     -14.433 -16.280   8.728  1.00  0.00           C  
ATOM   3134  N   ILE A 414     -17.005 -15.783   4.894  1.00  0.00           N  
ATOM   3135  CA  ILE A 414     -18.180 -15.857   4.015  1.00  0.00           C  
ATOM   3136  C   ILE A 414     -17.870 -16.687   2.762  1.00  0.00           C  
ATOM   3137  O   ILE A 414     -18.672 -17.559   2.395  1.00  0.00           O  
ATOM   3138  CB  ILE A 414     -18.684 -14.441   3.668  1.00  0.00           C  
ATOM   3139  CG1 ILE A 414     -19.298 -13.784   4.928  1.00  0.00           C  
ATOM   3140  CG2 ILE A 414     -19.716 -14.474   2.531  1.00  0.00           C  
ATOM   3141  CD1 ILE A 414     -19.585 -12.274   4.764  1.00  0.00           C  
ATOM   3142  N   ASP A 415     -16.710 -16.471   2.133  1.00  0.00           N  
ATOM   3143  CA  ASP A 415     -16.300 -17.188   0.925  1.00  0.00           C  
ATOM   3144  C   ASP A 415     -16.035 -18.678   1.203  1.00  0.00           C  
ATOM   3145  O   ASP A 415     -16.487 -19.544   0.444  1.00  0.00           O  
ATOM   3146  CB  ASP A 415     -15.069 -16.502   0.297  1.00  0.00           C  
ATOM   3147  CG  ASP A 415     -15.411 -15.263  -0.548  1.00  0.00           C  
ATOM   3148  OD1 ASP A 415     -16.615 -15.040  -0.815  1.00  0.00           O  
ATOM   3149  OD2 ASP A 415     -14.464 -14.603  -1.023  1.00  0.00           O  
ATOM   3150  N   ALA A 416     -15.408 -19.018   2.332  1.00  0.00           N  
ATOM   3151  CA  ALA A 416     -15.200 -20.402   2.765  1.00  0.00           C  
ATOM   3152  C   ALA A 416     -16.525 -21.136   2.999  1.00  0.00           C  
ATOM   3153  O   ALA A 416     -16.700 -22.287   2.585  1.00  0.00           O  
ATOM   3154  CB  ALA A 416     -14.325 -20.396   4.026  1.00  0.00           C  
ATOM   3155  N   ARG A 417     -17.509 -20.471   3.610  1.00  0.00           N  
ATOM   3156  CA  ARG A 417     -18.841 -21.064   3.841  1.00  0.00           C  
ATOM   3157  C   ARG A 417     -19.645 -21.230   2.550  1.00  0.00           C  
ATOM   3158  O   ARG A 417     -20.409 -22.188   2.433  1.00  0.00           O  
ATOM   3159  CB  ARG A 417     -19.620 -20.215   4.857  1.00  0.00           C  
ATOM   3160  CG  ARG A 417     -19.035 -20.380   6.267  1.00  0.00           C  
ATOM   3161  CD  ARG A 417     -19.722 -19.419   7.246  1.00  0.00           C  
ATOM   3162  NE  ARG A 417     -19.095 -19.527   8.571  1.00  0.00           N  
ATOM   3163  CZ  ARG A 417     -19.380 -18.826   9.654  1.00  0.00           C  
ATOM   3164  NH1 ARG A 417     -20.342 -17.947   9.713  1.00  0.00           N  
ATOM   3165  NH2 ARG A 417     -18.679 -19.007  10.721  1.00  0.00           N  
ATOM   3166  N   ARG A 418     -19.491 -20.337   1.586  1.00  0.00           N  
ATOM   3167  CA  ARG A 418     -20.147 -20.454   0.280  1.00  0.00           C  
ATOM   3168  C   ARG A 418     -19.559 -21.571  -0.580  1.00  0.00           C  
ATOM   3169  O   ARG A 418     -20.309 -22.257  -1.273  1.00  0.00           O  
ATOM   3170  CB  ARG A 418     -20.047 -19.127  -0.483  1.00  0.00           C  
ATOM   3171  CG  ARG A 418     -21.053 -18.092   0.037  1.00  0.00           C  
ATOM   3172  CD  ARG A 418     -20.865 -16.785  -0.733  1.00  0.00           C  
ATOM   3173  NE  ARG A 418     -21.852 -15.765  -0.346  1.00  0.00           N  
ATOM   3174  CZ  ARG A 418     -21.922 -14.537  -0.826  1.00  0.00           C  
ATOM   3175  NH1 ARG A 418     -21.083 -14.119  -1.744  1.00  0.00           N  
ATOM   3176  NH2 ARG A 418     -22.825 -13.707  -0.392  1.00  0.00           N  
ATOM   3177  N   SER A 419     -18.234 -21.736  -0.553  1.00  0.00           N  
ATOM   3178  CA  SER A 419     -17.537 -22.768  -1.327  1.00  0.00           C  
ATOM   3179  C   SER A 419     -17.699 -24.161  -0.714  1.00  0.00           C  
ATOM   3180  O   SER A 419     -17.932 -25.120  -1.456  1.00  0.00           O  
ATOM   3181  CB  SER A 419     -16.061 -22.413  -1.500  1.00  0.00           C  
ATOM   3182  OG  SER A 419     -15.473 -22.091  -0.266  1.00  0.00           O  
ATOM   3183  N   GLY A 420     -17.670 -24.276   0.617  1.00  0.00           N  
ATOM   3184  CA  GLY A 420     -17.897 -25.542   1.331  1.00  0.00           C  
ATOM   3185  C   GLY A 420     -19.349 -26.032   1.319  1.00  0.00           C  
ATOM   3186  O   GLY A 420     -19.610 -27.190   1.662  1.00  0.00           O  
ATOM   3187  N   GLY A 421     -20.297 -25.171   0.939  1.00  0.00           N  
ATOM   3188  CA  GLY A 421     -21.716 -25.514   0.817  1.00  0.00           C  
ATOM   3189  C   GLY A 421     -22.137 -26.035  -0.567  1.00  0.00           C  
ATOM   3190  O   GLY A 421     -23.327 -26.247  -0.785  1.00  0.00           O  
ATOM   3191  N   LYS A 422     -21.189 -26.214  -1.497  1.00  0.00           N  
ATOM   3192  CA  LYS A 422     -21.408 -26.863  -2.797  1.00  0.00           C  
ATOM   3193  C   LYS A 422     -20.845 -28.269  -2.840  1.00  0.00           C  
ATOM   3194  O   LYS A 422     -19.739 -28.481  -2.293  1.00  0.00           O  
ATOM   3195  CB  LYS A 422     -20.821 -26.047  -3.948  1.00  0.00           C  
ATOM   3196  CG  LYS A 422     -21.775 -24.945  -4.420  1.00  0.00           C  
ATOM   3197  CD  LYS A 422     -21.220 -24.347  -5.719  1.00  0.00           C  
ATOM   3198  CE  LYS A 422     -22.183 -23.300  -6.262  1.00  0.00           C  
ATOM   3199  NZ  LYS A 422     -21.671 -22.740  -7.541  1.00  0.00           N  
ATOM   3200  OXT LYS A 422     -21.542 -29.115  -3.471  1.00  0.00           O  
ATOM   3201  N   MET B   1      32.139   5.331   3.576  1.00  0.00           N  
ATOM   3202  CA  MET B   1      30.838   5.903   3.199  1.00  0.00           C  
ATOM   3203  C   MET B   1      29.927   5.912   4.414  1.00  0.00           C  
ATOM   3204  O   MET B   1      30.025   5.002   5.231  1.00  0.00           O  
ATOM   3205  CB  MET B   1      30.237   5.082   2.046  1.00  0.00           C  
ATOM   3206  CG  MET B   1      28.873   5.582   1.588  1.00  0.00           C  
ATOM   3207  SD  MET B   1      28.300   4.763   0.078  1.00  0.00           S  
ATOM   3208  CE  MET B   1      28.032   3.083   0.655  1.00  0.00           C  
ATOM   3209  N   ILE B   2      29.094   6.930   4.549  1.00  0.00           N  
ATOM   3210  CA  ILE B   2      28.030   6.983   5.562  1.00  0.00           C  
ATOM   3211  C   ILE B   2      26.708   6.738   4.847  1.00  0.00           C  
ATOM   3212  O   ILE B   2      26.431   7.375   3.833  1.00  0.00           O  
ATOM   3213  CB  ILE B   2      28.048   8.319   6.323  1.00  0.00           C  
ATOM   3214  CG1 ILE B   2      29.351   8.439   7.137  1.00  0.00           C  
ATOM   3215  CG2 ILE B   2      26.820   8.437   7.250  1.00  0.00           C  
ATOM   3216  CD1 ILE B   2      29.584   9.828   7.747  1.00  0.00           C  
ATOM   3217  N   SER B   3      25.911   5.843   5.398  1.00  0.00           N  
ATOM   3218  CA  SER B   3      24.577   5.531   4.906  1.00  0.00           C  
ATOM   3219  C   SER B   3      23.563   5.672   6.038  1.00  0.00           C  
ATOM   3220  O   SER B   3      23.850   5.298   7.173  1.00  0.00           O  
ATOM   3221  CB  SER B   3      24.525   4.119   4.327  1.00  0.00           C  
ATOM   3222  OG  SER B   3      25.500   3.963   3.305  1.00  0.00           O  
ATOM   3223  N   LEU B   4      22.384   6.203   5.741  1.00  0.00           N  
ATOM   3224  CA  LEU B   4      21.250   6.179   6.659  1.00  0.00           C  
ATOM   3225  C   LEU B   4      20.346   5.013   6.274  1.00  0.00           C  
ATOM   3226  O   LEU B   4      20.163   4.744   5.092  1.00  0.00           O  
ATOM   3227  CB  LEU B   4      20.493   7.516   6.630  1.00  0.00           C  
ATOM   3228  CG  LEU B   4      21.128   8.659   7.457  1.00  0.00           C  
ATOM   3229  CD1 LEU B   4      22.533   9.049   7.004  1.00  0.00           C  
ATOM   3230  CD2 LEU B   4      20.265   9.912   7.358  1.00  0.00           C  
ATOM   3231  N   ILE B   5      19.781   4.323   7.265  1.00  0.00           N  
ATOM   3232  CA  ILE B   5      18.731   3.323   7.043  1.00  0.00           C  
ATOM   3233  C   ILE B   5      17.545   3.645   7.944  1.00  0.00           C  
ATOM   3234  O   ILE B   5      17.714   3.776   9.155  1.00  0.00           O  
ATOM   3235  CB  ILE B   5      19.257   1.885   7.177  1.00  0.00           C  
ATOM   3236  CG1 ILE B   5      18.167   0.867   6.783  1.00  0.00           C  
ATOM   3237  CG2 ILE B   5      19.830   1.589   8.571  1.00  0.00           C  
ATOM   3238  CD1 ILE B   5      18.702  -0.544   6.550  1.00  0.00           C  
ATOM   3239  N   ALA B   6      16.362   3.793   7.354  1.00  0.00           N  
ATOM   3240  CA  ALA B   6      15.152   4.178   8.049  1.00  0.00           C  
ATOM   3241  C   ALA B   6      13.925   3.489   7.430  1.00  0.00           C  
ATOM   3242  O   ALA B   6      13.899   3.220   6.232  1.00  0.00           O  
ATOM   3243  CB  ALA B   6      15.014   5.703   7.993  1.00  0.00           C  
ATOM   3244  N   ALA B   7      12.931   3.242   8.272  1.00  0.00           N  
ATOM   3245  CA  ALA B   7      11.591   2.914   7.814  1.00  0.00           C  
ATOM   3246  C   ALA B   7      10.722   4.162   7.983  1.00  0.00           C  
ATOM   3247  O   ALA B   7      10.738   4.774   9.050  1.00  0.00           O  
ATOM   3248  CB  ALA B   7      11.085   1.706   8.610  1.00  0.00           C  
ATOM   3249  N   LEU B   8      10.016   4.543   6.933  1.00  0.00           N  
ATOM   3250  CA  LEU B   8       9.208   5.752   6.853  1.00  0.00           C  
ATOM   3251  C   LEU B   8       7.754   5.355   6.595  1.00  0.00           C  
ATOM   3252  O   LEU B   8       7.478   4.678   5.607  1.00  0.00           O  
ATOM   3253  CB  LEU B   8       9.707   6.675   5.721  1.00  0.00           C  
ATOM   3254  CG  LEU B   8      11.085   7.339   5.937  1.00  0.00           C  
ATOM   3255  CD1 LEU B   8      12.256   6.380   5.778  1.00  0.00           C  
ATOM   3256  CD2 LEU B   8      11.283   8.447   4.904  1.00  0.00           C  
ATOM   3257  N   ALA B   9       6.850   5.773   7.459  1.00  0.00           N  
ATOM   3258  CA  ALA B   9       5.436   5.737   7.138  1.00  0.00           C  
ATOM   3259  C   ALA B   9       5.070   6.866   6.157  1.00  0.00           C  
ATOM   3260  O   ALA B   9       5.937   7.627   5.706  1.00  0.00           O  
ATOM   3261  CB  ALA B   9       4.640   5.793   8.446  1.00  0.00           C  
ATOM   3262  N   VAL B  10       3.794   6.976   5.836  1.00  0.00           N  
ATOM   3263  CA  VAL B  10       3.256   8.161   5.159  1.00  0.00           C  
ATOM   3264  C   VAL B  10       3.695   9.412   5.936  1.00  0.00           C  
ATOM   3265  O   VAL B  10       3.826   9.377   7.155  1.00  0.00           O  
ATOM   3266  CB  VAL B  10       1.723   8.059   5.028  1.00  0.00           C  
ATOM   3267  CG1 VAL B  10       1.103   9.299   4.384  1.00  0.00           C  
ATOM   3268  CG2 VAL B  10       1.347   6.865   4.144  1.00  0.00           C  
ATOM   3269  N   ASP B  11       3.996  10.473   5.194  1.00  0.00           N  
ATOM   3270  CA  ASP B  11       4.493  11.756   5.711  1.00  0.00           C  
ATOM   3271  C   ASP B  11       5.836  11.651   6.470  1.00  0.00           C  
ATOM   3272  O   ASP B  11       6.134  12.400   7.386  1.00  0.00           O  
ATOM   3273  CB  ASP B  11       3.364  12.494   6.450  1.00  0.00           C  
ATOM   3274  CG  ASP B  11       2.114  12.660   5.570  1.00  0.00           C  
ATOM   3275  OD1 ASP B  11       2.272  12.904   4.350  1.00  0.00           O  
ATOM   3276  OD2 ASP B  11       0.987  12.490   6.084  1.00  0.00           O  
ATOM   3277  N   ARG B  12       6.673  10.701   6.063  1.00  0.00           N  
ATOM   3278  CA  ARG B  12       8.024  10.451   6.596  1.00  0.00           C  
ATOM   3279  C   ARG B  12       8.083  10.186   8.103  1.00  0.00           C  
ATOM   3280  O   ARG B  12       9.151  10.294   8.699  1.00  0.00           O  
ATOM   3281  CB  ARG B  12       9.004  11.570   6.192  1.00  0.00           C  
ATOM   3282  CG  ARG B  12       9.149  11.708   4.677  1.00  0.00           C  
ATOM   3283  CD  ARG B  12      10.139  12.824   4.357  1.00  0.00           C  
ATOM   3284  NE  ARG B  12       9.580  14.105   4.786  1.00  0.00           N  
ATOM   3285  CZ  ARG B  12      10.201  15.248   4.819  1.00  0.00           C  
ATOM   3286  NH1 ARG B  12      11.437  15.376   4.451  1.00  0.00           N  
ATOM   3287  NH2 ARG B  12       9.573  16.315   5.205  1.00  0.00           N  
ATOM   3288  N   VAL B  13       6.989   9.788   8.717  1.00  0.00           N  
ATOM   3289  CA  VAL B  13       6.970   9.373  10.117  1.00  0.00           C  
ATOM   3290  C   VAL B  13       7.880   8.160  10.294  1.00  0.00           C  
ATOM   3291  O   VAL B  13       7.727   7.151   9.615  1.00  0.00           O  
ATOM   3292  CB  VAL B  13       5.536   9.067  10.588  1.00  0.00           C  
ATOM   3293  CG1 VAL B  13       5.523   8.555  12.026  1.00  0.00           C  
ATOM   3294  CG2 VAL B  13       4.665  10.325  10.532  1.00  0.00           C  
ATOM   3295  N   ILE B  14       8.839   8.248  11.204  1.00  0.00           N  
ATOM   3296  CA  ILE B  14       9.797   7.174  11.498  1.00  0.00           C  
ATOM   3297  C   ILE B  14       9.591   6.525  12.868  1.00  0.00           C  
ATOM   3298  O   ILE B  14      10.242   5.525  13.190  1.00  0.00           O  
ATOM   3299  CB  ILE B  14      11.249   7.649  11.325  1.00  0.00           C  
ATOM   3300  CG1 ILE B  14      11.586   8.852  12.230  1.00  0.00           C  
ATOM   3301  CG2 ILE B  14      11.523   7.960   9.847  1.00  0.00           C  
ATOM   3302  CD1 ILE B  14      13.072   9.213  12.248  1.00  0.00           C  
ATOM   3303  N   GLY B  15       8.701   7.074  13.687  1.00  0.00           N  
ATOM   3304  CA  GLY B  15       8.381   6.521  14.995  1.00  0.00           C  
ATOM   3305  C   GLY B  15       7.513   7.460  15.825  1.00  0.00           C  
ATOM   3306  O   GLY B  15       7.433   8.654  15.556  1.00  0.00           O  
ATOM   3307  N   MET B  16       6.909   6.894  16.864  1.00  0.00           N  
ATOM   3308  CA  MET B  16       6.146   7.607  17.876  1.00  0.00           C  
ATOM   3309  C   MET B  16       6.562   7.077  19.248  1.00  0.00           C  
ATOM   3310  O   MET B  16       6.661   5.859  19.428  1.00  0.00           O  
ATOM   3311  CB  MET B  16       4.655   7.410  17.616  1.00  0.00           C  
ATOM   3312  CG  MET B  16       3.785   8.329  18.470  1.00  0.00           C  
ATOM   3313  SD  MET B  16       2.025   8.073  18.178  1.00  0.00           S  
ATOM   3314  CE  MET B  16       1.332   9.428  19.138  1.00  0.00           C  
ATOM   3315  N   GLU B  17       6.865   7.953  20.174  1.00  0.00           N  
ATOM   3316  CA  GLU B  17       7.276   7.594  21.545  1.00  0.00           C  
ATOM   3317  C   GLU B  17       8.382   6.516  21.614  1.00  0.00           C  
ATOM   3318  O   GLU B  17       8.379   5.634  22.468  1.00  0.00           O  
ATOM   3319  CB  GLU B  17       6.060   7.243  22.413  1.00  0.00           C  
ATOM   3320  CG  GLU B  17       5.046   8.391  22.544  1.00  0.00           C  
ATOM   3321  CD  GLU B  17       3.983   8.106  23.613  1.00  0.00           C  
ATOM   3322  OE1 GLU B  17       3.334   9.072  24.058  1.00  0.00           O  
ATOM   3323  OE2 GLU B  17       3.849   6.930  24.038  1.00  0.00           O  
ATOM   3324  N   ASN B  18       9.364   6.585  20.708  1.00  0.00           N  
ATOM   3325  CA  ASN B  18      10.468   5.618  20.585  1.00  0.00           C  
ATOM   3326  C   ASN B  18      10.078   4.200  20.130  1.00  0.00           C  
ATOM   3327  O   ASN B  18      10.932   3.310  20.144  1.00  0.00           O  
ATOM   3328  CB  ASN B  18      11.324   5.583  21.867  1.00  0.00           C  
ATOM   3329  CG  ASN B  18      11.762   6.946  22.354  1.00  0.00           C  
ATOM   3330  OD1 ASN B  18      12.221   7.783  21.609  1.00  0.00           O  
ATOM   3331  ND2 ASN B  18      11.662   7.185  23.641  1.00  0.00           N  
ATOM   3332  N   ALA B  19       8.846   3.979  19.695  1.00  0.00           N  
ATOM   3333  CA  ALA B  19       8.418   2.731  19.076  1.00  0.00           C  
ATOM   3334  C   ALA B  19       8.274   2.902  17.554  1.00  0.00           C  
ATOM   3335  O   ALA B  19       7.860   3.944  17.062  1.00  0.00           O  
ATOM   3336  CB  ALA B  19       7.132   2.250  19.754  1.00  0.00           C  
ATOM   3337  N   MET B  20       8.591   1.836  16.809  1.00  0.00           N  
ATOM   3338  CA  MET B  20       8.090   1.715  15.445  1.00  0.00           C  
ATOM   3339  C   MET B  20       6.659   1.185  15.530  1.00  0.00           C  
ATOM   3340  O   MET B  20       6.461   0.085  16.050  1.00  0.00           O  
ATOM   3341  CB  MET B  20       8.966   0.791  14.589  1.00  0.00           C  
ATOM   3342  CG  MET B  20      10.336   1.418  14.289  1.00  0.00           C  
ATOM   3343  SD  MET B  20      11.322   0.546  13.033  1.00  0.00           S  
ATOM   3344  CE  MET B  20      11.522  -1.073  13.793  1.00  0.00           C  
ATOM   3345  N   PRO B  21       5.667   1.941  15.054  1.00  0.00           N  
ATOM   3346  CA  PRO B  21       4.267   1.565  15.252  1.00  0.00           C  
ATOM   3347  C   PRO B  21       3.853   0.346  14.411  1.00  0.00           C  
ATOM   3348  O   PRO B  21       2.907  -0.353  14.764  1.00  0.00           O  
ATOM   3349  CB  PRO B  21       3.474   2.838  14.920  1.00  0.00           C  
ATOM   3350  CG  PRO B  21       4.381   3.630  13.997  1.00  0.00           C  
ATOM   3351  CD  PRO B  21       5.785   3.261  14.456  1.00  0.00           C  
ATOM   3352  N   TRP B  22       4.587   0.011  13.359  1.00  0.00           N  
ATOM   3353  CA  TRP B  22       4.304  -1.122  12.485  1.00  0.00           C  
ATOM   3354  C   TRP B  22       5.062  -2.402  12.863  1.00  0.00           C  
ATOM   3355  O   TRP B  22       6.121  -2.384  13.492  1.00  0.00           O  
ATOM   3356  CB  TRP B  22       4.609  -0.741  11.037  1.00  0.00           C  
ATOM   3357  CG  TRP B  22       5.942  -0.095  10.854  1.00  0.00           C  
ATOM   3358  CD1 TRP B  22       7.138  -0.713  10.811  1.00  0.00           C  
ATOM   3359  CD2 TRP B  22       6.217   1.339  10.777  1.00  0.00           C  
ATOM   3360  NE1 TRP B  22       8.153   0.236  10.714  1.00  0.00           N  
ATOM   3361  CE2 TRP B  22       7.622   1.506  10.688  1.00  0.00           C  
ATOM   3362  CE3 TRP B  22       5.411   2.494  10.787  1.00  0.00           C  
ATOM   3363  CZ2 TRP B  22       8.222   2.786  10.624  1.00  0.00           C  
ATOM   3364  CZ3 TRP B  22       6.003   3.769  10.713  1.00  0.00           C  
ATOM   3365  CH2 TRP B  22       7.397   3.905  10.638  1.00  0.00           C  
ATOM   3366  N   ASN B  23       4.554  -3.542  12.390  1.00  0.00           N  
ATOM   3367  CA  ASN B  23       5.251  -4.820  12.410  1.00  0.00           C  
ATOM   3368  C   ASN B  23       5.468  -5.323  10.981  1.00  0.00           C  
ATOM   3369  O   ASN B  23       4.534  -5.798  10.326  1.00  0.00           O  
ATOM   3370  CB  ASN B  23       4.484  -5.828  13.258  1.00  0.00           C  
ATOM   3371  CG  ASN B  23       5.197  -7.172  13.239  1.00  0.00           C  
ATOM   3372  OD1 ASN B  23       6.344  -7.284  13.628  1.00  0.00           O  
ATOM   3373  ND2 ASN B  23       4.542  -8.206  12.768  1.00  0.00           N  
ATOM   3374  N   LEU B  24       6.705  -5.237  10.529  1.00  0.00           N  
ATOM   3375  CA  LEU B  24       7.133  -5.678   9.209  1.00  0.00           C  
ATOM   3376  C   LEU B  24       8.349  -6.605   9.346  1.00  0.00           C  
ATOM   3377  O   LEU B  24       9.492  -6.142   9.324  1.00  0.00           O  
ATOM   3378  CB  LEU B  24       7.426  -4.457   8.334  1.00  0.00           C  
ATOM   3379  CG  LEU B  24       6.197  -3.604   7.977  1.00  0.00           C  
ATOM   3380  CD1 LEU B  24       6.653  -2.335   7.264  1.00  0.00           C  
ATOM   3381  CD2 LEU B  24       5.232  -4.330   7.047  1.00  0.00           C  
ATOM   3382  N   PRO B  25       8.142  -7.924   9.475  1.00  0.00           N  
ATOM   3383  CA  PRO B  25       9.245  -8.887   9.492  1.00  0.00           C  
ATOM   3384  C   PRO B  25      10.171  -8.775   8.273  1.00  0.00           C  
ATOM   3385  O   PRO B  25      11.380  -8.970   8.401  1.00  0.00           O  
ATOM   3386  CB  PRO B  25       8.572 -10.266   9.551  1.00  0.00           C  
ATOM   3387  CG  PRO B  25       7.239  -9.980  10.222  1.00  0.00           C  
ATOM   3388  CD  PRO B  25       6.873  -8.588   9.716  1.00  0.00           C  
ATOM   3389  N   ALA B  26       9.616  -8.423   7.126  1.00  0.00           N  
ATOM   3390  CA  ALA B  26      10.383  -8.179   5.908  1.00  0.00           C  
ATOM   3391  C   ALA B  26      11.315  -6.967   6.044  1.00  0.00           C  
ATOM   3392  O   ALA B  26      12.484  -7.063   5.667  1.00  0.00           O  
ATOM   3393  CB  ALA B  26       9.403  -8.011   4.750  1.00  0.00           C  
ATOM   3394  N   ASP B  27      10.858  -5.874   6.659  1.00  0.00           N  
ATOM   3395  CA  ASP B  27      11.703  -4.712   6.943  1.00  0.00           C  
ATOM   3396  C   ASP B  27      12.799  -5.049   7.962  1.00  0.00           C  
ATOM   3397  O   ASP B  27      13.970  -4.722   7.775  1.00  0.00           O  
ATOM   3398  CB  ASP B  27      10.856  -3.525   7.422  1.00  0.00           C  
ATOM   3399  CG  ASP B  27      11.773  -2.326   7.675  1.00  0.00           C  
ATOM   3400  OD1 ASP B  27      12.411  -1.868   6.712  1.00  0.00           O  
ATOM   3401  OD2 ASP B  27      11.926  -1.949   8.855  1.00  0.00           O  
ATOM   3402  N   LEU B  28      12.485  -5.835   9.002  1.00  0.00           N  
ATOM   3403  CA  LEU B  28      13.492  -6.320   9.944  1.00  0.00           C  
ATOM   3404  C   LEU B  28      14.557  -7.195   9.253  1.00  0.00           C  
ATOM   3405  O   LEU B  28      15.749  -7.125   9.586  1.00  0.00           O  
ATOM   3406  CB  LEU B  28      12.809  -7.114  11.074  1.00  0.00           C  
ATOM   3407  CG  LEU B  28      11.890  -6.282  11.985  1.00  0.00           C  
ATOM   3408  CD1 LEU B  28      11.217  -7.216  13.005  1.00  0.00           C  
ATOM   3409  CD2 LEU B  28      12.664  -5.214  12.761  1.00  0.00           C  
ATOM   3410  N   ALA B  29      14.146  -8.010   8.285  1.00  0.00           N  
ATOM   3411  CA  ALA B  29      15.064  -8.818   7.481  1.00  0.00           C  
ATOM   3412  C   ALA B  29      15.923  -7.940   6.550  1.00  0.00           C  
ATOM   3413  O   ALA B  29      17.140  -8.138   6.485  1.00  0.00           O  
ATOM   3414  CB  ALA B  29      14.256  -9.872   6.709  1.00  0.00           C  
ATOM   3415  N   TRP B  30      15.310  -6.943   5.905  1.00  0.00           N  
ATOM   3416  CA  TRP B  30      15.985  -5.932   5.090  1.00  0.00           C  
ATOM   3417  C   TRP B  30      17.007  -5.139   5.907  1.00  0.00           C  
ATOM   3418  O   TRP B  30      18.186  -5.096   5.564  1.00  0.00           O  
ATOM   3419  CB  TRP B  30      14.930  -4.988   4.508  1.00  0.00           C  
ATOM   3420  CG  TRP B  30      15.476  -3.748   3.870  1.00  0.00           C  
ATOM   3421  CD1 TRP B  30      15.529  -2.517   4.427  1.00  0.00           C  
ATOM   3422  CD2 TRP B  30      16.034  -3.609   2.527  1.00  0.00           C  
ATOM   3423  NE1 TRP B  30      16.065  -1.617   3.515  1.00  0.00           N  
ATOM   3424  CE2 TRP B  30      16.386  -2.248   2.344  1.00  0.00           C  
ATOM   3425  CE3 TRP B  30      16.242  -4.504   1.468  1.00  0.00           C  
ATOM   3426  CZ2 TRP B  30      16.928  -1.776   1.123  1.00  0.00           C  
ATOM   3427  CZ3 TRP B  30      16.786  -4.042   0.251  1.00  0.00           C  
ATOM   3428  CH2 TRP B  30      17.121  -2.685   0.086  1.00  0.00           C  
ATOM   3429  N   PHE B  31      16.592  -4.617   7.060  1.00  0.00           N  
ATOM   3430  CA  PHE B  31      17.442  -3.913   8.004  1.00  0.00           C  
ATOM   3431  C   PHE B  31      18.632  -4.780   8.430  1.00  0.00           C  
ATOM   3432  O   PHE B  31      19.788  -4.361   8.370  1.00  0.00           O  
ATOM   3433  CB  PHE B  31      16.601  -3.508   9.220  1.00  0.00           C  
ATOM   3434  CG  PHE B  31      17.417  -2.835  10.294  1.00  0.00           C  
ATOM   3435  CD1 PHE B  31      17.989  -3.587  11.345  1.00  0.00           C  
ATOM   3436  CD2 PHE B  31      17.649  -1.447  10.225  1.00  0.00           C  
ATOM   3437  CE1 PHE B  31      18.775  -2.954  12.321  1.00  0.00           C  
ATOM   3438  CE2 PHE B  31      18.427  -0.815  11.203  1.00  0.00           C  
ATOM   3439  CZ  PHE B  31      18.997  -1.570  12.246  1.00  0.00           C  
ATOM   3440  N   LYS B  32      18.370  -6.038   8.818  1.00  0.00           N  
ATOM   3441  CA  LYS B  32      19.425  -6.974   9.192  1.00  0.00           C  
ATOM   3442  C   LYS B  32      20.396  -7.217   8.041  1.00  0.00           C  
ATOM   3443  O   LYS B  32      21.599  -7.163   8.269  1.00  0.00           O  
ATOM   3444  CB  LYS B  32      18.807  -8.273   9.715  1.00  0.00           C  
ATOM   3445  CG  LYS B  32      19.883  -9.260  10.202  1.00  0.00           C  
ATOM   3446  CD  LYS B  32      19.216 -10.530  10.741  1.00  0.00           C  
ATOM   3447  CE  LYS B  32      20.278 -11.539  11.177  1.00  0.00           C  
ATOM   3448  NZ  LYS B  32      19.653 -12.807  11.628  1.00  0.00           N  
ATOM   3449  N   ARG B  33      19.900  -7.472   6.841  1.00  0.00           N  
ATOM   3450  CA  ARG B  33      20.717  -7.735   5.653  1.00  0.00           C  
ATOM   3451  C   ARG B  33      21.640  -6.570   5.323  1.00  0.00           C  
ATOM   3452  O   ARG B  33      22.820  -6.793   5.061  1.00  0.00           O  
ATOM   3453  CB  ARG B  33      19.776  -8.076   4.474  1.00  0.00           C  
ATOM   3454  CG  ARG B  33      20.523  -8.410   3.171  1.00  0.00           C  
ATOM   3455  CD  ARG B  33      19.560  -8.854   2.055  1.00  0.00           C  
ATOM   3456  NE  ARG B  33      18.658  -7.775   1.621  1.00  0.00           N  
ATOM   3457  CZ  ARG B  33      17.649  -7.890   0.733  1.00  0.00           C  
ATOM   3458  NH1 ARG B  33      17.362  -9.018   0.166  1.00  0.00           N  
ATOM   3459  NH2 ARG B  33      16.939  -6.859   0.405  1.00  0.00           N  
ATOM   3460  N   ASN B  34      21.136  -5.345   5.404  1.00  0.00           N  
ATOM   3461  CA  ASN B  34      21.891  -4.147   5.029  1.00  0.00           C  
ATOM   3462  C   ASN B  34      22.811  -3.617   6.125  1.00  0.00           C  
ATOM   3463  O   ASN B  34      23.756  -2.888   5.824  1.00  0.00           O  
ATOM   3464  CB  ASN B  34      20.903  -3.091   4.514  1.00  0.00           C  
ATOM   3465  CG  ASN B  34      20.306  -3.525   3.181  1.00  0.00           C  
ATOM   3466  OD1 ASN B  34      21.008  -3.977   2.280  1.00  0.00           O  
ATOM   3467  ND2 ASN B  34      19.008  -3.461   3.040  1.00  0.00           N  
ATOM   3468  N   THR B  35      22.610  -4.020   7.388  1.00  0.00           N  
ATOM   3469  CA  THR B  35      23.438  -3.585   8.526  1.00  0.00           C  
ATOM   3470  C   THR B  35      24.404  -4.646   9.044  1.00  0.00           C  
ATOM   3471  O   THR B  35      25.325  -4.329   9.793  1.00  0.00           O  
ATOM   3472  CB  THR B  35      22.576  -3.061   9.687  1.00  0.00           C  
ATOM   3473  OG1 THR B  35      21.742  -4.089  10.167  1.00  0.00           O  
ATOM   3474  CG2 THR B  35      21.701  -1.871   9.298  1.00  0.00           C  
ATOM   3475  N   LEU B  36      24.218  -5.918   8.686  1.00  0.00           N  
ATOM   3476  CA  LEU B  36      25.039  -7.008   9.208  1.00  0.00           C  
ATOM   3477  C   LEU B  36      26.514  -6.819   8.824  1.00  0.00           C  
ATOM   3478  O   LEU B  36      26.830  -6.483   7.692  1.00  0.00           O  
ATOM   3479  CB  LEU B  36      24.486  -8.359   8.715  1.00  0.00           C  
ATOM   3480  CG  LEU B  36      25.055  -9.576   9.481  1.00  0.00           C  
ATOM   3481  CD1 LEU B  36      24.489  -9.672  10.898  1.00  0.00           C  
ATOM   3482  CD2 LEU B  36      24.698 -10.874   8.752  1.00  0.00           C  
ATOM   3483  N   ASN B  37      27.399  -7.066   9.780  1.00  0.00           N  
ATOM   3484  CA  ASN B  37      28.851  -6.873   9.655  1.00  0.00           C  
ATOM   3485  C   ASN B  37      29.291  -5.423   9.385  1.00  0.00           C  
ATOM   3486  O   ASN B  37      30.445  -5.194   9.023  1.00  0.00           O  
ATOM   3487  CB  ASN B  37      29.447  -7.864   8.637  1.00  0.00           C  
ATOM   3488  CG  ASN B  37      29.121  -9.313   8.945  1.00  0.00           C  
ATOM   3489  OD1 ASN B  37      29.175  -9.773  10.071  1.00  0.00           O  
ATOM   3490  ND2 ASN B  37      28.786 -10.087   7.937  1.00  0.00           N  
ATOM   3491  N   LYS B  38      28.415  -4.442   9.610  1.00  0.00           N  
ATOM   3492  CA  LYS B  38      28.730  -3.012   9.508  1.00  0.00           C  
ATOM   3493  C   LYS B  38      28.590  -2.361  10.888  1.00  0.00           C  
ATOM   3494  O   LYS B  38      27.790  -2.828  11.703  1.00  0.00           O  
ATOM   3495  CB  LYS B  38      27.827  -2.335   8.468  1.00  0.00           C  
ATOM   3496  CG  LYS B  38      27.887  -2.994   7.072  1.00  0.00           C  
ATOM   3497  CD  LYS B  38      26.918  -2.293   6.114  1.00  0.00           C  
ATOM   3498  CE  LYS B  38      26.772  -3.033   4.783  1.00  0.00           C  
ATOM   3499  NZ  LYS B  38      25.695  -2.442   3.965  1.00  0.00           N  
ATOM   3500  N   PRO B  39      29.367  -1.298  11.199  1.00  0.00           N  
ATOM   3501  CA  PRO B  39      29.086  -0.501  12.384  1.00  0.00           C  
ATOM   3502  C   PRO B  39      27.732   0.208  12.235  1.00  0.00           C  
ATOM   3503  O   PRO B  39      27.401   0.704  11.154  1.00  0.00           O  
ATOM   3504  CB  PRO B  39      30.253   0.475  12.504  1.00  0.00           C  
ATOM   3505  CG  PRO B  39      30.708   0.652  11.057  1.00  0.00           C  
ATOM   3506  CD  PRO B  39      30.434  -0.704  10.426  1.00  0.00           C  
ATOM   3507  N   VAL B  40      26.992   0.249  13.338  1.00  0.00           N  
ATOM   3508  CA  VAL B  40      25.705   0.938  13.410  1.00  0.00           C  
ATOM   3509  C   VAL B  40      25.778   2.067  14.432  1.00  0.00           C  
ATOM   3510  O   VAL B  40      26.166   1.845  15.579  1.00  0.00           O  
ATOM   3511  CB  VAL B  40      24.528  -0.017  13.678  1.00  0.00           C  
ATOM   3512  CG1 VAL B  40      24.353  -1.013  12.527  1.00  0.00           C  
ATOM   3513  CG2 VAL B  40      24.655  -0.828  14.977  1.00  0.00           C  
ATOM   3514  N   ILE B  41      25.429   3.272  14.018  1.00  0.00           N  
ATOM   3515  CA  ILE B  41      25.321   4.449  14.882  1.00  0.00           C  
ATOM   3516  C   ILE B  41      23.848   4.706  15.156  1.00  0.00           C  
ATOM   3517  O   ILE B  41      23.046   4.750  14.227  1.00  0.00           O  
ATOM   3518  CB  ILE B  41      26.018   5.682  14.264  1.00  0.00           C  
ATOM   3519  CG1 ILE B  41      27.519   5.402  14.037  1.00  0.00           C  
ATOM   3520  CG2 ILE B  41      25.822   6.907  15.172  1.00  0.00           C  
ATOM   3521  CD1 ILE B  41      28.245   6.501  13.238  1.00  0.00           C  
ATOM   3522  N   MET B  42      23.505   4.895  16.436  1.00  0.00           N  
ATOM   3523  CA  MET B  42      22.140   5.200  16.856  1.00  0.00           C  
ATOM   3524  C   MET B  42      22.120   6.221  17.991  1.00  0.00           C  
ATOM   3525  O   MET B  42      23.097   6.390  18.728  1.00  0.00           O  
ATOM   3526  CB  MET B  42      21.410   3.897  17.236  1.00  0.00           C  
ATOM   3527  CG  MET B  42      21.922   3.269  18.529  1.00  0.00           C  
ATOM   3528  SD  MET B  42      21.359   1.558  18.832  1.00  0.00           S  
ATOM   3529  CE  MET B  42      22.512   0.657  17.769  1.00  0.00           C  
ATOM   3530  N   GLY B  43      20.990   6.900  18.161  1.00  0.00           N  
ATOM   3531  CA  GLY B  43      20.725   7.734  19.324  1.00  0.00           C  
ATOM   3532  C   GLY B  43      20.360   6.904  20.553  1.00  0.00           C  
ATOM   3533  O   GLY B  43      20.038   5.721  20.454  1.00  0.00           O  
ATOM   3534  N   ARG B  44      20.384   7.549  21.740  1.00  0.00           N  
ATOM   3535  CA  ARG B  44      20.018   6.901  23.007  1.00  0.00           C  
ATOM   3536  C   ARG B  44      18.604   6.325  22.987  1.00  0.00           C  
ATOM   3537  O   ARG B  44      18.433   5.184  23.405  1.00  0.00           O  
ATOM   3538  CB  ARG B  44      20.209   7.900  24.161  1.00  0.00           C  
ATOM   3539  CG  ARG B  44      19.748   7.315  25.513  1.00  0.00           C  
ATOM   3540  CD  ARG B  44      20.031   8.271  26.669  1.00  0.00           C  
ATOM   3541  NE  ARG B  44      21.459   8.304  27.011  1.00  0.00           N  
ATOM   3542  CZ  ARG B  44      22.058   7.625  27.983  1.00  0.00           C  
ATOM   3543  NH1 ARG B  44      21.410   6.824  28.784  1.00  0.00           N  
ATOM   3544  NH2 ARG B  44      23.332   7.744  28.163  1.00  0.00           N  
ATOM   3545  N   HIS B  45      17.628   7.048  22.456  1.00  0.00           N  
ATOM   3546  CA  HIS B  45      16.245   6.563  22.400  1.00  0.00           C  
ATOM   3547  C   HIS B  45      16.101   5.307  21.538  1.00  0.00           C  
ATOM   3548  O   HIS B  45      15.458   4.343  21.943  1.00  0.00           O  
ATOM   3549  CB  HIS B  45      15.336   7.690  21.900  1.00  0.00           C  
ATOM   3550  CG  HIS B  45      15.179   8.789  22.910  1.00  0.00           C  
ATOM   3551  ND1 HIS B  45      14.631   8.653  24.161  1.00  0.00           N  
ATOM   3552  CD2 HIS B  45      15.549  10.104  22.779  1.00  0.00           C  
ATOM   3553  CE1 HIS B  45      14.671   9.853  24.766  1.00  0.00           C  
ATOM   3554  NE2 HIS B  45      15.226  10.762  23.960  1.00  0.00           N  
ATOM   3555  N   THR B  46      16.776   5.254  20.396  1.00  0.00           N  
ATOM   3556  CA  THR B  46      16.807   4.064  19.543  1.00  0.00           C  
ATOM   3557  C   THR B  46      17.515   2.893  20.229  1.00  0.00           C  
ATOM   3558  O   THR B  46      17.129   1.739  20.051  1.00  0.00           O  
ATOM   3559  CB  THR B  46      17.513   4.382  18.218  1.00  0.00           C  
ATOM   3560  OG1 THR B  46      16.967   5.555  17.650  1.00  0.00           O  
ATOM   3561  CG2 THR B  46      17.385   3.274  17.179  1.00  0.00           C  
ATOM   3562  N   TRP B  47      18.554   3.161  21.021  1.00  0.00           N  
ATOM   3563  CA  TRP B  47      19.200   2.133  21.838  1.00  0.00           C  
ATOM   3564  C   TRP B  47      18.244   1.554  22.879  1.00  0.00           C  
ATOM   3565  O   TRP B  47      18.156   0.333  23.026  1.00  0.00           O  
ATOM   3566  CB  TRP B  47      20.448   2.716  22.502  1.00  0.00           C  
ATOM   3567  CG  TRP B  47      20.979   1.889  23.621  1.00  0.00           C  
ATOM   3568  CD1 TRP B  47      20.905   2.182  24.942  1.00  0.00           C  
ATOM   3569  CD2 TRP B  47      21.582   0.566  23.540  1.00  0.00           C  
ATOM   3570  NE1 TRP B  47      21.429   1.142  25.693  1.00  0.00           N  
ATOM   3571  CE2 TRP B  47      21.845   0.129  24.863  1.00  0.00           C  
ATOM   3572  CE3 TRP B  47      21.917  -0.300  22.476  1.00  0.00           C  
ATOM   3573  CZ2 TRP B  47      22.417  -1.134  25.128  1.00  0.00           C  
ATOM   3574  CZ3 TRP B  47      22.487  -1.556  22.738  1.00  0.00           C  
ATOM   3575  CH2 TRP B  47      22.727  -1.962  24.051  1.00  0.00           C  
ATOM   3576  N   GLU B  48      17.518   2.433  23.578  1.00  0.00           N  
ATOM   3577  CA  GLU B  48      16.568   2.055  24.618  1.00  0.00           C  
ATOM   3578  C   GLU B  48      15.385   1.258  24.055  1.00  0.00           C  
ATOM   3579  O   GLU B  48      14.979   0.277  24.682  1.00  0.00           O  
ATOM   3580  CB  GLU B  48      16.106   3.320  25.370  1.00  0.00           C  
ATOM   3581  CG  GLU B  48      17.216   3.856  26.288  1.00  0.00           C  
ATOM   3582  CD  GLU B  48      16.973   5.265  26.864  1.00  0.00           C  
ATOM   3583  OE1 GLU B  48      17.888   5.739  27.582  1.00  0.00           O  
ATOM   3584  OE2 GLU B  48      15.936   5.878  26.566  1.00  0.00           O  
ATOM   3585  N   SER B  49      14.905   1.579  22.847  1.00  0.00           N  
ATOM   3586  CA  SER B  49      13.823   0.818  22.196  1.00  0.00           C  
ATOM   3587  C   SER B  49      14.271  -0.572  21.734  1.00  0.00           C  
ATOM   3588  O   SER B  49      13.527  -1.540  21.859  1.00  0.00           O  
ATOM   3589  CB  SER B  49      13.215   1.613  21.034  1.00  0.00           C  
ATOM   3590  OG  SER B  49      14.109   1.727  19.945  1.00  0.00           O  
ATOM   3591  N   ILE B  50      15.516  -0.718  21.268  1.00  0.00           N  
ATOM   3592  CA  ILE B  50      16.083  -2.022  20.902  1.00  0.00           C  
ATOM   3593  C   ILE B  50      16.375  -2.870  22.152  1.00  0.00           C  
ATOM   3594  O   ILE B  50      16.237  -4.100  22.130  1.00  0.00           O  
ATOM   3595  CB  ILE B  50      17.333  -1.833  20.017  1.00  0.00           C  
ATOM   3596  CG1 ILE B  50      16.966  -1.179  18.664  1.00  0.00           C  
ATOM   3597  CG2 ILE B  50      18.035  -3.170  19.747  1.00  0.00           C  
ATOM   3598  CD1 ILE B  50      18.181  -0.661  17.880  1.00  0.00           C  
ATOM   3599  N   GLY B  51      16.825  -2.227  23.225  1.00  0.00           N  
ATOM   3600  CA  GLY B  51      17.061  -2.809  24.544  1.00  0.00           C  
ATOM   3601  C   GLY B  51      18.260  -3.765  24.662  1.00  0.00           C  
ATOM   3602  O   GLY B  51      18.618  -4.187  25.766  1.00  0.00           O  
ATOM   3603  N   ARG B  52      18.890  -4.134  23.544  1.00  0.00           N  
ATOM   3604  CA  ARG B  52      20.048  -5.038  23.506  1.00  0.00           C  
ATOM   3605  C   ARG B  52      20.952  -4.754  22.313  1.00  0.00           C  
ATOM   3606  O   ARG B  52      20.466  -4.282  21.286  1.00  0.00           O  
ATOM   3607  CB  ARG B  52      19.570  -6.503  23.511  1.00  0.00           C  
ATOM   3608  CG  ARG B  52      18.736  -6.880  22.285  1.00  0.00           C  
ATOM   3609  CD  ARG B  52      18.270  -8.342  22.355  1.00  0.00           C  
ATOM   3610  NE  ARG B  52      17.439  -8.690  21.204  1.00  0.00           N  
ATOM   3611  CZ  ARG B  52      16.859  -9.859  20.987  1.00  0.00           C  
ATOM   3612  NH1 ARG B  52      17.017 -10.862  21.795  1.00  0.00           N  
ATOM   3613  NH2 ARG B  52      16.107 -10.021  19.928  1.00  0.00           N  
ATOM   3614  N   PRO B  53      22.260  -5.112  22.380  1.00  0.00           N  
ATOM   3615  CA  PRO B  53      23.146  -4.962  21.233  1.00  0.00           C  
ATOM   3616  C   PRO B  53      22.646  -5.754  20.021  1.00  0.00           C  
ATOM   3617  O   PRO B  53      22.274  -6.924  20.138  1.00  0.00           O  
ATOM   3618  CB  PRO B  53      24.527  -5.448  21.688  1.00  0.00           C  
ATOM   3619  CG  PRO B  53      24.460  -5.346  23.212  1.00  0.00           C  
ATOM   3620  CD  PRO B  53      22.995  -5.621  23.522  1.00  0.00           C  
ATOM   3621  N   LEU B  54      22.693  -5.123  18.857  1.00  0.00           N  
ATOM   3622  CA  LEU B  54      22.413  -5.796  17.599  1.00  0.00           C  
ATOM   3623  C   LEU B  54      23.538  -6.798  17.290  1.00  0.00           C  
ATOM   3624  O   LEU B  54      24.694  -6.385  17.150  1.00  0.00           O  
ATOM   3625  CB  LEU B  54      22.256  -4.762  16.482  1.00  0.00           C  
ATOM   3626  CG  LEU B  54      21.006  -3.875  16.594  1.00  0.00           C  
ATOM   3627  CD1 LEU B  54      21.058  -2.803  15.504  1.00  0.00           C  
ATOM   3628  CD2 LEU B  54      19.710  -4.669  16.419  1.00  0.00           C  
ATOM   3629  N   PRO B  55      23.245  -8.105  17.170  1.00  0.00           N  
ATOM   3630  CA  PRO B  55      24.273  -9.114  16.941  1.00  0.00           C  
ATOM   3631  C   PRO B  55      24.997  -8.929  15.602  1.00  0.00           C  
ATOM   3632  O   PRO B  55      24.386  -8.539  14.605  1.00  0.00           O  
ATOM   3633  CB  PRO B  55      23.561 -10.477  17.018  1.00  0.00           C  
ATOM   3634  CG  PRO B  55      22.279 -10.177  17.785  1.00  0.00           C  
ATOM   3635  CD  PRO B  55      21.954  -8.746  17.377  1.00  0.00           C  
ATOM   3636  N   GLY B  56      26.288  -9.245  15.575  1.00  0.00           N  
ATOM   3637  CA  GLY B  56      27.094  -9.186  14.354  1.00  0.00           C  
ATOM   3638  C   GLY B  56      27.377  -7.770  13.832  1.00  0.00           C  
ATOM   3639  O   GLY B  56      27.812  -7.619  12.696  1.00  0.00           O  
ATOM   3640  N   ARG B  57      27.120  -6.746  14.662  1.00  0.00           N  
ATOM   3641  CA  ARG B  57      27.338  -5.334  14.330  1.00  0.00           C  
ATOM   3642  C   ARG B  57      28.053  -4.635  15.478  1.00  0.00           C  
ATOM   3643  O   ARG B  57      27.787  -4.930  16.642  1.00  0.00           O  
ATOM   3644  CB  ARG B  57      25.989  -4.659  14.034  1.00  0.00           C  
ATOM   3645  CG  ARG B  57      25.400  -5.123  12.691  1.00  0.00           C  
ATOM   3646  CD  ARG B  57      23.882  -4.913  12.616  1.00  0.00           C  
ATOM   3647  NE  ARG B  57      23.178  -5.980  13.349  1.00  0.00           N  
ATOM   3648  CZ  ARG B  57      21.875  -6.226  13.297  1.00  0.00           C  
ATOM   3649  NH1 ARG B  57      21.052  -5.473  12.612  1.00  0.00           N  
ATOM   3650  NH2 ARG B  57      21.369  -7.247  13.922  1.00  0.00           N  
ATOM   3651  N   LYS B  58      28.946  -3.700  15.176  1.00  0.00           N  
ATOM   3652  CA  LYS B  58      29.504  -2.803  16.186  1.00  0.00           C  
ATOM   3653  C   LYS B  58      28.448  -1.750  16.519  1.00  0.00           C  
ATOM   3654  O   LYS B  58      28.122  -0.938  15.670  1.00  0.00           O  
ATOM   3655  CB  LYS B  58      30.816  -2.193  15.683  1.00  0.00           C  
ATOM   3656  CG  LYS B  58      31.483  -1.349  16.776  1.00  0.00           C  
ATOM   3657  CD  LYS B  58      32.842  -0.816  16.297  1.00  0.00           C  
ATOM   3658  CE  LYS B  58      33.512  -0.042  17.422  1.00  0.00           C  
ATOM   3659  NZ  LYS B  58      34.820   0.503  17.004  1.00  0.00           N  
ATOM   3660  N   ASN B  59      27.923  -1.776  17.746  1.00  0.00           N  
ATOM   3661  CA  ASN B  59      26.883  -0.843  18.179  1.00  0.00           C  
ATOM   3662  C   ASN B  59      27.552   0.401  18.776  1.00  0.00           C  
ATOM   3663  O   ASN B  59      28.335   0.284  19.715  1.00  0.00           O  
ATOM   3664  CB  ASN B  59      25.950  -1.527  19.191  1.00  0.00           C  
ATOM   3665  CG  ASN B  59      25.110  -2.656  18.606  1.00  0.00           C  
ATOM   3666  OD1 ASN B  59      23.892  -2.594  18.540  1.00  0.00           O  
ATOM   3667  ND2 ASN B  59      25.715  -3.747  18.192  1.00  0.00           N  
ATOM   3668  N   ILE B  60      27.237   1.574  18.230  1.00  0.00           N  
ATOM   3669  CA  ILE B  60      27.762   2.865  18.658  1.00  0.00           C  
ATOM   3670  C   ILE B  60      26.576   3.755  19.022  1.00  0.00           C  
ATOM   3671  O   ILE B  60      25.717   4.010  18.174  1.00  0.00           O  
ATOM   3672  CB  ILE B  60      28.643   3.499  17.558  1.00  0.00           C  
ATOM   3673  CG1 ILE B  60      29.837   2.576  17.219  1.00  0.00           C  
ATOM   3674  CG2 ILE B  60      29.145   4.880  17.999  1.00  0.00           C  
ATOM   3675  CD1 ILE B  60      30.575   2.969  15.939  1.00  0.00           C  
ATOM   3676  N   ILE B  61      26.524   4.213  20.274  1.00  0.00           N  
ATOM   3677  CA  ILE B  61      25.420   5.013  20.786  1.00  0.00           C  
ATOM   3678  C   ILE B  61      25.884   6.459  20.924  1.00  0.00           C  
ATOM   3679  O   ILE B  61      26.790   6.755  21.703  1.00  0.00           O  
ATOM   3680  CB  ILE B  61      24.873   4.471  22.120  1.00  0.00           C  
ATOM   3681  CG1 ILE B  61      24.730   2.926  22.170  1.00  0.00           C  
ATOM   3682  CG2 ILE B  61      23.521   5.139  22.422  1.00  0.00           C  
ATOM   3683  CD1 ILE B  61      23.920   2.301  21.042  1.00  0.00           C  
ATOM   3684  N   LEU B  62      25.250   7.367  20.193  1.00  0.00           N  
ATOM   3685  CA  LEU B  62      25.472   8.794  20.305  1.00  0.00           C  
ATOM   3686  C   LEU B  62      24.597   9.364  21.424  1.00  0.00           C  
ATOM   3687  O   LEU B  62      23.372   9.398  21.324  1.00  0.00           O  
ATOM   3688  CB  LEU B  62      25.213   9.452  18.936  1.00  0.00           C  
ATOM   3689  CG  LEU B  62      25.484  10.973  18.909  1.00  0.00           C  
ATOM   3690  CD1 LEU B  62      26.941  11.309  19.192  1.00  0.00           C  
ATOM   3691  CD2 LEU B  62      25.136  11.538  17.536  1.00  0.00           C  
ATOM   3692  N   SER B  63      25.237   9.827  22.513  1.00  0.00           N  
ATOM   3693  CA  SER B  63      24.537  10.430  23.645  1.00  0.00           C  
ATOM   3694  C   SER B  63      25.405  11.456  24.351  1.00  0.00           C  
ATOM   3695  O   SER B  63      26.575  11.216  24.624  1.00  0.00           O  
ATOM   3696  CB  SER B  63      24.125   9.335  24.629  1.00  0.00           C  
ATOM   3697  OG  SER B  63      23.363   9.897  25.687  1.00  0.00           O  
ATOM   3698  N   SER B  64      24.796  12.574  24.741  1.00  0.00           N  
ATOM   3699  CA  SER B  64      25.458  13.549  25.614  1.00  0.00           C  
ATOM   3700  C   SER B  64      25.651  13.042  27.046  1.00  0.00           C  
ATOM   3701  O   SER B  64      26.518  13.527  27.774  1.00  0.00           O  
ATOM   3702  CB  SER B  64      24.638  14.848  25.626  1.00  0.00           C  
ATOM   3703  OG  SER B  64      23.299  14.575  25.996  1.00  0.00           O  
ATOM   3704  N   GLN B  65      24.858  12.050  27.455  1.00  0.00           N  
ATOM   3705  CA  GLN B  65      24.918  11.450  28.778  1.00  0.00           C  
ATOM   3706  C   GLN B  65      25.940  10.304  28.842  1.00  0.00           C  
ATOM   3707  O   GLN B  65      26.256   9.694  27.814  1.00  0.00           O  
ATOM   3708  CB  GLN B  65      23.531  10.959  29.196  1.00  0.00           C  
ATOM   3709  CG  GLN B  65      22.484  12.076  29.278  1.00  0.00           C  
ATOM   3710  CD  GLN B  65      21.149  11.564  29.828  1.00  0.00           C  
ATOM   3711  OE1 GLN B  65      21.011  10.416  30.226  1.00  0.00           O  
ATOM   3712  NE2 GLN B  65      20.121  12.379  29.875  1.00  0.00           N  
ATOM   3713  N   PRO B  66      26.437   9.950  30.044  1.00  0.00           N  
ATOM   3714  CA  PRO B  66      27.301   8.789  30.228  1.00  0.00           C  
ATOM   3715  C   PRO B  66      26.654   7.497  29.706  1.00  0.00           C  
ATOM   3716  O   PRO B  66      25.432   7.332  29.760  1.00  0.00           O  
ATOM   3717  CB  PRO B  66      27.589   8.709  31.728  1.00  0.00           C  
ATOM   3718  CG  PRO B  66      27.343  10.137  32.218  1.00  0.00           C  
ATOM   3719  CD  PRO B  66      26.222  10.623  31.306  1.00  0.00           C  
ATOM   3720  N   GLY B  67      27.492   6.593  29.232  1.00  0.00           N  
ATOM   3721  CA  GLY B  67      27.069   5.251  28.848  1.00  0.00           C  
ATOM   3722  C   GLY B  67      26.560   4.460  30.056  1.00  0.00           C  
ATOM   3723  O   GLY B  67      27.073   4.607  31.158  1.00  0.00           O  
ATOM   3724  N   THR B  68      25.540   3.624  29.831  1.00  0.00           N  
ATOM   3725  CA  THR B  68      24.893   2.800  30.863  1.00  0.00           C  
ATOM   3726  C   THR B  68      25.037   1.299  30.602  1.00  0.00           C  
ATOM   3727  O   THR B  68      24.576   0.495  31.400  1.00  0.00           O  
ATOM   3728  CB  THR B  68      23.404   3.150  30.986  1.00  0.00           C  
ATOM   3729  OG1 THR B  68      22.761   3.041  29.734  1.00  0.00           O  
ATOM   3730  CG2 THR B  68      23.194   4.584  31.478  1.00  0.00           C  
ATOM   3731  N   ASP B  69      25.659   0.917  29.482  1.00  0.00           N  
ATOM   3732  CA  ASP B  69      25.869  -0.474  29.081  1.00  0.00           C  
ATOM   3733  C   ASP B  69      27.259  -0.609  28.437  1.00  0.00           C  
ATOM   3734  O   ASP B  69      27.608   0.134  27.525  1.00  0.00           O  
ATOM   3735  CB  ASP B  69      24.738  -0.886  28.135  1.00  0.00           C  
ATOM   3736  CG  ASP B  69      24.630  -2.400  27.948  1.00  0.00           C  
ATOM   3737  OD1 ASP B  69      25.653  -3.086  27.750  1.00  0.00           O  
ATOM   3738  OD2 ASP B  69      23.495  -2.918  27.963  1.00  0.00           O  
ATOM   3739  N   ASP B  70      28.035  -1.534  28.940  1.00  0.00           N  
ATOM   3740  CA  ASP B  70      29.419  -1.781  28.550  1.00  0.00           C  
ATOM   3741  C   ASP B  70      29.550  -2.692  27.318  1.00  0.00           C  
ATOM   3742  O   ASP B  70      30.625  -2.823  26.731  1.00  0.00           O  
ATOM   3743  CB  ASP B  70      30.200  -2.313  29.769  1.00  0.00           C  
ATOM   3744  CG  ASP B  70      29.565  -3.512  30.488  1.00  0.00           C  
ATOM   3745  OD1 ASP B  70      28.322  -3.659  30.468  1.00  0.00           O  
ATOM   3746  OD2 ASP B  70      30.343  -4.268  31.127  1.00  0.00           O  
ATOM   3747  N   ARG B  71      28.441  -3.273  26.855  1.00  0.00           N  
ATOM   3748  CA  ARG B  71      28.399  -4.108  25.648  1.00  0.00           C  
ATOM   3749  C   ARG B  71      28.424  -3.298  24.354  1.00  0.00           C  
ATOM   3750  O   ARG B  71      28.565  -3.881  23.272  1.00  0.00           O  
ATOM   3751  CB  ARG B  71      27.153  -5.006  25.686  1.00  0.00           C  
ATOM   3752  CG  ARG B  71      27.090  -5.898  26.941  1.00  0.00           C  
ATOM   3753  CD  ARG B  71      25.768  -6.673  27.000  1.00  0.00           C  
ATOM   3754  NE  ARG B  71      24.638  -5.765  27.219  1.00  0.00           N  
ATOM   3755  CZ  ARG B  71      23.347  -6.076  27.171  1.00  0.00           C  
ATOM   3756  NH1 ARG B  71      22.945  -7.287  26.911  1.00  0.00           N  
ATOM   3757  NH2 ARG B  71      22.448  -5.171  27.381  1.00  0.00           N  
ATOM   3758  N   VAL B  72      28.266  -1.968  24.453  1.00  0.00           N  
ATOM   3759  CA  VAL B  72      28.196  -1.057  23.306  1.00  0.00           C  
ATOM   3760  C   VAL B  72      29.182   0.097  23.463  1.00  0.00           C  
ATOM   3761  O   VAL B  72      29.619   0.427  24.567  1.00  0.00           O  
ATOM   3762  CB  VAL B  72      26.763  -0.547  23.065  1.00  0.00           C  
ATOM   3763  CG1 VAL B  72      25.813  -1.721  22.825  1.00  0.00           C  
ATOM   3764  CG2 VAL B  72      26.226   0.312  24.217  1.00  0.00           C  
ATOM   3765  N   THR B  73      29.557   0.737  22.363  1.00  0.00           N  
ATOM   3766  CA  THR B  73      30.444   1.896  22.381  1.00  0.00           C  
ATOM   3767  C   THR B  73      29.626   3.168  22.530  1.00  0.00           C  
ATOM   3768  O   THR B  73      28.747   3.433  21.714  1.00  0.00           O  
ATOM   3769  CB  THR B  73      31.303   1.948  21.110  1.00  0.00           C  
ATOM   3770  OG1 THR B  73      32.027   0.735  20.966  1.00  0.00           O  
ATOM   3771  CG2 THR B  73      32.333   3.073  21.148  1.00  0.00           C  
ATOM   3772  N   TRP B  74      29.928   3.967  23.538  1.00  0.00           N  
ATOM   3773  CA  TRP B  74      29.277   5.256  23.766  1.00  0.00           C  
ATOM   3774  C   TRP B  74      30.156   6.396  23.265  1.00  0.00           C  
ATOM   3775  O   TRP B  74      31.353   6.419  23.540  1.00  0.00           O  
ATOM   3776  CB  TRP B  74      28.947   5.410  25.255  1.00  0.00           C  
ATOM   3777  CG  TRP B  74      27.938   4.428  25.755  1.00  0.00           C  
ATOM   3778  CD1 TRP B  74      28.209   3.172  26.187  1.00  0.00           C  
ATOM   3779  CD2 TRP B  74      26.492   4.585  25.850  1.00  0.00           C  
ATOM   3780  NE1 TRP B  74      27.032   2.543  26.545  1.00  0.00           N  
ATOM   3781  CE2 TRP B  74      25.954   3.369  26.361  1.00  0.00           C  
ATOM   3782  CE3 TRP B  74      25.594   5.629  25.553  1.00  0.00           C  
ATOM   3783  CZ2 TRP B  74      24.570   3.206  26.576  1.00  0.00           C  
ATOM   3784  CZ3 TRP B  74      24.213   5.463  25.772  1.00  0.00           C  
ATOM   3785  CH2 TRP B  74      23.712   4.260  26.275  1.00  0.00           C  
ATOM   3786  N   VAL B  75      29.551   7.348  22.553  1.00  0.00           N  
ATOM   3787  CA  VAL B  75      30.204   8.538  21.997  1.00  0.00           C  
ATOM   3788  C   VAL B  75      29.346   9.776  22.251  1.00  0.00           C  
ATOM   3789  O   VAL B  75      28.138   9.671  22.451  1.00  0.00           O  
ATOM   3790  CB  VAL B  75      30.499   8.374  20.500  1.00  0.00           C  
ATOM   3791  CG1 VAL B  75      31.485   7.229  20.240  1.00  0.00           C  
ATOM   3792  CG2 VAL B  75      29.232   8.132  19.669  1.00  0.00           C  
ATOM   3793  N   LYS B  76      29.956  10.956  22.247  1.00  0.00           N  
ATOM   3794  CA  LYS B  76      29.302  12.226  22.600  1.00  0.00           C  
ATOM   3795  C   LYS B  76      29.128  13.185  21.425  1.00  0.00           C  
ATOM   3796  O   LYS B  76      28.466  14.211  21.573  1.00  0.00           O  
ATOM   3797  CB  LYS B  76      30.074  12.899  23.734  1.00  0.00           C  
ATOM   3798  CG  LYS B  76      30.062  12.047  25.005  1.00  0.00           C  
ATOM   3799  CD  LYS B  76      30.742  12.813  26.138  1.00  0.00           C  
ATOM   3800  CE  LYS B  76      30.703  11.958  27.396  1.00  0.00           C  
ATOM   3801  NZ  LYS B  76      31.316  12.673  28.536  1.00  0.00           N  
ATOM   3802  N   SER B  77      29.740  12.886  20.286  1.00  0.00           N  
ATOM   3803  CA  SER B  77      29.654  13.725  19.094  1.00  0.00           C  
ATOM   3804  C   SER B  77      29.596  12.884  17.818  1.00  0.00           C  
ATOM   3805  O   SER B  77      29.972  11.714  17.805  1.00  0.00           O  
ATOM   3806  CB  SER B  77      30.837  14.701  19.054  1.00  0.00           C  
ATOM   3807  OG  SER B  77      32.038  14.027  18.754  1.00  0.00           O  
ATOM   3808  N   VAL B  78      29.135  13.510  16.731  1.00  0.00           N  
ATOM   3809  CA  VAL B  78      29.127  12.911  15.394  1.00  0.00           C  
ATOM   3810  C   VAL B  78      30.534  12.498  14.969  1.00  0.00           C  
ATOM   3811  O   VAL B  78      30.728  11.380  14.502  1.00  0.00           O  
ATOM   3812  CB  VAL B  78      28.530  13.913  14.381  1.00  0.00           C  
ATOM   3813  CG1 VAL B  78      28.671  13.449  12.934  1.00  0.00           C  
ATOM   3814  CG2 VAL B  78      27.043  14.127  14.666  1.00  0.00           C  
ATOM   3815  N   ASP B  79      31.530  13.351  15.202  1.00  0.00           N  
ATOM   3816  CA  ASP B  79      32.906  13.062  14.812  1.00  0.00           C  
ATOM   3817  C   ASP B  79      33.484  11.898  15.625  1.00  0.00           C  
ATOM   3818  O   ASP B  79      34.161  11.027  15.074  1.00  0.00           O  
ATOM   3819  CB  ASP B  79      33.755  14.321  14.962  1.00  0.00           C  
ATOM   3820  CG  ASP B  79      33.328  15.455  14.017  1.00  0.00           C  
ATOM   3821  OD1 ASP B  79      32.787  15.174  12.918  1.00  0.00           O  
ATOM   3822  OD2 ASP B  79      33.534  16.618  14.413  1.00  0.00           O  
ATOM   3823  N   GLU B  80      33.157  11.811  16.918  1.00  0.00           N  
ATOM   3824  CA  GLU B  80      33.523  10.680  17.766  1.00  0.00           C  
ATOM   3825  C   GLU B  80      32.857   9.377  17.294  1.00  0.00           C  
ATOM   3826  O   GLU B  80      33.496   8.324  17.276  1.00  0.00           O  
ATOM   3827  CB  GLU B  80      33.125  10.968  19.228  1.00  0.00           C  
ATOM   3828  CG  GLU B  80      34.298  10.917  20.209  1.00  0.00           C  
ATOM   3829  CD  GLU B  80      33.873  11.164  21.667  1.00  0.00           C  
ATOM   3830  OE1 GLU B  80      34.764  11.118  22.547  1.00  0.00           O  
ATOM   3831  OE2 GLU B  80      32.669  11.397  21.933  1.00  0.00           O  
ATOM   3832  N   ALA B  81      31.598   9.453  16.876  1.00  0.00           N  
ATOM   3833  CA  ALA B  81      30.868   8.307  16.340  1.00  0.00           C  
ATOM   3834  C   ALA B  81      31.525   7.767  15.059  1.00  0.00           C  
ATOM   3835  O   ALA B  81      31.762   6.563  14.939  1.00  0.00           O  
ATOM   3836  CB  ALA B  81      29.407   8.707  16.102  1.00  0.00           C  
ATOM   3837  N   ILE B  82      31.879   8.660  14.135  1.00  0.00           N  
ATOM   3838  CA  ILE B  82      32.569   8.301  12.890  1.00  0.00           C  
ATOM   3839  C   ILE B  82      33.952   7.709  13.197  1.00  0.00           C  
ATOM   3840  O   ILE B  82      34.284   6.632  12.692  1.00  0.00           O  
ATOM   3841  CB  ILE B  82      32.655   9.522  11.946  1.00  0.00           C  
ATOM   3842  CG1 ILE B  82      31.245   9.951  11.487  1.00  0.00           C  
ATOM   3843  CG2 ILE B  82      33.533   9.201  10.716  1.00  0.00           C  
ATOM   3844  CD1 ILE B  82      31.209  11.335  10.807  1.00  0.00           C  
ATOM   3845  N   ALA B  83      34.716   8.346  14.082  1.00  0.00           N  
ATOM   3846  CA  ALA B  83      36.027   7.850  14.487  1.00  0.00           C  
ATOM   3847  C   ALA B  83      35.949   6.459  15.145  1.00  0.00           C  
ATOM   3848  O   ALA B  83      36.778   5.591  14.873  1.00  0.00           O  
ATOM   3849  CB  ALA B  83      36.663   8.886  15.425  1.00  0.00           C  
ATOM   3850  N   ALA B  84      34.915   6.218  15.958  1.00  0.00           N  
ATOM   3851  CA  ALA B  84      34.698   4.932  16.603  1.00  0.00           C  
ATOM   3852  C   ALA B  84      34.417   3.794  15.601  1.00  0.00           C  
ATOM   3853  O   ALA B  84      34.703   2.632  15.915  1.00  0.00           O  
ATOM   3854  CB  ALA B  84      33.554   5.073  17.614  1.00  0.00           C  
ATOM   3855  N   CYS B  85      33.903   4.099  14.405  1.00  0.00           N  
ATOM   3856  CA  CYS B  85      33.683   3.096  13.358  1.00  0.00           C  
ATOM   3857  C   CYS B  85      34.992   2.536  12.790  1.00  0.00           C  
ATOM   3858  O   CYS B  85      35.047   1.371  12.411  1.00  0.00           O  
ATOM   3859  CB  CYS B  85      32.812   3.696  12.244  1.00  0.00           C  
ATOM   3860  SG  CYS B  85      31.167   4.129  12.884  1.00  0.00           S  
ATOM   3861  N   GLY B  86      36.050   3.333  12.778  1.00  0.00           N  
ATOM   3862  CA  GLY B  86      37.321   2.976  12.164  1.00  0.00           C  
ATOM   3863  C   GLY B  86      37.270   3.036  10.635  1.00  0.00           C  
ATOM   3864  O   GLY B  86      36.402   3.682  10.057  1.00  0.00           O  
ATOM   3865  N   ASP B  87      38.228   2.347   9.997  1.00  0.00           N  
ATOM   3866  CA  ASP B  87      38.310   2.288   8.540  1.00  0.00           C  
ATOM   3867  C   ASP B  87      37.452   1.132   8.018  1.00  0.00           C  
ATOM   3868  O   ASP B  87      37.854  -0.032   8.000  1.00  0.00           O  
ATOM   3869  CB  ASP B  87      39.778   2.198   8.119  1.00  0.00           C  
ATOM   3870  CG  ASP B  87      40.001   2.517   6.631  1.00  0.00           C  
ATOM   3871  OD1 ASP B  87      39.067   3.065   6.006  1.00  0.00           O  
ATOM   3872  OD2 ASP B  87      41.129   2.251   6.161  1.00  0.00           O  
ATOM   3873  N   VAL B  88      36.206   1.457   7.684  1.00  0.00           N  
ATOM   3874  CA  VAL B  88      35.217   0.502   7.180  1.00  0.00           C  
ATOM   3875  C   VAL B  88      34.591   1.021   5.886  1.00  0.00           C  
ATOM   3876  O   VAL B  88      34.463   2.229   5.712  1.00  0.00           O  
ATOM   3877  CB  VAL B  88      34.121   0.183   8.219  1.00  0.00           C  
ATOM   3878  CG1 VAL B  88      34.700  -0.532   9.442  1.00  0.00           C  
ATOM   3879  CG2 VAL B  88      33.362   1.428   8.686  1.00  0.00           C  
ATOM   3880  N   PRO B  89      34.166   0.135   4.987  1.00  0.00           N  
ATOM   3881  CA  PRO B  89      33.576   0.551   3.711  1.00  0.00           C  
ATOM   3882  C   PRO B  89      32.295   1.379   3.873  1.00  0.00           C  
ATOM   3883  O   PRO B  89      32.069   2.326   3.130  1.00  0.00           O  
ATOM   3884  CB  PRO B  89      33.300  -0.745   2.943  1.00  0.00           C  
ATOM   3885  CG  PRO B  89      34.263  -1.759   3.569  1.00  0.00           C  
ATOM   3886  CD  PRO B  89      34.348  -1.307   5.020  1.00  0.00           C  
ATOM   3887  N   GLU B  90      31.465   1.004   4.851  1.00  0.00           N  
ATOM   3888  CA  GLU B  90      30.151   1.606   5.050  1.00  0.00           C  
ATOM   3889  C   GLU B  90      29.759   1.657   6.533  1.00  0.00           C  
ATOM   3890  O   GLU B  90      29.807   0.653   7.239  1.00  0.00           O  
ATOM   3891  CB  GLU B  90      29.130   0.835   4.216  1.00  0.00           C  
ATOM   3892  CG  GLU B  90      27.769   1.527   4.150  1.00  0.00           C  
ATOM   3893  CD  GLU B  90      26.813   0.811   3.186  1.00  0.00           C  
ATOM   3894  OE1 GLU B  90      25.916   1.472   2.628  1.00  0.00           O  
ATOM   3895  OE2 GLU B  90      26.943  -0.429   3.017  1.00  0.00           O  
ATOM   3896  N   ILE B  91      29.358   2.832   6.985  1.00  0.00           N  
ATOM   3897  CA  ILE B  91      28.800   3.111   8.309  1.00  0.00           C  
ATOM   3898  C   ILE B  91      27.284   3.236   8.154  1.00  0.00           C  
ATOM   3899  O   ILE B  91      26.822   4.036   7.342  1.00  0.00           O  
ATOM   3900  CB  ILE B  91      29.399   4.406   8.877  1.00  0.00           C  
ATOM   3901  CG1 ILE B  91      30.930   4.292   9.032  1.00  0.00           C  
ATOM   3902  CG2 ILE B  91      28.737   4.758  10.216  1.00  0.00           C  
ATOM   3903  CD1 ILE B  91      31.638   5.598   9.423  1.00  0.00           C  
ATOM   3904  N   MET B  92      26.524   2.505   8.964  1.00  0.00           N  
ATOM   3905  CA  MET B  92      25.066   2.554   8.952  1.00  0.00           C  
ATOM   3906  C   MET B  92      24.552   3.406  10.114  1.00  0.00           C  
ATOM   3907  O   MET B  92      24.749   3.068  11.275  1.00  0.00           O  
ATOM   3908  CB  MET B  92      24.484   1.140   9.021  1.00  0.00           C  
ATOM   3909  CG  MET B  92      24.955   0.217   7.889  1.00  0.00           C  
ATOM   3910  SD  MET B  92      24.650   0.780   6.196  1.00  0.00           S  
ATOM   3911  CE  MET B  92      22.856   0.887   6.181  1.00  0.00           C  
ATOM   3912  N   VAL B  93      23.864   4.491   9.819  1.00  0.00           N  
ATOM   3913  CA  VAL B  93      23.139   5.298  10.804  1.00  0.00           C  
ATOM   3914  C   VAL B  93      21.703   4.775  10.874  1.00  0.00           C  
ATOM   3915  O   VAL B  93      20.994   4.816   9.874  1.00  0.00           O  
ATOM   3916  CB  VAL B  93      23.180   6.785  10.447  1.00  0.00           C  
ATOM   3917  CG1 VAL B  93      22.467   7.628  11.500  1.00  0.00           C  
ATOM   3918  CG2 VAL B  93      24.625   7.282  10.336  1.00  0.00           C  
ATOM   3919  N   ILE B  94      21.299   4.277  12.036  1.00  0.00           N  
ATOM   3920  CA  ILE B  94      20.063   3.499  12.191  1.00  0.00           C  
ATOM   3921  C   ILE B  94      18.957   4.207  12.977  1.00  0.00           C  
ATOM   3922  O   ILE B  94      17.951   3.579  13.312  1.00  0.00           O  
ATOM   3923  CB  ILE B  94      20.346   2.086  12.743  1.00  0.00           C  
ATOM   3924  CG1 ILE B  94      20.773   2.114  14.223  1.00  0.00           C  
ATOM   3925  CG2 ILE B  94      21.403   1.368  11.882  1.00  0.00           C  
ATOM   3926  CD1 ILE B  94      20.695   0.730  14.884  1.00  0.00           C  
ATOM   3927  N   GLY B  95      19.134   5.493  13.275  1.00  0.00           N  
ATOM   3928  CA  GLY B  95      17.995   6.309  13.649  1.00  0.00           C  
ATOM   3929  C   GLY B  95      18.021   7.071  14.958  1.00  0.00           C  
ATOM   3930  O   GLY B  95      19.019   7.217  15.663  1.00  0.00           O  
ATOM   3931  N   GLY B  96      16.851   7.598  15.221  1.00  0.00           N  
ATOM   3932  CA  GLY B  96      16.485   8.789  15.950  1.00  0.00           C  
ATOM   3933  C   GLY B  96      16.505   9.998  14.999  1.00  0.00           C  
ATOM   3934  O   GLY B  96      17.529  10.251  14.366  1.00  0.00           O  
ATOM   3935  N   GLY B  97      15.391  10.748  14.918  1.00  0.00           N  
ATOM   3936  CA  GLY B  97      15.254  11.878  13.989  1.00  0.00           C  
ATOM   3937  C   GLY B  97      16.430  12.846  14.040  1.00  0.00           C  
ATOM   3938  O   GLY B  97      17.076  13.107  13.027  1.00  0.00           O  
ATOM   3939  N   ARG B  98      16.849  13.272  15.248  1.00  0.00           N  
ATOM   3940  CA  ARG B  98      18.035  14.132  15.434  1.00  0.00           C  
ATOM   3941  C   ARG B  98      19.336  13.516  14.928  1.00  0.00           C  
ATOM   3942  O   ARG B  98      20.236  14.244  14.516  1.00  0.00           O  
ATOM   3943  CB  ARG B  98      18.219  14.467  16.921  1.00  0.00           C  
ATOM   3944  CG  ARG B  98      17.269  15.577  17.375  1.00  0.00           C  
ATOM   3945  CD  ARG B  98      17.624  15.971  18.810  1.00  0.00           C  
ATOM   3946  NE  ARG B  98      16.836  17.125  19.248  1.00  0.00           N  
ATOM   3947  CZ  ARG B  98      16.801  17.638  20.474  1.00  0.00           C  
ATOM   3948  NH1 ARG B  98      17.520  17.130  21.440  1.00  0.00           N  
ATOM   3949  NH2 ARG B  98      16.046  18.665  20.721  1.00  0.00           N  
ATOM   3950  N   VAL B  99      19.497  12.224  15.024  1.00  0.00           N  
ATOM   3951  CA  VAL B  99      20.695  11.538  14.535  1.00  0.00           C  
ATOM   3952  C   VAL B  99      20.686  11.520  13.011  1.00  0.00           C  
ATOM   3953  O   VAL B  99      21.697  11.860  12.400  1.00  0.00           O  
ATOM   3954  CB  VAL B  99      20.844  10.125  15.132  1.00  0.00           C  
ATOM   3955  CG1 VAL B  99      22.132   9.448  14.678  1.00  0.00           C  
ATOM   3956  CG2 VAL B  99      20.887  10.193  16.667  1.00  0.00           C  
ATOM   3957  N   TYR B 100      19.547  11.231  12.403  1.00  0.00           N  
ATOM   3958  CA  TYR B 100      19.396  11.341  10.956  1.00  0.00           C  
ATOM   3959  C   TYR B 100      19.678  12.758  10.453  1.00  0.00           C  
ATOM   3960  O   TYR B 100      20.514  12.904   9.572  1.00  0.00           O  
ATOM   3961  CB  TYR B 100      18.008  10.876  10.525  1.00  0.00           C  
ATOM   3962  CG  TYR B 100      17.721   9.401  10.669  1.00  0.00           C  
ATOM   3963  CD1 TYR B 100      18.631   8.439  10.190  1.00  0.00           C  
ATOM   3964  CD2 TYR B 100      16.498   8.980  11.219  1.00  0.00           C  
ATOM   3965  CE1 TYR B 100      18.321   7.067  10.254  1.00  0.00           C  
ATOM   3966  CE2 TYR B 100      16.177   7.620  11.283  1.00  0.00           C  
ATOM   3967  CZ  TYR B 100      17.085   6.659  10.797  1.00  0.00           C  
ATOM   3968  OH  TYR B 100      16.766   5.333  10.851  1.00  0.00           O  
ATOM   3969  N   GLU B 101      19.121  13.804  11.067  1.00  0.00           N  
ATOM   3970  CA  GLU B 101      19.399  15.203  10.713  1.00  0.00           C  
ATOM   3971  C   GLU B 101      20.901  15.521  10.720  1.00  0.00           C  
ATOM   3972  O   GLU B 101      21.425  16.147   9.805  1.00  0.00           O  
ATOM   3973  CB  GLU B 101      18.731  16.149  11.719  1.00  0.00           C  
ATOM   3974  CG  GLU B 101      17.227  16.333  11.500  1.00  0.00           C  
ATOM   3975  CD  GLU B 101      16.598  17.250  12.564  1.00  0.00           C  
ATOM   3976  OE1 GLU B 101      15.464  17.697  12.338  1.00  0.00           O  
ATOM   3977  OE2 GLU B 101      17.253  17.487  13.613  1.00  0.00           O  
ATOM   3978  N   GLN B 102      21.614  15.062  11.743  1.00  0.00           N  
ATOM   3979  CA  GLN B 102      23.043  15.346  11.885  1.00  0.00           C  
ATOM   3980  C   GLN B 102      23.912  14.600  10.867  1.00  0.00           C  
ATOM   3981  O   GLN B 102      24.990  15.077  10.500  1.00  0.00           O  
ATOM   3982  CB  GLN B 102      23.476  14.991  13.308  1.00  0.00           C  
ATOM   3983  CG  GLN B 102      22.945  15.993  14.337  1.00  0.00           C  
ATOM   3984  CD  GLN B 102      23.282  15.600  15.772  1.00  0.00           C  
ATOM   3985  OE1 GLN B 102      23.923  14.609  16.069  1.00  0.00           O  
ATOM   3986  NE2 GLN B 102      22.886  16.397  16.736  1.00  0.00           N  
ATOM   3987  N   PHE B 103      23.495  13.420  10.450  1.00  0.00           N  
ATOM   3988  CA  PHE B 103      24.265  12.565   9.546  1.00  0.00           C  
ATOM   3989  C   PHE B 103      23.868  12.702   8.072  1.00  0.00           C  
ATOM   3990  O   PHE B 103      24.715  12.443   7.216  1.00  0.00           O  
ATOM   3991  CB  PHE B 103      24.196  11.116  10.032  1.00  0.00           C  
ATOM   3992  CG  PHE B 103      25.192  10.791  11.130  1.00  0.00           C  
ATOM   3993  CD1 PHE B 103      26.486  10.373  10.796  1.00  0.00           C  
ATOM   3994  CD2 PHE B 103      24.827  10.900  12.475  1.00  0.00           C  
ATOM   3995  CE1 PHE B 103      27.402  10.037  11.806  1.00  0.00           C  
ATOM   3996  CE2 PHE B 103      25.735  10.570  13.495  1.00  0.00           C  
ATOM   3997  CZ  PHE B 103      27.023  10.134  13.163  1.00  0.00           C  
ATOM   3998  N   LEU B 104      22.642  13.155   7.763  1.00  0.00           N  
ATOM   3999  CA  LEU B 104      22.162  13.314   6.386  1.00  0.00           C  
ATOM   4000  C   LEU B 104      23.107  14.161   5.513  1.00  0.00           C  
ATOM   4001  O   LEU B 104      23.461  13.704   4.423  1.00  0.00           O  
ATOM   4002  CB  LEU B 104      20.714  13.846   6.400  1.00  0.00           C  
ATOM   4003  CG  LEU B 104      20.096  14.043   5.003  1.00  0.00           C  
ATOM   4004  CD1 LEU B 104      19.915  12.719   4.271  1.00  0.00           C  
ATOM   4005  CD2 LEU B 104      18.735  14.714   5.121  1.00  0.00           C  
ATOM   4006  N   PRO B 105      23.636  15.321   5.965  1.00  0.00           N  
ATOM   4007  CA  PRO B 105      24.577  16.111   5.158  1.00  0.00           C  
ATOM   4008  C   PRO B 105      25.891  15.387   4.838  1.00  0.00           C  
ATOM   4009  O   PRO B 105      26.584  15.742   3.884  1.00  0.00           O  
ATOM   4010  CB  PRO B 105      24.845  17.380   5.980  1.00  0.00           C  
ATOM   4011  CG  PRO B 105      23.639  17.492   6.916  1.00  0.00           C  
ATOM   4012  CD  PRO B 105      23.316  16.026   7.191  1.00  0.00           C  
ATOM   4013  N   LYS B 106      26.259  14.382   5.636  1.00  0.00           N  
ATOM   4014  CA  LYS B 106      27.474  13.570   5.489  1.00  0.00           C  
ATOM   4015  C   LYS B 106      27.213  12.244   4.765  1.00  0.00           C  
ATOM   4016  O   LYS B 106      28.165  11.546   4.420  1.00  0.00           O  
ATOM   4017  CB  LYS B 106      28.093  13.316   6.881  1.00  0.00           C  
ATOM   4018  CG  LYS B 106      28.494  14.597   7.634  1.00  0.00           C  
ATOM   4019  CD  LYS B 106      28.985  14.249   9.045  1.00  0.00           C  
ATOM   4020  CE  LYS B 106      29.360  15.483   9.864  1.00  0.00           C  
ATOM   4021  NZ  LYS B 106      30.756  15.937   9.657  1.00  0.00           N  
ATOM   4022  N   ALA B 107      25.952  11.879   4.577  1.00  0.00           N  
ATOM   4023  CA  ALA B 107      25.571  10.620   3.967  1.00  0.00           C  
ATOM   4024  C   ALA B 107      25.761  10.644   2.445  1.00  0.00           C  
ATOM   4025  O   ALA B 107      25.570  11.670   1.790  1.00  0.00           O  
ATOM   4026  CB  ALA B 107      24.134  10.270   4.365  1.00  0.00           C  
ATOM   4027  N   GLN B 108      26.143   9.499   1.902  1.00  0.00           N  
ATOM   4028  CA  GLN B 108      26.231   9.236   0.471  1.00  0.00           C  
ATOM   4029  C   GLN B 108      25.144   8.272  -0.005  1.00  0.00           C  
ATOM   4030  O   GLN B 108      24.957   8.107  -1.198  1.00  0.00           O  
ATOM   4031  CB  GLN B 108      27.621   8.662   0.150  1.00  0.00           C  
ATOM   4032  CG  GLN B 108      28.762   9.641   0.440  1.00  0.00           C  
ATOM   4033  CD  GLN B 108      28.693  10.893  -0.439  1.00  0.00           C  
ATOM   4034  OE1 GLN B 108      28.563  10.816  -1.648  1.00  0.00           O  
ATOM   4035  NE2 GLN B 108      28.779  12.074   0.125  1.00  0.00           N  
ATOM   4036  N   LYS B 109      24.461   7.604   0.932  1.00  0.00           N  
ATOM   4037  CA  LYS B 109      23.453   6.601   0.620  1.00  0.00           C  
ATOM   4038  C   LYS B 109      22.331   6.598   1.649  1.00  0.00           C  
ATOM   4039  O   LYS B 109      22.588   6.731   2.848  1.00  0.00           O  
ATOM   4040  CB  LYS B 109      24.155   5.241   0.498  1.00  0.00           C  
ATOM   4041  CG  LYS B 109      23.335   4.219  -0.293  1.00  0.00           C  
ATOM   4042  CD  LYS B 109      24.211   3.034  -0.705  1.00  0.00           C  
ATOM   4043  CE  LYS B 109      23.440   2.139  -1.650  1.00  0.00           C  
ATOM   4044  NZ  LYS B 109      24.312   1.502  -2.672  1.00  0.00           N  
ATOM   4045  N   LEU B 110      21.101   6.433   1.188  1.00  0.00           N  
ATOM   4046  CA  LEU B 110      19.919   6.234   2.012  1.00  0.00           C  
ATOM   4047  C   LEU B 110      19.326   4.865   1.702  1.00  0.00           C  
ATOM   4048  O   LEU B 110      19.191   4.501   0.541  1.00  0.00           O  
ATOM   4049  CB  LEU B 110      18.880   7.349   1.760  1.00  0.00           C  
ATOM   4050  CG  LEU B 110      19.399   8.795   1.907  1.00  0.00           C  
ATOM   4051  CD1 LEU B 110      18.276   9.794   1.612  1.00  0.00           C  
ATOM   4052  CD2 LEU B 110      19.916   9.071   3.323  1.00  0.00           C  
ATOM   4053  N   TYR B 111      18.997   4.105   2.737  1.00  0.00           N  
ATOM   4054  CA  TYR B 111      18.211   2.875   2.644  1.00  0.00           C  
ATOM   4055  C   TYR B 111      16.871   3.152   3.305  1.00  0.00           C  
ATOM   4056  O   TYR B 111      16.782   3.205   4.533  1.00  0.00           O  
ATOM   4057  CB  TYR B 111      18.933   1.723   3.349  1.00  0.00           C  
ATOM   4058  CG  TYR B 111      20.249   1.289   2.751  1.00  0.00           C  
ATOM   4059  CD1 TYR B 111      20.324   0.105   2.000  1.00  0.00           C  
ATOM   4060  CD2 TYR B 111      21.418   2.031   2.995  1.00  0.00           C  
ATOM   4061  CE1 TYR B 111      21.549  -0.345   1.494  1.00  0.00           C  
ATOM   4062  CE2 TYR B 111      22.645   1.598   2.483  1.00  0.00           C  
ATOM   4063  CZ  TYR B 111      22.716   0.405   1.732  1.00  0.00           C  
ATOM   4064  OH  TYR B 111      23.911  -0.033   1.238  1.00  0.00           O  
ATOM   4065  N   LEU B 112      15.841   3.366   2.512  1.00  0.00           N  
ATOM   4066  CA  LEU B 112      14.525   3.722   3.002  1.00  0.00           C  
ATOM   4067  C   LEU B 112      13.563   2.556   2.788  1.00  0.00           C  
ATOM   4068  O   LEU B 112      13.596   1.881   1.768  1.00  0.00           O  
ATOM   4069  CB  LEU B 112      14.030   5.024   2.333  1.00  0.00           C  
ATOM   4070  CG  LEU B 112      15.017   6.209   2.440  1.00  0.00           C  
ATOM   4071  CD1 LEU B 112      14.393   7.459   1.832  1.00  0.00           C  
ATOM   4072  CD2 LEU B 112      15.393   6.542   3.897  1.00  0.00           C  
ATOM   4073  N   THR B 113      12.723   2.317   3.780  1.00  0.00           N  
ATOM   4074  CA  THR B 113      11.547   1.460   3.621  1.00  0.00           C  
ATOM   4075  C   THR B 113      10.333   2.359   3.707  1.00  0.00           C  
ATOM   4076  O   THR B 113       9.982   2.811   4.788  1.00  0.00           O  
ATOM   4077  CB  THR B 113      11.487   0.360   4.689  1.00  0.00           C  
ATOM   4078  OG1 THR B 113      12.682  -0.388   4.695  1.00  0.00           O  
ATOM   4079  CG2 THR B 113      10.337  -0.610   4.405  1.00  0.00           C  
ATOM   4080  N   HIS B 114       9.699   2.634   2.580  1.00  0.00           N  
ATOM   4081  CA  HIS B 114       8.450   3.381   2.535  1.00  0.00           C  
ATOM   4082  C   HIS B 114       7.314   2.444   2.883  1.00  0.00           C  
ATOM   4083  O   HIS B 114       7.102   1.450   2.195  1.00  0.00           O  
ATOM   4084  CB  HIS B 114       8.252   3.993   1.149  1.00  0.00           C  
ATOM   4085  CG  HIS B 114       9.375   4.892   0.750  1.00  0.00           C  
ATOM   4086  ND1 HIS B 114       9.541   6.220   1.119  1.00  0.00           N  
ATOM   4087  CD2 HIS B 114      10.443   4.539  -0.042  1.00  0.00           C  
ATOM   4088  CE1 HIS B 114      10.664   6.654   0.553  1.00  0.00           C  
ATOM   4089  NE2 HIS B 114      11.240   5.656  -0.149  1.00  0.00           N  
ATOM   4090  N   ILE B 115       6.598   2.736   3.959  1.00  0.00           N  
ATOM   4091  CA  ILE B 115       5.518   1.888   4.471  1.00  0.00           C  
ATOM   4092  C   ILE B 115       4.193   2.585   4.186  1.00  0.00           C  
ATOM   4093  O   ILE B 115       4.000   3.724   4.586  1.00  0.00           O  
ATOM   4094  CB  ILE B 115       5.727   1.603   5.974  1.00  0.00           C  
ATOM   4095  CG1 ILE B 115       7.122   0.988   6.222  1.00  0.00           C  
ATOM   4096  CG2 ILE B 115       4.616   0.668   6.481  1.00  0.00           C  
ATOM   4097  CD1 ILE B 115       7.485   0.848   7.703  1.00  0.00           C  
ATOM   4098  N   ASP B 116       3.273   1.884   3.531  1.00  0.00           N  
ATOM   4099  CA  ASP B 116       1.915   2.390   3.277  1.00  0.00           C  
ATOM   4100  C   ASP B 116       1.059   2.301   4.554  1.00  0.00           C  
ATOM   4101  O   ASP B 116       0.141   1.490   4.687  1.00  0.00           O  
ATOM   4102  CB  ASP B 116       1.304   1.678   2.062  1.00  0.00           C  
ATOM   4103  CG  ASP B 116       0.027   2.363   1.549  1.00  0.00           C  
ATOM   4104  OD1 ASP B 116      -0.167   3.559   1.862  1.00  0.00           O  
ATOM   4105  OD2 ASP B 116      -0.717   1.699   0.795  1.00  0.00           O  
ATOM   4106  N   ALA B 117       1.460   3.085   5.539  1.00  0.00           N  
ATOM   4107  CA  ALA B 117       0.854   3.170   6.851  1.00  0.00           C  
ATOM   4108  C   ALA B 117       0.641   4.640   7.207  1.00  0.00           C  
ATOM   4109  O   ALA B 117       1.599   5.373   7.431  1.00  0.00           O  
ATOM   4110  CB  ALA B 117       1.755   2.474   7.871  1.00  0.00           C  
ATOM   4111  N   GLU B 118      -0.618   5.045   7.337  1.00  0.00           N  
ATOM   4112  CA  GLU B 118      -0.959   6.305   7.982  1.00  0.00           C  
ATOM   4113  C   GLU B 118      -0.849   6.109   9.496  1.00  0.00           C  
ATOM   4114  O   GLU B 118      -1.698   5.469  10.114  1.00  0.00           O  
ATOM   4115  CB  GLU B 118      -2.369   6.756   7.584  1.00  0.00           C  
ATOM   4116  CG  GLU B 118      -2.467   7.171   6.112  1.00  0.00           C  
ATOM   4117  CD  GLU B 118      -3.894   7.586   5.704  1.00  0.00           C  
ATOM   4118  OE1 GLU B 118      -4.054   8.071   4.568  1.00  0.00           O  
ATOM   4119  OE2 GLU B 118      -4.842   7.366   6.483  1.00  0.00           O  
ATOM   4120  N   VAL B 119       0.219   6.606  10.069  1.00  0.00           N  
ATOM   4121  CA  VAL B 119       0.472   6.566  11.508  1.00  0.00           C  
ATOM   4122  C   VAL B 119       0.794   7.969  11.987  1.00  0.00           C  
ATOM   4123  O   VAL B 119       1.575   8.674  11.362  1.00  0.00           O  
ATOM   4124  CB  VAL B 119       1.602   5.599  11.897  1.00  0.00           C  
ATOM   4125  CG1 VAL B 119       1.039   4.194  12.064  1.00  0.00           C  
ATOM   4126  CG2 VAL B 119       2.745   5.532  10.883  1.00  0.00           C  
ATOM   4127  N   GLU B 120       0.205   8.339  13.116  1.00  0.00           N  
ATOM   4128  CA  GLU B 120       0.658   9.521  13.821  1.00  0.00           C  
ATOM   4129  C   GLU B 120       2.062   9.256  14.388  1.00  0.00           C  
ATOM   4130  O   GLU B 120       2.373   8.154  14.848  1.00  0.00           O  
ATOM   4131  CB  GLU B 120      -0.326   9.911  14.930  1.00  0.00           C  
ATOM   4132  CG  GLU B 120      -1.676  10.362  14.352  1.00  0.00           C  
ATOM   4133  CD  GLU B 120      -2.637  10.900  15.427  1.00  0.00           C  
ATOM   4134  OE1 GLU B 120      -3.663  11.483  15.026  1.00  0.00           O  
ATOM   4135  OE2 GLU B 120      -2.353  10.724  16.634  1.00  0.00           O  
ATOM   4136  N   GLY B 121       2.909  10.274  14.342  1.00  0.00           N  
ATOM   4137  CA  GLY B 121       4.264  10.183  14.856  1.00  0.00           C  
ATOM   4138  C   GLY B 121       4.770  11.536  15.321  1.00  0.00           C  
ATOM   4139  O   GLY B 121       4.353  12.578  14.828  1.00  0.00           O  
ATOM   4140  N   ASP B 122       5.676  11.509  16.279  1.00  0.00           N  
ATOM   4141  CA  ASP B 122       6.374  12.682  16.803  1.00  0.00           C  
ATOM   4142  C   ASP B 122       7.762  12.857  16.174  1.00  0.00           C  
ATOM   4143  O   ASP B 122       8.419  13.890  16.340  1.00  0.00           O  
ATOM   4144  CB  ASP B 122       6.450  12.562  18.330  1.00  0.00           C  
ATOM   4145  CG  ASP B 122       7.309  11.391  18.845  1.00  0.00           C  
ATOM   4146  OD1 ASP B 122       7.734  10.532  18.038  1.00  0.00           O  
ATOM   4147  OD2 ASP B 122       7.583  11.364  20.068  1.00  0.00           O  
ATOM   4148  N   THR B 123       8.226  11.851  15.441  1.00  0.00           N  
ATOM   4149  CA  THR B 123       9.554  11.806  14.841  1.00  0.00           C  
ATOM   4150  C   THR B 123       9.438  11.557  13.340  1.00  0.00           C  
ATOM   4151  O   THR B 123       8.882  10.548  12.915  1.00  0.00           O  
ATOM   4152  CB  THR B 123      10.425  10.736  15.510  1.00  0.00           C  
ATOM   4153  OG1 THR B 123      10.423  10.872  16.914  1.00  0.00           O  
ATOM   4154  CG2 THR B 123      11.885  10.878  15.101  1.00  0.00           C  
ATOM   4155  N   HIS B 124      10.033  12.450  12.556  1.00  0.00           N  
ATOM   4156  CA  HIS B 124      10.064  12.383  11.099  1.00  0.00           C  
ATOM   4157  C   HIS B 124      11.492  12.161  10.597  1.00  0.00           C  
ATOM   4158  O   HIS B 124      12.469  12.551  11.239  1.00  0.00           O  
ATOM   4159  CB  HIS B 124       9.417  13.638  10.500  1.00  0.00           C  
ATOM   4160  CG  HIS B 124       7.987  13.809  10.938  1.00  0.00           C  
ATOM   4161  ND1 HIS B 124       7.565  14.280  12.178  1.00  0.00           N  
ATOM   4162  CD2 HIS B 124       6.872  13.467  10.228  1.00  0.00           C  
ATOM   4163  CE1 HIS B 124       6.226  14.215  12.203  1.00  0.00           C  
ATOM   4164  NE2 HIS B 124       5.776  13.731  11.039  1.00  0.00           N  
ATOM   4165  N   PHE B 125      11.621  11.512   9.447  1.00  0.00           N  
ATOM   4166  CA  PHE B 125      12.878  11.478   8.707  1.00  0.00           C  
ATOM   4167  C   PHE B 125      13.173  12.886   8.168  1.00  0.00           C  
ATOM   4168  O   PHE B 125      12.246  13.545   7.696  1.00  0.00           O  
ATOM   4169  CB  PHE B 125      12.796  10.440   7.586  1.00  0.00           C  
ATOM   4170  CG  PHE B 125      14.144  10.138   6.964  1.00  0.00           C  
ATOM   4171  CD1 PHE B 125      14.518  10.734   5.754  1.00  0.00           C  
ATOM   4172  CD2 PHE B 125      15.040   9.277   7.624  1.00  0.00           C  
ATOM   4173  CE1 PHE B 125      15.783  10.469   5.199  1.00  0.00           C  
ATOM   4174  CE2 PHE B 125      16.298   9.012   7.077  1.00  0.00           C  
ATOM   4175  CZ  PHE B 125      16.677   9.607   5.862  1.00  0.00           C  
ATOM   4176  N   PRO B 126      14.409  13.375   8.246  1.00  0.00           N  
ATOM   4177  CA  PRO B 126      14.737  14.727   7.807  1.00  0.00           C  
ATOM   4178  C   PRO B 126      14.452  14.925   6.319  1.00  0.00           C  
ATOM   4179  O   PRO B 126      14.585  13.993   5.518  1.00  0.00           O  
ATOM   4180  CB  PRO B 126      16.217  14.918   8.131  1.00  0.00           C  
ATOM   4181  CG  PRO B 126      16.761  13.494   8.159  1.00  0.00           C  
ATOM   4182  CD  PRO B 126      15.596  12.699   8.725  1.00  0.00           C  
ATOM   4183  N   ASP B 127      14.144  16.165   5.956  1.00  0.00           N  
ATOM   4184  CA  ASP B 127      14.042  16.573   4.563  1.00  0.00           C  
ATOM   4185  C   ASP B 127      15.337  16.269   3.816  1.00  0.00           C  
ATOM   4186  O   ASP B 127      16.438  16.557   4.289  1.00  0.00           O  
ATOM   4187  CB  ASP B 127      13.754  18.079   4.449  1.00  0.00           C  
ATOM   4188  CG  ASP B 127      12.353  18.446   4.907  1.00  0.00           C  
ATOM   4189  OD1 ASP B 127      11.413  17.804   4.419  1.00  0.00           O  
ATOM   4190  OD2 ASP B 127      12.220  19.378   5.728  1.00  0.00           O  
ATOM   4191  N   TYR B 128      15.193  15.730   2.617  1.00  0.00           N  
ATOM   4192  CA  TYR B 128      16.267  15.628   1.651  1.00  0.00           C  
ATOM   4193  C   TYR B 128      15.756  16.138   0.305  1.00  0.00           C  
ATOM   4194  O   TYR B 128      14.633  15.826  -0.095  1.00  0.00           O  
ATOM   4195  CB  TYR B 128      16.813  14.189   1.587  1.00  0.00           C  
ATOM   4196  CG  TYR B 128      15.807  13.131   1.186  1.00  0.00           C  
ATOM   4197  CD1 TYR B 128      14.992  12.513   2.168  1.00  0.00           C  
ATOM   4198  CD2 TYR B 128      15.663  12.758  -0.161  1.00  0.00           C  
ATOM   4199  CE1 TYR B 128      14.049  11.546   1.807  1.00  0.00           C  
ATOM   4200  CE2 TYR B 128      14.718  11.788  -0.539  1.00  0.00           C  
ATOM   4201  CZ  TYR B 128      13.903  11.187   0.448  1.00  0.00           C  
ATOM   4202  OH  TYR B 128      12.971  10.249   0.081  1.00  0.00           O  
ATOM   4203  N   GLU B 129      16.570  16.949  -0.372  1.00  0.00           N  
ATOM   4204  CA  GLU B 129      16.233  17.445  -1.702  1.00  0.00           C  
ATOM   4205  C   GLU B 129      16.260  16.281  -2.700  1.00  0.00           C  
ATOM   4206  O   GLU B 129      17.320  15.680  -2.892  1.00  0.00           O  
ATOM   4207  CB  GLU B 129      17.207  18.551  -2.120  1.00  0.00           C  
ATOM   4208  CG  GLU B 129      16.904  19.910  -1.458  1.00  0.00           C  
ATOM   4209  CD  GLU B 129      15.579  20.546  -1.927  1.00  0.00           C  
ATOM   4210  OE1 GLU B 129      15.138  21.509  -1.267  1.00  0.00           O  
ATOM   4211  OE2 GLU B 129      15.018  20.072  -2.940  1.00  0.00           O  
ATOM   4212  N   PRO B 130      15.142  15.944  -3.350  1.00  0.00           N  
ATOM   4213  CA  PRO B 130      15.101  14.822  -4.288  1.00  0.00           C  
ATOM   4214  C   PRO B 130      16.113  14.954  -5.431  1.00  0.00           C  
ATOM   4215  O   PRO B 130      16.652  13.962  -5.889  1.00  0.00           O  
ATOM   4216  CB  PRO B 130      13.665  14.790  -4.820  1.00  0.00           C  
ATOM   4217  CG  PRO B 130      12.846  15.422  -3.697  1.00  0.00           C  
ATOM   4218  CD  PRO B 130      13.806  16.481  -3.149  1.00  0.00           C  
ATOM   4219  N   ASP B 131      16.419  16.191  -5.837  1.00  0.00           N  
ATOM   4220  CA  ASP B 131      17.374  16.482  -6.914  1.00  0.00           C  
ATOM   4221  C   ASP B 131      18.830  16.147  -6.519  1.00  0.00           C  
ATOM   4222  O   ASP B 131      19.652  15.851  -7.393  1.00  0.00           O  
ATOM   4223  CB  ASP B 131      17.223  17.949  -7.345  1.00  0.00           C  
ATOM   4224  CG  ASP B 131      15.892  18.256  -8.048  1.00  0.00           C  
ATOM   4225  OD1 ASP B 131      15.302  17.326  -8.646  1.00  0.00           O  
ATOM   4226  OD2 ASP B 131      15.470  19.436  -8.041  1.00  0.00           O  
ATOM   4227  N   ASP B 132      19.145  16.126  -5.214  1.00  0.00           N  
ATOM   4228  CA  ASP B 132      20.465  15.756  -4.695  1.00  0.00           C  
ATOM   4229  C   ASP B 132      20.666  14.237  -4.597  1.00  0.00           C  
ATOM   4230  O   ASP B 132      21.780  13.764  -4.330  1.00  0.00           O  
ATOM   4231  CB  ASP B 132      20.667  16.367  -3.297  1.00  0.00           C  
ATOM   4232  CG  ASP B 132      20.910  17.875  -3.267  1.00  0.00           C  
ATOM   4233  OD1 ASP B 132      21.211  18.467  -4.333  1.00  0.00           O  
ATOM   4234  OD2 ASP B 132      20.942  18.409  -2.127  1.00  0.00           O  
ATOM   4235  N   TRP B 133      19.602  13.459  -4.793  1.00  0.00           N  
ATOM   4236  CA  TRP B 133      19.590  12.022  -4.594  1.00  0.00           C  
ATOM   4237  C   TRP B 133      19.105  11.289  -5.835  1.00  0.00           C  
ATOM   4238  O   TRP B 133      18.021  11.534  -6.357  1.00  0.00           O  
ATOM   4239  CB  TRP B 133      18.761  11.677  -3.357  1.00  0.00           C  
ATOM   4240  CG  TRP B 133      19.334  12.184  -2.067  1.00  0.00           C  
ATOM   4241  CD1 TRP B 133      19.035  13.380  -1.498  1.00  0.00           C  
ATOM   4242  CD2 TRP B 133      20.323  11.560  -1.199  1.00  0.00           C  
ATOM   4243  NE1 TRP B 133      19.771  13.538  -0.335  1.00  0.00           N  
ATOM   4244  CE2 TRP B 133      20.575  12.441  -0.114  1.00  0.00           C  
ATOM   4245  CE3 TRP B 133      21.029  10.339  -1.237  1.00  0.00           C  
ATOM   4246  CZ2 TRP B 133      21.496  12.122   0.905  1.00  0.00           C  
ATOM   4247  CZ3 TRP B 133      21.943  10.022  -0.218  1.00  0.00           C  
ATOM   4248  CH2 TRP B 133      22.178  10.904   0.839  1.00  0.00           C  
ATOM   4249  N   GLU B 134      19.898  10.331  -6.274  1.00  0.00           N  
ATOM   4250  CA  GLU B 134      19.519   9.402  -7.321  1.00  0.00           C  
ATOM   4251  C   GLU B 134      19.005   8.125  -6.680  1.00  0.00           C  
ATOM   4252  O   GLU B 134      19.708   7.432  -5.950  1.00  0.00           O  
ATOM   4253  CB  GLU B 134      20.690   9.155  -8.271  1.00  0.00           C  
ATOM   4254  CG  GLU B 134      20.276   8.259  -9.447  1.00  0.00           C  
ATOM   4255  CD  GLU B 134      21.318   8.249 -10.582  1.00  0.00           C  
ATOM   4256  OE1 GLU B 134      20.895   8.016 -11.726  1.00  0.00           O  
ATOM   4257  OE2 GLU B 134      22.503   8.551 -10.303  1.00  0.00           O  
ATOM   4258  N   SER B 135      17.784   7.814  -6.992  1.00  0.00           N  
ATOM   4259  CA  SER B 135      17.167   6.570  -6.590  1.00  0.00           C  
ATOM   4260  C   SER B 135      17.821   5.443  -7.421  1.00  0.00           C  
ATOM   4261  O   SER B 135      17.729   5.459  -8.638  1.00  0.00           O  
ATOM   4262  CB  SER B 135      15.661   6.777  -6.800  1.00  0.00           C  
ATOM   4263  OG  SER B 135      14.857   6.043  -5.920  1.00  0.00           O  
ATOM   4264  N   VAL B 136      18.535   4.518  -6.770  1.00  0.00           N  
ATOM   4265  CA  VAL B 136      19.313   3.431  -7.413  1.00  0.00           C  
ATOM   4266  C   VAL B 136      18.792   2.016  -7.115  1.00  0.00           C  
ATOM   4267  O   VAL B 136      19.289   1.050  -7.704  1.00  0.00           O  
ATOM   4268  CB  VAL B 136      20.825   3.501  -7.093  1.00  0.00           C  
ATOM   4269  CG1 VAL B 136      21.443   4.811  -7.577  1.00  0.00           C  
ATOM   4270  CG2 VAL B 136      21.123   3.313  -5.607  1.00  0.00           C  
ATOM   4271  N   PHE B 137      17.818   1.860  -6.219  1.00  0.00           N  
ATOM   4272  CA  PHE B 137      17.168   0.577  -5.906  1.00  0.00           C  
ATOM   4273  C   PHE B 137      15.756   0.759  -5.338  1.00  0.00           C  
ATOM   4274  O   PHE B 137      15.626   1.313  -4.252  1.00  0.00           O  
ATOM   4275  CB  PHE B 137      18.042  -0.188  -4.894  1.00  0.00           C  
ATOM   4276  CG  PHE B 137      17.396  -1.460  -4.398  1.00  0.00           C  
ATOM   4277  CD1 PHE B 137      16.569  -1.453  -3.267  1.00  0.00           C  
ATOM   4278  CD2 PHE B 137      17.506  -2.629  -5.161  1.00  0.00           C  
ATOM   4279  CE1 PHE B 137      15.807  -2.585  -2.931  1.00  0.00           C  
ATOM   4280  CE2 PHE B 137      16.757  -3.765  -4.821  1.00  0.00           C  
ATOM   4281  CZ  PHE B 137      15.892  -3.723  -3.724  1.00  0.00           C  
ATOM   4282  N   SER B 138      14.728   0.215  -5.987  1.00  0.00           N  
ATOM   4283  CA  SER B 138      13.374   0.138  -5.431  1.00  0.00           C  
ATOM   4284  C   SER B 138      12.827  -1.286  -5.482  1.00  0.00           C  
ATOM   4285  O   SER B 138      13.058  -2.004  -6.459  1.00  0.00           O  
ATOM   4286  CB  SER B 138      12.398   1.069  -6.155  1.00  0.00           C  
ATOM   4287  OG  SER B 138      11.192   1.208  -5.459  1.00  0.00           O  
ATOM   4288  N   GLU B 139      12.121  -1.695  -4.438  1.00  0.00           N  
ATOM   4289  CA  GLU B 139      11.438  -2.982  -4.369  1.00  0.00           C  
ATOM   4290  C   GLU B 139      10.152  -2.840  -3.560  1.00  0.00           C  
ATOM   4291  O   GLU B 139      10.188  -2.724  -2.342  1.00  0.00           O  
ATOM   4292  CB  GLU B 139      12.384  -4.022  -3.753  1.00  0.00           C  
ATOM   4293  CG  GLU B 139      11.750  -5.410  -3.614  1.00  0.00           C  
ATOM   4294  CD  GLU B 139      12.726  -6.426  -2.996  1.00  0.00           C  
ATOM   4295  OE1 GLU B 139      12.667  -7.623  -3.345  1.00  0.00           O  
ATOM   4296  OE2 GLU B 139      13.578  -6.036  -2.166  1.00  0.00           O  
ATOM   4297  N   PHE B 140       9.029  -2.859  -4.262  1.00  0.00           N  
ATOM   4298  CA  PHE B 140       7.712  -2.820  -3.649  1.00  0.00           C  
ATOM   4299  C   PHE B 140       7.248  -4.223  -3.264  1.00  0.00           C  
ATOM   4300  O   PHE B 140       7.404  -5.174  -4.030  1.00  0.00           O  
ATOM   4301  CB  PHE B 140       6.729  -2.128  -4.591  1.00  0.00           C  
ATOM   4302  CG  PHE B 140       5.360  -1.927  -3.989  1.00  0.00           C  
ATOM   4303  CD1 PHE B 140       4.352  -2.885  -4.180  1.00  0.00           C  
ATOM   4304  CD2 PHE B 140       5.079  -0.776  -3.220  1.00  0.00           C  
ATOM   4305  CE1 PHE B 140       3.079  -2.700  -3.620  1.00  0.00           C  
ATOM   4306  CE2 PHE B 140       3.816  -0.589  -2.669  1.00  0.00           C  
ATOM   4307  CZ  PHE B 140       2.808  -1.543  -2.859  1.00  0.00           C  
ATOM   4308  N   HIS B 141       6.666  -4.327  -2.080  1.00  0.00           N  
ATOM   4309  CA  HIS B 141       6.031  -5.530  -1.564  1.00  0.00           C  
ATOM   4310  C   HIS B 141       4.652  -5.185  -1.043  1.00  0.00           C  
ATOM   4311  O   HIS B 141       4.473  -4.213  -0.314  1.00  0.00           O  
ATOM   4312  CB  HIS B 141       6.863  -6.127  -0.440  1.00  0.00           C  
ATOM   4313  CG  HIS B 141       8.173  -6.686  -0.882  1.00  0.00           C  
ATOM   4314  ND1 HIS B 141       8.444  -8.024  -1.182  1.00  0.00           N  
ATOM   4315  CD2 HIS B 141       9.330  -5.977  -1.062  1.00  0.00           C  
ATOM   4316  CE1 HIS B 141       9.721  -8.104  -1.518  1.00  0.00           C  
ATOM   4317  NE2 HIS B 141      10.293  -6.888  -1.453  1.00  0.00           N  
ATOM   4318  N   ASP B 142       3.689  -6.014  -1.373  1.00  0.00           N  
ATOM   4319  CA  ASP B 142       2.368  -5.885  -0.786  1.00  0.00           C  
ATOM   4320  C   ASP B 142       2.325  -6.404   0.646  1.00  0.00           C  
ATOM   4321  O   ASP B 142       3.153  -7.211   1.061  1.00  0.00           O  
ATOM   4322  CB  ASP B 142       1.370  -6.599  -1.662  1.00  0.00           C  
ATOM   4323  CG  ASP B 142       1.265  -5.833  -2.961  1.00  0.00           C  
ATOM   4324  OD1 ASP B 142       0.919  -4.632  -2.909  1.00  0.00           O  
ATOM   4325  OD2 ASP B 142       1.451  -6.443  -4.036  1.00  0.00           O  
ATOM   4326  N   ALA B 143       1.310  -5.938   1.389  1.00  0.00           N  
ATOM   4327  CA  ALA B 143       0.961  -6.569   2.641  1.00  0.00           C  
ATOM   4328  C   ALA B 143       0.669  -8.063   2.409  1.00  0.00           C  
ATOM   4329  O   ALA B 143       0.052  -8.446   1.419  1.00  0.00           O  
ATOM   4330  CB  ALA B 143      -0.251  -5.848   3.245  1.00  0.00           C  
ATOM   4331  N   ASP B 144       1.102  -8.886   3.337  1.00  0.00           N  
ATOM   4332  CA  ASP B 144       0.867 -10.324   3.327  1.00  0.00           C  
ATOM   4333  C   ASP B 144       0.506 -10.808   4.743  1.00  0.00           C  
ATOM   4334  O   ASP B 144       0.298 -10.010   5.669  1.00  0.00           O  
ATOM   4335  CB  ASP B 144       2.098 -11.026   2.705  1.00  0.00           C  
ATOM   4336  CG  ASP B 144       3.390 -10.878   3.514  1.00  0.00           C  
ATOM   4337  OD1 ASP B 144       3.327 -11.043   4.757  1.00  0.00           O  
ATOM   4338  OD2 ASP B 144       4.472 -10.622   2.957  1.00  0.00           O  
ATOM   4339  N   ALA B 145       0.417 -12.119   4.941  1.00  0.00           N  
ATOM   4340  CA  ALA B 145       0.079 -12.699   6.243  1.00  0.00           C  
ATOM   4341  C   ALA B 145       1.069 -12.344   7.374  1.00  0.00           C  
ATOM   4342  O   ALA B 145       0.739 -12.493   8.548  1.00  0.00           O  
ATOM   4343  CB  ALA B 145      -0.022 -14.219   6.052  1.00  0.00           C  
ATOM   4344  N   GLN B 146       2.293 -11.931   7.046  1.00  0.00           N  
ATOM   4345  CA  GLN B 146       3.333 -11.589   8.018  1.00  0.00           C  
ATOM   4346  C   GLN B 146       3.575 -10.086   8.119  1.00  0.00           C  
ATOM   4347  O   GLN B 146       3.959  -9.599   9.182  1.00  0.00           O  
ATOM   4348  CB  GLN B 146       4.639 -12.304   7.657  1.00  0.00           C  
ATOM   4349  CG  GLN B 146       4.482 -13.830   7.656  1.00  0.00           C  
ATOM   4350  CD  GLN B 146       5.805 -14.584   7.477  1.00  0.00           C  
ATOM   4351  OE1 GLN B 146       6.899 -14.038   7.441  1.00  0.00           O  
ATOM   4352  NE2 GLN B 146       5.751 -15.889   7.380  1.00  0.00           N  
ATOM   4353  N   ASN B 147       3.366  -9.356   7.024  1.00  0.00           N  
ATOM   4354  CA  ASN B 147       3.645  -7.936   6.891  1.00  0.00           C  
ATOM   4355  C   ASN B 147       2.330  -7.170   6.780  1.00  0.00           C  
ATOM   4356  O   ASN B 147       1.646  -7.205   5.762  1.00  0.00           O  
ATOM   4357  CB  ASN B 147       4.571  -7.712   5.685  1.00  0.00           C  
ATOM   4358  CG  ASN B 147       5.881  -8.443   5.842  1.00  0.00           C  
ATOM   4359  OD1 ASN B 147       6.774  -8.031   6.569  1.00  0.00           O  
ATOM   4360  ND2 ASN B 147       6.029  -9.576   5.195  1.00  0.00           N  
ATOM   4361  N   SER B 148       2.007  -6.444   7.833  1.00  0.00           N  
ATOM   4362  CA  SER B 148       0.708  -5.787   7.990  1.00  0.00           C  
ATOM   4363  C   SER B 148       0.396  -4.679   6.977  1.00  0.00           C  
ATOM   4364  O   SER B 148      -0.748  -4.240   6.906  1.00  0.00           O  
ATOM   4365  CB  SER B 148       0.651  -5.188   9.390  1.00  0.00           C  
ATOM   4366  OG  SER B 148       1.783  -4.360   9.587  1.00  0.00           O  
ATOM   4367  N   HIS B 149       1.385  -4.187   6.241  1.00  0.00           N  
ATOM   4368  CA  HIS B 149       1.246  -3.114   5.264  1.00  0.00           C  
ATOM   4369  C   HIS B 149       2.073  -3.405   4.028  1.00  0.00           C  
ATOM   4370  O   HIS B 149       3.089  -4.089   4.109  1.00  0.00           O  
ATOM   4371  CB  HIS B 149       1.723  -1.795   5.868  1.00  0.00           C  
ATOM   4372  CG  HIS B 149       0.960  -1.365   7.063  1.00  0.00           C  
ATOM   4373  ND1 HIS B 149       1.447  -1.366   8.343  1.00  0.00           N  
ATOM   4374  CD2 HIS B 149      -0.284  -0.787   7.097  1.00  0.00           C  
ATOM   4375  CE1 HIS B 149       0.531  -0.754   9.114  1.00  0.00           C  
ATOM   4376  NE2 HIS B 149      -0.546  -0.410   8.395  1.00  0.00           N  
ATOM   4377  N   SER B 150       1.649  -2.805   2.921  1.00  0.00           N  
ATOM   4378  CA  SER B 150       2.499  -2.689   1.749  1.00  0.00           C  
ATOM   4379  C   SER B 150       3.711  -1.806   2.070  1.00  0.00           C  
ATOM   4380  O   SER B 150       3.607  -0.847   2.837  1.00  0.00           O  
ATOM   4381  CB  SER B 150       1.725  -2.105   0.570  1.00  0.00           C  
ATOM   4382  OG  SER B 150       0.546  -2.857   0.327  1.00  0.00           O  
ATOM   4383  N   TYR B 151       4.846  -2.126   1.493  1.00  0.00           N  
ATOM   4384  CA  TYR B 151       6.077  -1.381   1.719  1.00  0.00           C  
ATOM   4385  C   TYR B 151       6.954  -1.391   0.469  1.00  0.00           C  
ATOM   4386  O   TYR B 151       6.890  -2.301  -0.354  1.00  0.00           O  
ATOM   4387  CB  TYR B 151       6.820  -1.929   2.946  1.00  0.00           C  
ATOM   4388  CG  TYR B 151       7.189  -3.396   2.856  1.00  0.00           C  
ATOM   4389  CD1 TYR B 151       6.246  -4.377   3.233  1.00  0.00           C  
ATOM   4390  CD2 TYR B 151       8.433  -3.796   2.346  1.00  0.00           C  
ATOM   4391  CE1 TYR B 151       6.534  -5.733   3.073  1.00  0.00           C  
ATOM   4392  CE2 TYR B 151       8.729  -5.162   2.171  1.00  0.00           C  
ATOM   4393  CZ  TYR B 151       7.770  -6.129   2.532  1.00  0.00           C  
ATOM   4394  OH  TYR B 151       8.033  -7.457   2.316  1.00  0.00           O  
ATOM   4395  N   CYS B 152       7.794  -0.380   0.350  1.00  0.00           N  
ATOM   4396  CA  CYS B 152       8.749  -0.272  -0.739  1.00  0.00           C  
ATOM   4397  C   CYS B 152      10.148  -0.045  -0.168  1.00  0.00           C  
ATOM   4398  O   CYS B 152      10.385   0.952   0.507  1.00  0.00           O  
ATOM   4399  CB  CYS B 152       8.302   0.866  -1.667  1.00  0.00           C  
ATOM   4400  SG  CYS B 152       9.344   0.898  -3.137  1.00  0.00           S  
ATOM   4401  N   PHE B 153      11.066  -0.966  -0.428  1.00  0.00           N  
ATOM   4402  CA  PHE B 153      12.472  -0.723  -0.155  1.00  0.00           C  
ATOM   4403  C   PHE B 153      13.036   0.219  -1.209  1.00  0.00           C  
ATOM   4404  O   PHE B 153      12.859  -0.012  -2.403  1.00  0.00           O  
ATOM   4405  CB  PHE B 153      13.261  -2.037  -0.132  1.00  0.00           C  
ATOM   4406  CG  PHE B 153      12.805  -3.024   0.918  1.00  0.00           C  
ATOM   4407  CD1 PHE B 153      12.659  -2.620   2.255  1.00  0.00           C  
ATOM   4408  CD2 PHE B 153      12.507  -4.354   0.562  1.00  0.00           C  
ATOM   4409  CE1 PHE B 153      12.199  -3.523   3.233  1.00  0.00           C  
ATOM   4410  CE2 PHE B 153      12.051  -5.258   1.529  1.00  0.00           C  
ATOM   4411  CZ  PHE B 153      11.889  -4.840   2.864  1.00  0.00           C  
ATOM   4412  N   GLU B 154      13.756   1.229  -0.762  1.00  0.00           N  
ATOM   4413  CA  GLU B 154      14.436   2.173  -1.624  1.00  0.00           C  
ATOM   4414  C   GLU B 154      15.890   2.353  -1.179  1.00  0.00           C  
ATOM   4415  O   GLU B 154      16.196   2.398   0.014  1.00  0.00           O  
ATOM   4416  CB  GLU B 154      13.662   3.494  -1.653  1.00  0.00           C  
ATOM   4417  CG  GLU B 154      14.210   4.429  -2.719  1.00  0.00           C  
ATOM   4418  CD  GLU B 154      13.471   5.756  -2.884  1.00  0.00           C  
ATOM   4419  OE1 GLU B 154      13.519   6.283  -4.019  1.00  0.00           O  
ATOM   4420  OE2 GLU B 154      12.937   6.254  -1.895  1.00  0.00           O  
ATOM   4421  N   ILE B 155      16.806   2.450  -2.139  1.00  0.00           N  
ATOM   4422  CA  ILE B 155      18.172   2.908  -1.895  1.00  0.00           C  
ATOM   4423  C   ILE B 155      18.416   4.127  -2.768  1.00  0.00           C  
ATOM   4424  O   ILE B 155      18.351   4.028  -3.989  1.00  0.00           O  
ATOM   4425  CB  ILE B 155      19.232   1.816  -2.144  1.00  0.00           C  
ATOM   4426  CG1 ILE B 155      18.939   0.526  -1.346  1.00  0.00           C  
ATOM   4427  CG2 ILE B 155      20.616   2.362  -1.798  1.00  0.00           C  
ATOM   4428  CD1 ILE B 155      19.880  -0.653  -1.690  1.00  0.00           C  
ATOM   4429  N   LEU B 156      18.760   5.254  -2.144  1.00  0.00           N  
ATOM   4430  CA  LEU B 156      19.182   6.451  -2.852  1.00  0.00           C  
ATOM   4431  C   LEU B 156      20.688   6.650  -2.695  1.00  0.00           C  
ATOM   4432  O   LEU B 156      21.235   6.415  -1.619  1.00  0.00           O  
ATOM   4433  CB  LEU B 156      18.393   7.688  -2.396  1.00  0.00           C  
ATOM   4434  CG  LEU B 156      16.863   7.538  -2.460  1.00  0.00           C  
ATOM   4435  CD1 LEU B 156      16.285   7.217  -1.074  1.00  0.00           C  
ATOM   4436  CD2 LEU B 156      16.209   8.824  -2.961  1.00  0.00           C  
ATOM   4437  N   GLU B 157      21.357   7.112  -3.750  1.00  0.00           N  
ATOM   4438  CA  GLU B 157      22.748   7.554  -3.727  1.00  0.00           C  
ATOM   4439  C   GLU B 157      22.806   9.050  -3.992  1.00  0.00           C  
ATOM   4440  O   GLU B 157      22.072   9.578  -4.827  1.00  0.00           O  
ATOM   4441  CB  GLU B 157      23.603   6.743  -4.705  1.00  0.00           C  
ATOM   4442  CG  GLU B 157      23.725   5.293  -4.226  1.00  0.00           C  
ATOM   4443  CD  GLU B 157      24.693   4.389  -4.993  1.00  0.00           C  
ATOM   4444  OE1 GLU B 157      24.885   3.244  -4.501  1.00  0.00           O  
ATOM   4445  OE2 GLU B 157      25.270   4.805  -6.009  1.00  0.00           O  
ATOM   4446  N   ARG B 158      23.666   9.775  -3.247  1.00  0.00           N  
ATOM   4447  CA  ARG B 158      23.849  11.204  -3.462  1.00  0.00           C  
ATOM   4448  C   ARG B 158      24.494  11.428  -4.827  1.00  0.00           C  
ATOM   4449  O   ARG B 158      25.495  10.793  -5.138  1.00  0.00           O  
ATOM   4450  CB  ARG B 158      24.655  11.815  -2.305  1.00  0.00           C  
ATOM   4451  CG  ARG B 158      24.700  13.338  -2.411  1.00  0.00           C  
ATOM   4452  CD  ARG B 158      25.487  13.969  -1.247  1.00  0.00           C  
ATOM   4453  NE  ARG B 158      24.793  13.878   0.037  1.00  0.00           N  
ATOM   4454  CZ  ARG B 158      23.871  14.709   0.494  1.00  0.00           C  
ATOM   4455  NH1 ARG B 158      23.442  15.719  -0.204  1.00  0.00           N  
ATOM   4456  NH2 ARG B 158      23.370  14.550   1.686  1.00  0.00           N  
ATOM   4457  N   ARG B 159      23.916  12.341  -5.613  1.00  0.00           N  
ATOM   4458  CA  ARG B 159      24.414  12.737  -6.929  1.00  0.00           C  
ATOM   4459  C   ARG B 159      25.756  13.465  -6.852  1.00  0.00           C  
ATOM   4460  O   ARG B 159      26.007  14.165  -5.853  1.00  0.00           O  
ATOM   4461  CB  ARG B 159      23.383  13.598  -7.674  1.00  0.00           C  
ATOM   4462  CG  ARG B 159      22.104  12.844  -8.028  1.00  0.00           C  
ATOM   4463  CD  ARG B 159      21.129  13.794  -8.740  1.00  0.00           C  
ATOM   4464  NE  ARG B 159      19.818  13.158  -8.992  1.00  0.00           N  
ATOM   4465  CZ  ARG B 159      19.428  12.556 -10.104  1.00  0.00           C  
ATOM   4466  NH1 ARG B 159      20.203  12.452 -11.145  1.00  0.00           N  
ATOM   4467  NH2 ARG B 159      18.230  12.047 -10.173  1.00  0.00           N  
ATOM   4468  OXT ARG B 159      26.523  13.341  -7.843  1.00  0.00           O  
CONECT    1    2                                                      
CONECT    2    5    3    1                                            
CONECT    3    4    4    2    9                                       
CONECT    4    3    3                                                 
CONECT    5    6    2                                                 
CONECT    6    7    5                                                 
CONECT    7    8    6                                                 
CONECT    8    7                                                      
CONECT    9    3   10                                                 
CONECT   10   11    9   13                                            
CONECT   11   17   12   12   10                                       
CONECT   12   11   11                                                 
CONECT   13   10   15   14                                            
CONECT   14   13   16                                                 
CONECT   15   13                                                      
CONECT   16   14                                                      
CONECT   17   18   11                                                 
CONECT   18   21   19   17                                            
CONECT   19   20   20   18   25                                       
CONECT   20   19   19                                                 
CONECT   21   23   22   18                                            
CONECT   22   24   21                                                 
CONECT   23   21                                                      
CONECT   24   22                                                      
CONECT   25   19   26                                                 
CONECT   26   27   25   29                                            
CONECT   27   28   28   34   26                                       
CONECT   28   27   27                                                 
CONECT   29   26   30                                                 
CONECT   30   29   31                                                 
CONECT   31   30   32                                                 
CONECT   32   31   33                                                 
CONECT   33   32                                                      
CONECT   34   35   27                                                 
CONECT   35   36   38   34                                            
CONECT   36   45   35   37   37                                       
CONECT   37   36   36                                                 
CONECT   38   39   35                                                 
CONECT   39   40   38                                                 
CONECT   40   41   39                                                 
CONECT   41   42   42   40                                            
CONECT   42   44   43   41   41                                       
CONECT   43   42                                                      
CONECT   44   42                                                      
CONECT   45   46   36                                                 
CONECT   46   49   47   45                                            
CONECT   47   48   48   46   52                                       
CONECT   48   47   47                                                 
CONECT   49   51   50   46                                            
CONECT   50   49                                                      
CONECT   51   49                                                      
CONECT   52   47   53   58                                            
CONECT   53   54   52   56                                            
CONECT   54   55   55   59   53                                       
CONECT   55   54   54                                                 
CONECT   56   53   57                                                 
CONECT   57   56   58                                                 
CONECT   58   52   57                                                 
CONECT   59   60   54                                                 
CONECT   60   63   61   59                                            
CONECT   61   68   60   62   62                                       
CONECT   62   61   61                                                 
CONECT   63   64   60                                                 
CONECT   64   65   63                                                 
CONECT   65   66   66   67   64                                       
CONECT   66   65   65                                                 
CONECT   67   65                                                      
CONECT   68   69   61                                                 
CONECT   69   72   68   70                                            
CONECT   70   69   73   71   71                                       
CONECT   71   70   70                                                 
CONECT   72   69                                                      
CONECT   73   70   74                                                 
CONECT   74   73   77   75                                            
CONECT   75   74   78   76   76                                       
CONECT   76   75   75                                                 
CONECT   77   74                                                      
CONECT   78   75   79                                                 
CONECT   79   78   82   80                                            
CONECT   80   79   81   81   84                                       
CONECT   81   80   80                                                 
CONECT   82   83   79                                                 
CONECT   83   82                                                      
CONECT   84   80   85   90                                            
CONECT   85   84   86   88                                            
CONECT   86   85   91   87   87                                       
CONECT   87   86   86                                                 
CONECT   88   85   89                                                 
CONECT   89   90   88                                                 
CONECT   90   84   89                                                 
CONECT   91   86   92                                                 
CONECT   92   91   95   93                                            
CONECT   93   92   94   94   99                                       
CONECT   94   93   93                                                 
CONECT   95   92   96                                                 
CONECT   96   97   95   98                                            
CONECT   97   96                                                      
CONECT   98   96                                                      
CONECT   99   93  100                                                 
CONECT  100   99  101  103                                            
CONECT  101  104  100  102  102                                       
CONECT  102  101  101                                                 
CONECT  103  100                                                      
CONECT  104  105  101                                                 
CONECT  105  108  106  104                                            
CONECT  106  110  107  107  105                                       
CONECT  107  106  106                                                 
CONECT  108  109  105                                                 
CONECT  109  108                                                      
CONECT  110  111  106                                                 
CONECT  111  114  110  112                                            
CONECT  112  111  113  113  124                                       
CONECT  113  112  112                                                 
CONECT  114  115  111                                                 
CONECT  115  117  117  116  114                                       
CONECT  116  118  115                                                 
CONECT  117  119  120  115  115                                       
CONECT  118  119  119  116                                            
CONECT  119  121  118  118  117                                       
CONECT  120  122  122  117                                            
CONECT  121  123  123  119                                            
CONECT  122  123  120  120                                            
CONECT  123  121  121  122                                            
CONECT  124  112  125                                                 
CONECT  125  124  128  126                                            
CONECT  126  125  127  127  132                                       
CONECT  127  126  126                                                 
CONECT  128  129  125                                                 
CONECT  129  131  130  128                                            
CONECT  130  129                                                      
CONECT  131  129                                                      
CONECT  132  126  133                                                 
CONECT  133  132  134  136                                            
CONECT  134  138  135  135  133                                       
CONECT  135  134  134                                                 
CONECT  136  133  137                                                 
CONECT  137  136                                                      
CONECT  138  139  134                                                 
CONECT  139  142  140  138                                            
CONECT  140  150  141  141  139                                       
CONECT  141  140  140                                                 
CONECT  142  143  139                                                 
CONECT  143  144  144  145  142                                       
CONECT  144  146  143  143                                            
CONECT  145  147  147  143                                            
CONECT  146  148  148  144                                            
CONECT  147  148  145  145                                            
CONECT  148  149  146  146  147                                       
CONECT  149  148                                                      
CONECT  150  151  140                                                 
CONECT  151  154  150  152                                            
CONECT  152  151  153  153  158                                       
CONECT  153  152  152                                                 
CONECT  154  155  151                                                 
CONECT  155  157  156  154                                            
CONECT  156  155                                                      
CONECT  157  155                                                      
CONECT  158  152  159                                                 
CONECT  159  158  160  162                                            
CONECT  160  159  167  161  161                                       
CONECT  161  160  160                                                 
CONECT  162  159  163                                                 
CONECT  163  162  164                                                 
CONECT  164  163  165  165  166                                       
CONECT  165  164  164                                                 
CONECT  166  164                                                      
CONECT  167  168  160                                                 
CONECT  168  169  167  171                                            
CONECT  169  175  170  170  168                                       
CONECT  170  169  169                                                 
CONECT  171  168  172                                                 
CONECT  172  171  174  173  173                                       
CONECT  173  172  172                                                 
CONECT  174  172                                                      
CONECT  175  176  169                                                 
CONECT  176  179  177  175                                            
CONECT  177  176  183  178  178                                       
CONECT  178  177  177                                                 
CONECT  179  180  176                                                 
CONECT  180  182  181  179                                            
CONECT  181  180                                                      
CONECT  182  180                                                      
CONECT  183  177  184                                                 
CONECT  184  185  183  187                                            
CONECT  185  186  186  193  184                                       
CONECT  186  185  185                                                 
CONECT  187  184  188                                                 
CONECT  188  187  189  189  190                                       
CONECT  189  188  188  191                                            
CONECT  190  188  192                                                 
CONECT  191  189  192  192                                            
CONECT  192  190  191  191                                            
CONECT  193  194  185                                                 
CONECT  194  195  193  197                                            
CONECT  195  199  194  196  196                                       
CONECT  196  195  195                                                 
CONECT  197  194  198                                                 
CONECT  198  197                                                      
CONECT  199  200  195                                                 
CONECT  200  203  201  199                                            
CONECT  201  202  202  200  208                                       
CONECT  202  201  201                                                 
CONECT  203  204  200                                                 
CONECT  204  205  203                                                 
CONECT  205  206  204                                                 
CONECT  206  207  205                                                 
CONECT  207  206                                                      
CONECT  208  209  201                                                 
CONECT  209  210  212  208                                            
CONECT  210  211  211  215  209                                       
CONECT  211  210  210                                                 
CONECT  212  209  214  213                                            
CONECT  213  212                                                      
CONECT  214  212                                                      
CONECT  215  216  210                                                 
CONECT  216  217  219  215                                            
CONECT  217  223  216  218  218                                       
CONECT  218  217  217                                                 
CONECT  219  221  216  220                                            
CONECT  220  219  222                                                 
CONECT  221  219                                                      
CONECT  222  220                                                      
CONECT  223  224  217                                                 
CONECT  224  227  225  223                                            
CONECT  225  226  226  224  231                                       
CONECT  226  225  225                                                 
CONECT  227  228  224                                                 
CONECT  228  230  230  227  229                                       
CONECT  229  228                                                      
CONECT  230  228  228                                                 
CONECT  231  225  232                                                 
CONECT  232  233  231  235                                            
CONECT  233  234  234  239  232                                       
CONECT  234  233  233                                                 
CONECT  235  232  236                                                 
CONECT  236  235  238  237                                            
CONECT  237  236                                                      
CONECT  238  236                                                      
CONECT  239  240  233                                                 
CONECT  240  241  239                                                 
CONECT  241  243  242  242  240                                       
CONECT  242  241  241                                                 
CONECT  243  244  241                                                 
CONECT  244  245  247  243                                            
CONECT  245  246  246  251  244                                       
CONECT  246  245  245                                                 
CONECT  247  244  248                                                 
CONECT  248  247  249  250                                            
CONECT  249  248                                                      
CONECT  250  248                                                      
CONECT  251  252  245                                                 
CONECT  252  253  255  251                                            
CONECT  253  254  254  252  260                                       
CONECT  254  253  253                                                 
CONECT  255  256  252                                                 
CONECT  256  257  255                                                 
CONECT  257  258  258  256  259                                       
CONECT  258  257  257                                                 
CONECT  259  257                                                      
CONECT  260  253  261                                                 
CONECT  261  262  260  264                                            
CONECT  262  263  263  261  271                                       
CONECT  263  262  262                                                 
CONECT  264  261  265                                                 
CONECT  265  264  266                                                 
CONECT  266  265  267                                                 
CONECT  267  266  268  268                                            
CONECT  268  267  267  269  270                                       
CONECT  269  268                                                      
CONECT  270  268                                                      
CONECT  271  262  272                                                 
CONECT  272  273  271  275                                            
CONECT  273  274  274  278  272                                       
CONECT  274  273  273                                                 
CONECT  275  272  277  276                                            
CONECT  276  275                                                      
CONECT  277  275                                                      
CONECT  278  279  273                                                 
CONECT  279  280  282  278                                            
CONECT  280  281  281  284  279                                       
CONECT  281  280  280                                                 
CONECT  282  279  283                                                 
CONECT  283  282                                                      
CONECT  284  285  280                                                 
CONECT  285  286  288  284                                            
CONECT  286  287  287  285  292                                       
CONECT  287  286  286                                                 
CONECT  288  289  285                                                 
CONECT  289  290  291  288                                            
CONECT  290  289                                                      
CONECT  291  289                                                      
CONECT  292  286  293                                                 
CONECT  293  294  292  296                                            
CONECT  294  295  295  299  293                                       
CONECT  295  294  294                                                 
CONECT  296  293  297  298                                            
CONECT  297  296                                                      
CONECT  298  296                                                      
CONECT  299  300  294                                                 
CONECT  300  301  299  303                                            
CONECT  301  302  302  304  300                                       
CONECT  302  301  301                                                 
CONECT  303  300                                                      
CONECT  304  305  301                                                 
CONECT  305  306  308  304                                            
CONECT  306  307  307  309  305                                       
CONECT  307  306  306                                                 
CONECT  308  305                                                      
CONECT  309  306  310                                                 
CONECT  310  311  309  313                                            
CONECT  311  312  312  310  320                                       
CONECT  312  311  311                                                 
CONECT  313  310  314                                                 
CONECT  314  313  315                                                 
CONECT  315  314  316                                                 
CONECT  316  315  317  317                                            
CONECT  317  316  316  319  318                                       
CONECT  318  317                                                      
CONECT  319  317                                                      
CONECT  320  311  321                                                 
CONECT  321  322  320  324                                            
CONECT  322  328  323  323  321                                       
CONECT  323  322  322                                                 
CONECT  324  321  325                                                 
CONECT  325  324  327  326                                            
CONECT  326  325                                                      
CONECT  327  325                                                      
CONECT  328  329  322                                                 
CONECT  329  330  328                                                 
CONECT  330  329  331  331  332                                       
CONECT  331  330  330                                                 
CONECT  332  330  333                                                 
CONECT  333  332  334  336                                            
CONECT  334  333  339  335  335                                       
CONECT  335  334  334                                                 
CONECT  336  333  337  338                                            
CONECT  337  336                                                      
CONECT  338  336                                                      
CONECT  339  340  334                                                 
CONECT  340  343  339  341                                            
CONECT  341  347  340  342  342                                       
CONECT  342  341  341                                                 
CONECT  343  344  340                                                 
CONECT  344  345  343  346                                            
CONECT  345  344                                                      
CONECT  346  344                                                      
CONECT  347  348  341                                                 
CONECT  348  351  349  347                                            
CONECT  349  350  350  348  356                                       
CONECT  350  349  349                                                 
CONECT  351  352  348                                                 
CONECT  352  353  351                                                 
CONECT  353  354  352                                                 
CONECT  354  355  353                                                 
CONECT  355  354                                                      
CONECT  356  349  357  362                                            
CONECT  357  358  356  360                                            
CONECT  358  363  359  359  357                                       
CONECT  359  358  358                                                 
CONECT  360  357  361                                                 
CONECT  361  362  360                                                 
CONECT  362  356  361                                                 
CONECT  363  364  358                                                 
CONECT  364  365  363  367                                            
CONECT  365  368  366  366  364                                       
CONECT  366  365  365                                                 
CONECT  367  364                                                      
CONECT  368  369  374  365                                            
CONECT  369  372  368  370                                            
CONECT  370  369  371  371  375                                       
CONECT  371  370  370                                                 
CONECT  372  373  369                                                 
CONECT  373  372  374                                                 
CONECT  374  373  368                                                 
CONECT  375  370  376                                                 
CONECT  376  375  379  377                                            
CONECT  377  376  378  378  386                                       
CONECT  378  377  377                                                 
CONECT  379  376  380                                                 
CONECT  380  382  382  379  381                                       
CONECT  381  380  383  383                                            
CONECT  382  384  380  380                                            
CONECT  383  385  381  381                                            
CONECT  384  382  385  385                                            
CONECT  385  384  384  383                                            
CONECT  386  377  387                                                 
CONECT  387  386  390  388                                            
CONECT  388  387  389  389  393                                       
CONECT  389  388  388                                                 
CONECT  390  392  387  391                                            
CONECT  391  390                                                      
CONECT  392  390                                                      
CONECT  393  388  394                                                 
CONECT  394  393  397  395                                            
CONECT  395  394  396  396  404                                       
CONECT  396  395  395                                                 
CONECT  397  398  394                                                 
CONECT  398  400  400  399  397                                       
CONECT  399  401  401  398                                            
CONECT  400  402  398  398                                            
CONECT  401  403  399  399                                            
CONECT  402  403  403  400                                            
CONECT  403  402  402  401                                            
CONECT  404  395  405                                                 
CONECT  405  404  408  406                                            
CONECT  406  405  407  407  411                                       
CONECT  407  406  406                                                 
CONECT  408  409  405  410                                            
CONECT  409  408                                                      
CONECT  410  408                                                      
CONECT  411  406  412                                                 
CONECT  412  411  415  413                                            
CONECT  413  412  418  414  414                                       
CONECT  414  413  413                                                 
CONECT  415  417  412  416                                            
CONECT  416  415                                                      
CONECT  417  415                                                      
CONECT  418  413  419                                                 
CONECT  419  418  422  420                                            
CONECT  420  419  421  421  423                                       
CONECT  421  420  420                                                 
CONECT  422  419                                                      
CONECT  423  420  424                                                 
CONECT  424  423  425                                                 
CONECT  425  424  426  426  427                                       
CONECT  426  425  425                                                 
CONECT  427  425  428                                                 
CONECT  428  427  429  431                                            
CONECT  429  428  434  430  430                                       
CONECT  430  429  429                                                 
CONECT  431  428  432  433                                            
CONECT  432  431                                                      
CONECT  433  431                                                      
CONECT  434  429  435                                                 
CONECT  435  436  434  438                                            
CONECT  436  437  437  442  435                                       
CONECT  437  436  436                                                 
CONECT  438  435  439                                                 
CONECT  439  438  440  440  441                                       
CONECT  440  439  439                                                 
CONECT  441  439                                                      
CONECT  442  443  436                                                 
CONECT  443  444  442                                                 
CONECT  444  445  445  446  443                                       
CONECT  445  444  444                                                 
CONECT  446  447  444                                                 
CONECT  447  448  450  446                                            
CONECT  448  449  449  447  455                                       
CONECT  449  448  448                                                 
CONECT  450  447  451                                                 
CONECT  451  450  452                                                 
CONECT  452  451  453                                                 
CONECT  453  452  454                                                 
CONECT  454  453                                                      
CONECT  455  448  456                                                 
CONECT  456  457  455                                                 
CONECT  457  458  458  456  459                                       
CONECT  458  457  457                                                 
CONECT  459  457  460                                                 
CONECT  460  461  459  463                                            
CONECT  461  462  462  466  460                                       
CONECT  462  461  461                                                 
CONECT  463  460  464  465                                            
CONECT  464  463                                                      
CONECT  465  463                                                      
CONECT  466  467  461                                                 
CONECT  467  468  470  466                                            
CONECT  468  469  469  473  467                                       
CONECT  469  468  468                                                 
CONECT  470  472  467  471                                            
CONECT  471  470                                                      
CONECT  472  470                                                      
CONECT  473  474  468                                                 
CONECT  474  475  477  473                                            
CONECT  475  476  476  474  479                                       
CONECT  476  475  475                                                 
CONECT  477  474  478                                                 
CONECT  478  477                                                      
CONECT  479  475  480                                                 
CONECT  480  481  479  483                                            
CONECT  481  482  482  490  480                                       
CONECT  482  481  481                                                 
CONECT  483  480  484                                                 
CONECT  484  485  483                                                 
CONECT  485  486  484                                                 
CONECT  486  487  487  485                                            
CONECT  487  488  489  486  486                                       
CONECT  488  487                                                      
CONECT  489  487                                                      
CONECT  490  491  481                                                 
CONECT  491  492  490  494                                            
CONECT  492  493  493  497  491                                       
CONECT  493  492  492                                                 
CONECT  494  491  496  495                                            
CONECT  495  494                                                      
CONECT  496  494                                                      
CONECT  497  498  492                                                 
CONECT  498  499  501  497                                            
CONECT  499  500  500  505  498                                       
CONECT  500  499  499                                                 
CONECT  501  498  502                                                 
CONECT  502  504  501  503                                            
CONECT  503  502                                                      
CONECT  504  502                                                      
CONECT  505  499  506                                                 
CONECT  506  507  505  509                                            
CONECT  507  508  508  506  514                                       
CONECT  508  507  507                                                 
CONECT  509  506  510                                                 
CONECT  510  509  511                                                 
CONECT  511  510  512  512  513                                       
CONECT  512  511  511                                                 
CONECT  513  511                                                      
CONECT  514  507  515                                                 
CONECT  515  516  514  518                                            
CONECT  516  517  517  520  515                                       
CONECT  517  516  516                                                 
CONECT  518  515  519                                                 
CONECT  519  518                                                      
CONECT  520  521  516                                                 
CONECT  521  522  524  520                                            
CONECT  522  523  523  528  521                                       
CONECT  523  522  522                                                 
CONECT  524  526  521  525                                            
CONECT  525  524  527                                                 
CONECT  526  524                                                      
CONECT  527  525                                                      
CONECT  528  529  522                                                 
CONECT  529  530  532  528                                            
CONECT  530  531  531  529  536                                       
CONECT  531  530  530                                                 
CONECT  532  529  533                                                 
CONECT  533  535  532  534                                            
CONECT  534  533                                                      
CONECT  535  533
[truncated: 279,319 more chars]
