# Supplementary material for: Conserved interfaces mediate multiple protein–protein interactions in a prokaryotic metabolon
Source: Mol Syst Biol. 2025 Sep 3;21(11):1490–521. doi: 10.1038/s44320-025-00139-9 (PMC12583656; doi:10.1038/s44320-025-00139-9)
Supplement: Supplementary file 12 — Source data Fig. 7 [file 44320_2025_139_MOESM12_ESM.zip › Figure7_data/Fig7A/4_7.pdb]

COMPND    596c23ad7796882c 
AUTHOR    GENERATED BY OPEN BABEL 3.1.1
ATOM      1  N   MET A   1     -22.787   0.627  15.918  1.00  0.00           N  
ATOM      2  CA  MET A   1     -21.958  -0.396  15.251  1.00  0.00           C  
ATOM      3  C   MET A   1     -22.916  -1.348  14.570  1.00  0.00           C  
ATOM      4  O   MET A   1     -23.623  -2.054  15.277  1.00  0.00           O  
ATOM      5  CB  MET A   1     -21.086  -1.128  16.275  1.00  0.00           C  
ATOM      6  CG  MET A   1     -20.017  -2.027  15.633  1.00  0.00           C  
ATOM      7  SD  MET A   1     -18.969  -2.807  16.885  1.00  0.00           S  
ATOM      8  CE  MET A   1     -17.688  -3.543  15.860  1.00  0.00           C  
ATOM      9  N   ILE A   2     -22.968  -1.341  13.255  1.00  0.00           N  
ATOM     10  CA  ILE A   2     -23.585  -2.450  12.550  1.00  0.00           C  
ATOM     11  C   ILE A   2     -22.631  -3.616  12.776  1.00  0.00           C  
ATOM     12  O   ILE A   2     -21.508  -3.583  12.273  1.00  0.00           O  
ATOM     13  CB  ILE A   2     -23.781  -2.122  11.062  1.00  0.00           C  
ATOM     14  CG1 ILE A   2     -24.750  -0.933  10.910  1.00  0.00           C  
ATOM     15  CG2 ILE A   2     -24.297  -3.356  10.316  1.00  0.00           C  
ATOM     16  CD1 ILE A   2     -24.869  -0.401   9.472  1.00  0.00           C  
ATOM     17  N   ILE A   3     -23.036  -4.613  13.564  1.00  0.00           N  
ATOM     18  CA  ILE A   3     -22.310  -5.871  13.618  1.00  0.00           C  
ATOM     19  C   ILE A   3     -22.618  -6.574  12.291  1.00  0.00           C  
ATOM     20  O   ILE A   3     -23.447  -7.476  12.207  1.00  0.00           O  
ATOM     21  CB  ILE A   3     -22.620  -6.691  14.890  1.00  0.00           C  
ATOM     22  CG1 ILE A   3     -22.391  -5.833  16.159  1.00  0.00           C  
ATOM     23  CG2 ILE A   3     -21.732  -7.955  14.913  1.00  0.00           C  
ATOM     24  CD1 ILE A   3     -22.651  -6.559  17.497  1.00  0.00           C  
ATOM     25  N   LYS A   4     -21.978  -6.083  11.213  1.00  0.00           N  
ATOM     26  CA  LYS A   4     -21.836  -6.865  10.002  1.00  0.00           C  
ATOM     27  C   LYS A   4     -21.272  -8.189  10.472  1.00  0.00           C  
ATOM     28  O   LYS A   4     -20.322  -8.200  11.252  1.00  0.00           O  
ATOM     29  CB  LYS A   4     -20.906  -6.189   8.979  1.00  0.00           C  
ATOM     30  CG  LYS A   4     -21.595  -5.047   8.217  1.00  0.00           C  
ATOM     31  CD  LYS A   4     -20.669  -4.394   7.173  1.00  0.00           C  
ATOM     32  CE  LYS A   4     -21.429  -3.287   6.447  1.00  0.00           C  
ATOM     33  NZ  LYS A   4     -20.600  -2.501   5.493  1.00  0.00           N  
ATOM     34  N   ARG A   5     -21.884  -9.292  10.060  1.00  0.00           N  
ATOM     35  CA  ARG A   5     -21.370 -10.615  10.414  1.00  0.00           C  
ATOM     36  C   ARG A   5     -19.908 -10.651  10.028  1.00  0.00           C  
ATOM     37  O   ARG A   5     -19.599 -10.659   8.839  1.00  0.00           O  
ATOM     38  CB  ARG A   5     -22.136 -11.736   9.690  1.00  0.00           C  
ATOM     39  CG  ARG A   5     -23.424 -12.133  10.406  1.00  0.00           C  
ATOM     40  CD  ARG A   5     -24.045 -13.338   9.689  1.00  0.00           C  
ATOM     41  NE  ARG A   5     -25.243 -13.815  10.376  1.00  0.00           N  
ATOM     42  CZ  ARG A   5     -26.020 -14.825   9.997  1.00  0.00           C  
ATOM     43  NH1 ARG A   5     -25.766 -15.499   8.912  1.00  0.00           N  
ATOM     44  NH2 ARG A   5     -27.054 -15.160  10.710  1.00  0.00           N  
ATOM     45  N   THR A   6     -19.061 -10.681  11.038  1.00  0.00           N  
ATOM     46  CA  THR A   6     -17.629 -10.845  10.848  1.00  0.00           C  
ATOM     47  C   THR A   6     -17.417 -12.068   9.968  1.00  0.00           C  
ATOM     48  O   THR A   6     -17.970 -13.132  10.283  1.00  0.00           O  
ATOM     49  CB  THR A   6     -16.927 -11.041  12.192  1.00  0.00           C  
ATOM     50  OG1 THR A   6     -17.277  -9.989  13.067  1.00  0.00           O  
ATOM     51  CG2 THR A   6     -15.420 -11.034  12.043  1.00  0.00           C  
ATOM     52  N   PRO A   7     -16.670 -11.937   8.861  1.00  0.00           N  
ATOM     53  CA  PRO A   7     -16.350 -13.089   8.045  1.00  0.00           C  
ATOM     54  C   PRO A   7     -15.722 -14.187   8.901  1.00  0.00           C  
ATOM     55  O   PRO A   7     -15.021 -13.921   9.883  1.00  0.00           O  
ATOM     56  CB  PRO A   7     -15.410 -12.581   6.955  1.00  0.00           C  
ATOM     57  CG  PRO A   7     -15.713 -11.092   6.872  1.00  0.00           C  
ATOM     58  CD  PRO A   7     -16.078 -10.731   8.307  1.00  0.00           C  
ATOM     59  N   GLN A   8     -15.996 -15.426   8.551  1.00  0.00           N  
ATOM     60  CA  GLN A   8     -15.429 -16.587   9.219  1.00  0.00           C  
ATOM     61  C   GLN A   8     -14.239 -17.113   8.416  1.00  0.00           C  
ATOM     62  O   GLN A   8     -14.083 -16.777   7.240  1.00  0.00           O  
ATOM     63  CB  GLN A   8     -16.528 -17.655   9.391  1.00  0.00           C  
ATOM     64  CG  GLN A   8     -17.713 -17.152  10.255  1.00  0.00           C  
ATOM     65  CD  GLN A   8     -17.301 -16.847  11.692  1.00  0.00           C  
ATOM     66  OE1 GLN A   8     -16.532 -17.573  12.304  1.00  0.00           O  
ATOM     67  NE2 GLN A   8     -17.793 -15.784  12.282  1.00  0.00           N  
ATOM     68  N   ALA A   9     -13.447 -17.991   8.999  1.00  0.00           N  
ATOM     69  CA  ALA A   9     -12.307 -18.607   8.309  1.00  0.00           C  
ATOM     70  C   ALA A   9     -12.675 -19.250   6.952  1.00  0.00           C  
ATOM     71  O   ALA A   9     -11.880 -19.229   6.015  1.00  0.00           O  
ATOM     72  CB  ALA A   9     -11.695 -19.649   9.246  1.00  0.00           C  
ATOM     73  N   ALA A  10     -13.910 -19.789   6.845  1.00  0.00           N  
ATOM     74  CA  ALA A  10     -14.437 -20.374   5.610  1.00  0.00           C  
ATOM     75  C   ALA A  10     -15.097 -19.353   4.656  1.00  0.00           C  
ATOM     76  O   ALA A  10     -15.576 -19.736   3.585  1.00  0.00           O  
ATOM     77  CB  ALA A  10     -15.412 -21.491   5.999  1.00  0.00           C  
ATOM     78  N   SER A  11     -15.176 -18.080   5.028  1.00  0.00           N  
ATOM     79  CA  SER A  11     -15.733 -17.047   4.158  1.00  0.00           C  
ATOM     80  C   SER A  11     -14.810 -16.796   2.964  1.00  0.00           C  
ATOM     81  O   SER A  11     -13.589 -16.884   3.111  1.00  0.00           O  
ATOM     82  CB  SER A  11     -15.971 -15.734   4.918  1.00  0.00           C  
ATOM     83  OG  SER A  11     -16.894 -15.943   5.969  1.00  0.00           O  
ATOM     84  N   PRO A  12     -15.362 -16.458   1.788  1.00  0.00           N  
ATOM     85  CA  PRO A  12     -14.548 -16.135   0.624  1.00  0.00           C  
ATOM     86  C   PRO A  12     -13.578 -14.981   0.901  1.00  0.00           C  
ATOM     87  O   PRO A  12     -13.938 -14.040   1.608  1.00  0.00           O  
ATOM     88  CB  PRO A  12     -15.539 -15.765  -0.488  1.00  0.00           C  
ATOM     89  CG  PRO A  12     -16.834 -16.449  -0.065  1.00  0.00           C  
ATOM     90  CD  PRO A  12     -16.773 -16.393   1.464  1.00  0.00           C  
ATOM     91  N   LEU A  13     -12.412 -15.016   0.281  1.00  0.00           N  
ATOM     92  CA  LEU A  13     -11.421 -13.936   0.406  1.00  0.00           C  
ATOM     93  C   LEU A  13     -12.026 -12.573   0.046  1.00  0.00           C  
ATOM     94  O   LEU A  13     -11.833 -11.625   0.790  1.00  0.00           O  
ATOM     95  CB  LEU A  13     -10.202 -14.261  -0.465  1.00  0.00           C  
ATOM     96  CG  LEU A  13      -9.096 -13.181  -0.422  1.00  0.00           C  
ATOM     97  CD1 LEU A  13      -8.529 -12.974   0.987  1.00  0.00           C  
ATOM     98  CD2 LEU A  13      -7.939 -13.585  -1.324  1.00  0.00           C  
ATOM     99  N   ALA A  14     -12.825 -12.495  -1.007  1.00  0.00           N  
ATOM    100  CA  ALA A  14     -13.501 -11.260  -1.396  1.00  0.00           C  
ATOM    101  C   ALA A  14     -14.391 -10.677  -0.274  1.00  0.00           C  
ATOM    102  O   ALA A  14     -14.456  -9.463  -0.114  1.00  0.00           O  
ATOM    103  CB  ALA A  14     -14.323 -11.539  -2.654  1.00  0.00           C  
ATOM    104  N   SER A  15     -15.031 -11.530   0.522  1.00  0.00           N  
ATOM    105  CA  SER A  15     -15.823 -11.083   1.674  1.00  0.00           C  
ATOM    106  C   SER A  15     -14.940 -10.564   2.805  1.00  0.00           C  
ATOM    107  O   SER A  15     -15.314  -9.617   3.481  1.00  0.00           O  
ATOM    108  CB  SER A  15     -16.703 -12.212   2.221  1.00  0.00           C  
ATOM    109  OG  SER A  15     -17.593 -12.678   1.224  1.00  0.00           O  
ATOM    110  N   TRP A  16     -13.776 -11.176   3.005  1.00  0.00           N  
ATOM    111  CA  TRP A  16     -12.785 -10.697   3.964  1.00  0.00           C  
ATOM    112  C   TRP A  16     -12.192  -9.366   3.526  1.00  0.00           C  
ATOM    113  O   TRP A  16     -12.151  -8.453   4.339  1.00  0.00           O  
ATOM    114  CB  TRP A  16     -11.694 -11.743   4.148  1.00  0.00           C  
ATOM    115  CG  TRP A  16     -12.007 -12.716   5.234  1.00  0.00           C  
ATOM    116  CD1 TRP A  16     -12.411 -13.988   5.077  1.00  0.00           C  
ATOM    117  CD2 TRP A  16     -11.942 -12.467   6.667  1.00  0.00           C  
ATOM    118  NE1 TRP A  16     -12.595 -14.576   6.325  1.00  0.00           N  
ATOM    119  CE2 TRP A  16     -12.317 -13.665   7.330  1.00  0.00           C  
ATOM    120  CE3 TRP A  16     -11.595 -11.353   7.458  1.00  0.00           C  
ATOM    121  CZ2 TRP A  16     -12.355 -13.762   8.733  1.00  0.00           C  
ATOM    122  CZ3 TRP A  16     -11.634 -11.444   8.861  1.00  0.00           C  
ATOM    123  CH2 TRP A  16     -12.011 -12.634   9.489  1.00  0.00           C  
ATOM    124  N   LEU A  17     -11.796  -9.248   2.275  1.00  0.00           N  
ATOM    125  CA  LEU A  17     -11.266  -7.998   1.739  1.00  0.00           C  
ATOM    126  C   LEU A  17     -12.315  -6.901   1.924  1.00  0.00           C  
ATOM    127  O   LEU A  17     -12.055  -5.996   2.709  1.00  0.00           O  
ATOM    128  CB  LEU A  17     -10.798  -8.170   0.287  1.00  0.00           C  
ATOM    129  CG  LEU A  17      -9.646  -9.173   0.115  1.00  0.00           C  
ATOM    130  CD1 LEU A  17      -9.246  -9.265  -1.358  1.00  0.00           C  
ATOM    131  CD2 LEU A  17      -8.404  -8.834   0.939  1.00  0.00           C  
ATOM    132  N   SER A  18     -13.532  -7.083   1.446  1.00  0.00           N  
ATOM    133  CA  SER A  18     -14.630  -6.134   1.680  1.00  0.00           C  
ATOM    134  C   SER A  18     -14.881  -5.810   3.158  1.00  0.00           C  
ATOM    135  O   SER A  18     -15.350  -4.722   3.468  1.00  0.00           O  
ATOM    136  CB  SER A  18     -15.919  -6.690   1.062  1.00  0.00           C  
ATOM    137  OG  SER A  18     -17.013  -5.831   1.306  1.00  0.00           O  
ATOM    138  N   TYR A  19     -14.607  -6.716   4.084  1.00  0.00           N  
ATOM    139  CA  TYR A  19     -14.715  -6.438   5.515  1.00  0.00           C  
ATOM    140  C   TYR A  19     -13.549  -5.585   6.022  1.00  0.00           C  
ATOM    141  O   TYR A  19     -13.769  -4.639   6.763  1.00  0.00           O  
ATOM    142  CB  TYR A  19     -14.832  -7.752   6.281  1.00  0.00           C  
ATOM    143  CG  TYR A  19     -14.793  -7.585   7.780  1.00  0.00           C  
ATOM    144  CD1 TYR A  19     -13.624  -7.905   8.503  1.00  0.00           C  
ATOM    145  CD2 TYR A  19     -15.918  -7.092   8.470  1.00  0.00           C  
ATOM    146  CE1 TYR A  19     -13.586  -7.741   9.895  1.00  0.00           C  
ATOM    147  CE2 TYR A  19     -15.889  -6.926   9.855  1.00  0.00           C  
ATOM    148  CZ  TYR A  19     -14.725  -7.249  10.566  1.00  0.00           C  
ATOM    149  OH  TYR A  19     -14.701  -7.077  11.922  1.00  0.00           O  
ATOM    150  N   LEU A  20     -12.317  -5.905   5.602  1.00  0.00           N  
ATOM    151  CA  LEU A  20     -11.119  -5.146   5.975  1.00  0.00           C  
ATOM    152  C   LEU A  20     -11.134  -3.737   5.398  1.00  0.00           C  
ATOM    153  O   LEU A  20     -10.622  -2.801   5.992  1.00  0.00           O  
ATOM    154  CB  LEU A  20      -9.874  -5.865   5.432  1.00  0.00           C  
ATOM    155  CG  LEU A  20      -9.644  -7.265   5.995  1.00  0.00           C  
ATOM    156  CD1 LEU A  20      -8.335  -7.830   5.434  1.00  0.00           C  
ATOM    157  CD2 LEU A  20      -9.568  -7.275   7.516  1.00  0.00           C  
ATOM    158  N   GLU A  21     -11.749  -3.625   4.260  1.00  0.00           N  
ATOM    159  CA  GLU A  21     -11.965  -2.425   3.490  1.00  0.00           C  
ATOM    160  C   GLU A  21     -12.940  -1.489   4.212  1.00  0.00           C  
ATOM    161  O   GLU A  21     -12.706  -0.291   4.330  1.00  0.00           O  
ATOM    162  CB  GLU A  21     -12.497  -2.884   2.129  1.00  0.00           C  
ATOM    163  CG  GLU A  21     -11.445  -3.629   1.316  1.00  0.00           C  
ATOM    164  CD  GLU A  21     -11.855  -4.108  -0.089  1.00  0.00           C  
ATOM    165  OE1 GLU A  21     -10.935  -4.567  -0.817  1.00  0.00           O  
ATOM    166  OE2 GLU A  21     -13.029  -4.007  -0.474  1.00  0.00           O  
ATOM    167  N   ASN A  22     -13.990  -2.086   4.785  1.00  0.00           N  
ATOM    168  CA  ASN A  22     -14.990  -1.414   5.592  1.00  0.00           C  
ATOM    169  C   ASN A  22     -14.617  -1.283   7.066  1.00  0.00           C  
ATOM    170  O   ASN A  22     -15.310  -0.601   7.821  1.00  0.00           O  
ATOM    171  CB  ASN A  22     -16.284  -2.207   5.468  1.00  0.00           C  
ATOM    172  CG  ASN A  22     -16.920  -2.019   4.121  1.00  0.00           C  
ATOM    173  OD1 ASN A  22     -16.910  -0.959   3.554  1.00  0.00           O  
ATOM    174  ND2 ASN A  22     -17.566  -3.027   3.587  1.00  0.00           N  
ATOM    175  N   LEU A  23     -13.560  -1.949   7.505  1.00  0.00           N  
ATOM    176  CA  LEU A  23     -12.900  -1.608   8.754  1.00  0.00           C  
ATOM    177  C   LEU A  23     -12.383  -0.190   8.562  1.00  0.00           C  
ATOM    178  O   LEU A  23     -11.247   0.029   8.169  1.00  0.00           O  
ATOM    179  CB  LEU A  23     -11.773  -2.603   9.087  1.00  0.00           C  
ATOM    180  CG  LEU A  23     -12.232  -3.719  10.041  1.00  0.00           C  
ATOM    181  CD1 LEU A  23     -11.340  -4.935   9.884  1.00  0.00           C  
ATOM    182  CD2 LEU A  23     -12.157  -3.265  11.497  1.00  0.00           C  
ATOM    183  N   HIS A  24     -13.288   0.747   8.819  1.00  0.00           N  
ATOM    184  CA  HIS A  24     -13.003   2.155   8.786  1.00  0.00           C  
ATOM    185  C   HIS A  24     -11.693   2.354   9.524  1.00  0.00           C  
ATOM    186  O   HIS A  24     -11.620   2.174  10.737  1.00  0.00           O  
ATOM    187  CB  HIS A  24     -14.134   2.926   9.465  1.00  0.00           C  
ATOM    188  CG  HIS A  24     -15.341   3.177   8.623  1.00  0.00           C  
ATOM    189  ND1 HIS A  24     -15.732   2.569   7.458  1.00  0.00           N  
ATOM    190  CD2 HIS A  24     -16.272   4.164   8.874  1.00  0.00           C  
ATOM    191  CE1 HIS A  24     -16.847   3.180   7.024  1.00  0.00           C  
ATOM    192  NE2 HIS A  24     -17.194   4.144   7.873  1.00  0.00           N  
ATOM    193  N   SER A  25     -10.691   2.722   8.757  1.00  0.00           N  
ATOM    194  CA  SER A  25      -9.512   3.323   9.317  1.00  0.00           C  
ATOM    195  C   SER A  25     -10.037   4.518  10.097  1.00  0.00           C  
ATOM    196  O   SER A  25     -10.436   5.526   9.525  1.00  0.00           O  
ATOM    197  CB  SER A  25      -8.547   3.717   8.203  1.00  0.00           C  
ATOM    198  OG  SER A  25      -9.171   4.535   7.245  1.00  0.00           O  
ATOM    199  N   LYS A  26     -10.139   4.346  11.408  1.00  0.00           N  
ATOM    200  CA  LYS A  26     -10.344   5.442  12.320  1.00  0.00           C  
ATOM    201  C   LYS A  26      -9.349   6.521  11.929  1.00  0.00           C  
ATOM    202  O   LYS A  26      -8.348   6.207  11.273  1.00  0.00           O  
ATOM    203  CB  LYS A  26     -10.099   4.961  13.764  1.00  0.00           C  
ATOM    204  CG  LYS A  26     -11.033   3.820  14.188  1.00  0.00           C  
ATOM    205  CD  LYS A  26     -10.737   3.364  15.627  1.00  0.00           C  
ATOM    206  CE  LYS A  26     -11.763   2.325  16.074  1.00  0.00           C  
ATOM    207  NZ  LYS A  26     -11.867   2.205  17.536  1.00  0.00           N  
ATOM    208  N   THR A  27      -9.551   7.746  12.356  1.00  0.00           N  
ATOM    209  CA  THR A  27      -8.403   8.606  12.647  1.00  0.00           C  
ATOM    210  C   THR A  27      -7.552   7.864  13.666  1.00  0.00           C  
ATOM    211  O   THR A  27      -7.696   8.007  14.872  1.00  0.00           O  
ATOM    212  CB  THR A  27      -8.839   9.970  13.186  1.00  0.00           C  
ATOM    213  OG1 THR A  27     -10.038   9.832  13.910  1.00  0.00           O  
ATOM    214  CG2 THR A  27      -9.092  10.941  12.035  1.00  0.00           C  
ATOM    215  N   ILE A  28      -6.821   6.915  13.122  1.00  0.00           N  
ATOM    216  CA  ILE A  28      -5.924   6.087  13.864  1.00  0.00           C  
ATOM    217  C   ILE A  28      -4.813   7.032  14.233  1.00  0.00           C  
ATOM    218  O   ILE A  28      -4.247   7.671  13.346  1.00  0.00           O  
ATOM    219  CB  ILE A  28      -5.519   4.902  12.974  1.00  0.00           C  
ATOM    220  CG1 ILE A  28      -6.653   3.856  13.038  1.00  0.00           C  
ATOM    221  CG2 ILE A  28      -4.179   4.300  13.379  1.00  0.00           C  
ATOM    222  CD1 ILE A  28      -6.616   2.814  11.924  1.00  0.00           C  
ATOM    223  N   ASP A  29      -4.573   7.133  15.528  1.00  0.00           N  
ATOM    224  CA  ASP A  29      -3.339   7.715  16.006  1.00  0.00           C  
ATOM    225  C   ASP A  29      -2.218   7.127  15.175  1.00  0.00           C  
ATOM    226  O   ASP A  29      -2.048   5.900  15.124  1.00  0.00           O  
ATOM    227  CB  ASP A  29      -3.113   7.399  17.494  1.00  0.00           C  
ATOM    228  CG  ASP A  29      -3.700   8.452  18.435  1.00  0.00           C  
ATOM    229  OD1 ASP A  29      -3.689   9.640  18.053  1.00  0.00           O  
ATOM    230  OD2 ASP A  29      -4.136   8.047  19.531  1.00  0.00           O  
ATOM    231  N   LEU A  30      -1.514   7.985  14.455  1.00  0.00           N  
ATOM    232  CA  LEU A  30      -0.359   7.612  13.663  1.00  0.00           C  
ATOM    233  C   LEU A  30       0.672   7.024  14.617  1.00  0.00           C  
ATOM    234  O   LEU A  30       1.429   7.733  15.270  1.00  0.00           O  
ATOM    235  CB  LEU A  30       0.173   8.845  12.925  1.00  0.00           C  
ATOM    236  CG  LEU A  30      -0.718   9.280  11.751  1.00  0.00           C  
ATOM    237  CD1 LEU A  30      -0.230  10.616  11.194  1.00  0.00           C  
ATOM    238  CD2 LEU A  30      -0.695   8.233  10.651  1.00  0.00           C  
ATOM    239  N   GLY A  31       0.657   5.706  14.730  1.00  0.00           N  
ATOM    240  CA  GLY A  31       1.428   5.010  15.729  1.00  0.00           C  
ATOM    241  C   GLY A  31       1.341   3.506  15.545  1.00  0.00           C  
ATOM    242  O   GLY A  31       0.395   2.970  14.970  1.00  0.00           O  
ATOM    243  N   LEU A  32       2.361   2.830  16.062  1.00  0.00           N  
ATOM    244  CA  LEU A  32       2.482   1.384  15.959  1.00  0.00           C  
ATOM    245  C   LEU A  32       1.934   0.652  17.188  1.00  0.00           C  
ATOM    246  O   LEU A  32       1.925  -0.564  17.217  1.00  0.00           O  
ATOM    247  CB  LEU A  32       3.960   1.033  15.698  1.00  0.00           C  
ATOM    248  CG  LEU A  32       4.537   1.632  14.403  1.00  0.00           C  
ATOM    249  CD1 LEU A  32       5.990   1.168  14.245  1.00  0.00           C  
ATOM    250  CD2 LEU A  32       3.761   1.197  13.154  1.00  0.00           C  
ATOM    251  N   GLU A  33       1.454   1.377  18.191  1.00  0.00           N  
ATOM    252  CA  GLU A  33       1.061   0.810  19.484  1.00  0.00           C  
ATOM    253  C   GLU A  33      -0.053  -0.222  19.341  1.00  0.00           C  
ATOM    254  O   GLU A  33       0.064  -1.342  19.838  1.00  0.00           O  
ATOM    255  CB  GLU A  33       0.621   1.934  20.427  1.00  0.00           C  
ATOM    256  CG  GLU A  33       1.793   2.861  20.785  1.00  0.00           C  
ATOM    257  CD  GLU A  33       1.372   4.069  21.631  1.00  0.00           C  
ATOM    258  OE1 GLU A  33       2.300   4.719  22.160  1.00  0.00           O  
ATOM    259  OE2 GLU A  33       0.155   4.315  21.747  1.00  0.00           O  
ATOM    260  N   ARG A  34      -1.116   0.111  18.588  1.00  0.00           N  
ATOM    261  CA  ARG A  34      -2.263  -0.778  18.392  1.00  0.00           C  
ATOM    262  C   ARG A  34      -1.860  -2.061  17.661  1.00  0.00           C  
ATOM    263  O   ARG A  34      -2.128  -3.157  18.148  1.00  0.00           O  
ATOM    264  CB  ARG A  34      -3.373  -0.059  17.615  1.00  0.00           C  
ATOM    265  CG  ARG A  34      -3.962   1.138  18.366  1.00  0.00           C  
ATOM    266  CD  ARG A  34      -5.073   1.841  17.574  1.00  0.00           C  
ATOM    267  NE  ARG A  34      -4.587   2.266  16.251  1.00  0.00           N  
ATOM    268  CZ  ARG A  34      -4.819   1.682  15.088  1.00  0.00           C  
ATOM    269  NH1 ARG A  34      -5.768   0.828  14.912  1.00  0.00           N  
ATOM    270  NH2 ARG A  34      -4.061   1.939  14.065  1.00  0.00           N  
ATOM    271  N   VAL A  35      -1.208  -1.920  16.519  1.00  0.00           N  
ATOM    272  CA  VAL A  35      -0.779  -3.066  15.709  1.00  0.00           C  
ATOM    273  C   VAL A  35       0.270  -3.909  16.446  1.00  0.00           C  
ATOM    274  O   VAL A  35       0.193  -5.133  16.412  1.00  0.00           O  
ATOM    275  CB  VAL A  35      -0.333  -2.620  14.308  1.00  0.00           C  
ATOM    276  CG1 VAL A  35       0.869  -1.685  14.296  1.00  0.00           C  
ATOM    277  CG2 VAL A  35      -0.049  -3.817  13.412  1.00  0.00           C  
ATOM    278  N   SER A  36       1.177  -3.285  17.199  1.00  0.00           N  
ATOM    279  CA  SER A  36       2.157  -3.978  18.033  1.00  0.00           C  
ATOM    280  C   SER A  36       1.494  -4.805  19.133  1.00  0.00           C  
ATOM    281  O   SER A  36       1.903  -5.934  19.390  1.00  0.00           O  
ATOM    282  CB  SER A  36       3.125  -2.997  18.698  1.00  0.00           C  
ATOM    283  OG  SER A  36       3.852  -2.295  17.727  1.00  0.00           O  
ATOM    284  N   LEU A  37       0.445  -4.272  19.763  1.00  0.00           N  
ATOM    285  CA  LEU A  37      -0.290  -4.978  20.806  1.00  0.00           C  
ATOM    286  C   LEU A  37      -0.969  -6.240  20.259  1.00  0.00           C  
ATOM    287  O   LEU A  37      -0.898  -7.306  20.880  1.00  0.00           O  
ATOM    288  CB  LEU A  37      -1.309  -4.016  21.441  1.00  0.00           C  
ATOM    289  CG  LEU A  37      -1.635  -4.406  22.901  1.00  0.00           C  
ATOM    290  CD1 LEU A  37      -0.647  -3.760  23.864  1.00  0.00           C  
ATOM    291  CD2 LEU A  37      -3.037  -3.959  23.295  1.00  0.00           C  
ATOM    292  N   VAL A  38      -1.584  -6.143  19.086  1.00  0.00           N  
ATOM    293  CA  VAL A  38      -2.210  -7.306  18.430  1.00  0.00           C  
ATOM    294  C   VAL A  38      -1.142  -8.307  17.974  1.00  0.00           C  
ATOM    295  O   VAL A  38      -1.295  -9.505  18.205  1.00  0.00           O  
ATOM    296  CB  VAL A  38      -3.120  -6.887  17.265  1.00  0.00           C  
ATOM    297  CG1 VAL A  38      -3.834  -8.101  16.661  1.00  0.00           C  
ATOM    298  CG2 VAL A  38      -4.207  -5.920  17.735  1.00  0.00           C  
ATOM    299  N   ALA A  39      -0.024  -7.836  17.408  1.00  0.00           N  
ATOM    300  CA  ALA A  39       1.094  -8.693  17.020  1.00  0.00           C  
ATOM    301  C   ALA A  39       1.685  -9.457  18.212  1.00  0.00           C  
ATOM    302  O   ALA A  39       1.993 -10.647  18.092  1.00  0.00           O  
ATOM    303  CB  ALA A  39       2.162  -7.833  16.354  1.00  0.00           C  
ATOM    304  N   ALA A  40       1.799  -8.814  19.376  1.00  0.00           N  
ATOM    305  CA  ALA A  40       2.252  -9.452  20.603  1.00  0.00           C  
ATOM    306  C   ALA A  40       1.282 -10.541  21.076  1.00  0.00           C  
ATOM    307  O   ALA A  40       1.720 -11.642  21.429  1.00  0.00           O  
ATOM    308  CB  ALA A  40       2.473  -8.370  21.672  1.00  0.00           C  
ATOM    309  N   ARG A  41      -0.031 -10.289  21.006  1.00  0.00           N  
ATOM    310  CA  ARG A  41      -1.061 -11.294  21.324  1.00  0.00           C  
ATOM    311  C   ARG A  41      -0.983 -12.525  20.410  1.00  0.00           C  
ATOM    312  O   ARG A  41      -1.141 -13.640  20.879  1.00  0.00           O  
ATOM    313  CB  ARG A  41      -2.466 -10.682  21.222  1.00  0.00           C  
ATOM    314  CG  ARG A  41      -2.786  -9.690  22.346  1.00  0.00           C  
ATOM    315  CD  ARG A  41      -4.141  -9.028  22.072  1.00  0.00           C  
ATOM    316  NE  ARG A  41      -4.487  -8.013  23.075  1.00  0.00           N  
ATOM    317  CZ  ARG A  41      -5.608  -7.309  23.099  1.00  0.00           C  
ATOM    318  NH1 ARG A  41      -6.542  -7.466  22.200  1.00  0.00           N  
ATOM    319  NH2 ARG A  41      -5.802  -6.424  24.025  1.00  0.00           N  
ATOM    320  N   LEU A  42      -0.697 -12.309  19.142  1.00  0.00           N  
ATOM    321  CA  LEU A  42      -0.539 -13.370  18.149  1.00  0.00           C  
ATOM    322  C   LEU A  42       0.819 -14.091  18.225  1.00  0.00           C  
ATOM    323  O   LEU A  42       0.991 -15.156  17.641  1.00  0.00           O  
ATOM    324  CB  LEU A  42      -0.727 -12.757  16.753  1.00  0.00           C  
ATOM    325  CG  LEU A  42      -2.170 -12.325  16.442  1.00  0.00           C  
ATOM    326  CD1 LEU A  42      -2.158 -11.421  15.209  1.00  0.00           C  
ATOM    327  CD2 LEU A  42      -3.056 -13.534  16.153  1.00  0.00           C  
ATOM    328  N   GLY A  43       1.808 -13.505  18.903  1.00  0.00           N  
ATOM    329  CA  GLY A  43       3.170 -14.041  18.959  1.00  0.00           C  
ATOM    330  C   GLY A  43       3.921 -13.969  17.626  1.00  0.00           C  
ATOM    331  O   GLY A  43       4.755 -14.833  17.344  1.00  0.00           O  
ATOM    332  N   VAL A  44       3.641 -12.954  16.805  1.00  0.00           N  
ATOM    333  CA  VAL A  44       4.155 -12.830  15.427  1.00  0.00           C  
ATOM    334  C   VAL A  44       5.178 -11.715  15.217  1.00  0.00           C  
ATOM    335  O   VAL A  44       5.637 -11.516  14.102  1.00  0.00           O  
ATOM    336  CB  VAL A  44       3.013 -12.733  14.395  1.00  0.00           C  
ATOM    337  CG1 VAL A  44       2.104 -13.960  14.458  1.00  0.00           C  
ATOM    338  CG2 VAL A  44       2.181 -11.459  14.576  1.00  0.00           C  
ATOM    339  N   LEU A  45       5.602 -11.026  16.279  1.00  0.00           N  
ATOM    340  CA  LEU A  45       6.627  -9.965  16.208  1.00  0.00           C  
ATOM    341  C   LEU A  45       7.989 -10.461  15.689  1.00  0.00           C  
ATOM    342  O   LEU A  45       8.780  -9.668  15.175  1.00  0.00           O  
ATOM    343  CB  LEU A  45       6.809  -9.341  17.601  1.00  0.00           C  
ATOM    344  CG  LEU A  45       5.672  -8.405  18.031  1.00  0.00           C  
ATOM    345  CD1 LEU A  45       5.845  -8.029  19.503  1.00  0.00           C  
ATOM    346  CD2 LEU A  45       5.657  -7.107  17.213  1.00  0.00           C  
ATOM    347  N   LYS A  46       8.258 -11.755  15.801  1.00  0.00           N  
ATOM    348  CA  LYS A  46       9.417 -12.397  15.190  1.00  0.00           C  
ATOM    349  C   LYS A  46       8.936 -13.468  14.200  1.00  0.00           C  
ATOM    350  O   LYS A  46       8.834 -14.636  14.581  1.00  0.00           O  
ATOM    351  CB  LYS A  46      10.358 -12.912  16.287  1.00  0.00           C  
ATOM    352  CG  LYS A  46      11.719 -13.299  15.684  1.00  0.00           C  
ATOM    353  CD  LYS A  46      12.780 -13.578  16.755  1.00  0.00           C  
ATOM    354  CE  LYS A  46      14.109 -13.786  16.037  1.00  0.00           C  
ATOM    355  NZ  LYS A  46      15.275 -13.821  16.960  1.00  0.00           N  
ATOM    356  N   PRO A  47       8.606 -13.085  12.952  1.00  0.00           N  
ATOM    357  CA  PRO A  47       8.015 -14.002  11.971  1.00  0.00           C  
ATOM    358  C   PRO A  47       8.983 -15.081  11.487  1.00  0.00           C  
ATOM    359  O   PRO A  47       8.551 -16.158  11.095  1.00  0.00           O  
ATOM    360  CB  PRO A  47       7.559 -13.097  10.821  1.00  0.00           C  
ATOM    361  CG  PRO A  47       8.519 -11.911  10.889  1.00  0.00           C  
ATOM    362  CD  PRO A  47       8.743 -11.755  12.393  1.00  0.00           C  
ATOM    363  N   ALA A  48      10.298 -14.829  11.556  1.00  0.00           N  
ATOM    364  CA  ALA A  48      11.364 -15.775  11.264  1.00  0.00           C  
ATOM    365  C   ALA A  48      12.593 -15.488  12.151  1.00  0.00           C  
ATOM    366  O   ALA A  48      12.679 -14.424  12.761  1.00  0.00           O  
ATOM    367  CB  ALA A  48      11.707 -15.687   9.774  1.00  0.00           C  
ATOM    368  N   PRO A  49      13.572 -16.410  12.220  1.00  0.00           N  
ATOM    369  CA  PRO A  49      14.833 -16.159  12.919  1.00  0.00           C  
ATOM    370  C   PRO A  49      15.622 -14.964  12.374  1.00  0.00           C  
ATOM    371  O   PRO A  49      16.273 -14.286  13.161  1.00  0.00           O  
ATOM    372  CB  PRO A  49      15.635 -17.457  12.767  1.00  0.00           C  
ATOM    373  CG  PRO A  49      14.559 -18.520  12.594  1.00  0.00           C  
ATOM    374  CD  PRO A  49      13.489 -17.782  11.790  1.00  0.00           C  
ATOM    375  N   PHE A  50      15.520 -14.693  11.058  1.00  0.00           N  
ATOM    376  CA  PHE A  50      16.173 -13.581  10.383  1.00  0.00           C  
ATOM    377  C   PHE A  50      15.169 -12.769   9.564  1.00  0.00           C  
ATOM    378  O   PHE A  50      14.358 -13.331   8.827  1.00  0.00           O  
ATOM    379  CB  PHE A  50      17.314 -14.114   9.514  1.00  0.00           C  
ATOM    380  CG  PHE A  50      18.351 -13.061   9.213  1.00  0.00           C  
ATOM    381  CD1 PHE A  50      18.133 -12.098   8.209  1.00  0.00           C  
ATOM    382  CD2 PHE A  50      19.528 -12.989   9.990  1.00  0.00           C  
ATOM    383  CE1 PHE A  50      19.065 -11.079   8.003  1.00  0.00           C  
ATOM    384  CE2 PHE A  50      20.466 -11.973   9.780  1.00  0.00           C  
ATOM    385  CZ  PHE A  50      20.234 -11.012   8.791  1.00  0.00           C  
ATOM    386  N   VAL A  51      15.222 -11.437   9.676  1.00  0.00           N  
ATOM    387  CA  VAL A  51      14.296 -10.525   9.000  1.00  0.00           C  
ATOM    388  C   VAL A  51      15.045  -9.410   8.277  1.00  0.00           C  
ATOM    389  O   VAL A  51      15.816  -8.671   8.880  1.00  0.00           O  
ATOM    390  CB  VAL A  51      13.257  -9.942   9.980  1.00  0.00           C  
ATOM    391  CG1 VAL A  51      12.272  -9.015   9.257  1.00  0.00           C  
ATOM    392  CG2 VAL A  51      12.439 -11.048  10.666  1.00  0.00           C  
ATOM    393  N   PHE A  52      14.755  -9.254   6.990  1.00  0.00           N  
ATOM    394  CA  PHE A  52      15.081  -8.057   6.230  1.00  0.00           C  
ATOM    395  C   PHE A  52      13.855  -7.153   6.160  1.00  0.00           C  
ATOM    396  O   PHE A  52      12.774  -7.615   5.796  1.00  0.00           O  
ATOM    397  CB  PHE A  52      15.543  -8.414   4.813  1.00  0.00           C  
ATOM    398  CG  PHE A  52      16.822  -9.205   4.746  1.00  0.00           C  
ATOM    399  CD1 PHE A  52      18.051  -8.552   4.520  1.00  0.00           C  
ATOM    400  CD2 PHE A  52      16.805 -10.604   4.872  1.00  0.00           C  
ATOM    401  CE1 PHE A  52      19.242  -9.285   4.421  1.00  0.00           C  
ATOM    402  CE2 PHE A  52      17.988 -11.340   4.782  1.00  0.00           C  
ATOM    403  CZ  PHE A  52      19.211 -10.685   4.551  1.00  0.00           C  
ATOM    404  N   THR A  53      14.018  -5.859   6.434  1.00  0.00           N  
ATOM    405  CA  THR A  53      12.978  -4.858   6.165  1.00  0.00           C  
ATOM    406  C   THR A  53      13.473  -3.873   5.109  1.00  0.00           C  
ATOM    407  O   THR A  53      14.556  -3.307   5.252  1.00  0.00           O  
ATOM    408  CB  THR A  53      12.517  -4.144   7.441  1.00  0.00           C  
ATOM    409  OG1 THR A  53      11.993  -5.092   8.342  1.00  0.00           O  
ATOM    410  CG2 THR A  53      11.390  -3.151   7.177  1.00  0.00           C  
ATOM    411  N   VAL A  54      12.690  -3.669   4.051  1.00  0.00           N  
ATOM    412  CA  VAL A  54      13.110  -2.912   2.871  1.00  0.00           C  
ATOM    413  C   VAL A  54      12.202  -1.702   2.656  1.00  0.00           C  
ATOM    414  O   VAL A  54      11.068  -1.825   2.198  1.00  0.00           O  
ATOM    415  CB  VAL A  54      13.195  -3.808   1.623  1.00  0.00           C  
ATOM    416  CG1 VAL A  54      13.765  -3.031   0.435  1.00  0.00           C  
ATOM    417  CG2 VAL A  54      14.108  -5.020   1.864  1.00  0.00           C  
ATOM    418  N   ALA A  55      12.736  -0.517   2.939  1.00  0.00           N  
ATOM    419  CA  ALA A  55      12.147   0.775   2.621  1.00  0.00           C  
ATOM    420  C   ALA A  55      12.774   1.381   1.354  1.00  0.00           C  
ATOM    421  O   ALA A  55      13.758   0.886   0.813  1.00  0.00           O  
ATOM    422  CB  ALA A  55      12.310   1.707   3.831  1.00  0.00           C  
ATOM    423  N   GLY A  56      12.195   2.488   0.884  1.00  0.00           N  
ATOM    424  CA  GLY A  56      12.672   3.203  -0.296  1.00  0.00           C  
ATOM    425  C   GLY A  56      11.527   3.794  -1.100  1.00  0.00           C  
ATOM    426  O   GLY A  56      10.393   3.318  -1.008  1.00  0.00           O  
ATOM    427  N   THR A  57      11.798   4.817  -1.905  1.00  0.00           N  
ATOM    428  CA  THR A  57      10.770   5.387  -2.786  1.00  0.00           C  
ATOM    429  C   THR A  57      10.480   4.431  -3.939  1.00  0.00           C  
ATOM    430  O   THR A  57       9.357   3.951  -4.078  1.00  0.00           O  
ATOM    431  CB  THR A  57      11.165   6.781  -3.295  1.00  0.00           C  
ATOM    432  OG1 THR A  57      11.481   7.596  -2.194  1.00  0.00           O  
ATOM    433  CG2 THR A  57      10.021   7.444  -4.053  1.00  0.00           C  
ATOM    434  N   ASN A  58      11.521   4.078  -4.685  1.00  0.00           N  
ATOM    435  CA  ASN A  58      11.458   3.079  -5.748  1.00  0.00           C  
ATOM    436  C   ASN A  58      12.402   1.915  -5.460  1.00  0.00           C  
ATOM    437  O   ASN A  58      13.362   2.033  -4.698  1.00  0.00           O  
ATOM    438  CB  ASN A  58      11.775   3.766  -7.087  1.00  0.00           C  
ATOM    439  CG  ASN A  58      10.750   4.832  -7.440  1.00  0.00           C  
ATOM    440  OD1 ASN A  58       9.555   4.589  -7.429  1.00  0.00           O  
ATOM    441  ND2 ASN A  58      11.187   6.026  -7.734  1.00  0.00           N  
ATOM    442  N   GLY A  59      12.142   0.778  -6.074  1.00  0.00           N  
ATOM    443  CA  GLY A  59      13.034  -0.383  -6.034  1.00  0.00           C  
ATOM    444  C   GLY A  59      12.811  -1.362  -4.887  1.00  0.00           C  
ATOM    445  O   GLY A  59      13.430  -2.424  -4.909  1.00  0.00           O  
ATOM    446  N   LYS A  60      11.925  -1.082  -3.924  1.00  0.00           N  
ATOM    447  CA  LYS A  60      11.628  -1.985  -2.797  1.00  0.00           C  
ATOM    448  C   LYS A  60      11.318  -3.409  -3.265  1.00  0.00           C  
ATOM    449  O   LYS A  60      12.085  -4.320  -2.970  1.00  0.00           O  
ATOM    450  CB  LYS A  60      10.461  -1.457  -1.954  1.00  0.00           C  
ATOM    451  CG  LYS A  60      10.676  -0.044  -1.372  1.00  0.00           C  
ATOM    452  CD  LYS A  60       9.603   0.313  -0.328  1.00  0.00           C  
ATOM    453  CE  LYS A  60       8.166   0.365  -0.880  1.00  0.00           C  
ATOM    454  NZ  LYS A  60       7.854   1.636  -1.566  1.00  0.00           N  
ATOM    455  N   GLY A  61      10.270  -3.583  -4.071  1.00  0.00           N  
ATOM    456  CA  GLY A  61       9.823  -4.913  -4.509  1.00  0.00           C  
ATOM    457  C   GLY A  61      10.868  -5.700  -5.290  1.00  0.00           C  
ATOM    458  O   GLY A  61      11.005  -6.910  -5.096  1.00  0.00           O  
ATOM    459  N   THR A  62      11.659  -5.052  -6.155  1.00  0.00           N  
ATOM    460  CA  THR A  62      12.721  -5.743  -6.908  1.00  0.00           C  
ATOM    461  C   THR A  62      13.949  -6.059  -6.053  1.00  0.00           C  
ATOM    462  O   THR A  62      14.561  -7.103  -6.264  1.00  0.00           O  
ATOM    463  CB  THR A  62      13.136  -4.966  -8.168  1.00  0.00           C  
ATOM    464  OG1 THR A  62      13.359  -3.605  -7.890  1.00  0.00           O  
ATOM    465  CG2 THR A  62      12.036  -5.026  -9.229  1.00  0.00           C  
ATOM    466  N   THR A  63      14.258  -5.234  -5.052  1.00  0.00           N  
ATOM    467  CA  THR A  63      15.278  -5.555  -4.049  1.00  0.00           C  
ATOM    468  C   THR A  63      14.848  -6.760  -3.205  1.00  0.00           C  
ATOM    469  O   THR A  63      15.612  -7.714  -3.081  1.00  0.00           O  
ATOM    470  CB  THR A  63      15.565  -4.340  -3.148  1.00  0.00           C  
ATOM    471  OG1 THR A  63      16.001  -3.270  -3.935  1.00  0.00           O  
ATOM    472  CG2 THR A  63      16.655  -4.602  -2.114  1.00  0.00           C  
ATOM    473  N   CYS A  64      13.606  -6.780  -2.731  1.00  0.00           N  
ATOM    474  CA  CYS A  64      13.043  -7.928  -2.022  1.00  0.00           C  
ATOM    475  C   CYS A  64      13.077  -9.197  -2.883  1.00  0.00           C  
ATOM    476  O   CYS A  64      13.470 -10.258  -2.407  1.00  0.00           O  
ATOM    477  CB  CYS A  64      11.588  -7.631  -1.612  1.00  0.00           C  
ATOM    478  SG  CYS A  64      11.513  -6.254  -0.426  1.00  0.00           S  
ATOM    479  N   ARG A  65      12.713  -9.085  -4.169  1.00  0.00           N  
ATOM    480  CA  ARG A  65      12.722 -10.225  -5.097  1.00  0.00           C  
ATOM    481  C   ARG A  65      14.126 -10.763  -5.350  1.00  0.00           C  
ATOM    482  O   ARG A  65      14.291 -11.972  -5.452  1.00  0.00           O  
ATOM    483  CB  ARG A  65      12.018  -9.824  -6.400  1.00  0.00           C  
ATOM    484  CG  ARG A  65      11.923 -10.966  -7.419  1.00  0.00           C  
ATOM    485  CD  ARG A  65      11.167 -12.182  -6.870  1.00  0.00           C  
ATOM    486  NE  ARG A  65      11.039 -13.236  -7.878  1.00  0.00           N  
ATOM    487  CZ  ARG A  65      10.384 -14.377  -7.721  1.00  0.00           C  
ATOM    488  NH1 ARG A  65       9.765 -14.667  -6.610  1.00  0.00           N  
ATOM    489  NH2 ARG A  65      10.362 -15.253  -8.677  1.00  0.00           N  
ATOM    490  N   THR A  66      15.135  -9.896  -5.434  1.00  0.00           N  
ATOM    491  CA  THR A  66      16.531 -10.328  -5.577  1.00  0.00           C  
ATOM    492  C   THR A  66      17.019 -11.047  -4.320  1.00  0.00           C  
ATOM    493  O   THR A  66      17.590 -12.128  -4.437  1.00  0.00           O  
ATOM    494  CB  THR A  66      17.449  -9.142  -5.910  1.00  0.00           C  
ATOM    495  OG1 THR A  66      17.008  -8.491  -7.075  1.00  0.00           O  
ATOM    496  CG2 THR A  66      18.882  -9.589  -6.187  1.00  0.00           C  
ATOM    497  N   LEU A  67      16.730 -10.508  -3.131  1.00  0.00           N  
ATOM    498  CA  LEU A  67      17.031 -11.180  -1.865  1.00  0.00           C  
ATOM    499  C   LEU A  67      16.354 -12.557  -1.789  1.00  0.00           C  
ATOM    500  O   LEU A  67      17.033 -13.549  -1.534  1.00  0.00           O  
ATOM    501  CB  LEU A  67      16.564 -10.316  -0.675  1.00  0.00           C  
ATOM    502  CG  LEU A  67      17.463  -9.097  -0.376  1.00  0.00           C  
ATOM    503  CD1 LEU A  67      16.758  -8.173   0.617  1.00  0.00           C  
ATOM    504  CD2 LEU A  67      18.790  -9.536   0.239  1.00  0.00           C  
ATOM    505  N   GLU A  68      15.070 -12.624  -2.081  1.00  0.00           N  
ATOM    506  CA  GLU A  68      14.291 -13.859  -2.131  1.00  0.00           C  
ATOM    507  C   GLU A  68      14.918 -14.884  -3.089  1.00  0.00           C  
ATOM    508  O   GLU A  68      15.139 -16.025  -2.707  1.00  0.00           O  
ATOM    509  CB  GLU A  68      12.856 -13.516  -2.558  1.00  0.00           C  
ATOM    510  CG  GLU A  68      11.912 -14.712  -2.753  1.00  0.00           C  
ATOM    511  CD  GLU A  68      10.536 -14.253  -3.285  1.00  0.00           C  
ATOM    512  OE1 GLU A  68       9.494 -14.826  -2.912  1.00  0.00           O  
ATOM    513  OE2 GLU A  68      10.463 -13.292  -4.084  1.00  0.00           O  
ATOM    514  N   SER A  69      15.249 -14.456  -4.302  1.00  0.00           N  
ATOM    515  CA  SER A  69      15.797 -15.342  -5.337  1.00  0.00           C  
ATOM    516  C   SER A  69      17.152 -15.932  -4.935  1.00  0.00           C  
ATOM    517  O   SER A  69      17.354 -17.135  -5.076  1.00  0.00           O  
ATOM    518  CB  SER A  69      15.912 -14.565  -6.649  1.00  0.00           C  
ATOM    519  OG  SER A  69      16.157 -15.447  -7.722  1.00  0.00           O  
ATOM    520  N   ILE A  70      18.046 -15.116  -4.379  1.00  0.00           N  
ATOM    521  CA  ILE A  70      19.358 -15.584  -3.927  1.00  0.00           C  
ATOM    522  C   ILE A  70      19.227 -16.513  -2.715  1.00  0.00           C  
ATOM    523  O   ILE A  70      19.818 -17.589  -2.696  1.00  0.00           O  
ATOM    524  CB  ILE A  70      20.297 -14.395  -3.619  1.00  0.00           C  
ATOM    525  CG1 ILE A  70      20.596 -13.555  -4.883  1.00  0.00           C  
ATOM    526  CG2 ILE A  70      21.618 -14.925  -3.035  1.00  0.00           C  
ATOM    527  CD1 ILE A  70      21.256 -12.200  -4.588  1.00  0.00           C  
ATOM    528  N   LEU A  71      18.431 -16.129  -1.724  1.00  0.00           N  
ATOM    529  CA  LEU A  71      18.256 -16.924  -0.506  1.00  0.00           C  
ATOM    530  C   LEU A  71      17.582 -18.272  -0.794  1.00  0.00           C  
ATOM    531  O   LEU A  71      17.994 -19.292  -0.245  1.00  0.00           O  
ATOM    532  CB  LEU A  71      17.444 -16.115   0.516  1.00  0.00           C  
ATOM    533  CG  LEU A  71      18.220 -14.948   1.146  1.00  0.00           C  
ATOM    534  CD1 LEU A  71      17.253 -14.018   1.872  1.00  0.00           C  
ATOM    535  CD2 LEU A  71      19.256 -15.436   2.152  1.00  0.00           C  
ATOM    536  N   MET A  72      16.618 -18.317  -1.710  1.00  0.00           N  
ATOM    537  CA  MET A  72      16.028 -19.569  -2.170  1.00  0.00           C  
ATOM    538  C   MET A  72      17.040 -20.441  -2.930  1.00  0.00           C  
ATOM    539  O   MET A  72      17.086 -21.645  -2.698  1.00  0.00           O  
ATOM    540  CB  MET A  72      14.817 -19.289  -3.065  1.00  0.00           C  
ATOM    541  CG  MET A  72      13.586 -18.858  -2.265  1.00  0.00           C  
ATOM    542  SD  MET A  72      12.123 -18.502  -3.293  1.00  0.00           S  
ATOM    543  CE  MET A  72      11.950 -20.054  -4.199  1.00  0.00           C  
ATOM    544  N   ALA A  73      17.882 -19.854  -3.784  1.00  0.00           N  
ATOM    545  CA  ALA A  73      18.947 -20.581  -4.471  1.00  0.00           C  
ATOM    546  C   ALA A  73      19.992 -21.143  -3.486  1.00  0.00           C  
ATOM    547  O   ALA A  73      20.565 -22.206  -3.728  1.00  0.00           O  
ATOM    548  CB  ALA A  73      19.587 -19.652  -5.511  1.00  0.00           C  
ATOM    549  N   ALA A  74      20.182 -20.473  -2.357  1.00  0.00           N  
ATOM    550  CA  ALA A  74      21.032 -20.951  -1.265  1.00  0.00           C  
ATOM    551  C   ALA A  74      20.368 -22.020  -0.370  1.00  0.00           C  
ATOM    552  O   ALA A  74      21.017 -22.548   0.525  1.00  0.00           O  
ATOM    553  CB  ALA A  74      21.500 -19.736  -0.458  1.00  0.00           C  
ATOM    554  N   GLY A  75      19.088 -22.337  -0.599  1.00  0.00           N  
ATOM    555  CA  GLY A  75      18.354 -23.386   0.116  1.00  0.00           C  
ATOM    556  C   GLY A  75      17.565 -22.922   1.340  1.00  0.00           C  
ATOM    557  O   GLY A  75      16.984 -23.763   2.037  1.00  0.00           O  
ATOM    558  N   TYR A  76      17.484 -21.614   1.602  1.00  0.00           N  
ATOM    559  CA  TYR A  76      16.682 -21.075   2.699  1.00  0.00           C  
ATOM    560  C   TYR A  76      15.178 -21.163   2.400  1.00  0.00           C  
ATOM    561  O   TYR A  76      14.724 -21.045   1.265  1.00  0.00           O  
ATOM    562  CB  TYR A  76      17.077 -19.628   3.004  1.00  0.00           C  
ATOM    563  CG  TYR A  76      18.462 -19.484   3.601  1.00  0.00           C  
ATOM    564  CD1 TYR A  76      18.647 -19.608   4.989  1.00  0.00           C  
ATOM    565  CD2 TYR A  76      19.572 -19.222   2.777  1.00  0.00           C  
ATOM    566  CE1 TYR A  76      19.927 -19.473   5.557  1.00  0.00           C  
ATOM    567  CE2 TYR A  76      20.856 -19.091   3.333  1.00  0.00           C  
ATOM    568  CZ  TYR A  76      21.033 -19.218   4.725  1.00  0.00           C  
ATOM    569  OH  TYR A  76      22.297 -19.096   5.271  1.00  0.00           O  
ATOM    570  N   LYS A  77      14.378 -21.311   3.464  1.00  0.00           N  
ATOM    571  CA  LYS A  77      12.926 -21.126   3.409  1.00  0.00           C  
ATOM    572  C   LYS A  77      12.606 -19.648   3.593  1.00  0.00           C  
ATOM    573  O   LYS A  77      12.764 -19.095   4.685  1.00  0.00           O  
ATOM    574  CB  LYS A  77      12.241 -21.965   4.482  1.00  0.00           C  
ATOM    575  CG  LYS A  77      12.398 -23.470   4.238  1.00  0.00           C  
ATOM    576  CD  LYS A  77      11.710 -24.201   5.386  1.00  0.00           C  
ATOM    577  CE  LYS A  77      11.900 -25.703   5.275  1.00  0.00           C  
ATOM    578  NZ  LYS A  77      11.365 -26.361   6.492  1.00  0.00           N  
ATOM    579  N   VAL A  78      12.121 -19.016   2.536  1.00  0.00           N  
ATOM    580  CA  VAL A  78      11.950 -17.558   2.467  1.00  0.00           C  
ATOM    581  C   VAL A  78      10.480 -17.169   2.342  1.00  0.00           C  
ATOM    582  O   VAL A  78       9.740 -17.729   1.528  1.00  0.00           O  
ATOM    583  CB  VAL A  78      12.773 -16.947   1.319  1.00  0.00           C  
ATOM    584  CG1 VAL A  78      12.764 -15.417   1.388  1.00  0.00           C  
ATOM    585  CG2 VAL A  78      14.242 -17.399   1.368  1.00  0.00           C  
ATOM    586  N   GLY A  79      10.073 -16.181   3.118  1.00  0.00           N  
ATOM    587  CA  GLY A  79       8.804 -15.478   2.978  1.00  0.00           C  
ATOM    588  C   GLY A  79       9.009 -14.032   2.553  1.00  0.00           C  
ATOM    589  O   GLY A  79       9.928 -13.375   3.030  1.00  0.00           O  
ATOM    590  N   VAL A  80       8.153 -13.531   1.678  1.00  0.00           N  
ATOM    591  CA  VAL A  80       8.165 -12.125   1.253  1.00  0.00           C  
ATOM    592  C   VAL A  80       6.779 -11.520   1.399  1.00  0.00           C  
ATOM    593  O   VAL A  80       5.814 -12.025   0.827  1.00  0.00           O  
ATOM    594  CB  VAL A  80       8.671 -11.942  -0.182  1.00  0.00           C  
ATOM    595  CG1 VAL A  80       8.801 -10.452  -0.546  1.00  0.00           C  
ATOM    596  CG2 VAL A  80      10.044 -12.582  -0.385  1.00  0.00           C  
ATOM    597  N   TYR A  81       6.702 -10.413   2.131  1.00  0.00           N  
ATOM    598  CA  TYR A  81       5.534  -9.536   2.166  1.00  0.00           C  
ATOM    599  C   TYR A  81       5.786  -8.345   1.257  1.00  0.00           C  
ATOM    600  O   TYR A  81       6.818  -7.689   1.379  1.00  0.00           O  
ATOM    601  CB  TYR A  81       5.252  -9.116   3.605  1.00  0.00           C  
ATOM    602  CG  TYR A  81       4.051  -8.203   3.762  1.00  0.00           C  
ATOM    603  CD1 TYR A  81       4.170  -6.967   4.449  1.00  0.00           C  
ATOM    604  CD2 TYR A  81       2.799  -8.577   3.244  1.00  0.00           C  
ATOM    605  CE1 TYR A  81       3.056  -6.144   4.626  1.00  0.00           C  
ATOM    606  CE2 TYR A  81       1.676  -7.755   3.409  1.00  0.00           C  
ATOM    607  CZ  TYR A  81       1.806  -6.537   4.112  1.00  0.00           C  
ATOM    608  OH  TYR A  81       0.706  -5.743   4.294  1.00  0.00           O  
ATOM    609  N   SER A  82       4.856  -8.073   0.345  1.00  0.00           N  
ATOM    610  CA  SER A  82       4.951  -6.963  -0.607  1.00  0.00           C  
ATOM    611  C   SER A  82       3.623  -6.237  -0.768  1.00  0.00           C  
ATOM    612  O   SER A  82       2.555  -6.792  -0.520  1.00  0.00           O  
ATOM    613  CB  SER A  82       5.478  -7.458  -1.962  1.00  0.00           C  
ATOM    614  OG  SER A  82       4.593  -8.388  -2.563  1.00  0.00           O  
ATOM    615  N   SER A  83       3.695  -4.969  -1.212  1.00  0.00           N  
ATOM    616  CA  SER A  83       2.521  -4.158  -1.517  1.00  0.00           C  
ATOM    617  C   SER A  83       2.831  -3.065  -2.538  1.00  0.00           C  
ATOM    618  O   SER A  83       3.977  -2.615  -2.618  1.00  0.00           O  
ATOM    619  CB  SER A  83       1.956  -3.548  -0.233  1.00  0.00           C  
ATOM    620  OG  SER A  83       2.902  -2.694   0.382  1.00  0.00           O  
ATOM    621  N   PRO A  84       1.849  -2.582  -3.320  1.00  0.00           N  
ATOM    622  CA  PRO A  84       0.520  -3.159  -3.507  1.00  0.00           C  
ATOM    623  C   PRO A  84       0.571  -4.452  -4.337  1.00  0.00           C  
ATOM    624  O   PRO A  84       1.658  -4.951  -4.648  1.00  0.00           O  
ATOM    625  CB  PRO A  84      -0.277  -2.047  -4.196  1.00  0.00           C  
ATOM    626  CG  PRO A  84       0.787  -1.361  -5.051  1.00  0.00           C  
ATOM    627  CD  PRO A  84       2.034  -1.447  -4.199  1.00  0.00           C  
ATOM    628  N   HIS A  85      -0.579  -5.018  -4.684  1.00  0.00           N  
ATOM    629  CA  HIS A  85      -0.677  -6.111  -5.644  1.00  0.00           C  
ATOM    630  C   HIS A  85      -1.140  -5.611  -7.015  1.00  0.00           C  
ATOM    631  O   HIS A  85      -1.766  -4.560  -7.115  1.00  0.00           O  
ATOM    632  CB  HIS A  85      -1.583  -7.222  -5.100  1.00  0.00           C  
ATOM    633  CG  HIS A  85      -2.954  -6.753  -4.709  1.00  0.00           C  
ATOM    634  ND1 HIS A  85      -3.331  -6.309  -3.459  1.00  0.00           N  
ATOM    635  CD2 HIS A  85      -4.079  -6.759  -5.485  1.00  0.00           C  
ATOM    636  CE1 HIS A  85      -4.651  -6.065  -3.489  1.00  0.00           C  
ATOM    637  NE2 HIS A  85      -5.138  -6.321  -4.703  1.00  0.00           N  
ATOM    638  N   LEU A  86      -0.843  -6.365  -8.067  1.00  0.00           N  
ATOM    639  CA  LEU A  86      -1.282  -6.065  -9.428  1.00  0.00           C  
ATOM    640  C   LEU A  86      -2.672  -6.645  -9.716  1.00  0.00           C  
ATOM    641  O   LEU A  86      -3.561  -5.919 -10.141  1.00  0.00           O  
ATOM    642  CB  LEU A  86      -0.250  -6.596 -10.435  1.00  0.00           C  
ATOM    643  CG  LEU A  86       1.046  -5.758 -10.515  1.00  0.00           C  
ATOM    644  CD1 LEU A  86       2.115  -6.534 -11.260  1.00  0.00           C  
ATOM    645  CD2 LEU A  86       0.811  -4.428 -11.249  1.00  0.00           C  
ATOM    646  N   VAL A  87      -2.857  -7.943  -9.485  1.00  0.00           N  
ATOM    647  CA  VAL A  87      -4.087  -8.656  -9.880  1.00  0.00           C  
ATOM    648  C   VAL A  87      -4.817  -9.260  -8.692  1.00  0.00           C  
ATOM    649  O   VAL A  87      -6.026  -9.108  -8.572  1.00  0.00           O  
ATOM    650  CB  VAL A  87      -3.802  -9.749 -10.939  1.00  0.00           C  
ATOM    651  CG1 VAL A  87      -5.092 -10.339 -11.501  1.00  0.00           C  
ATOM    652  CG2 VAL A  87      -2.942  -9.241 -12.104  1.00  0.00           C  
ATOM    653  N   ARG A  88      -4.094  -9.930  -7.824  1.00  0.00           N  
ATOM    654  CA  ARG A  88      -4.641 -10.719  -6.726  1.00  0.00           C  
ATOM    655  C   ARG A  88      -4.073 -10.253  -5.394  1.00  0.00           C  
ATOM    656  O   ARG A  88      -2.864 -10.029  -5.282  1.00  0.00           O  
ATOM    657  CB  ARG A  88      -4.323 -12.205  -6.938  1.00  0.00           C  
ATOM    658  CG  ARG A  88      -4.918 -12.791  -8.225  1.00  0.00           C  
ATOM    659  CD  ARG A  88      -4.484 -14.253  -8.404  1.00  0.00           C  
ATOM    660  NE  ARG A  88      -3.030 -14.367  -8.587  1.00  0.00           N  
ATOM    661  CZ  ARG A  88      -2.336 -14.129  -9.688  1.00  0.00           C  
ATOM    662  NH1 ARG A  88      -2.905 -13.833 -10.823  1.00  0.00           N  
ATOM    663  NH2 ARG A  88      -1.030 -14.200  -9.651  1.00  0.00           N  
ATOM    664  N   TYR A  89      -4.901 -10.187  -4.371  1.00  0.00           N  
ATOM    665  CA  TYR A  89      -4.433  -9.919  -3.004  1.00  0.00           C  
ATOM    666  C   TYR A  89      -3.359 -10.928  -2.562  1.00  0.00           C  
ATOM    667  O   TYR A  89      -2.401 -10.551  -1.884  1.00  0.00           O  
ATOM    668  CB  TYR A  89      -5.625  -9.945  -2.051  1.00  0.00           C  
ATOM    669  CG  TYR A  89      -5.212  -9.688  -0.615  1.00  0.00           C  
ATOM    670  CD1 TYR A  89      -4.798 -10.749   0.217  1.00  0.00           C  
ATOM    671  CD2 TYR A  89      -5.131  -8.364  -0.125  1.00  0.00           C  
ATOM    672  CE1 TYR A  89      -4.307 -10.495   1.507  1.00  0.00           C  
ATOM    673  CE2 TYR A  89      -4.649  -8.097   1.156  1.00  0.00           C  
ATOM    674  CZ  TYR A  89      -4.232  -9.169   1.969  1.00  0.00           C  
ATOM    675  OH  TYR A  89      -3.724  -8.914   3.221  1.00  0.00           O  
ATOM    676  N   THR A  90      -3.481 -12.168  -3.001  1.00  0.00           N  
ATOM    677  CA  THR A  90      -2.548 -13.260  -2.681  1.00  0.00           C  
ATOM    678  C   THR A  90      -1.115 -12.999  -3.142  1.00  0.00           C  
ATOM    679  O   THR A  90      -0.191 -13.562  -2.565  1.00  0.00           O  
ATOM    680  CB  THR A  90      -3.055 -14.585  -3.269  1.00  0.00           C  
ATOM    681  OG1 THR A  90      -3.330 -14.439  -4.647  1.00  0.00           O  
ATOM    682  CG2 THR A  90      -4.356 -15.027  -2.603  1.00  0.00           C  
ATOM    683  N   GLU A  91      -0.888 -12.080  -4.083  1.00  0.00           N  
ATOM    684  CA  GLU A  91       0.459 -11.643  -4.490  1.00  0.00           C  
ATOM    685  C   GLU A  91       1.250 -11.011  -3.340  1.00  0.00           C  
ATOM    686  O   GLU A  91       2.477 -11.041  -3.346  1.00  0.00           O  
ATOM    687  CB  GLU A  91       0.357 -10.594  -5.616  1.00  0.00           C  
ATOM    688  CG  GLU A  91      -0.189 -11.135  -6.940  1.00  0.00           C  
ATOM    689  CD  GLU A  91      -0.584 -10.006  -7.907  1.00  0.00           C  
ATOM    690  OE1 GLU A  91      -1.542 -10.208  -8.676  1.00  0.00           O  
ATOM    691  OE2 GLU A  91       0.032  -8.919  -7.863  1.00  0.00           O  
ATOM    692  N   ARG A  92       0.555 -10.449  -2.340  1.00  0.00           N  
ATOM    693  CA  ARG A  92       1.187  -9.726  -1.233  1.00  0.00           C  
ATOM    694  C   ARG A  92       1.996 -10.627  -0.301  1.00  0.00           C  
ATOM    695  O   ARG A  92       2.846 -10.120   0.428  1.00  0.00           O  
ATOM    696  CB  ARG A  92       0.138  -8.964  -0.419  1.00  0.00           C  
ATOM    697  CG  ARG A  92      -0.542  -7.856  -1.230  1.00  0.00           C  
ATOM    698  CD  ARG A  92      -1.463  -7.039  -0.325  1.00  0.00           C  
ATOM    699  NE  ARG A  92      -2.078  -5.929  -1.047  1.00  0.00           N  
ATOM    700  CZ  ARG A  92      -2.157  -4.659  -0.662  1.00  0.00           C  
ATOM    701  NH1 ARG A  92      -1.675  -4.234   0.467  1.00  0.00           N  
ATOM    702  NH2 ARG A  92      -2.743  -3.789  -1.428  1.00  0.00           N  
ATOM    703  N   VAL A  93       1.739 -11.930  -0.299  1.00  0.00           N  
ATOM    704  CA  VAL A  93       2.423 -12.887   0.573  1.00  0.00           C  
ATOM    705  C   VAL A  93       2.943 -14.053  -0.266  1.00  0.00           C  
ATOM    706  O   VAL A  93       2.168 -14.862  -0.760  1.00  0.00           O  
ATOM    707  CB  VAL A  93       1.501 -13.388   1.699  1.00  0.00           C  
ATOM    708  CG1 VAL A  93       2.240 -14.353   2.626  1.00  0.00           C  
ATOM    709  CG2 VAL A  93       0.984 -12.228   2.553  1.00  0.00           C  
ATOM    710  N   ARG A  94       4.259 -14.155  -0.384  1.00  0.00           N  
ATOM    711  CA  ARG A  94       4.926 -15.292  -1.020  1.00  0.00           C  
ATOM    712  C   ARG A  94       5.641 -16.131   0.015  1.00  0.00           C  
ATOM    713  O   ARG A  94       6.321 -15.599   0.889  1.00  0.00           O  
ATOM    714  CB  ARG A  94       5.884 -14.826  -2.129  1.00  0.00           C  
ATOM    715  CG  ARG A  94       5.162 -14.087  -3.249  1.00  0.00           C  
ATOM    716  CD  ARG A  94       6.054 -13.877  -4.481  1.00  0.00           C  
ATOM    717  NE  ARG A  94       7.259 -13.095  -4.181  1.00  0.00           N  
ATOM    718  CZ  ARG A  94       7.374 -11.777  -4.104  1.00  0.00           C  
ATOM    719  NH1 ARG A  94       6.368 -10.970  -4.299  1.00  0.00           N  
ATOM    720  NH2 ARG A  94       8.536 -11.257  -3.843  1.00  0.00           N  
ATOM    721  N   VAL A  95       5.548 -17.442  -0.122  1.00  0.00           N  
ATOM    722  CA  VAL A  95       6.332 -18.432   0.616  1.00  0.00           C  
ATOM    723  C   VAL A  95       7.000 -19.335  -0.405  1.00  0.00           C  
ATOM    724  O   VAL A  95       6.329 -19.895  -1.267  1.00  0.00           O  
ATOM    725  CB  VAL A  95       5.455 -19.228   1.594  1.00  0.00           C  
ATOM    726  CG1 VAL A  95       6.243 -20.364   2.261  1.00  0.00           C  
ATOM    727  CG2 VAL A  95       4.914 -18.312   2.708  1.00  0.00           C  
ATOM    728  N   GLN A  96       8.331 -19.435  -0.336  1.00  0.00           N  
ATOM    729  CA  GLN A  96       9.133 -20.106  -1.364  1.00  0.00           C  
ATOM    730  C   GLN A  96       8.824 -19.614  -2.793  1.00  0.00           C  
ATOM    731  O   GLN A  96       8.697 -20.397  -3.733  1.00  0.00           O  
ATOM    732  CB  GLN A  96       9.033 -21.640  -1.203  1.00  0.00           C  
ATOM    733  CG  GLN A  96       9.633 -22.161   0.107  1.00  0.00           C  
ATOM    734  CD  GLN A  96      11.137 -21.919   0.158  1.00  0.00           C  
ATOM    735  OE1 GLN A  96      11.605 -20.856   0.506  1.00  0.00           O  
ATOM    736  NE2 GLN A  96      11.942 -22.880  -0.225  1.00  0.00           N  
ATOM    737  N   GLY A  97       8.669 -18.297  -2.937  1.00  0.00           N  
ATOM    738  CA  GLY A  97       8.401 -17.647  -4.221  1.00  0.00           C  
ATOM    739  C   GLY A  97       6.981 -17.826  -4.767  1.00  0.00           C  
ATOM    740  O   GLY A  97       6.698 -17.339  -5.859  1.00  0.00           O  
ATOM    741  N   GLN A  98       6.091 -18.509  -4.036  1.00  0.00           N  
ATOM    742  CA  GLN A  98       4.732 -18.808  -4.470  1.00  0.00           C  
ATOM    743  C   GLN A  98       3.676 -18.108  -3.613  1.00  0.00           C  
ATOM    744  O   GLN A  98       3.854 -17.909  -2.409  1.00  0.00           O  
ATOM    745  CB  GLN A  98       4.483 -20.313  -4.511  1.00  0.00           C  
ATOM    746  CG  GLN A  98       5.448 -21.019  -5.481  1.00  0.00           C  
ATOM    747  CD  GLN A  98       4.964 -22.393  -5.949  1.00  0.00           C  
ATOM    748  OE1 GLN A  98       3.904 -22.878  -5.605  1.00  0.00           O  
ATOM    749  NE2 GLN A  98       5.722 -23.056  -6.787  1.00  0.00           N  
ATOM    750  N   GLU A  99       2.563 -17.764  -4.255  1.00  0.00           N  
ATOM    751  CA  GLU A  99       1.366 -17.292  -3.565  1.00  0.00           C  
ATOM    752  C   GLU A  99       0.744 -18.439  -2.745  1.00  0.00           C  
ATOM    753  O   GLU A  99       0.769 -19.601  -3.141  1.00  0.00           O  
ATOM    754  CB  GLU A  99       0.346 -16.742  -4.580  1.00  0.00           C  
ATOM    755  CG  GLU A  99       0.843 -15.478  -5.301  1.00  0.00           C  
ATOM    756  CD  GLU A  99      -0.126 -14.994  -6.390  1.00  0.00           C  
ATOM    757  OE1 GLU A  99       0.348 -14.445  -7.416  1.00  0.00           O  
ATOM    758  OE2 GLU A  99      -1.354 -15.151  -6.270  1.00  0.00           O  
ATOM    759  N   LEU A 100       0.152 -18.082  -1.614  1.00  0.00           N  
ATOM    760  CA  LEU A 100      -0.631 -19.015  -0.815  1.00  0.00           C  
ATOM    761  C   LEU A 100      -2.077 -19.080  -1.338  1.00  0.00           C  
ATOM    762  O   LEU A 100      -2.571 -18.104  -1.909  1.00  0.00           O  
ATOM    763  CB  LEU A 100      -0.570 -18.604   0.666  1.00  0.00           C  
ATOM    764  CG  LEU A 100       0.846 -18.640   1.273  1.00  0.00           C  
ATOM    765  CD1 LEU A 100       0.787 -18.151   2.717  1.00  0.00           C  
ATOM    766  CD2 LEU A 100       1.441 -20.050   1.278  1.00  0.00           C  
ATOM    767  N   PRO A 101      -2.787 -20.207  -1.127  1.00  0.00           N  
ATOM    768  CA  PRO A 101      -4.193 -20.292  -1.487  1.00  0.00           C  
ATOM    769  C   PRO A 101      -5.031 -19.289  -0.684  1.00  0.00           C  
ATOM    770  O   PRO A 101      -4.736 -19.006   0.475  1.00  0.00           O  
ATOM    771  CB  PRO A 101      -4.588 -21.745  -1.209  1.00  0.00           C  
ATOM    772  CG  PRO A 101      -3.624 -22.164  -0.100  1.00  0.00           C  
ATOM    773  CD  PRO A 101      -2.343 -21.412  -0.455  1.00  0.00           C  
ATOM    774  N   GLU A 102      -6.125 -18.809  -1.267  1.00  0.00           N  
ATOM    775  CA  GLU A 102      -7.033 -17.862  -0.612  1.00  0.00           C  
ATOM    776  C   GLU A 102      -7.511 -18.346   0.763  1.00  0.00           C  
ATOM    777  O   GLU A 102      -7.625 -17.561   1.697  1.00  0.00           O  
ATOM    778  CB  GLU A 102      -8.266 -17.605  -1.491  1.00  0.00           C  
ATOM    779  CG  GLU A 102      -7.947 -16.898  -2.816  1.00  0.00           C  
ATOM    780  CD  GLU A 102      -9.221 -16.444  -3.556  1.00  0.00           C  
ATOM    781  OE1 GLU A 102      -9.086 -15.626  -4.500  1.00  0.00           O  
ATOM    782  OE2 GLU A 102     -10.338 -16.877  -3.169  1.00  0.00           O  
ATOM    783  N   SER A 103      -7.732 -19.661   0.917  1.00  0.00           N  
ATOM    784  CA  SER A 103      -8.139 -20.272   2.181  1.00  0.00           C  
ATOM    785  C   SER A 103      -7.113 -20.101   3.312  1.00  0.00           C  
ATOM    786  O   SER A 103      -7.508 -20.040   4.474  1.00  0.00           O  
ATOM    787  CB  SER A 103      -8.419 -21.763   1.970  1.00  0.00           C  
ATOM    788  OG  SER A 103      -7.292 -22.420   1.429  1.00  0.00           O  
ATOM    789  N   ALA A 104      -5.829 -19.991   2.996  1.00  0.00           N  
ATOM    790  CA  ALA A 104      -4.807 -19.695   3.996  1.00  0.00           C  
ATOM    791  C   ALA A 104      -4.934 -18.241   4.482  1.00  0.00           C  
ATOM    792  O   ALA A 104      -4.884 -17.979   5.681  1.00  0.00           O  
ATOM    793  CB  ALA A 104      -3.420 -19.985   3.410  1.00  0.00           C  
ATOM    794  N   HIS A 105      -5.196 -17.313   3.560  1.00  0.00           N  
ATOM    795  CA  HIS A 105      -5.429 -15.908   3.886  1.00  0.00           C  
ATOM    796  C   HIS A 105      -6.693 -15.731   4.736  1.00  0.00           C  
ATOM    797  O   HIS A 105      -6.643 -15.035   5.741  1.00  0.00           O  
ATOM    798  CB  HIS A 105      -5.514 -15.085   2.603  1.00  0.00           C  
ATOM    799  CG  HIS A 105      -4.181 -14.879   1.950  1.00  0.00           C  
ATOM    800  ND1 HIS A 105      -3.284 -13.858   2.240  1.00  0.00           N  
ATOM    801  CD2 HIS A 105      -3.614 -15.638   0.963  1.00  0.00           C  
ATOM    802  CE1 HIS A 105      -2.224 -14.006   1.446  1.00  0.00           C  
ATOM    803  NE2 HIS A 105      -2.384 -15.086   0.659  1.00  0.00           N  
ATOM    804  N   THR A 106      -7.800 -16.378   4.380  1.00  0.00           N  
ATOM    805  CA  THR A 106      -9.053 -16.256   5.143  1.00  0.00           C  
ATOM    806  C   THR A 106      -8.949 -16.864   6.539  1.00  0.00           C  
ATOM    807  O   THR A 106      -9.471 -16.295   7.488  1.00  0.00           O  
ATOM    808  CB  THR A 106     -10.248 -16.857   4.394  1.00  0.00           C  
ATOM    809  OG1 THR A 106     -10.073 -18.228   4.134  1.00  0.00           O  
ATOM    810  CG2 THR A 106     -10.488 -16.168   3.055  1.00  0.00           C  
ATOM    811  N   ALA A 107      -8.232 -17.975   6.680  1.00  0.00           N  
ATOM    812  CA  ALA A 107      -7.932 -18.544   7.987  1.00  0.00           C  
ATOM    813  C   ALA A 107      -7.067 -17.593   8.831  1.00  0.00           C  
ATOM    814  O   ALA A 107      -7.378 -17.348   9.998  1.00  0.00           O  
ATOM    815  CB  ALA A 107      -7.254 -19.906   7.794  1.00  0.00           C  
ATOM    816  N   SER A 108      -6.041 -17.003   8.222  1.00  0.00           N  
ATOM    817  CA  SER A 108      -5.202 -16.013   8.884  1.00  0.00           C  
ATOM    818  C   SER A 108      -6.006 -14.785   9.335  1.00  0.00           C  
ATOM    819  O   SER A 108      -5.913 -14.393  10.487  1.00  0.00           O  
ATOM    820  CB  SER A 108      -4.073 -15.584   7.949  1.00  0.00           C  
ATOM    821  OG  SER A 108      -3.213 -14.682   8.605  1.00  0.00           O  
ATOM    822  N   PHE A 109      -6.857 -14.252   8.472  1.00  0.00           N  
ATOM    823  CA  PHE A 109      -7.702 -13.115   8.831  1.00  0.00           C  
ATOM    824  C   PHE A 109      -8.627 -13.427  10.016  1.00  0.00           C  
ATOM    825  O   PHE A 109      -8.793 -12.574  10.881  1.00  0.00           O  
ATOM    826  CB  PHE A 109      -8.508 -12.663   7.615  1.00  0.00           C  
ATOM    827  CG  PHE A 109      -7.719 -12.047   6.472  1.00  0.00           C  
ATOM    828  CD1 PHE A 109      -6.597 -11.241   6.712  1.00  0.00           C  
ATOM    829  CD2 PHE A 109      -8.156 -12.234   5.136  1.00  0.00           C  
ATOM    830  CE1 PHE A 109      -5.902 -10.646   5.647  1.00  0.00           C  
ATOM    831  CE2 PHE A 109      -7.470 -11.638   4.077  1.00  0.00           C  
ATOM    832  CZ  PHE A 109      -6.342 -10.847   4.328  1.00  0.00           C  
ATOM    833  N   ALA A 110      -9.167 -14.632  10.101  1.00  0.00           N  
ATOM    834  CA  ALA A 110      -9.988 -15.036  11.239  1.00  0.00           C  
ATOM    835  C   ALA A 110      -9.201 -15.036  12.566  1.00  0.00           C  
ATOM    836  O   ALA A 110      -9.729 -14.602  13.594  1.00  0.00           O  
ATOM    837  CB  ALA A 110     -10.612 -16.398  10.936  1.00  0.00           C  
ATOM    838  N   GLU A 111      -7.924 -15.431  12.529  1.00  0.00           N  
ATOM    839  CA  GLU A 111      -7.042 -15.351  13.701  1.00  0.00           C  
ATOM    840  C   GLU A 111      -6.767 -13.895  14.102  1.00  0.00           C  
ATOM    841  O   GLU A 111      -6.829 -13.562  15.289  1.00  0.00           O  
ATOM    842  CB  GLU A 111      -5.717 -16.074  13.417  1.00  0.00           C  
ATOM    843  CG  GLU A 111      -5.864 -17.586  13.242  1.00  0.00           C  
ATOM    844  CD  GLU A 111      -6.356 -18.313  14.500  1.00  0.00           C  
ATOM    845  OE1 GLU A 111      -7.009 -19.364  14.339  1.00  0.00           O  
ATOM    846  OE2 GLU A 111      -6.057 -17.836  15.622  1.00  0.00           O  
ATOM    847  N   ILE A 112      -6.522 -13.022  13.139  1.00  0.00           N  
ATOM    848  CA  ILE A 112      -6.316 -11.597  13.409  1.00  0.00           C  
ATOM    849  C   ILE A 112      -7.578 -10.977  14.022  1.00  0.00           C  
ATOM    850  O   ILE A 112      -7.490 -10.250  15.013  1.00  0.00           O  
ATOM    851  CB  ILE A 112      -5.889 -10.803  12.150  1.00  0.00           C  
ATOM    852  CG1 ILE A 112      -4.694 -11.401  11.371  1.00  0.00           C  
ATOM    853  CG2 ILE A 112      -5.551  -9.345  12.533  1.00  0.00           C  
ATOM    854  CD1 ILE A 112      -3.500 -11.840  12.205  1.00  0.00           C  
ATOM    855  N   GLU A 113      -8.744 -11.285  13.470  1.00  0.00           N  
ATOM    856  CA  GLU A 113     -10.023 -10.769  13.958  1.00  0.00           C  
ATOM    857  C   GLU A 113     -10.296 -11.193  15.395  1.00  0.00           C  
ATOM    858  O   GLU A 113     -10.719 -10.379  16.216  1.00  0.00           O  
ATOM    859  CB  GLU A 113     -11.147 -11.227  13.024  1.00  0.00           C  
ATOM    860  CG  GLU A 113     -12.526 -10.632  13.370  1.00  0.00           C  
ATOM    861  CD  GLU A 113     -12.600  -9.105  13.283  1.00  0.00           C  
ATOM    862  OE1 GLU A 113     -13.567  -8.524  13.808  1.00  0.00           O  
ATOM    863  OE2 GLU A 113     -11.699  -8.452  12.714  1.00  0.00           O  
ATOM    864  N   SER A 114     -10.001 -12.449  15.725  1.00  0.00           N  
ATOM    865  CA  SER A 114     -10.128 -12.960  17.086  1.00  0.00           C  
ATOM    866  C   SER A 114      -9.139 -12.292  18.052  1.00  0.00           C  
ATOM    867  O   SER A 114      -9.503 -11.925  19.169  1.00  0.00           O  
ATOM    868  CB  SER A 114      -9.920 -14.478  17.073  1.00  0.00           C  
ATOM    869  OG  SER A 114     -10.192 -15.016  18.351  1.00  0.00           O  
ATOM    870  N   ALA A 115      -7.908 -12.103  17.628  1.00  0.00           N  
ATOM    871  CA  ALA A 115      -6.849 -11.562  18.488  1.00  0.00           C  
ATOM    872  C   ALA A 115      -6.961 -10.053  18.742  1.00  0.00           C  
ATOM    873  O   ALA A 115      -6.563  -9.587  19.813  1.00  0.00           O  
ATOM    874  CB  ALA A 115      -5.509 -11.919  17.861  1.00  0.00           C  
ATOM    875  N   ARG A 116      -7.482  -9.281  17.774  1.00  0.00           N  
ATOM    876  CA  ARG A 116      -7.555  -7.816  17.907  1.00  0.00           C  
ATOM    877  C   ARG A 116      -8.537  -7.373  18.993  1.00  0.00           C  
ATOM    878  O   ARG A 116      -8.316  -6.322  19.601  1.00  0.00           O  
ATOM    879  CB  ARG A 116      -7.814  -7.152  16.548  1.00  0.00           C  
ATOM    880  CG  ARG A 116      -9.274  -7.205  16.093  1.00  0.00           C  
ATOM    881  CD  ARG A 116      -9.461  -6.514  14.738  1.00  0.00           C  
ATOM    882  NE  ARG A 116     -10.873  -6.506  14.351  1.00  0.00           N  
ATOM    883  CZ  ARG A 116     -11.813  -5.646  14.730  1.00  0.00           C  
ATOM    884  NH1 ARG A 116     -11.564  -4.613  15.479  1.00  0.00           N  
ATOM    885  NH2 ARG A 116     -13.033  -5.837  14.333  1.00  0.00           N  
ATOM    886  N   GLY A 117      -9.599  -8.147  19.247  1.00  0.00           N  
ATOM    887  CA  GLY A 117     -10.676  -7.740  20.142  1.00  0.00           C  
ATOM    888  C   GLY A 117     -11.259  -6.385  19.723  1.00  0.00           C  
ATOM    889  O   GLY A 117     -11.660  -6.211  18.577  1.00  0.00           O  
ATOM    890  N   ASP A 118     -11.226  -5.409  20.639  1.00  0.00           N  
ATOM    891  CA  ASP A 118     -11.728  -4.047  20.398  1.00  0.00           C  
ATOM    892  C   ASP A 118     -10.683  -3.119  19.745  1.00  0.00           C  
ATOM    893  O   ASP A 118     -10.959  -1.945  19.492  1.00  0.00           O  
ATOM    894  CB  ASP A 118     -12.233  -3.455  21.717  1.00  0.00           C  
ATOM    895  CG  ASP A 118     -13.334  -4.296  22.361  1.00  0.00           C  
ATOM    896  OD1 ASP A 118     -14.176  -4.828  21.602  1.00  0.00           O  
ATOM    897  OD2 ASP A 118     -13.291  -4.429  23.604  1.00  0.00           O  
ATOM    898  N   ILE A 119      -9.485  -3.603  19.478  1.00  0.00           N  
ATOM    899  CA  ILE A 119      -8.429  -2.806  18.849  1.00  0.00           C  
ATOM    900  C   ILE A 119      -8.758  -2.626  17.368  1.00  0.00           C  
ATOM    901  O   ILE A 119      -8.806  -3.586  16.599  1.00  0.00           O  
ATOM    902  CB  ILE A 119      -7.026  -3.401  19.072  1.00  0.00           C  
ATOM    903  CG1 ILE A 119      -6.739  -3.527  20.586  1.00  0.00           C  
ATOM    904  CG2 ILE A 119      -5.958  -2.514  18.401  1.00  0.00           C  
ATOM    905  CD1 ILE A 119      -5.413  -4.236  20.898  1.00  0.00           C  
ATOM    906  N   SER A 120      -8.943  -1.379  16.963  1.00  0.00           N  
ATOM    907  CA  SER A 120      -9.092  -1.037  15.552  1.00  0.00           C  
ATOM    908  C   SER A 120      -7.779  -1.245  14.800  1.00  0.00           C  
ATOM    909  O   SER A 120      -6.711  -0.972  15.348  1.00  0.00           O  
ATOM    910  CB  SER A 120      -9.531   0.416  15.436  1.00  0.00           C  
ATOM    911  OG  SER A 120      -9.793   0.788  14.110  1.00  0.00           O  
ATOM    912  N   LEU A 121      -7.862  -1.690  13.558  1.00  0.00           N  
ATOM    913  CA  LEU A 121      -6.717  -1.859  12.664  1.00  0.00           C  
ATOM    914  C   LEU A 121      -7.042  -1.259  11.298  1.00  0.00           C  
ATOM    915  O   LEU A 121      -8.182  -1.363  10.839  1.00  0.00           O  
ATOM    916  CB  LEU A 121      -6.399  -3.356  12.518  1.00  0.00           C  
ATOM    917  CG  LEU A 121      -5.910  -4.058  13.801  1.00  0.00           C  
ATOM    918  CD1 LEU A 121      -5.794  -5.565  13.548  1.00  0.00           C  
ATOM    919  CD2 LEU A 121      -4.535  -3.551  14.253  1.00  0.00           C  
ATOM    920  N   THR A 122      -6.048  -0.668  10.647  1.00  0.00           N  
ATOM    921  CA  THR A 122      -6.182  -0.298   9.234  1.00  0.00           C  
ATOM    922  C   THR A 122      -6.177  -1.541   8.355  1.00  0.00           C  
ATOM    923  O   THR A 122      -5.722  -2.613   8.768  1.00  0.00           O  
ATOM    924  CB  THR A 122      -5.086   0.662   8.732  1.00  0.00           C  
ATOM    925  OG1 THR A 122      -3.849   0.019   8.657  1.00  0.00           O  
ATOM    926  CG2 THR A 122      -4.908   1.905   9.565  1.00  0.00           C  
ATOM    927  N   TYR A 123      -6.605  -1.381   7.113  1.00  0.00           N  
ATOM    928  CA  TYR A 123      -6.457  -2.427   6.096  1.00  0.00           C  
ATOM    929  C   TYR A 123      -5.012  -2.927   5.996  1.00  0.00           C  
ATOM    930  O   TYR A 123      -4.764  -4.136   5.942  1.00  0.00           O  
ATOM    931  CB  TYR A 123      -6.918  -1.852   4.754  1.00  0.00           C  
ATOM    932  CG  TYR A 123      -6.728  -2.798   3.596  1.00  0.00           C  
ATOM    933  CD1 TYR A 123      -5.541  -2.791   2.826  1.00  0.00           C  
ATOM    934  CD2 TYR A 123      -7.751  -3.714   3.276  1.00  0.00           C  
ATOM    935  CE1 TYR A 123      -5.386  -3.672   1.739  1.00  0.00           C  
ATOM    936  CE2 TYR A 123      -7.607  -4.591   2.189  1.00  0.00           C  
ATOM    937  CZ  TYR A 123      -6.428  -4.559   1.424  1.00  0.00           C  
ATOM    938  OH  TYR A 123      -6.303  -5.399   0.337  1.00  0.00           O  
ATOM    939  N   PHE A 124      -4.030  -2.020   6.009  1.00  0.00           N  
ATOM    940  CA  PHE A 124      -2.624  -2.384   5.879  1.00  0.00           C  
ATOM    941  C   PHE A 124      -2.054  -3.020   7.151  1.00  0.00           C  
ATOM    942  O   PHE A 124      -1.331  -4.009   7.064  1.00  0.00           O  
ATOM    943  CB  PHE A 124      -1.804  -1.167   5.449  1.00  0.00           C  
ATOM    944  CG  PHE A 124      -0.393  -1.540   5.074  1.00  0.00           C  
ATOM    945  CD1 PHE A 124       0.695  -1.209   5.910  1.00  0.00           C  
ATOM    946  CD2 PHE A 124      -0.143  -2.265   3.892  1.00  0.00           C  
ATOM    947  CE1 PHE A 124       1.999  -1.600   5.576  1.00  0.00           C  
ATOM    948  CE2 PHE A 124       1.156  -2.668   3.557  1.00  0.00           C  
ATOM    949  CZ  PHE A 124       2.233  -2.337   4.400  1.00  0.00           C  
ATOM    950  N   GLU A 125      -2.412  -2.527   8.319  1.00  0.00           N  
ATOM    951  CA  GLU A 125      -2.069  -3.147   9.599  1.00  0.00           C  
ATOM    952  C   GLU A 125      -2.616  -4.577   9.675  1.00  0.00           C  
ATOM    953  O   GLU A 125      -1.891  -5.511  10.004  1.00  0.00           O  
ATOM    954  CB  GLU A 125      -2.647  -2.324  10.760  1.00  0.00           C  
ATOM    955  CG  GLU A 125      -1.914  -1.003  11.036  1.00  0.00           C  
ATOM    956  CD  GLU A 125      -2.661  -0.105  12.044  1.00  0.00           C  
ATOM    957  OE1 GLU A 125      -2.042   0.756  12.690  1.00  0.00           O  
ATOM    958  OE2 GLU A 125      -3.896  -0.256  12.209  1.00  0.00           O  
ATOM    959  N   TYR A 126      -3.880  -4.758   9.300  1.00  0.00           N  
ATOM    960  CA  TYR A 126      -4.533  -6.069   9.302  1.00  0.00           C  
ATOM    961  C   TYR A 126      -3.858  -7.035   8.318  1.00  0.00           C  
ATOM    962  O   TYR A 126      -3.523  -8.164   8.678  1.00  0.00           O  
ATOM    963  CB  TYR A 126      -6.013  -5.869   8.974  1.00  0.00           C  
ATOM    964  CG  TYR A 126      -6.912  -6.953   9.519  1.00  0.00           C  
ATOM    965  CD1 TYR A 126      -6.817  -8.281   9.073  1.00  0.00           C  
ATOM    966  CD2 TYR A 126      -7.899  -6.617  10.468  1.00  0.00           C  
ATOM    967  CE1 TYR A 126      -7.692  -9.259   9.555  1.00  0.00           C  
ATOM    968  CE2 TYR A 126      -8.789  -7.582  10.953  1.00  0.00           C  
ATOM    969  CZ  TYR A 126      -8.686  -8.906  10.488  1.00  0.00           C  
ATOM    970  OH  TYR A 126      -9.574  -9.844  10.923  1.00  0.00           O  
ATOM    971  N   GLY A 127      -3.606  -6.583   7.090  1.00  0.00           N  
ATOM    972  CA  GLY A 127      -2.889  -7.356   6.085  1.00  0.00           C  
ATOM    973  C   GLY A 127      -1.460  -7.703   6.509  1.00  0.00           C  
ATOM    974  O   GLY A 127      -1.008  -8.828   6.280  1.00  0.00           O  
ATOM    975  N   THR A 128      -0.773  -6.789   7.177  1.00  0.00           N  
ATOM    976  CA  THR A 128       0.579  -7.009   7.702  1.00  0.00           C  
ATOM    977  C   THR A 128       0.575  -8.058   8.813  1.00  0.00           C  
ATOM    978  O   THR A 128       1.341  -9.012   8.745  1.00  0.00           O  
ATOM    979  CB  THR A 128       1.214  -5.705   8.198  1.00  0.00           C  
ATOM    980  OG1 THR A 128       1.247  -4.772   7.143  1.00  0.00           O  
ATOM    981  CG2 THR A 128       2.650  -5.901   8.672  1.00  0.00           C  
ATOM    982  N   LEU A 129      -0.324  -7.947   9.784  1.00  0.00           N  
ATOM    983  CA  LEU A 129      -0.473  -8.955  10.833  1.00  0.00           C  
ATOM    984  C   LEU A 129      -0.793 -10.336  10.252  1.00  0.00           C  
ATOM    985  O   LEU A 129      -0.203 -11.329  10.679  1.00  0.00           O  
ATOM    986  CB  LEU A 129      -1.584  -8.538  11.802  1.00  0.00           C  
ATOM    987  CG  LEU A 129      -1.226  -7.348  12.711  1.00  0.00           C  
ATOM    988  CD1 LEU A 129      -2.473  -6.934  13.482  1.00  0.00           C  
ATOM    989  CD2 LEU A 129      -0.143  -7.706  13.726  1.00  0.00           C  
ATOM    990  N   SER A 130      -1.663 -10.386   9.245  1.00  0.00           N  
ATOM    991  CA  SER A 130      -1.993 -11.629   8.546  1.00  0.00           C  
ATOM    992  C   SER A 130      -0.767 -12.238   7.859  1.00  0.00           C  
ATOM    993  O   SER A 130      -0.509 -13.435   8.011  1.00  0.00           O  
ATOM    994  CB  SER A 130      -3.107 -11.375   7.536  1.00  0.00           C  
ATOM    995  OG  SER A 130      -3.440 -12.569   6.865  1.00  0.00           O  
ATOM    996  N   ALA A 131       0.042 -11.422   7.172  1.00  0.00           N  
ATOM    997  CA  ALA A 131       1.282 -11.883   6.564  1.00  0.00           C  
ATOM    998  C   ALA A 131       2.261 -12.436   7.608  1.00  0.00           C  
ATOM    999  O   ALA A 131       2.789 -13.531   7.433  1.00  0.00           O  
ATOM   1000  CB  ALA A 131       1.896 -10.733   5.774  1.00  0.00           C  
ATOM   1001  N   LEU A 132       2.439 -11.737   8.727  1.00  0.00           N  
ATOM   1002  CA  LEU A 132       3.307 -12.181   9.816  1.00  0.00           C  
ATOM   1003  C   LEU A 132       2.829 -13.506  10.427  1.00  0.00           C  
ATOM   1004  O   LEU A 132       3.644 -14.385  10.708  1.00  0.00           O  
ATOM   1005  CB  LEU A 132       3.380 -11.093  10.901  1.00  0.00           C  
ATOM   1006  CG  LEU A 132       4.048  -9.770  10.483  1.00  0.00           C  
ATOM   1007  CD1 LEU A 132       3.980  -8.785  11.650  1.00  0.00           C  
ATOM   1008  CD2 LEU A 132       5.504  -9.951  10.076  1.00  0.00           C  
ATOM   1009  N   TRP A 133       1.511 -13.677  10.580  1.00  0.00           N  
ATOM   1010  CA  TRP A 133       0.937 -14.929  11.053  1.00  0.00           C  
ATOM   1011  C   TRP A 133       1.176 -16.071  10.062  1.00  0.00           C  
ATOM   1012  O   TRP A 133       1.673 -17.126  10.466  1.00  0.00           O  
ATOM   1013  CB  TRP A 133      -0.546 -14.734  11.349  1.00  0.00           C  
ATOM   1014  CG  TRP A 133      -1.193 -15.906  12.013  1.00  0.00           C  
ATOM   1015  CD1 TRP A 133      -1.325 -16.082  13.349  1.00  0.00           C  
ATOM   1016  CD2 TRP A 133      -1.793 -17.084  11.386  1.00  0.00           C  
ATOM   1017  NE1 TRP A 133      -1.985 -17.279  13.596  1.00  0.00           N  
ATOM   1018  CE2 TRP A 133      -2.286 -17.922  12.423  1.00  0.00           C  
ATOM   1019  CE3 TRP A 133      -1.978 -17.504  10.055  1.00  0.00           C  
ATOM   1020  CZ2 TRP A 133      -2.950 -19.144  12.150  1.00  0.00           C  
ATOM   1021  CZ3 TRP A 133      -2.639 -18.732   9.786  1.00  0.00           C  
ATOM   1022  CH2 TRP A 133      -3.111 -19.527  10.819  1.00  0.00           C  
ATOM   1023  N   LEU A 134       0.934 -15.849   8.772  1.00  0.00           N  
ATOM   1024  CA  LEU A 134       1.195 -16.830   7.716  1.00  0.00           C  
ATOM   1025  C   LEU A 134       2.666 -17.258   7.679  1.00  0.00           C  
ATOM   1026  O   LEU A 134       2.962 -18.448   7.595  1.00  0.00           O  
ATOM   1027  CB  LEU A 134       0.768 -16.249   6.358  1.00  0.00           C  
ATOM   1028  CG  LEU A 134      -0.755 -16.152   6.161  1.00  0.00           C  
ATOM   1029  CD1 LEU A 134      -1.073 -15.305   4.921  1.00  0.00           C  
ATOM   1030  CD2 LEU A 134      -1.384 -17.534   5.970  1.00  0.00           C  
ATOM   1031  N   PHE A 135       3.592 -16.307   7.814  1.00  0.00           N  
ATOM   1032  CA  PHE A 135       5.019 -16.611   7.886  1.00  0.00           C  
ATOM   1033  C   PHE A 135       5.373 -17.427   9.128  1.00  0.00           C  
ATOM   1034  O   PHE A 135       6.128 -18.392   9.031  1.00  0.00           O  
ATOM   1035  CB  PHE A 135       5.839 -15.319   7.848  1.00  0.00           C  
ATOM   1036  CG  PHE A 135       5.725 -14.520   6.567  1.00  0.00           C  
ATOM   1037  CD1 PHE A 135       5.588 -15.157   5.313  1.00  0.00           C  
ATOM   1038  CD2 PHE A 135       5.784 -13.113   6.617  1.00  0.00           C  
ATOM   1039  CE1 PHE A 135       5.505 -14.402   4.135  1.00  0.00           C  
ATOM   1040  CE2 PHE A 135       5.704 -12.355   5.448  1.00  0.00           C  
ATOM   1041  CZ  PHE A 135       5.560 -12.995   4.203  1.00  0.00           C  
ATOM   1042  N   LYS A 136       4.792 -17.090  10.282  1.00  0.00           N  
ATOM   1043  CA  LYS A 136       5.019 -17.826  11.521  1.00  0.00           C  
ATOM   1044  C   LYS A 136       4.576 -19.284  11.403  1.00  0.00           C  
ATOM   1045  O   LYS A 136       5.308 -20.172  11.834  1.00  0.00           O  
ATOM   1046  CB  LYS A 136       4.313 -17.103  12.675  1.00  0.00           C  
ATOM   1047  CG  LYS A 136       4.801 -17.562  14.057  1.00  0.00           C  
ATOM   1048  CD  LYS A 136       6.240 -17.109  14.307  1.00  0.00           C  
ATOM   1049  CE  LYS A 136       6.673 -17.440  15.732  1.00  0.00           C  
ATOM   1050  NZ  LYS A 136       8.026 -16.882  15.999  1.00  0.00           N  
ATOM   1051  N   GLN A 137       3.426 -19.539  10.774  1.00  0.00           N  
ATOM   1052  CA  GLN A 137       2.920 -20.889  10.527  1.00  0.00           C  
ATOM   1053  C   GLN A 137       3.783 -21.665   9.525  1.00  0.00           C  
ATOM   1054  O   GLN A 137       3.934 -22.882   9.654  1.00  0.00           O  
ATOM   1055  CB  GLN A 137       1.470 -20.830  10.018  1.00  0.00           C  
ATOM   1056  CG  GLN A 137       0.467 -20.216  11.008  1.00  0.00           C  
ATOM   1057  CD  GLN A 137       0.486 -20.870  12.390  1.00  0.00           C  
ATOM   1058  OE1 GLN A 137       0.663 -22.069  12.553  1.00  0.00           O  
ATOM   1059  NE2 GLN A 137       0.316 -20.104  13.436  1.00  0.00           N  
ATOM   1060  N   ALA A 138       4.389 -20.981   8.556  1.00  0.00           N  
ATOM   1061  CA  ALA A 138       5.203 -21.610   7.521  1.00  0.00           C  
ATOM   1062  C   ALA A 138       6.608 -22.050   7.997  1.00  0.00           C  
ATOM   1063  O   ALA A 138       7.306 -22.743   7.258  1.00  0.00           O  
ATOM   1064  CB  ALA A 138       5.278 -20.658   6.323  1.00  0.00           C  
ATOM   1065  N   GLN A 139       7.021 -21.687   9.209  1.00  0.00           N  
ATOM   1066  CA  GLN A 139       8.327 -22.026   9.795  1.00  0.00           C  
ATOM   1067  C   GLN A 139       9.500 -21.723   8.853  1.00  0.00           C  
ATOM   1068  O   GLN A 139      10.246 -22.615   8.429  1.00  0.00           O  
ATOM   1069  CB  GLN A 139       8.342 -23.473  10.302  1.00  0.00           C  
ATOM   1070  CG  GLN A 139       7.278 -23.746  11.370  1.00  0.00           C  
ATOM   1071  CD  GLN A 139       7.437 -25.131  12.012  1.00  0.00           C  
ATOM   1072  OE1 GLN A 139       8.219 -25.977  11.591  1.00  0.00           O  
ATOM   1073  NE2 GLN A 139       6.706 -25.415  13.060  1.00  0.00           N  
ATOM   1074  N   LEU A 140       9.625 -20.447   8.511  1.00  0.00           N  
ATOM   1075  CA  LEU A 140      10.615 -19.938   7.579  1.00  0.00           C  
ATOM   1076  C   LEU A 140      11.958 -19.671   8.272  1.00  0.00           C  
ATOM   1077  O   LEU A 140      12.002 -19.417   9.473  1.00  0.00           O  
ATOM   1078  CB  LEU A 140      10.067 -18.657   6.918  1.00  0.00           C  
ATOM   1079  CG  LEU A 140       8.709 -18.861   6.214  1.00  0.00           C  
ATOM   1080  CD1 LEU A 140       8.186 -17.517   5.723  1.00  0.00           C  
ATOM   1081  CD2 LEU A 140       8.820 -19.802   5.019  1.00  0.00           C  
ATOM   1082  N   ASP A 141      13.025 -19.667   7.480  1.00  0.00           N  
ATOM   1083  CA  ASP A 141      14.355 -19.256   7.934  1.00  0.00           C  
ATOM   1084  C   ASP A 141      14.512 -17.730   7.856  1.00  0.00           C  
ATOM   1085  O   ASP A 141      15.059 -17.104   8.762  1.00  0.00           O  
ATOM   1086  CB  ASP A 141      15.430 -19.934   7.063  1.00  0.00           C  
ATOM   1087  CG  ASP A 141      15.308 -21.458   7.033  1.00  0.00           C  
ATOM   1088  OD1 ASP A 141      15.214 -22.076   8.113  1.00  0.00           O  
ATOM   1089  OD2 ASP A 141      15.296 -22.006   5.907  1.00  0.00           O  
ATOM   1090  N   VAL A 142      13.997 -17.133   6.775  1.00  0.00           N  
ATOM   1091  CA  VAL A 142      14.117 -15.708   6.490  1.00  0.00           C  
ATOM   1092  C   VAL A 142      12.768 -15.127   6.069  1.00  0.00           C  
ATOM   1093  O   VAL A 142      12.066 -15.688   5.234  1.00  0.00           O  
ATOM   1094  CB  VAL A 142      15.177 -15.427   5.397  1.00  0.00           C  
ATOM   1095  CG1 VAL A 142      15.391 -13.924   5.211  1.00  0.00           C  
ATOM   1096  CG2 VAL A 142      16.539 -16.047   5.744  1.00  0.00           C  
ATOM   1097  N   VAL A 143      12.433 -13.952   6.609  1.00  0.00           N  
ATOM   1098  CA  VAL A 143      11.311 -13.135   6.145  1.00  0.00           C  
ATOM   1099  C   VAL A 143      11.834 -11.808   5.598  1.00  0.00           C  
ATOM   1100  O   VAL A 143      12.697 -11.173   6.192  1.00  0.00           O  
ATOM   1101  CB  VAL A 143      10.257 -12.959   7.247  1.00  0.00           C  
ATOM   1102  CG1 VAL A 143       9.270 -11.821   6.975  1.00  0.00           C  
ATOM   1103  CG2 VAL A 143       9.438 -14.248   7.372  1.00  0.00           C  
ATOM   1104  N   ILE A 144      11.274 -11.381   4.476  1.00  0.00           N  
ATOM   1105  CA  ILE A 144      11.570 -10.104   3.831  1.00  0.00           C  
ATOM   1106  C   ILE A 144      10.289  -9.265   3.837  1.00  0.00           C  
ATOM   1107  O   ILE A 144       9.285  -9.652   3.237  1.00  0.00           O  
ATOM   1108  CB  ILE A 144      12.123 -10.316   2.415  1.00  0.00           C  
ATOM   1109  CG1 ILE A 144      13.335 -11.281   2.388  1.00  0.00           C  
ATOM   1110  CG2 ILE A 144      12.518  -8.953   1.812  1.00  0.00           C  
ATOM   1111  CD1 ILE A 144      13.716 -11.750   0.978  1.00  0.00           C  
ATOM   1112  N   LEU A 145      10.335  -8.117   4.504  1.00  0.00           N  
ATOM   1113  CA  LEU A 145       9.208  -7.200   4.642  1.00  0.00           C  
ATOM   1114  C   LEU A 145       9.431  -5.967   3.768  1.00  0.00           C  
ATOM   1115  O   LEU A 145      10.330  -5.167   4.025  1.00  0.00           O  
ATOM   1116  CB  LEU A 145       9.027  -6.820   6.121  1.00  0.00           C  
ATOM   1117  CG  LEU A 145       8.785  -8.007   7.078  1.00  0.00           C  
ATOM   1118  CD1 LEU A 145       8.655  -7.494   8.513  1.00  0.00           C  
ATOM   1119  CD2 LEU A 145       7.509  -8.784   6.741  1.00  0.00           C  
ATOM   1120  N   GLU A 146       8.614  -5.807   2.743  1.00  0.00           N  
ATOM   1121  CA  GLU A 146       8.537  -4.552   1.998  1.00  0.00           C  
ATOM   1122  C   GLU A 146       7.699  -3.543   2.785  1.00  0.00           C  
ATOM   1123  O   GLU A 146       6.530  -3.780   3.085  1.00  0.00           O  
ATOM   1124  CB  GLU A 146       7.977  -4.793   0.587  1.00  0.00           C  
ATOM   1125  CG  GLU A 146       7.952  -3.500  -0.243  1.00  0.00           C  
ATOM   1126  CD  GLU A 146       7.443  -3.690  -1.683  1.00  0.00           C  
ATOM   1127  OE1 GLU A 146       7.205  -2.660  -2.362  1.00  0.00           O  
ATOM   1128  OE2 GLU A 146       7.318  -4.841  -2.157  1.00  0.00           O  
ATOM   1129  N   VAL A 147       8.284  -2.396   3.096  1.00  0.00           N  
ATOM   1130  CA  VAL A 147       7.584  -1.279   3.736  1.00  0.00           C  
ATOM   1131  C   VAL A 147       6.483  -0.755   2.814  1.00  0.00           C  
ATOM   1132  O   VAL A 147       6.730  -0.477   1.634  1.00  0.00           O  
ATOM   1133  CB  VAL A 147       8.579  -0.163   4.110  1.00  0.00           C  
ATOM   1134  CG1 VAL A 147       7.902   1.096   4.621  1.00  0.00           C  
ATOM   1135  CG2 VAL A 147       9.527  -0.661   5.211  1.00  0.00           C  
ATOM   1136  N   GLY A 148       5.278  -0.595   3.353  1.00  0.00           N  
ATOM   1137  CA  GLY A 148       4.137  -0.061   2.619  1.00  0.00           C  
ATOM   1138  C   GLY A 148       4.296   1.418   2.292  1.00  0.00           C  
ATOM   1139  O   GLY A 148       4.280   1.810   1.120  1.00  0.00           O  
ATOM   1140  N   LEU A 149       4.524   2.244   3.336  1.00  0.00           N  
ATOM   1141  CA  LEU A 149       4.706   3.690   3.210  1.00  0.00           C  
ATOM   1142  C   LEU A 149       5.693   4.226   4.260  1.00  0.00           C  
ATOM   1143  O   LEU A 149       5.598   3.909   5.443  1.00  0.00           O  
ATOM   1144  CB  LEU A 149       3.327   4.366   3.340  1.00  0.00           C  
ATOM   1145  CG  LEU A 149       3.344   5.897   3.155  1.00  0.00           C  
ATOM   1146  CD1 LEU A 149       3.759   6.296   1.740  1.00  0.00           C  
ATOM   1147  CD2 LEU A 149       1.963   6.463   3.430  1.00  0.00           C  
ATOM   1148  N   GLY A 150       6.615   5.070   3.817  1.00  0.00           N  
ATOM   1149  CA  GLY A 150       7.581   5.693   4.711  1.00  0.00           C  
ATOM   1150  C   GLY A 150       8.550   4.686   5.335  1.00  0.00           C  
ATOM   1151  O   GLY A 150       9.465   4.210   4.661  1.00  0.00           O  
ATOM   1152  N   GLY A 151       8.343   4.371   6.592  1.00  0.00           N  
ATOM   1153  CA  GLY A 151       9.172   3.449   7.365  1.00  0.00           C  
ATOM   1154  C   GLY A 151       8.880   3.525   8.854  1.00  0.00           C  
ATOM   1155  O   GLY A 151       8.419   2.549   9.427  1.00  0.00           O  
ATOM   1156  N   ARG A 152       9.089   4.688   9.470  1.00  0.00           N  
ATOM   1157  CA  ARG A 152       8.981   4.884  10.924  1.00  0.00           C  
ATOM   1158  C   ARG A 152       7.648   4.427  11.509  1.00  0.00           C  
ATOM   1159  O   ARG A 152       7.640   3.771  12.548  1.00  0.00           O  
ATOM   1160  CB  ARG A 152       9.222   6.376  11.231  1.00  0.00           C  
ATOM   1161  CG  ARG A 152       9.242   6.695  12.736  1.00  0.00           C  
ATOM   1162  CD  ARG A 152       9.601   8.166  12.986  1.00  0.00           C  
ATOM   1163  NE  ARG A 152       8.615   9.076  12.396  1.00  0.00           N  
ATOM   1164  CZ  ARG A 152       7.530   9.595  12.951  1.00  0.00           C  
ATOM   1165  NH1 ARG A 152       7.208   9.375  14.194  1.00  0.00           N  
ATOM   1166  NH2 ARG A 152       6.756  10.361  12.240  1.00  0.00           N  
ATOM   1167  N   LEU A 153       6.549   4.758  10.841  1.00  0.00           N  
ATOM   1168  CA  LEU A 153       5.181   4.457  11.281  1.00  0.00           C  
ATOM   1169  C   LEU A 153       4.486   3.413  10.387  1.00  0.00           C  
ATOM   1170  O   LEU A 153       3.275   3.228  10.477  1.00  0.00           O  
ATOM   1171  CB  LEU A 153       4.359   5.759  11.368  1.00  0.00           C  
ATOM   1172  CG  LEU A 153       4.915   6.812  12.338  1.00  0.00           C  
ATOM   1173  CD1 LEU A 153       4.010   8.042  12.316  1.00  0.00           C  
ATOM   1174  CD2 LEU A 153       5.005   6.299  13.778  1.00  0.00           C  
ATOM   1175  N   ASP A 154       5.232   2.733   9.530  1.00  0.00           N  
ATOM   1176  CA  ASP A 154       4.689   1.665   8.715  1.00  0.00           C  
ATOM   1177  C   ASP A 154       4.456   0.408   9.566  1.00  0.00           C  
ATOM   1178  O   ASP A 154       5.280   0.081  10.429  1.00  0.00           O  
ATOM   1179  CB  ASP A 154       5.627   1.362   7.546  1.00  0.00           C  
ATOM   1180  CG  ASP A 154       4.982   0.378   6.582  1.00  0.00           C  
ATOM   1181  OD1 ASP A 154       5.327  -0.824   6.641  1.00  0.00           O  
ATOM   1182  OD2 ASP A 154       4.128   0.806   5.786  1.00  0.00           O  
ATOM   1183  N   ALA A 155       3.364  -0.312   9.323  1.00  0.00           N  
ATOM   1184  CA  ALA A 155       3.008  -1.482  10.124  1.00  0.00           C  
ATOM   1185  C   ALA A 155       4.101  -2.568  10.133  1.00  0.00           C  
ATOM   1186  O   ALA A 155       4.252  -3.278  11.123  1.00  0.00           O  
ATOM   1187  CB  ALA A 155       1.683  -2.040   9.595  1.00  0.00           C  
ATOM   1188  N   THR A 156       4.907  -2.670   9.071  1.00  0.00           N  
ATOM   1189  CA  THR A 156       6.048  -3.598   9.026  1.00  0.00           C  
ATOM   1190  C   THR A 156       7.119  -3.268  10.068  1.00  0.00           C  
ATOM   1191  O   THR A 156       7.853  -4.151  10.504  1.00  0.00           O  
ATOM   1192  CB  THR A 156       6.699  -3.631   7.642  1.00  0.00           C  
ATOM   1193  OG1 THR A 156       7.194  -2.358   7.295  1.00  0.00           O  
ATOM   1194  CG2 THR A 156       5.738  -4.093   6.554  1.00  0.00           C  
ATOM   1195  N   ASN A 157       7.179  -2.025  10.523  1.00  0.00           N  
ATOM   1196  CA  ASN A 157       8.183  -1.551  11.475  1.00  0.00           C  
ATOM   1197  C   ASN A 157       7.901  -1.961  12.940  1.00  0.00           C  
ATOM   1198  O   ASN A 157       8.685  -1.611  13.830  1.00  0.00           O  
ATOM   1199  CB  ASN A 157       8.358  -0.041  11.304  1.00  0.00           C  
ATOM   1200  CG  ASN A 157       9.655   0.477  11.902  1.00  0.00           C  
ATOM   1201  OD1 ASN A 157      10.692  -0.167  11.867  1.00  0.00           O  
ATOM   1202  ND2 ASN A 157       9.642   1.670  12.445  1.00  0.00           N  
ATOM   1203  N   ILE A 158       6.843  -2.720  13.196  1.00  0.00           N  
ATOM   1204  CA  ILE A 158       6.658  -3.393  14.492  1.00  0.00           C  
ATOM   1205  C   ILE A 158       7.623  -4.572  14.664  1.00  0.00           C  
ATOM   1206  O   ILE A 158       7.840  -5.030  15.779  1.00  0.00           O  
ATOM   1207  CB  ILE A 158       5.204  -3.877  14.684  1.00  0.00           C  
ATOM   1208  CG1 ILE A 158       4.856  -5.065  13.763  1.00  0.00           C  
ATOM   1209  CG2 ILE A 158       4.231  -2.692  14.536  1.00  0.00           C  
ATOM   1210  CD1 ILE A 158       3.408  -5.543  13.833  1.00  0.00           C  
ATOM   1211  N   VAL A 159       8.177  -5.078  13.559  1.00  0.00           N  
ATOM   1212  CA  VAL A 159       9.157  -6.153  13.551  1.00  0.00           C  
ATOM   1213  C   VAL A 159      10.557  -5.563  13.615  1.00  0.00           C  
ATOM   1214  O   VAL A 159      10.889  -4.654  12.858  1.00  0.00           O  
ATOM   1215  CB  VAL A 159       8.974  -7.060  12.318  1.00  0.00           C  
ATOM   1216  CG1 VAL A 159      10.012  -8.180  12.270  1.00  0.00           C  
ATOM   1217  CG2 VAL A 159       7.582  -7.708  12.318  1.00  0.00           C  
ATOM   1218  N   ASP A 160      11.391  -6.093  14.478  1.00  0.00           N  
ATOM   1219  CA  ASP A 160      12.794  -5.717  14.546  1.00  0.00           C  
ATOM   1220  C   ASP A 160      13.586  -6.429  13.446  1.00  0.00           C  
ATOM   1221  O   ASP A 160      13.812  -7.638  13.487  1.00  0.00           O  
ATOM   1222  CB  ASP A 160      13.362  -5.973  15.945  1.00  0.00           C  
ATOM   1223  CG  ASP A 160      12.769  -5.020  16.985  1.00  0.00           C  
ATOM   1224  OD1 ASP A 160      12.471  -3.859  16.610  1.00  0.00           O  
ATOM   1225  OD2 ASP A 160      12.651  -5.441  18.151  1.00  0.00           O  
ATOM   1226  N   ALA A 161      13.992  -5.650  12.438  1.00  0.00           N  
ATOM   1227  CA  ALA A 161      14.800  -6.144  11.336  1.00  0.00           C  
ATOM   1228  C   ALA A 161      16.229  -6.465  11.802  1.00  0.00           C  
ATOM   1229  O   ALA A 161      16.869  -5.681  12.498  1.00  0.00           O  
ATOM   1230  CB  ALA A 161      14.794  -5.112  10.209  1.00  0.00           C  
ATOM   1231  N   ASP A 162      16.751  -7.598  11.330  1.00  0.00           N  
ATOM   1232  CA  ASP A 162      18.168  -7.946  11.467  1.00  0.00           C  
ATOM   1233  C   ASP A 162      19.039  -7.183  10.464  1.00  0.00           C  
ATOM   1234  O   ASP A 162      20.189  -6.875  10.771  1.00  0.00           O  
ATOM   1235  CB  ASP A 162      18.338  -9.454  11.285  1.00  0.00           C  
ATOM   1236  CG  ASP A 162      17.709 -10.221  12.437  1.00  0.00           C  
ATOM   1237  OD1 ASP A 162      18.280 -10.149  13.558  1.00  0.00           O  
ATOM   1238  OD2 ASP A 162      16.665 -10.869  12.204  1.00  0.00           O  
ATOM   1239  N   VAL A 163      18.485  -6.864   9.302  1.00  0.00           N  
ATOM   1240  CA  VAL A 163      19.062  -5.930   8.323  1.00  0.00           C  
ATOM   1241  C   VAL A 163      17.953  -5.023   7.797  1.00  0.00           C  
ATOM   1242  O   VAL A 163      16.947  -5.493   7.278  1.00  0.00           O  
ATOM   1243  CB  VAL A 163      19.754  -6.663   7.158  1.00  0.00           C  
ATOM   1244  CG1 VAL A 163      20.292  -5.681   6.111  1.00  0.00           C  
ATOM   1245  CG2 VAL A 163      20.946  -7.501   7.649  1.00  0.00           C  
ATOM   1246  N   ALA A 164      18.157  -3.718   7.897  1.00  0.00           N  
ATOM   1247  CA  ALA A 164      17.274  -2.718   7.313  1.00  0.00           C  
ATOM   1248  C   ALA A 164      17.872  -2.167   6.015  1.00  0.00           C  
ATOM   1249  O   ALA A 164      19.080  -1.980   5.903  1.00  0.00           O  
ATOM   1250  CB  ALA A 164      17.008  -1.628   8.342  1.00  0.00           C  
ATOM   1251  N   VAL A 165      17.026  -1.897   5.030  1.00  0.00           N  
ATOM   1252  CA  VAL A 165      17.446  -1.426   3.707  1.00  0.00           C  
ATOM   1253  C   VAL A 165      16.641  -0.198   3.308  1.00  0.00           C  
ATOM   1254  O   VAL A 165      15.418  -0.198   3.397  1.00  0.00           O  
ATOM   1255  CB  VAL A 165      17.312  -2.533   2.645  1.00  0.00           C  
ATOM   1256  CG1 VAL A 165      17.890  -2.085   1.302  1.00  0.00           C  
ATOM   1257  CG2 VAL A 165      18.026  -3.827   3.056  1.00  0.00           C  
ATOM   1258  N   VAL A 166      17.329   0.837   2.806  1.00  0.00           N  
ATOM   1259  CA  VAL A 166      16.711   1.962   2.101  1.00  0.00           C  
ATOM   1260  C   VAL A 166      17.209   1.949   0.668  1.00  0.00           C  
ATOM   1261  O   VAL A 166      18.384   2.199   0.409  1.00  0.00           O  
ATOM   1262  CB  VAL A 166      17.002   3.305   2.805  1.00  0.00           C  
ATOM   1263  CG1 VAL A 166      16.407   4.476   2.009  1.00  0.00           C  
ATOM   1264  CG2 VAL A 166      16.395   3.340   4.207  1.00  0.00           C  
ATOM   1265  N   THR A 167      16.325   1.631  -0.285  1.00  0.00           N  
ATOM   1266  CA  THR A 167      16.719   1.399  -1.683  1.00  0.00           C  
ATOM   1267  C   THR A 167      16.999   2.684  -2.450  1.00  0.00           C  
ATOM   1268  O   THR A 167      17.984   2.769  -3.173  1.00  0.00           O  
ATOM   1269  CB  THR A 167      15.662   0.589  -2.437  1.00  0.00           C  
ATOM   1270  OG1 THR A 167      14.422   1.257  -2.442  1.00  0.00           O  
ATOM   1271  CG2 THR A 167      15.430  -0.783  -1.817  1.00  0.00           C  
ATOM   1272  N   SER A 168      16.121   3.668  -2.311  1.00  0.00           N  
ATOM   1273  CA  SER A 168      16.233   4.962  -2.976  1.00  0.00           C  
ATOM   1274  C   SER A 168      15.417   6.027  -2.245  1.00  0.00           C  
ATOM   1275  O   SER A 168      14.435   5.711  -1.569  1.00  0.00           O  
ATOM   1276  CB  SER A 168      15.784   4.875  -4.442  1.00  0.00           C  
ATOM   1277  OG  SER A 168      14.406   4.577  -4.550  1.00  0.00           O  
ATOM   1278  N   ILE A 169      15.799   7.288  -2.432  1.00  0.00           N  
ATOM   1279  CA  ILE A 169      15.081   8.463  -1.941  1.00  0.00           C  
ATOM   1280  C   ILE A 169      14.732   9.356  -3.124  1.00  0.00           C  
ATOM   1281  O   ILE A 169      15.611   9.891  -3.788  1.00  0.00           O  
ATOM   1282  CB  ILE A 169      15.905   9.217  -0.886  1.00  0.00           C  
ATOM   1283  CG1 ILE A 169      16.306   8.340   0.322  1.00  0.00           C  
ATOM   1284  CG2 ILE A 169      15.146  10.462  -0.410  1.00  0.00           C  
ATOM   1285  CD1 ILE A 169      15.139   7.797   1.150  1.00  0.00           C  
ATOM   1286  N   ALA A 170      13.443   9.530  -3.362  1.00  0.00           N  
ATOM   1287  CA  ALA A 170      12.918  10.478  -4.327  1.00  0.00           C  
ATOM   1288  C   ALA A 170      11.610  11.063  -3.800  1.00  0.00           C  
ATOM   1289  O   ALA A 170      10.998  10.497  -2.885  1.00  0.00           O  
ATOM   1290  CB  ALA A 170      12.748   9.783  -5.677  1.00  0.00           C  
ATOM   1291  N   LEU A 171      11.195  12.190  -4.362  1.00  0.00           N  
ATOM   1292  CA  LEU A 171       9.920  12.811  -4.027  1.00  0.00           C  
ATOM   1293  C   LEU A 171       8.776  11.918  -4.512  1.00  0.00           C  
ATOM   1294  O   LEU A 171       8.628  11.669  -5.703  1.00  0.00           O  
ATOM   1295  CB  LEU A 171       9.844  14.228  -4.621  1.00  0.00           C  
ATOM   1296  CG  LEU A 171      10.924  15.208  -4.117  1.00  0.00           C  
ATOM   1297  CD1 LEU A 171      10.794  16.543  -4.838  1.00  0.00           C  
ATOM   1298  CD2 LEU A 171      10.828  15.465  -2.617  1.00  0.00           C  
ATOM   1299  N   ASP A 172       8.010  11.422  -3.570  1.00  0.00           N  
ATOM   1300  CA  ASP A 172       6.765  10.685  -3.771  1.00  0.00           C  
ATOM   1301  C   ASP A 172       6.005  10.681  -2.434  1.00  0.00           C  
ATOM   1302  O   ASP A 172       6.631  10.679  -1.370  1.00  0.00           O  
ATOM   1303  CB  ASP A 172       7.049   9.254  -4.258  1.00  0.00           C  
ATOM   1304  CG  ASP A 172       5.815   8.533  -4.800  1.00  0.00           C  
ATOM   1305  OD1 ASP A 172       4.760   9.172  -4.962  1.00  0.00           O  
ATOM   1306  OD2 ASP A 172       5.891   7.316  -5.083  1.00  0.00           O  
ATOM   1307  N   HIS A 173       4.687  10.682  -2.466  1.00  0.00           N  
ATOM   1308  CA  HIS A 173       3.858  10.806  -1.263  1.00  0.00           C  
ATOM   1309  C   HIS A 173       4.256  11.986  -0.350  1.00  0.00           C  
ATOM   1310  O   HIS A 173       4.310  11.848   0.873  1.00  0.00           O  
ATOM   1311  CB  HIS A 173       3.800   9.472  -0.504  1.00  0.00           C  
ATOM   1312  CG  HIS A 173       3.264   8.345  -1.331  1.00  0.00           C  
ATOM   1313  ND1 HIS A 173       1.928   8.079  -1.541  1.00  0.00           N  
ATOM   1314  CD2 HIS A 173       3.995   7.443  -2.040  1.00  0.00           C  
ATOM   1315  CE1 HIS A 173       1.862   7.034  -2.379  1.00  0.00           C  
ATOM   1316  NE2 HIS A 173       3.097   6.625  -2.698  1.00  0.00           N  
ATOM   1317  N   THR A 174       4.531  13.145  -0.940  1.00  0.00           N  
ATOM   1318  CA  THR A 174       5.001  14.340  -0.225  1.00  0.00           C  
ATOM   1319  C   THR A 174       4.037  14.795   0.871  1.00  0.00           C  
ATOM   1320  O   THR A 174       4.483  15.208   1.935  1.00  0.00           O  
ATOM   1321  CB  THR A 174       5.233  15.500  -1.196  1.00  0.00           C  
ATOM   1322  OG1 THR A 174       4.114  15.670  -2.036  1.00  0.00           O  
ATOM   1323  CG2 THR A 174       6.441  15.224  -2.108  1.00  0.00           C  
ATOM   1324  N   ASP A 175       2.735  14.618   0.669  1.00  0.00           N  
ATOM   1325  CA  ASP A 175       1.696  14.967   1.646  1.00  0.00           C  
ATOM   1326  C   ASP A 175       1.822  14.178   2.961  1.00  0.00           C  
ATOM   1327  O   ASP A 175       1.358  14.612   4.004  1.00  0.00           O  
ATOM   1328  CB  ASP A 175       0.309  14.702   1.038  1.00  0.00           C  
ATOM   1329  CG  ASP A 175       0.036  15.470  -0.261  1.00  0.00           C  
ATOM   1330  OD1 ASP A 175       0.796  16.420  -0.570  1.00  0.00           O  
ATOM   1331  OD2 ASP A 175      -0.926  15.076  -0.959  1.00  0.00           O  
ATOM   1332  N   TRP A 176       2.479  13.009   2.910  1.00  0.00           N  
ATOM   1333  CA  TRP A 176       2.625  12.107   4.052  1.00  0.00           C  
ATOM   1334  C   TRP A 176       4.045  12.043   4.609  1.00  0.00           C  
ATOM   1335  O   TRP A 176       4.234  11.920   5.816  1.00  0.00           O  
ATOM   1336  CB  TRP A 176       2.152  10.719   3.616  1.00  0.00           C  
ATOM   1337  CG  TRP A 176       0.778  10.409   4.079  1.00  0.00           C  
ATOM   1338  CD1 TRP A 176      -0.383  10.720   3.460  1.00  0.00           C  
ATOM   1339  CD2 TRP A 176       0.415   9.720   5.315  1.00  0.00           C  
ATOM   1340  NE1 TRP A 176      -1.447  10.260   4.229  1.00  0.00           N  
ATOM   1341  CE2 TRP A 176      -0.995   9.627   5.359  1.00  0.00           C  
ATOM   1342  CE3 TRP A 176       1.166   9.153   6.367  1.00  0.00           C  
ATOM   1343  CZ2 TRP A 176      -1.656   8.966   6.414  1.00  0.00           C  
ATOM   1344  CZ3 TRP A 176       0.510   8.497   7.421  1.00  0.00           C  
ATOM   1345  CH2 TRP A 176      -0.884   8.407   7.436  1.00  0.00           C  
ATOM   1346  N   LEU A 177       5.031  12.051   3.729  1.00  0.00           N  
ATOM   1347  CA  LEU A 177       6.432  11.832   4.103  1.00  0.00           C  
ATOM   1348  C   LEU A 177       7.221  13.137   4.262  1.00  0.00           C  
ATOM   1349  O   LEU A 177       8.333  13.117   4.783  1.00  0.00           O  
ATOM   1350  CB  LEU A 177       7.093  10.887   3.092  1.00  0.00           C  
ATOM   1351  CG  LEU A 177       6.417   9.510   2.953  1.00  0.00           C  
ATOM   1352  CD1 LEU A 177       7.204   8.654   1.966  1.00  0.00           C  
ATOM   1353  CD2 LEU A 177       6.349   8.767   4.290  1.00  0.00           C  
ATOM   1354  N   GLY A 178       6.649  14.233   3.832  1.00  0.00           N  
ATOM   1355  CA  GLY A 178       7.280  15.540   3.829  1.00  0.00           C  
ATOM   1356  C   GLY A 178       7.669  16.020   2.425  1.00  0.00           C  
ATOM   1357  O   GLY A 178       7.720  15.232   1.472  1.00  0.00           O  
ATOM   1358  N   PRO A 179       7.955  17.330   2.293  1.00  0.00           N  
ATOM   1359  CA  PRO A 179       8.106  17.970   0.993  1.00  0.00           C  
ATOM   1360  C   PRO A 179       9.499  17.808   0.366  1.00  0.00           C  
ATOM   1361  O   PRO A 179       9.710  18.224  -0.771  1.00  0.00           O  
ATOM   1362  CB  PRO A 179       7.784  19.441   1.281  1.00  0.00           C  
ATOM   1363  CG  PRO A 179       8.311  19.641   2.708  1.00  0.00           C  
ATOM   1364  CD  PRO A 179       7.990  18.304   3.370  1.00  0.00           C  
ATOM   1365  N   ASP A 180      10.452  17.241   1.095  1.00  0.00           N  
ATOM   1366  CA  ASP A 180      11.857  17.190   0.702  1.00  0.00           C  
ATOM   1367  C   ASP A 180      12.487  15.811   0.964  1.00  0.00           C  
ATOM   1368  O   ASP A 180      11.941  14.949   1.662  1.00  0.00           O  
ATOM   1369  CB  ASP A 180      12.628  18.329   1.396  1.00  0.00           C  
ATOM   1370  CG  ASP A 180      12.526  18.249   2.916  1.00  0.00           C  
ATOM   1371  OD1 ASP A 180      13.008  17.240   3.480  1.00  0.00           O  
ATOM   1372  OD2 ASP A 180      11.916  19.141   3.527  1.00  0.00           O  
ATOM   1373  N   ARG A 181      13.656  15.605   0.373  1.00  0.00           N  
ATOM   1374  CA  ARG A 181      14.405  14.344   0.481  1.00  0.00           C  
ATOM   1375  C   ARG A 181      14.872  14.058   1.906  1.00  0.00           C  
ATOM   1376  O   ARG A 181      14.910  12.896   2.297  1.00  0.00           O  
ATOM   1377  CB  ARG A 181      15.602  14.368  -0.478  1.00  0.00           C  
ATOM   1378  CG  ARG A 181      15.171  14.236  -1.947  1.00  0.00           C  
ATOM   1379  CD  ARG A 181      16.358  14.437  -2.916  1.00  0.00           C  
ATOM   1380  NE  ARG A 181      17.487  13.543  -2.647  1.00  0.00           N  
ATOM   1381  CZ  ARG A 181      17.746  12.353  -3.182  1.00  0.00           C  
ATOM   1382  NH1 ARG A 181      16.951  11.773  -4.036  1.00  0.00           N  
ATOM   1383  NH2 ARG A 181      18.849  11.737  -2.887  1.00  0.00           N  
ATOM   1384  N   GLU A 182      15.177  15.086   2.682  1.00  0.00           N  
ATOM   1385  CA  GLU A 182      15.603  14.981   4.073  1.00  0.00           C  
ATOM   1386  C   GLU A 182      14.468  14.434   4.951  1.00  0.00           C  
ATOM   1387  O   GLU A 182      14.682  13.494   5.719  1.00  0.00           O  
ATOM   1388  CB  GLU A 182      16.055  16.359   4.592  1.00  0.00           C  
ATOM   1389  CG  GLU A 182      17.414  16.838   4.081  1.00  0.00           C  
ATOM   1390  CD  GLU A 182      17.495  17.154   2.582  1.00  0.00           C  
ATOM   1391  OE1 GLU A 182      18.634  17.093   2.061  1.00  0.00           O  
ATOM   1392  OE2 GLU A 182      16.445  17.392   1.952  1.00  0.00           O  
ATOM   1393  N   SER A 183      13.265  14.953   4.788  1.00  0.00           N  
ATOM   1394  CA  SER A 183      12.072  14.471   5.496  1.00  0.00           C  
ATOM   1395  C   SER A 183      11.747  13.027   5.116  1.00  0.00           C  
ATOM   1396  O   SER A 183      11.579  12.167   5.982  1.00  0.00           O  
ATOM   1397  CB  SER A 183      10.879  15.388   5.176  1.00  0.00           C  
ATOM   1398  OG  SER A 183      11.154  16.715   5.577  1.00  0.00           O  
ATOM   1399  N   ILE A 184      11.752  12.723   3.816  1.00  0.00           N  
ATOM   1400  CA  ILE A 184      11.521  11.362   3.311  1.00  0.00           C  
ATOM   1401  C   ILE A 184      12.599  10.394   3.824  1.00  0.00           C  
ATOM   1402  O   ILE A 184      12.289   9.263   4.215  1.00  0.00           O  
ATOM   1403  CB  ILE A 184      11.462  11.383   1.767  1.00  0.00           C  
ATOM   1404  CG1 ILE A 184      10.222  12.168   1.285  1.00  0.00           C  
ATOM   1405  CG2 ILE A 184      11.429   9.963   1.180  1.00  0.00           C  
ATOM   1406  CD1 ILE A 184      10.229  12.496  -0.211  1.00  0.00           C  
ATOM   1407  N   GLY A 185      13.854  10.820   3.832  1.00  0.00           N  
ATOM   1408  CA  GLY A 185      14.976  10.041   4.346  1.00  0.00           C  
ATOM   1409  C   GLY A 185      14.825   9.707   5.822  1.00  0.00           C  
ATOM   1410  O   GLY A 185      14.967   8.542   6.200  1.00  0.00           O  
ATOM   1411  N   ARG A 186      14.456  10.697   6.643  1.00  0.00           N  
ATOM   1412  CA  ARG A 186      14.218  10.525   8.078  1.00  0.00           C  
ATOM   1413  C   ARG A 186      13.124   9.489   8.357  1.00  0.00           C  
ATOM   1414  O   ARG A 186      13.332   8.587   9.164  1.00  0.00           O  
ATOM   1415  CB  ARG A 186      13.876  11.890   8.694  1.00  0.00           C  
ATOM   1416  CG  ARG A 186      13.793  11.842  10.230  1.00  0.00           C  
ATOM   1417  CD  ARG A 186      13.359  13.192  10.813  1.00  0.00           C  
ATOM   1418  NE  ARG A 186      14.325  14.273  10.539  1.00  0.00           N  
ATOM   1419  CZ  ARG A 186      15.288  14.702  11.341  1.00  0.00           C  
ATOM   1420  NH1 ARG A 186      15.469  14.215  12.544  1.00  0.00           N  
ATOM   1421  NH2 ARG A 186      16.096  15.646  10.951  1.00  0.00           N  
ATOM   1422  N   GLU A 187      12.001   9.586   7.663  1.00  0.00           N  
ATOM   1423  CA  GLU A 187      10.891   8.643   7.825  1.00  0.00           C  
ATOM   1424  C   GLU A 187      11.291   7.208   7.440  1.00  0.00           C  
ATOM   1425  O   GLU A 187      11.024   6.264   8.180  1.00  0.00           O  
ATOM   1426  CB  GLU A 187       9.674   9.102   7.000  1.00  0.00           C  
ATOM   1427  CG  GLU A 187       8.926  10.288   7.626  1.00  0.00           C  
ATOM   1428  CD  GLU A 187       8.427   9.991   9.051  1.00  0.00           C  
ATOM   1429  OE1 GLU A 187       8.550  10.857   9.940  1.00  0.00           O  
ATOM   1430  OE2 GLU A 187       7.964   8.862   9.326  1.00  0.00           O  
ATOM   1431  N   LYS A 188      12.009   7.027   6.328  1.00  0.00           N  
ATOM   1432  CA  LYS A 188      12.454   5.711   5.877  1.00  0.00           C  
ATOM   1433  C   LYS A 188      13.512   5.095   6.801  1.00  0.00           C  
ATOM   1434  O   LYS A 188      13.443   3.906   7.079  1.00  0.00           O  
ATOM   1435  CB  LYS A 188      12.953   5.782   4.425  1.00  0.00           C  
ATOM   1436  CG  LYS A 188      11.784   6.057   3.476  1.00  0.00           C  
ATOM   1437  CD  LYS A 188      12.239   6.026   2.006  1.00  0.00           C  
ATOM   1438  CE  LYS A 188      11.178   6.605   1.068  1.00  0.00           C  
ATOM   1439  NZ  LYS A 188       9.871   5.908   1.119  1.00  0.00           N  
ATOM   1440  N   ALA A 189      14.421   5.898   7.326  1.00  0.00           N  
ATOM   1441  CA  ALA A 189      15.429   5.449   8.284  1.00  0.00           C  
ATOM   1442  C   ALA A 189      14.824   5.007   9.633  1.00  0.00           C  
ATOM   1443  O   ALA A 189      15.492   4.345  10.433  1.00  0.00           O  
ATOM   1444  CB  ALA A 189      16.449   6.572   8.458  1.00  0.00           C  
ATOM   1445  N   GLY A 190      13.548   5.276   9.866  1.00  0.00           N  
ATOM   1446  CA  GLY A 190      12.814   4.796  11.036  1.00  0.00           C  
ATOM   1447  C   GLY A 190      12.795   3.270  11.205  1.00  0.00           C  
ATOM   1448  O   GLY A 190      12.573   2.803  12.329  1.00  0.00           O  
ATOM   1449  N   ILE A 191      13.086   2.499  10.160  1.00  0.00           N  
ATOM   1450  CA  ILE A 191      13.193   1.027  10.224  1.00  0.00           C  
ATOM   1451  C   ILE A 191      14.541   0.530  10.773  1.00  0.00           C  
ATOM   1452  O   ILE A 191      14.691  -0.665  11.025  1.00  0.00           O  
ATOM   1453  CB  ILE A 191      12.907   0.382   8.854  1.00  0.00           C  
ATOM   1454  CG1 ILE A 191      14.035   0.654   7.830  1.00  0.00           C  
ATOM   1455  CG2 ILE A 191      11.530   0.830   8.329  1.00  0.00           C  
ATOM   1456  CD1 ILE A 191      13.883  -0.085   6.516  1.00  0.00           C  
ATOM   1457  N   PHE A 192      15.531   1.399  10.932  1.00  0.00           N  
ATOM   1458  CA  PHE A 192      16.843   1.019  11.437  1.00  0.00           C  
ATOM   1459  C   PHE A 192      16.755   0.542  12.895  1.00  0.00           C  
ATOM   1460  O   PHE A 192      15.856   0.953  13.644  1.00  0.00           O  
ATOM   1461  CB  PHE A 192      17.847   2.165  11.275  1.00  0.00           C  
ATOM   1462  CG  PHE A 192      18.165   2.615   9.865  1.00  0.00           C  
ATOM   1463  CD1 PHE A 192      17.765   1.892   8.731  1.00  0.00           C  
ATOM   1464  CD2 PHE A 192      18.928   3.800   9.683  1.00  0.00           C  
ATOM   1465  CE1 PHE A 192      18.112   2.322   7.437  1.00  0.00           C  
ATOM   1466  CE2 PHE A 192      19.281   4.228   8.391  1.00  0.00           C  
ATOM   1467  CZ  PHE A 192      18.875   3.492   7.265  1.00  0.00           C  
ATOM   1468  N   ARG A 193      17.685  -0.314  13.287  1.00  0.00           N  
ATOM   1469  CA  ARG A 193      17.778  -0.864  14.645  1.00  0.00           C  
ATOM   1470  C   ARG A 193      19.200  -0.769  15.182  1.00  0.00           C  
ATOM   1471  O   ARG A 193      20.154  -0.775  14.414  1.00  0.00           O  
ATOM   1472  CB  ARG A 193      17.278  -2.309  14.671  1.00  0.00           C  
ATOM   1473  CG  ARG A 193      15.772  -2.473  14.376  1.00  0.00           C  
ATOM   1474  CD  ARG A 193      14.896  -1.773  15.425  1.00  0.00           C  
ATOM   1475  NE  ARG A 193      13.480  -2.043  15.214  1.00  0.00           N  
ATOM   1476  CZ  ARG A 193      12.631  -1.389  14.441  1.00  0.00           C  
ATOM   1477  NH1 ARG A 193      12.994  -0.366  13.725  1.00  0.00           N  
ATOM   1478  NH2 ARG A 193      11.394  -1.766  14.383  1.00  0.00           N  
ATOM   1479  N   SER A 194      19.313  -0.685  16.491  1.00  0.00           N  
ATOM   1480  CA  SER A 194      20.597  -0.644  17.177  1.00  0.00           C  
ATOM   1481  C   SER A 194      21.434  -1.884  16.879  1.00  0.00           C  
ATOM   1482  O   SER A 194      20.913  -2.995  16.867  1.00  0.00           O  
ATOM   1483  CB  SER A 194      20.383  -0.508  18.681  1.00  0.00           C  
ATOM   1484  OG  SER A 194      21.615  -0.263  19.320  1.00  0.00           O  
ATOM   1485  N   GLU A 195      22.721  -1.667  16.611  1.00  0.00           N  
ATOM   1486  CA  GLU A 195      23.709  -2.716  16.312  1.00  0.00           C  
ATOM   1487  C   GLU A 195      23.362  -3.618  15.118  1.00  0.00           C  
ATOM   1488  O   GLU A 195      23.956  -4.684  14.938  1.00  0.00           O  
ATOM   1489  CB  GLU A 195      24.048  -3.523  17.572  1.00  0.00           C  
ATOM   1490  CG  GLU A 195      24.524  -2.647  18.740  1.00  0.00           C  
ATOM   1491  CD  GLU A 195      25.061  -3.488  19.911  1.00  0.00           C  
ATOM   1492  OE1 GLU A 195      25.904  -2.953  20.657  1.00  0.00           O  
ATOM   1493  OE2 GLU A 195      24.639  -4.661  20.052  1.00  0.00           O  
ATOM   1494  N   LYS A 196      22.420  -3.195  14.261  1.00  0.00           N  
ATOM   1495  CA  LYS A 196      22.032  -3.915  13.052  1.00  0.00           C  
ATOM   1496  C   LYS A 196      22.453  -3.147  11.798  1.00  0.00           C  
ATOM   1497  O   LYS A 196      22.408  -1.919  11.804  1.00  0.00           O  
ATOM   1498  CB  LYS A 196      20.524  -4.208  13.049  1.00  0.00           C  
ATOM   1499  CG  LYS A 196      20.047  -5.061  14.230  1.00  0.00           C  
ATOM   1500  CD  LYS A 196      20.632  -6.470  14.218  1.00  0.00           C  
ATOM   1501  CE  LYS A 196      19.999  -7.310  15.335  1.00  0.00           C  
ATOM   1502  NZ  LYS A 196      20.154  -8.763  15.091  1.00  0.00           N  
ATOM   1503  N   PRO A 197      22.841  -3.847  10.716  1.00  0.00           N  
ATOM   1504  CA  PRO A 197      23.179  -3.192   9.461  1.00  0.00           C  
ATOM   1505  C   PRO A 197      22.016  -2.359   8.902  1.00  0.00           C  
ATOM   1506  O   PRO A 197      20.874  -2.819   8.836  1.00  0.00           O  
ATOM   1507  CB  PRO A 197      23.594  -4.305   8.498  1.00  0.00           C  
ATOM   1508  CG  PRO A 197      24.043  -5.429   9.429  1.00  0.00           C  
ATOM   1509  CD  PRO A 197      23.110  -5.267  10.628  1.00  0.00           C  
ATOM   1510  N   ALA A 198      22.351  -1.141   8.470  1.00  0.00           N  
ATOM   1511  CA  ALA A 198      21.457  -0.230   7.778  1.00  0.00           C  
ATOM   1512  C   ALA A 198      22.028   0.055   6.382  1.00  0.00           C  
ATOM   1513  O   ALA A 198      22.941   0.866   6.222  1.00  0.00           O  
ATOM   1514  CB  ALA A 198      21.301   1.029   8.631  1.00  0.00           C  
ATOM   1515  N   ILE A 199      21.507  -0.637   5.374  1.00  0.00           N  
ATOM   1516  CA  ILE A 199      22.003  -0.564   4.001  1.00  0.00           C  
ATOM   1517  C   ILE A 199      21.295   0.562   3.258  1.00  0.00           C  
ATOM   1518  O   ILE A 199      20.072   0.590   3.194  1.00  0.00           O  
ATOM   1519  CB  ILE A 199      21.822  -1.915   3.273  1.00  0.00           C  
ATOM   1520  CG1 ILE A 199      22.328  -3.129   4.089  1.00  0.00           C  
ATOM   1521  CG2 ILE A 199      22.500  -1.876   1.895  1.00  0.00           C  
ATOM   1522  CD1 ILE A 199      23.787  -3.033   4.541  1.00  0.00           C  
ATOM   1523  N   VAL A 200      22.073   1.458   2.637  1.00  0.00           N  
ATOM   1524  CA  VAL A 200      21.541   2.556   1.834  1.00  0.00           C  
ATOM   1525  C   VAL A 200      22.029   2.423   0.397  1.00  0.00           C  
ATOM   1526  O   VAL A 200      23.210   2.579   0.109  1.00  0.00           O  
ATOM   1527  CB  VAL A 200      21.878   3.926   2.442  1.00  0.00           C  
ATOM   1528  CG1 VAL A 200      21.245   5.049   1.621  1.00  0.00           C  
ATOM   1529  CG2 VAL A 200      21.350   4.027   3.880  1.00  0.00           C  
ATOM   1530  N   GLY A 201      21.098   2.140  -0.509  1.00  0.00           N  
ATOM   1531  CA  GLY A 201      21.340   2.055  -1.950  1.00  0.00           C  
ATOM   1532  C   GLY A 201      21.233   3.386  -2.683  1.00  0.00           C  
ATOM   1533  O   GLY A 201      21.712   3.497  -3.810  1.00  0.00           O  
ATOM   1534  N   GLU A 202      20.628   4.395  -2.064  1.00  0.00           N  
ATOM   1535  CA  GLU A 202      20.535   5.752  -2.593  1.00  0.00           C  
ATOM   1536  C   GLU A 202      21.926   6.404  -2.657  1.00  0.00           C  
ATOM   1537  O   GLU A 202      22.550   6.591  -1.606  1.00  0.00           O  
ATOM   1538  CB  GLU A 202      19.575   6.565  -1.719  1.00  0.00           C  
ATOM   1539  CG  GLU A 202      19.468   8.047  -2.118  1.00  0.00           C  
ATOM   1540  CD  GLU A 202      19.102   8.235  -3.607  1.00  0.00           C  
ATOM   1541  OE1 GLU A 202      19.766   9.047  -4.268  1.00  0.00           O  
ATOM   1542  OE2 GLU A 202      18.166   7.560  -4.077  1.00  0.00           O  
ATOM   1543  N   PRO A 203      22.444   6.755  -3.859  1.00  0.00           N  
ATOM   1544  CA  PRO A 203      23.770   7.359  -3.983  1.00  0.00           C  
ATOM   1545  C   PRO A 203      23.839   8.778  -3.414  1.00  0.00           C  
ATOM   1546  O   PRO A 203      24.840   9.145  -2.815  1.00  0.00           O  
ATOM   1547  CB  PRO A 203      24.079   7.331  -5.480  1.00  0.00           C  
ATOM   1548  CG  PRO A 203      22.701   7.353  -6.140  1.00  0.00           C  
ATOM   1549  CD  PRO A 203      21.831   6.565  -5.159  1.00  0.00           C  
ATOM   1550  N   GLU A 204      22.768   9.559  -3.558  1.00  0.00           N  
ATOM   1551  CA  GLU A 204      22.626  10.886  -2.955  1.00  0.00           C  
ATOM   1552  C   GLU A 204      21.850  10.789  -1.636  1.00  0.00           C  
ATOM   1553  O   GLU A 204      20.723  11.269  -1.515  1.00  0.00           O  
ATOM   1554  CB  GLU A 204      21.974  11.869  -3.934  1.00  0.00           C  
ATOM   1555  CG  GLU A 204      22.833  12.140  -5.167  1.00  0.00           C  
ATOM   1556  CD  GLU A 204      22.278  13.293  -6.015  1.00  0.00           C  
ATOM   1557  OE1 GLU A 204      23.032  13.765  -6.892  1.00  0.00           O  
ATOM   1558  OE2 GLU A 204      21.123  13.705  -5.781  1.00  0.00           O  
ATOM   1559  N   MET A 205      22.457  10.129  -0.666  1.00  0.00           N  
ATOM   1560  CA  MET A 205      21.825   9.909   0.634  1.00  0.00           C  
ATOM   1561  C   MET A 205      21.580  11.234   1.373  1.00  0.00           C  
ATOM   1562  O   MET A 205      22.550  11.937   1.678  1.00  0.00           O  
ATOM   1563  CB  MET A 205      22.693   8.969   1.465  1.00  0.00           C  
ATOM   1564  CG  MET A 205      22.010   8.559   2.769  1.00  0.00           C  
ATOM   1565  SD  MET A 205      23.066   7.622   3.909  1.00  0.00           S  
ATOM   1566  CE  MET A 205      24.078   8.971   4.537  1.00  0.00           C  
ATOM   1567  N   PRO A 206      20.325  11.560   1.749  1.00  0.00           N  
ATOM   1568  CA  PRO A 206      20.048  12.674   2.643  1.00  0.00           C  
ATOM   1569  C   PRO A 206      20.774  12.511   3.978  1.00  0.00           C  
ATOM   1570  O   PRO A 206      20.820  11.414   4.536  1.00  0.00           O  
ATOM   1571  CB  PRO A 206      18.531  12.689   2.843  1.00  0.00           C  
ATOM   1572  CG  PRO A 206      18.002  11.973   1.603  1.00  0.00           C  
ATOM   1573  CD  PRO A 206      19.097  10.950   1.305  1.00  0.00           C  
ATOM   1574  N   SER A 207      21.294  13.611   4.533  1.00  0.00           N  
ATOM   1575  CA  SER A 207      22.011  13.613   5.813  1.00  0.00           C  
ATOM   1576  C   SER A 207      21.168  13.048   6.963  1.00  0.00           C  
ATOM   1577  O   SER A 207      21.689  12.342   7.820  1.00  0.00           O  
ATOM   1578  CB  SER A 207      22.467  15.032   6.159  1.00  0.00           C  
ATOM   1579  OG  SER A 207      21.363  15.913   6.167  1.00  0.00           O  
ATOM   1580  N   THR A 208      19.853  13.262   6.920  1.00  0.00           N  
ATOM   1581  CA  THR A 208      18.909  12.758   7.925  1.00  0.00           C  
ATOM   1582  C   THR A 208      18.945  11.241   8.093  1.00  0.00           C  
ATOM   1583  O   THR A 208      18.676  10.749   9.188  1.00  0.00           O  
ATOM   1584  CB  THR A 208      17.478  13.154   7.559  1.00  0.00           C  
ATOM   1585  OG1 THR A 208      17.181  12.727   6.250  1.00  0.00           O  
ATOM   1586  CG2 THR A 208      17.264  14.661   7.626  1.00  0.00           C  
ATOM   1587  N   ILE A 209      19.301  10.472   7.059  1.00  0.00           N  
ATOM   1588  CA  ILE A 209      19.460   9.016   7.173  1.00  0.00           C  
ATOM   1589  C   ILE A 209      20.657   8.678   8.062  1.00  0.00           C  
ATOM   1590  O   ILE A 209      20.566   7.780   8.893  1.00  0.00           O  
ATOM   1591  CB  ILE A 209      19.574   8.357   5.784  1.00  0.00           C  
ATOM   1592  CG1 ILE A 209      18.254   8.545   5.002  1.00  0.00           C  
ATOM   1593  CG2 ILE A 209      19.920   6.861   5.907  1.00  0.00           C  
ATOM   1594  CD1 ILE A 209      18.237   7.908   3.611  1.00  0.00           C  
ATOM   1595  N   ALA A 210      21.773   9.397   7.899  1.00  0.00           N  
ATOM   1596  CA  ALA A 210      22.945   9.235   8.751  1.00  0.00           C  
ATOM   1597  C   ALA A 210      22.651   9.669  10.197  1.00  0.00           C  
ATOM   1598  O   ALA A 210      23.016   8.952  11.126  1.00  0.00           O  
ATOM   1599  CB  ALA A 210      24.129  10.003   8.145  1.00  0.00           C  
ATOM   1600  N   ASP A 211      21.919  10.770  10.367  1.00  0.00           N  
ATOM   1601  CA  ASP A 211      21.511  11.263  11.684  1.00  0.00           C  
ATOM   1602  C   ASP A 211      20.689  10.199  12.426  1.00  0.00           C  
ATOM   1603  O   ASP A 211      21.019   9.823  13.548  1.00  0.00           O  
ATOM   1604  CB  ASP A 211      20.684  12.555  11.555  1.00  0.00           C  
ATOM   1605  CG  ASP A 211      21.387  13.722  10.870  1.00  0.00           C  
ATOM   1606  OD1 ASP A 211      22.637  13.756  10.873  1.00  0.00           O  
ATOM   1607  OD2 ASP A 211      20.653  14.580  10.316  1.00  0.00           O  
ATOM   1608  N   VAL A 212      19.670   9.637  11.778  1.00  0.00           N  
ATOM   1609  CA  VAL A 212      18.824   8.595  12.375  1.00  0.00           C  
ATOM   1610  C   VAL A 212      19.617   7.317  12.654  1.00  0.00           C  
ATOM   1611  O   VAL A 212      19.405   6.676  13.685  1.00  0.00           O  
ATOM   1612  CB  VAL A 212      17.602   8.296  11.494  1.00  0.00           C  
ATOM   1613  CG1 VAL A 212      16.780   7.114  12.015  1.00  0.00           C  
ATOM   1614  CG2 VAL A 212      16.651   9.496  11.442  1.00  0.00           C  
ATOM   1615  N   ALA A 213      20.537   6.932  11.758  1.00  0.00           N  
ATOM   1616  CA  ALA A 213      21.404   5.779  11.994  1.00  0.00           C  
ATOM   1617  C   ALA A 213      22.269   5.984  13.243  1.00  0.00           C  
ATOM   1618  O   ALA A 213      22.383   5.072  14.064  1.00  0.00           O  
ATOM   1619  CB  ALA A 213      22.253   5.516  10.750  1.00  0.00           C  
ATOM   1620  N   GLN A 214      22.819   7.183  13.420  1.00  0.00           N  
ATOM   1621  CA  GLN A 214      23.626   7.529  14.582  1.00  0.00           C  
ATOM   1622  C   GLN A 214      22.786   7.590  15.866  1.00  0.00           C  
ATOM   1623  O   GLN A 214      23.189   7.014  16.875  1.00  0.00           O  
ATOM   1624  CB  GLN A 214      24.346   8.854  14.296  1.00  0.00           C  
ATOM   1625  CG  GLN A 214      25.383   9.174  15.381  1.00  0.00           C  
ATOM   1626  CD  GLN A 214      26.220  10.415  15.066  1.00  0.00           C  
ATOM   1627  OE1 GLN A 214      26.002  11.161  14.130  1.00  0.00           O  
ATOM   1628  NE2 GLN A 214      27.239  10.681  15.849  1.00  0.00           N  
ATOM   1629  N   GLU A 215      21.605   8.212  15.817  1.00  0.00           N  
ATOM   1630  CA  GLU A 215      20.666   8.286  16.945  1.00  0.00           C  
ATOM   1631  C   GLU A 215      20.245   6.888  17.431  1.00  0.00           C  
ATOM   1632  O   GLU A 215      20.131   6.651  18.635  1.00  0.00           O  
ATOM   1633  CB  GLU A 215      19.402   9.055  16.520  1.00  0.00           C  
ATOM   1634  CG  GLU A 215      19.592  10.579  16.435  1.00  0.00           C  
ATOM   1635  CD  GLU A 215      18.369  11.306  15.820  1.00  0.00           C  
ATOM   1636  OE1 GLU A 215      18.469  12.528  15.569  1.00  0.00           O  
ATOM   1637  OE2 GLU A 215      17.324  10.654  15.589  1.00  0.00           O  
ATOM   1638  N   LYS A 216      20.057   5.954  16.506  1.00  0.00           N  
ATOM   1639  CA  LYS A 216      19.656   4.578  16.822  1.00  0.00           C  
ATOM   1640  C   LYS A 216      20.830   3.637  17.116  1.00  0.00           C  
ATOM   1641  O   LYS A 216      20.598   2.542  17.625  1.00  0.00           O  
ATOM   1642  CB  LYS A 216      18.783   4.030  15.694  1.00  0.00           C  
ATOM   1643  CG  LYS A 216      17.426   4.750  15.648  1.00  0.00           C  
ATOM   1644  CD  LYS A 216      16.507   4.063  14.647  1.00  0.00           C  
ATOM   1645  CE  LYS A 216      15.087   4.631  14.780  1.00  0.00           C  
ATOM   1646  NZ  LYS A 216      14.085   3.572  14.556  1.00  0.00           N  
ATOM   1647  N   GLY A 217      22.050   4.026  16.781  1.00  0.00           N  
ATOM   1648  CA  GLY A 217      23.225   3.150  16.862  1.00  0.00           C  
ATOM   1649  C   GLY A 217      23.232   2.043  15.796  1.00  0.00           C  
ATOM   1650  O   GLY A 217      23.730   0.946  16.057  1.00  0.00           O  
ATOM   1651  N   ALA A 218      22.666   2.300  14.625  1.00  0.00           N  
ATOM   1652  CA  ALA A 218      22.670   1.359  13.511  1.00  0.00           C  
ATOM   1653  C   ALA A 218      24.011   1.380  12.755  1.00  0.00           C  
ATOM   1654  O   ALA A 218      24.675   2.406  12.654  1.00  0.00           O  
ATOM   1655  CB  ALA A 218      21.485   1.657  12.584  1.00  0.00           C  
ATOM   1656  N   LEU A 219      24.385   0.247  12.171  1.00  0.00           N  
ATOM   1657  CA  LEU A 219      25.624   0.075  11.411  1.00  0.00           C  
ATOM   1658  C   LEU A 219      25.399   0.487   9.955  1.00  0.00           C  
ATOM   1659  O   LEU A 219      25.061  -0.335   9.099  1.00  0.00           O  
ATOM   1660  CB  LEU A 219      26.106  -1.382  11.545  1.00  0.00           C  
ATOM   1661  CG  LEU A 219      26.305  -1.888  12.987  1.00  0.00           C  
ATOM   1662  CD1 LEU A 219      26.716  -3.360  12.951  1.00  0.00           C  
ATOM   1663  CD2 LEU A 219      27.373  -1.097  13.737  1.00  0.00           C  
ATOM   1664  N   LEU A 220      25.570   1.776   9.665  1.00  0.00           N  
ATOM   1665  CA  LEU A 220      25.306   2.354   8.351  1.00  0.00           C  
ATOM   1666  C   LEU A 220      26.287   1.831   7.297  1.00  0.00           C  
ATOM   1667  O   LEU A 220      27.499   1.935   7.456  1.00  0.00           O  
ATOM   1668  CB  LEU A 220      25.340   3.887   8.474  1.00  0.00           C  
ATOM   1669  CG  LEU A 220      24.854   4.633   7.217  1.00  0.00           C  
ATOM   1670  CD1 LEU A 220      23.360   4.433   6.973  1.00  0.00           C  
ATOM   1671  CD2 LEU A 220      25.101   6.125   7.385  1.00  0.00           C  
ATOM   1672  N   GLN A 221      25.769   1.311   6.180  1.00  0.00           N  
ATOM   1673  CA  GLN A 221      26.535   0.856   5.023  1.00  0.00           C  
ATOM   1674  C   GLN A 221      25.977   1.492   3.746  1.00  0.00           C  
ATOM   1675  O   GLN A 221      24.951   1.075   3.208  1.00  0.00           O  
ATOM   1676  CB  GLN A 221      26.534  -0.674   4.922  1.00  0.00           C  
ATOM   1677  CG  GLN A 221      27.213  -1.357   6.115  1.00  0.00           C  
ATOM   1678  CD  GLN A 221      27.410  -2.860   5.889  1.00  0.00           C  
ATOM   1679  OE1 GLN A 221      27.363  -3.372   4.785  1.00  0.00           O  
ATOM   1680  NE2 GLN A 221      27.633  -3.614   6.935  1.00  0.00           N  
ATOM   1681  N   ARG A 222      26.661   2.533   3.261  1.00  0.00           N  
ATOM   1682  CA  ARG A 222      26.222   3.378   2.157  1.00  0.00           C  
ATOM   1683  C   ARG A 222      26.847   2.952   0.843  1.00  0.00           C  
ATOM   1684  O   ARG A 222      28.049   2.674   0.774  1.00  0.00           O  
ATOM   1685  CB  ARG A 222      26.589   4.838   2.447  1.00  0.00           C  
ATOM   1686  CG  ARG A 222      25.956   5.363   3.728  1.00  0.00           C  
ATOM   1687  CD  ARG A 222      26.617   6.658   4.167  1.00  0.00           C  
ATOM   1688  NE  ARG A 222      27.960   6.419   4.694  1.00  0.00           N  
ATOM   1689  CZ  ARG A 222      28.802   7.305   5.183  1.00  0.00           C  
ATOM   1690  NH1 ARG A 222      28.500   8.578   5.219  1.00  0.00           N  
ATOM   1691  NH2 ARG A 222      29.956   6.910   5.641  1.00  0.00           N  
ATOM   1692  N   ARG A 223      26.064   3.020  -0.223  1.00  0.00           N  
ATOM   1693  CA  ARG A 223      26.598   2.942  -1.577  1.00  0.00           C  
ATOM   1694  C   ARG A 223      27.617   4.067  -1.805  1.00  0.00           C  
ATOM   1695  O   ARG A 223      27.354   5.212  -1.467  1.00  0.00           O  
ATOM   1696  CB  ARG A 223      25.449   3.000  -2.590  1.00  0.00           C  
ATOM   1697  CG  ARG A 223      25.963   2.941  -4.028  1.00  0.00           C  
ATOM   1698  CD  ARG A 223      24.798   3.015  -5.021  1.00  0.00           C  
ATOM   1699  NE  ARG A 223      25.278   3.225  -6.381  1.00  0.00           N  
ATOM   1700  CZ  ARG A 223      24.525   3.554  -7.427  1.00  0.00           C  
ATOM   1701  NH1 ARG A 223      23.229   3.637  -7.318  1.00  0.00           N  
ATOM   1702  NH2 ARG A 223      25.079   3.808  -8.573  1.00  0.00           N  
ATOM   1703  N   GLY A 224      28.754   3.716  -2.403  1.00  0.00           N  
ATOM   1704  CA  GLY A 224      29.845   4.651  -2.678  1.00  0.00           C  
ATOM   1705  C   GLY A 224      30.766   4.924  -1.487  1.00  0.00           C  
ATOM   1706  O   GLY A 224      31.738   5.657  -1.652  1.00  0.00           O  
ATOM   1707  N   VAL A 225      30.494   4.339  -0.319  1.00  0.00           N  
ATOM   1708  CA  VAL A 225      31.314   4.513   0.886  1.00  0.00           C  
ATOM   1709  C   VAL A 225      31.722   3.149   1.455  1.00  0.00           C  
ATOM   1710  O   VAL A 225      32.858   2.744   1.258  1.00  0.00           O  
ATOM   1711  CB  VAL A 225      30.630   5.408   1.943  1.00  0.00           C  
ATOM   1712  CG1 VAL A 225      31.618   5.746   3.068  1.00  0.00           C  
ATOM   1713  CG2 VAL A 225      30.131   6.735   1.346  1.00  0.00           C  
ATOM   1714  N   GLU A 226      30.819   2.445   2.115  1.00  0.00           N  
ATOM   1715  CA  GLU A 226      31.115   1.132   2.702  1.00  0.00           C  
ATOM   1716  C   GLU A 226      31.015  -0.012   1.672  1.00  0.00           C  
ATOM   1717  O   GLU A 226      31.667  -1.052   1.818  1.00  0.00           O  
ATOM   1718  CB  GLU A 226      30.184   0.848   3.886  1.00  0.00           C  
ATOM   1719  CG  GLU A 226      30.434   1.738   5.117  1.00  0.00           C  
ATOM   1720  CD  GLU A 226      29.912   3.190   4.992  1.00  0.00           C  
ATOM   1721  OE1 GLU A 226      30.419   4.094   5.691  1.00  0.00           O  
ATOM   1722  OE2 GLU A 226      28.975   3.451   4.212  1.00  0.00           O  
ATOM   1723  N   TRP A 227      30.249   0.189   0.600  1.00  0.00           N  
ATOM   1724  CA  TRP A 227      30.159  -0.736  -0.524  1.00  0.00           C  
ATOM   1725  C   TRP A 227      29.971   0.014  -1.834  1.00  0.00           C  
ATOM   1726  O   TRP A 227      29.529   1.167  -1.874  1.00  0.00           O  
ATOM   1727  CB  TRP A 227      29.021  -1.736  -0.295  1.00  0.00           C  
ATOM   1728  CG  TRP A 227      27.650  -1.134  -0.210  1.00  0.00           C  
ATOM   1729  CD1 TRP A 227      27.058  -0.695   0.925  1.00  0.00           C  
ATOM   1730  CD2 TRP A 227      26.668  -0.933  -1.281  1.00  0.00           C  
ATOM   1731  NE1 TRP A 227      25.780  -0.251   0.636  1.00  0.00           N  
ATOM   1732  CE2 TRP A 227      25.493  -0.386  -0.707  1.00  0.00           C  
ATOM   1733  CE3 TRP A 227      26.670  -1.192  -2.678  1.00  0.00           C  
ATOM   1734  CZ2 TRP A 227      24.342  -0.112  -1.469  1.00  0.00           C  
ATOM   1735  CZ3 TRP A 227      25.524  -0.908  -3.429  1.00  0.00           C  
ATOM   1736  CH2 TRP A 227      24.377  -0.373  -2.842  1.00  0.00           C  
ATOM   1737  N   ASN A 228      30.301  -0.648  -2.951  1.00  0.00           N  
ATOM   1738  CA  ASN A 228      30.130  -0.072  -4.273  1.00  0.00           C  
ATOM   1739  C   ASN A 228      29.905  -1.162  -5.322  1.00  0.00           C  
ATOM   1740  O   ASN A 228      30.066  -2.355  -5.066  1.00  0.00           O  
ATOM   1741  CB  ASN A 228      31.359   0.800  -4.587  1.00  0.00           C  
ATOM   1742  CG  ASN A 228      31.036   1.981  -5.480  1.00  0.00           C  
ATOM   1743  OD1 ASN A 228      29.988   2.087  -6.096  1.00  0.00           O  
ATOM   1744  ND2 ASN A 228      31.929   2.941  -5.559  1.00  0.00           N  
ATOM   1745  N   TYR A 229      29.553  -0.746  -6.536  1.00  0.00           N  
ATOM   1746  CA  TYR A 229      29.497  -1.619  -7.692  1.00  0.00           C  
ATOM   1747  C   TYR A 229      29.874  -0.871  -8.969  1.00  0.00           C  
ATOM   1748  O   TYR A 229      29.749   0.352  -9.055  1.00  0.00           O  
ATOM   1749  CB  TYR A 229      28.110  -2.277  -7.800  1.00  0.00           C  
ATOM   1750  CG  TYR A 229      26.992  -1.330  -8.195  1.00  0.00           C  
ATOM   1751  CD1 TYR A 229      26.301  -0.592  -7.209  1.00  0.00           C  
ATOM   1752  CD2 TYR A 229      26.628  -1.202  -9.542  1.00  0.00           C  
ATOM   1753  CE1 TYR A 229      25.251   0.260  -7.575  1.00  0.00           C  
ATOM   1754  CE2 TYR A 229      25.574  -0.350  -9.922  1.00  0.00           C  
ATOM   1755  CZ  TYR A 229      24.882   0.370  -8.932  1.00  0.00           C  
ATOM   1756  OH  TYR A 229      23.838   1.176  -9.305  1.00  0.00           O  
ATOM   1757  N   SER A 230      30.311  -1.623  -9.962  1.00  0.00           N  
ATOM   1758  CA  SER A 230      30.584  -1.139 -11.309  1.00  0.00           C  
ATOM   1759  C   SER A 230      29.894  -2.044 -12.317  1.00  0.00           C  
ATOM   1760  O   SER A 230      29.754  -3.237 -12.070  1.00  0.00           O  
ATOM   1761  CB  SER A 230      32.092  -1.061 -11.566  1.00  0.00           C  
ATOM   1762  OG  SER A 230      32.709  -2.325 -11.384  1.00  0.00           O  
ATOM   1763  N   VAL A 231      29.458  -1.479 -13.442  1.00  0.00           N  
ATOM   1764  CA  VAL A 231      28.697  -2.199 -14.473  1.00  0.00           C  
ATOM   1765  C   VAL A 231      29.433  -2.053 -15.797  1.00  0.00           C  
ATOM   1766  O   VAL A 231      29.921  -0.972 -16.115  1.00  0.00           O  
ATOM   1767  CB  VAL A 231      27.251  -1.680 -14.576  1.00  0.00           C  
ATOM   1768  CG1 VAL A 231      26.394  -2.537 -15.514  1.00  0.00           C  
ATOM   1769  CG2 VAL A 231      26.555  -1.659 -13.209  1.00  0.00           C  
ATOM   1770  N   THR A 232      29.508  -3.141 -16.546  1.00  0.00           N  
ATOM   1771  CA  THR A 232      29.982  -3.178 -17.936  1.00  0.00           C  
ATOM   1772  C   THR A 232      28.802  -3.527 -18.861  1.00  0.00           C  
ATOM   1773  O   THR A 232      27.676  -3.695 -18.408  1.00  0.00           O  
ATOM   1774  CB  THR A 232      31.145  -4.167 -18.112  1.00  0.00           C  
ATOM   1775  OG1 THR A 232      30.668  -5.487 -18.169  1.00  0.00           O  
ATOM   1776  CG2 THR A 232      32.222  -4.071 -17.024  1.00  0.00           C  
ATOM   1777  N   ASP A 233      29.063  -3.667 -20.157  1.00  0.00           N  
ATOM   1778  CA  ASP A 233      28.035  -4.077 -21.121  1.00  0.00           C  
ATOM   1779  C   ASP A 233      27.606  -5.548 -20.969  1.00  0.00           C  
ATOM   1780  O   ASP A 233      26.579  -5.957 -21.519  1.00  0.00           O  
ATOM   1781  CB  ASP A 233      28.544  -3.822 -22.544  1.00  0.00           C  
ATOM   1782  CG  ASP A 233      28.778  -2.337 -22.857  1.00  0.00           C  
ATOM   1783  OD1 ASP A 233      28.106  -1.485 -22.236  1.00  0.00           O  
ATOM   1784  OD2 ASP A 233      29.632  -2.066 -23.722  1.00  0.00           O  
ATOM   1785  N   HIS A 234      28.383  -6.358 -20.247  1.00  0.00           N  
ATOM   1786  CA  HIS A 234      28.206  -7.808 -20.195  1.00  0.00           C  
ATOM   1787  C   HIS A 234      28.046  -8.371 -18.785  1.00  0.00           C  
ATOM   1788  O   HIS A 234      27.428  -9.422 -18.610  1.00  0.00           O  
ATOM   1789  CB  HIS A 234      29.388  -8.471 -20.909  1.00  0.00           C  
ATOM   1790  CG  HIS A 234      29.548  -8.027 -22.335  1.00  0.00           C  
ATOM   1791  ND1 HIS A 234      28.531  -7.748 -23.223  1.00  0.00           N  
ATOM   1792  CD2 HIS A 234      30.721  -7.762 -23.010  1.00  0.00           C  
ATOM   1793  CE1 HIS A 234      29.072  -7.330 -24.369  1.00  0.00           C  
ATOM   1794  NE2 HIS A 234      30.401  -7.341 -24.290  1.00  0.00           N  
ATOM   1795  N   ASP A 235      28.611  -7.690 -17.803  1.00  0.00           N  
ATOM   1796  CA  ASP A 235      28.605  -8.115 -16.409  1.00  0.00           C  
ATOM   1797  C   ASP A 235      28.684  -6.909 -15.464  1.00  0.00           C  
ATOM   1798  O   ASP A 235      28.626  -5.744 -15.871  1.00  0.00           O  
ATOM   1799  CB  ASP A 235      29.734  -9.144 -16.180  1.00  0.00           C  
ATOM   1800  CG  ASP A 235      31.162  -8.623 -16.449  1.00  0.00           C  
ATOM   1801  OD1 ASP A 235      31.422  -7.420 -16.248  1.00  0.00           O  
ATOM   1802  OD2 ASP A 235      32.015  -9.467 -16.801  1.00  0.00           O  
ATOM   1803  N   TRP A 236      28.781  -7.196 -14.189  1.00  0.00           N  
ATOM   1804  CA  TRP A 236      29.034  -6.194 -13.165  1.00  0.00           C  
ATOM   1805  C   TRP A 236      29.859  -6.771 -12.021  1.00  0.00           C  
ATOM   1806  O   TRP A 236      29.932  -7.987 -11.838  1.00  0.00           O  
ATOM   1807  CB  TRP A 236      27.710  -5.582 -12.679  1.00  0.00           C  
ATOM   1808  CG  TRP A 236      26.783  -6.508 -11.958  1.00  0.00           C  
ATOM   1809  CD1 TRP A 236      26.112  -7.551 -12.502  1.00  0.00           C  
ATOM   1810  CD2 TRP A 236      26.383  -6.465 -10.545  1.00  0.00           C  
ATOM   1811  NE1 TRP A 236      25.318  -8.147 -11.532  1.00  0.00           N  
ATOM   1812  CE2 TRP A 236      25.443  -7.511 -10.321  1.00  0.00           C  
ATOM   1813  CE3 TRP A 236      26.717  -5.620  -9.462  1.00  0.00           C  
ATOM   1814  CZ2 TRP A 236      24.847  -7.705  -9.061  1.00  0.00           C  
ATOM   1815  CZ3 TRP A 236      26.118  -5.829  -8.207  1.00  0.00           C  
ATOM   1816  CH2 TRP A 236      25.194  -6.854  -8.016  1.00  0.00           C  
ATOM   1817  N   ALA A 237      30.478  -5.894 -11.250  1.00  0.00           N  
ATOM   1818  CA  ALA A 237      31.242  -6.255 -10.070  1.00  0.00           C  
ATOM   1819  C   ALA A 237      30.684  -5.544  -8.839  1.00  0.00           C  
ATOM   1820  O   ALA A 237      30.230  -4.393  -8.917  1.00  0.00           O  
ATOM   1821  CB  ALA A 237      32.721  -5.946 -10.309  1.00  0.00           C  
ATOM   1822  N   PHE A 238      30.729  -6.207  -7.696  1.00  0.00           N  
ATOM   1823  CA  PHE A 238      30.347  -5.662  -6.399  1.00  0.00           C  
ATOM   1824  C   PHE A 238      31.546  -5.708  -5.451  1.00  0.00           C  
ATOM   1825  O   PHE A 238      32.276  -6.694  -5.436  1.00  0.00           O  
ATOM   1826  CB  PHE A 238      29.167  -6.462  -5.842  1.00  0.00           C  
ATOM   1827  CG  PHE A 238      28.729  -6.020  -4.469  1.00  0.00           C  
ATOM   1828  CD1 PHE A 238      29.395  -6.502  -3.318  1.00  0.00           C  
ATOM   1829  CD2 PHE A 238      27.698  -5.071  -4.311  1.00  0.00           C  
ATOM   1830  CE1 PHE A 238      29.041  -6.039  -2.045  1.00  0.00           C  
ATOM   1831  CE2 PHE A 238      27.336  -4.614  -3.039  1.00  0.00           C  
ATOM   1832  CZ  PHE A 238      28.013  -5.091  -1.909  1.00  0.00           C  
ATOM   1833  N   SER A 239      31.726  -4.670  -4.643  1.00  0.00           N  
ATOM   1834  CA  SER A 239      32.786  -4.622  -3.644  1.00  0.00           C  
ATOM   1835  C   SER A 239      32.302  -4.064  -2.307  1.00  0.00           C  
ATOM   1836  O   SER A 239      31.549  -3.092  -2.270  1.00  0.00           O  
ATOM   1837  CB  SER A 239      33.981  -3.806  -4.163  1.00  0.00           C  
ATOM   1838  OG  SER A 239      33.598  -2.473  -4.447  1.00  0.00           O  
ATOM   1839  N   ASP A 240      32.794  -4.655  -1.225  1.00  0.00           N  
ATOM   1840  CA  ASP A 240      32.612  -4.191   0.148  1.00  0.00           C  
ATOM   1841  C   ASP A 240      33.840  -4.541   1.008  1.00  0.00           C  
ATOM   1842  O   ASP A 240      34.884  -4.967   0.490  1.00  0.00           O  
ATOM   1843  CB  ASP A 240      31.300  -4.761   0.721  1.00  0.00           C  
ATOM   1844  CG  ASP A 240      31.271  -6.280   0.898  1.00  0.00           C  
ATOM   1845  OD1 ASP A 240      32.326  -6.947   0.838  1.00  0.00           O  
ATOM   1846  OD2 ASP A 240      30.176  -6.827   1.109  1.00  0.00           O  
ATOM   1847  N   ALA A 241      33.724  -4.378   2.315  1.00  0.00           N  
ATOM   1848  CA  ALA A 241      34.794  -4.693   3.255  1.00  0.00           C  
ATOM   1849  C   ALA A 241      35.205  -6.182   3.272  1.00  0.00           C  
ATOM   1850  O   ALA A 241      36.293  -6.516   3.739  1.00  0.00           O  
ATOM   1851  CB  ALA A 241      34.353  -4.234   4.646  1.00  0.00           C  
ATOM   1852  N   HIS A 242      34.357  -7.085   2.762  1.00  0.00           N  
ATOM   1853  CA  HIS A 242      34.633  -8.519   2.702  1.00  0.00           C  
ATOM   1854  C   HIS A 242      35.299  -8.961   1.395  1.00  0.00           C  
ATOM   1855  O   HIS A 242      35.690 -10.121   1.269  1.00  0.00           O  
ATOM   1856  CB  HIS A 242      33.340  -9.304   2.973  1.00  0.00           C  
ATOM   1857  CG  HIS A 242      32.692  -8.941   4.275  1.00  0.00           C  
ATOM   1858  ND1 HIS A 242      33.201  -9.191   5.535  1.00  0.00           N  
ATOM   1859  CD2 HIS A 242      31.507  -8.281   4.448  1.00  0.00           C  
ATOM   1860  CE1 HIS A 242      32.339  -8.689   6.436  1.00  0.00           C  
ATOM   1861  NE2 HIS A 242      31.303  -8.133   5.809  1.00  0.00           N  
ATOM   1862  N   GLY A 243      35.435  -8.053   0.433  1.00  0.00           N  
ATOM   1863  CA  GLY A 243      36.101  -8.303  -0.842  1.00  0.00           C  
ATOM   1864  C   GLY A 243      35.261  -7.901  -2.051  1.00  0.00           C  
ATOM   1865  O   GLY A 243      34.361  -7.068  -1.963  1.00  0.00           O  
ATOM   1866  N   THR A 244      35.586  -8.501  -3.195  1.00  0.00           N  
ATOM   1867  CA  THR A 244      34.966  -8.203  -4.481  1.00  0.00           C  
ATOM   1868  C   THR A 244      34.380  -9.473  -5.104  1.00  0.00           C  
ATOM   1869  O   THR A 244      34.993 -10.535  -5.060  1.00  0.00           O  
ATOM   1870  CB  THR A 244      35.979  -7.534  -5.435  1.00  0.00           C  
ATOM   1871  OG1 THR A 244      36.552  -6.409  -4.796  1.00  0.00           O  
ATOM   1872  CG2 THR A 244      35.341  -7.021  -6.718  1.00  0.00           C  
ATOM   1873  N   LEU A 245      33.185  -9.333  -5.684  1.00  0.00           N  
ATOM   1874  CA  LEU A 245      32.575 -10.327  -6.559  1.00  0.00           C  
ATOM   1875  C   LEU A 245      32.607  -9.779  -7.981  1.00  0.00           C  
ATOM   1876  O   LEU A 245      31.985  -8.758  -8.267  1.00  0.00           O  
ATOM   1877  CB  LEU A 245      31.136 -10.615  -6.109  1.00  0.00           C  
ATOM   1878  CG  LEU A 245      31.020 -11.308  -4.742  1.00  0.00           C  
ATOM   1879  CD1 LEU A 245      29.555 -11.365  -4.317  1.00  0.00           C  
ATOM   1880  CD2 LEU A 245      31.537 -12.745  -4.781  1.00  0.00           C  
ATOM   1881  N   GLU A 246      33.343 -10.441  -8.866  1.00  0.00           N  
ATOM   1882  CA  GLU A 246      33.519 -10.039 -10.254  1.00  0.00           C  
ATOM   1883  C   GLU A 246      32.657 -10.867 -11.205  1.00  0.00           C  
ATOM   1884  O   GLU A 246      32.196 -11.966 -10.861  1.00  0.00           O  
ATOM   1885  CB  GLU A 246      35.002 -10.118 -10.651  1.00  0.00           C  
ATOM   1886  CG  GLU A 246      35.887  -9.160  -9.837  1.00  0.00           C  
ATOM   1887  CD  GLU A 246      37.341  -9.120 -10.313  1.00  0.00           C  
ATOM   1888  OE1 GLU A 246      38.086  -8.252  -9.787  1.00  0.00           O  
ATOM   1889  OE2 GLU A 246      37.715  -9.933 -11.182  1.00  0.00           O  
ATOM   1890  N   ASN A 247      32.461 -10.364 -12.423  1.00  0.00           N  
ATOM   1891  CA  ASN A 247      31.760 -11.055 -13.505  1.00  0.00           C  
ATOM   1892  C   ASN A 247      30.369 -11.581 -13.078  1.00  0.00           C  
ATOM   1893  O   ASN A 247      29.987 -12.704 -13.410  1.00  0.00           O  
ATOM   1894  CB  ASN A 247      32.666 -12.150 -14.097  1.00  0.00           C  
ATOM   1895  CG  ASN A 247      34.040 -11.619 -14.485  1.00  0.00           C  
ATOM   1896  OD1 ASN A 247      35.025 -11.879 -13.828  1.00  0.00           O  
ATOM   1897  ND2 ASN A 247      34.121 -10.852 -15.547  1.00  0.00           N  
ATOM   1898  N   LEU A 248      29.644 -10.784 -12.305  1.00  0.00           N  
ATOM   1899  CA  LEU A 248      28.281 -11.105 -11.918  1.00  0.00           C  
ATOM   1900  C   LEU A 248      27.348 -10.958 -13.131  1.00  0.00           C  
ATOM   1901  O   LEU A 248      27.521 -10.026 -13.920  1.00  0.00           O  
ATOM   1902  CB  LEU A 248      27.821 -10.199 -10.767  1.00  0.00           C  
ATOM   1903  CG  LEU A 248      28.577 -10.418  -9.438  1.00  0.00           C  
ATOM   1904  CD1 LEU A 248      28.172  -9.340  -8.440  1.00  0.00           C  
ATOM   1905  CD2 LEU A 248      28.260 -11.778  -8.821  1.00  0.00           C  
ATOM   1906  N   PRO A 249      26.359 -11.850 -13.295  1.00  0.00           N  
ATOM   1907  CA  PRO A 249      25.413 -11.742 -14.397  1.00  0.00           C  
ATOM   1908  C   PRO A 249      24.581 -10.462 -14.271  1.00  0.00           C  
ATOM   1909  O   PRO A 249      24.141 -10.094 -13.175  1.00  0.00           O  
ATOM   1910  CB  PRO A 249      24.552 -12.999 -14.320  1.00  0.00           C  
ATOM   1911  CG  PRO A 249      24.599 -13.367 -12.834  1.00  0.00           C  
ATOM   1912  CD  PRO A 249      26.005 -12.951 -12.416  1.00  0.00           C  
ATOM   1913  N   LEU A 250      24.324  -9.800 -15.410  1.00  0.00           N  
ATOM   1914  CA  LEU A 250      23.444  -8.643 -15.444  1.00  0.00           C  
ATOM   1915  C   LEU A 250      22.036  -9.031 -14.959  1.00  0.00           C  
ATOM   1916  O   LEU A 250      21.473 -10.021 -15.434  1.00  0.00           O  
ATOM   1917  CB  LEU A 250      23.398  -8.032 -16.857  1.00  0.00           C  
ATOM   1918  CG  LEU A 250      24.708  -7.354 -17.305  1.00  0.00           C  
ATOM   1919  CD1 LEU A 250      24.569  -6.891 -18.756  1.00  0.00           C  
ATOM   1920  CD2 LEU A 250      25.063  -6.133 -16.454  1.00  0.00           C  
ATOM   1921  N   PRO A 251      21.458  -8.272 -14.031  1.00  0.00           N  
ATOM   1922  CA  PRO A 251      20.141  -8.578 -13.505  1.00  0.00           C  
ATOM   1923  C   PRO A 251      19.033  -8.214 -14.498  1.00  0.00           C  
ATOM   1924  O   PRO A 251      19.155  -7.274 -15.290  1.00  0.00           O  
ATOM   1925  CB  PRO A 251      20.048  -7.792 -12.204  1.00  0.00           C  
ATOM   1926  CG  PRO A 251      20.882  -6.545 -12.500  1.00  0.00           C  
ATOM   1927  CD  PRO A 251      22.009  -7.089 -13.390  1.00  0.00           C  
ATOM   1928  N   LEU A 252      17.893  -8.890 -14.369  1.00  0.00           N  
ATOM   1929  CA  LEU A 252      16.654  -8.531 -15.066  1.00  0.00           C  
ATOM   1930  C   LEU A 252      15.924  -7.363 -14.379  1.00  0.00           C  
ATOM   1931  O   LEU A 252      15.173  -6.623 -15.011  1.00  0.00           O  
ATOM   1932  CB  LEU A 252      15.745  -9.775 -15.133  1.00  0.00           C  
ATOM   1933  CG  LEU A 252      16.368 -10.991 -15.851  1.00  0.00           C  
ATOM   1934  CD1 LEU A 252      15.427 -12.189 -15.729  1.00  0.00           C  
ATOM   1935  CD2 LEU A 252      16.607 -10.710 -17.332  1.00  0.00           C  
ATOM   1936  N   VAL A 253      16.166  -7.188 -13.066  1.00  0.00           N  
ATOM   1937  CA  VAL A 253      15.674  -6.066 -12.262  1.00  0.00           C  
ATOM   1938  C   VAL A 253      16.577  -4.825 -12.448  1.00  0.00           C  
ATOM   1939  O   VAL A 253      17.660  -4.938 -13.019  1.00  0.00           O  
ATOM   1940  CB  VAL A 253      15.548  -6.464 -10.780  1.00  0.00           C  
ATOM   1941  CG1 VAL A 253      14.582  -7.640 -10.606  1.00  0.00           C  
ATOM   1942  CG2 VAL A 253      16.887  -6.816 -10.137  1.00  0.00           C  
ATOM   1943  N   PRO A 254      16.188  -3.642 -11.952  1.00  0.00           N  
ATOM   1944  CA  PRO A 254      17.084  -2.489 -11.950  1.00  0.00           C  
ATOM   1945  C   PRO A 254      18.424  -2.788 -11.268  1.00  0.00           C  
ATOM   1946  O   PRO A 254      18.452  -3.205 -10.109  1.00  0.00           O  
ATOM   1947  CB  PRO A 254      16.310  -1.369 -11.252  1.00  0.00           C  
ATOM   1948  CG  PRO A 254      14.850  -1.735 -11.509  1.00  0.00           C  
ATOM   1949  CD  PRO A 254      14.871  -3.264 -11.479  1.00  0.00           C  
ATOM   1950  N   GLN A 255      19.521  -2.510 -11.965  1.00  0.00           N  
ATOM   1951  CA  GLN A 255      20.885  -2.749 -11.486  1.00  0.00           C  
ATOM   1952  C   GLN A 255      21.159  -2.209 -10.064  1.00  0.00           C  
ATOM   1953  O   GLN A 255      21.722  -2.948  -9.255  1.00  0.00           O  
ATOM   1954  CB  GLN A 255      21.874  -2.160 -12.520  1.00  0.00           C  
ATOM   1955  CG  GLN A 255      23.349  -2.354 -12.127  1.00  0.00           C  
ATOM   1956  CD  GLN A 255      23.722  -3.837 -12.083  1.00  0.00           C  
ATOM   1957  OE1 GLN A 255      23.589  -4.532 -13.067  1.00  0.00           O  
ATOM   1958  NE2 GLN A 255      24.177  -4.340 -10.969  1.00  0.00           N  
ATOM   1959  N   PRO A 256      20.736  -0.975  -9.711  1.00  0.00           N  
ATOM   1960  CA  PRO A 256      20.939  -0.469  -8.356  1.00  0.00           C  
ATOM   1961  C   PRO A 256      20.280  -1.339  -7.284  1.00  0.00           C  
ATOM   1962  O   PRO A 256      20.832  -1.513  -6.204  1.00  0.00           O  
ATOM   1963  CB  PRO A 256      20.364   0.955  -8.352  1.00  0.00           C  
ATOM   1964  CG  PRO A 256      20.392   1.370  -9.815  1.00  0.00           C  
ATOM   1965  CD  PRO A 256      20.121   0.056 -10.535  1.00  0.00           C  
ATOM   1966  N   ASN A 257      19.116  -1.914  -7.580  1.00  0.00           N  
ATOM   1967  CA  ASN A 257      18.361  -2.722  -6.627  1.00  0.00           C  
ATOM   1968  C   ASN A 257      19.006  -4.104  -6.431  1.00  0.00           C  
ATOM   1969  O   ASN A 257      19.059  -4.579  -5.306  1.00  0.00           O  
ATOM   1970  CB  ASN A 257      16.906  -2.843  -7.093  1.00  0.00           C  
ATOM   1971  CG  ASN A 257      16.215  -1.507  -7.278  1.00  0.00           C  
ATOM   1972  OD1 ASN A 257      16.588  -0.475  -6.747  1.00  0.00           O  
ATOM   1973  ND2 ASN A 257      15.178  -1.473  -8.072  1.00  0.00           N  
ATOM   1974  N   ALA A 258      19.557  -4.700  -7.487  1.00  0.00           N  
ATOM   1975  CA  ALA A 258      20.344  -5.917  -7.380  1.00  0.00           C  
ATOM   1976  C   ALA A 258      21.603  -5.709  -6.520  1.00  0.00           C  
ATOM   1977  O   ALA A 258      21.881  -6.510  -5.633  1.00  0.00           O  
ATOM   1978  CB  ALA A 258      20.702  -6.406  -8.786  1.00  0.00           C  
ATOM   1979  N   ALA A 259      22.310  -4.592  -6.726  1.00  0.00           N  
ATOM   1980  CA  ALA A 259      23.480  -4.242  -5.928  1.00  0.00           C  
ATOM   1981  C   ALA A 259      23.119  -3.984  -4.454  1.00  0.00           C  
ATOM   1982  O   ALA A 259      23.788  -4.493  -3.557  1.00  0.00           O  
ATOM   1983  CB  ALA A 259      24.159  -3.029  -6.570  1.00  0.00           C  
ATOM   1984  N   THR A 260      22.020  -3.278  -4.198  1.00  0.00           N  
ATOM   1985  CA  THR A 260      21.522  -3.029  -2.841  1.00  0.00           C  
ATOM   1986  C   THR A 260      21.120  -4.328  -2.138  1.00  0.00           C  
ATOM   1987  O   THR A 260      21.442  -4.518  -0.967  1.00  0.00           O  
ATOM   1988  CB  THR A 260      20.326  -2.063  -2.865  1.00  0.00           C  
ATOM   1989  OG1 THR A 260      20.693  -0.851  -3.472  1.00  0.00           O  
ATOM   1990  CG2 THR A 260      19.824  -1.712  -1.465  1.00  0.00           C  
ATOM   1991  N   ALA A 261      20.461  -5.244  -2.843  1.00  0.00           N  
ATOM   1992  CA  ALA A 261      20.128  -6.563  -2.320  1.00  0.00           C  
ATOM   1993  C   ALA A 261      21.389  -7.365  -1.963  1.00  0.00           C  
ATOM   1994  O   ALA A 261      21.453  -7.959  -0.888  1.00  0.00           O  
ATOM   1995  CB  ALA A 261      19.267  -7.303  -3.348  1.00  0.00           C  
ATOM   1996  N   LEU A 262      22.415  -7.330  -2.825  1.00  0.00           N  
ATOM   1997  CA  LEU A 262      23.679  -8.012  -2.562  1.00  0.00           C  
ATOM   1998  C   LEU A 262      24.419  -7.408  -1.357  1.00  0.00           C  
ATOM   1999  O   LEU A 262      24.929  -8.154  -0.529  1.00  0.00           O  
ATOM   2000  CB  LEU A 262      24.520  -7.992  -3.848  1.00  0.00           C  
ATOM   2001  CG  LEU A 262      25.837  -8.786  -3.745  1.00  0.00           C  
ATOM   2002  CD1 LEU A 262      25.617 -10.238  -3.332  1.00  0.00           C  
ATOM   2003  CD2 LEU A 262      26.534  -8.785  -5.108  1.00  0.00           C  
ATOM   2004  N   ALA A 263      24.410  -6.076  -1.219  1.00  0.00           N  
ATOM   2005  CA  ALA A 263      24.962  -5.406  -0.045  1.00  0.00           C  
ATOM   2006  C   ALA A 263      24.244  -5.842   1.247  1.00  0.00           C  
ATOM   2007  O   ALA A 263      24.899  -6.206   2.219  1.00  0.00           O  
ATOM   2008  CB  ALA A 263      24.871  -3.885  -0.254  1.00  0.00           C  
ATOM   2009  N   ALA A 264      22.912  -5.875   1.233  1.00  0.00           N  
ATOM   2010  CA  ALA A 264      22.114  -6.328   2.364  1.00  0.00           C  
ATOM   2011  C   ALA A 264      22.374  -7.801   2.708  1.00  0.00           C  
ATOM   2012  O   ALA A 264      22.518  -8.154   3.880  1.00  0.00           O  
ATOM   2013  CB  ALA A 264      20.635  -6.090   2.036  1.00  0.00           C  
ATOM   2014  N   LEU A 265      22.482  -8.654   1.691  1.00  0.00           N  
ATOM   2015  CA  LEU A 265      22.782 -10.064   1.865  1.00  0.00           C  
ATOM   2016  C   LEU A 265      24.151 -10.280   2.504  1.00  0.00           C  
ATOM   2017  O   LEU A 265      24.264 -11.004   3.484  1.00  0.00           O  
ATOM   2018  CB  LEU A 265      22.687 -10.751   0.502  1.00  0.00           C  
ATOM   2019  CG  LEU A 265      22.892 -12.276   0.584  1.00  0.00           C  
ATOM   2020  CD1 LEU A 265      21.701 -12.961   1.240  1.00  0.00           C  
ATOM   2021  CD2 LEU A 265      23.076 -12.808  -0.831  1.00  0.00           C  
ATOM   2022  N   ARG A 266      25.192  -9.610   2.000  1.00  0.00           N  
ATOM   2023  CA  ARG A 266      26.558  -9.716   2.540  1.00  0.00           C  
ATOM   2024  C   ARG A 266      26.659  -9.149   3.950  1.00  0.00           C  
ATOM   2025  O   ARG A 266      27.326  -9.739   4.790  1.00  0.00           O  
ATOM   2026  CB  ARG A 266      27.545  -9.041   1.586  1.00  0.00           C  
ATOM   2027  CG  ARG A 266      27.708  -9.878   0.298  1.00  0.00           C  
ATOM   2028  CD  ARG A 266      28.571  -9.151  -0.740  1.00  0.00           C  
ATOM   2029  NE  ARG A 266      29.956  -8.960  -0.281  1.00  0.00           N  
ATOM   2030  CZ  ARG A 266      30.985  -9.782  -0.419  1.00  0.00           C  
ATOM   2031  NH1 ARG A 266      30.888 -10.945  -1.001  1.00  0.00           N  
ATOM   2032  NH2 ARG A 266      32.145  -9.411   0.017  1.00  0.00           N  
ATOM   2033  N   ALA A 267      25.942  -8.068   4.244  1.00  0.00           N  
ATOM   2034  CA  ALA A 267      25.866  -7.504   5.592  1.00  0.00           C  
ATOM   2035  C   ALA A 267      25.107  -8.397   6.586  1.00  0.00           C  
ATOM   2036  O   ALA A 267      25.332  -8.292   7.786  1.00  0.00           O  
ATOM   2037  CB  ALA A 267      25.215  -6.124   5.492  1.00  0.00           C  
ATOM   2038  N   SER A 268      24.225  -9.284   6.098  1.00  0.00           N  
ATOM   2039  CA  SER A 268      23.447 -10.172   6.962  1.00  0.00           C  
ATOM   2040  C   SER A 268      24.284 -11.234   7.676  1.00  0.00           C  
ATOM   2041  O   SER A 268      23.892 -11.732   8.729  1.00  0.00           O  
ATOM   2042  CB  SER A 268      22.339 -10.864   6.150  1.00  0.00           C  
ATOM   2043  OG  SER A 268      22.834 -11.909   5.359  1.00  0.00           O  
ATOM   2044  N   GLY A 269      25.417 -11.608   7.077  1.00  0.00           N  
ATOM   2045  CA  GLY A 269      26.220 -12.732   7.547  1.00  0.00           C  
ATOM   2046  C   GLY A 269      25.593 -14.109   7.284  1.00  0.00           C  
ATOM   2047  O   GLY A 269      26.159 -15.111   7.717  1.00  0.00           O  
ATOM   2048  N   LEU A 270      24.475 -14.189   6.581  1.00  0.00           N  
ATOM   2049  CA  LEU A 270      23.892 -15.459   6.160  1.00  0.00           C  
ATOM   2050  C   LEU A 270      24.835 -16.162   5.175  1.00  0.00           C  
ATOM   2051  O   LEU A 270      25.388 -15.551   4.262  1.00  0.00           O  
ATOM   2052  CB  LEU A 270      22.502 -15.250   5.527  1.00  0.00           C  
ATOM   2053  CG  LEU A 270      21.426 -14.737   6.497  1.00  0.00           C  
ATOM   2054  CD1 LEU A 270      20.142 -14.434   5.728  1.00  0.00           C  
ATOM   2055  CD2 LEU A 270      21.086 -15.755   7.583  1.00  0.00           C  
ATOM   2056  N   GLU A 271      24.993 -17.460   5.356  1.00  0.00           N  
ATOM   2057  CA  GLU A 271      25.854 -18.258   4.495  1.00  0.00           C  
ATOM   2058  C   GLU A 271      25.183 -18.474   3.134  1.00  0.00           C  
ATOM   2059  O   GLU A 271      24.149 -19.128   3.022  1.00  0.00           O  
ATOM   2060  CB  GLU A 271      26.216 -19.565   5.203  1.00  0.00           C  
ATOM   2061  CG  GLU A 271      27.376 -20.290   4.494  1.00  0.00           C  
ATOM   2062  CD  GLU A 271      27.850 -21.552   5.230  1.00  0.00           C  
ATOM   2063  OE1 GLU A 271      28.922 -22.069   4.837  1.00  0.00           O  
ATOM   2064  OE2 GLU A 271      27.166 -21.993   6.172  1.00  0.00           O  
ATOM   2065  N   VAL A 272      25.770 -17.886   2.091  1.00  0.00           N  
ATOM   2066  CA  VAL A 272      25.276 -17.975   0.715  1.00  0.00           C  
ATOM   2067  C   VAL A 272      26.467 -18.183  -0.214  1.00  0.00           C  
ATOM   2068  O   VAL A 272      27.408 -17.391  -0.217  1.00  0.00           O  
ATOM   2069  CB  VAL A 272      24.480 -16.721   0.319  1.00  0.00           C  
ATOM   2070  CG1 VAL A 272      23.944 -16.845  -1.106  1.00  0.00           C  
ATOM   2071  CG2 VAL A 272      23.271 -16.501   1.234  1.00  0.00           C  
ATOM   2072  N   SER A 273      26.419 -19.242  -1.009  1.00  0.00           N  
ATOM   2073  CA  SER A 273      27.471 -19.526  -1.982  1.00  0.00           C  
ATOM   2074  C   SER A 273      27.477 -18.507  -3.125  1.00  0.00           C  
ATOM   2075  O   SER A 273      26.438 -17.948  -3.495  1.00  0.00           O  
ATOM   2076  CB  SER A 273      27.349 -20.950  -2.517  1.00  0.00           C  
ATOM   2077  OG  SER A 273      26.219 -21.094  -3.359  1.00  0.00           O  
ATOM   2078  N   GLU A 274      28.624 -18.309  -3.756  1.00  0.00           N  
ATOM   2079  CA  GLU A 274      28.720 -17.443  -4.933  1.00  0.00           C  
ATOM   2080  C   GLU A 274      27.814 -17.926  -6.083  1.00  0.00           C  
ATOM   2081  O   GLU A 274      27.201 -17.118  -6.768  1.00  0.00           O  
ATOM   2082  CB  GLU A 274      30.183 -17.359  -5.376  1.00  0.00           C  
ATOM   2083  CG  GLU A 274      30.379 -16.230  -6.394  1.00  0.00           C  
ATOM   2084  CD  GLU A 274      31.817 -16.129  -6.904  1.00  0.00           C  
ATOM   2085  OE1 GLU A 274      31.952 -15.863  -8.120  1.00  0.00           O  
ATOM   2086  OE2 GLU A 274      32.756 -16.316  -6.110  1.00  0.00           O  
ATOM   2087  N   ASN A 275      27.657 -19.249  -6.253  1.00  0.00           N  
ATOM   2088  CA  ASN A 275      26.735 -19.801  -7.242  1.00  0.00           C  
ATOM   2089  C   ASN A 275      25.286 -19.395  -6.952  1.00  0.00           C  
ATOM   2090  O   ASN A 275      24.599 -18.936  -7.855  1.00  0.00           O  
ATOM   2091  CB  ASN A 275      26.871 -21.333  -7.291  1.00  0.00           C  
ATOM   2092  CG  ASN A 275      28.156 -21.804  -7.948  1.00  0.00           C  
ATOM   2093  OD1 ASN A 275      28.923 -21.068  -8.533  1.00  0.00           O  
ATOM   2094  ND2 ASN A 275      28.428 -23.081  -7.867  1.00  0.00           N  
ATOM   2095  N   ALA A 276      24.837 -19.457  -5.697  1.00  0.00           N  
ATOM   2096  CA  ALA A 276      23.501 -19.014  -5.324  1.00  0.00           C  
ATOM   2097  C   ALA A 276      23.295 -17.505  -5.579  1.00  0.00           C  
ATOM   2098  O   ALA A 276      22.229 -17.098  -6.034  1.00  0.00           O  
ATOM   2099  CB  ALA A 276      23.256 -19.366  -3.853  1.00  0.00           C  
ATOM   2100  N   ILE A 277      24.329 -16.689  -5.356  1.00  0.00           N  
ATOM   2101  CA  ILE A 277      24.300 -15.262  -5.700  1.00  0.00           C  
ATOM   2102  C   ILE A 277      24.112 -15.087  -7.206  1.00  0.00           C  
ATOM   2103  O   ILE A 277      23.212 -14.366  -7.631  1.00  0.00           O  
ATOM   2104  CB  ILE A 277      25.572 -14.548  -5.185  1.00  0.00           C  
ATOM   2105  CG1 ILE A 277      25.588 -14.527  -3.640  1.00  0.00           C  
ATOM   2106  CG2 ILE A 277      25.675 -13.114  -5.745  1.00  0.00           C  
ATOM   2107  CD1 ILE A 277      26.913 -14.054  -3.017  1.00  0.00           C  
ATOM   2108  N   ARG A 278      24.923 -15.764  -8.019  1.00  0.00           N  
ATOM   2109  CA  ARG A 278      24.875 -15.669  -9.487  1.00  0.00           C  
ATOM   2110  C   ARG A 278      23.531 -16.144 -10.037  1.00  0.00           C  
ATOM   2111  O   ARG A 278      22.896 -15.411 -10.789  1.00  0.00           O  
ATOM   2112  CB  ARG A 278      26.039 -16.468 -10.098  1.00  0.00           C  
ATOM   2113  CG  ARG A 278      27.397 -15.796  -9.835  1.00  0.00           C  
ATOM   2114  CD  ARG A 278      28.567 -16.680 -10.318  1.00  0.00           C  
ATOM   2115  NE  ARG A 278      29.860 -16.039 -10.064  1.00  0.00           N  
ATOM   2116  CZ  ARG A 278      30.434 -15.057 -10.762  1.00  0.00           C  
ATOM   2117  NH1 ARG A 278      29.932 -14.583 -11.854  1.00  0.00           N  
ATOM   2118  NH2 ARG A 278      31.534 -14.531 -10.337  1.00  0.00           N  
ATOM   2119  N   ASP A 279      23.071 -17.310  -9.622  1.00  0.00           N  
ATOM   2120  CA  ASP A 279      21.799 -17.889 -10.064  1.00  0.00           C  
ATOM   2121  C   ASP A 279      20.608 -17.039  -9.612  1.00  0.00           C  
ATOM   2122  O   ASP A 279      19.680 -16.774 -10.389  1.00  0.00           O  
ATOM   2123  CB  ASP A 279      21.660 -19.318  -9.507  1.00  0.00           C  
ATOM   2124  CG  ASP A 279      22.622 -20.338 -10.130  1.00  0.00           C  
ATOM   2125  OD1 ASP A 279      23.201 -20.040 -11.196  1.00  0.00           O  
ATOM   2126  OD2 ASP A 279      22.742 -21.444  -9.538  1.00  0.00           O  
ATOM   2127  N   GLY A 280      20.650 -16.549  -8.384  1.00  0.00           N  
ATOM   2128  CA  GLY A 280      19.620 -15.679  -7.828  1.00  0.00           C  
ATOM   2129  C   GLY A 280      19.504 -14.340  -8.559  1.00  0.00           C  
ATOM   2130  O   GLY A 280      18.392 -13.914  -8.873  1.00  0.00           O  
ATOM   2131  N   ILE A 281      20.631 -13.712  -8.893  1.00  0.00           N  
ATOM   2132  CA  ILE A 281      20.652 -12.467  -9.682  1.00  0.00           C  
ATOM   2133  C   ILE A 281      20.116 -12.706 -11.096  1.00  0.00           C  
ATOM   2134  O   ILE A 281      19.292 -11.929 -11.574  1.00  0.00           O  
ATOM   2135  CB  ILE A 281      22.072 -11.862  -9.712  1.00  0.00           C  
ATOM   2136  CG1 ILE A 281      22.451 -11.312  -8.321  1.00  0.00           C  
ATOM   2137  CG2 ILE A 281      22.181 -10.728 -10.748  1.00  0.00           C  
ATOM   2138  CD1 ILE A 281      23.949 -11.008  -8.166  1.00  0.00           C  
ATOM   2139  N   ALA A 282      20.560 -13.780 -11.763  1.00  0.00           N  
ATOM   2140  CA  ALA A 282      20.183 -14.068 -13.136  1.00  0.00           C  
ATOM   2141  C   ALA A 282      18.688 -14.400 -13.305  1.00  0.00           C  
ATOM   2142  O   ALA A 282      18.109 -14.135 -14.358  1.00  0.00           O  
ATOM   2143  CB  ALA A 282      21.058 -15.224 -13.639  1.00  0.00           C  
ATOM   2144  N   SER A 283      18.063 -14.962 -12.274  1.00  0.00           N  
ATOM   2145  CA  SER A 283      16.667 -15.418 -12.311  1.00  0.00           C  
ATOM   2146  C   SER A 283      15.658 -14.451 -11.680  1.00  0.00           C  
ATOM   2147  O   SER A 283      14.454 -14.596 -11.904  1.00  0.00           O  
ATOM   2148  CB  SER A 283      16.559 -16.805 -11.672  1.00  0.00           C  
ATOM   2149  OG  SER A 283      16.976 -16.762 -10.332  1.00  0.00           O  
ATOM   2150  N   ALA A 284      16.110 -13.457 -10.922  1.00  0.00           N  
ATOM   2151  CA  ALA A 284      15.222 -12.526 -10.242  1.00  0.00           C  
ATOM   2152  C   ALA A 284      14.442 -11.646 -11.235  1.00  0.00           C  
ATOM   2153  O   ALA A 284      14.978 -10.737 -11.849  1.00  0.00           O  
ATOM   2154  CB  ALA A 284      16.025 -11.688  -9.242  1.00  0.00           C  
ATOM   2155  N   ILE A 285      13.132 -11.892 -11.323  1.00  0.00           N  
ATOM   2156  CA  ILE A 285      12.198 -11.097 -12.122  1.00  0.00           C  
ATOM   2157  C   ILE A 285      10.937 -10.786 -11.311  1.00  0.00           C  
ATOM   2158  O   ILE A 285      10.491 -11.609 -10.504  1.00  0.00           O  
ATOM   2159  CB  ILE A 285      11.891 -11.778 -13.474  1.00  0.00           C  
ATOM   2160  CG1 ILE A 285      11.200 -10.791 -14.433  1.00  0.00           C  
ATOM   2161  CG2 ILE A 285      11.075 -13.077 -13.289  1.00  0.00           C  
ATOM   2162  CD1 ILE A 285      11.123 -11.283 -15.878  1.00  0.00           C  
ATOM   2163  N   LEU A 286      10.361  -9.605 -11.535  1.00  0.00           N  
ATOM   2164  CA  LEU A 286       9.099  -9.211 -10.922  1.00  0.00           C  
ATOM   2165  C   LEU A 286       8.143  -8.694 -12.004  1.00  0.00           C  
ATOM   2166  O   LEU A 286       8.538  -7.834 -12.795  1.00  0.00           O  
ATOM   2167  CB  LEU A 286       9.377  -8.169  -9.825  1.00  0.00           C  
ATOM   2168  CG  LEU A 286       8.198  -7.944  -8.863  1.00  0.00           C  
ATOM   2169  CD1 LEU A 286       7.953  -9.153  -7.962  1.00  0.00           C  
ATOM   2170  CD2 LEU A 286       8.491  -6.753  -7.952  1.00  0.00           C  
ATOM   2171  N   PRO A 287       6.886  -9.173 -12.038  1.00  0.00           N  
ATOM   2172  CA  PRO A 287       5.887  -8.673 -12.980  1.00  0.00           C  
ATOM   2173  C   PRO A 287       5.712  -7.157 -12.910  1.00  0.00           C  
ATOM   2174  O   PRO A 287       5.766  -6.560 -11.831  1.00  0.00           O  
ATOM   2175  CB  PRO A 287       4.592  -9.421 -12.633  1.00  0.00           C  
ATOM   2176  CG  PRO A 287       5.090 -10.720 -12.000  1.00  0.00           C  
ATOM   2177  CD  PRO A 287       6.345 -10.276 -11.265  1.00  0.00           C  
ATOM   2178  N   GLY A 288       5.521  -6.520 -14.058  1.00  0.00           N  
ATOM   2179  CA  GLY A 288       5.314  -5.077 -14.139  1.00  0.00           C  
ATOM   2180  C   GLY A 288       6.547  -4.222 -13.858  1.00  0.00           C  
ATOM   2181  O   GLY A 288       6.434  -3.008 -13.690  1.00  0.00           O  
ATOM   2182  N   ARG A 289       7.748  -4.820 -13.788  1.00  0.00           N  
ATOM   2183  CA  ARG A 289       9.008  -4.095 -13.560  1.00  0.00           C  
ATOM   2184  C   ARG A 289       9.927  -4.269 -14.765  1.00  0.00           C  
ATOM   2185  O   ARG A 289      10.756  -5.176 -14.789  1.00  0.00           O  
ATOM   2186  CB  ARG A 289       9.675  -4.555 -12.258  1.00  0.00           C  
ATOM   2187  CG  ARG A 289       8.824  -4.328 -10.996  1.00  0.00           C  
ATOM   2188  CD  ARG A 289       8.518  -2.842 -10.768  1.00  0.00           C  
ATOM   2189  NE  ARG A 289       7.886  -2.628  -9.451  1.00  0.00           N  
ATOM   2190  CZ  ARG A 289       7.708  -1.456  -8.850  1.00  0.00           C  
ATOM   2191  NH1 ARG A 289       8.048  -0.336  -9.425  1.00  0.00           N  
ATOM   2192  NH2 ARG A 289       7.181  -1.411  -7.670  1.00  0.00           N  
ATOM   2193  N   PHE A 290       9.738  -3.417 -15.767  1.00  0.00           N  
ATOM   2194  CA  PHE A 290      10.337  -3.544 -17.092  1.00  0.00           C  
ATOM   2195  C   PHE A 290      10.141  -4.962 -17.673  1.00  0.00           C  
ATOM   2196  O   PHE A 290      11.058  -5.595 -18.185  1.00  0.00           O  
ATOM   2197  CB  PHE A 290      11.797  -3.056 -17.070  1.00  0.00           C  
ATOM   2198  CG  PHE A 290      12.294  -2.645 -18.434  1.00  0.00           C  
ATOM   2199  CD1 PHE A 290      13.056  -3.536 -19.211  1.00  0.00           C  
ATOM   2200  CD2 PHE A 290      11.953  -1.384 -18.941  1.00  0.00           C  
ATOM   2201  CE1 PHE A 290      13.469  -3.165 -20.496  1.00  0.00           C  
ATOM   2202  CE2 PHE A 290      12.369  -1.009 -20.226  1.00  0.00           C  
ATOM   2203  CZ  PHE A 290      13.126  -1.898 -21.008  1.00  0.00           C  
ATOM   2204  N   GLN A 291       8.929  -5.469 -17.545  1.00  0.00           N  
ATOM   2205  CA  GLN A 291       8.588  -6.819 -17.993  1.00  0.00           C  
ATOM   2206  C   GLN A 291       8.305  -6.801 -19.490  1.00  0.00           C  
ATOM   2207  O   GLN A 291       7.303  -6.232 -19.919  1.00  0.00           O  
ATOM   2208  CB  GLN A 291       7.392  -7.324 -17.181  1.00  0.00           C  
ATOM   2209  CG  GLN A 291       7.049  -8.782 -17.505  1.00  0.00           C  
ATOM   2210  CD  GLN A 291       5.763  -9.255 -16.830  1.00  0.00           C  
ATOM   2211  OE1 GLN A 291       5.003  -8.494 -16.265  1.00  0.00           O  
ATOM   2212  NE2 GLN A 291       5.474 -10.533 -16.887  1.00  0.00           N  
ATOM   2213  N   ILE A 292       9.139  -7.465 -20.265  1.00  0.00           N  
ATOM   2214  CA  ILE A 292       8.853  -7.740 -21.680  1.00  0.00           C  
ATOM   2215  C   ILE A 292       7.897  -8.936 -21.737  1.00  0.00           C  
ATOM   2216  O   ILE A 292       8.245 -10.027 -21.288  1.00  0.00           O  
ATOM   2217  CB  ILE A 292      10.140  -7.962 -22.495  1.00  0.00           C  
ATOM   2218  CG1 ILE A 292      11.093  -6.750 -22.357  1.00  0.00           C  
ATOM   2219  CG2 ILE A 292       9.773  -8.209 -23.970  1.00  0.00           C  
ATOM   2220  CD1 ILE A 292      12.464  -6.920 -23.054  1.00  0.00           C  
ATOM   2221  N   VAL A 293       6.689  -8.701 -22.251  1.00  0.00           N  
ATOM   2222  CA  VAL A 293       5.588  -9.684 -22.234  1.00  0.00           C  
ATOM   2223  C   VAL A 293       5.462 -10.416 -23.564  1.00  0.00           C  
ATOM   2224  O   VAL A 293       5.109 -11.593 -23.603  1.00  0.00           O  
ATOM   2225  CB  VAL A 293       4.259  -8.998 -21.876  1.00  0.00           C  
ATOM   2226  CG1 VAL A 293       3.122 -10.004 -21.686  1.00  0.00           C  
ATOM   2227  CG2 VAL A 293       4.369  -8.177 -20.589  1.00  0.00           C  
ATOM   2228  N   SER A 294       5.742  -9.710 -24.647  1.00  0.00           N  
ATOM   2229  CA  SER A 294       5.728 -10.260 -25.995  1.00  0.00           C  
ATOM   2230  C   SER A 294       6.685  -9.492 -26.910  1.00  0.00           C  
ATOM   2231  O   SER A 294       7.178  -8.428 -26.552  1.00  0.00           O  
ATOM   2232  CB  SER A 294       4.301 -10.254 -26.565  1.00  0.00           C  
ATOM   2233  OG  SER A 294       3.771  -8.955 -26.641  1.00  0.00           O  
ATOM   2234  N   GLU A 295       6.923 -10.036 -28.083  1.00  0.00           N  
ATOM   2235  CA  GLU A 295       7.678  -9.415 -29.174  1.00  0.00           C  
ATOM   2236  C   GLU A 295       6.793  -9.312 -30.423  1.00  0.00           C  
ATOM   2237  O   GLU A 295       5.808 -10.033 -30.554  1.00  0.00           O  
ATOM   2238  CB  GLU A 295       8.954 -10.229 -29.449  1.00  0.00           C  
ATOM   2239  CG  GLU A 295      10.010 -10.162 -28.317  1.00  0.00           C  
ATOM   2240  CD  GLU A 295      10.749  -8.804 -28.216  1.00  0.00           C  
ATOM   2241  OE1 GLU A 295      11.573  -8.631 -27.293  1.00  0.00           O  
ATOM   2242  OE2 GLU A 295      10.537  -7.904 -29.058  1.00  0.00           O  
ATOM   2243  N   SER A 296       7.154  -8.414 -31.331  1.00  0.00           N  
ATOM   2244  CA  SER A 296       6.519  -8.212 -32.641  1.00  0.00           C  
ATOM   2245  C   SER A 296       4.998  -7.952 -32.626  1.00  0.00           C  
ATOM   2246  O   SER A 296       4.227  -8.731 -33.186  1.00  0.00           O  
ATOM   2247  CB  SER A 296       6.879  -9.369 -33.593  1.00  0.00           C  
ATOM   2248  OG  SER A 296       8.268  -9.510 -33.695  1.00  0.00           O  
ATOM   2249  N   PRO A 297       4.521  -6.805 -32.030  1.00  0.00           N  
ATOM   2250  CA  PRO A 297       5.323  -5.734 -31.452  1.00  0.00           C  
ATOM   2251  C   PRO A 297       5.869  -6.109 -30.072  1.00  0.00           C  
ATOM   2252  O   PRO A 297       5.279  -6.924 -29.360  1.00  0.00           O  
ATOM   2253  CB  PRO A 297       4.379  -4.532 -31.363  1.00  0.00           C  
ATOM   2254  CG  PRO A 297       3.024  -5.186 -31.122  1.00  0.00           C  
ATOM   2255  CD  PRO A 297       3.114  -6.457 -31.965  1.00  0.00           C  
ATOM   2256  N   ARG A 298       6.947  -5.472 -29.674  1.00  0.00           N  
ATOM   2257  CA  ARG A 298       7.444  -5.601 -28.305  1.00  0.00           C  
ATOM   2258  C   ARG A 298       6.479  -4.931 -27.343  1.00  0.00           C  
ATOM   2259  O   ARG A 298       6.193  -3.748 -27.482  1.00  0.00           O  
ATOM   2260  CB  ARG A 298       8.856  -5.020 -28.207  1.00  0.00           C  
ATOM   2261  CG  ARG A 298       9.409  -5.143 -26.780  1.00  0.00           C  
ATOM   2262  CD  ARG A 298      10.850  -4.651 -26.716  1.00  0.00           C  
ATOM   2263  NE  ARG A 298      11.727  -5.553 -27.454  1.00  0.00           N  
ATOM   2264  CZ  ARG A 298      12.802  -5.272 -28.142  1.00  0.00           C  
ATOM   2265  NH1 ARG A 298      13.313  -4.063 -28.178  1.00  0.00           N  
ATOM   2266  NH2 ARG A 298      13.381  -6.231 -28.806  1.00  0.00           N  
ATOM   2267  N   VAL A 299       6.022  -5.658 -26.339  1.00  0.00           N  
ATOM   2268  CA  VAL A 299       5.163  -5.134 -25.273  1.00  0.00           C  
ATOM   2269  C   VAL A 299       5.932  -5.129 -23.963  1.00  0.00           C  
ATOM   2270  O   VAL A 299       6.440  -6.169 -23.534  1.00  0.00           O  
ATOM   2271  CB  VAL A 299       3.855  -5.923 -25.158  1.00  0.00           C  
ATOM   2272  CG1 VAL A 299       2.989  -5.401 -24.008  1.00  0.00           C  
ATOM   2273  CG2 VAL A 299       3.038  -5.817 -26.449  1.00  0.00           C  
ATOM   2274  N   ILE A 300       5.997  -3.967 -23.315  1.00  0.00           N  
ATOM   2275  CA  ILE A 300       6.685  -3.764 -22.041  1.00  0.00           C  
ATOM   2276  C   ILE A 300       5.700  -3.235 -21.006  1.00  0.00           C  
ATOM   2277  O   ILE A 300       5.002  -2.257 -21.261  1.00  0.00           O  
ATOM   2278  CB  ILE A 300       7.900  -2.819 -22.201  1.00  0.00           C  
ATOM   2279  CG1 ILE A 300       8.842  -3.328 -23.317  1.00  0.00           C  
ATOM   2280  CG2 ILE A 300       8.647  -2.691 -20.857  1.00  0.00           C  
ATOM   2281  CD1 ILE A 300      10.070  -2.450 -23.554  1.00  0.00           C  
ATOM   2282  N   PHE A 301       5.686  -3.852 -19.827  1.00  0.00           N  
ATOM   2283  CA  PHE A 301       4.949  -3.372 -18.674  1.00  0.00           C  
ATOM   2284  C   PHE A 301       5.912  -2.788 -17.645  1.00  0.00           C  
ATOM   2285  O   PHE A 301       6.827  -3.476 -17.188  1.00  0.00           O  
ATOM   2286  CB  PHE A 301       4.114  -4.503 -18.059  1.00  0.00           C  
ATOM   2287  CG  PHE A 301       3.036  -5.098 -18.933  1.00  0.00           C  
ATOM   2288  CD1 PHE A 301       2.555  -4.443 -20.079  1.00  0.00           C  
ATOM   2289  CD2 PHE A 301       2.486  -6.345 -18.575  1.00  0.00           C  
ATOM   2290  CE1 PHE A 301       1.550  -5.022 -20.859  1.00  0.00           C  
ATOM   2291  CE2 PHE A 301       1.478  -6.922 -19.354  1.00  0.00           C  
ATOM   2292  CZ  PHE A 301       1.007  -6.265 -20.499  1.00  0.00           C  
ATOM   2293  N   ASP A 302       5.694  -1.534 -17.261  1.00  0.00           N  
ATOM   2294  CA  ASP A 302       6.458  -0.897 -16.200  1.00  0.00           C  
ATOM   2295  C   ASP A 302       5.579   0.041 -15.358  1.00  0.00           C  
ATOM   2296  O   ASP A 302       4.967   0.975 -15.860  1.00  0.00           O  
ATOM   2297  CB  ASP A 302       7.685  -0.170 -16.761  1.00  0.00           C  
ATOM   2298  CG  ASP A 302       8.638   0.138 -15.616  1.00  0.00           C  
ATOM   2299  OD1 ASP A 302       8.388   1.112 -14.871  1.00  0.00           O  
ATOM   2300  OD2 ASP A 302       9.587  -0.652 -15.413  1.00  0.00           O  
ATOM   2301  N   VAL A 303       5.543  -0.204 -14.050  1.00  0.00           N  
ATOM   2302  CA  VAL A 303       4.699   0.539 -13.106  1.00  0.00           C  
ATOM   2303  C   VAL A 303       5.293   1.895 -12.679  1.00  0.00           C  
ATOM   2304  O   VAL A 303       4.886   2.438 -11.655  1.00  0.00           O  
ATOM   2305  CB  VAL A 303       4.336  -0.320 -11.879  1.00  0.00           C  
ATOM   2306  CG1 VAL A 303       3.589  -1.594 -12.267  1.00  0.00           C  
ATOM   2307  CG2 VAL A 303       5.580  -0.728 -11.090  1.00  0.00           C  
ATOM   2308  N   ALA A 304       6.268   2.424 -13.403  1.00  0.00           N  
ATOM   2309  CA  ALA A 304       6.876   3.715 -13.117  1.00  0.00           C  
ATOM   2310  C   ALA A 304       5.803   4.813 -12.993  1.00  0.00           C  
ATOM   2311  O   ALA A 304       5.006   5.005 -13.909  1.00  0.00           O  
ATOM   2312  CB  ALA A 304       7.884   4.058 -14.215  1.00  0.00           C  
ATOM   2313  N   HIS A 305       5.805   5.528 -11.862  1.00  0.00           N  
ATOM   2314  CA  HIS A 305       4.762   6.494 -11.503  1.00  0.00           C  
ATOM   2315  C   HIS A 305       5.304   7.774 -10.842  1.00  0.00           C  
ATOM   2316  O   HIS A 305       4.559   8.529 -10.231  1.00  0.00           O  
ATOM   2317  CB  HIS A 305       3.722   5.798 -10.604  1.00  0.00           C  
ATOM   2318  CG  HIS A 305       4.325   5.175  -9.375  1.00  0.00           C  
ATOM   2319  ND1 HIS A 305       4.708   3.858  -9.259  1.00  0.00           N  
ATOM   2320  CD2 HIS A 305       4.635   5.778  -8.183  1.00  0.00           C  
ATOM   2321  CE1 HIS A 305       5.221   3.679  -8.033  1.00  0.00           C  
ATOM   2322  NE2 HIS A 305       5.201   4.823  -7.351  1.00  0.00           N  
ATOM   2323  N   ASN A 306       6.610   8.016 -10.937  1.00  0.00           N  
ATOM   2324  CA  ASN A 306       7.271   9.231 -10.463  1.00  0.00           C  
ATOM   2325  C   ASN A 306       8.511   9.521 -11.324  1.00  0.00           C  
ATOM   2326  O   ASN A 306       8.980   8.624 -12.041  1.00  0.00           O  
ATOM   2327  CB  ASN A 306       7.592   9.089  -8.954  1.00  0.00           C  
ATOM   2328  CG  ASN A 306       8.489   7.919  -8.625  1.00  0.00           C  
ATOM   2329  OD1 ASN A 306       9.550   7.713  -9.196  1.00  0.00           O  
ATOM   2330  ND2 ASN A 306       8.078   7.112  -7.673  1.00  0.00           N  
ATOM   2331  N   PRO A 307       9.077  10.746 -11.264  1.00  0.00           N  
ATOM   2332  CA  PRO A 307      10.207  11.125 -12.110  1.00  0.00           C  
ATOM   2333  C   PRO A 307      11.419  10.213 -11.974  1.00  0.00           C  
ATOM   2334  O   PRO A 307      12.011   9.828 -12.980  1.00  0.00           O  
ATOM   2335  CB  PRO A 307      10.536  12.571 -11.721  1.00  0.00           C  
ATOM   2336  CG  PRO A 307       9.192  13.113 -11.236  1.00  0.00           C  
ATOM   2337  CD  PRO A 307       8.563  11.900 -10.550  1.00  0.00           C  
ATOM   2338  N   HIS A 308      11.763   9.783 -10.760  1.00  0.00           N  
ATOM   2339  CA  HIS A 308      12.900   8.894 -10.529  1.00  0.00           C  
ATOM   2340  C   HIS A 308      12.726   7.526 -11.208  1.00  0.00           C  
ATOM   2341  O   HIS A 308      13.648   6.984 -11.832  1.00  0.00           O  
ATOM   2342  CB  HIS A 308      13.095   8.744  -9.015  1.00  0.00           C  
ATOM   2343  CG  HIS A 308      14.165   7.771  -8.632  1.00  0.00           C  
ATOM   2344  ND1 HIS A 308      14.010   6.409  -8.488  1.00  0.00           N  
ATOM   2345  CD2 HIS A 308      15.475   8.049  -8.347  1.00  0.00           C  
ATOM   2346  CE1 HIS A 308      15.194   5.887  -8.129  1.00  0.00           C  
ATOM   2347  NE2 HIS A 308      16.106   6.849  -8.031  1.00  0.00           N  
ATOM   2348  N   ALA A 309      11.526   6.944 -11.152  1.00  0.00           N  
ATOM   2349  CA  ALA A 309      11.229   5.698 -11.857  1.00  0.00           C  
ATOM   2350  C   ALA A 309      11.170   5.903 -13.384  1.00  0.00           C  
ATOM   2351  O   ALA A 309      11.638   5.052 -14.141  1.00  0.00           O  
ATOM   2352  CB  ALA A 309       9.928   5.120 -11.304  1.00  0.00           C  
ATOM   2353  N   ALA A 310      10.652   7.040 -13.835  1.00  0.00           N  
ATOM   2354  CA  ALA A 310      10.572   7.390 -15.249  1.00  0.00           C  
ATOM   2355  C   ALA A 310      11.955   7.651 -15.872  1.00  0.00           C  
ATOM   2356  O   ALA A 310      12.185   7.259 -17.018  1.00  0.00           O  
ATOM   2357  CB  ALA A 310       9.652   8.609 -15.396  1.00  0.00           C  
ATOM   2358  N   GLU A 311      12.887   8.237 -15.121  1.00  0.00           N  
ATOM   2359  CA  GLU A 311      14.284   8.378 -15.529  1.00  0.00           C  
ATOM   2360  C   GLU A 311      14.924   7.010 -15.779  1.00  0.00           C  
ATOM   2361  O   GLU A 311      15.490   6.760 -16.849  1.00  0.00           O  
ATOM   2362  CB  GLU A 311      15.053   9.156 -14.448  1.00  0.00           C  
ATOM   2363  CG  GLU A 311      16.544   9.293 -14.799  1.00  0.00           C  
ATOM   2364  CD  GLU A 311      17.325  10.157 -13.801  1.00  0.00           C  
ATOM   2365  OE1 GLU A 311      18.424  10.614 -14.200  1.00  0.00           O  
ATOM   2366  OE2 GLU A 311      16.841  10.368 -12.676  1.00  0.00           O  
ATOM   2367  N   TYR A 312      14.760   6.083 -14.837  1.00  0.00           N  
ATOM   2368  CA  TYR A 312      15.258   4.724 -14.998  1.00  0.00           C  
ATOM   2369  C   TYR A 312      14.620   4.021 -16.210  1.00  0.00           C  
ATOM   2370  O   TYR A 312      15.331   3.439 -17.031  1.00  0.00           O  
ATOM   2371  CB  TYR A 312      15.026   3.921 -13.711  1.00  0.00           C  
ATOM   2372  CG  TYR A 312      15.481   2.489 -13.855  1.00  0.00           C  
ATOM   2373  CD1 TYR A 312      14.566   1.478 -14.218  1.00  0.00           C  
ATOM   2374  CD2 TYR A 312      16.854   2.171 -13.741  1.00  0.00           C  
ATOM   2375  CE1 TYR A 312      15.016   0.182 -14.484  1.00  0.00           C  
ATOM   2376  CE2 TYR A 312      17.312   0.885 -14.005  1.00  0.00           C  
ATOM   2377  CZ  TYR A 312      16.391  -0.117 -14.391  1.00  0.00           C  
ATOM   2378  OH  TYR A 312      16.846  -1.371 -14.700  1.00  0.00           O  
ATOM   2379  N   LEU A 313      13.305   4.114 -16.351  1.00  0.00           N  
ATOM   2380  CA  LEU A 313      12.580   3.543 -17.489  1.00  0.00           C  
ATOM   2381  C   LEU A 313      13.076   4.126 -18.818  1.00  0.00           C  
ATOM   2382  O   LEU A 313      13.352   3.379 -19.754  1.00  0.00           O  
ATOM   2383  CB  LEU A 313      11.074   3.772 -17.277  1.00  0.00           C  
ATOM   2384  CG  LEU A 313      10.181   3.305 -18.441  1.00  0.00           C  
ATOM   2385  CD1 LEU A 313      10.367   1.822 -18.777  1.00  0.00           C  
ATOM   2386  CD2 LEU A 313       8.716   3.531 -18.079  1.00  0.00           C  
ATOM   2387  N   THR A 314      13.270   5.432 -18.862  1.00  0.00           N  
ATOM   2388  CA  THR A 314      13.814   6.139 -20.035  1.00  0.00           C  
ATOM   2389  C   THR A 314      15.198   5.611 -20.413  1.00  0.00           C  
ATOM   2390  O   THR A 314      15.456   5.339 -21.581  1.00  0.00           O  
ATOM   2391  CB  THR A 314      13.871   7.649 -19.763  1.00  0.00           C  
ATOM   2392  OG1 THR A 314      12.564   8.144 -19.583  1.00  0.00           O  
ATOM   2393  CG2 THR A 314      14.479   8.442 -20.910  1.00  0.00           C  
ATOM   2394  N   GLY A 315      16.075   5.412 -19.437  1.00  0.00           N  
ATOM   2395  CA  GLY A 315      17.395   4.809 -19.652  1.00  0.00           C  
ATOM   2396  C   GLY A 315      17.303   3.391 -20.223  1.00  0.00           C  
ATOM   2397  O   GLY A 315      17.971   3.073 -21.208  1.00  0.00           O  
ATOM   2398  N   ARG A 316      16.424   2.557 -19.662  1.00  0.00           N  
ATOM   2399  CA  ARG A 316      16.184   1.194 -20.161  1.00  0.00           C  
ATOM   2400  C   ARG A 316      15.620   1.178 -21.582  1.00  0.00           C  
ATOM   2401  O   ARG A 316      16.073   0.374 -22.390  1.00  0.00           O  
ATOM   2402  CB  ARG A 316      15.238   0.438 -19.219  1.00  0.00           C  
ATOM   2403  CG  ARG A 316      15.854   0.079 -17.859  1.00  0.00           C  
ATOM   2404  CD  ARG A 316      16.985  -0.959 -17.959  1.00  0.00           C  
ATOM   2405  NE  ARG A 316      16.517  -2.270 -18.471  1.00  0.00           N  
ATOM   2406  CZ  ARG A 316      16.088  -3.314 -17.761  1.00  0.00           C  
ATOM   2407  NH1 ARG A 316      16.018  -3.279 -16.464  1.00  0.00           N  
ATOM   2408  NH2 ARG A 316      15.735  -4.409 -18.352  1.00  0.00           N  
ATOM   2409  N   MET A 317      14.696   2.074 -21.891  1.00  0.00           N  
ATOM   2410  CA  MET A 317      14.125   2.203 -23.234  1.00  0.00           C  
ATOM   2411  C   MET A 317      15.174   2.637 -24.262  1.00  0.00           C  
ATOM   2412  O   MET A 317      15.233   2.073 -25.352  1.00  0.00           O  
ATOM   2413  CB  MET A 317      12.950   3.194 -23.209  1.00  0.00           C  
ATOM   2414  CG  MET A 317      11.713   2.641 -22.477  1.00  0.00           C  
ATOM   2415  SD  MET A 317      10.971   1.152 -23.211  1.00  0.00           S  
ATOM   2416  CE  MET A 317      10.373   1.829 -24.773  1.00  0.00           C  
ATOM   2417  N   LYS A 318      16.057   3.581 -23.908  1.00  0.00           N  
ATOM   2418  CA  LYS A 318      17.154   4.025 -24.778  1.00  0.00           C  
ATOM   2419  C   LYS A 318      18.188   2.934 -25.060  1.00  0.00           C  
ATOM   2420  O   LYS A 318      18.797   2.949 -26.116  1.00  0.00           O  
ATOM   2421  CB  LYS A 318      17.849   5.254 -24.157  1.00  0.00           C  
ATOM   2422  CG  LYS A 318      17.006   6.515 -24.329  1.00  0.00           C  
ATOM   2423  CD  LYS A 318      17.647   7.715 -23.604  1.00  0.00           C  
ATOM   2424  CE  LYS A 318      16.761   8.936 -23.832  1.00  0.00           C  
ATOM   2425  NZ  LYS A 318      17.163  10.104 -23.005  1.00  0.00           N  
ATOM   2426  N   ALA A 319      18.373   2.004 -24.128  1.00  0.00           N  
ATOM   2427  CA  ALA A 319      19.284   0.876 -24.306  1.00  0.00           C  
ATOM   2428  C   ALA A 319      18.709  -0.231 -25.218  1.00  0.00           C  
ATOM   2429  O   ALA A 319      19.455  -1.079 -25.701  1.00  0.00           O  
ATOM   2430  CB  ALA A 319      19.647   0.325 -22.919  1.00  0.00           C  
ATOM   2431  N   LEU A 320      17.401  -0.230 -25.466  1.00  0.00           N  
ATOM   2432  CA  LEU A 320      16.802  -1.177 -26.404  1.00  0.00           C  
ATOM   2433  C   LEU A 320      17.105  -0.765 -27.856  1.00  0.00           C  
ATOM   2434  O   LEU A 320      17.121   0.423 -28.182  1.00  0.00           O  
ATOM   2435  CB  LEU A 320      15.286  -1.282 -26.191  1.00  0.00           C  
ATOM   2436  CG  LEU A 320      14.867  -1.933 -24.863  1.00  0.00           C  
ATOM   2437  CD1 LEU A 320      13.336  -1.910 -24.771  1.00  0.00           C  
ATOM   2438  CD2 LEU A 320      15.318  -3.393 -24.752  1.00  0.00           C  
ATOM   2439  N   PRO A 321      17.259  -1.744 -28.764  1.00  0.00           N  
ATOM   2440  CA  PRO A 321      17.288  -1.462 -30.188  1.00  0.00           C  
ATOM   2441  C   PRO A 321      15.994  -0.751 -30.603  1.00  0.00           C  
ATOM   2442  O   PRO A 321      14.906  -1.311 -30.480  1.00  0.00           O  
ATOM   2443  CB  PRO A 321      17.459  -2.819 -30.882  1.00  0.00           C  
ATOM   2444  CG  PRO A 321      17.976  -3.743 -29.774  1.00  0.00           C  
ATOM   2445  CD  PRO A 321      17.370  -3.161 -28.506  1.00  0.00           C  
ATOM   2446  N   LYS A 322      16.111   0.485 -31.116  1.00  0.00           N  
ATOM   2447  CA  LYS A 322      14.977   1.236 -31.636  1.00  0.00           C  
ATOM   2448  C   LYS A 322      14.811   0.934 -33.129  1.00  0.00           C  
ATOM   2449  O   LYS A 322      15.393   1.617 -33.973  1.00  0.00           O  
ATOM   2450  CB  LYS A 322      15.102   2.746 -31.313  1.00  0.00           C  
ATOM   2451  CG  LYS A 322      13.795   3.486 -31.674  1.00  0.00           C  
ATOM   2452  CD  LYS A 322      13.717   4.956 -31.243  1.00  0.00           C  
ATOM   2453  CE  LYS A 322      12.322   5.458 -31.644  1.00  0.00           C  
ATOM   2454  NZ  LYS A 322      11.944   6.818 -31.158  1.00  0.00           N  
ATOM   2455  N   ASN A 323      14.004  -0.070 -33.432  1.00  0.00           N  
ATOM   2456  CA  ASN A 323      13.712  -0.482 -34.807  1.00  0.00           C  
ATOM   2457  C   ASN A 323      12.401   0.110 -35.356  1.00  0.00           C  
ATOM   2458  O   ASN A 323      12.139   0.021 -36.548  1.00  0.00           O  
ATOM   2459  CB  ASN A 323      13.697  -2.018 -34.864  1.00  0.00           C  
ATOM   2460  CG  ASN A 323      15.050  -2.643 -34.547  1.00  0.00           C  
ATOM   2461  OD1 ASN A 323      16.098  -2.037 -34.610  1.00  0.00           O  
ATOM   2462  ND2 ASN A 323      15.054  -3.915 -34.194  1.00  0.00           N  
ATOM   2463  N   GLY A 324      11.597   0.714 -34.483  1.00  0.00           N  
ATOM   2464  CA  GLY A 324      10.306   1.304 -34.811  1.00  0.00           C  
ATOM   2465  C   GLY A 324       9.933   2.423 -33.838  1.00  0.00           C  
ATOM   2466  O   GLY A 324      10.802   3.013 -33.184  1.00  0.00           O  
ATOM   2467  N   ARG A 325       8.631   2.717 -33.747  1.00  0.00           N  
ATOM   2468  CA  ARG A 325       8.079   3.715 -32.826  1.00  0.00           C  
ATOM   2469  C   ARG A 325       7.893   3.119 -31.430  1.00  0.00           C  
ATOM   2470  O   ARG A 325       7.739   1.912 -31.272  1.00  0.00           O  
ATOM   2471  CB  ARG A 325       6.756   4.256 -33.366  1.00  0.00           C  
ATOM   2472  CG  ARG A 325       6.902   4.934 -34.737  1.00  0.00           C  
ATOM   2473  CD  ARG A 325       5.538   5.362 -35.278  1.00  0.00           C  
ATOM   2474  NE  ARG A 325       4.676   4.191 -35.523  1.00  0.00           N  
ATOM   2475  CZ  ARG A 325       3.367   4.118 -35.367  1.00  0.00           C  
ATOM   2476  NH1 ARG A 325       2.637   5.168 -35.094  1.00  0.00           N  
ATOM   2477  NH2 ARG A 325       2.778   2.967 -35.470  1.00  0.00           N  
ATOM   2478  N   VAL A 326       7.836   3.993 -30.450  1.00  0.00           N  
ATOM   2479  CA  VAL A 326       7.392   3.655 -29.097  1.00  0.00           C  
ATOM   2480  C   VAL A 326       6.019   4.270 -28.867  1.00  0.00           C  
ATOM   2481  O   VAL A 326       5.876   5.488 -28.835  1.00  0.00           O  
ATOM   2482  CB  VAL A 326       8.407   4.092 -28.027  1.00  0.00           C  
ATOM   2483  CG1 VAL A 326       7.903   3.746 -26.628  1.00  0.00           C  
ATOM   2484  CG2 VAL A 326       9.757   3.404 -28.238  1.00  0.00           C  
ATOM   2485  N   LEU A 327       5.008   3.427 -28.724  1.00  0.00           N  
ATOM   2486  CA  LEU A 327       3.633   3.796 -28.432  1.00  0.00           C  
ATOM   2487  C   LEU A 327       3.402   3.594 -26.937  1.00  0.00           C  
ATOM   2488  O   LEU A 327       3.516   2.475 -26.446  1.00  0.00           O  
ATOM   2489  CB  LEU A 327       2.663   2.940 -29.269  1.00  0.00           C  
ATOM   2490  CG  LEU A 327       2.655   3.217 -30.796  1.00  0.00           C  
ATOM   2491  CD1 LEU A 327       3.890   2.674 -31.519  1.00  0.00           C  
ATOM   2492  CD2 LEU A 327       1.444   2.542 -31.426  1.00  0.00           C  
ATOM   2493  N   ALA A 328       3.099   4.658 -26.179  1.00  0.00           N  
ATOM   2494  CA  ALA A 328       2.886   4.569 -24.742  1.00  0.00           C  
ATOM   2495  C   ALA A 328       1.398   4.593 -24.383  1.00  0.00           C  
ATOM   2496  O   ALA A 328       0.709   5.582 -24.616  1.00  0.00           O  
ATOM   2497  CB  ALA A 328       3.669   5.666 -24.021  1.00  0.00           C  
ATOM   2498  N   VAL A 329       0.935   3.526 -23.753  1.00  0.00           N  
ATOM   2499  CA  VAL A 329      -0.346   3.478 -23.050  1.00  0.00           C  
ATOM   2500  C   VAL A 329      -0.098   3.945 -21.624  1.00  0.00           C  
ATOM   2501  O   VAL A 329       0.644   3.299 -20.882  1.00  0.00           O  
ATOM   2502  CB  VAL A 329      -0.951   2.064 -23.064  1.00  0.00           C  
ATOM   2503  CG1 VAL A 329      -2.280   2.016 -22.306  1.00  0.00           C  
ATOM   2504  CG2 VAL A 329      -1.193   1.584 -24.499  1.00  0.00           C  
ATOM   2505  N   ILE A 330      -0.698   5.064 -21.237  1.00  0.00           N  
ATOM   2506  CA  ILE A 330      -0.429   5.696 -19.950  1.00  0.00           C  
ATOM   2507  C   ILE A 330      -1.703   6.105 -19.228  1.00  0.00           C  
ATOM   2508  O   ILE A 330      -2.627   6.666 -19.807  1.00  0.00           O  
ATOM   2509  CB  ILE A 330       0.595   6.839 -20.108  1.00  0.00           C  
ATOM   2510  CG1 ILE A 330       1.081   7.319 -18.729  1.00  0.00           C  
ATOM   2511  CG2 ILE A 330       0.041   8.009 -20.951  1.00  0.00           C  
ATOM   2512  CD1 ILE A 330       2.415   8.060 -18.778  1.00  0.00           C  
ATOM   2513  N   GLY A 331      -1.727   5.831 -17.932  1.00  0.00           N  
ATOM   2514  CA  GLY A 331      -2.653   6.378 -16.962  1.00  0.00           C  
ATOM   2515  C   GLY A 331      -1.886   6.623 -15.668  1.00  0.00           C  
ATOM   2516  O   GLY A 331      -1.008   5.836 -15.313  1.00  0.00           O  
ATOM   2517  N   MET A 332      -2.189   7.724 -14.975  1.00  0.00           N  
ATOM   2518  CA  MET A 332      -1.506   8.104 -13.737  1.00  0.00           C  
ATOM   2519  C   MET A 332      -2.499   8.511 -12.650  1.00  0.00           C  
ATOM   2520  O   MET A 332      -3.642   8.866 -12.928  1.00  0.00           O  
ATOM   2521  CB  MET A 332      -0.488   9.226 -14.000  1.00  0.00           C  
ATOM   2522  CG  MET A 332       0.668   8.768 -14.893  1.00  0.00           C  
ATOM   2523  SD  MET A 332       2.062   9.929 -15.024  1.00  0.00           S  
ATOM   2524  CE  MET A 332       2.712   9.850 -13.331  1.00  0.00           C  
ATOM   2525  N   LEU A 333      -2.039   8.486 -11.410  1.00  0.00           N  
ATOM   2526  CA  LEU A 333      -2.766   9.066 -10.292  1.00  0.00           C  
ATOM   2527  C   LEU A 333      -2.450  10.564 -10.194  1.00  0.00           C  
ATOM   2528  O   LEU A 333      -1.314  10.967 -10.420  1.00  0.00           O  
ATOM   2529  CB  LEU A 333      -2.434   8.315  -8.998  1.00  0.00           C  
ATOM   2530  CG  LEU A 333      -2.746   6.806  -9.031  1.00  0.00           C  
ATOM   2531  CD1 LEU A 333      -2.340   6.187  -7.696  1.00  0.00           C  
ATOM   2532  CD2 LEU A 333      -4.225   6.516  -9.266  1.00  0.00           C  
ATOM   2533  N   HIS A 334      -3.453  11.391  -9.856  1.00  0.00           N  
ATOM   2534  CA  HIS A 334      -3.314  12.856  -9.843  1.00  0.00           C  
ATOM   2535  C   HIS A 334      -2.395  13.385  -8.727  1.00  0.00           C  
ATOM   2536  O   HIS A 334      -1.899  14.496  -8.832  1.00  0.00           O  
ATOM   2537  CB  HIS A 334      -4.707  13.501  -9.749  1.00  0.00           C  
ATOM   2538  CG  HIS A 334      -5.366  13.350  -8.399  1.00  0.00           C  
ATOM   2539  ND1 HIS A 334      -4.918  13.847  -7.186  1.00  0.00           N  
ATOM   2540  CD2 HIS A 334      -6.537  12.675  -8.141  1.00  0.00           C  
ATOM   2541  CE1 HIS A 334      -5.776  13.467  -6.229  1.00  0.00           C  
ATOM   2542  NE2 HIS A 334      -6.780  12.767  -6.774  1.00  0.00           N  
ATOM   2543  N   ASP A 335      -2.184  12.591  -7.677  1.00  0.00           N  
ATOM   2544  CA  ASP A 335      -1.312  12.929  -6.549  1.00  0.00           C  
ATOM   2545  C   ASP A 335       0.169  12.615  -6.818  1.00  0.00           C  
ATOM   2546  O   ASP A 335       1.028  12.844  -5.970  1.00  0.00           O  
ATOM   2547  CB  ASP A 335      -1.835  12.227  -5.282  1.00  0.00           C  
ATOM   2548  CG  ASP A 335      -1.748  10.699  -5.341  1.00  0.00           C  
ATOM   2549  OD1 ASP A 335      -2.082  10.097  -6.391  1.00  0.00           O  
ATOM   2550  OD2 ASP A 335      -1.404  10.072  -4.330  1.00  0.00           O  
ATOM   2551  N   LYS A 336       0.478  12.120  -8.021  1.00  0.00           N  
ATOM   2552  CA  LYS A 336       1.848  11.915  -8.488  1.00  0.00           C  
ATOM   2553  C   LYS A 336       2.342  13.131  -9.272  1.00  0.00           C  
ATOM   2554  O   LYS A 336       1.556  13.889  -9.830  1.00  0.00           O  
ATOM   2555  CB  LYS A 336       1.934  10.628  -9.337  1.00  0.00           C  
ATOM   2556  CG  LYS A 336       1.462   9.359  -8.591  1.00  0.00           C  
ATOM   2557  CD  LYS A 336       2.265   9.096  -7.315  1.00  0.00           C  
ATOM   2558  CE  LYS A 336       1.847   7.776  -6.673  1.00  0.00           C  
ATOM   2559  NZ  LYS A 336       2.722   7.454  -5.524  1.00  0.00           N  
ATOM   2560  N   ASP A 337       3.656  13.274  -9.369  1.00  0.00           N  
ATOM   2561  CA  ASP A 337       4.273  14.264 -10.251  1.00  0.00           C  
ATOM   2562  C   ASP A 337       4.132  13.827 -11.721  1.00  0.00           C  
ATOM   2563  O   ASP A 337       5.039  13.241 -12.327  1.00  0.00           O  
ATOM   2564  CB  ASP A 337       5.725  14.534  -9.830  1.00  0.00           C  
ATOM   2565  CG  ASP A 337       6.408  15.614 -10.677  1.00  0.00           C  
ATOM   2566  OD1 ASP A 337       5.763  16.179 -11.598  1.00  0.00           O  
ATOM   2567  OD2 ASP A 337       7.613  15.854 -10.451  1.00  0.00           O  
ATOM   2568  N   ILE A 338       2.969  14.097 -12.280  1.00  0.00           N  
ATOM   2569  CA  ILE A 338       2.646  13.790 -13.674  1.00  0.00           C  
ATOM   2570  C   ILE A 338       3.598  14.543 -14.610  1.00  0.00           C  
ATOM   2571  O   ILE A 338       4.183  13.931 -15.503  1.00  0.00           O  
ATOM   2572  CB  ILE A 338       1.162  14.121 -13.974  1.00  0.00           C  
ATOM   2573  CG1 ILE A 338       0.232  13.219 -13.132  1.00  0.00           C  
ATOM   2574  CG2 ILE A 338       0.864  13.972 -15.472  1.00  0.00           C  
ATOM   2575  CD1 ILE A 338      -1.265  13.570 -13.248  1.00  0.00           C  
ATOM   2576  N   ALA A 339       3.793  15.835 -14.375  1.00  0.00           N  
ATOM   2577  CA  ALA A 339       4.622  16.671 -15.231  1.00  0.00           C  
ATOM   2578  C   ALA A 339       6.073  16.172 -15.288  1.00  0.00           C  
ATOM   2579  O   ALA A 339       6.609  15.952 -16.375  1.00  0.00           O  
ATOM   2580  CB  ALA A 339       4.539  18.122 -14.738  1.00  0.00           C  
ATOM   2581  N   GLY A 340       6.684  15.935 -14.131  1.00  0.00           N  
ATOM   2582  CA  GLY A 340       8.053  15.430 -14.031  1.00  0.00           C  
ATOM   2583  C   GLY A 340       8.211  14.016 -14.590  1.00  0.00           C  
ATOM   2584  O   GLY A 340       9.185  13.719 -15.284  1.00  0.00           O  
ATOM   2585  N   THR A 341       7.224  13.147 -14.368  1.00  0.00           N  
ATOM   2586  CA  THR A 341       7.225  11.775 -14.917  1.00  0.00           C  
ATOM   2587  C   THR A 341       7.156  11.791 -16.443  1.00  0.00           C  
ATOM   2588  O   THR A 341       7.978  11.171 -17.112  1.00  0.00           O  
ATOM   2589  CB  THR A 341       6.060  10.952 -14.331  1.00  0.00           C  
ATOM   2590  OG1 THR A 341       6.178  10.889 -12.931  1.00  0.00           O  
ATOM   2591  CG2 THR A 341       6.046   9.511 -14.830  1.00  0.00           C  
ATOM   2592  N   LEU A 342       6.221  12.558 -17.007  1.00  0.00           N  
ATOM   2593  CA  LEU A 342       6.052  12.664 -18.457  1.00  0.00           C  
ATOM   2594  C   LEU A 342       7.233  13.364 -19.134  1.00  0.00           C  
ATOM   2595  O   LEU A 342       7.591  12.998 -20.249  1.00  0.00           O  
ATOM   2596  CB  LEU A 342       4.727  13.383 -18.766  1.00  0.00           C  
ATOM   2597  CG  LEU A 342       3.464  12.593 -18.369  1.00  0.00           C  
ATOM   2598  CD1 LEU A 342       2.234  13.429 -18.716  1.00  0.00           C  
ATOM   2599  CD2 LEU A 342       3.357  11.266 -19.101  1.00  0.00           C  
ATOM   2600  N   ALA A 343       7.883  14.321 -18.464  1.00  0.00           N  
ATOM   2601  CA  ALA A 343       9.049  15.021 -19.001  1.00  0.00           C  
ATOM   2602  C   ALA A 343      10.198  14.055 -19.348  1.00  0.00           C  
ATOM   2603  O   ALA A 343      10.831  14.212 -20.402  1.00  0.00           O  
ATOM   2604  CB  ALA A 343       9.497  16.089 -18.006  1.00  0.00           C  
ATOM   2605  N   TRP A 344      10.428  13.027 -18.515  1.00  0.00           N  
ATOM   2606  CA  TRP A 344      11.393  11.979 -18.830  1.00  0.00           C  
ATOM   2607  C   TRP A 344      10.940  11.123 -20.013  1.00  0.00           C  
ATOM   2608  O   TRP A 344      11.665  10.993 -21.008  1.00  0.00           O  
ATOM   2609  CB  TRP A 344      11.644  11.125 -17.582  1.00  0.00           C  
ATOM   2610  CG  TRP A 344      12.599  11.752 -16.612  1.00  0.00           C  
ATOM   2611  CD1 TRP A 344      12.292  12.289 -15.417  1.00  0.00           C  
ATOM   2612  CD2 TRP A 344      14.037  11.924 -16.784  1.00  0.00           C  
ATOM   2613  NE1 TRP A 344      13.438  12.786 -14.821  1.00  0.00           N  
ATOM   2614  CE2 TRP A 344      14.529  12.588 -15.630  1.00  0.00           C  
ATOM   2615  CE3 TRP A 344      14.953  11.591 -17.804  1.00  0.00           C  
ATOM   2616  CZ2 TRP A 344      15.900  12.912 -15.493  1.00  0.00           C  
ATOM   2617  CZ3 TRP A 344      16.312  11.913 -17.660  1.00  0.00           C  
ATOM   2618  CH2 TRP A 344      16.786  12.564 -16.515  1.00  0.00           C  
ATOM   2619  N   LEU A 345       9.733  10.614 -19.965  1.00  0.00           N  
ATOM   2620  CA  LEU A 345       9.208   9.665 -20.956  1.00  0.00           C  
ATOM   2621  C   LEU A 345       9.061  10.267 -22.363  1.00  0.00           C  
ATOM   2622  O   LEU A 345       9.255   9.551 -23.346  1.00  0.00           O  
ATOM   2623  CB  LEU A 345       7.880   9.092 -20.456  1.00  0.00           C  
ATOM   2624  CG  LEU A 345       7.979   8.254 -19.164  1.00  0.00           C  
ATOM   2625  CD1 LEU A 345       6.583   7.801 -18.749  1.00  0.00           C  
ATOM   2626  CD2 LEU A 345       8.855   7.019 -19.343  1.00  0.00           C  
ATOM   2627  N   LYS A 346       8.835  11.575 -22.478  1.00  0.00           N  
ATOM   2628  CA  LYS A 346       8.792  12.294 -23.768  1.00  0.00           C  
ATOM   2629  C   LYS A 346      10.020  12.057 -24.653  1.00  0.00           C  
ATOM   2630  O   LYS A 346       9.922  12.144 -25.870  1.00  0.00           O  
ATOM   2631  CB  LYS A 346       8.682  13.803 -23.517  1.00  0.00           C  
ATOM   2632  CG  LYS A 346       7.243  14.245 -23.258  1.00  0.00           C  
ATOM   2633  CD  LYS A 346       7.230  15.732 -22.890  1.00  0.00           C  
ATOM   2634  CE  LYS A 346       5.795  16.155 -22.605  1.00  0.00           C  
ATOM   2635  NZ  LYS A 346       5.695  17.605 -22.335  1.00  0.00           N  
ATOM   2636  N   SER A 347      11.173  11.786 -24.065  1.00  0.00           N  
ATOM   2637  CA  SER A 347      12.403  11.571 -24.821  1.00  0.00           C  
ATOM   2638  C   SER A 347      12.499  10.194 -25.499  1.00  0.00           C  
ATOM   2639  O   SER A 347      13.413   9.981 -26.297  1.00  0.00           O  
ATOM   2640  CB  SER A 347      13.618  11.824 -23.926  1.00  0.00           C  
ATOM   2641  OG  SER A 347      13.819  10.803 -22.979  1.00  0.00           O  
ATOM   2642  N   VAL A 348      11.590   9.277 -25.175  1.00  0.00           N  
ATOM   2643  CA  VAL A 348      11.598   7.897 -25.695  1.00  0.00           C  
ATOM   2644  C   VAL A 348      10.266   7.459 -26.302  1.00  0.00           C  
ATOM   2645  O   VAL A 348      10.240   6.443 -26.982  1.00  0.00           O  
ATOM   2646  CB  VAL A 348      12.033   6.879 -24.630  1.00  0.00           C  
ATOM   2647  CG1 VAL A 348      13.500   7.100 -24.249  1.00  0.00           C  
ATOM   2648  CG2 VAL A 348      11.181   6.917 -23.358  1.00  0.00           C  
ATOM   2649  N   VAL A 349       9.184   8.202 -26.074  1.00  0.00           N  
ATOM   2650  CA  VAL A 349       7.853   7.912 -26.606  1.00  0.00           C  
ATOM   2651  C   VAL A 349       7.602   8.749 -27.859  1.00  0.00           C  
ATOM   2652  O   VAL A 349       7.817   9.959 -27.841  1.00  0.00           O  
ATOM   2653  CB  VAL A 349       6.773   8.146 -25.535  1.00  0.00           C  
ATOM   2654  CG1 VAL A 349       5.359   7.945 -26.086  1.00  0.00           C  
ATOM   2655  CG2 VAL A 349       6.972   7.189 -24.357  1.00  0.00           C  
ATOM   2656  N   ASP A 350       7.135   8.105 -28.909  1.00  0.00           N  
ATOM   2657  CA  ASP A 350       6.791   8.751 -30.178  1.00  0.00           C  
ATOM   2658  C   ASP A 350       5.286   9.085 -30.251  1.00  0.00           C  
ATOM   2659  O   ASP A 350       4.915  10.180 -30.682  1.00  0.00           O  
ATOM   2660  CB  ASP A 350       7.231   7.859 -31.350  1.00  0.00           C  
ATOM   2661  CG  ASP A 350       8.737   7.516 -31.357  1.00  0.00           C  
ATOM   2662  OD1 ASP A 350       9.606   8.388 -31.607  1.00  0.00           O  
ATOM   2663  OD2 ASP A 350       9.096   6.338 -31.152  1.00  0.00           O  
ATOM   2664  N   ASP A 351       4.411   8.183 -29.775  1.00  0.00           N  
ATOM   2665  CA  ASP A 351       2.955   8.330 -29.800  1.00  0.00           C  
ATOM   2666  C   ASP A 351       2.342   8.025 -28.426  1.00  0.00           C  
ATOM   2667  O   ASP A 351       2.650   7.008 -27.800  1.00  0.00           O  
ATOM   2668  CB  ASP A 351       2.342   7.417 -30.870  1.00  0.00           C  
ATOM   2669  CG  ASP A 351       2.709   7.796 -32.313  1.00  0.00           C  
ATOM   2670  OD1 ASP A 351       2.267   8.881 -32.760  1.00  0.00           O  
ATOM   2671  OD2 ASP A 351       3.327   6.968 -33.007  1.00  0.00           O  
ATOM   2672  N   TRP A 352       1.420   8.885 -27.959  1.00  0.00           N  
ATOM   2673  CA  TRP A 352       0.787   8.779 -26.649  1.00  0.00           C  
ATOM   2674  C   TRP A 352      -0.668   8.334 -26.752  1.00  0.00           C  
ATOM   2675  O   TRP A 352      -1.474   8.935 -27.470  1.00  0.00           O  
ATOM   2676  CB  TRP A 352       0.885  10.118 -25.922  1.00  0.00           C  
ATOM   2677  CG  TRP A 352       2.276  10.515 -25.553  1.00  0.00           C  
ATOM   2678  CD1 TRP A 352       3.079  11.339 -26.258  1.00  0.00           C  
ATOM   2679  CD2 TRP A 352       3.040  10.099 -24.379  1.00  0.00           C  
ATOM   2680  NE1 TRP A 352       4.291  11.483 -25.599  1.00  0.00           N  
ATOM   2681  CE2 TRP A 352       4.300  10.745 -24.440  1.00  0.00           C  
ATOM   2682  CE3 TRP A 352       2.774   9.259 -23.281  1.00  0.00           C  
ATOM   2683  CZ2 TRP A 352       5.269  10.575 -23.426  1.00  0.00           C  
ATOM   2684  CZ3 TRP A 352       3.736   9.085 -22.276  1.00  0.00           C  
ATOM   2685  CH2 TRP A 352       4.964   9.735 -22.350  1.00  0.00           C  
ATOM   2686  N   TYR A 353      -1.027   7.339 -25.947  1.00  0.00           N  
ATOM   2687  CA  TYR A 353      -2.368   6.792 -25.779  1.00  0.00           C  
ATOM   2688  C   TYR A 353      -2.782   6.981 -24.317  1.00  0.00           C  
ATOM   2689  O   TYR A 353      -2.524   6.130 -23.469  1.00  0.00           O  
ATOM   2690  CB  TYR A 353      -2.389   5.323 -26.212  1.00  0.00           C  
ATOM   2691  CG  TYR A 353      -2.054   5.090 -27.668  1.00  0.00           C  
ATOM   2692  CD1 TYR A 353      -3.067   4.812 -28.604  1.00  0.00           C  
ATOM   2693  CD2 TYR A 353      -0.714   5.161 -28.110  1.00  0.00           C  
ATOM   2694  CE1 TYR A 353      -2.764   4.641 -29.958  1.00  0.00           C  
ATOM   2695  CE2 TYR A 353      -0.401   5.006 -29.467  1.00  0.00           C  
ATOM   2696  CZ  TYR A 353      -1.432   4.754 -30.397  1.00  0.00           C  
ATOM   2697  OH  TYR A 353      -1.124   4.642 -31.717  1.00  0.00           O  
ATOM   2698  N   CYS A 354      -3.359   8.145 -24.021  1.00  0.00           N  
ATOM   2699  CA  CYS A 354      -3.703   8.552 -22.663  1.00  0.00           C  
ATOM   2700  C   CYS A 354      -5.075   8.000 -22.265  1.00  0.00           C  
ATOM   2701  O   CYS A 354      -6.037   8.118 -23.022  1.00  0.00           O  
ATOM   2702  CB  CYS A 354      -3.664  10.079 -22.549  1.00  0.00           C  
ATOM   2703  SG  CYS A 354      -1.991  10.686 -22.936  1.00  0.00           S  
ATOM   2704  N   ALA A 355      -5.157   7.455 -21.056  1.00  0.00           N  
ATOM   2705  CA  ALA A 355      -6.393   6.946 -20.483  1.00  0.00           C  
ATOM   2706  C   ALA A 355      -6.591   7.464 -19.056  1.00  0.00           C  
ATOM   2707  O   ALA A 355      -5.600   7.680 -18.344  1.00  0.00           O  
ATOM   2708  CB  ALA A 355      -6.361   5.423 -20.532  1.00  0.00           C  
ATOM   2709  N   PRO A 356      -7.841   7.638 -18.613  1.00  0.00           N  
ATOM   2710  CA  PRO A 356      -8.124   7.929 -17.224  1.00  0.00           C  
ATOM   2711  C   PRO A 356      -7.816   6.700 -16.358  1.00  0.00           C  
ATOM   2712  O   PRO A 356      -7.925   5.550 -16.799  1.00  0.00           O  
ATOM   2713  CB  PRO A 356      -9.605   8.309 -17.180  1.00  0.00           C  
ATOM   2714  CG  PRO A 356     -10.208   7.479 -18.311  1.00  0.00           C  
ATOM   2715  CD  PRO A 356      -9.085   7.435 -19.348  1.00  0.00           C  
ATOM   2716  N   LEU A 357      -7.474   6.956 -15.103  1.00  0.00           N  
ATOM   2717  CA  LEU A 357      -7.548   5.933 -14.075  1.00  0.00           C  
ATOM   2718  C   LEU A 357      -8.824   6.114 -13.262  1.00  0.00           C  
ATOM   2719  O   LEU A 357      -9.276   7.224 -13.004  1.00  0.00           O  
ATOM   2720  CB  LEU A 357      -6.291   5.920 -13.195  1.00  0.00           C  
ATOM   2721  CG  LEU A 357      -5.031   5.404 -13.908  1.00  0.00           C  
ATOM   2722  CD1 LEU A 357      -3.878   5.361 -12.909  1.00  0.00           C  
ATOM   2723  CD2 LEU A 357      -5.199   3.994 -14.485  1.00  0.00           C  
ATOM   2724  N   GLU A 358      -9.403   4.993 -12.861  1.00  0.00           N  
ATOM   2725  CA  GLU A 358     -10.612   4.949 -12.069  1.00  0.00           C  
ATOM   2726  C   GLU A 358     -10.353   5.409 -10.628  1.00  0.00           C  
ATOM   2727  O   GLU A 358      -9.245   5.320 -10.102  1.00  0.00           O  
ATOM   2728  CB  GLU A 358     -11.172   3.522 -12.083  1.00  0.00           C  
ATOM   2729  CG  GLU A 358     -11.558   3.026 -13.486  1.00  0.00           C  
ATOM   2730  CD  GLU A 358     -11.768   1.506 -13.549  1.00  0.00           C  
ATOM   2731  OE1 GLU A 358     -12.001   1.007 -14.666  1.00  0.00           O  
ATOM   2732  OE2 GLU A 358     -11.632   0.836 -12.501  1.00  0.00           O  
ATOM   2733  N   GLY A 359     -11.429   5.839  -9.983  1.00  0.00           N  
ATOM   2734  CA  GLY A 359     -11.372   6.265  -8.598  1.00  0.00           C  
ATOM   2735  C   GLY A 359     -10.977   7.728  -8.420  1.00  0.00           C  
ATOM   2736  O   GLY A 359     -10.570   8.414  -9.355  1.00  0.00           O  
ATOM   2737  N   PRO A 360     -11.081   8.209  -7.178  1.00  0.00           N  
ATOM   2738  CA  PRO A 360     -10.874   9.616  -6.871  1.00  0.00           C  
ATOM   2739  C   PRO A 360      -9.440  10.081  -7.077  1.00  0.00           C  
ATOM   2740  O   PRO A 360      -9.226  11.268  -7.329  1.00  0.00           O  
ATOM   2741  CB  PRO A 360     -11.287   9.746  -5.401  1.00  0.00           C  
ATOM   2742  CG  PRO A 360     -11.119   8.343  -4.831  1.00  0.00           C  
ATOM   2743  CD  PRO A 360     -11.479   7.460  -6.019  1.00  0.00           C  
ATOM   2744  N   ARG A 361      -8.466   9.192  -7.012  1.00  0.00           N  
ATOM   2745  CA  ARG A 361      -7.050   9.502  -7.239  1.00  0.00           C  
ATOM   2746  C   ARG A 361      -6.655   9.470  -8.707  1.00  0.00           C  
ATOM   2747  O   ARG A 361      -5.552   9.907  -9.034  1.00  0.00           O  
ATOM   2748  CB  ARG A 361      -6.154   8.560  -6.423  1.00  0.00           C  
ATOM   2749  CG  ARG A 361      -6.313   8.775  -4.910  1.00  0.00           C  
ATOM   2750  CD  ARG A 361      -5.446   7.796  -4.130  1.00  0.00           C  
ATOM   2751  NE  ARG A 361      -4.004   8.036  -4.294  1.00  0.00           N  
ATOM   2752  CZ  ARG A 361      -3.043   7.146  -4.116  1.00  0.00           C  
ATOM   2753  NH1 ARG A 361      -3.296   5.927  -3.777  1.00  0.00           N  
ATOM   2754  NH2 ARG A 361      -1.804   7.477  -4.266  1.00  0.00           N  
ATOM   2755  N   GLY A 362      -7.481   8.939  -9.576  1.00  0.00           N  
ATOM   2756  CA  GLY A 362      -7.169   8.843 -10.991  1.00  0.00           C  
ATOM   2757  C   GLY A 362      -7.094  10.218 -11.655  1.00  0.00           C  
ATOM   2758  O   GLY A 362      -8.007  11.025 -11.512  1.00  0.00           O  
ATOM   2759  N   ALA A 363      -6.026  10.466 -12.411  1.00  0.00           N  
ATOM   2760  CA  ALA A 363      -5.991  11.581 -13.346  1.00  0.00           C  
ATOM   2761  C   ALA A 363      -6.839  11.246 -14.582  1.00  0.00           C  
ATOM   2762  O   ALA A 363      -6.955  10.080 -14.972  1.00  0.00           O  
ATOM   2763  CB  ALA A 363      -4.544  11.902 -13.711  1.00  0.00           C  
ATOM   2764  N   THR A 364      -7.410  12.277 -15.219  1.00  0.00           N  
ATOM   2765  CA  THR A 364      -8.098  12.109 -16.492  1.00  0.00           C  
ATOM   2766  C   THR A 364      -7.089  12.024 -17.644  1.00  0.00           C  
ATOM   2767  O   THR A 364      -5.930  12.407 -17.512  1.00  0.00           O  
ATOM   2768  CB  THR A 364      -9.141  13.210 -16.764  1.00  0.00           C  
ATOM   2769  OG1 THR A 364      -8.546  14.396 -17.200  1.00  0.00           O  
ATOM   2770  CG2 THR A 364     -10.026  13.510 -15.553  1.00  0.00           C  
ATOM   2771  N   ALA A 365      -7.527  11.531 -18.786  1.00  0.00           N  
ATOM   2772  CA  ALA A 365      -6.690  11.511 -19.979  1.00  0.00           C  
ATOM   2773  C   ALA A 365      -6.298  12.927 -20.423  1.00  0.00           C  
ATOM   2774  O   ALA A 365      -5.159  13.155 -20.830  1.00  0.00           O  
ATOM   2775  CB  ALA A 365      -7.439  10.751 -21.076  1.00  0.00           C  
ATOM   2776  N   GLU A 366      -7.204  13.902 -20.259  1.00  0.00           N  
ATOM   2777  CA  GLU A 366      -6.980  15.307 -20.566  1.00  0.00           C  
ATOM   2778  C   GLU A 366      -5.888  15.911 -19.687  1.00  0.00           C  
ATOM   2779  O   GLU A 366      -5.017  16.605 -20.193  1.00  0.00           O  
ATOM   2780  CB  GLU A 366      -8.273  16.127 -20.406  1.00  0.00           C  
ATOM   2781  CG  GLU A 366      -9.399  15.756 -21.393  1.00  0.00           C  
ATOM   2782  CD  GLU A 366      -9.948  14.336 -21.184  1.00  0.00           C  
ATOM   2783  OE1 GLU A 366     -10.260  13.688 -22.204  1.00  0.00           O  
ATOM   2784  OE2 GLU A 366      -9.967  13.873 -20.018  1.00  0.00           O  
ATOM   2785  N   GLN A 367      -5.862  15.586 -18.389  1.00  0.00           N  
ATOM   2786  CA  GLN A 367      -4.798  16.033 -17.485  1.00  0.00           C  
ATOM   2787  C   GLN A 367      -3.416  15.524 -17.925  1.00  0.00           C  
ATOM   2788  O   GLN A 367      -2.421  16.242 -17.807  1.00  0.00           O  
ATOM   2789  CB  GLN A 367      -5.090  15.549 -16.058  1.00  0.00           C  
ATOM   2790  CG  GLN A 367      -6.206  16.355 -15.387  1.00  0.00           C  
ATOM   2791  CD  GLN A 367      -6.597  15.776 -14.020  1.00  0.00           C  
ATOM   2792  OE1 GLN A 367      -6.545  14.591 -13.760  1.00  0.00           O  
ATOM   2793  NE2 GLN A 367      -7.004  16.607 -13.091  1.00  0.00           N  
ATOM   2794  N   LEU A 368      -3.330  14.322 -18.466  1.00  0.00           N  
ATOM   2795  CA  LEU A 368      -2.082  13.812 -19.024  1.00  0.00           C  
ATOM   2796  C   LEU A 368      -1.718  14.557 -20.323  1.00  0.00           C  
ATOM   2797  O   LEU A 368      -0.570  14.958 -20.498  1.00  0.00           O  
ATOM   2798  CB  LEU A 368      -2.185  12.294 -19.266  1.00  0.00           C  
ATOM   2799  CG  LEU A 368      -2.507  11.448 -18.015  1.00  0.00           C  
ATOM   2800  CD1 LEU A 368      -2.604   9.976 -18.406  1.00  0.00           C  
ATOM   2801  CD2 LEU A 368      -1.441  11.582 -16.932  1.00  0.00           C  
ATOM   2802  N   LEU A 369      -2.693  14.766 -21.192  1.00  0.00           N  
ATOM   2803  CA  LEU A 369      -2.497  15.454 -22.468  1.00  0.00           C  
ATOM   2804  C   LEU A 369      -2.045  16.904 -22.311  1.00  0.00           C  
ATOM   2805  O   LEU A 369      -1.203  17.343 -23.094  1.00  0.00           O  
ATOM   2806  CB  LEU A 369      -3.798  15.388 -23.291  1.00  0.00           C  
ATOM   2807  CG  LEU A 369      -4.060  14.023 -23.935  1.00  0.00           C  
ATOM   2808  CD1 LEU A 369      -5.469  14.005 -24.516  1.00  0.00           C  
ATOM   2809  CD2 LEU A 369      -3.081  13.742 -25.077  1.00  0.00           C  
ATOM   2810  N   GLU A 370      -2.511  17.624 -21.286  1.00  0.00           N  
ATOM   2811  CA  GLU A 370      -2.061  18.983 -20.980  1.00  0.00           C  
ATOM   2812  C   GLU A 370      -0.538  19.075 -20.817  1.00  0.00           C  
ATOM   2813  O   GLU A 370       0.095  20.030 -21.267  1.00  0.00           O  
ATOM   2814  CB  GLU A 370      -2.725  19.486 -19.685  1.00  0.00           C  
ATOM   2815  CG  GLU A 370      -4.161  19.961 -19.906  1.00  0.00           C  
ATOM   2816  CD  GLU A 370      -4.825  20.502 -18.622  1.00  0.00           C  
ATOM   2817  OE1 GLU A 370      -5.949  21.040 -18.756  1.00  0.00           O  
ATOM   2818  OE2 GLU A 370      -4.209  20.412 -17.537  1.00  0.00           O  
ATOM   2819  N   HIS A 371       0.075  18.046 -20.237  1.00  0.00           N  
ATOM   2820  CA  HIS A 371       1.526  17.998 -20.079  1.00  0.00           C  
ATOM   2821  C   HIS A 371       2.253  17.531 -21.342  1.00  0.00           C  
ATOM   2822  O   HIS A 371       3.442  17.825 -21.509  1.00  0.00           O  
ATOM   2823  CB  HIS A 371       1.876  17.097 -18.895  1.00  0.00           C  
ATOM   2824  CG  HIS A 371       1.375  17.645 -17.592  1.00  0.00           C  
ATOM   2825  ND1 HIS A 371       1.750  18.837 -17.000  1.00  0.00           N  
ATOM   2826  CD2 HIS A 371       0.436  17.074 -16.780  1.00  0.00           C  
ATOM   2827  CE1 HIS A 371       1.051  18.973 -15.859  1.00  0.00           C  
ATOM   2828  NE2 HIS A 371       0.252  17.918 -15.681  1.00  0.00           N  
ATOM   2829  N   LEU A 372       1.579  16.804 -22.220  1.00  0.00           N  
ATOM   2830  CA  LEU A 372       2.189  16.206 -23.411  1.00  0.00           C  
ATOM   2831  C   LEU A 372       2.157  17.134 -24.626  1.00  0.00           C  
ATOM   2832  O   LEU A 372       3.122  17.164 -25.391  1.00  0.00           O  
ATOM   2833  CB  LEU A 372       1.502  14.863 -23.697  1.00  0.00           C  
ATOM   2834  CG  LEU A 372       1.802  13.801 -22.626  1.00  0.00           C  
ATOM   2835  CD1 LEU A 372       0.938  12.561 -22.872  1.00  0.00           C  
ATOM   2836  CD2 LEU A 372       3.278  13.377 -22.630  1.00  0.00           C  
ATOM   2837  N   GLY A 373       1.092  17.895 -24.782  1.00  0.00           N  
ATOM   2838  CA  GLY A 373       0.843  18.776 -25.932  1.00  0.00           C  
ATOM   2839  C   GLY A 373       0.379  18.037 -27.198  1.00  0.00           C  
ATOM   2840  O   GLY A 373      -0.140  18.674 -28.106  1.00  0.00           O  
ATOM   2841  N   ASN A 374       0.549  16.715 -27.242  1.00  0.00           N  
ATOM   2842  CA  ASN A 374       0.038  15.855 -28.295  1.00  0.00           C  
ATOM   2843  C   ASN A 374      -0.294  14.466 -27.741  1.00  0.00           C  
ATOM   2844  O   ASN A 374       0.178  14.082 -26.682  1.00  0.00           O  
ATOM   2845  CB  ASN A 374       1.053  15.803 -29.463  1.00  0.00           C  
ATOM   2846  CG  ASN A 374       2.392  15.150 -29.114  1.00  0.00           C  
ATOM   2847  OD1 ASN A 374       2.681  14.761 -28.009  1.00  0.00           O  
ATOM   2848  ND2 ASN A 374       3.268  15.002 -30.081  1.00  0.00           N  
ATOM   2849  N   GLY A 375      -1.112  13.716 -28.472  1.00  0.00           N  
ATOM   2850  CA  GLY A 375      -1.539  12.392 -28.066  1.00  0.00           C  
ATOM   2851  C   GLY A 375      -3.019  12.161 -28.347  1.00  0.00           C  
ATOM   2852  O   GLY A 375      -3.721  13.041 -28.848  1.00  0.00           O  
ATOM   2853  N   LYS A 376      -3.483  10.958 -28.020  1.00  0.00           N  
ATOM   2854  CA  LYS A 376      -4.881  10.564 -28.130  1.00  0.00           C  
ATOM   2855  C   LYS A 376      -5.452  10.339 -26.731  1.00  0.00           C  
ATOM   2856  O   LYS A 376      -4.782   9.732 -25.898  1.00  0.00           O  
ATOM   2857  CB  LYS A 376      -5.017   9.307 -29.005  1.00  0.00           C  
ATOM   2858  CG  LYS A 376      -4.540   9.496 -30.459  1.00  0.00           C  
ATOM   2859  CD  LYS A 376      -4.606   8.153 -31.222  1.00  0.00           C  
ATOM   2860  CE  LYS A 376      -4.041   8.252 -32.633  1.00  0.00           C  
ATOM   2861  NZ  LYS A 376      -3.932   6.898 -33.270  1.00  0.00           N  
ATOM   2862  N   SER A 377      -6.672  10.814 -26.500  1.00  0.00           N  
ATOM   2863  CA  SER A 377      -7.450  10.527 -25.294  1.00  0.00           C  
ATOM   2864  C   SER A 377      -8.383   9.335 -25.538  1.00  0.00           C  
ATOM   2865  O   SER A 377      -8.956   9.214 -26.623  1.00  0.00           O  
ATOM   2866  CB  SER A 377      -8.247  11.768 -24.860  1.00  0.00           C  
ATOM   2867  OG  SER A 377      -8.961  11.465 -23.673  1.00  0.00           O  
ATOM   2868  N   PHE A 378      -8.524   8.483 -24.540  1.00  0.00           N  
ATOM   2869  CA  PHE A 378      -9.419   7.326 -24.537  1.00  0.00           C  
ATOM   2870  C   PHE A 378     -10.236   7.300 -23.244  1.00  0.00           C  
ATOM   2871  O   PHE A 378      -9.801   7.834 -22.224  1.00  0.00           O  
ATOM   2872  CB  PHE A 378      -8.602   6.035 -24.684  1.00  0.00           C  
ATOM   2873  CG  PHE A 378      -7.843   5.944 -25.984  1.00  0.00           C  
ATOM   2874  CD1 PHE A 378      -8.452   5.401 -27.131  1.00  0.00           C  
ATOM   2875  CD2 PHE A 378      -6.536   6.455 -26.078  1.00  0.00           C  
ATOM   2876  CE1 PHE A 378      -7.766   5.365 -28.348  1.00  0.00           C  
ATOM   2877  CE2 PHE A 378      -5.847   6.426 -27.297  1.00  0.00           C  
ATOM   2878  CZ  PHE A 378      -6.465   5.889 -28.440  1.00  0.00           C  
ATOM   2879  N   ASP A 379     -11.385   6.628 -23.257  1.00  0.00           N  
ATOM   2880  CA  ASP A 379     -12.268   6.531 -22.088  1.00  0.00           C  
ATOM   2881  C   ASP A 379     -11.778   5.511 -21.050  1.00  0.00           C  
ATOM   2882  O   ASP A 379     -12.247   5.491 -19.912  1.00  0.00           O  
ATOM   2883  CB  ASP A 379     -13.687   6.154 -22.535  1.00  0.00           C  
ATOM   2884  CG  ASP A 379     -14.312   7.125 -23.533  1.00  0.00           C  
ATOM   2885  OD1 ASP A 379     -14.017   8.339 -23.443  1.00  0.00           O  
ATOM   2886  OD2 ASP A 379     -15.079   6.632 -24.386  1.00  0.00           O  
ATOM   2887  N   SER A 380     -10.858   4.624 -21.428  1.00  0.00           N  
ATOM   2888  CA  SER A 380     -10.310   3.614 -20.529  1.00  0.00           C  
ATOM   2889  C   SER A 380      -8.924   3.133 -20.966  1.00  0.00           C  
ATOM   2890  O   SER A 380      -8.573   3.181 -22.152  1.00  0.00           O  
ATOM   2891  CB  SER A 380     -11.260   2.417 -20.429  1.00  0.00           C  
ATOM   2892  OG  SER A 380     -11.346   1.724 -21.661  1.00  0.00           O  
ATOM   2893  N   VAL A 381      -8.170   2.572 -20.015  1.00  0.00           N  
ATOM   2894  CA  VAL A 381      -6.882   1.923 -20.308  1.00  0.00           C  
ATOM   2895  C   VAL A 381      -7.051   0.780 -21.311  1.00  0.00           C  
ATOM   2896  O   VAL A 381      -6.217   0.621 -22.196  1.00  0.00           O  
ATOM   2897  CB  VAL A 381      -6.223   1.406 -19.018  1.00  0.00           C  
ATOM   2898  CG1 VAL A 381      -4.931   0.630 -19.294  1.00  0.00           C  
ATOM   2899  CG2 VAL A 381      -5.867   2.560 -18.076  1.00  0.00           C  
ATOM   2900  N   ALA A 382      -8.135   0.013 -21.221  1.00  0.00           N  
ATOM   2901  CA  ALA A 382      -8.412  -1.070 -22.159  1.00  0.00           C  
ATOM   2902  C   ALA A 382      -8.566  -0.561 -23.601  1.00  0.00           C  
ATOM   2903  O   ALA A 382      -7.993  -1.141 -24.521  1.00  0.00           O  
ATOM   2904  CB  ALA A 382      -9.663  -1.828 -21.688  1.00  0.00           C  
ATOM   2905  N   GLN A 383      -9.276   0.553 -23.796  1.00  0.00           N  
ATOM   2906  CA  GLN A 383      -9.431   1.165 -25.121  1.00  0.00           C  
ATOM   2907  C   GLN A 383      -8.114   1.760 -25.640  1.00  0.00           C  
ATOM   2908  O   GLN A 383      -7.783   1.591 -26.812  1.00  0.00           O  
ATOM   2909  CB  GLN A 383     -10.502   2.254 -25.072  1.00  0.00           C  
ATOM   2910  CG  GLN A 383     -11.936   1.725 -24.926  1.00  0.00           C  
ATOM   2911  CD  GLN A 383     -12.928   2.885 -24.800  1.00  0.00           C  
ATOM   2912  OE1 GLN A 383     -12.541   4.032 -24.777  1.00  0.00           O  
ATOM   2913  NE2 GLN A 383     -14.212   2.645 -24.708  1.00  0.00           N  
ATOM   2914  N   ALA A 384      -7.343   2.414 -24.769  1.00  0.00           N  
ATOM   2915  CA  ALA A 384      -6.028   2.933 -25.123  1.00  0.00           C  
ATOM   2916  C   ALA A 384      -5.071   1.809 -25.546  1.00  0.00           C  
ATOM   2917  O   ALA A 384      -4.363   1.932 -26.546  1.00  0.00           O  
ATOM   2918  CB  ALA A 384      -5.479   3.726 -23.931  1.00  0.00           C  
ATOM   2919  N   TRP A 385      -5.092   0.698 -24.807  1.00  0.00           N  
ATOM   2920  CA  TRP A 385      -4.336  -0.509 -25.139  1.00  0.00           C  
ATOM   2921  C   TRP A 385      -4.731  -1.084 -26.493  1.00  0.00           C  
ATOM   2922  O   TRP A 385      -3.869  -1.350 -27.321  1.00  0.00           O  
ATOM   2923  CB  TRP A 385      -4.540  -1.548 -24.035  1.00  0.00           C  
ATOM   2924  CG  TRP A 385      -4.103  -2.929 -24.399  1.00  0.00           C  
ATOM   2925  CD1 TRP A 385      -4.914  -3.961 -24.705  1.00  0.00           C  
ATOM   2926  CD2 TRP A 385      -2.738  -3.428 -24.553  1.00  0.00           C  
ATOM   2927  NE1 TRP A 385      -4.149  -5.076 -25.019  1.00  0.00           N  
ATOM   2928  CE2 TRP A 385      -2.808  -4.783 -24.937  1.00  0.00           C  
ATOM   2929  CE3 TRP A 385      -1.461  -2.843 -24.393  1.00  0.00           C  
ATOM   2930  CZ2 TRP A 385      -1.649  -5.563 -25.154  1.00  0.00           C  
ATOM   2931  CZ3 TRP A 385      -0.303  -3.615 -24.609  1.00  0.00           C  
ATOM   2932  CH2 TRP A 385      -0.399  -4.960 -24.982  1.00  0.00           C  
ATOM   2933  N   ASP A 386      -6.027  -1.236 -26.747  1.00  0.00           N  
ATOM   2934  CA  ASP A 386      -6.513  -1.788 -28.011  1.00  0.00           C  
ATOM   2935  C   ASP A 386      -6.159  -0.908 -29.208  1.00  0.00           C  
ATOM   2936  O   ASP A 386      -5.722  -1.420 -30.243  1.00  0.00           O  
ATOM   2937  CB  ASP A 386      -8.032  -2.003 -27.922  1.00  0.00           C  
ATOM   2938  CG  ASP A 386      -8.396  -3.233 -27.093  1.00  0.00           C  
ATOM   2939  OD1 ASP A 386      -7.542  -4.139 -26.935  1.00  0.00           O  
ATOM   2940  OD2 ASP A 386      -9.568  -3.406 -26.701  1.00  0.00           O  
ATOM   2941  N   ALA A 387      -6.263   0.403 -29.039  1.00  0.00           N  
ATOM   2942  CA  ALA A 387      -5.854   1.353 -30.069  1.00  0.00           C  
ATOM   2943  C   ALA A 387      -4.342   1.307 -30.326  1.00  0.00           C  
ATOM   2944  O   ALA A 387      -3.922   1.231 -31.481  1.00  0.00           O  
ATOM   2945  CB  ALA A 387      -6.321   2.748 -29.648  1.00  0.00           C  
ATOM   2946  N   ALA A 388      -3.520   1.288 -29.269  1.00  0.00           N  
ATOM   2947  CA  ALA A 388      -2.075   1.184 -29.405  1.00  0.00           C  
ATOM   2948  C   ALA A 388      -1.647  -0.116 -30.096  1.00  0.00           C  
ATOM   2949  O   ALA A 388      -0.816  -0.095 -30.998  1.00  0.00           O  
ATOM   2950  CB  ALA A 388      -1.423   1.331 -28.028  1.00  0.00           C  
ATOM   2951  N   MET A 389      -2.262  -1.239 -29.725  1.00  0.00           N  
ATOM   2952  CA  MET A 389      -1.979  -2.540 -30.342  1.00  0.00           C  
ATOM   2953  C   MET A 389      -2.461  -2.617 -31.794  1.00  0.00           C  
ATOM   2954  O   MET A 389      -1.829  -3.298 -32.602  1.00  0.00           O  
ATOM   2955  CB  MET A 389      -2.606  -3.657 -29.507  1.00  0.00           C  
ATOM   2956  CG  MET A 389      -1.870  -3.891 -28.176  1.00  0.00           C  
ATOM   2957  SD  MET A 389      -0.131  -4.435 -28.315  1.00  0.00           S  
ATOM   2958  CE  MET A 389      -0.340  -6.051 -29.105  1.00  0.00           C  
ATOM   2959  N   ALA A 390      -3.537  -1.917 -32.132  1.00  0.00           N  
ATOM   2960  CA  ALA A 390      -4.014  -1.828 -33.509  1.00  0.00           C  
ATOM   2961  C   ALA A 390      -3.106  -0.964 -34.396  1.00  0.00           C  
ATOM   2962  O   ALA A 390      -2.916  -1.278 -35.571  1.00  0.00           O  
ATOM   2963  CB  ALA A 390      -5.455  -1.305 -33.489  1.00  0.00           C  
ATOM   2964  N   ASP A 391      -2.536   0.104 -33.838  1.00  0.00           N  
ATOM   2965  CA  ASP A 391      -1.648   1.025 -34.549  1.00  0.00           C  
ATOM   2966  C   ASP A 391      -0.188   0.519 -34.620  1.00  0.00           C  
ATOM   2967  O   ASP A 391       0.584   0.960 -35.481  1.00  0.00           O  
ATOM   2968  CB  ASP A 391      -1.702   2.419 -33.875  1.00  0.00           C  
ATOM   2969  CG  ASP A 391      -2.996   3.220 -34.099  1.00  0.00           C  
ATOM   2970  OD1 ASP A 391      -3.795   2.862 -34.988  1.00  0.00           O  
ATOM   2971  OD2 ASP A 391      -3.144   4.294 -33.447  1.00  0.00           O  
ATOM   2972  N   ALA A 392       0.196  -0.386 -33.715  1.00  0.00           N  
ATOM   2973  CA  ALA A 392       1.548  -0.908 -33.618  1.00  0.00           C  
ATOM   2974  C   ALA A 392       1.880  -1.858 -34.771  1.00  0.00           C  
ATOM   2975  O   ALA A 392       1.159  -2.811 -35.068  1.00  0.00           O  
ATOM   2976  CB  ALA A 392       1.748  -1.588 -32.262  1.00  0.00           C  
ATOM   2977  N   LYS A 393       3.045  -1.632 -35.364  1.00  0.00           N  
ATOM   2978  CA  LYS A 393       3.653  -2.546 -36.322  1.00  0.00           C  
ATOM   2979  C   LYS A 393       4.565  -3.542 -35.599  1.00  0.00           C  
ATOM   2980  O   LYS A 393       4.913  -3.358 -34.443  1.00  0.00           O  
ATOM   2981  CB  LYS A 393       4.422  -1.749 -37.374  1.00  0.00           C  
ATOM   2982  CG  LYS A 393       3.520  -0.775 -38.132  1.00  0.00           C  
ATOM   2983  CD  LYS A 393       4.382  -0.015 -39.132  1.00  0.00           C  
ATOM   2984  CE  LYS A 393       3.539   1.023 -39.863  1.00  0.00           C  
ATOM   2985  NZ  LYS A 393       4.413   1.819 -40.749  1.00  0.00           N  
ATOM   2986  N   ALA A 394       4.985  -4.575 -36.311  1.00  0.00           N  
ATOM   2987  CA  ALA A 394       5.845  -5.614 -35.739  1.00  0.00           C  
ATOM   2988  C   ALA A 394       7.175  -5.067 -35.179  1.00  0.00           C  
ATOM   2989  O   ALA A 394       7.686  -5.600 -34.195  1.00  0.00           O  
ATOM   2990  CB  ALA A 394       6.090  -6.666 -36.823  1.00  0.00           C  
ATOM   2991  N   GLU A 395       7.722  -4.013 -35.786  1.00  0.00           N  
ATOM   2992  CA  GLU A 395       8.953  -3.350 -35.359  1.00  0.00           C  
ATOM   2993  C   GLU A 395       8.761  -2.331 -34.223  1.00  0.00           C  
ATOM   2994  O   GLU A 395       9.744  -1.859 -33.652  1.00  0.00           O  
ATOM   2995  CB  GLU A 395       9.636  -2.693 -36.579  1.00  0.00           C  
ATOM   2996  CG  GLU A 395       8.879  -1.529 -37.257  1.00  0.00           C  
ATOM   2997  CD  GLU A 395       7.871  -1.933 -38.360  1.00  0.00           C  
ATOM   2998  OE1 GLU A 395       7.548  -1.050 -39.191  1.00  0.00           O  
ATOM   2999  OE2 GLU A 395       7.422  -3.091 -38.394  1.00  0.00           O  
ATOM   3000  N   ASP A 396       7.503  -1.982 -33.886  1.00  0.00           N  
ATOM   3001  CA  ASP A 396       7.189  -1.002 -32.855  1.00  0.00           C  
ATOM   3002  C   ASP A 396       7.284  -1.614 -31.440  1.00  0.00           C  
ATOM   3003  O   ASP A 396       7.357  -2.830 -31.238  1.00  0.00           O  
ATOM   3004  CB  ASP A 396       5.812  -0.358 -33.122  1.00  0.00           C  
ATOM   3005  CG  ASP A 396       5.752   0.585 -34.332  1.00  0.00           C  
ATOM   3006  OD1 ASP A 396       6.794   1.162 -34.719  1.00  0.00           O  
ATOM   3007  OD2 ASP A 396       4.632   0.830 -34.852  1.00  0.00           O  
ATOM   3008  N   THR A 397       7.279  -0.752 -30.447  1.00  0.00           N  
ATOM   3009  CA  THR A 397       7.185  -1.130 -29.035  1.00  0.00           C  
ATOM   3010  C   THR A 397       5.969  -0.470 -28.413  1.00  0.00           C  
ATOM   3011  O   THR A 397       5.817   0.743 -28.493  1.00  0.00           O  
ATOM   3012  CB  THR A 397       8.463  -0.746 -28.275  1.00  0.00           C  
ATOM   3013  OG1 THR A 397       9.569  -1.448 -28.805  1.00  0.00           O  
ATOM   3014  CG2 THR A 397       8.400  -1.090 -26.787  1.00  0.00           C  
ATOM   3015  N   VAL A 398       5.136  -1.249 -27.734  1.00  0.00           N  
ATOM   3016  CA  VAL A 398       4.053  -0.739 -26.894  1.00  0.00           C  
ATOM   3017  C   VAL A 398       4.498  -0.772 -25.440  1.00  0.00           C  
ATOM   3018  O   VAL A 398       4.725  -1.835 -24.870  1.00  0.00           O  
ATOM   3019  CB  VAL A 398       2.734  -1.502 -27.118  1.00  0.00           C  
ATOM   3020  CG1 VAL A 398       1.610  -0.904 -26.274  1.00  0.00           C  
ATOM   3021  CG2 VAL A 398       2.308  -1.436 -28.590  1.00  0.00           C  
ATOM   3022  N   LEU A 399       4.646   0.405 -24.836  1.00  0.00           N  
ATOM   3023  CA  LEU A 399       4.990   0.578 -23.433  1.00  0.00           C  
ATOM   3024  C   LEU A 399       3.728   0.897 -22.634  1.00  0.00           C  
ATOM   3025  O   LEU A 399       3.083   1.901 -22.876  1.00  0.00           O  
ATOM   3026  CB  LEU A 399       6.049   1.696 -23.324  1.00  0.00           C  
ATOM   3027  CG  LEU A 399       6.406   2.082 -21.874  1.00  0.00           C  
ATOM   3028  CD1 LEU A 399       7.067   0.933 -21.121  1.00  0.00           C  
ATOM   3029  CD2 LEU A 399       7.362   3.275 -21.881  1.00  0.00           C  
ATOM   3030  N   VAL A 400       3.396   0.070 -21.650  1.00  0.00           N  
ATOM   3031  CA  VAL A 400       2.313   0.329 -20.700  1.00  0.00           C  
ATOM   3032  C   VAL A 400       2.924   0.790 -19.388  1.00  0.00           C  
ATOM   3033  O   VAL A 400       3.673   0.038 -18.762  1.00  0.00           O  
ATOM   3034  CB  VAL A 400       1.425  -0.906 -20.490  1.00  0.00           C  
ATOM   3035  CG1 VAL A 400       0.241  -0.576 -19.581  1.00  0.00           C  
ATOM   3036  CG2 VAL A 400       0.886  -1.449 -21.824  1.00  0.00           C  
ATOM   3037  N   CYS A 401       2.629   2.019 -18.962  1.00  0.00           N  
ATOM   3038  CA  CYS A 401       3.267   2.627 -17.796  1.00  0.00           C  
ATOM   3039  C   CYS A 401       2.386   3.680 -17.104  1.00  0.00           C  
ATOM   3040  O   CYS A 401       1.226   3.884 -17.468  1.00  0.00           O  
ATOM   3041  CB  CYS A 401       4.635   3.194 -18.229  1.00  0.00           C  
ATOM   3042  SG  CYS A 401       4.432   4.561 -19.417  1.00  0.00           S  
ATOM   3043  N   GLY A 402       2.941   4.337 -16.086  1.00  0.00           N  
ATOM   3044  CA  GLY A 402       2.353   5.466 -15.373  1.00  0.00           C  
ATOM   3045  C   GLY A 402       1.781   5.118 -14.000  1.00  0.00           C  
ATOM   3046  O   GLY A 402       1.799   5.952 -13.095  1.00  0.00           O  
ATOM   3047  N   SER A 403       1.318   3.887 -13.818  1.00  0.00           N  
ATOM   3048  CA  SER A 403       0.824   3.405 -12.530  1.00  0.00           C  
ATOM   3049  C   SER A 403       0.779   1.872 -12.481  1.00  0.00           C  
ATOM   3050  O   SER A 403       0.718   1.212 -13.518  1.00  0.00           O  
ATOM   3051  CB  SER A 403      -0.582   3.977 -12.276  1.00  0.00           C  
ATOM   3052  OG  SER A 403      -1.124   3.502 -11.062  1.00  0.00           O  
ATOM   3053  N   PHE A 404       0.745   1.319 -11.271  1.00  0.00           N  
ATOM   3054  CA  PHE A 404       0.343  -0.072 -11.058  1.00  0.00           C  
ATOM   3055  C   PHE A 404      -1.029  -0.334 -11.690  1.00  0.00           C  
ATOM   3056  O   PHE A 404      -1.184  -1.327 -12.386  1.00  0.00           O  
ATOM   3057  CB  PHE A 404       0.302  -0.385  -9.559  1.00  0.00           C  
ATOM   3058  CG  PHE A 404       1.643  -0.726  -8.951  1.00  0.00           C  
ATOM   3059  CD1 PHE A 404       1.994  -2.074  -8.729  1.00  0.00           C  
ATOM   3060  CD2 PHE A 404       2.533   0.296  -8.564  1.00  0.00           C  
ATOM   3061  CE1 PHE A 404       3.214  -2.396  -8.136  1.00  0.00           C  
ATOM   3062  CE2 PHE A 404       3.756  -0.026  -7.976  1.00  0.00           C  
ATOM   3063  CZ  PHE A 404       4.106  -1.375  -7.752  1.00  0.00           C  
ATOM   3064  N   HIS A 405      -1.986   0.583 -11.513  1.00  0.00           N  
ATOM   3065  CA  HIS A 405      -3.338   0.463 -12.061  1.00  0.00           C  
ATOM   3066  C   HIS A 405      -3.337   0.301 -13.580  1.00  0.00           C  
ATOM   3067  O   HIS A 405      -4.011  -0.581 -14.109  1.00  0.00           O  
ATOM   3068  CB  HIS A 405      -4.182   1.689 -11.669  1.00  0.00           C  
ATOM   3069  CG  HIS A 405      -4.413   1.833 -10.195  1.00  0.00           C  
ATOM   3070  ND1 HIS A 405      -5.534   1.414  -9.506  1.00  0.00           N  
ATOM   3071  CD2 HIS A 405      -3.599   2.446  -9.284  1.00  0.00           C  
ATOM   3072  CE1 HIS A 405      -5.388   1.769  -8.217  1.00  0.00           C  
ATOM   3073  NE2 HIS A 405      -4.229   2.392  -8.046  1.00  0.00           N  
ATOM   3074  N   THR A 406      -2.546   1.092 -14.271  1.00  0.00           N  
ATOM   3075  CA  THR A 406      -2.461   1.047 -15.738  1.00  0.00           C  
ATOM   3076  C   THR A 406      -1.957  -0.309 -16.224  1.00  0.00           C  
ATOM   3077  O   THR A 406      -2.593  -0.947 -17.067  1.00  0.00           O  
ATOM   3078  CB  THR A 406      -1.528   2.152 -16.254  1.00  0.00           C  
ATOM   3079  OG1 THR A 406      -1.839   3.371 -15.635  1.00  0.00           O  
ATOM   3080  CG2 THR A 406      -1.658   2.361 -17.762  1.00  0.00           C  
ATOM   3081  N   VAL A 407      -0.848  -0.787 -15.661  1.00  0.00           N  
ATOM   3082  CA  VAL A 407      -0.283  -2.099 -15.993  1.00  0.00           C  
ATOM   3083  C   VAL A 407      -1.268  -3.218 -15.672  1.00  0.00           C  
ATOM   3084  O   VAL A 407      -1.480  -4.135 -16.471  1.00  0.00           O  
ATOM   3085  CB  VAL A 407       1.035  -2.323 -15.236  1.00  0.00           C  
ATOM   3086  CG1 VAL A 407       1.578  -3.742 -15.402  1.00  0.00           C  
ATOM   3087  CG2 VAL A 407       2.101  -1.344 -15.757  1.00  0.00           C  
ATOM   3088  N   ALA A 408      -1.925  -3.098 -14.521  1.00  0.00           N  
ATOM   3089  CA  ALA A 408      -2.915  -4.042 -14.073  1.00  0.00           C  
ATOM   3090  C   ALA A 408      -4.070  -4.180 -15.065  1.00  0.00           C  
ATOM   3091  O   ALA A 408      -4.353  -5.299 -15.508  1.00  0.00           O  
ATOM   3092  CB  ALA A 408      -3.367  -3.602 -12.676  1.00  0.00           C  
ATOM   3093  N   HIS A 409      -4.695  -3.079 -15.496  1.00  0.00           N  
ATOM   3094  CA  HIS A 409      -5.797  -3.126 -16.465  1.00  0.00           C  
ATOM   3095  C   HIS A 409      -5.412  -3.880 -17.740  1.00  0.00           C  
ATOM   3096  O   HIS A 409      -6.184  -4.707 -18.227  1.00  0.00           O  
ATOM   3097  CB  HIS A 409      -6.254  -1.709 -16.814  1.00  0.00           C  
ATOM   3098  CG  HIS A 409      -7.111  -1.076 -15.755  1.00  0.00           C  
ATOM   3099  ND1 HIS A 409      -8.362  -1.494 -15.351  1.00  0.00           N  
ATOM   3100  CD2 HIS A 409      -6.806   0.045 -15.023  1.00  0.00           C  
ATOM   3101  CE1 HIS A 409      -8.798  -0.645 -14.406  1.00  0.00           C  
ATOM   3102  NE2 HIS A 409      -7.879   0.294 -14.189  1.00  0.00           N  
ATOM   3103  N   VAL A 410      -4.209  -3.648 -18.257  1.00  0.00           N  
ATOM   3104  CA  VAL A 410      -3.755  -4.346 -19.460  1.00  0.00           C  
ATOM   3105  C   VAL A 410      -3.537  -5.841 -19.211  1.00  0.00           C  
ATOM   3106  O   VAL A 410      -3.964  -6.655 -20.030  1.00  0.00           O  
ATOM   3107  CB  VAL A 410      -2.500  -3.682 -20.045  1.00  0.00           C  
ATOM   3108  CG1 VAL A 410      -2.002  -4.439 -21.278  1.00  0.00           C  
ATOM   3109  CG2 VAL A 410      -2.816  -2.245 -20.468  1.00  0.00           C  
ATOM   3110  N   MET A 411      -2.951  -6.218 -18.071  1.00  0.00           N  
ATOM   3111  CA  MET A 411      -2.798  -7.630 -17.698  1.00  0.00           C  
ATOM   3112  C   MET A 411      -4.153  -8.352 -17.653  1.00  0.00           C  
ATOM   3113  O   MET A 411      -4.281  -9.443 -18.199  1.00  0.00           O  
ATOM   3114  CB  MET A 411      -2.096  -7.758 -16.344  1.00  0.00           C  
ATOM   3115  CG  MET A 411      -0.594  -7.453 -16.422  1.00  0.00           C  
ATOM   3116  SD  MET A 411       0.247  -7.598 -14.812  1.00  0.00           S  
ATOM   3117  CE  MET A 411       1.964  -7.422 -15.341  1.00  0.00           C  
ATOM   3118  N   GLU A 412      -5.194  -7.727 -17.086  1.00  0.00           N  
ATOM   3119  CA  GLU A 412      -6.549  -8.309 -17.059  1.00  0.00           C  
ATOM   3120  C   GLU A 412      -7.138  -8.494 -18.447  1.00  0.00           C  
ATOM   3121  O   GLU A 412      -7.736  -9.528 -18.726  1.00  0.00           O  
ATOM   3122  CB  GLU A 412      -7.550  -7.437 -16.290  1.00  0.00           C  
ATOM   3123  CG  GLU A 412      -7.694  -7.907 -14.853  1.00  0.00           C  
ATOM   3124  CD  GLU A 412      -8.415  -6.919 -13.938  1.00  0.00           C  
ATOM   3125  OE1 GLU A 412      -8.522  -7.257 -12.744  1.00  0.00           O  
ATOM   3126  OE2 GLU A 412      -8.669  -5.772 -14.343  1.00  0.00           O  
ATOM   3127  N   VAL A 413      -6.975  -7.495 -19.317  1.00  0.00           N  
ATOM   3128  CA  VAL A 413      -7.473  -7.581 -20.691  1.00  0.00           C  
ATOM   3129  C   VAL A 413      -6.814  -8.754 -21.422  1.00  0.00           C  
ATOM   3130  O   VAL A 413      -7.500  -9.518 -22.109  1.00  0.00           O  
ATOM   3131  CB  VAL A 413      -7.252  -6.251 -21.423  1.00  0.00           C  
ATOM   3132  CG1 VAL A 413      -7.539  -6.356 -22.921  1.00  0.00           C  
ATOM   3133  CG2 VAL A 413      -8.183  -5.164 -20.871  1.00  0.00           C  
ATOM   3134  N   ILE A 414      -5.507  -8.924 -21.245  1.00  0.00           N  
ATOM   3135  CA  ILE A 414      -4.771 -10.030 -21.860  1.00  0.00           C  
ATOM   3136  C   ILE A 414      -5.235 -11.376 -21.298  1.00  0.00           C  
ATOM   3137  O   ILE A 414      -5.515 -12.299 -22.074  1.00  0.00           O  
ATOM   3138  CB  ILE A 414      -3.250  -9.810 -21.693  1.00  0.00           C  
ATOM   3139  CG1 ILE A 414      -2.803  -8.612 -22.549  1.00  0.00           C  
ATOM   3140  CG2 ILE A 414      -2.463 -11.077 -22.090  1.00  0.00           C  
ATOM   3141  CD1 ILE A 414      -1.357  -8.162 -22.288  1.00  0.00           C  
ATOM   3142  N   ASP A 415      -5.393 -11.502 -19.974  1.00  0.00           N  
ATOM   3143  CA  ASP A 415      -5.811 -12.744 -19.326  1.00  0.00           C  
ATOM   3144  C   ASP A 415      -7.266 -13.108 -19.662  1.00  0.00           C  
ATOM   3145  O   ASP A 415      -7.573 -14.277 -19.945  1.00  0.00           O  
ATOM   3146  CB  ASP A 415      -5.607 -12.641 -17.809  1.00  0.00           C  
ATOM   3147  CG  ASP A 415      -4.142 -12.781 -17.372  1.00  0.00           C  
ATOM   3148  OD1 ASP A 415      -3.317 -13.261 -18.198  1.00  0.00           O  
ATOM   3149  OD2 ASP A 415      -3.867 -12.461 -16.201  1.00  0.00           O  
ATOM   3150  N   ALA A 416      -8.162 -12.126 -19.723  1.00  0.00           N  
ATOM   3151  CA  ALA A 416      -9.540 -12.329 -20.140  1.00  0.00           C  
ATOM   3152  C   ALA A 416      -9.639 -12.831 -21.593  1.00  0.00           C  
ATOM   3153  O   ALA A 416     -10.410 -13.740 -21.893  1.00  0.00           O  
ATOM   3154  CB  ALA A 416     -10.315 -11.017 -19.943  1.00  0.00           C  
ATOM   3155  N   ARG A 417      -8.812 -12.290 -22.482  1.00  0.00           N  
ATOM   3156  CA  ARG A 417      -8.772 -12.731 -23.892  1.00  0.00           C  
ATOM   3157  C   ARG A 417      -8.167 -14.122 -24.052  1.00  0.00           C  
ATOM   3158  O   ARG A 417      -8.601 -14.878 -24.917  1.00  0.00           O  
ATOM   3159  CB  ARG A 417      -8.002 -11.711 -24.742  1.00  0.00           C  
ATOM   3160  CG  ARG A 417      -8.833 -10.438 -24.934  1.00  0.00           C  
ATOM   3161  CD  ARG A 417      -8.020  -9.373 -25.659  1.00  0.00           C  
ATOM   3162  NE  ARG A 417      -8.825  -8.157 -25.795  1.00  0.00           N  
ATOM   3163  CZ  ARG A 417      -8.473  -6.978 -26.274  1.00  0.00           C  
ATOM   3164  NH1 ARG A 417      -7.288  -6.731 -26.779  1.00  0.00           N  
ATOM   3165  NH2 ARG A 417      -9.326  -6.018 -26.234  1.00  0.00           N  
ATOM   3166  N   ARG A 418      -7.197 -14.485 -23.227  1.00  0.00           N  
ATOM   3167  CA  ARG A 418      -6.621 -15.841 -23.237  1.00  0.00           C  
ATOM   3168  C   ARG A 418      -7.597 -16.896 -22.727  1.00  0.00           C  
ATOM   3169  O   ARG A 418      -7.633 -17.998 -23.284  1.00  0.00           O  
ATOM   3170  CB  ARG A 418      -5.341 -15.873 -22.386  1.00  0.00           C  
ATOM   3171  CG  ARG A 418      -4.148 -15.251 -23.113  1.00  0.00           C  
ATOM   3172  CD  ARG A 418      -2.935 -15.275 -22.185  1.00  0.00           C  
ATOM   3173  NE  ARG A 418      -1.727 -14.757 -22.849  1.00  0.00           N  
ATOM   3174  CZ  ARG A 418      -0.527 -14.659 -22.300  1.00  0.00           C  
ATOM   3175  NH1 ARG A 418      -0.312 -15.042 -21.069  1.00  0.00           N  
ATOM   3176  NH2 ARG A 418       0.469 -14.175 -22.980  1.00  0.00           N  
ATOM   3177  N   SER A 419      -8.367 -16.577 -21.687  1.00  0.00           N  
ATOM   3178  CA  SER A 419      -9.344 -17.505 -21.103  1.00  0.00           C  
ATOM   3179  C   SER A 419     -10.624 -17.618 -21.932  1.00  0.00           C  
ATOM   3180  O   SER A 419     -11.166 -18.718 -22.050  1.00  0.00           O  
ATOM   3181  CB  SER A 419      -9.656 -17.123 -19.653  1.00  0.00           C  
ATOM   3182  OG  SER A 419      -9.931 -15.747 -19.529  1.00  0.00           O  
ATOM   3183  N   GLY A 420     -11.070 -16.531 -22.555  1.00  0.00           N  
ATOM   3184  CA  GLY A 420     -12.229 -16.539 -23.442  1.00  0.00           C  
ATOM   3185  C   GLY A 420     -11.988 -17.173 -24.819  1.00  0.00           C  
ATOM   3186  O   GLY A 420     -12.948 -17.412 -25.555  1.00  0.00           O  
ATOM   3187  N   GLY A 421     -10.732 -17.445 -25.159  1.00  0.00           N  
ATOM   3188  CA  GLY A 421     -10.357 -18.117 -26.409  1.00  0.00           C  
ATOM   3189  C   GLY A 421     -10.322 -19.649 -26.328  1.00  0.00           C  
ATOM   3190  O   GLY A 421      -9.856 -20.277 -27.279  1.00  0.00           O  
ATOM   3191  N   LYS A 422     -10.752 -20.236 -25.197  1.00  0.00           N  
ATOM   3192  CA  LYS A 422     -10.953 -21.677 -25.052  1.00  0.00           C  
ATOM   3193  C   LYS A 422     -12.423 -22.066 -25.123  1.00  0.00           C  
ATOM   3194  O   LYS A 422     -13.245 -21.335 -24.543  1.00  0.00           O  
ATOM   3195  CB  LYS A 422     -10.347 -22.216 -23.752  1.00  0.00           C  
ATOM   3196  CG  LYS A 422      -8.850 -22.499 -23.888  1.00  0.00           C  
ATOM   3197  CD  LYS A 422      -8.377 -23.254 -22.640  1.00  0.00           C  
ATOM   3198  CE  LYS A 422      -6.912 -23.639 -22.787  1.00  0.00           C  
ATOM   3199  NZ  LYS A 422      -6.454 -24.431 -21.622  1.00  0.00           N  
ATOM   3200  OXT LYS A 422     -12.664 -23.140 -25.746  1.00  0.00           O  
ATOM   3201  N   MET B   1     -41.440  11.530  14.813  1.00  0.00           N  
ATOM   3202  CA  MET B   1     -40.356  11.154  13.899  1.00  0.00           C  
ATOM   3203  C   MET B   1     -39.033  11.407  14.595  1.00  0.00           C  
ATOM   3204  O   MET B   1     -38.954  12.299  15.434  1.00  0.00           O  
ATOM   3205  CB  MET B   1     -40.456  11.886  12.557  1.00  0.00           C  
ATOM   3206  CG  MET B   1     -41.671  11.378  11.779  1.00  0.00           C  
ATOM   3207  SD  MET B   1     -41.642  11.709  10.000  1.00  0.00           S  
ATOM   3208  CE  MET B   1     -42.213  13.411   9.930  1.00  0.00           C  
ATOM   3209  N   THR B   2     -38.055  10.592  14.285  1.00  0.00           N  
ATOM   3210  CA  THR B   2     -36.724  10.637  14.892  1.00  0.00           C  
ATOM   3211  C   THR B   2     -35.720  11.014  13.819  1.00  0.00           C  
ATOM   3212  O   THR B   2     -35.826  10.537  12.692  1.00  0.00           O  
ATOM   3213  CB  THR B   2     -36.380   9.287  15.532  1.00  0.00           C  
ATOM   3214  OG1 THR B   2     -37.352   8.975  16.502  1.00  0.00           O  
ATOM   3215  CG2 THR B   2     -35.036   9.295  16.243  1.00  0.00           C  
ATOM   3216  N   VAL B   3     -34.759  11.852  14.141  1.00  0.00           N  
ATOM   3217  CA  VAL B   3     -33.658  12.165  13.226  1.00  0.00           C  
ATOM   3218  C   VAL B   3     -32.514  11.183  13.471  1.00  0.00           C  
ATOM   3219  O   VAL B   3     -31.907  11.184  14.537  1.00  0.00           O  
ATOM   3220  CB  VAL B   3     -33.192  13.624  13.357  1.00  0.00           C  
ATOM   3221  CG1 VAL B   3     -32.089  13.928  12.340  1.00  0.00           C  
ATOM   3222  CG2 VAL B   3     -34.355  14.594  13.095  1.00  0.00           C  
ATOM   3223  N   ALA B   4     -32.239  10.359  12.476  1.00  0.00           N  
ATOM   3224  CA  ALA B   4     -31.051   9.523  12.446  1.00  0.00           C  
ATOM   3225  C   ALA B   4     -29.938  10.232  11.669  1.00  0.00           C  
ATOM   3226  O   ALA B   4     -30.181  10.836  10.627  1.00  0.00           O  
ATOM   3227  CB  ALA B   4     -31.409   8.163  11.839  1.00  0.00           C  
ATOM   3228  N   TYR B   5     -28.722  10.132  12.158  1.00  0.00           N  
ATOM   3229  CA  TYR B   5     -27.542  10.602  11.434  1.00  0.00           C  
ATOM   3230  C   TYR B   5     -26.757   9.411  10.909  1.00  0.00           C  
ATOM   3231  O   TYR B   5     -26.321   8.555  11.684  1.00  0.00           O  
ATOM   3232  CB  TYR B   5     -26.694  11.506  12.321  1.00  0.00           C  
ATOM   3233  CG  TYR B   5     -27.374  12.806  12.682  1.00  0.00           C  
ATOM   3234  CD1 TYR B   5     -27.353  13.892  11.786  1.00  0.00           C  
ATOM   3235  CD2 TYR B   5     -28.051  12.940  13.909  1.00  0.00           C  
ATOM   3236  CE1 TYR B   5     -27.984  15.095  12.111  1.00  0.00           C  
ATOM   3237  CE2 TYR B   5     -28.687  14.143  14.247  1.00  0.00           C  
ATOM   3238  CZ  TYR B   5     -28.650  15.226  13.340  1.00  0.00           C  
ATOM   3239  OH  TYR B   5     -29.267  16.407  13.675  1.00  0.00           O  
ATOM   3240  N   ILE B   6     -26.601   9.359   9.606  1.00  0.00           N  
ATOM   3241  CA  ILE B   6     -25.950   8.257   8.896  1.00  0.00           C  
ATOM   3242  C   ILE B   6     -24.645   8.778   8.303  1.00  0.00           C  
ATOM   3243  O   ILE B   6     -24.643   9.774   7.582  1.00  0.00           O  
ATOM   3244  CB  ILE B   6     -26.893   7.646   7.837  1.00  0.00           C  
ATOM   3245  CG1 ILE B   6     -28.212   7.179   8.491  1.00  0.00           C  
ATOM   3246  CG2 ILE B   6     -26.198   6.478   7.112  1.00  0.00           C  
ATOM   3247  CD1 ILE B   6     -29.264   6.686   7.495  1.00  0.00           C  
ATOM   3248  N   ALA B   7     -23.545   8.089   8.580  1.00  0.00           N  
ATOM   3249  CA  ALA B   7     -22.287   8.306   7.881  1.00  0.00           C  
ATOM   3250  C   ALA B   7     -22.281   7.484   6.594  1.00  0.00           C  
ATOM   3251  O   ALA B   7     -22.636   6.306   6.604  1.00  0.00           O  
ATOM   3252  CB  ALA B   7     -21.115   7.948   8.791  1.00  0.00           C  
ATOM   3253  N   ILE B   8     -21.858   8.107   5.511  1.00  0.00           N  
ATOM   3254  CA  ILE B   8     -21.573   7.436   4.251  1.00  0.00           C  
ATOM   3255  C   ILE B   8     -20.063   7.439   4.070  1.00  0.00           C  
ATOM   3256  O   ILE B   8     -19.441   8.499   4.132  1.00  0.00           O  
ATOM   3257  CB  ILE B   8     -22.290   8.097   3.060  1.00  0.00           C  
ATOM   3258  CG1 ILE B   8     -23.800   8.253   3.338  1.00  0.00           C  
ATOM   3259  CG2 ILE B   8     -22.028   7.273   1.794  1.00  0.00           C  
ATOM   3260  CD1 ILE B   8     -24.593   8.845   2.170  1.00  0.00           C  
ATOM   3261  N   GLY B   9     -19.488   6.269   3.811  1.00  0.00           N  
ATOM   3262  CA  GLY B   9     -18.106   6.111   3.394  1.00  0.00           C  
ATOM   3263  C   GLY B   9     -18.047   5.308   2.102  1.00  0.00           C  
ATOM   3264  O   GLY B   9     -18.716   4.289   1.973  1.00  0.00           O  
ATOM   3265  N   SER B  10     -17.272   5.763   1.129  1.00  0.00           N  
ATOM   3266  CA  SER B  10     -17.024   4.985  -0.079  1.00  0.00           C  
ATOM   3267  C   SER B  10     -15.637   5.286  -0.629  1.00  0.00           C  
ATOM   3268  O   SER B  10     -15.291   6.441  -0.836  1.00  0.00           O  
ATOM   3269  CB  SER B  10     -18.079   5.280  -1.140  1.00  0.00           C  
ATOM   3270  OG  SER B  10     -17.816   4.534  -2.317  1.00  0.00           O  
ATOM   3271  N   ASN B  11     -14.878   4.254  -0.938  1.00  0.00           N  
ATOM   3272  CA  ASN B  11     -13.663   4.336  -1.742  1.00  0.00           C  
ATOM   3273  C   ASN B  11     -13.747   3.440  -2.976  1.00  0.00           C  
ATOM   3274  O   ASN B  11     -12.742   2.974  -3.509  1.00  0.00           O  
ATOM   3275  CB  ASN B  11     -12.426   4.082  -0.874  1.00  0.00           C  
ATOM   3276  CG  ASN B  11     -12.316   2.648  -0.405  1.00  0.00           C  
ATOM   3277  OD1 ASN B  11     -13.249   1.867  -0.452  1.00  0.00           O  
ATOM   3278  ND2 ASN B  11     -11.158   2.281   0.080  1.00  0.00           N  
ATOM   3279  N   LEU B  12     -14.953   3.189  -3.435  1.00  0.00           N  
ATOM   3280  CA  LEU B  12     -15.217   2.478  -4.672  1.00  0.00           C  
ATOM   3281  C   LEU B  12     -14.632   3.237  -5.866  1.00  0.00           C  
ATOM   3282  O   LEU B  12     -14.357   4.427  -5.777  1.00  0.00           O  
ATOM   3283  CB  LEU B  12     -16.734   2.275  -4.800  1.00  0.00           C  
ATOM   3284  CG  LEU B  12     -17.265   1.230  -3.809  1.00  0.00           C  
ATOM   3285  CD1 LEU B  12     -18.748   1.378  -3.558  1.00  0.00           C  
ATOM   3286  CD2 LEU B  12     -17.036  -0.195  -4.336  1.00  0.00           C  
ATOM   3287  N   ALA B  13     -14.491   2.555  -6.998  1.00  0.00           N  
ATOM   3288  CA  ALA B  13     -13.915   3.148  -8.213  1.00  0.00           C  
ATOM   3289  C   ALA B  13     -14.572   4.467  -8.633  1.00  0.00           C  
ATOM   3290  O   ALA B  13     -13.899   5.401  -9.043  1.00  0.00           O  
ATOM   3291  CB  ALA B  13     -14.015   2.123  -9.344  1.00  0.00           C  
ATOM   3292  N   SER B  14     -15.898   4.551  -8.488  1.00  0.00           N  
ATOM   3293  CA  SER B  14     -16.671   5.763  -8.747  1.00  0.00           C  
ATOM   3294  C   SER B  14     -17.395   6.208  -7.470  1.00  0.00           C  
ATOM   3295  O   SER B  14     -18.609   6.029  -7.347  1.00  0.00           O  
ATOM   3296  CB  SER B  14     -17.655   5.525  -9.904  1.00  0.00           C  
ATOM   3297  OG  SER B  14     -16.977   5.177 -11.082  1.00  0.00           O  
ATOM   3298  N   PRO B  15     -16.688   6.781  -6.476  1.00  0.00           N  
ATOM   3299  CA  PRO B  15     -17.274   7.061  -5.169  1.00  0.00           C  
ATOM   3300  C   PRO B  15     -18.427   8.047  -5.257  1.00  0.00           C  
ATOM   3301  O   PRO B  15     -19.429   7.880  -4.579  1.00  0.00           O  
ATOM   3302  CB  PRO B  15     -16.144   7.624  -4.297  1.00  0.00           C  
ATOM   3303  CG  PRO B  15     -14.875   7.222  -5.022  1.00  0.00           C  
ATOM   3304  CD  PRO B  15     -15.292   7.165  -6.489  1.00  0.00           C  
ATOM   3305  N   LEU B  16     -18.329   9.041  -6.137  1.00  0.00           N  
ATOM   3306  CA  LEU B  16     -19.392  10.011  -6.394  1.00  0.00           C  
ATOM   3307  C   LEU B  16     -20.681   9.341  -6.879  1.00  0.00           C  
ATOM   3308  O   LEU B  16     -21.754   9.631  -6.363  1.00  0.00           O  
ATOM   3309  CB  LEU B  16     -18.890  11.032  -7.430  1.00  0.00           C  
ATOM   3310  CG  LEU B  16     -18.296  12.287  -6.779  1.00  0.00           C  
ATOM   3311  CD1 LEU B  16     -17.391  13.006  -7.778  1.00  0.00           C  
ATOM   3312  CD2 LEU B  16     -19.403  13.243  -6.350  1.00  0.00           C  
ATOM   3313  N   GLU B  17     -20.581   8.436  -7.848  1.00  0.00           N  
ATOM   3314  CA  GLU B  17     -21.746   7.704  -8.349  1.00  0.00           C  
ATOM   3315  C   GLU B  17     -22.329   6.786  -7.278  1.00  0.00           C  
ATOM   3316  O   GLU B  17     -23.534   6.769  -7.064  1.00  0.00           O  
ATOM   3317  CB  GLU B  17     -21.378   6.875  -9.581  1.00  0.00           C  
ATOM   3318  CG  GLU B  17     -21.096   7.750 -10.803  1.00  0.00           C  
ATOM   3319  CD  GLU B  17     -20.781   6.917 -12.053  1.00  0.00           C  
ATOM   3320  OE1 GLU B  17     -20.976   7.463 -13.155  1.00  0.00           O  
ATOM   3321  OE2 GLU B  17     -20.338   5.762 -11.892  1.00  0.00           O  
ATOM   3322  N   GLN B  18     -21.456   6.069  -6.554  1.00  0.00           N  
ATOM   3323  CA  GLN B  18     -21.858   5.180  -5.471  1.00  0.00           C  
ATOM   3324  C   GLN B  18     -22.556   5.933  -4.348  1.00  0.00           C  
ATOM   3325  O   GLN B  18     -23.615   5.519  -3.887  1.00  0.00           O  
ATOM   3326  CB  GLN B  18     -20.603   4.468  -4.945  1.00  0.00           C  
ATOM   3327  CG  GLN B  18     -20.251   3.250  -5.807  1.00  0.00           C  
ATOM   3328  CD  GLN B  18     -21.019   1.995  -5.402  1.00  0.00           C  
ATOM   3329  OE1 GLN B  18     -21.628   1.918  -4.349  1.00  0.00           O  
ATOM   3330  NE2 GLN B  18     -20.982   0.950  -6.201  1.00  0.00           N  
ATOM   3331  N   VAL B  19     -22.002   7.063  -3.911  1.00  0.00           N  
ATOM   3332  CA  VAL B  19     -22.575   7.880  -2.848  1.00  0.00           C  
ATOM   3333  C   VAL B  19     -23.876   8.530  -3.308  1.00  0.00           C  
ATOM   3334  O   VAL B  19     -24.840   8.536  -2.557  1.00  0.00           O  
ATOM   3335  CB  VAL B  19     -21.558   8.900  -2.325  1.00  0.00           C  
ATOM   3336  CG1 VAL B  19     -22.187   9.902  -1.357  1.00  0.00           C  
ATOM   3337  CG2 VAL B  19     -20.446   8.168  -1.575  1.00  0.00           C  
ATOM   3338  N   ASN B  20     -23.960   9.006  -4.545  1.00  0.00           N  
ATOM   3339  CA  ASN B  20     -25.217   9.529  -5.080  1.00  0.00           C  
ATOM   3340  C   ASN B  20     -26.294   8.447  -5.199  1.00  0.00           C  
ATOM   3341  O   ASN B  20     -27.457   8.693  -4.870  1.00  0.00           O  
ATOM   3342  CB  ASN B  20     -24.954  10.198  -6.437  1.00  0.00           C  
ATOM   3343  CG  ASN B  20     -24.334  11.580  -6.291  1.00  0.00           C  
ATOM   3344  OD1 ASN B  20     -24.733  12.384  -5.467  1.00  0.00           O  
ATOM   3345  ND2 ASN B  20     -23.362  11.908  -7.108  1.00  0.00           N  
ATOM   3346  N   ALA B  21     -25.925   7.232  -5.609  1.00  0.00           N  
ATOM   3347  CA  ALA B  21     -26.839   6.105  -5.632  1.00  0.00           C  
ATOM   3348  C   ALA B  21     -27.285   5.714  -4.215  1.00  0.00           C  
ATOM   3349  O   ALA B  21     -28.469   5.444  -3.993  1.00  0.00           O  
ATOM   3350  CB  ALA B  21     -26.166   4.942  -6.374  1.00  0.00           C  
ATOM   3351  N   ALA B  22     -26.370   5.749  -3.235  1.00  0.00           N  
ATOM   3352  CA  ALA B  22     -26.683   5.505  -1.830  1.00  0.00           C  
ATOM   3353  C   ALA B  22     -27.623   6.568  -1.261  1.00  0.00           C  
ATOM   3354  O   ALA B  22     -28.611   6.220  -0.628  1.00  0.00           O  
ATOM   3355  CB  ALA B  22     -25.381   5.433  -1.029  1.00  0.00           C  
ATOM   3356  N   LEU B  23     -27.378   7.840  -1.548  1.00  0.00           N  
ATOM   3357  CA  LEU B  23     -28.248   8.944  -1.147  1.00  0.00           C  
ATOM   3358  C   LEU B  23     -29.652   8.787  -1.716  1.00  0.00           C  
ATOM   3359  O   LEU B  23     -30.631   8.934  -0.990  1.00  0.00           O  
ATOM   3360  CB  LEU B  23     -27.648  10.272  -1.625  1.00  0.00           C  
ATOM   3361  CG  LEU B  23     -26.466  10.760  -0.774  1.00  0.00           C  
ATOM   3362  CD1 LEU B  23     -25.831  11.969  -1.459  1.00  0.00           C  
ATOM   3363  CD2 LEU B  23     -26.921  11.184   0.620  1.00  0.00           C  
ATOM   3364  N   LYS B  24     -29.769   8.427  -2.990  1.00  0.00           N  
ATOM   3365  CA  LYS B  24     -31.063   8.160  -3.608  1.00  0.00           C  
ATOM   3366  C   LYS B  24     -31.774   7.005  -2.911  1.00  0.00           C  
ATOM   3367  O   LYS B  24     -32.941   7.135  -2.564  1.00  0.00           O  
ATOM   3368  CB  LYS B  24     -30.855   7.908  -5.106  1.00  0.00           C  
ATOM   3369  CG  LYS B  24     -32.203   7.800  -5.812  1.00  0.00           C  
ATOM   3370  CD  LYS B  24     -32.008   7.595  -7.310  1.00  0.00           C  
ATOM   3371  CE  LYS B  24     -33.393   7.466  -7.944  1.00  0.00           C  
ATOM   3372  NZ  LYS B  24     -33.293   7.202  -9.397  1.00  0.00           N  
ATOM   3373  N   ALA B  25     -31.063   5.916  -2.637  1.00  0.00           N  
ATOM   3374  CA  ALA B  25     -31.638   4.765  -1.946  1.00  0.00           C  
ATOM   3375  C   ALA B  25     -32.018   5.065  -0.487  1.00  0.00           C  
ATOM   3376  O   ALA B  25     -33.021   4.537  -0.012  1.00  0.00           O  
ATOM   3377  CB  ALA B  25     -30.657   3.604  -2.050  1.00  0.00           C  
ATOM   3378  N   LEU B  26     -31.277   5.913   0.209  1.00  0.00           N  
ATOM   3379  CA  LEU B  26     -31.640   6.398   1.539  1.00  0.00           C  
ATOM   3380  C   LEU B  26     -32.925   7.234   1.495  1.00  0.00           C  
ATOM   3381  O   LEU B  26     -33.779   7.071   2.362  1.00  0.00           O  
ATOM   3382  CB  LEU B  26     -30.487   7.234   2.135  1.00  0.00           C  
ATOM   3383  CG  LEU B  26     -29.282   6.415   2.646  1.00  0.00           C  
ATOM   3384  CD1 LEU B  26     -28.135   7.367   3.007  1.00  0.00           C  
ATOM   3385  CD2 LEU B  26     -29.619   5.600   3.891  1.00  0.00           C  
ATOM   3386  N   GLY B  27     -33.081   8.077   0.487  1.00  0.00           N  
ATOM   3387  CA  GLY B  27     -34.301   8.855   0.269  1.00  0.00           C  
ATOM   3388  C   GLY B  27     -35.527   8.006  -0.079  1.00  0.00           C  
ATOM   3389  O   GLY B  27     -36.649   8.412   0.209  1.00  0.00           O  
ATOM   3390  N   ASP B  28     -35.308   6.811  -0.634  1.00  0.00           N  
ATOM   3391  CA  ASP B  28     -36.359   5.843  -0.982  1.00  0.00           C  
ATOM   3392  C   ASP B  28     -36.705   4.883   0.179  1.00  0.00           C  
ATOM   3393  O   ASP B  28     -37.521   3.966   0.007  1.00  0.00           O  
ATOM   3394  CB  ASP B  28     -35.933   5.067  -2.249  1.00  0.00           C  
ATOM   3395  CG  ASP B  28     -35.874   5.879  -3.564  1.00  0.00           C  
ATOM   3396  OD1 ASP B  28     -36.565   6.910  -3.675  1.00  0.00           O  
ATOM   3397  OD2 ASP B  28     -35.188   5.420  -4.507  1.00  0.00           O  
ATOM   3398  N   ILE B  29     -36.106   5.041   1.359  1.00  0.00           N  
ATOM   3399  CA  ILE B  29     -36.453   4.232   2.536  1.00  0.00           C  
ATOM   3400  C   ILE B  29     -37.882   4.572   2.981  1.00  0.00           C  
ATOM   3401  O   ILE B  29     -38.195   5.749   3.184  1.00  0.00           O  
ATOM   3402  CB  ILE B  29     -35.433   4.395   3.683  1.00  0.00           C  
ATOM   3403  CG1 ILE B  29     -34.073   3.793   3.277  1.00  0.00           C  
ATOM   3404  CG2 ILE B  29     -35.927   3.714   4.977  1.00  0.00           C  
ATOM   3405  CD1 ILE B  29     -32.945   4.001   4.309  1.00  0.00           C  
ATOM   3406  N   PRO B  30     -38.753   3.553   3.187  1.00  0.00           N  
ATOM   3407  CA  PRO B  30     -40.109   3.772   3.664  1.00  0.00           C  
ATOM   3408  C   PRO B  30     -40.140   4.570   4.969  1.00  0.00           C  
ATOM   3409  O   PRO B  30     -39.243   4.453   5.792  1.00  0.00           O  
ATOM   3410  CB  PRO B  30     -40.713   2.372   3.867  1.00  0.00           C  
ATOM   3411  CG  PRO B  30     -39.884   1.490   2.948  1.00  0.00           C  
ATOM   3412  CD  PRO B  30     -38.510   2.138   2.978  1.00  0.00           C  
ATOM   3413  N   GLU B  31     -41.178   5.351   5.160  1.00  0.00           N  
ATOM   3414  CA  GLU B  31     -41.406   6.146   6.376  1.00  0.00           C  
ATOM   3415  C   GLU B  31     -40.230   7.057   6.765  1.00  0.00           C  
ATOM   3416  O   GLU B  31     -40.038   7.390   7.936  1.00  0.00           O  
ATOM   3417  CB  GLU B  31     -41.835   5.235   7.534  1.00  0.00           C  
ATOM   3418  CG  GLU B  31     -43.101   4.432   7.244  1.00  0.00           C  
ATOM   3419  CD  GLU B  31     -43.518   3.581   8.451  1.00  0.00           C  
ATOM   3420  OE1 GLU B  31     -44.097   2.504   8.218  1.00  0.00           O  
ATOM   3421  OE2 GLU B  31     -43.275   4.038   9.595  1.00  0.00           O  
ATOM   3422  N   SER B  32     -39.438   7.424   5.780  1.00  0.00           N  
ATOM   3423  CA  SER B  32     -38.213   8.190   5.994  1.00  0.00           C  
ATOM   3424  C   SER B  32     -38.013   9.214   4.882  1.00  0.00           C  
ATOM   3425  O   SER B  32     -38.413   8.996   3.743  1.00  0.00           O  
ATOM   3426  CB  SER B  32     -36.998   7.252   6.052  1.00  0.00           C  
ATOM   3427  OG  SER B  32     -37.200   6.189   6.959  1.00  0.00           O  
ATOM   3428  N   HIS B  33     -37.342  10.310   5.198  1.00  0.00           N  
ATOM   3429  CA  HIS B  33     -36.922  11.286   4.198  1.00  0.00           C  
ATOM   3430  C   HIS B  33     -35.628  11.974   4.611  1.00  0.00           C  
ATOM   3431  O   HIS B  33     -35.341  12.162   5.790  1.00  0.00           O  
ATOM   3432  CB  HIS B  33     -38.048  12.288   3.909  1.00  0.00           C  
ATOM   3433  CG  HIS B  33     -38.416  13.163   5.080  1.00  0.00           C  
ATOM   3434  ND1 HIS B  33     -39.224  12.816   6.134  1.00  0.00           N  
ATOM   3435  CD2 HIS B  33     -38.054  14.475   5.251  1.00  0.00           C  
ATOM   3436  CE1 HIS B  33     -39.353  13.901   6.919  1.00  0.00           C  
ATOM   3437  NE2 HIS B  33     -38.670  14.924   6.409  1.00  0.00           N  
ATOM   3438  N   ILE B  34     -34.849  12.359   3.626  1.00  0.00           N  
ATOM   3439  CA  ILE B  34     -33.601  13.081   3.864  1.00  0.00           C  
ATOM   3440  C   ILE B  34     -33.921  14.531   4.235  1.00  0.00           C  
ATOM   3441  O   ILE B  34     -34.585  15.236   3.482  1.00  0.00           O  
ATOM   3442  CB  ILE B  34     -32.668  12.973   2.647  1.00  0.00           C  
ATOM   3443  CG1 ILE B  34     -32.254  11.503   2.415  1.00  0.00           C  
ATOM   3444  CG2 ILE B  34     -31.427  13.867   2.839  1.00  0.00           C  
ATOM   3445  CD1 ILE B  34     -31.409  11.266   1.159  1.00  0.00           C  
ATOM   3446  N   LEU B  35     -33.412  14.972   5.377  1.00  0.00           N  
ATOM   3447  CA  LEU B  35     -33.475  16.366   5.803  1.00  0.00           C  
ATOM   3448  C   LEU B  35     -32.317  17.178   5.214  1.00  0.00           C  
ATOM   3449  O   LEU B  35     -32.509  18.267   4.685  1.00  0.00           O  
ATOM   3450  CB  LEU B  35     -33.427  16.442   7.337  1.00  0.00           C  
ATOM   3451  CG  LEU B  35     -34.650  15.864   8.066  1.00  0.00           C  
ATOM   3452  CD1 LEU B  35     -34.392  15.879   9.572  1.00  0.00           C  
ATOM   3453  CD2 LEU B  35     -35.912  16.685   7.787  1.00  0.00           C  
ATOM   3454  N   THR B  36     -31.113  16.651   5.351  1.00  0.00           N  
ATOM   3455  CA  THR B  36     -29.889  17.359   4.954  1.00  0.00           C  
ATOM   3456  C   THR B  36     -28.798  16.364   4.591  1.00  0.00           C  
ATOM   3457  O   THR B  36     -28.703  15.289   5.190  1.00  0.00           O  
ATOM   3458  CB  THR B  36     -29.377  18.282   6.081  1.00  0.00           C  
ATOM   3459  OG1 THR B  36     -30.427  18.915   6.764  1.00  0.00           O  
ATOM   3460  CG2 THR B  36     -28.492  19.411   5.553  1.00  0.00           C  
ATOM   3461  N   VAL B  37     -27.961  16.742   3.642  1.00  0.00           N  
ATOM   3462  CA  VAL B  37     -26.751  16.011   3.260  1.00  0.00           C  
ATOM   3463  C   VAL B  37     -25.576  16.969   3.414  1.00  0.00           C  
ATOM   3464  O   VAL B  37     -25.676  18.114   2.981  1.00  0.00           O  
ATOM   3465  CB  VAL B  37     -26.851  15.477   1.820  1.00  0.00           C  
ATOM   3466  CG1 VAL B  37     -25.641  14.616   1.459  1.00  0.00           C  
ATOM   3467  CG2 VAL B  37     -28.109  14.630   1.615  1.00  0.00           C  
ATOM   3468  N   SER B  38     -24.498  16.515   4.023  1.00  0.00           N  
ATOM   3469  CA  SER B  38     -23.270  17.292   4.110  1.00  0.00           C  
ATOM   3470  C   SER B  38     -22.628  17.478   2.733  1.00  0.00           C  
ATOM   3471  O   SER B  38     -22.964  16.799   1.759  1.00  0.00           O  
ATOM   3472  CB  SER B  38     -22.274  16.633   5.076  1.00  0.00           C  
ATOM   3473  OG  SER B  38     -21.668  15.484   4.508  1.00  0.00           O  
ATOM   3474  N   SER B  39     -21.627  18.348   2.678  1.00  0.00           N  
ATOM   3475  CA  SER B  39     -20.653  18.280   1.586  1.00  0.00           C  
ATOM   3476  C   SER B  39     -20.005  16.894   1.524  1.00  0.00           C  
ATOM   3477  O   SER B  39     -19.975  16.153   2.515  1.00  0.00           O  
ATOM   3478  CB  SER B  39     -19.580  19.345   1.762  1.00  0.00           C  
ATOM   3479  OG  SER B  39     -20.156  20.645   1.809  1.00  0.00           O  
ATOM   3480  N   PHE B  40     -19.480  16.561   0.371  1.00  0.00           N  
ATOM   3481  CA  PHE B  40     -18.633  15.387   0.223  1.00  0.00           C  
ATOM   3482  C   PHE B  40     -17.198  15.766   0.556  1.00  0.00           C  
ATOM   3483  O   PHE B  40     -16.694  16.792   0.101  1.00  0.00           O  
ATOM   3484  CB  PHE B  40     -18.774  14.790  -1.177  1.00  0.00           C  
ATOM   3485  CG  PHE B  40     -20.169  14.328  -1.579  1.00  0.00           C  
ATOM   3486  CD1 PHE B  40     -21.182  14.114  -0.634  1.00  0.00           C  
ATOM   3487  CD2 PHE B  40     -20.443  14.095  -2.938  1.00  0.00           C  
ATOM   3488  CE1 PHE B  40     -22.463  13.694  -1.036  1.00  0.00           C  
ATOM   3489  CE2 PHE B  40     -21.713  13.671  -3.346  1.00  0.00           C  
ATOM   3490  CZ  PHE B  40     -22.727  13.475  -2.400  1.00  0.00           C  
ATOM   3491  N   TYR B  41     -16.563  14.946   1.370  1.00  0.00           N  
ATOM   3492  CA  TYR B  41     -15.217  15.156   1.858  1.00  0.00           C  
ATOM   3493  C   TYR B  41     -14.303  14.056   1.360  1.00  0.00           C  
ATOM   3494  O   TYR B  41     -14.662  12.876   1.401  1.00  0.00           O  
ATOM   3495  CB  TYR B  41     -15.230  15.211   3.381  1.00  0.00           C  
ATOM   3496  CG  TYR B  41     -15.955  16.412   3.929  1.00  0.00           C  
ATOM   3497  CD1 TYR B  41     -15.268  17.622   4.123  1.00  0.00           C  
ATOM   3498  CD2 TYR B  41     -17.330  16.339   4.251  1.00  0.00           C  
ATOM   3499  CE1 TYR B  41     -15.920  18.746   4.636  1.00  0.00           C  
ATOM   3500  CE2 TYR B  41     -17.994  17.462   4.764  1.00  0.00           C  
ATOM   3501  CZ  TYR B  41     -17.281  18.663   4.961  1.00  0.00           C  
ATOM   3502  OH  TYR B  41     -17.911  19.768   5.470  1.00  0.00           O  
ATOM   3503  N   ARG B  42     -13.123  14.452   0.929  1.00  0.00           N  
ATOM   3504  CA  ARG B  42     -12.053  13.549   0.530  1.00  0.00           C  
ATOM   3505  C   ARG B  42     -11.148  13.291   1.722  1.00  0.00           C  
ATOM   3506  O   ARG B  42     -10.623  14.233   2.313  1.00  0.00           O  
ATOM   3507  CB  ARG B  42     -11.313  14.168  -0.659  1.00  0.00           C  
ATOM   3508  CG  ARG B  42     -10.305  13.214  -1.287  1.00  0.00           C  
ATOM   3509  CD  ARG B  42      -9.537  13.909  -2.407  1.00  0.00           C  
ATOM   3510  NE  ARG B  42     -10.408  14.275  -3.545  1.00  0.00           N  
ATOM   3511  CZ  ARG B  42     -10.364  13.793  -4.768  1.00  0.00           C  
ATOM   3512  NH1 ARG B  42      -9.488  12.891  -5.112  1.00  0.00           N  
ATOM   3513  NH2 ARG B  42     -11.189  14.204  -5.674  1.00  0.00           N  
ATOM   3514  N   THR B  43     -10.979  12.037   2.048  1.00  0.00           N  
ATOM   3515  CA  THR B  43     -10.052  11.594   3.087  1.00  0.00           C  
ATOM   3516  C   THR B  43      -9.033  10.653   2.487  1.00  0.00           C  
ATOM   3517  O   THR B  43      -9.418   9.675   1.846  1.00  0.00           O  
ATOM   3518  CB  THR B  43     -10.768  10.918   4.271  1.00  0.00           C  
ATOM   3519  OG1 THR B  43     -12.108  10.627   3.963  1.00  0.00           O  
ATOM   3520  CG2 THR B  43     -10.794  11.833   5.482  1.00  0.00           C  
ATOM   3521  N   PRO B  44      -7.741  10.940   2.678  1.00  0.00           N  
ATOM   3522  CA  PRO B  44      -6.701  10.034   2.220  1.00  0.00           C  
ATOM   3523  C   PRO B  44      -6.893   8.639   2.808  1.00  0.00           C  
ATOM   3524  O   PRO B  44      -7.263   8.507   3.980  1.00  0.00           O  
ATOM   3525  CB  PRO B  44      -5.372  10.654   2.678  1.00  0.00           C  
ATOM   3526  CG  PRO B  44      -5.706  12.129   2.860  1.00  0.00           C  
ATOM   3527  CD  PRO B  44      -7.164  12.108   3.305  1.00  0.00           C  
ATOM   3528  N   PRO B  45      -6.654   7.584   2.025  1.00  0.00           N  
ATOM   3529  CA  PRO B  45      -6.728   6.238   2.544  1.00  0.00           C  
ATOM   3530  C   PRO B  45      -5.628   6.017   3.581  1.00  0.00           C  
ATOM   3531  O   PRO B  45      -4.446   6.214   3.318  1.00  0.00           O  
ATOM   3532  CB  PRO B  45      -6.576   5.329   1.329  1.00  0.00           C  
ATOM   3533  CG  PRO B  45      -5.740   6.163   0.366  1.00  0.00           C  
ATOM   3534  CD  PRO B  45      -6.196   7.585   0.657  1.00  0.00           C  
ATOM   3535  N   LEU B  46      -6.011   5.550   4.758  1.00  0.00           N  
ATOM   3536  CA  LEU B  46      -5.066   4.998   5.715  1.00  0.00           C  
ATOM   3537  C   LEU B  46      -4.710   3.581   5.265  1.00  0.00           C  
ATOM   3538  O   LEU B  46      -5.375   2.610   5.624  1.00  0.00           O  
ATOM   3539  CB  LEU B  46      -5.667   5.058   7.122  1.00  0.00           C  
ATOM   3540  CG  LEU B  46      -5.654   6.471   7.729  1.00  0.00           C  
ATOM   3541  CD1 LEU B  46      -6.607   6.562   8.905  1.00  0.00           C  
ATOM   3542  CD2 LEU B  46      -4.264   6.852   8.242  1.00  0.00           C  
ATOM   3543  N   GLY B  47      -3.669   3.458   4.452  1.00  0.00           N  
ATOM   3544  CA  GLY B  47      -3.272   2.174   3.915  1.00  0.00           C  
ATOM   3545  C   GLY B  47      -2.089   2.243   2.958  1.00  0.00           C  
ATOM   3546  O   GLY B  47      -1.429   3.280   2.862  1.00  0.00           O  
ATOM   3547  N   PRO B  48      -1.799   1.132   2.270  1.00  0.00           N  
ATOM   3548  CA  PRO B  48      -0.692   1.062   1.341  1.00  0.00           C  
ATOM   3549  C   PRO B  48      -0.850   2.062   0.190  1.00  0.00           C  
ATOM   3550  O   PRO B  48      -1.940   2.546  -0.113  1.00  0.00           O  
ATOM   3551  CB  PRO B  48      -0.660  -0.386   0.837  1.00  0.00           C  
ATOM   3552  CG  PRO B  48      -2.072  -0.876   1.059  1.00  0.00           C  
ATOM   3553  CD  PRO B  48      -2.557  -0.094   2.261  1.00  0.00           C  
ATOM   3554  N   GLN B  49       0.236   2.320  -0.456  1.00  0.00           N  
ATOM   3555  CA  GLN B  49       0.286   3.109  -1.678  1.00  0.00           C  
ATOM   3556  C   GLN B  49      -0.763   2.606  -2.703  1.00  0.00           C  
ATOM   3557  O   GLN B  49      -1.102   1.419  -2.750  1.00  0.00           O  
ATOM   3558  CB  GLN B  49       1.706   3.051  -2.278  1.00  0.00           C  
ATOM   3559  CG  GLN B  49       2.753   3.677  -1.349  1.00  0.00           C  
ATOM   3560  CD  GLN B  49       4.157   3.718  -1.961  1.00  0.00           C  
ATOM   3561  OE1 GLN B  49       4.456   3.123  -2.970  1.00  0.00           O  
ATOM   3562  NE2 GLN B  49       5.073   4.444  -1.356  1.00  0.00           N  
ATOM   3563  N   ASP B  50      -1.247   3.553  -3.495  1.00  0.00           N  
ATOM   3564  CA  ASP B  50      -2.184   3.328  -4.589  1.00  0.00           C  
ATOM   3565  C   ASP B  50      -3.602   2.860  -4.182  1.00  0.00           C  
ATOM   3566  O   ASP B  50      -4.342   2.354  -5.008  1.00  0.00           O  
ATOM   3567  CB  ASP B  50      -1.543   2.500  -5.714  1.00  0.00           C  
ATOM   3568  CG  ASP B  50      -0.239   3.107  -6.240  1.00  0.00           C  
ATOM   3569  OD1 ASP B  50      -0.051   4.337  -6.104  1.00  0.00           O  
ATOM   3570  OD2 ASP B  50       0.572   2.332  -6.785  1.00  0.00           O  
ATOM   3571  N   GLN B  51      -4.005   3.091  -2.930  1.00  0.00           N  
ATOM   3572  CA  GLN B  51      -5.421   2.973  -2.583  1.00  0.00           C  
ATOM   3573  C   GLN B  51      -6.202   4.245  -2.974  1.00  0.00           C  
ATOM   3574  O   GLN B  51      -5.663   5.342  -2.888  1.00  0.00           O  
ATOM   3575  CB  GLN B  51      -5.627   2.634  -1.104  1.00  0.00           C  
ATOM   3576  CG  GLN B  51      -5.170   1.208  -0.821  1.00  0.00           C  
ATOM   3577  CD  GLN B  51      -5.879   0.573   0.371  1.00  0.00           C  
ATOM   3578  OE1 GLN B  51      -6.663   1.170   1.069  1.00  0.00           O  
ATOM   3579  NE2 GLN B  51      -5.632  -0.690   0.614  1.00  0.00           N  
ATOM   3580  N   PRO B  52      -7.487   4.107  -3.384  1.00  0.00           N  
ATOM   3581  CA  PRO B  52      -8.334   5.256  -3.660  1.00  0.00           C  
ATOM   3582  C   PRO B  52      -8.629   6.053  -2.378  1.00  0.00           C  
ATOM   3583  O   PRO B  52      -8.770   5.472  -1.304  1.00  0.00           O  
ATOM   3584  CB  PRO B  52      -9.625   4.716  -4.284  1.00  0.00           C  
ATOM   3585  CG  PRO B  52      -9.469   3.205  -4.361  1.00  0.00           C  
ATOM   3586  CD  PRO B  52      -8.207   2.864  -3.588  1.00  0.00           C  
ATOM   3587  N   ASP B  53      -8.788   7.374  -2.504  1.00  0.00           N  
ATOM   3588  CA  ASP B  53      -9.289   8.205  -1.412  1.00  0.00           C  
ATOM   3589  C   ASP B  53     -10.709   7.772  -1.021  1.00  0.00           C  
ATOM   3590  O   ASP B  53     -11.511   7.363  -1.859  1.00  0.00           O  
ATOM   3591  CB  ASP B  53      -9.327   9.690  -1.801  1.00  0.00           C  
ATOM   3592  CG  ASP B  53      -7.977  10.312  -2.138  1.00  0.00           C  
ATOM   3593  OD1 ASP B  53      -6.955   9.834  -1.621  1.00  0.00           O  
ATOM   3594  OD2 ASP B  53      -7.991  11.292  -2.919  1.00  0.00           O  
ATOM   3595  N   TYR B  54     -11.043   7.939   0.254  1.00  0.00           N  
ATOM   3596  CA  TYR B  54     -12.414   7.789   0.711  1.00  0.00           C  
ATOM   3597  C   TYR B  54     -13.201   9.073   0.458  1.00  0.00           C  
ATOM   3598  O   TYR B  54     -12.762  10.167   0.804  1.00  0.00           O  
ATOM   3599  CB  TYR B  54     -12.452   7.396   2.186  1.00  0.00           C  
ATOM   3600  CG  TYR B  54     -12.645   5.918   2.409  1.00  0.00           C  
ATOM   3601  CD1 TYR B  54     -13.952   5.398   2.567  1.00  0.00           C  
ATOM   3602  CD2 TYR B  54     -11.542   5.048   2.481  1.00  0.00           C  
ATOM   3603  CE1 TYR B  54     -14.156   4.036   2.790  1.00  0.00           C  
ATOM   3604  CE2 TYR B  54     -11.742   3.672   2.696  1.00  0.00           C  
ATOM   3605  CZ  TYR B  54     -13.050   3.168   2.854  1.00  0.00           C  
ATOM   3606  OH  TYR B  54     -13.250   1.832   3.062  1.00  0.00           O  
ATOM   3607  N   LEU B  55     -14.408   8.917  -0.068  1.00  0.00           N  
ATOM   3608  CA  LEU B  55     -15.438   9.931   0.029  1.00  0.00           C  
ATOM   3609  C   LEU B  55     -16.225   9.688   1.312  1.00  0.00           C  
ATOM   3610  O   LEU B  55     -16.789   8.609   1.491  1.00  0.00           O  
ATOM   3611  CB  LEU B  55     -16.289   9.908  -1.245  1.00  0.00           C  
ATOM   3612  CG  LEU B  55     -17.249  11.117  -1.380  1.00  0.00           C  
ATOM   3613  CD1 LEU B  55     -17.701  11.253  -2.834  1.00  0.00           C  
ATOM   3614  CD2 LEU B  55     -18.498  11.020  -0.522  1.00  0.00           C  
ATOM   3615  N   ASN B  56     -16.274  10.689   2.171  1.00  0.00           N  
ATOM   3616  CA  ASN B  56     -17.089  10.666   3.372  1.00  0.00           C  
ATOM   3617  C   ASN B  56     -18.154  11.760   3.319  1.00  0.00           C  
ATOM   3618  O   ASN B  56     -17.897  12.880   2.873  1.00  0.00           O  
ATOM   3619  CB  ASN B  56     -16.200  10.780   4.614  1.00  0.00           C  
ATOM   3620  CG  ASN B  56     -15.389   9.516   4.826  1.00  0.00           C  
ATOM   3621  OD1 ASN B  56     -15.864   8.527   5.329  1.00  0.00           O  
ATOM   3622  ND2 ASN B  56     -14.133   9.505   4.450  1.00  0.00           N  
ATOM   3623  N   ALA B  57     -19.344  11.433   3.801  1.00  0.00           N  
ATOM   3624  CA  ALA B  57     -20.441  12.370   3.959  1.00  0.00           C  
ATOM   3625  C   ALA B  57     -21.279  12.002   5.188  1.00  0.00           C  
ATOM   3626  O   ALA B  57     -21.187  10.889   5.716  1.00  0.00           O  
ATOM   3627  CB  ALA B  57     -21.274  12.384   2.671  1.00  0.00           C  
ATOM   3628  N   ALA B  58     -22.123  12.926   5.635  1.00  0.00           N  
ATOM   3629  CA  ALA B  58     -23.135  12.671   6.648  1.00  0.00           C  
ATOM   3630  C   ALA B  58     -24.516  13.041   6.115  1.00  0.00           C  
ATOM   3631  O   ALA B  58     -24.676  13.995   5.354  1.00  0.00           O  
ATOM   3632  CB  ALA B  58     -22.780  13.422   7.937  1.00  0.00           C  
ATOM   3633  N   VAL B  59     -25.511  12.283   6.537  1.00  0.00           N  
ATOM   3634  CA  VAL B  59     -26.911  12.479   6.160  1.00  0.00           C  
ATOM   3635  C   VAL B  59     -27.753  12.568   7.420  1.00  0.00           C  
ATOM   3636  O   VAL B  59     -27.650  11.700   8.283  1.00  0.00           O  
ATOM   3637  CB  VAL B  59     -27.408  11.344   5.250  1.00  0.00           C  
ATOM   3638  CG1 VAL B  59     -28.850  11.573   4.791  1.00  0.00           C  
ATOM   3639  CG2 VAL B  59     -26.540  11.225   4.002  1.00  0.00           C  
ATOM   3640  N   ALA B  60     -28.599  13.582   7.516  1.00  0.00           N  
ATOM   3641  CA  ALA B  60     -29.697  13.616   8.462  1.00  0.00           C  
ATOM   3642  C   ALA B  60     -30.938  13.019   7.795  1.00  0.00           C  
ATOM   3643  O   ALA B  60     -31.425  13.558   6.794  1.00  0.00           O  
ATOM   3644  CB  ALA B  60     -29.909  15.055   8.943  1.00  0.00           C  
ATOM   3645  N   LEU B  61     -31.430  11.910   8.329  1.00  0.00           N  
ATOM   3646  CA  LEU B  61     -32.611  11.203   7.849  1.00  0.00           C  
ATOM   3647  C   LEU B  61     -33.699  11.281   8.916  1.00  0.00           C  
ATOM   3648  O   LEU B  61     -33.529  10.749  10.016  1.00  0.00           O  
ATOM   3649  CB  LEU B  61     -32.220   9.749   7.537  1.00  0.00           C  
ATOM   3650  CG  LEU B  61     -33.333   8.961   6.814  1.00  0.00           C  
ATOM   3651  CD1 LEU B  61     -33.355   9.280   5.324  1.00  0.00           C  
ATOM   3652  CD2 LEU B  61     -33.095   7.459   6.963  1.00  0.00           C  
ATOM   3653  N   GLU B  62     -34.814  11.918   8.612  1.00  0.00           N  
ATOM   3654  CA  GLU B  62     -35.982  11.820   9.468  1.00  0.00           C  
ATOM   3655  C   GLU B  62     -36.705  10.511   9.183  1.00  0.00           C  
ATOM   3656  O   GLU B  62     -36.943  10.176   8.027  1.00  0.00           O  
ATOM   3657  CB  GLU B  62     -36.884  13.051   9.314  1.00  0.00           C  
ATOM   3658  CG  GLU B  62     -37.899  13.120  10.465  1.00  0.00           C  
ATOM   3659  CD  GLU B  62     -38.736  14.400  10.474  1.00  0.00           C  
ATOM   3660  OE1 GLU B  62     -38.953  14.956  11.571  1.00  0.00           O  
ATOM   3661  OE2 GLU B  62     -39.236  14.789   9.402  1.00  0.00           O  
ATOM   3662  N   THR B  63     -37.042   9.745  10.219  1.00  0.00           N  
ATOM   3663  CA  THR B  63     -37.662   8.428  10.088  1.00  0.00           C  
ATOM   3664  C   THR B  63     -38.649   8.149  11.209  1.00  0.00           C  
ATOM   3665  O   THR B  63     -38.479   8.603  12.345  1.00  0.00           O  
ATOM   3666  CB  THR B  63     -36.585   7.332   9.977  1.00  0.00           C  
ATOM   3667  OG1 THR B  63     -37.187   6.092   9.689  1.00  0.00           O  
ATOM   3668  CG2 THR B  63     -35.735   7.160  11.233  1.00  0.00           C  
ATOM   3669  N   SER B  64     -39.683   7.375  10.897  1.00  0.00           N  
ATOM   3670  CA  SER B  64     -40.583   6.751  11.868  1.00  0.00           C  
ATOM   3671  C   SER B  64     -40.275   5.270  12.097  1.00  0.00           C  
ATOM   3672  O   SER B  64     -40.908   4.645  12.946  1.00  0.00           O  
ATOM   3673  CB  SER B  64     -42.055   6.943  11.475  1.00  0.00           C  
ATOM   3674  OG  SER B  64     -42.278   6.932  10.094  1.00  0.00           O  
ATOM   3675  N   LEU B  65     -39.297   4.708  11.391  1.00  0.00           N  
ATOM   3676  CA  LEU B  65     -38.860   3.332  11.565  1.00  0.00           C  
ATOM   3677  C   LEU B  65     -38.185   3.127  12.930  1.00  0.00           C  
ATOM   3678  O   LEU B  65     -37.562   4.039  13.476  1.00  0.00           O  
ATOM   3679  CB  LEU B  65     -37.900   2.928  10.440  1.00  0.00           C  
ATOM   3680  CG  LEU B  65     -38.495   2.946   9.020  1.00  0.00           C  
ATOM   3681  CD1 LEU B  65     -37.403   2.590   8.017  1.00  0.00           C  
ATOM   3682  CD2 LEU B  65     -39.639   1.957   8.854  1.00  0.00           C  
ATOM   3683  N   ALA B  66     -38.276   1.900  13.435  1.00  0.00           N  
ATOM   3684  CA  ALA B  66     -37.450   1.488  14.557  1.00  0.00           C  
ATOM   3685  C   ALA B  66     -35.958   1.441  14.149  1.00  0.00           C  
ATOM   3686  O   ALA B  66     -35.634   1.209  12.981  1.00  0.00           O  
ATOM   3687  CB  ALA B  66     -37.951   0.136  15.074  1.00  0.00           C  
ATOM   3688  N   PRO B  67     -35.019   1.583  15.097  1.00  0.00           N  
ATOM   3689  CA  PRO B  67     -33.584   1.581  14.800  1.00  0.00           C  
ATOM   3690  C   PRO B  67     -33.107   0.347  14.032  1.00  0.00           C  
ATOM   3691  O   PRO B  67     -32.325   0.454  13.082  1.00  0.00           O  
ATOM   3692  CB  PRO B  67     -32.892   1.686  16.163  1.00  0.00           C  
ATOM   3693  CG  PRO B  67     -33.930   2.350  17.066  1.00  0.00           C  
ATOM   3694  CD  PRO B  67     -35.257   1.873  16.495  1.00  0.00           C  
ATOM   3695  N   GLU B  68     -33.604  -0.842  14.407  1.00  0.00           N  
ATOM   3696  CA  GLU B  68     -33.246  -2.075  13.709  1.00  0.00           C  
ATOM   3697  C   GLU B  68     -33.879  -2.187  12.310  1.00  0.00           C  
ATOM   3698  O   GLU B  68     -33.299  -2.827  11.432  1.00  0.00           O  
ATOM   3699  CB  GLU B  68     -33.627  -3.319  14.522  1.00  0.00           C  
ATOM   3700  CG  GLU B  68     -32.810  -3.472  15.818  1.00  0.00           C  
ATOM   3701  CD  GLU B  68     -32.778  -4.930  16.326  1.00  0.00           C  
ATOM   3702  OE1 GLU B  68     -31.827  -5.235  17.087  1.00  0.00           O  
ATOM   3703  OE2 GLU B  68     -33.628  -5.739  15.903  1.00  0.00           O  
ATOM   3704  N   GLU B  69     -35.035  -1.576  12.081  1.00  0.00           N  
ATOM   3705  CA  GLU B  69     -35.650  -1.532  10.755  1.00  0.00           C  
ATOM   3706  C   GLU B  69     -34.860  -0.604   9.836  1.00  0.00           C  
ATOM   3707  O   GLU B  69     -34.547  -0.989   8.710  1.00  0.00           O  
ATOM   3708  CB  GLU B  69     -37.109  -1.081  10.835  1.00  0.00           C  
ATOM   3709  CG  GLU B  69     -37.996  -2.121  11.519  1.00  0.00           C  
ATOM   3710  CD  GLU B  69     -39.459  -1.647  11.614  1.00  0.00           C  
ATOM   3711  OE1 GLU B  69     -40.345  -2.518  11.493  1.00  0.00           O  
ATOM   3712  OE2 GLU B  69     -39.665  -0.433  11.809  1.00  0.00           O  
ATOM   3713  N   LEU B  70     -34.458   0.552  10.336  1.00  0.00           N  
ATOM   3714  CA  LEU B  70     -33.554   1.432   9.606  1.00  0.00           C  
ATOM   3715  C   LEU B  70     -32.248   0.712   9.270  1.00  0.00           C  
ATOM   3716  O   LEU B  70     -31.798   0.746   8.127  1.00  0.00           O  
ATOM   3717  CB  LEU B  70     -33.309   2.720  10.415  1.00  0.00           C  
ATOM   3718  CG  LEU B  70     -32.387   3.715   9.688  1.00  0.00           C  
ATOM   3719  CD1 LEU B  70     -32.982   4.199   8.371  1.00  0.00           C  
ATOM   3720  CD2 LEU B  70     -32.140   4.938  10.570  1.00  0.00           C  
ATOM   3721  N   LEU B  71     -31.695  -0.035  10.229  1.00  0.00           N  
ATOM   3722  CA  LEU B  71     -30.508  -0.857  10.006  1.00  0.00           C  
ATOM   3723  C   LEU B  71     -30.710  -1.906   8.915  1.00  0.00           C  
ATOM   3724  O   LEU B  71     -29.819  -2.137   8.102  1.00  0.00           O  
ATOM   3725  CB  LEU B  71     -30.120  -1.512  11.344  1.00  0.00           C  
ATOM   3726  CG  LEU B  71     -28.894  -2.423  11.238  1.00  0.00           C  
ATOM   3727  CD1 LEU B  71     -27.670  -1.602  10.866  1.00  0.00           C  
ATOM   3728  CD2 LEU B  71     -28.633  -3.139  12.564  1.00  0.00           C  
ATOM   3729  N   ASN B  72     -31.872  -2.544   8.856  1.00  0.00           N  
ATOM   3730  CA  ASN B  72     -32.183  -3.495   7.788  1.00  0.00           C  
ATOM   3731  C   ASN B  72     -32.159  -2.808   6.413  1.00  0.00           C  
ATOM   3732  O   ASN B  72     -31.682  -3.396   5.439  1.00  0.00           O  
ATOM   3733  CB  ASN B  72     -33.553  -4.145   8.029  1.00  0.00           C  
ATOM   3734  CG  ASN B  72     -33.610  -5.063   9.233  1.00  0.00           C  
ATOM   3735  OD1 ASN B  72     -32.644  -5.698   9.630  1.00  0.00           O  
ATOM   3736  ND2 ASN B  72     -34.774  -5.205   9.830  1.00  0.00           N  
ATOM   3737  N   HIS B  73     -32.675  -1.578   6.341  1.00  0.00           N  
ATOM   3738  CA  HIS B  73     -32.665  -0.803   5.103  1.00  0.00           C  
ATOM   3739  C   HIS B  73     -31.256  -0.357   4.704  1.00  0.00           C  
ATOM   3740  O   HIS B  73     -30.893  -0.557   3.546  1.00  0.00           O  
ATOM   3741  CB  HIS B  73     -33.630   0.375   5.211  1.00  0.00           C  
ATOM   3742  CG  HIS B  73     -35.065  -0.052   5.059  1.00  0.00           C  
ATOM   3743  ND1 HIS B  73     -35.664  -0.441   3.879  1.00  0.00           N  
ATOM   3744  CD2 HIS B  73     -36.008  -0.150   6.039  1.00  0.00           C  
ATOM   3745  CE1 HIS B  73     -36.941  -0.764   4.160  1.00  0.00           C  
ATOM   3746  NE2 HIS B  73     -37.190  -0.605   5.456  1.00  0.00           N  
ATOM   3747  N   THR B  74     -30.441   0.152   5.629  1.00  0.00           N  
ATOM   3748  CA  THR B  74     -29.060   0.559   5.317  1.00  0.00           C  
ATOM   3749  C   THR B  74     -28.205  -0.637   4.894  1.00  0.00           C  
ATOM   3750  O   THR B  74     -27.553  -0.574   3.856  1.00  0.00           O  
ATOM   3751  CB  THR B  74     -28.381   1.323   6.466  1.00  0.00           C  
ATOM   3752  OG1 THR B  74     -28.341   0.554   7.636  1.00  0.00           O  
ATOM   3753  CG2 THR B  74     -29.099   2.630   6.790  1.00  0.00           C  
ATOM   3754  N   GLN B  75     -28.318  -1.770   5.576  1.00  0.00           N  
ATOM   3755  CA  GLN B  75     -27.636  -3.009   5.179  1.00  0.00           C  
ATOM   3756  C   GLN B  75     -28.099  -3.526   3.814  1.00  0.00           C  
ATOM   3757  O   GLN B  75     -27.299  -4.036   3.034  1.00  0.00           O  
ATOM   3758  CB  GLN B  75     -27.883  -4.103   6.224  1.00  0.00           C  
ATOM   3759  CG  GLN B  75     -27.077  -3.867   7.497  1.00  0.00           C  
ATOM   3760  CD  GLN B  75     -27.219  -5.011   8.508  1.00  0.00           C  
ATOM   3761  OE1 GLN B  75     -28.078  -5.876   8.438  1.00  0.00           O  
ATOM   3762  NE2 GLN B  75     -26.346  -5.064   9.495  1.00  0.00           N  
ATOM   3763  N   ARG B  76     -29.389  -3.395   3.500  1.00  0.00           N  
ATOM   3764  CA  ARG B  76     -29.910  -3.746   2.177  1.00  0.00           C  
ATOM   3765  C   ARG B  76     -29.301  -2.871   1.086  1.00  0.00           C  
ATOM   3766  O   ARG B  76     -28.955  -3.398   0.034  1.00  0.00           O  
ATOM   3767  CB  ARG B  76     -31.439  -3.660   2.201  1.00  0.00           C  
ATOM   3768  CG  ARG B  76     -32.092  -3.990   0.849  1.00  0.00           C  
ATOM   3769  CD  ARG B  76     -33.607  -3.784   0.891  1.00  0.00           C  
ATOM   3770  NE  ARG B  76     -33.971  -2.376   1.154  1.00  0.00           N  
ATOM   3771  CZ  ARG B  76     -34.385  -1.455   0.293  1.00  0.00           C  
ATOM   3772  NH1 ARG B  76     -34.549  -1.730  -0.967  1.00  0.00           N  
ATOM   3773  NH2 ARG B  76     -34.640  -0.246   0.702  1.00  0.00           N  
ATOM   3774  N   ILE B  77     -29.171  -1.576   1.342  1.00  0.00           N  
ATOM   3775  CA  ILE B  77     -28.560  -0.633   0.397  1.00  0.00           C  
ATOM   3776  C   ILE B  77     -27.083  -0.973   0.184  1.00  0.00           C  
ATOM   3777  O   ILE B  77     -26.674  -1.147  -0.958  1.00  0.00           O  
ATOM   3778  CB  ILE B  77     -28.767   0.826   0.859  1.00  0.00           C  
ATOM   3779  CG1 ILE B  77     -30.265   1.203   0.819  1.00  0.00           C  
ATOM   3780  CG2 ILE B  77     -27.964   1.792  -0.031  1.00  0.00           C  
ATOM   3781  CD1 ILE B  77     -30.595   2.460   1.629  1.00  0.00           C  
ATOM   3782  N   GLU B  78     -26.331  -1.204   1.250  1.00  0.00           N  
ATOM   3783  CA  GLU B  78     -24.939  -1.659   1.155  1.00  0.00           C  
ATOM   3784  C   GLU B  78     -24.810  -2.954   0.337  1.00  0.00           C  
ATOM   3785  O   GLU B  78     -23.963  -3.070  -0.542  1.00  0.00           O  
ATOM   3786  CB  GLU B  78     -24.377  -1.940   2.549  1.00  0.00           C  
ATOM   3787  CG  GLU B  78     -24.151  -0.684   3.412  1.00  0.00           C  
ATOM   3788  CD  GLU B  78     -23.601  -1.099   4.788  1.00  0.00           C  
ATOM   3789  OE1 GLU B  78     -22.722  -0.408   5.327  1.00  0.00           O  
ATOM   3790  OE2 GLU B  78     -23.976  -2.181   5.305  1.00  0.00           O  
ATOM   3791  N   LEU B  79     -25.686  -3.933   0.577  1.00  0.00           N  
ATOM   3792  CA  LEU B  79     -25.687  -5.205  -0.148  1.00  0.00           C  
ATOM   3793  C   LEU B  79     -26.051  -5.067  -1.623  1.00  0.00           C  
ATOM   3794  O   LEU B  79     -25.580  -5.862  -2.439  1.00  0.00           O  
ATOM   3795  CB  LEU B  79     -26.673  -6.168   0.530  1.00  0.00           C  
ATOM   3796  CG  LEU B  79     -26.064  -6.904   1.729  1.00  0.00           C  
ATOM   3797  CD1 LEU B  79     -27.176  -7.479   2.602  1.00  0.00           C  
ATOM   3798  CD2 LEU B  79     -25.195  -8.073   1.269  1.00  0.00           C  
ATOM   3799  N   GLN B  80     -26.937  -4.125  -1.947  1.00  0.00           N  
ATOM   3800  CA  GLN B  80     -27.402  -3.910  -3.314  1.00  0.00           C  
ATOM   3801  C   GLN B  80     -26.436  -3.049  -4.128  1.00  0.00           C  
ATOM   3802  O   GLN B  80     -26.232  -3.332  -5.307  1.00  0.00           O  
ATOM   3803  CB  GLN B  80     -28.799  -3.271  -3.290  1.00  0.00           C  
ATOM   3804  CG  GLN B  80     -29.876  -4.303  -2.949  1.00  0.00           C  
ATOM   3805  CD  GLN B  80     -31.291  -3.703  -2.857  1.00  0.00           C  
ATOM   3806  OE1 GLN B  80     -31.512  -2.513  -2.729  1.00  0.00           O  
ATOM   3807  NE2 GLN B  80     -32.304  -4.525  -2.929  1.00  0.00           N  
ATOM   3808  N   GLN B  81     -25.852  -2.041  -3.495  1.00  0.00           N  
ATOM   3809  CA  GLN B  81     -25.012  -1.054  -4.178  1.00  0.00           C  
ATOM   3810  C   GLN B  81     -23.523  -1.255  -3.920  1.00  0.00           C  
ATOM   3811  O   GLN B  81     -22.719  -1.076  -4.832  1.00  0.00           O  
ATOM   3812  CB  GLN B  81     -25.440   0.356  -3.761  1.00  0.00           C  
ATOM   3813  CG  GLN B  81     -26.903   0.637  -4.123  1.00  0.00           C  
ATOM   3814  CD  GLN B  81     -27.285   2.097  -3.910  1.00  0.00           C  
ATOM   3815  OE1 GLN B  81     -26.486   2.941  -3.566  1.00  0.00           O  
ATOM   3816  NE2 GLN B  81     -28.535   2.440  -4.121  1.00  0.00           N  
ATOM   3817  N   GLY B  82     -23.144  -1.674  -2.728  1.00  0.00           N  
ATOM   3818  CA  GLY B  82     -21.750  -1.909  -2.346  1.00  0.00           C  
ATOM   3819  C   GLY B  82     -21.139  -3.165  -2.948  1.00  0.00           C  
ATOM   3820  O   GLY B  82     -19.924  -3.291  -3.042  1.00  0.00           O  
ATOM   3821  N   ARG B  83     -21.985  -4.100  -3.442  1.00  0.00           N  
ATOM   3822  CA  ARG B  83     -21.515  -5.246  -4.224  1.00  0.00           C  
ATOM   3823  C   ARG B  83     -21.182  -4.838  -5.661  1.00  0.00           C  
ATOM   3824  O   ARG B  83     -21.708  -5.429  -6.611  1.00  0.00           O  
ATOM   3825  CB  ARG B  83     -22.486  -6.436  -4.178  1.00  0.00           C  
ATOM   3826  CG  ARG B  83     -22.401  -7.207  -2.864  1.00  0.00           C  
ATOM   3827  CD  ARG B  83     -23.302  -8.443  -2.986  1.00  0.00           C  
ATOM   3828  NE  ARG B  83     -23.273  -9.260  -1.764  1.00  0.00           N  
ATOM   3829  CZ  ARG B  83     -23.871 -10.421  -1.593  1.00  0.00           C  
ATOM   3830  NH1 ARG B  83     -24.567 -10.980  -2.546  1.00  0.00           N  
ATOM   3831  NH2 ARG B  83     -23.788 -11.032  -0.443  1.00  0.00           N  
ATOM   3832  N   VAL B  84     -20.250  -3.947  -5.844  1.00  0.00           N  
ATOM   3833  CA  VAL B  84     -19.419  -4.026  -7.041  1.00  0.00           C  
ATOM   3834  C   VAL B  84     -18.573  -5.286  -6.872  1.00  0.00           C  
ATOM   3835  O   VAL B  84     -17.524  -5.283  -6.245  1.00  0.00           O  
ATOM   3836  CB  VAL B  84     -18.600  -2.754  -7.306  1.00  0.00           C  
ATOM   3837  CG1 VAL B  84     -17.848  -2.882  -8.624  1.00  0.00           C  
ATOM   3838  CG2 VAL B  84     -19.536  -1.545  -7.415  1.00  0.00           C  
ATOM   3839  N   ARG B  85     -19.104  -6.418  -7.349  1.00  0.00           N  
ATOM   3840  CA  ARG B  85     -18.551  -7.775  -7.149  1.00  0.00           C  
ATOM   3841  C   ARG B  85     -17.149  -7.972  -7.699  1.00  0.00           C  
ATOM   3842  O   ARG B  85     -16.593  -9.037  -7.437  1.00  0.00           O  
ATOM   3843  CB  ARG B  85     -19.431  -8.815  -7.860  1.00  0.00           C  
ATOM   3844  CG  ARG B  85     -20.655  -9.266  -7.084  1.00  0.00           C  
ATOM   3845  CD  ARG B  85     -21.291 -10.411  -7.877  1.00  0.00           C  
ATOM   3846  NE  ARG B  85     -22.491 -10.938  -7.233  1.00  0.00           N  
ATOM   3847  CZ  ARG B  85     -23.227 -11.955  -7.671  1.00  0.00           C  
ATOM   3848  NH1 ARG B  85     -22.919 -12.589  -8.766  1.00  0.00           N  
ATOM   3849  NH2 ARG B  85     -24.276 -12.330  -7.013  1.00  0.00           N  
ATOM   3850  N   LYS B  86     -16.650  -7.078  -8.510  1.00  0.00           N  
ATOM   3851  CA  LYS B  86     -15.281  -7.210  -8.965  1.00  0.00           C  
ATOM   3852  C   LYS B  86     -14.432  -7.086  -7.713  1.00  0.00           C  
ATOM   3853  O   LYS B  86     -14.446  -6.046  -7.074  1.00  0.00           O  
ATOM   3854  CB  LYS B  86     -14.935  -6.179 -10.035  1.00  0.00           C  
ATOM   3855  CG  LYS B  86     -15.549  -6.547 -11.399  1.00  0.00           C  
ATOM   3856  CD  LYS B  86     -15.053  -5.568 -12.461  1.00  0.00           C  
ATOM   3857  CE  LYS B  86     -15.570  -5.928 -13.845  1.00  0.00           C  
ATOM   3858  NZ  LYS B  86     -15.032  -4.983 -14.856  1.00  0.00           N  
ATOM   3859  N   ALA B  87     -13.797  -8.191  -7.351  1.00  0.00           N  
ATOM   3860  CA  ALA B  87     -12.740  -8.217  -6.358  1.00  0.00           C  
ATOM   3861  C   ALA B  87     -11.609  -7.351  -6.917  1.00  0.00           C  
ATOM   3862  O   ALA B  87     -10.705  -7.833  -7.588  1.00  0.00           O  
ATOM   3863  CB  ALA B  87     -12.322  -9.677  -6.126  1.00  0.00           C  
ATOM   3864  N   GLU B  88     -11.775  -6.048  -6.787  1.00  0.00           N  
ATOM   3865  CA  GLU B  88     -10.878  -5.127  -7.430  1.00  0.00           C  
ATOM   3866  C   GLU B  88      -9.600  -5.066  -6.608  1.00  0.00           C  
ATOM   3867  O   GLU B  88      -9.564  -4.797  -5.412  1.00  0.00           O  
ATOM   3868  CB  GLU B  88     -11.522  -3.778  -7.714  1.00  0.00           C  
ATOM   3869  CG  GLU B  88     -12.292  -3.850  -9.041  1.00  0.00           C  
ATOM   3870  CD  GLU B  88     -12.916  -2.506  -9.426  1.00  0.00           C  
ATOM   3871  OE1 GLU B  88     -13.053  -2.223 -10.630  1.00  0.00           O  
ATOM   3872  OE2 GLU B  88     -13.222  -1.730  -8.519  1.00  0.00           O  
ATOM   3873  N   ARG B  89      -8.560  -5.321  -7.349  1.00  0.00           N  
ATOM   3874  CA  ARG B  89      -7.158  -5.386  -6.963  1.00  0.00           C  
ATOM   3875  C   ARG B  89      -6.688  -4.331  -5.984  1.00  0.00           C  
ATOM   3876  O   ARG B  89      -5.807  -4.602  -5.175  1.00  0.00           O  
ATOM   3877  CB  ARG B  89      -6.365  -5.136  -8.250  1.00  0.00           C  
ATOM   3878  CG  ARG B  89      -6.617  -6.177  -9.317  1.00  0.00           C  
ATOM   3879  CD  ARG B  89      -5.965  -5.636 -10.581  1.00  0.00           C  
ATOM   3880  NE  ARG B  89      -5.852  -6.691 -11.579  1.00  0.00           N  
ATOM   3881  CZ  ARG B  89      -5.554  -6.495 -12.825  1.00  0.00           C  
ATOM   3882  NH1 ARG B  89      -5.389  -5.306 -13.319  1.00  0.00           N  
ATOM   3883  NH2 ARG B  89      -5.423  -7.491 -13.611  1.00  0.00           N  
ATOM   3884  N   TRP B  90      -7.212  -3.108  -6.138  1.00  0.00           N  
ATOM   3885  CA  TRP B  90      -6.518  -1.922  -5.645  1.00  0.00           C  
ATOM   3886  C   TRP B  90      -6.860  -1.565  -4.213  1.00  0.00           C  
ATOM   3887  O   TRP B  90      -6.719  -0.422  -3.786  1.00  0.00           O  
ATOM   3888  CB  TRP B  90      -6.726  -0.795  -6.647  1.00  0.00           C  
ATOM   3889  CG  TRP B  90      -6.194  -1.179  -7.992  1.00  0.00           C  
ATOM   3890  CD1 TRP B  90      -6.923  -1.435  -9.091  1.00  0.00           C  
ATOM   3891  CD2 TRP B  90      -4.812  -1.476  -8.313  1.00  0.00           C  
ATOM   3892  NE1 TRP B  90      -6.077  -1.891 -10.086  1.00  0.00           N  
ATOM   3893  CE2 TRP B  90      -4.780  -1.949  -9.617  1.00  0.00           C  
ATOM   3894  CE3 TRP B  90      -3.606  -1.408  -7.590  1.00  0.00           C  
ATOM   3895  CZ2 TRP B  90      -3.568  -2.365 -10.209  1.00  0.00           C  
ATOM   3896  CZ3 TRP B  90      -2.402  -1.804  -8.177  1.00  0.00           C  
ATOM   3897  CH2 TRP B  90      -2.394  -2.290  -9.458  1.00  0.00           C  
ATOM   3898  N   GLY B  91      -7.251  -2.570  -3.474  1.00  0.00           N  
ATOM   3899  CA  GLY B  91      -7.696  -2.415  -2.110  1.00  0.00           C  
ATOM   3900  C   GLY B  91      -9.199  -2.129  -2.040  1.00  0.00           C  
ATOM   3901  O   GLY B  91      -9.930  -2.363  -3.002  1.00  0.00           O  
ATOM   3902  N   PRO B  92      -9.638  -1.631  -0.880  1.00  0.00           N  
ATOM   3903  CA  PRO B  92     -11.021  -1.513  -0.507  1.00  0.00           C  
ATOM   3904  C   PRO B  92     -11.886  -0.793  -1.537  1.00  0.00           C  
ATOM   3905  O   PRO B  92     -11.583   0.332  -1.919  1.00  0.00           O  
ATOM   3906  CB  PRO B  92     -11.021  -0.755   0.820  1.00  0.00           C  
ATOM   3907  CG  PRO B  92      -9.615  -0.824   1.360  1.00  0.00           C  
ATOM   3908  CD  PRO B  92      -8.752  -1.276   0.206  1.00  0.00           C  
ATOM   3909  N   ARG B  93     -13.002  -1.437  -1.940  1.00  0.00           N  
ATOM   3910  CA  ARG B  93     -14.014  -0.797  -2.764  1.00  0.00           C  
ATOM   3911  C   ARG B  93     -15.388  -1.086  -2.202  1.00  0.00           C  
ATOM   3912  O   ARG B  93     -16.077  -2.013  -2.613  1.00  0.00           O  
ATOM   3913  CB  ARG B  93     -13.869  -1.195  -4.232  1.00  0.00           C  
ATOM   3914  CG  ARG B  93     -12.525  -0.757  -4.803  1.00  0.00           C  
ATOM   3915  CD  ARG B  93     -12.607  -0.461  -6.285  1.00  0.00           C  
ATOM   3916  NE  ARG B  93     -11.275  -0.190  -6.859  1.00  0.00           N  
ATOM   3917  CZ  ARG B  93     -11.019   0.049  -8.136  1.00  0.00           C  
ATOM   3918  NH1 ARG B  93     -11.948   0.179  -9.024  1.00  0.00           N  
ATOM   3919  NH2 ARG B  93      -9.797   0.119  -8.549  1.00  0.00           N  
ATOM   3920  N   THR B  94     -15.766  -0.290  -1.242  1.00  0.00           N  
ATOM   3921  CA  THR B  94     -16.980  -0.522  -0.467  1.00  0.00           C  
ATOM   3922  C   THR B  94     -17.778   0.742  -0.260  1.00  0.00           C  
ATOM   3923  O   THR B  94     -17.270   1.854  -0.334  1.00  0.00           O  
ATOM   3924  CB  THR B  94     -16.647  -1.179   0.864  1.00  0.00           C  
ATOM   3925  OG1 THR B  94     -15.767  -0.374   1.614  1.00  0.00           O  
ATOM   3926  CG2 THR B  94     -16.002  -2.546   0.618  1.00  0.00           C  
ATOM   3927  N   LEU B  95     -19.057   0.538  -0.053  1.00  0.00           N  
ATOM   3928  CA  LEU B  95     -19.990   1.525   0.437  1.00  0.00           C  
ATOM   3929  C   LEU B  95     -20.345   1.142   1.870  1.00  0.00           C  
ATOM   3930  O   LEU B  95     -20.872   0.052   2.098  1.00  0.00           O  
ATOM   3931  CB  LEU B  95     -21.228   1.526  -0.468  1.00  0.00           C  
ATOM   3932  CG  LEU B  95     -22.343   2.461   0.026  1.00  0.00           C  
ATOM   3933  CD1 LEU B  95     -21.974   3.934  -0.142  1.00  0.00           C  
ATOM   3934  CD2 LEU B  95     -23.623   2.176  -0.762  1.00  0.00           C  
ATOM   3935  N   ASP B  96     -20.094   2.056   2.780  1.00  0.00           N  
ATOM   3936  CA  ASP B  96     -20.492   1.923   4.172  1.00  0.00           C  
ATOM   3937  C   ASP B  96     -21.584   2.919   4.514  1.00  0.00           C  
ATOM   3938  O   ASP B  96     -21.477   4.106   4.205  1.00  0.00           O  
ATOM   3939  CB  ASP B  96     -19.294   2.095   5.097  1.00  0.00           C  
ATOM   3940  CG  ASP B  96     -18.372   0.888   5.055  1.00  0.00           C  
ATOM   3941  OD1 ASP B  96     -18.892  -0.254   4.988  1.00  0.00           O  
ATOM   3942  OD2 ASP B  96     -17.146   1.090   5.144  1.00  0.00           O  
ATOM   3943  N   LEU B  97     -22.604   2.420   5.170  1.00  0.00           N  
ATOM   3944  CA  LEU B  97     -23.691   3.196   5.742  1.00  0.00           C  
ATOM   3945  C   LEU B  97     -23.770   2.900   7.240  1.00  0.00           C  
ATOM   3946  O   LEU B  97     -24.384   1.922   7.667  1.00  0.00           O  
ATOM   3947  CB  LEU B  97     -25.009   2.873   5.027  1.00  0.00           C  
ATOM   3948  CG  LEU B  97     -25.042   3.176   3.514  1.00  0.00           C  
ATOM   3949  CD1 LEU B  97     -26.400   2.757   2.946  1.00  0.00           C  
ATOM   3950  CD2 LEU B  97     -24.855   4.655   3.217  1.00  0.00           C  
ATOM   3951  N   ASP B  98     -23.150   3.747   8.040  1.00  0.00           N  
ATOM   3952  CA  ASP B  98     -23.123   3.592   9.488  1.00  0.00           C  
ATOM   3953  C   ASP B  98     -24.126   4.539  10.155  1.00  0.00           C  
ATOM   3954  O   ASP B  98     -24.049   5.759  10.005  1.00  0.00           O  
ATOM   3955  CB  ASP B  98     -21.699   3.803  10.024  1.00  0.00           C  
ATOM   3956  CG  ASP B  98     -20.842   2.528  10.059  1.00  0.00           C  
ATOM   3957  OD1 ASP B  98     -21.369   1.483  10.502  1.00  0.00           O  
ATOM   3958  OD2 ASP B  98     -19.626   2.632   9.835  1.00  0.00           O  
ATOM   3959  N   ILE B  99     -25.034   3.983  10.953  1.00  0.00           N  
ATOM   3960  CA  ILE B  99     -25.904   4.783  11.823  1.00  0.00           C  
ATOM   3961  C   ILE B  99     -25.042   5.338  12.952  1.00  0.00           C  
ATOM   3962  O   ILE B  99     -24.647   4.618  13.868  1.00  0.00           O  
ATOM   3963  CB  ILE B  99     -27.122   3.983  12.331  1.00  0.00           C  
ATOM   3964  CG1 ILE B  99     -27.939   3.400  11.159  1.00  0.00           C  
ATOM   3965  CG2 ILE B  99     -28.010   4.890  13.206  1.00  0.00           C  
ATOM   3966  CD1 ILE B  99     -29.064   2.442  11.588  1.00  0.00           C  
ATOM   3967  N   MET B 100     -24.738   6.628  12.881  1.00  0.00           N  
ATOM   3968  CA  MET B 100     -23.964   7.332  13.908  1.00  0.00           C  
ATOM   3969  C   MET B 100     -24.812   7.594  15.151  1.00  0.00           C  
ATOM   3970  O   MET B 100     -24.380   7.300  16.265  1.00  0.00           O  
ATOM   3971  CB  MET B 100     -23.428   8.657  13.363  1.00  0.00           C  
ATOM   3972  CG  MET B 100     -22.384   8.478  12.261  1.00  0.00           C  
ATOM   3973  SD  MET B 100     -21.568  10.032  11.794  1.00  0.00           S  
ATOM   3974  CE  MET B 100     -22.880  10.805  10.822  1.00  0.00           C  
ATOM   3975  N   LEU B 101     -25.992   8.143  14.937  1.00  0.00           N  
ATOM   3976  CA  LEU B 101     -26.924   8.535  15.986  1.00  0.00           C  
ATOM   3977  C   LEU B 101     -28.350   8.221  15.548  1.00  0.00           C  
ATOM   3978  O   LEU B 101     -28.670   8.309  14.364  1.00  0.00           O  
ATOM   3979  CB  LEU B 101     -26.770  10.040  16.271  1.00  0.00           C  
ATOM   3980  CG  LEU B 101     -25.434  10.433  16.920  1.00  0.00           C  
ATOM   3981  CD1 LEU B 101     -25.241  11.938  16.859  1.00  0.00           C  
ATOM   3982  CD2 LEU B 101     -25.378  10.024  18.394  1.00  0.00           C  
ATOM   3983  N   PHE B 102     -29.208   7.902  16.513  1.00  0.00           N  
ATOM   3984  CA  PHE B 102     -30.634   7.700  16.298  1.00  0.00           C  
ATOM   3985  C   PHE B 102     -31.409   8.523  17.332  1.00  0.00           C  
ATOM   3986  O   PHE B 102     -31.620   8.083  18.465  1.00  0.00           O  
ATOM   3987  CB  PHE B 102     -30.955   6.201  16.332  1.00  0.00           C  
ATOM   3988  CG  PHE B 102     -32.333   5.880  15.795  1.00  0.00           C  
ATOM   3989  CD1 PHE B 102     -33.467   5.984  16.615  1.00  0.00           C  
ATOM   3990  CD2 PHE B 102     -32.484   5.498  14.451  1.00  0.00           C  
ATOM   3991  CE1 PHE B 102     -34.743   5.716  16.097  1.00  0.00           C  
ATOM   3992  CE2 PHE B 102     -33.750   5.222  13.928  1.00  0.00           C  
ATOM   3993  CZ  PHE B 102     -34.885   5.336  14.748  1.00  0.00           C  
ATOM   3994  N   GLY B 103     -31.772   9.739  16.958  1.00  0.00           N  
ATOM   3995  CA  GLY B 103     -32.280  10.710  17.909  1.00  0.00           C  
ATOM   3996  C   GLY B 103     -31.299  10.897  19.071  1.00  0.00           C  
ATOM   3997  O   GLY B 103     -30.099  11.100  18.866  1.00  0.00           O  
ATOM   3998  N   ASN B 104     -31.827  10.795  20.291  1.00  0.00           N  
ATOM   3999  CA  ASN B 104     -31.038  10.840  21.517  1.00  0.00           C  
ATOM   4000  C   ASN B 104     -30.947   9.463  22.204  1.00  0.00           C  
ATOM   4001  O   ASN B 104     -30.736   9.373  23.414  1.00  0.00           O  
ATOM   4002  CB  ASN B 104     -31.604  11.949  22.419  1.00  0.00           C  
ATOM   4003  CG  ASN B 104     -30.561  12.501  23.369  1.00  0.00           C  
ATOM   4004  OD1 ASN B 104     -29.413  12.696  23.038  1.00  0.00           O  
ATOM   4005  ND2 ASN B 104     -30.930  12.825  24.584  1.00  0.00           N  
ATOM   4006  N   GLU B 105     -31.156   8.381  21.435  1.00  0.00           N  
ATOM   4007  CA  GLU B 105     -31.198   7.033  21.978  1.00  0.00           C  
ATOM   4008  C   GLU B 105     -29.799   6.434  22.155  1.00  0.00           C  
ATOM   4009  O   GLU B 105     -28.896   6.613  21.334  1.00  0.00           O  
ATOM   4010  CB  GLU B 105     -32.085   6.115  21.125  1.00  0.00           C  
ATOM   4011  CG  GLU B 105     -33.551   6.562  21.137  1.00  0.00           C  
ATOM   4012  CD  GLU B 105     -34.484   5.608  20.374  1.00  0.00           C  
ATOM   4013  OE1 GLU B 105     -35.555   6.080  19.931  1.00  0.00           O  
ATOM   4014  OE2 GLU B 105     -34.142   4.416  20.257  1.00  0.00           O  
ATOM   4015  N   VAL B 106     -29.668   5.670  23.241  1.00  0.00           N  
ATOM   4016  CA  VAL B 106     -28.521   4.785  23.452  1.00  0.00           C  
ATOM   4017  C   VAL B 106     -28.998   3.367  23.203  1.00  0.00           C  
ATOM   4018  O   VAL B 106     -29.846   2.848  23.927  1.00  0.00           O  
ATOM   4019  CB  VAL B 106     -27.919   4.946  24.857  1.00  0.00           C  
ATOM   4020  CG1 VAL B 106     -26.724   4.007  25.053  1.00  0.00           C  
ATOM   4021  CG2 VAL B 106     -27.440   6.379  25.096  1.00  0.00           C  
ATOM   4022  N   ILE B 107     -28.467   2.750  22.159  1.00  0.00           N  
ATOM   4023  CA  ILE B 107     -28.859   1.413  21.714  1.00  0.00           C  
ATOM   4024  C   ILE B 107     -27.653   0.498  21.840  1.00  0.00           C  
ATOM   4025  O   ILE B 107     -26.565   0.822  21.369  1.00  0.00           O  
ATOM   4026  CB  ILE B 107     -29.417   1.454  20.279  1.00  0.00           C  
ATOM   4027  CG1 ILE B 107     -30.582   2.473  20.146  1.00  0.00           C  
ATOM   4028  CG2 ILE B 107     -29.876   0.052  19.844  1.00  0.00           C  
ATOM   4029  CD1 ILE B 107     -30.964   2.785  18.702  1.00  0.00           C  
ATOM   4030  N   ASN B 108     -27.854  -0.661  22.469  1.00  0.00           N  
ATOM   4031  CA  ASN B 108     -26.813  -1.665  22.622  1.00  0.00           C  
ATOM   4032  C   ASN B 108     -27.429  -3.051  22.447  1.00  0.00           C  
ATOM   4033  O   ASN B 108     -27.880  -3.677  23.398  1.00  0.00           O  
ATOM   4034  CB  ASN B 108     -26.106  -1.452  23.978  1.00  0.00           C  
ATOM   4035  CG  ASN B 108     -24.607  -1.246  23.853  1.00  0.00           C  
ATOM   4036  OD1 ASN B 108     -23.978  -1.485  22.837  1.00  0.00           O  
ATOM   4037  ND2 ASN B 108     -23.973  -0.807  24.913  1.00  0.00           N  
ATOM   4038  N   THR B 109     -27.512  -3.479  21.201  1.00  0.00           N  
ATOM   4039  CA  THR B 109     -28.024  -4.804  20.831  1.00  0.00           C  
ATOM   4040  C   THR B 109     -26.937  -5.600  20.108  1.00  0.00           C  
ATOM   4041  O   THR B 109     -25.900  -5.054  19.722  1.00  0.00           O  
ATOM   4042  CB  THR B 109     -29.309  -4.716  19.982  1.00  0.00           C  
ATOM   4043  OG1 THR B 109     -29.032  -4.278  18.669  1.00  0.00           O  
ATOM   4044  CG2 THR B 109     -30.376  -3.800  20.575  1.00  0.00           C  
ATOM   4045  N   GLU B 110     -27.187  -6.890  19.867  1.00  0.00           N  
ATOM   4046  CA  GLU B 110     -26.272  -7.721  19.068  1.00  0.00           C  
ATOM   4047  C   GLU B 110     -26.065  -7.214  17.634  1.00  0.00           C  
ATOM   4048  O   GLU B 110     -25.102  -7.602  16.980  1.00  0.00           O  
ATOM   4049  CB  GLU B 110     -26.810  -9.153  18.959  1.00  0.00           C  
ATOM   4050  CG  GLU B 110     -26.474 -10.028  20.172  1.00  0.00           C  
ATOM   4051  CD  GLU B 110     -26.831 -11.505  19.911  1.00  0.00           C  
ATOM   4052  OE1 GLU B 110     -26.215 -12.373  20.567  1.00  0.00           O  
ATOM   4053  OE2 GLU B 110     -27.704 -11.762  19.055  1.00  0.00           O  
ATOM   4054  N   ARG B 111     -26.979  -6.393  17.117  1.00  0.00           N  
ATOM   4055  CA  ARG B 111     -26.910  -5.909  15.734  1.00  0.00           C  
ATOM   4056  C   ARG B 111     -26.528  -4.446  15.620  1.00  0.00           C  
ATOM   4057  O   ARG B 111     -25.991  -4.043  14.590  1.00  0.00           O  
ATOM   4058  CB  ARG B 111     -28.246  -6.170  15.025  1.00  0.00           C  
ATOM   4059  CG  ARG B 111     -28.525  -7.673  14.845  1.00  0.00           C  
ATOM   4060  CD  ARG B 111     -29.816  -7.900  14.052  1.00  0.00           C  
ATOM   4061  NE  ARG B 111     -29.705  -7.364  12.683  1.00  0.00           N  
ATOM   4062  CZ  ARG B 111     -30.672  -6.831  11.946  1.00  0.00           C  
ATOM   4063  NH1 ARG B 111     -31.911  -6.820  12.334  1.00  0.00           N  
ATOM   4064  NH2 ARG B 111     -30.388  -6.279  10.810  1.00  0.00           N  
ATOM   4065  N   LEU B 112     -26.835  -3.653  16.628  1.00  0.00           N  
ATOM   4066  CA  LEU B 112     -26.738  -2.217  16.558  1.00  0.00           C  
ATOM   4067  C   LEU B 112     -26.182  -1.637  17.862  1.00  0.00           C  
ATOM   4068  O   LEU B 112     -26.720  -1.867  18.936  1.00  0.00           O  
ATOM   4069  CB  LEU B 112     -28.134  -1.659  16.223  1.00  0.00           C  
ATOM   4070  CG  LEU B 112     -28.187  -0.141  16.001  1.00  0.00           C  
ATOM   4071  CD1 LEU B 112     -27.333   0.301  14.816  1.00  0.00           C  
ATOM   4072  CD2 LEU B 112     -29.632   0.286  15.739  1.00  0.00           C  
ATOM   4073  N   THR B 113     -25.142  -0.830  17.734  1.00  0.00           N  
ATOM   4074  CA  THR B 113     -24.648   0.037  18.806  1.00  0.00           C  
ATOM   4075  C   THR B 113     -24.765   1.479  18.352  1.00  0.00           C  
ATOM   4076  O   THR B 113     -24.154   1.850  17.347  1.00  0.00           O  
ATOM   4077  CB  THR B 113     -23.209  -0.295  19.197  1.00  0.00           C  
ATOM   4078  OG1 THR B 113     -23.066  -1.665  19.492  1.00  0.00           O  
ATOM   4079  CG2 THR B 113     -22.734   0.482  20.423  1.00  0.00           C  
ATOM   4080  N   VAL B 114     -25.550   2.257  19.071  1.00  0.00           N  
ATOM   4081  CA  VAL B 114     -25.734   3.700  18.842  1.00  0.00           C  
ATOM   4082  C   VAL B 114     -25.591   4.421  20.186  1.00  0.00           C  
ATOM   4083  O   VAL B 114     -26.190   3.983  21.161  1.00  0.00           O  
ATOM   4084  CB  VAL B 114     -27.108   3.983  18.205  1.00  0.00           C  
ATOM   4085  CG1 VAL B 114     -27.365   5.481  18.041  1.00  0.00           C  
ATOM   4086  CG2 VAL B 114     -27.218   3.357  16.811  1.00  0.00           C  
ATOM   4087  N   PRO B 115     -24.810   5.517  20.276  1.00  0.00           N  
ATOM   4088  CA  PRO B 115     -23.992   6.115  19.221  1.00  0.00           C  
ATOM   4089  C   PRO B 115     -22.970   5.156  18.618  1.00  0.00           C  
ATOM   4090  O   PRO B 115     -22.559   4.193  19.268  1.00  0.00           O  
ATOM   4091  CB  PRO B 115     -23.295   7.307  19.880  1.00  0.00           C  
ATOM   4092  CG  PRO B 115     -24.197   7.654  21.054  1.00  0.00           C  
ATOM   4093  CD  PRO B 115     -24.721   6.291  21.486  1.00  0.00           C  
ATOM   4094  N   HIS B 116     -22.555   5.417  17.387  1.00  0.00           N  
ATOM   4095  CA  HIS B 116     -21.523   4.615  16.746  1.00  0.00           C  
ATOM   4096  C   HIS B 116     -20.285   4.533  17.644  1.00  0.00           C  
ATOM   4097  O   HIS B 116     -19.726   5.556  18.022  1.00  0.00           O  
ATOM   4098  CB  HIS B 116     -21.180   5.185  15.364  1.00  0.00           C  
ATOM   4099  CG  HIS B 116     -20.137   4.361  14.651  1.00  0.00           C  
ATOM   4100  ND1 HIS B 116     -18.776   4.434  14.834  1.00  0.00           N  
ATOM   4101  CD2 HIS B 116     -20.377   3.332  13.783  1.00  0.00           C  
ATOM   4102  CE1 HIS B 116     -18.215   3.471  14.097  1.00  0.00           C  
ATOM   4103  NE2 HIS B 116     -19.146   2.774  13.440  1.00  0.00           N  
ATOM   4104  N   TYR B 117     -19.859   3.311  17.977  1.00  0.00           N  
ATOM   4105  CA  TYR B 117     -18.909   3.038  19.066  1.00  0.00           C  
ATOM   4106  C   TYR B 117     -17.604   3.844  19.005  1.00  0.00           C  
ATOM   4107  O   TYR B 117     -16.901   3.961  20.006  1.00  0.00           O  
ATOM   4108  CB  TYR B 117     -18.586   1.536  19.061  1.00  0.00           C  
ATOM   4109  CG  TYR B 117     -17.717   1.074  17.897  1.00  0.00           C  
ATOM   4110  CD1 TYR B 117     -18.272   0.860  16.631  1.00  0.00           C  
ATOM   4111  CD2 TYR B 117     -16.335   0.885  18.081  1.00  0.00           C  
ATOM   4112  CE1 TYR B 117     -17.474   0.463  15.553  1.00  0.00           C  
ATOM   4113  CE2 TYR B 117     -15.518   0.490  17.015  1.00  0.00           C  
ATOM   4114  CZ  TYR B 117     -16.087   0.271  15.736  1.00  0.00           C  
ATOM   4115  OH  TYR B 117     -15.304  -0.116  14.691  1.00  0.00           O  
ATOM   4116  N   ASP B 118     -17.275   4.367  17.840  1.00  0.00           N  
ATOM   4117  CA  ASP B 118     -15.993   5.005  17.604  1.00  0.00           C  
ATOM   4118  C   ASP B 118     -16.086   6.347  16.868  1.00  0.00           C  
ATOM   4119  O   ASP B 118     -15.062   6.945  16.555  1.00  0.00           O  
ATOM   4120  CB  ASP B 118     -15.154   4.003  16.833  1.00  0.00           C  
ATOM   4121  CG  ASP B 118     -13.696   4.365  16.908  1.00  0.00           C  
ATOM   4122  OD1 ASP B 118     -13.143   4.338  18.034  1.00  0.00           O  
ATOM   4123  OD2 ASP B 118     -13.104   4.547  15.837  1.00  0.00           O  
ATOM   4124  N   MET B 119     -17.288   6.837  16.606  1.00  0.00           N  
ATOM   4125  CA  MET B 119     -17.465   8.087  15.854  1.00  0.00           C  
ATOM   4126  C   MET B 119     -16.742   9.276  16.494  1.00  0.00           C  
ATOM   4127  O   MET B 119     -16.196  10.100  15.785  1.00  0.00           O  
ATOM   4128  CB  MET B 119     -18.955   8.385  15.665  1.00  0.00           C  
ATOM   4129  CG  MET B 119     -19.683   8.790  16.952  1.00  0.00           C  
ATOM   4130  SD  MET B 119     -21.452   9.131  16.743  1.00  0.00           S  
ATOM   4131  CE  MET B 119     -21.376  10.596  15.702  1.00  0.00           C  
ATOM   4132  N   LYS B 120     -16.643   9.302  17.823  1.00  0.00           N  
ATOM   4133  CA  LYS B 120     -15.944  10.355  18.570  1.00  0.00           C  
ATOM   4134  C   LYS B 120     -14.427  10.388  18.320  1.00  0.00           C  
ATOM   4135  O   LYS B 120     -13.788  11.369  18.673  1.00  0.00           O  
ATOM   4136  CB  LYS B 120     -16.243  10.219  20.076  1.00  0.00           C  
ATOM   4137  CG  LYS B 120     -17.711  10.497  20.420  1.00  0.00           C  
ATOM   4138  CD  LYS B 120     -17.922  10.524  21.948  1.00  0.00           C  
ATOM   4139  CE  LYS B 120     -19.362  10.883  22.294  1.00  0.00           C  
ATOM   4140  NZ  LYS B 120     -19.563  11.059  23.748  1.00  0.00           N  
ATOM   4141  N   ASN B 121     -13.875   9.348  17.701  1.00  0.00           N  
ATOM   4142  CA  ASN B 121     -12.466   9.252  17.309  1.00  0.00           C  
ATOM   4143  C   ASN B 121     -12.258   9.403  15.795  1.00  0.00           C  
ATOM   4144  O   ASN B 121     -11.159   9.170  15.306  1.00  0.00           O  
ATOM   4145  CB  ASN B 121     -11.889   7.924  17.809  1.00  0.00           C  
ATOM   4146  CG  ASN B 121     -11.992   7.734  19.310  1.00  0.00           C  
ATOM   4147  OD1 ASN B 121     -11.831   8.646  20.107  1.00  0.00           O  
ATOM   4148  ND2 ASN B 121     -12.254   6.518  19.729  1.00  0.00           N  
ATOM   4149  N   ARG B 122     -13.303   9.746  15.040  1.00  0.00           N  
ATOM   4150  CA  ARG B 122     -13.280   9.745  13.574  1.00  0.00           C  
ATOM   4151  C   ARG B 122     -13.590  11.130  13.015  1.00  0.00           C  
ATOM   4152  O   ARG B 122     -14.752  11.463  12.824  1.00  0.00           O  
ATOM   4153  CB  ARG B 122     -14.268   8.692  13.053  1.00  0.00           C  
ATOM   4154  CG  ARG B 122     -13.852   7.261  13.403  1.00  0.00           C  
ATOM   4155  CD  ARG B 122     -14.919   6.288  12.908  1.00  0.00           C  
ATOM   4156  NE  ARG B 122     -14.605   4.908  13.265  1.00  0.00           N  
ATOM   4157  CZ  ARG B 122     -15.154   3.831  12.723  1.00  0.00           C  
ATOM   4158  NH1 ARG B 122     -16.090   3.916  11.826  1.00  0.00           N  
ATOM   4159  NH2 ARG B 122     -14.764   2.663  13.091  1.00  0.00           N  
ATOM   4160  N   GLY B 123     -12.550  11.898  12.704  1.00  0.00           N  
ATOM   4161  CA  GLY B 123     -12.710  13.214  12.076  1.00  0.00           C  
ATOM   4162  C   GLY B 123     -13.568  13.162  10.811  1.00  0.00           C  
ATOM   4163  O   GLY B 123     -14.436  14.012  10.627  1.00  0.00           O  
ATOM   4164  N   PHE B 124     -13.433  12.122  10.014  1.00  0.00           N  
ATOM   4165  CA  PHE B 124     -14.226  11.911   8.794  1.00  0.00           C  
ATOM   4166  C   PHE B 124     -15.716  11.594   9.035  1.00  0.00           C  
ATOM   4167  O   PHE B 124     -16.503  11.673   8.099  1.00  0.00           O  
ATOM   4168  CB  PHE B 124     -13.567  10.815   7.960  1.00  0.00           C  
ATOM   4169  CG  PHE B 124     -13.572   9.445   8.592  1.00  0.00           C  
ATOM   4170  CD1 PHE B 124     -12.414   8.954   9.218  1.00  0.00           C  
ATOM   4171  CD2 PHE B 124     -14.717   8.640   8.515  1.00  0.00           C  
ATOM   4172  CE1 PHE B 124     -12.399   7.659   9.753  1.00  0.00           C  
ATOM   4173  CE2 PHE B 124     -14.706   7.350   9.054  1.00  0.00           C  
ATOM   4174  CZ  PHE B 124     -13.543   6.856   9.668  1.00  0.00           C  
ATOM   4175  N   MET B 125     -16.110  11.249  10.251  1.00  0.00           N  
ATOM   4176  CA  MET B 125     -17.516  11.191  10.658  1.00  0.00           C  
ATOM   4177  C   MET B 125     -17.951  12.509  11.302  1.00  0.00           C  
ATOM   4178  O   MET B 125     -19.012  13.031  10.993  1.00  0.00           O  
ATOM   4179  CB  MET B 125     -17.759  10.028  11.638  1.00  0.00           C  
ATOM   4180  CG  MET B 125     -17.727   8.667  10.952  1.00  0.00           C  
ATOM   4181  SD  MET B 125     -18.115   7.288  12.077  1.00  0.00           S  
ATOM   4182  CE  MET B 125     -18.442   5.989  10.876  1.00  0.00           C  
ATOM   4183  N   LEU B 126     -17.109  13.056  12.181  1.00  0.00           N  
ATOM   4184  CA  LEU B 126     -17.462  14.218  12.981  1.00  0.00           C  
ATOM   4185  C   LEU B 126     -17.520  15.516  12.167  1.00  0.00           C  
ATOM   4186  O   LEU B 126     -18.425  16.311  12.401  1.00  0.00           O  
ATOM   4187  CB  LEU B 126     -16.472  14.368  14.145  1.00  0.00           C  
ATOM   4188  CG  LEU B 126     -16.463  13.212  15.164  1.00  0.00           C  
ATOM   4189  CD1 LEU B 126     -15.417  13.521  16.240  1.00  0.00           C  
ATOM   4190  CD2 LEU B 126     -17.806  13.014  15.850  1.00  0.00           C  
ATOM   4191  N   TRP B 127     -16.599  15.738  11.218  1.00  0.00           N  
ATOM   4192  CA  TRP B 127     -16.600  16.964  10.410  1.00  0.00           C  
ATOM   4193  C   TRP B 127     -17.837  17.076   9.492  1.00  0.00           C  
ATOM   4194  O   TRP B 127     -18.496  18.109   9.553  1.00  0.00           O  
ATOM   4195  CB  TRP B 127     -15.296  17.111   9.628  1.00  0.00           C  
ATOM   4196  CG  TRP B 127     -14.138  17.641  10.421  1.00  0.00           C  
ATOM   4197  CD1 TRP B 127     -12.970  17.001  10.650  1.00  0.00           C  
ATOM   4198  CD2 TRP B 127     -14.032  18.944  11.064  1.00  0.00           C  
ATOM   4199  NE1 TRP B 127     -12.132  17.821  11.388  1.00  0.00           N  
ATOM   4200  CE2 TRP B 127     -12.750  19.014  11.665  1.00  0.00           C  
ATOM   4201  CE3 TRP B 127     -14.891  20.063  11.195  1.00  0.00           C  
ATOM   4202  CZ2 TRP B 127     -12.327  20.164  12.382  1.00  0.00           C  
ATOM   4203  CZ3 TRP B 127     -14.472  21.196  11.915  1.00  0.00           C  
ATOM   4204  CH2 TRP B 127     -13.203  21.240  12.497  1.00  0.00           C  
ATOM   4205  N   PRO B 128     -18.210  16.041   8.717  1.00  0.00           N  
ATOM   4206  CA  PRO B 128     -19.446  16.072   7.945  1.00  0.00           C  
ATOM   4207  C   PRO B 128     -20.689  16.216   8.834  1.00  0.00           C  
ATOM   4208  O   PRO B 128     -21.606  16.951   8.493  1.00  0.00           O  
ATOM   4209  CB  PRO B 128     -19.469  14.766   7.145  1.00  0.00           C  
ATOM   4210  CG  PRO B 128     -18.011  14.355   7.062  1.00  0.00           C  
ATOM   4211  CD  PRO B 128     -17.460  14.834   8.408  1.00  0.00           C  
ATOM   4212  N   LEU B 129     -20.701  15.556   9.989  1.00  0.00           N  
ATOM   4213  CA  LEU B 129     -21.790  15.678  10.951  1.00  0.00           C  
ATOM   4214  C   LEU B 129     -21.896  17.097  11.518  1.00  0.00           C  
ATOM   4215  O   LEU B 129     -22.995  17.625  11.636  1.00  0.00           O  
ATOM   4216  CB  LEU B 129     -21.599  14.632  12.061  1.00  0.00           C  
ATOM   4217  CG  LEU B 129     -22.744  14.589  13.085  1.00  0.00           C  
ATOM   4218  CD1 LEU B 129     -24.070  14.179  12.448  1.00  0.00           C  
ATOM   4219  CD2 LEU B 129     -22.396  13.565  14.171  1.00  0.00           C  
ATOM   4220  N   PHE B 130     -20.764  17.722  11.811  1.00  0.00           N  
ATOM   4221  CA  PHE B 130     -20.716  19.090  12.302  1.00  0.00           C  
ATOM   4222  C   PHE B 130     -21.198  20.115  11.265  1.00  0.00           C  
ATOM   4223  O   PHE B 130     -21.825  21.098  11.627  1.00  0.00           O  
ATOM   4224  CB  PHE B 130     -19.294  19.416  12.761  1.00  0.00           C  
ATOM   4225  CG  PHE B 130     -19.148  20.799  13.361  1.00  0.00           C  
ATOM   4226  CD1 PHE B 130     -18.555  21.843  12.620  1.00  0.00           C  
ATOM   4227  CD2 PHE B 130     -19.633  21.064  14.653  1.00  0.00           C  
ATOM   4228  CE1 PHE B 130     -18.439  23.115  13.167  1.00  0.00           C  
ATOM   4229  CE2 PHE B 130     -19.522  22.342  15.206  1.00  0.00           C  
ATOM   4230  CZ  PHE B 130     -18.926  23.369  14.465  1.00  0.00           C  
ATOM   4231  N   GLU B 131     -20.973  19.855   9.985  1.00  0.00           N  
ATOM   4232  CA  GLU B 131     -21.493  20.713   8.922  1.00  0.00           C  
ATOM   4233  C   GLU B 131     -23.028  20.763   8.931  1.00  0.00           C  
ATOM   4234  O   GLU B 131     -23.608  21.837   8.801  1.00  0.00           O  
ATOM   4235  CB  GLU B 131     -20.974  20.224   7.561  1.00  0.00           C  
ATOM   4236  CG  GLU B 131     -21.403  21.143   6.398  1.00  0.00           C  
ATOM   4237  CD  GLU B 131     -20.992  20.617   5.011  1.00  0.00           C  
ATOM   4238  OE1 GLU B 131     -21.361  21.247   3.994  1.00  0.00           O  
ATOM   4239  OE2 GLU B 131     -20.295  19.595   4.914  1.00  0.00           O  
ATOM   4240  N   ILE B 132     -23.685  19.619   9.127  1.00  0.00           N  
ATOM   4241  CA  ILE B 132     -25.153  19.514   9.068  1.00  0.00           C  
ATOM   4242  C   ILE B 132     -25.837  19.651  10.428  1.00  0.00           C  
ATOM   4243  O   ILE B 132     -27.037  19.952  10.482  1.00  0.00           O  
ATOM   4244  CB  ILE B 132     -25.591  18.227   8.346  1.00  0.00           C  
ATOM   4245  CG1 ILE B 132     -25.143  16.945   9.087  1.00  0.00           C  
ATOM   4246  CG2 ILE B 132     -25.074  18.248   6.895  1.00  0.00           C  
ATOM   4247  CD1 ILE B 132     -25.781  15.670   8.539  1.00  0.00           C  
ATOM   4248  N   ALA B 133     -25.110  19.438  11.528  1.00  0.00           N  
ATOM   4249  CA  ALA B 133     -25.628  19.480  12.885  1.00  0.00           C  
ATOM   4250  C   ALA B 133     -24.617  20.121  13.864  1.00  0.00           C  
ATOM   4251  O   ALA B 133     -24.136  19.469  14.794  1.00  0.00           O  
ATOM   4252  CB  ALA B 133     -26.050  18.058  13.284  1.00  0.00           C  
ATOM   4253  N   PRO B 134     -24.291  21.424  13.697  1.00  0.00           N  
ATOM   4254  CA  PRO B 134     -23.239  22.080  14.488  1.00  0.00           C  
ATOM   4255  C   PRO B 134     -23.566  22.195  15.976  1.00  0.00           C  
ATOM   4256  O   PRO B 134     -22.656  22.299  16.801  1.00  0.00           O  
ATOM   4257  CB  PRO B 134     -23.067  23.455  13.832  1.00  0.00           C  
ATOM   4258  CG  PRO B 134     -24.413  23.726  13.171  1.00  0.00           C  
ATOM   4259  CD  PRO B 134     -24.845  22.331  12.713  1.00  0.00           C  
ATOM   4260  N   GLU B 135     -24.835  22.158  16.334  1.00  0.00           N  
ATOM   4261  CA  GLU B 135     -25.320  22.227  17.717  1.00  0.00           C  
ATOM   4262  C   GLU B 135     -25.604  20.840  18.328  1.00  0.00           C  
ATOM   4263  O   GLU B 135     -26.248  20.738  19.373  1.00  0.00           O  
ATOM   4264  CB  GLU B 135     -26.555  23.135  17.800  1.00  0.00           C  
ATOM   4265  CG  GLU B 135     -26.360  24.556  17.262  1.00  0.00           C  
ATOM   4266  CD  GLU B 135     -25.181  25.315  17.908  1.00  0.00           C  
ATOM   4267  OE1 GLU B 135     -24.536  26.118  17.213  1.00  0.00           O  
ATOM   4268  OE2 GLU B 135     -24.847  25.083  19.088  1.00  0.00           O  
ATOM   4269  N   LEU B 136     -25.179  19.777  17.670  1.00  0.00           N  
ATOM   4270  CA  LEU B 136     -25.479  18.418  18.096  1.00  0.00           C  
ATOM   4271  C   LEU B 136     -24.878  18.119  19.469  1.00  0.00           C  
ATOM   4272  O   LEU B 136     -23.701  18.371  19.740  1.00  0.00           O  
ATOM   4273  CB  LEU B 136     -25.042  17.436  16.999  1.00  0.00           C  
ATOM   4274  CG  LEU B 136     -25.457  15.984  17.281  1.00  0.00           C  
ATOM   4275  CD1 LEU B 136     -25.858  15.325  15.968  1.00  0.00           C  
ATOM   4276  CD2 LEU B 136     -24.319  15.168  17.896  1.00  0.00           C  
ATOM   4277  N   VAL B 137     -25.727  17.522  20.312  1.00  0.00           N  
ATOM   4278  CA  VAL B 137     -25.370  17.002  21.629  1.00  0.00           C  
ATOM   4279  C   VAL B 137     -25.567  15.490  21.600  1.00  0.00           C  
ATOM   4280  O   VAL B 137     -26.617  15.007  21.184  1.00  0.00           O  
ATOM   4281  CB  VAL B 137     -26.195  17.671  22.740  1.00  0.00           C  
ATOM   4282  CG1 VAL B 137     -25.713  17.239  24.130  1.00  0.00           C  
ATOM   4283  CG2 VAL B 137     -26.102  19.200  22.687  1.00  0.00           C  
ATOM   4284  N   PHE B 138     -24.557  14.745  22.014  1.00  0.00           N  
ATOM   4285  CA  PHE B 138     -24.631  13.301  22.129  1.00  0.00           C  
ATOM   4286  C   PHE B 138     -25.551  12.878  23.282  1.00  0.00           C  
ATOM   4287  O   PHE B 138     -25.763  13.667  24.206  1.00  0.00           O  
ATOM   4288  CB  PHE B 138     -23.215  12.735  22.307  1.00  0.00           C  
ATOM   4289  CG  PHE B 138     -22.384  12.775  21.050  1.00  0.00           C  
ATOM   4290  CD1 PHE B 138     -22.294  11.636  20.232  1.00  0.00           C  
ATOM   4291  CD2 PHE B 138     -21.699  13.943  20.684  1.00  0.00           C  
ATOM   4292  CE1 PHE B 138     -21.531  11.668  19.060  1.00  0.00           C  
ATOM   4293  CE2 PHE B 138     -20.941  13.982  19.510  1.00  0.00           C  
ATOM   4294  CZ  PHE B 138     -20.855  12.846  18.691  1.00  0.00           C  
ATOM   4295  N   PRO B 139     -26.045  11.641  23.292  1.00  0.00           N  
ATOM   4296  CA  PRO B 139     -26.884  11.142  24.385  1.00  0.00           C  
ATOM   4297  C   PRO B 139     -26.244  11.229  25.780  1.00  0.00           C  
ATOM   4298  O   PRO B 139     -26.952  11.330  26.775  1.00  0.00           O  
ATOM   4299  CB  PRO B 139     -27.188   9.687  24.022  1.00  0.00           C  
ATOM   4300  CG  PRO B 139     -27.105   9.669  22.500  1.00  0.00           C  
ATOM   4301  CD  PRO B 139     -25.982  10.670  22.215  1.00  0.00           C  
ATOM   4302  N   ASP B 140     -24.919  11.216  25.860  1.00  0.00           N  
ATOM   4303  CA  ASP B 140     -24.167  11.389  27.099  1.00  0.00           C  
ATOM   4304  C   ASP B 140     -23.981  12.858  27.525  1.00  0.00           C  
ATOM   4305  O   ASP B 140     -23.374  13.131  28.564  1.00  0.00           O  
ATOM   4306  CB  ASP B 140     -22.824  10.642  27.004  1.00  0.00           C  
ATOM   4307  CG  ASP B 140     -21.871  11.157  25.911  1.00  0.00           C  
ATOM   4308  OD1 ASP B 140     -22.191  12.141  25.212  1.00  0.00           O  
ATOM   4309  OD2 ASP B 140     -20.819  10.519  25.691  1.00  0.00           O  
ATOM   4310  N   GLY B 141     -24.500  13.796  26.756  1.00  0.00           N  
ATOM   4311  CA  GLY B 141     -24.415  15.232  27.005  1.00  0.00           C  
ATOM   4312  C   GLY B 141     -23.173  15.913  26.422  1.00  0.00           C  
ATOM   4313  O   GLY B 141     -23.054  17.135  26.508  1.00  0.00           O  
ATOM   4314  N   GLU B 142     -22.253  15.169  25.809  1.00  0.00           N  
ATOM   4315  CA  GLU B 142     -21.081  15.755  25.160  1.00  0.00           C  
ATOM   4316  C   GLU B 142     -21.488  16.490  23.876  1.00  0.00           C  
ATOM   4317  O   GLU B 142     -22.251  15.971  23.059  1.00  0.00           O  
ATOM   4318  CB  GLU B 142     -20.009  14.680  24.924  1.00  0.00           C  
ATOM   4319  CG  GLU B 142     -18.619  15.289  24.682  1.00  0.00           C  
ATOM   4320  CD  GLU B 142     -17.496  14.246  24.477  1.00  0.00           C  
ATOM   4321  OE1 GLU B 142     -16.319  14.647  24.492  1.00  0.00           O  
ATOM   4322  OE2 GLU B 142     -17.797  13.056  24.245  1.00  0.00           O  
ATOM   4323  N   MET B 143     -20.994  17.703  23.688  1.00  0.00           N  
ATOM   4324  CA  MET B 143     -21.290  18.475  22.482  1.00  0.00           C  
ATOM   4325  C   MET B 143     -20.307  18.126  21.365  1.00  0.00           C  
ATOM   4326  O   MET B 143     -19.098  18.147  21.572  1.00  0.00           O  
ATOM   4327  CB  MET B 143     -21.228  19.979  22.768  1.00  0.00           C  
ATOM   4328  CG  MET B 143     -22.266  20.453  23.788  1.00  0.00           C  
ATOM   4329  SD  MET B 143     -22.244  22.258  24.060  1.00  0.00           S  
ATOM   4330  CE  MET B 143     -22.992  22.842  22.522  1.00  0.00           C  
ATOM   4331  N   LEU B 144     -20.814  17.917  20.146  1.00  0.00           N  
ATOM   4332  CA  LEU B 144     -19.995  17.648  18.960  1.00  0.00           C  
ATOM   4333  C   LEU B 144     -18.910  18.718  18.747  1.00  0.00           C  
ATOM   4334  O   LEU B 144     -17.752  18.402  18.486  1.00  0.00           O  
ATOM   4335  CB  LEU B 144     -20.932  17.549  17.746  1.00  0.00           C  
ATOM   4336  CG  LEU B 144     -20.216  17.389  16.396  1.00  0.00           C  
ATOM   4337  CD1 LEU B 144     -19.339  16.145  16.347  1.00  0.00           C  
ATOM   4338  CD2 LEU B 144     -21.255  17.287  15.284  1.00  0.00           C  
ATOM   4339  N   ARG B 145     -19.283  19.995  18.939  1.00  0.00           N  
ATOM   4340  CA  ARG B 145     -18.354  21.125  18.854  1.00  0.00           C  
ATOM   4341  C   ARG B 145     -17.182  20.990  19.824  1.00  0.00           C  
ATOM   4342  O   ARG B 145     -16.054  21.300  19.463  1.00  0.00           O  
ATOM   4343  CB  ARG B 145     -19.135  22.420  19.114  1.00  0.00           C  
ATOM   4344  CG  ARG B 145     -18.316  23.666  18.758  1.00  0.00           C  
ATOM   4345  CD  ARG B 145     -19.052  24.955  19.153  1.00  0.00           C  
ATOM   4346  NE  ARG B 145     -20.361  25.051  18.487  1.00  0.00           N  
ATOM   4347  CZ  ARG B 145     -21.401  25.775  18.863  1.00  0.00           C  
ATOM   4348  NH1 ARG B 145     -21.347  26.616  19.844  1.00  0.00           N  
ATOM   4349  NH2 ARG B 145     -22.515  25.664  18.233  1.00  0.00           N  
ATOM   4350  N   GLN B 146     -17.464  20.522  21.043  1.00  0.00           N  
ATOM   4351  CA  GLN B 146     -16.456  20.350  22.082  1.00  0.00           C  
ATOM   4352  C   GLN B 146     -15.472  19.232  21.716  1.00  0.00           C  
ATOM   4353  O   GLN B 146     -14.267  19.406  21.854  1.00  0.00           O  
ATOM   4354  CB  GLN B 146     -17.161  20.051  23.419  1.00  0.00           C  
ATOM   4355  CG  GLN B 146     -16.326  20.464  24.642  1.00  0.00           C  
ATOM   4356  CD  GLN B 146     -16.392  21.957  24.968  1.00  0.00           C  
ATOM   4357  OE1 GLN B 146     -17.206  22.712  24.466  1.00  0.00           O  
ATOM   4358  NE2 GLN B 146     -15.552  22.440  25.856  1.00  0.00           N  
ATOM   4359  N   ILE B 147     -15.979  18.117  21.178  1.00  0.00           N  
ATOM   4360  CA  ILE B 147     -15.155  16.978  20.741  1.00  0.00           C  
ATOM   4361  C   ILE B 147     -14.187  17.412  19.635  1.00  0.00           C  
ATOM   4362  O   ILE B 147     -12.991  17.145  19.726  1.00  0.00           O  
ATOM   4363  CB  ILE B 147     -16.043  15.805  20.262  1.00  0.00           C  
ATOM   4364  CG1 ILE B 147     -16.968  15.319  21.396  1.00  0.00           C  
ATOM   4365  CG2 ILE B 147     -15.166  14.640  19.758  1.00  0.00           C  
ATOM   4366  CD1 ILE B 147     -18.000  14.287  20.935  1.00  0.00           C  
ATOM   4367  N   LEU B 148     -14.682  18.119  18.624  1.00  0.00           N  
ATOM   4368  CA  LEU B 148     -13.840  18.628  17.532  1.00  0.00           C  
ATOM   4369  C   LEU B 148     -12.780  19.610  18.026  1.00  0.00           C  
ATOM   4370  O   LEU B 148     -11.641  19.561  17.575  1.00  0.00           O  
ATOM   4371  CB  LEU B 148     -14.735  19.288  16.475  1.00  0.00           C  
ATOM   4372  CG  LEU B 148     -15.518  18.286  15.613  1.00  0.00           C  
ATOM   4373  CD1 LEU B 148     -16.536  19.038  14.770  1.00  0.00           C  
ATOM   4374  CD2 LEU B 148     -14.600  17.507  14.676  1.00  0.00           C  
ATOM   4375  N   HIS B 149     -13.125  20.463  18.992  1.00  0.00           N  
ATOM   4376  CA  HIS B 149     -12.186  21.424  19.563  1.00  0.00           C  
ATOM   4377  C   HIS B 149     -11.105  20.777  20.426  1.00  0.00           C  
ATOM   4378  O   HIS B 149      -9.961  21.215  20.403  1.00  0.00           O  
ATOM   4379  CB  HIS B 149     -12.954  22.478  20.371  1.00  0.00           C  
ATOM   4380  CG  HIS B 149     -12.757  23.859  19.830  1.00  0.00           C  
ATOM   4381  ND1 HIS B 149     -11.567  24.523  19.706  1.00  0.00           N  
ATOM   4382  CD2 HIS B 149     -13.721  24.703  19.332  1.00  0.00           C  
ATOM   4383  CE1 HIS B 149     -11.796  25.716  19.158  1.00  0.00           C  
ATOM   4384  NE2 HIS B 149     -13.101  25.864  18.915  1.00  0.00           N  
ATOM   4385  N   THR B 150     -11.471  19.759  21.208  1.00  0.00           N  
ATOM   4386  CA  THR B 150     -10.535  19.123  22.152  1.00  0.00           C  
ATOM   4387  C   THR B 150      -9.622  18.104  21.487  1.00  0.00           C  
ATOM   4388  O   THR B 150      -8.482  17.953  21.920  1.00  0.00           O  
ATOM   4389  CB  THR B 150     -11.255  18.443  23.331  1.00  0.00           C  
ATOM   4390  OG1 THR B 150     -12.441  17.812  22.935  1.00  0.00           O  
ATOM   4391  CG2 THR B 150     -11.613  19.452  24.414  1.00  0.00           C  
ATOM   4392  N   ARG B 151     -10.082  17.426  20.440  1.00  0.00           N  
ATOM   4393  CA  ARG B 151      -9.318  16.353  19.787  1.00  0.00           C  
ATOM   4394  C   ARG B 151      -8.509  16.808  18.578  1.00  0.00           C  
ATOM   4395  O   ARG B 151      -7.759  15.999  18.043  1.00  0.00           O  
ATOM   4396  CB  ARG B 151     -10.223  15.168  19.464  1.00  0.00           C  
ATOM   4397  CG  ARG B 151     -10.879  14.598  20.727  1.00  0.00           C  
ATOM   4398  CD  ARG B 151     -11.540  13.265  20.404  1.00  0.00           C  
ATOM   4399  NE  ARG B 151     -12.349  12.784  21.529  1.00  0.00           N  
ATOM   4400  CZ  ARG B 151     -12.702  11.542  21.756  1.00  0.00           C  
ATOM   4401  NH1 ARG B 151     -12.280  10.558  21.017  1.00  0.00           N  
ATOM   4402  NH2 ARG B 151     -13.504  11.276  22.743  1.00  0.00           N  
ATOM   4403  N   ALA B 152      -8.647  18.064  18.183  1.00  0.00           N  
ATOM   4404  CA  ALA B 152      -7.858  18.686  17.118  1.00  0.00           C  
ATOM   4405  C   ALA B 152      -7.760  17.830  15.833  1.00  0.00           C  
ATOM   4406  O   ALA B 152      -6.685  17.665  15.267  1.00  0.00           O  
ATOM   4407  CB  ALA B 152      -6.494  19.122  17.682  1.00  0.00           C  
ATOM   4408  N   PHE B 153      -8.884  17.279  15.389  1.00  0.00           N  
ATOM   4409  CA  PHE B 153      -8.924  16.544  14.128  1.00  0.00           C  
ATOM   4410  C   PHE B 153      -8.607  17.475  12.959  1.00  0.00           C  
ATOM   4411  O   PHE B 153      -9.190  18.563  12.863  1.00  0.00           O  
ATOM   4412  CB  PHE B 153     -10.295  15.907  13.917  1.00  0.00           C  
ATOM   4413  CG  PHE B 153     -10.677  14.896  14.956  1.00  0.00           C  
ATOM   4414  CD1 PHE B 153     -10.064  13.632  14.958  1.00  0.00           C  
ATOM   4415  CD2 PHE B 153     -11.660  15.190  15.911  1.00  0.00           C  
ATOM   4416  CE1 PHE B 153     -10.428  12.669  15.904  1.00  0.00           C  
ATOM   4417  CE2 PHE B 153     -12.031  14.229  16.857  1.00  0.00           C  
ATOM   4418  CZ  PHE B 153     -11.416  12.970  16.856  1.00  0.00           C  
ATOM   4419  N   ASP B 154      -7.766  17.014  12.049  1.00  0.00           N  
ATOM   4420  CA  ASP B 154      -7.491  17.741  10.821  1.00  0.00           C  
ATOM   4421  C   ASP B 154      -8.784  17.988  10.043  1.00  0.00           C  
ATOM   4422  O   ASP B 154      -9.655  17.121   9.927  1.00  0.00           O  
ATOM   4423  CB  ASP B 154      -6.468  16.993   9.956  1.00  0.00           C  
ATOM   4424  CG  ASP B 154      -5.070  17.014  10.580  1.00  0.00           C  
ATOM   4425  OD1 ASP B 154      -4.716  18.056  11.181  1.00  0.00           O  
ATOM   4426  OD2 ASP B 154      -4.369  15.987  10.439  1.00  0.00           O  
ATOM   4427  N   LYS B 155      -8.907  19.197   9.505  1.00  0.00           N  
ATOM   4428  CA  LYS B 155     -10.019  19.515   8.618  1.00  0.00           C  
ATOM   4429  C   LYS B 155      -9.933  18.677   7.357  1.00  0.00           C  
ATOM   4430  O   LYS B 155      -8.882  18.568   6.732  1.00  0.00           O  
ATOM   4431  CB  LYS B 155     -10.070  21.005   8.266  1.00  0.00           C  
ATOM   4432  CG  LYS B 155     -10.874  21.786   9.307  1.00  0.00           C  
ATOM   4433  CD  LYS B 155     -11.070  23.225   8.836  1.00  0.00           C  
ATOM   4434  CE  LYS B 155     -11.988  23.955   9.807  1.00  0.00           C  
ATOM   4435  NZ  LYS B 155     -12.240  25.341   9.367  1.00  0.00           N  
ATOM   4436  N   LEU B 156     -11.088  18.163   6.949  1.00  0.00           N  
ATOM   4437  CA  LEU B 156     -11.197  17.391   5.723  1.00  0.00           C  
ATOM   4438  C   LEU B 156     -11.245  18.331   4.517  1.00  0.00           C  
ATOM   4439  O   LEU B 156     -11.927  19.353   4.535  1.00  0.00           O  
ATOM   4440  CB  LEU B 156     -12.432  16.496   5.781  1.00  0.00           C  
ATOM   4441  CG  LEU B 156     -12.524  15.597   7.026  1.00  0.00           C  
ATOM   4442  CD1 LEU B 156     -13.821  14.801   6.962  1.00  0.00           C  
ATOM   4443  CD2 LEU B 156     -11.353  14.627   7.138  1.00  0.00           C  
ATOM   4444  N   ASN B 157     -10.586  17.947   3.453  1.00  0.00           N  
ATOM   4445  CA  ASN B 157     -10.756  18.589   2.158  1.00  0.00           C  
ATOM   4446  C   ASN B 157     -12.113  18.197   1.568  1.00  0.00           C  
ATOM   4447  O   ASN B 157     -12.551  17.047   1.698  1.00  0.00           O  
ATOM   4448  CB  ASN B 157      -9.578  18.230   1.252  1.00  0.00           C  
ATOM   4449  CG  ASN B 157      -8.292  18.890   1.728  1.00  0.00           C  
ATOM   4450  OD1 ASN B 157      -8.288  20.011   2.201  1.00  0.00           O  
ATOM   4451  ND2 ASN B 157      -7.172  18.213   1.613  1.00  0.00           N  
ATOM   4452  N   LYS B 158     -12.788  19.137   0.904  1.00  0.00           N  
ATOM   4453  CA  LYS B 158     -13.982  18.812   0.127  1.00  0.00           C  
ATOM   4454  C   LYS B 158     -13.599  17.977  -1.089  1.00  0.00           C  
ATOM   4455  O   LYS B 158     -12.471  18.081  -1.579  1.00  0.00           O  
ATOM   4456  CB  LYS B 158     -14.787  20.066  -0.244  1.00  0.00           C  
ATOM   4457  CG  LYS B 158     -15.402  20.696   1.016  1.00  0.00           C  
ATOM   4458  CD  LYS B 158     -16.460  21.749   0.666  1.00  0.00           C  
ATOM   4459  CE  LYS B 158     -17.076  22.262   1.964  1.00  0.00           C  
ATOM   4460  NZ  LYS B 158     -18.397  22.904   1.751  1.00  0.00           N  
ATOM   4461  N   TRP B 159     -14.552  17.160  -1.533  1.00  0.00           N  
ATOM   4462  CA  TRP B 159     -14.378  16.284  -2.678  1.00  0.00           C  
ATOM   4463  C   TRP B 159     -14.118  17.072  -3.960  1.00  0.00           C  
ATOM   4464  O   TRP B 159     -14.867  18.036  -4.228  1.00  0.00           O  
ATOM   4465  CB  TRP B 159     -15.573  15.360  -2.823  1.00  0.00           C  
ATOM   4466  CG  TRP B 159     -15.313  14.250  -3.785  1.00  0.00           C  
ATOM   4467  CD1 TRP B 159     -15.631  14.251  -5.093  1.00  0.00           C  
ATOM   4468  CD2 TRP B 159     -14.626  12.992  -3.519  1.00  0.00           C  
ATOM   4469  NE1 TRP B 159     -15.209  13.054  -5.678  1.00  0.00           N  
ATOM   4470  CE2 TRP B 159     -14.603  12.266  -4.731  1.00  0.00           C  
ATOM   4471  CE3 TRP B 159     -14.059  12.410  -2.385  1.00  0.00           C  
ATOM   4472  CZ2 TRP B 159     -14.049  10.976  -4.800  1.00  0.00           C  
ATOM   4473  CZ3 TRP B 159     -13.505  11.129  -2.448  1.00  0.00           C  
ATOM   4474  CH2 TRP B 159     -13.509  10.416  -3.638  1.00  0.00           C  
ATOM   4475  OXT TRP B 159     -13.162  16.676  -4.660  1.00  0.00           O  
CONECT    1    2                                                      
CONECT    2    3    1    5                                            
CONECT    3    9    2    4    4                                       
CONECT    4    3    3                                                 
CONECT    5    2    6                                                 
CONECT    6    5    7                                                 
CONECT    7    6    8                                                 
CONECT    8    7                                                      
CONECT    9   10    3                                                 
CONECT   10   13   11    9                                            
CONECT   11   12   12   10   17                                       
CONECT   12   11   11                                                 
CONECT   13   15   14   10                                            
CONECT   14   16   13                                                 
CONECT   15   13                                                      
CONECT   16   14                                                      
CONECT   17   11   18                                                 
CONECT   18   19   17   21                                            
CONECT   19   25   20   20   18                                       
CONECT   20   19   19                                                 
CONECT   21   18   23   22                                            
CONECT   22   21   24                                                 
CONECT   23   21                                                      
CONECT   24   22                                                      
CONECT   25   26   19                                                 
CONECT   26   29   27   25                                            
CONECT   27   26   34   28   28                                       
CONECT   28   27   27                                                 
CONECT   29   30   26                                                 
CONECT   30   31   29                                                 
CONECT   31   32   30                                                 
CONECT   32   33   31                                                 
CONECT   33   32                                                      
CONECT   34   35   27                                                 
CONECT   35   38   36   34                                            
CONECT   36   37   37   35   45                                       
CONECT   37   36   36                                                 
CONECT   38   39   35                                                 
CONECT   39   40   38                                                 
CONECT   40   41   39                                                 
CONECT   41   40   42   42                                            
CONECT   42   43   41   41   44                                       
CONECT   43   42                                                      
CONECT   44   42                                                      
CONECT   45   36   46                                                 
CONECT   46   47   45   49                                            
CONECT   47   52   48   48   46                                       
CONECT   48   47   47                                                 
CONECT   49   46   51   50                                            
CONECT   50   49                                                      
CONECT   51   49                                                      
CONECT   52   53   58   47                                            
CONECT   53   56   52   54                                            
CONECT   54   53   59   55   55                                       
CONECT   55   54   54                                                 
CONECT   56   57   53                                                 
CONECT   57   56   58                                                 
CONECT   58   57   52                                                 
CONECT   59   54   60                                                 
CONECT   60   61   59   63                                            
CONECT   61   62   62   68   60                                       
CONECT   62   61   61                                                 
CONECT   63   60   64                                                 
CONECT   64   63   65                                                 
CONECT   65   64   67   66   66                                       
CONECT   66   65   65                                                 
CONECT   67   65                                                      
CONECT   68   69   61                                                 
CONECT   69   70   68   72                                            
CONECT   70   71   71   73   69                                       
CONECT   71   70   70                                                 
CONECT   72   69                                                      
CONECT   73   74   70                                                 
CONECT   74   75   77   73                                            
CONECT   75   76   76   78   74                                       
CONECT   76   75   75                                                 
CONECT   77   74                                                      
CONECT   78   79   75                                                 
CONECT   79   80   82   78                                            
CONECT   80   84   81   81   79                                       
CONECT   81   80   80                                                 
CONECT   82   79   83                                                 
CONECT   83   82                                                      
CONECT   84   85   90   80                                            
CONECT   85   88   86   84                                            
CONECT   86   91   85   87   87                                       
CONECT   87   86   86                                                 
CONECT   88   89   85                                                 
CONECT   89   88   90                                                 
CONECT   90   89   84                                                 
CONECT   91   92   86                                                 
CONECT   92   95   93   91                                            
CONECT   93   99   92   94   94                                       
CONECT   94   93   93                                                 
CONECT   95   96   92                                                 
CONECT   96   98   95   97                                            
CONECT   97   96                                                      
CONECT   98   96                                                      
CONECT   99  100   93                                                 
CONECT  100  103   99  101                                            
CONECT  101  100  102  102  104                                       
CONECT  102  101  101                                                 
CONECT  103  100                                                      
CONECT  104  101  105                                                 
CONECT  105  104  108  106                                            
CONECT  106  105  110  107  107                                       
CONECT  107  106  106                                                 
CONECT  108  109  105                                                 
CONECT  109  108                                                      
CONECT  110  106  111                                                 
CONECT  111  110  112  114                                            
CONECT  112  124  111  113  113                                       
CONECT  113  112  112                                                 
CONECT  114  111  115                                                 
CONECT  115  114  116  116  117                                       
CONECT  116  115  115  118                                            
CONECT  117  115  119  120                                            
CONECT  118  116  119  119                                            
CONECT  119  118  118  117  121                                       
CONECT  120  117  122  122                                            
CONECT  121  119  123  123                                            
CONECT  122  120  120  123                                            
CONECT  123  121  121  122                                            
CONECT  124  125  112                                                 
CONECT  125  128  126  124                                            
CONECT  126  132  125  127  127                                       
CONECT  127  126  126                                                 
CONECT  128  129  125                                                 
CONECT  129  130  128  131                                            
CONECT  130  129                                                      
CONECT  131  129                                                      
CONECT  132  133  126                                                 
CONECT  133  136  132  134                                            
CONECT  134  133  135  135  138                                       
CONECT  135  134  134                                                 
CONECT  136  137  133                                                 
CONECT  137  136                                                      
CONECT  138  134  139                                                 
CONECT  139  138  140  142                                            
CONECT  140  139  150  141  141                                       
CONECT  141  140  140                                                 
CONECT  142  139  143                                                 
CONECT  143  142  145  145  144                                       
CONECT  144  143  146  146                                            
CONECT  145  143  143  147                                            
CONECT  146  144  144  148                                            
CONECT  147  145  148  148                                            
CONECT  148  147  147  146  149                                       
CONECT  149  148                                                      
CONECT  150  151  140                                                 
CONECT  151  152  154  150                                            
CONECT  152  158  151  153  153                                       
CONECT  153  152  152                                                 
CONECT  154  151  155                                                 
CONECT  155  154  156  157                                            
CONECT  156  155                                                      
CONECT  157  155                                                      
CONECT  158  159  152                                                 
CONECT  159  162  160  158                                            
CONECT  160  159  161  161  167                                       
CONECT  161  160  160                                                 
CONECT  162  163  159                                                 
CONECT  163  164  162                                                 
CONECT  164  165  165  166  163                                       
CONECT  165  164  164                                                 
CONECT  166  164                                                      
CONECT  167  160  168                                                 
CONECT  168  167  171  169                                            
CONECT  169  168  175  170  170                                       
CONECT  170  169  169                                                 
CONECT  171  172  168                                                 
CONECT  172  173  173  174  171                                       
CONECT  173  172  172                                                 
CONECT  174  172                                                      
CONECT  175  169  176                                                 
CONECT  176  175  177  179                                            
CONECT  177  178  178  176  183                                       
CONECT  178  177  177                                                 
CONECT  179  176  180                                                 
CONECT  180  179  181  182                                            
CONECT  181  180                                                      
CONECT  182  180                                                      
CONECT  183  177  184                                                 
CONECT  184  183  187  185                                            
CONECT  185  193  184  186  186                                       
CONECT  186  185  185                                                 
CONECT  187  188  184                                                 
CONECT  188  189  189  190  187                                       
CONECT  189  191  188  188                                            
CONECT  190  192  188                                                 
CONECT  191  189  192  192                                            
CONECT  192  191  191  190                                            
CONECT  193  194  185                                                 
CONECT  194  197  193  195                                            
CONECT  195  194  196  196  199                                       
CONECT  196  195  195                                                 
CONECT  197  198  194                                                 
CONECT  198  197                                                      
CONECT  199  195  200                                                 
CONECT  200  199  201  203                                            
CONECT  201  202  202  200  208                                       
CONECT  202  201  201                                                 
CONECT  203  200  204                                                 
CONECT  204  203  205                                                 
CONECT  205  204  206                                                 
CONECT  206  205  207                                                 
CONECT  207  206                                                      
CONECT  208  201  209                                                 
CONECT  209  208  212  210                                            
CONECT  210  209  215  211  211                                       
CONECT  211  210  210                                                 
CONECT  212  214  209  213                                            
CONECT  213  212                                                      
CONECT  214  212                                                      
CONECT  215  210  216                                                 
CONECT  216  219  215  217                                            
CONECT  217  218  218  216  223                                       
CONECT  218  217  217                                                 
CONECT  219  220  221  216                                            
CONECT  220  222  219                                                 
CONECT  221  219                                                      
CONECT  222  220                                                      
CONECT  223  217  224                                                 
CONECT  224  225  223  227                                            
CONECT  225  231  226  226  224                                       
CONECT  226  225  225                                                 
CONECT  227  224  228                                                 
CONECT  228  227  229  229  230                                       
CONECT  229  228  228                                                 
CONECT  230  228                                                      
CONECT  231  232  225                                                 
CONECT  232  235  231  233                                            
CONECT  233  232  239  234  234                                       
CONECT  234  233  233                                                 
CONECT  235  236  232                                                 
CONECT  236  238  237  235                                            
CONECT  237  236                                                      
CONECT  238  236                                                      
CONECT  239  233  240                                                 
CONECT  240  239  241                                                 
CONECT  241  242  242  240  243                                       
CONECT  242  241  241                                                 
CONECT  243  241  244                                                 
CONECT  244  247  243  245                                            
CONECT  245  244  246  246  251                                       
CONECT  246  245  245                                                 
CONECT  247  248  244                                                 
CONECT  248  250  249  247                                            
CONECT  249  248                                                      
CONECT  250  248                                                      
CONECT  251  245  252                                                 
CONECT  252  251  253  255                                            
CONECT  253  260  252  254  254                                       
CONECT  254  253  253                                                 
CONECT  255  252  256                                                 
CONECT  256  255  257                                                 
CONECT  257  256  259  259  258                                       
CONECT  258  257                                                      
CONECT  259  257  257                                                 
CONECT  260  261  253                                                 
CONECT  261  264  262  260                                            
CONECT  262  271  263  263  261                                       
CONECT  263  262  262                                                 
CONECT  264  265  261                                                 
CONECT  265  266  264                                                 
CONECT  266  267  265                                                 
CONECT  267  268  268  266                                            
CONECT  268  270  269  267  267                                       
CONECT  269  268                                                      
CONECT  270  268                                                      
CONECT  271  272  262                                                 
CONECT  272  275  273  271                                            
CONECT  273  272  274  274  278                                       
CONECT  274  273  273                                                 
CONECT  275  277  276  272                                            
CONECT  276  275                                                      
CONECT  277  275                                                      
CONECT  278  273  279                                                 
CONECT  279  278  282  280                                            
CONECT  280  279  281  281  284                                       
CONECT  281  280  280                                                 
CONECT  282  283  279                                                 
CONECT  283  282                                                      
CONECT  284  280  285                                                 
CONECT  285  284  286  288                                            
CONECT  286  292  285  287  287                                       
CONECT  287  286  286                                                 
CONECT  288  285  289                                                 
CONECT  289  288  291  290                                            
CONECT  290  289                                                      
CONECT  291  289                                                      
CONECT  292  293  286                                                 
CONECT  293  296  294  292                                            
CONECT  294  299  295  295  293                                       
CONECT  295  294  294                                                 
CONECT  296  297  298  293                                            
CONECT  297  296                                                      
CONECT  298  296                                                      
CONECT  299  300  294                                                 
CONECT  300  303  299  301                                            
CONECT  301  300  302  302  304                                       
CONECT  302  301  301                                                 
CONECT  303  300                                                      
CONECT  304  301  305                                                 
CONECT  305  304  306  308                                            
CONECT  306  305  309  307  307                                       
CONECT  307  306  306                                                 
CONECT  308  305                                                      
CONECT  309  306  310                                                 
CONECT  310  311  309  313                                            
CONECT  311  320  312  312  310                                       
CONECT  312  311  311                                                 
CONECT  313  310  314                                                 
CONECT  314  313  315                                                 
CONECT  315  314  316                                                 
CONECT  316  315  317  317                                            
CONECT  317  318  316  316  319                                       
CONECT  318  317                                                      
CONECT  319  317                                                      
CONECT  320  321  311                                                 
CONECT  321  324  322  320                                            
CONECT  322  323  323  321  328                                       
CONECT  323  322  322                                                 
CONECT  324  325  321                                                 
CONECT  325  326  327  324                                            
CONECT  326  325                                                      
CONECT  327  325                                                      
CONECT  328  322  329                                                 
CONECT  329  330  328                                                 
CONECT  330  332  331  331  329                                       
CONECT  331  330  330                                                 
CONECT  332  333  330                                                 
CONECT  333  336  334  332                                            
CONECT  334  335  335  333  339                                       
CONECT  335  334  334                                                 
CONECT  336  337  338  333                                            
CONECT  337  336                                                      
CONECT  338  336                                                      
CONECT  339  334  340                                                 
CONECT  340  341  339  343                                            
CONECT  341  342  342  347  340                                       
CONECT  342  341  341                                                 
CONECT  343  340  344                                                 
CONECT  344  346  343  345                                            
CONECT  345  344                                                      
CONECT  346  344                                                      
CONECT  347  348  341                                                 
CONECT  348  349  347  351                                            
CONECT  349  356  350  350  348                                       
CONECT  350  349  349                                                 
CONECT  351  348  352                                                 
CONECT  352  351  353                                                 
CONECT  353  352  354                                                 
CONECT  354  353  355                                                 
CONECT  355  354                                                      
CONECT  356  357  362  349                                            
CONECT  357  360  358  356                                            
CONECT  358  359  359  363  357                                       
CONECT  359  358  358                                                 
CONECT  360  361  357                                                 
CONECT  361  360  362                                                 
CONECT  362  361  356                                                 
CONECT  363  364  358                                                 
CONECT  364  367  363  365                                            
CONECT  365  364  368  366  366                                       
CONECT  366  365  365                                                 
CONECT  367  364                                                      
CONECT  368  374  365  369                                            
CONECT  369  368  370  372                                            
CONECT  370  375  369  371  371                                       
CONECT  371  370  370                                                 
CONECT  372  373  369                                                 
CONECT  373  374  372                                                 
CONECT  374  368  373                                                 
CONECT  375  376  370                                                 
CONECT  376  379  377  375                                            
CONECT  377  378  378  386  376                                       
CONECT  378  377  377                                                 
CONECT  379  380  376                                                 
CONECT  380  381  381  379  382                                       
CONECT  381  383  380  380                                            
CONECT  382  380  384  384                                            
CONECT  383  381  385  385                                            
CONECT  384  385  382  382                                            
CONECT  385  383  383  384                                            
CONECT  386  387  377                                                 
CONECT  387  388  386  390                                            
CONECT  388  393  389  389  387                                       
CONECT  389  388  388                                                 
CONECT  390  387  391  392                                            
CONECT  391  390                                                      
CONECT  392  390                                                      
CONECT  393  394  388                                                 
CONECT  394  397  395  393                                            
CONECT  395  396  396  394  404                                       
CONECT  396  395  395                                                 
CONECT  397  398  394                                                 
CONECT  398  399  399  397  400                                       
CONECT  399  401  398  398                                            
CONECT  400  398  402  402                                            
CONECT  401  399  403  403                                            
CONECT  402  403  400  400                                            
CONECT  403  401  401  402                                            
CONECT  404  395  405                                                 
CONECT  405  406  404  408                                            
CONECT  406  411  407  407  405                                       
CONECT  407  406  406                                                 
CONECT  408  405  410  409                                            
CONECT  409  408                                                      
CONECT  410  408                                                      
CONECT  411  412  406                                                 
CONECT  412  415  413  411                                            
CONECT  413  414  414  412  418                                       
CONECT  414  413  413                                                 
CONECT  415  416  417  412                                            
CONECT  416  415                                                      
CONECT  417  415                                                      
CONECT  418  419  413                                                 
CONECT  419  420  418  422                                            
CONECT  420  421  421  423  419                                       
CONECT  421  420  420                                                 
CONECT  422  419                                                      
CONECT  423  424  420                                                 
CONECT  424  425  423                                                 
CONECT  425  427  426  426  424                                       
CONECT  426  425  425                                                 
CONECT  427  428  425                                                 
CONECT  428  429  431  427                                            
CONECT  429  434  430  430  428                                       
CONECT  430  429  429                                                 
CONECT  431  433  428  432                                            
CONECT  432  431                                                      
CONECT  433  431                                                      
CONECT  434  435  429                                                 
CONECT  435  438  436  434                                            
CONECT  436  442  435  437  437                                       
CONECT  437  436  436                                                 
CONECT  438  439  435                                                 
CONECT  439  441  440  440  438                                       
CONECT  440  439  439                                                 
CONECT  441  439                                                      
CONECT  442  443  436                                                 
CONECT  443  442  444                                                 
CONECT  444  443  445  445  446                                       
CONECT  445  444  444                                                 
CONECT  446  444  447                                                 
CONECT  447  446  448  450                                            
CONECT  448  455  449  449  447                                       
CONECT  449  448  448                                                 
CONECT  450  447  451                                                 
CONECT  451  450  452                                                 
CONECT  452  451  453                                                 
CONECT  453  454  452                                                 
CONECT  454  453                                                      
CONECT  455  456  448                                                 
CONECT  456  457  455                                                 
CONECT  457  459  458  458  456                                       
CONECT  458  457  457                                                 
CONECT  459  460  457                                                 
CONECT  460  463  459  461                                            
CONECT  461  460  462  462  466                                       
CONECT  462  461  461                                                 
CONECT  463  465  464  460                                            
CONECT  464  463                                                      
CONECT  465  463                                                      
CONECT  466  461  467                                                 
CONECT  467  466  468  470                                            
CONECT  468  467  469  469  473                                       
CONECT  469  468  468                                                 
CONECT  470  467  471  472                                            
CONECT  471  470                                                      
CONECT  472  470                                                      
CONECT  473  468  474                                                 
CONECT  474  475  473  477                                            
CONECT  475  479  476  476  474                                       
CONECT  476  475  475                                                 
CONECT  477  474  478                                                 
CONECT  478  477                                                      
CONECT  479  480  475                                                 
CONECT  480  483  481  479                                            
CONECT  481  482  482  490  480                                       
CONECT  482  481  481                                                 
CONECT  483  484  480                                                 
CONECT  484  485  483                                                 
CONECT  485  486  484                                                 
CONECT  486  487  487  485                                            
CONECT  487  489  486  486  488                                       
CONECT  488  487                                                      
CONECT  489  487                                                      
CONECT  490  491  481                                                 
CONECT  491  494  490  492                                            
CONECT  492  491  493  493  497                                       
CONECT  493  492  492                                                 
CONECT  494  495  496  491                                            
CONECT  495  494                                                      
CONECT  496  494                                                      
CONECT  497  492  498                                                 
CONECT  498  497  499  501                                            
CONECT  499  505  498  500  500                                       
CONECT  500  499  499                                                 
CONECT  501  498  502                                                 
CONECT  502  501  504  503                                            
CONECT  503  502                                                      
CONECT  504  502                                                      
CONECT  505  506  499                                                 
CONECT  506  507  509  505                                            
CONECT  507  514  508  508  506                                       
CONECT  508  507  507                                                 
CONECT  509  510  506                                                 
CONECT  510  511  509                                                 
CONECT  511  513  513  512  510                                       
CONECT  512  511                                                      
CONECT  513  511  511                                                 
CONECT  514  515  507                                                 
CONECT  515  518  516  514                                            
CONECT  516  515  517  517  520                                       
CONECT  517  516  516                                                 
CONECT  518  519  515                                                 
CONECT  519  518                                                      
CONECT  520  516  521                                                 
CONECT  521  520  524  522                                            
CONECT  522  521  523  523  528                                       
CONECT  523  522  522                                                 
CONECT  524  525  521  526                                            
CONECT  525  527  524                                                 
CONECT  526  524                                                      
CONECT  527  525
[truncated: 280,384 more chars]
