# Supplementary material for: Conserved interfaces mediate multiple protein–protein interactions in a prokaryotic metabolon
Source: Mol Syst Biol. 2025 Sep 3;21(11):1490–521. doi: 10.1038/s44320-025-00139-9 (PMC12583656; doi:10.1038/s44320-025-00139-9)
Supplement: Supplementary file 12 — Source data Fig. 7 [file 44320_2025_139_MOESM12_ESM.zip › Figure7_data/Fig7A/5_9.pdb]

COMPND    2978f2d2b584b996 
AUTHOR    GENERATED BY OPEN BABEL 3.1.1
ATOM      1  N   MET A   1      18.406  -6.688  27.095  1.00  0.00           N  
ATOM      2  CA  MET A   1      18.012  -5.688  26.094  1.00  0.00           C  
ATOM      3  C   MET A   1      19.209  -5.234  25.282  1.00  0.00           C  
ATOM      4  O   MET A   1      20.237  -4.888  25.862  1.00  0.00           O  
ATOM      5  CB  MET A   1      17.335  -4.482  26.765  1.00  0.00           C  
ATOM      6  CG  MET A   1      16.791  -3.476  25.754  1.00  0.00           C  
ATOM      7  SD  MET A   1      16.294  -1.900  26.507  1.00  0.00           S  
ATOM      8  CE  MET A   1      17.908  -1.148  26.804  1.00  0.00           C  
ATOM      9  N   ILE A   2      19.064  -5.229  23.981  1.00  0.00           N  
ATOM     10  CA  ILE A   2      19.985  -4.610  23.029  1.00  0.00           C  
ATOM     11  C   ILE A   2      19.432  -3.235  22.662  1.00  0.00           C  
ATOM     12  O   ILE A   2      18.259  -3.117  22.330  1.00  0.00           O  
ATOM     13  CB  ILE A   2      20.174  -5.493  21.781  1.00  0.00           C  
ATOM     14  CG1 ILE A   2      20.770  -6.854  22.188  1.00  0.00           C  
ATOM     15  CG2 ILE A   2      21.063  -4.785  20.748  1.00  0.00           C  
ATOM     16  CD1 ILE A   2      20.942  -7.817  21.005  1.00  0.00           C  
ATOM     17  N   LEU A   3      20.274  -2.205  22.707  1.00  0.00           N  
ATOM     18  CA  LEU A   3      19.937  -0.901  22.149  1.00  0.00           C  
ATOM     19  C   LEU A   3      20.396  -0.852  20.686  1.00  0.00           C  
ATOM     20  O   LEU A   3      21.589  -0.934  20.412  1.00  0.00           O  
ATOM     21  CB  LEU A   3      20.585   0.203  23.000  1.00  0.00           C  
ATOM     22  CG  LEU A   3      20.327   1.627  22.460  1.00  0.00           C  
ATOM     23  CD1 LEU A   3      18.854   2.018  22.516  1.00  0.00           C  
ATOM     24  CD2 LEU A   3      21.117   2.625  23.308  1.00  0.00           C  
ATOM     25  N   LEU A   4      19.466  -0.703  19.786  1.00  0.00           N  
ATOM     26  CA  LEU A   4      19.722  -0.497  18.366  1.00  0.00           C  
ATOM     27  C   LEU A   4      19.556   0.991  18.043  1.00  0.00           C  
ATOM     28  O   LEU A   4      18.452   1.530  18.108  1.00  0.00           O  
ATOM     29  CB  LEU A   4      18.793  -1.421  17.562  1.00  0.00           C  
ATOM     30  CG  LEU A   4      18.865  -1.262  16.035  1.00  0.00           C  
ATOM     31  CD1 LEU A   4      20.266  -1.489  15.475  1.00  0.00           C  
ATOM     32  CD2 LEU A   4      17.932  -2.288  15.382  1.00  0.00           C  
ATOM     33  N   ILE A   5      20.657   1.650  17.725  1.00  0.00           N  
ATOM     34  CA  ILE A   5      20.665   3.064  17.326  1.00  0.00           C  
ATOM     35  C   ILE A   5      20.346   3.145  15.845  1.00  0.00           C  
ATOM     36  O   ILE A   5      21.131   2.685  15.016  1.00  0.00           O  
ATOM     37  CB  ILE A   5      21.979   3.756  17.709  1.00  0.00           C  
ATOM     38  CG1 ILE A   5      22.143   3.697  19.243  1.00  0.00           C  
ATOM     39  CG2 ILE A   5      21.993   5.206  17.198  1.00  0.00           C  
ATOM     40  CD1 ILE A   5      23.398   4.409  19.780  1.00  0.00           C  
ATOM     41  N   ASP A   6      19.236   3.746  15.541  1.00  0.00           N  
ATOM     42  CA  ASP A   6      18.757   3.964  14.182  1.00  0.00           C  
ATOM     43  C   ASP A   6      19.325   5.261  13.612  1.00  0.00           C  
ATOM     44  O   ASP A   6      18.992   6.365  14.042  1.00  0.00           O  
ATOM     45  CB  ASP A   6      17.222   3.962  14.174  1.00  0.00           C  
ATOM     46  CG  ASP A   6      16.628   4.264  12.795  1.00  0.00           C  
ATOM     47  OD1 ASP A   6      17.322   4.014  11.778  1.00  0.00           O  
ATOM     48  OD2 ASP A   6      15.480   4.759  12.749  1.00  0.00           O  
ATOM     49  N   ASN A   7      20.179   5.123  12.594  1.00  0.00           N  
ATOM     50  CA  ASN A   7      20.728   6.219  11.806  1.00  0.00           C  
ATOM     51  C   ASN A   7      19.806   6.607  10.640  1.00  0.00           C  
ATOM     52  O   ASN A   7      20.282   6.840   9.530  1.00  0.00           O  
ATOM     53  CB  ASN A   7      22.150   5.845  11.361  1.00  0.00           C  
ATOM     54  CG  ASN A   7      23.138   5.928  12.502  1.00  0.00           C  
ATOM     55  OD1 ASN A   7      23.212   6.915  13.214  1.00  0.00           O  
ATOM     56  ND2 ASN A   7      23.945   4.915  12.692  1.00  0.00           N  
ATOM     57  N   TYR A   8      18.491   6.639  10.893  1.00  0.00           N  
ATOM     58  CA  TYR A   8      17.480   6.928   9.873  1.00  0.00           C  
ATOM     59  C   TYR A   8      17.563   5.979   8.674  1.00  0.00           C  
ATOM     60  O   TYR A   8      17.396   6.378   7.523  1.00  0.00           O  
ATOM     61  CB  TYR A   8      17.507   8.409   9.492  1.00  0.00           C  
ATOM     62  CG  TYR A   8      17.008   9.318  10.585  1.00  0.00           C  
ATOM     63  CD1 TYR A   8      15.654   9.684  10.596  1.00  0.00           C  
ATOM     64  CD2 TYR A   8      17.877   9.800  11.582  1.00  0.00           C  
ATOM     65  CE1 TYR A   8      15.162  10.545  11.582  1.00  0.00           C  
ATOM     66  CE2 TYR A   8      17.391  10.659  12.583  1.00  0.00           C  
ATOM     67  CZ  TYR A   8      16.026  11.034  12.579  1.00  0.00           C  
ATOM     68  OH  TYR A   8      15.523  11.878  13.518  1.00  0.00           O  
ATOM     69  N   ASP A   9      17.852   4.715   8.954  1.00  0.00           N  
ATOM     70  CA  ASP A   9      17.939   3.660   7.960  1.00  0.00           C  
ATOM     71  C   ASP A   9      16.770   2.693   8.084  1.00  0.00           C  
ATOM     72  O   ASP A   9      16.439   2.189   9.145  1.00  0.00           O  
ATOM     73  CB  ASP A   9      19.275   2.932   8.084  1.00  0.00           C  
ATOM     74  CG  ASP A   9      19.611   2.108   6.842  1.00  0.00           C  
ATOM     75  OD1 ASP A   9      18.719   1.719   6.076  1.00  0.00           O  
ATOM     76  OD2 ASP A   9      20.802   1.948   6.536  1.00  0.00           O  
ATOM     77  N   SER A  10      16.209   2.383   6.944  1.00  0.00           N  
ATOM     78  CA  SER A  10      15.183   1.377   6.797  1.00  0.00           C  
ATOM     79  C   SER A  10      15.663  -0.050   7.105  1.00  0.00           C  
ATOM     80  O   SER A  10      14.882  -0.843   7.619  1.00  0.00           O  
ATOM     81  CB  SER A  10      14.630   1.519   5.391  1.00  0.00           C  
ATOM     82  OG  SER A  10      15.655   1.897   4.486  1.00  0.00           O  
ATOM     83  N   PHE A  11      16.941  -0.383   6.900  1.00  0.00           N  
ATOM     84  CA  PHE A  11      17.496  -1.677   7.325  1.00  0.00           C  
ATOM     85  C   PHE A  11      17.641  -1.824   8.846  1.00  0.00           C  
ATOM     86  O   PHE A  11      17.866  -2.921   9.335  1.00  0.00           O  
ATOM     87  CB  PHE A  11      18.831  -1.955   6.626  1.00  0.00           C  
ATOM     88  CG  PHE A  11      18.743  -2.588   5.252  1.00  0.00           C  
ATOM     89  CD1 PHE A  11      17.977  -3.747   5.047  1.00  0.00           C  
ATOM     90  CD2 PHE A  11      19.501  -2.078   4.186  1.00  0.00           C  
ATOM     91  CE1 PHE A  11      17.969  -4.388   3.793  1.00  0.00           C  
ATOM     92  CE2 PHE A  11      19.496  -2.727   2.930  1.00  0.00           C  
ATOM     93  CZ  PHE A  11      18.720  -3.876   2.740  1.00  0.00           C  
ATOM     94  N   THR A  12      17.455  -0.747   9.598  1.00  0.00           N  
ATOM     95  CA  THR A  12      17.397  -0.821  11.062  1.00  0.00           C  
ATOM     96  C   THR A  12      16.327  -1.800  11.524  1.00  0.00           C  
ATOM     97  O   THR A  12      16.549  -2.575  12.454  1.00  0.00           O  
ATOM     98  CB  THR A  12      17.103   0.555  11.657  1.00  0.00           C  
ATOM     99  OG1 THR A  12      18.107   1.455  11.270  1.00  0.00           O  
ATOM    100  CG2 THR A  12      17.086   0.543  13.183  1.00  0.00           C  
ATOM    101  N   TRP A  13      15.192  -1.835  10.837  1.00  0.00           N  
ATOM    102  CA  TRP A  13      14.083  -2.722  11.197  1.00  0.00           C  
ATOM    103  C   TRP A  13      14.322  -4.168  10.770  1.00  0.00           C  
ATOM    104  O   TRP A  13      13.829  -5.076  11.440  1.00  0.00           O  
ATOM    105  CB  TRP A  13      12.776  -2.150  10.635  1.00  0.00           C  
ATOM    106  CG  TRP A  13      12.386  -0.858  11.298  1.00  0.00           C  
ATOM    107  CD1 TRP A  13      12.493   0.382  10.775  1.00  0.00           C  
ATOM    108  CD2 TRP A  13      11.867  -0.695  12.666  1.00  0.00           C  
ATOM    109  NE1 TRP A  13      12.074   1.314  11.716  1.00  0.00           N  
ATOM    110  CE2 TRP A  13      11.683   0.698  12.890  1.00  0.00           C  
ATOM    111  CE3 TRP A  13      11.541  -1.578  13.711  1.00  0.00           C  
ATOM    112  CZ2 TRP A  13      11.201   1.200  14.116  1.00  0.00           C  
ATOM    113  CZ3 TRP A  13      11.058  -1.078  14.934  1.00  0.00           C  
ATOM    114  CH2 TRP A  13      10.892   0.291  15.139  1.00  0.00           C  
ATOM    115  N   ASN A  14      15.151  -4.416   9.761  1.00  0.00           N  
ATOM    116  CA  ASN A  14      15.590  -5.774   9.426  1.00  0.00           C  
ATOM    117  C   ASN A  14      16.510  -6.315  10.529  1.00  0.00           C  
ATOM    118  O   ASN A  14      16.318  -7.439  10.996  1.00  0.00           O  
ATOM    119  CB  ASN A  14      16.312  -5.811   8.070  1.00  0.00           C  
ATOM    120  CG  ASN A  14      15.466  -5.322   6.907  1.00  0.00           C  
ATOM    121  OD1 ASN A  14      14.845  -4.288   6.981  1.00  0.00           O  
ATOM    122  ND2 ASN A  14      15.441  -6.014   5.795  1.00  0.00           N  
ATOM    123  N   LEU A  15      17.457  -5.498  10.999  1.00  0.00           N  
ATOM    124  CA  LEU A  15      18.289  -5.840  12.155  1.00  0.00           C  
ATOM    125  C   LEU A  15      17.431  -6.109  13.389  1.00  0.00           C  
ATOM    126  O   LEU A  15      17.609  -7.125  14.047  1.00  0.00           O  
ATOM    127  CB  LEU A  15      19.282  -4.704  12.454  1.00  0.00           C  
ATOM    128  CG  LEU A  15      20.450  -4.598  11.469  1.00  0.00           C  
ATOM    129  CD1 LEU A  15      21.195  -3.287  11.691  1.00  0.00           C  
ATOM    130  CD2 LEU A  15      21.441  -5.749  11.666  1.00  0.00           C  
ATOM    131  N   TYR A  16      16.467  -5.236  13.685  1.00  0.00           N  
ATOM    132  CA  TYR A  16      15.498  -5.426  14.769  1.00  0.00           C  
ATOM    133  C   TYR A  16      14.789  -6.768  14.648  1.00  0.00           C  
ATOM    134  O   TYR A  16      14.775  -7.550  15.599  1.00  0.00           O  
ATOM    135  CB  TYR A  16      14.489  -4.275  14.765  1.00  0.00           C  
ATOM    136  CG  TYR A  16      13.327  -4.487  15.712  1.00  0.00           C  
ATOM    137  CD1 TYR A  16      12.111  -5.030  15.250  1.00  0.00           C  
ATOM    138  CD2 TYR A  16      13.473  -4.179  17.073  1.00  0.00           C  
ATOM    139  CE1 TYR A  16      11.054  -5.271  16.146  1.00  0.00           C  
ATOM    140  CE2 TYR A  16      12.419  -4.417  17.979  1.00  0.00           C  
ATOM    141  CZ  TYR A  16      11.217  -4.960  17.508  1.00  0.00           C  
ATOM    142  OH  TYR A  16      10.193  -5.203  18.393  1.00  0.00           O  
ATOM    143  N   GLN A  17      14.239  -7.070  13.468  1.00  0.00           N  
ATOM    144  CA  GLN A  17      13.509  -8.311  13.228  1.00  0.00           C  
ATOM    145  C   GLN A  17      14.405  -9.532  13.409  1.00  0.00           C  
ATOM    146  O   GLN A  17      14.019 -10.466  14.102  1.00  0.00           O  
ATOM    147  CB  GLN A  17      12.873  -8.248  11.836  1.00  0.00           C  
ATOM    148  CG  GLN A  17      11.971  -9.471  11.595  1.00  0.00           C  
ATOM    149  CD  GLN A  17      11.142  -9.377  10.322  1.00  0.00           C  
ATOM    150  OE1 GLN A  17      11.376  -8.605   9.410  1.00  0.00           O  
ATOM    151  NE2 GLN A  17      10.114 -10.190  10.204  1.00  0.00           N  
ATOM    152  N   TYR A  18      15.620  -9.525  12.854  1.00  0.00           N  
ATOM    153  CA  TYR A  18      16.554 -10.646  12.969  1.00  0.00           C  
ATOM    154  C   TYR A  18      16.965 -10.889  14.425  1.00  0.00           C  
ATOM    155  O   TYR A  18      16.969 -12.022  14.887  1.00  0.00           O  
ATOM    156  CB  TYR A  18      17.777 -10.396  12.079  1.00  0.00           C  
ATOM    157  CG  TYR A  18      17.623 -10.728  10.607  1.00  0.00           C  
ATOM    158  CD1 TYR A  18      16.393 -10.613   9.919  1.00  0.00           C  
ATOM    159  CD2 TYR A  18      18.754 -11.192   9.902  1.00  0.00           C  
ATOM    160  CE1 TYR A  18      16.283 -10.958   8.570  1.00  0.00           C  
ATOM    161  CE2 TYR A  18      18.659 -11.537   8.540  1.00  0.00           C  
ATOM    162  CZ  TYR A  18      17.420 -11.426   7.879  1.00  0.00           C  
ATOM    163  OH  TYR A  18      17.328 -11.793   6.560  1.00  0.00           O  
ATOM    164  N   PHE A  19      17.241  -9.831  15.183  1.00  0.00           N  
ATOM    165  CA  PHE A  19      17.527  -9.969  16.608  1.00  0.00           C  
ATOM    166  C   PHE A  19      16.323 -10.481  17.407  1.00  0.00           C  
ATOM    167  O   PHE A  19      16.495 -11.318  18.293  1.00  0.00           O  
ATOM    168  CB  PHE A  19      18.048  -8.642  17.172  1.00  0.00           C  
ATOM    169  CG  PHE A  19      19.510  -8.376  16.897  1.00  0.00           C  
ATOM    170  CD1 PHE A  19      20.496  -9.249  17.381  1.00  0.00           C  
ATOM    171  CD2 PHE A  19      19.903  -7.238  16.173  1.00  0.00           C  
ATOM    172  CE1 PHE A  19      21.855  -9.003  17.138  1.00  0.00           C  
ATOM    173  CE2 PHE A  19      21.261  -6.979  15.927  1.00  0.00           C  
ATOM    174  CZ  PHE A  19      22.239  -7.865  16.405  1.00  0.00           C  
ATOM    175  N   CYS A  20      15.106 -10.051  17.079  1.00  0.00           N  
ATOM    176  CA  CYS A  20      13.888 -10.575  17.696  1.00  0.00           C  
ATOM    177  C   CYS A  20      13.664 -12.060  17.358  1.00  0.00           C  
ATOM    178  O   CYS A  20      13.330 -12.846  18.241  1.00  0.00           O  
ATOM    179  CB  CYS A  20      12.679  -9.735  17.262  1.00  0.00           C  
ATOM    180  SG  CYS A  20      12.732  -8.102  18.049  1.00  0.00           S  
ATOM    181  N   GLU A  21      13.907 -12.469  16.109  1.00  0.00           N  
ATOM    182  CA  GLU A  21      13.845 -13.867  15.674  1.00  0.00           C  
ATOM    183  C   GLU A  21      14.884 -14.741  16.409  1.00  0.00           C  
ATOM    184  O   GLU A  21      14.618 -15.903  16.719  1.00  0.00           O  
ATOM    185  CB  GLU A  21      14.040 -13.953  14.147  1.00  0.00           C  
ATOM    186  CG  GLU A  21      12.814 -13.455  13.344  1.00  0.00           C  
ATOM    187  CD  GLU A  21      13.045 -13.329  11.820  1.00  0.00           C  
ATOM    188  OE1 GLU A  21      12.141 -12.824  11.112  1.00  0.00           O  
ATOM    189  OE2 GLU A  21      14.124 -13.733  11.326  1.00  0.00           O  
ATOM    190  N   LEU A  22      16.015 -14.157  16.775  1.00  0.00           N  
ATOM    191  CA  LEU A  22      17.037 -14.791  17.623  1.00  0.00           C  
ATOM    192  C   LEU A  22      16.692 -14.775  19.123  1.00  0.00           C  
ATOM    193  O   LEU A  22      17.466 -15.278  19.938  1.00  0.00           O  
ATOM    194  CB  LEU A  22      18.396 -14.124  17.344  1.00  0.00           C  
ATOM    195  CG  LEU A  22      18.957 -14.369  15.932  1.00  0.00           C  
ATOM    196  CD1 LEU A  22      20.160 -13.452  15.700  1.00  0.00           C  
ATOM    197  CD2 LEU A  22      19.402 -15.817  15.728  1.00  0.00           C  
ATOM    198  N   GLY A  23      15.535 -14.222  19.500  1.00  0.00           N  
ATOM    199  CA  GLY A  23      15.048 -14.177  20.878  1.00  0.00           C  
ATOM    200  C   GLY A  23      15.578 -13.015  21.724  1.00  0.00           C  
ATOM    201  O   GLY A  23      15.452 -13.046  22.946  1.00  0.00           O  
ATOM    202  N   ALA A  24      16.173 -12.007  21.101  1.00  0.00           N  
ATOM    203  CA  ALA A  24      16.663 -10.832  21.807  1.00  0.00           C  
ATOM    204  C   ALA A  24      15.537  -9.827  22.109  1.00  0.00           C  
ATOM    205  O   ALA A  24      14.665  -9.572  21.282  1.00  0.00           O  
ATOM    206  CB  ALA A  24      17.788 -10.182  21.006  1.00  0.00           C  
ATOM    207  N   ASP A  25      15.615  -9.186  23.273  1.00  0.00           N  
ATOM    208  CA  ASP A  25      14.841  -7.990  23.583  1.00  0.00           C  
ATOM    209  C   ASP A  25      15.578  -6.763  23.015  1.00  0.00           C  
ATOM    210  O   ASP A  25      16.714  -6.488  23.409  1.00  0.00           O  
ATOM    211  CB  ASP A  25      14.633  -7.900  25.100  1.00  0.00           C  
ATOM    212  CG  ASP A  25      13.870  -6.649  25.539  1.00  0.00           C  
ATOM    213  OD1 ASP A  25      13.099  -6.092  24.723  1.00  0.00           O  
ATOM    214  OD2 ASP A  25      14.083  -6.244  26.708  1.00  0.00           O  
ATOM    215  N   VAL A  26      14.968  -6.073  22.065  1.00  0.00           N  
ATOM    216  CA  VAL A  26      15.583  -4.983  21.300  1.00  0.00           C  
ATOM    217  C   VAL A  26      14.787  -3.694  21.454  1.00  0.00           C  
ATOM    218  O   VAL A  26      13.596  -3.647  21.171  1.00  0.00           O  
ATOM    219  CB  VAL A  26      15.741  -5.325  19.804  1.00  0.00           C  
ATOM    220  CG1 VAL A  26      16.598  -4.277  19.087  1.00  0.00           C  
ATOM    221  CG2 VAL A  26      16.397  -6.698  19.585  1.00  0.00           C  
ATOM    222  N   LEU A  27      15.469  -2.625  21.854  1.00  0.00           N  
ATOM    223  CA  LEU A  27      14.925  -1.276  21.862  1.00  0.00           C  
ATOM    224  C   LEU A  27      15.562  -0.461  20.728  1.00  0.00           C  
ATOM    225  O   LEU A  27      16.776  -0.271  20.718  1.00  0.00           O  
ATOM    226  CB  LEU A  27      15.175  -0.638  23.238  1.00  0.00           C  
ATOM    227  CG  LEU A  27      14.636   0.794  23.359  1.00  0.00           C  
ATOM    228  CD1 LEU A  27      13.112   0.858  23.282  1.00  0.00           C  
ATOM    229  CD2 LEU A  27      15.056   1.391  24.702  1.00  0.00           C  
ATOM    230  N   VAL A  28      14.752   0.050  19.822  1.00  0.00           N  
ATOM    231  CA  VAL A  28      15.196   0.929  18.735  1.00  0.00           C  
ATOM    232  C   VAL A  28      15.029   2.387  19.150  1.00  0.00           C  
ATOM    233  O   VAL A  28      13.964   2.782  19.631  1.00  0.00           O  
ATOM    234  CB  VAL A  28      14.462   0.638  17.413  1.00  0.00           C  
ATOM    235  CG1 VAL A  28      15.080   1.439  16.257  1.00  0.00           C  
ATOM    236  CG2 VAL A  28      14.521  -0.848  17.051  1.00  0.00           C  
ATOM    237  N   LYS A  29      16.084   3.190  18.973  1.00  0.00           N  
ATOM    238  CA  LYS A  29      16.060   4.639  19.193  1.00  0.00           C  
ATOM    239  C   LYS A  29      16.851   5.350  18.102  1.00  0.00           C  
ATOM    240  O   LYS A  29      17.946   4.914  17.753  1.00  0.00           O  
ATOM    241  CB  LYS A  29      16.642   4.981  20.578  1.00  0.00           C  
ATOM    242  CG  LYS A  29      15.742   4.582  21.761  1.00  0.00           C  
ATOM    243  CD  LYS A  29      14.463   5.422  21.796  1.00  0.00           C  
ATOM    244  CE  LYS A  29      13.599   5.050  23.006  1.00  0.00           C  
ATOM    245  NZ  LYS A  29      12.360   5.852  23.027  1.00  0.00           N  
ATOM    246  N   ARG A  30      16.328   6.468  17.592  1.00  0.00           N  
ATOM    247  CA  ARG A  30      17.033   7.270  16.594  1.00  0.00           C  
ATOM    248  C   ARG A  30      18.268   7.937  17.188  1.00  0.00           C  
ATOM    249  O   ARG A  30      18.312   8.246  18.374  1.00  0.00           O  
ATOM    250  CB  ARG A  30      16.093   8.302  15.946  1.00  0.00           C  
ATOM    251  CG  ARG A  30      15.006   7.632  15.095  1.00  0.00           C  
ATOM    252  CD  ARG A  30      14.204   8.690  14.349  1.00  0.00           C  
ATOM    253  NE  ARG A  30      13.115   8.083  13.558  1.00  0.00           N  
ATOM    254  CZ  ARG A  30      12.046   8.710  13.091  1.00  0.00           C  
ATOM    255  NH1 ARG A  30      11.906  10.001  13.199  1.00  0.00           N  
ATOM    256  NH2 ARG A  30      11.086   8.046  12.521  1.00  0.00           N  
ATOM    257  N   ASN A  31      19.266   8.173  16.333  1.00  0.00           N  
ATOM    258  CA  ASN A  31      20.566   8.733  16.702  1.00  0.00           C  
ATOM    259  C   ASN A  31      20.522  10.162  17.277  1.00  0.00           C  
ATOM    260  O   ASN A  31      21.503  10.608  17.859  1.00  0.00           O  
ATOM    261  CB  ASN A  31      21.495   8.633  15.478  1.00  0.00           C  
ATOM    262  CG  ASN A  31      21.116   9.513  14.291  1.00  0.00           C  
ATOM    263  OD1 ASN A  31      20.294  10.411  14.336  1.00  0.00           O  
ATOM    264  ND2 ASN A  31      21.745   9.294  13.150  1.00  0.00           N  
ATOM    265  N   ASP A  32      19.402  10.855  17.138  1.00  0.00           N  
ATOM    266  CA  ASP A  32      19.152  12.209  17.641  1.00  0.00           C  
ATOM    267  C   ASP A  32      18.039  12.266  18.704  1.00  0.00           C  
ATOM    268  O   ASP A  32      17.714  13.336  19.212  1.00  0.00           O  
ATOM    269  CB  ASP A  32      18.831  13.124  16.446  1.00  0.00           C  
ATOM    270  CG  ASP A  32      17.575  12.717  15.666  1.00  0.00           C  
ATOM    271  OD1 ASP A  32      16.984  11.646  15.957  1.00  0.00           O  
ATOM    272  OD2 ASP A  32      17.219  13.442  14.713  1.00  0.00           O  
ATOM    273  N   ALA A  33      17.475  11.119  19.076  1.00  0.00           N  
ATOM    274  CA  ALA A  33      16.345  11.019  20.000  1.00  0.00           C  
ATOM    275  C   ALA A  33      16.742  10.654  21.441  1.00  0.00           C  
ATOM    276  O   ALA A  33      15.868  10.421  22.284  1.00  0.00           O  
ATOM    277  CB  ALA A  33      15.328  10.039  19.403  1.00  0.00           C  
ATOM    278  N   LEU A  34      18.034  10.542  21.729  1.00  0.00           N  
ATOM    279  CA  LEU A  34      18.557  10.187  23.040  1.00  0.00           C  
ATOM    280  C   LEU A  34      19.964  10.758  23.256  1.00  0.00           C  
ATOM    281  O   LEU A  34      20.737  10.959  22.322  1.00  0.00           O  
ATOM    282  CB  LEU A  34      18.538   8.656  23.258  1.00  0.00           C  
ATOM    283  CG  LEU A  34      19.476   7.819  22.354  1.00  0.00           C  
ATOM    284  CD1 LEU A  34      19.664   6.432  22.958  1.00  0.00           C  
ATOM    285  CD2 LEU A  34      18.911   7.613  20.959  1.00  0.00           C  
ATOM    286  N   THR A  35      20.313  10.969  24.529  1.00  0.00           N  
ATOM    287  CA  THR A  35      21.649  11.376  24.980  1.00  0.00           C  
ATOM    288  C   THR A  35      22.405  10.189  25.585  1.00  0.00           C  
ATOM    289  O   THR A  35      21.822   9.146  25.885  1.00  0.00           O  
ATOM    290  CB  THR A  35      21.543  12.518  25.998  1.00  0.00           C  
ATOM    291  OG1 THR A  35      20.958  12.064  27.185  1.00  0.00           O  
ATOM    292  CG2 THR A  35      20.736  13.716  25.482  1.00  0.00           C  
ATOM    293  N   LEU A  36      23.701  10.346  25.832  1.00  0.00           N  
ATOM    294  CA  LEU A  36      24.467   9.332  26.574  1.00  0.00           C  
ATOM    295  C   LEU A  36      23.881   9.067  27.964  1.00  0.00           C  
ATOM    296  O   LEU A  36      23.871   7.922  28.416  1.00  0.00           O  
ATOM    297  CB  LEU A  36      25.942   9.778  26.698  1.00  0.00           C  
ATOM    298  CG  LEU A  36      26.727   9.814  25.376  1.00  0.00           C  
ATOM    299  CD1 LEU A  36      28.128  10.380  25.626  1.00  0.00           C  
ATOM    300  CD2 LEU A  36      26.891   8.427  24.755  1.00  0.00           C  
ATOM    301  N   ALA A  37      23.334  10.090  28.618  1.00  0.00           N  
ATOM    302  CA  ALA A  37      22.674   9.941  29.908  1.00  0.00           C  
ATOM    303  C   ALA A  37      21.392   9.088  29.819  1.00  0.00           C  
ATOM    304  O   ALA A  37      21.130   8.276  30.704  1.00  0.00           O  
ATOM    305  CB  ALA A  37      22.376  11.331  30.471  1.00  0.00           C  
ATOM    306  N   ASP A  38      20.641   9.211  28.724  1.00  0.00           N  
ATOM    307  CA  ASP A  38      19.467   8.372  28.481  1.00  0.00           C  
ATOM    308  C   ASP A  38      19.873   6.908  28.247  1.00  0.00           C  
ATOM    309  O   ASP A  38      19.241   5.998  28.779  1.00  0.00           O  
ATOM    310  CB  ASP A  38      18.662   8.892  27.277  1.00  0.00           C  
ATOM    311  CG  ASP A  38      18.195  10.335  27.460  1.00  0.00           C  
ATOM    312  OD1 ASP A  38      17.579  10.621  28.505  1.00  0.00           O  
ATOM    313  OD2 ASP A  38      18.514  11.149  26.566  1.00  0.00           O  
ATOM    314  N   ILE A  39      20.973   6.685  27.527  1.00  0.00           N  
ATOM    315  CA  ILE A  39      21.508   5.335  27.298  1.00  0.00           C  
ATOM    316  C   ILE A  39      21.976   4.710  28.619  1.00  0.00           C  
ATOM    317  O   ILE A  39      21.655   3.552  28.895  1.00  0.00           O  
ATOM    318  CB  ILE A  39      22.621   5.345  26.235  1.00  0.00           C  
ATOM    319  CG1 ILE A  39      22.078   5.869  24.890  1.00  0.00           C  
ATOM    320  CG2 ILE A  39      23.198   3.935  26.055  1.00  0.00           C  
ATOM    321  CD1 ILE A  39      23.158   6.065  23.809  1.00  0.00           C  
ATOM    322  N   ASP A  40      22.656   5.468  29.459  1.00  0.00           N  
ATOM    323  CA  ASP A  40      23.062   5.004  30.786  1.00  0.00           C  
ATOM    324  C   ASP A  40      21.848   4.637  31.656  1.00  0.00           C  
ATOM    325  O   ASP A  40      21.890   3.644  32.400  1.00  0.00           O  
ATOM    326  CB  ASP A  40      23.916   6.079  31.491  1.00  0.00           C  
ATOM    327  CG  ASP A  40      25.401   6.079  31.115  1.00  0.00           C  
ATOM    328  OD1 ASP A  40      25.939   5.008  30.754  1.00  0.00           O  
ATOM    329  OD2 ASP A  40      26.052   7.131  31.308  1.00  0.00           O  
ATOM    330  N   ALA A  41      20.769   5.385  31.577  1.00  0.00           N  
ATOM    331  CA  ALA A  41      19.527   5.090  32.293  1.00  0.00           C  
ATOM    332  C   ALA A  41      18.832   3.817  31.777  1.00  0.00           C  
ATOM    333  O   ALA A  41      18.284   3.052  32.568  1.00  0.00           O  
ATOM    334  CB  ALA A  41      18.609   6.319  32.201  1.00  0.00           C  
ATOM    335  N   LEU A  42      18.910   3.567  30.473  1.00  0.00           N  
ATOM    336  CA  LEU A  42      18.344   2.365  29.845  1.00  0.00           C  
ATOM    337  C   LEU A  42      19.120   1.086  30.192  1.00  0.00           C  
ATOM    338  O   LEU A  42      18.541  -0.004  30.154  1.00  0.00           O  
ATOM    339  CB  LEU A  42      18.316   2.571  28.320  1.00  0.00           C  
ATOM    340  CG  LEU A  42      17.262   3.583  27.817  1.00  0.00           C  
ATOM    341  CD1 LEU A  42      17.500   3.871  26.331  1.00  0.00           C  
ATOM    342  CD2 LEU A  42      15.839   3.059  27.992  1.00  0.00           C  
ATOM    343  N   LYS A  43      20.399   1.193  30.543  1.00  0.00           N  
ATOM    344  CA  LYS A  43      21.286   0.071  30.894  1.00  0.00           C  
ATOM    345  C   LYS A  43      21.265  -1.067  29.858  1.00  0.00           C  
ATOM    346  O   LYS A  43      20.977  -2.214  30.221  1.00  0.00           O  
ATOM    347  CB  LYS A  43      20.991  -0.427  32.312  1.00  0.00           C  
ATOM    348  CG  LYS A  43      21.182   0.665  33.367  1.00  0.00           C  
ATOM    349  CD  LYS A  43      20.853   0.105  34.746  1.00  0.00           C  
ATOM    350  CE  LYS A  43      21.021   1.219  35.765  1.00  0.00           C  
ATOM    351  NZ  LYS A  43      20.677   0.760  37.133  1.00  0.00           N  
ATOM    352  N   PRO A  44      21.546  -0.787  28.570  1.00  0.00           N  
ATOM    353  CA  PRO A  44      21.618  -1.833  27.563  1.00  0.00           C  
ATOM    354  C   PRO A  44      22.740  -2.825  27.899  1.00  0.00           C  
ATOM    355  O   PRO A  44      23.763  -2.469  28.467  1.00  0.00           O  
ATOM    356  CB  PRO A  44      21.846  -1.115  26.235  1.00  0.00           C  
ATOM    357  CG  PRO A  44      22.600   0.152  26.648  1.00  0.00           C  
ATOM    358  CD  PRO A  44      22.000   0.482  28.013  1.00  0.00           C  
ATOM    359  N   GLN A  45      22.531  -4.087  27.525  1.00  0.00           N  
ATOM    360  CA  GLN A  45      23.577  -5.113  27.638  1.00  0.00           C  
ATOM    361  C   GLN A  45      24.535  -5.077  26.453  1.00  0.00           C  
ATOM    362  O   GLN A  45      25.703  -5.411  26.596  1.00  0.00           O  
ATOM    363  CB  GLN A  45      22.922  -6.487  27.722  1.00  0.00           C  
ATOM    364  CG  GLN A  45      22.149  -6.691  29.034  1.00  0.00           C  
ATOM    365  CD  GLN A  45      21.455  -8.053  29.099  1.00  0.00           C  
ATOM    366  OE1 GLN A  45      21.180  -8.686  28.104  1.00  0.00           O  
ATOM    367  NE2 GLN A  45      21.142  -8.533  30.274  1.00  0.00           N  
ATOM    368  N   LYS A  46      24.023  -4.686  25.283  1.00  0.00           N  
ATOM    369  CA  LYS A  46      24.764  -4.553  24.032  1.00  0.00           C  
ATOM    370  C   LYS A  46      24.209  -3.381  23.228  1.00  0.00           C  
ATOM    371  O   LYS A  46      23.045  -3.015  23.410  1.00  0.00           O  
ATOM    372  CB  LYS A  46      24.696  -5.854  23.199  1.00  0.00           C  
ATOM    373  CG  LYS A  46      25.220  -7.072  23.962  1.00  0.00           C  
ATOM    374  CD  LYS A  46      25.410  -8.312  23.094  1.00  0.00           C  
ATOM    375  CE  LYS A  46      26.012  -9.406  23.985  1.00  0.00           C  
ATOM    376  NZ  LYS A  46      26.487 -10.565  23.220  1.00  0.00           N  
ATOM    377  N   ILE A  47      25.028  -2.837  22.347  1.00  0.00           N  
ATOM    378  CA  ILE A  47      24.633  -1.753  21.441  1.00  0.00           C  
ATOM    379  C   ILE A  47      24.885  -2.190  20.002  1.00  0.00           C  
ATOM    380  O   ILE A  47      25.919  -2.769  19.687  1.00  0.00           O  
ATOM    381  CB  ILE A  47      25.346  -0.430  21.803  1.00  0.00           C  
ATOM    382  CG1 ILE A  47      25.040  -0.035  23.267  1.00  0.00           C  
ATOM    383  CG2 ILE A  47      24.914   0.684  20.834  1.00  0.00           C  
ATOM    384  CD1 ILE A  47      25.745   1.246  23.743  1.00  0.00           C  
ATOM    385  N   VAL A  48      23.948  -1.904  19.124  1.00  0.00           N  
ATOM    386  CA  VAL A  48      24.104  -2.063  17.676  1.00  0.00           C  
ATOM    387  C   VAL A  48      23.924  -0.701  17.028  1.00  0.00           C  
ATOM    388  O   VAL A  48      22.959  -0.002  17.320  1.00  0.00           O  
ATOM    389  CB  VAL A  48      23.132  -3.109  17.107  1.00  0.00           C  
ATOM    390  CG1 VAL A  48      23.363  -3.327  15.607  1.00  0.00           C  
ATOM    391  CG2 VAL A  48      23.295  -4.463  17.807  1.00  0.00           C  
ATOM    392  N   ILE A  49      24.869  -0.312  16.184  1.00  0.00           N  
ATOM    393  CA  ILE A  49      24.788   0.917  15.392  1.00  0.00           C  
ATOM    394  C   ILE A  49      24.352   0.536  13.979  1.00  0.00           C  
ATOM    395  O   ILE A  49      25.065  -0.199  13.294  1.00  0.00           O  
ATOM    396  CB  ILE A  49      26.125   1.681  15.391  1.00  0.00           C  
ATOM    397  CG1 ILE A  49      26.749   1.895  16.793  1.00  0.00           C  
ATOM    398  CG2 ILE A  49      25.948   3.035  14.685  1.00  0.00           C  
ATOM    399  CD1 ILE A  49      25.916   2.724  17.764  1.00  0.00           C  
ATOM    400  N   SER A  50      23.206   1.018  13.562  1.00  0.00           N  
ATOM    401  CA  SER A  50      22.595   0.666  12.284  1.00  0.00           C  
ATOM    402  C   SER A  50      23.373   1.208  11.080  1.00  0.00           C  
ATOM    403  O   SER A  50      24.218   2.102  11.220  1.00  0.00           O  
ATOM    404  CB  SER A  50      21.140   1.139  12.239  1.00  0.00           C  
ATOM    405  OG  SER A  50      21.048   2.507  11.882  1.00  0.00           O  
ATOM    406  N   PRO A  51      23.067   0.710   9.873  1.00  0.00           N  
ATOM    407  CA  PRO A  51      23.378   1.426   8.646  1.00  0.00           C  
ATOM    408  C   PRO A  51      22.753   2.822   8.629  1.00  0.00           C  
ATOM    409  O   PRO A  51      21.953   3.191   9.492  1.00  0.00           O  
ATOM    410  CB  PRO A  51      22.838   0.545   7.508  1.00  0.00           C  
ATOM    411  CG  PRO A  51      22.625  -0.820   8.140  1.00  0.00           C  
ATOM    412  CD  PRO A  51      22.303  -0.484   9.588  1.00  0.00           C  
ATOM    413  N   GLY A  52      23.119   3.629   7.636  1.00  0.00           N  
ATOM    414  CA  GLY A  52      22.551   4.955   7.439  1.00  0.00           C  
ATOM    415  C   GLY A  52      22.967   5.574   6.112  1.00  0.00           C  
ATOM    416  O   GLY A  52      23.921   5.119   5.489  1.00  0.00           O  
ATOM    417  N   PRO A  53      22.257   6.625   5.655  1.00  0.00           N  
ATOM    418  CA  PRO A  53      22.526   7.268   4.374  1.00  0.00           C  
ATOM    419  C   PRO A  53      23.690   8.271   4.412  1.00  0.00           C  
ATOM    420  O   PRO A  53      24.177   8.677   3.361  1.00  0.00           O  
ATOM    421  CB  PRO A  53      21.205   7.956   4.015  1.00  0.00           C  
ATOM    422  CG  PRO A  53      20.621   8.325   5.376  1.00  0.00           C  
ATOM    423  CD  PRO A  53      21.060   7.170   6.270  1.00  0.00           C  
ATOM    424  N   CYS A  54      24.116   8.688   5.582  1.00  0.00           N  
ATOM    425  CA  CYS A  54      25.053   9.791   5.779  1.00  0.00           C  
ATOM    426  C   CYS A  54      26.503   9.328   6.018  1.00  0.00           C  
ATOM    427  O   CYS A  54      26.837   8.140   5.948  1.00  0.00           O  
ATOM    428  CB  CYS A  54      24.500  10.662   6.912  1.00  0.00           C  
ATOM    429  SG  CYS A  54      24.335   9.718   8.453  1.00  0.00           S  
ATOM    430  N   THR A  55      27.382  10.281   6.296  1.00  0.00           N  
ATOM    431  CA  THR A  55      28.741  10.018   6.798  1.00  0.00           C  
ATOM    432  C   THR A  55      28.726   9.815   8.319  1.00  0.00           C  
ATOM    433  O   THR A  55      27.778  10.240   8.987  1.00  0.00           O  
ATOM    434  CB  THR A  55      29.704  11.152   6.417  1.00  0.00           C  
ATOM    435  OG1 THR A  55      29.350  12.328   7.087  1.00  0.00           O  
ATOM    436  CG2 THR A  55      29.735  11.428   4.915  1.00  0.00           C  
ATOM    437  N   PRO A  56      29.761   9.204   8.913  1.00  0.00           N  
ATOM    438  CA  PRO A  56      29.830   9.053  10.367  1.00  0.00           C  
ATOM    439  C   PRO A  56      29.717  10.361  11.159  1.00  0.00           C  
ATOM    440  O   PRO A  56      29.174  10.347  12.261  1.00  0.00           O  
ATOM    441  CB  PRO A  56      31.172   8.368  10.620  1.00  0.00           C  
ATOM    442  CG  PRO A  56      31.400   7.559   9.352  1.00  0.00           C  
ATOM    443  CD  PRO A  56      30.838   8.481   8.271  1.00  0.00           C  
ATOM    444  N   ASP A  57      30.187  11.489  10.608  1.00  0.00           N  
ATOM    445  CA  ASP A  57      30.089  12.807  11.258  1.00  0.00           C  
ATOM    446  C   ASP A  57      28.648  13.330  11.349  1.00  0.00           C  
ATOM    447  O   ASP A  57      28.324  14.103  12.239  1.00  0.00           O  
ATOM    448  CB  ASP A  57      30.973  13.823  10.505  1.00  0.00           C  
ATOM    449  CG  ASP A  57      32.457  13.524  10.665  1.00  0.00           C  
ATOM    450  OD1 ASP A  57      32.894  13.260  11.807  1.00  0.00           O  
ATOM    451  OD2 ASP A  57      33.181  13.498   9.644  1.00  0.00           O  
ATOM    452  N   GLU A  58      27.782  12.856  10.480  1.00  0.00           N  
ATOM    453  CA  GLU A  58      26.365  13.241  10.407  1.00  0.00           C  
ATOM    454  C   GLU A  58      25.447  12.208  11.098  1.00  0.00           C  
ATOM    455  O   GLU A  58      24.229  12.381  11.135  1.00  0.00           O  
ATOM    456  CB  GLU A  58      25.978  13.426   8.937  1.00  0.00           C  
ATOM    457  CG  GLU A  58      26.756  14.565   8.250  1.00  0.00           C  
ATOM    458  CD  GLU A  58      26.712  14.474   6.716  1.00  0.00           C  
ATOM    459  OE1 GLU A  58      26.625  15.537   6.064  1.00  0.00           O  
ATOM    460  OE2 GLU A  58      26.834  13.340   6.191  1.00  0.00           O  
ATOM    461  N   ALA A  59      26.017  11.148  11.671  1.00  0.00           N  
ATOM    462  CA  ALA A  59      25.285  10.040  12.277  1.00  0.00           C  
ATOM    463  C   ALA A  59      24.840  10.306  13.731  1.00  0.00           C  
ATOM    464  O   ALA A  59      24.834   9.393  14.575  1.00  0.00           O  
ATOM    465  CB  ALA A  59      26.105   8.756  12.100  1.00  0.00           C  
ATOM    466  N   GLY A  60      24.508  11.553  14.054  1.00  0.00           N  
ATOM    467  CA  GLY A  60      24.029  11.965  15.369  1.00  0.00           C  
ATOM    468  C   GLY A  60      24.961  11.526  16.497  1.00  0.00           C  
ATOM    469  O   GLY A  60      26.160  11.799  16.484  1.00  0.00           O  
ATOM    470  N   ILE A  61      24.417  10.806  17.478  1.00  0.00           N  
ATOM    471  CA  ILE A  61      25.163  10.364  18.661  1.00  0.00           C  
ATOM    472  C   ILE A  61      26.076   9.148  18.407  1.00  0.00           C  
ATOM    473  O   ILE A  61      26.818   8.750  19.309  1.00  0.00           O  
ATOM    474  CB  ILE A  61      24.169  10.153  19.814  1.00  0.00           C  
ATOM    475  CG1 ILE A  61      24.885  10.179  21.171  1.00  0.00           C  
ATOM    476  CG2 ILE A  61      23.322   8.879  19.621  1.00  0.00           C  
ATOM    477  CD1 ILE A  61      23.946  10.160  22.373  1.00  0.00           C  
ATOM    478  N   SER A  62      26.074   8.544  17.216  1.00  0.00           N  
ATOM    479  CA  SER A  62      26.721   7.245  16.961  1.00  0.00           C  
ATOM    480  C   SER A  62      28.226   7.238  17.289  1.00  0.00           C  
ATOM    481  O   SER A  62      28.693   6.312  17.950  1.00  0.00           O  
ATOM    482  CB  SER A  62      26.514   6.822  15.506  1.00  0.00           C  
ATOM    483  OG  SER A  62      25.136   6.637  15.256  1.00  0.00           O  
ATOM    484  N   LEU A  63      28.970   8.270  16.880  1.00  0.00           N  
ATOM    485  CA  LEU A  63      30.396   8.381  17.195  1.00  0.00           C  
ATOM    486  C   LEU A  63      30.645   8.491  18.700  1.00  0.00           C  
ATOM    487  O   LEU A  63      31.549   7.843  19.236  1.00  0.00           O  
ATOM    488  CB  LEU A  63      31.002   9.603  16.477  1.00  0.00           C  
ATOM    489  CG  LEU A  63      31.220   9.417  14.967  1.00  0.00           C  
ATOM    490  CD1 LEU A  63      31.629  10.753  14.352  1.00  0.00           C  
ATOM    491  CD2 LEU A  63      32.330   8.405  14.681  1.00  0.00           C  
ATOM    492  N   ASP A  64      29.850   9.290  19.397  1.00  0.00           N  
ATOM    493  CA  ASP A  64      29.995   9.511  20.832  1.00  0.00           C  
ATOM    494  C   ASP A  64      29.620   8.267  21.632  1.00  0.00           C  
ATOM    495  O   ASP A  64      30.306   7.930  22.599  1.00  0.00           O  
ATOM    496  CB  ASP A  64      29.167  10.720  21.265  1.00  0.00           C  
ATOM    497  CG  ASP A  64      29.726  12.046  20.726  1.00  0.00           C  
ATOM    498  OD1 ASP A  64      30.936  12.095  20.404  1.00  0.00           O  
ATOM    499  OD2 ASP A  64      28.926  13.003  20.681  1.00  0.00           O  
ATOM    500  N   VAL A  65      28.622   7.522  21.189  1.00  0.00           N  
ATOM    501  CA  VAL A  65      28.255   6.224  21.766  1.00  0.00           C  
ATOM    502  C   VAL A  65      29.411   5.240  21.656  1.00  0.00           C  
ATOM    503  O   VAL A  65      29.789   4.632  22.653  1.00  0.00           O  
ATOM    504  CB  VAL A  65      26.994   5.667  21.092  1.00  0.00           C  
ATOM    505  CG1 VAL A  65      26.723   4.196  21.446  1.00  0.00           C  
ATOM    506  CG2 VAL A  65      25.780   6.473  21.539  1.00  0.00           C  
ATOM    507  N   ILE A  66      30.012   5.111  20.468  1.00  0.00           N  
ATOM    508  CA  ILE A  66      31.145   4.204  20.273  1.00  0.00           C  
ATOM    509  C   ILE A  66      32.302   4.588  21.201  1.00  0.00           C  
ATOM    510  O   ILE A  66      32.822   3.735  21.912  1.00  0.00           O  
ATOM    511  CB  ILE A  66      31.579   4.185  18.790  1.00  0.00           C  
ATOM    512  CG1 ILE A  66      30.481   3.536  17.915  1.00  0.00           C  
ATOM    513  CG2 ILE A  66      32.895   3.408  18.610  1.00  0.00           C  
ATOM    514  CD1 ILE A  66      30.598   3.921  16.437  1.00  0.00           C  
ATOM    515  N   ARG A  67      32.668   5.872  21.261  1.00  0.00           N  
ATOM    516  CA  ARG A  67      33.757   6.360  22.126  1.00  0.00           C  
ATOM    517  C   ARG A  67      33.469   6.148  23.611  1.00  0.00           C  
ATOM    518  O   ARG A  67      34.368   5.769  24.359  1.00  0.00           O  
ATOM    519  CB  ARG A  67      33.990   7.846  21.862  1.00  0.00           C  
ATOM    520  CG  ARG A  67      34.628   8.115  20.489  1.00  0.00           C  
ATOM    521  CD  ARG A  67      34.596   9.616  20.204  1.00  0.00           C  
ATOM    522  NE  ARG A  67      35.115   9.945  18.872  1.00  0.00           N  
ATOM    523  CZ  ARG A  67      34.705  10.934  18.102  1.00  0.00           C  
ATOM    524  NH1 ARG A  67      33.776  11.776  18.475  1.00  0.00           N  
ATOM    525  NH2 ARG A  67      35.230  11.100  16.930  1.00  0.00           N  
ATOM    526  N   HIS A  68      32.243   6.381  24.046  1.00  0.00           N  
ATOM    527  CA  HIS A  68      31.863   6.324  25.458  1.00  0.00           C  
ATOM    528  C   HIS A  68      31.730   4.891  25.983  1.00  0.00           C  
ATOM    529  O   HIS A  68      32.138   4.605  27.114  1.00  0.00           O  
ATOM    530  CB  HIS A  68      30.564   7.108  25.650  1.00  0.00           C  
ATOM    531  CG  HIS A  68      30.183   7.263  27.093  1.00  0.00           C  
ATOM    532  ND1 HIS A  68      30.658   8.220  27.954  1.00  0.00           N  
ATOM    533  CD2 HIS A  68      29.312   6.478  27.798  1.00  0.00           C  
ATOM    534  CE1 HIS A  68      30.069   8.026  29.150  1.00  0.00           C  
ATOM    535  NE2 HIS A  68      29.256   6.973  29.091  1.00  0.00           N  
ATOM    536  N   TYR A  69      31.183   3.988  25.181  1.00  0.00           N  
ATOM    537  CA  TYR A  69      30.943   2.600  25.580  1.00  0.00           C  
ATOM    538  C   TYR A  69      32.026   1.613  25.136  1.00  0.00           C  
ATOM    539  O   TYR A  69      31.980   0.445  25.539  1.00  0.00           O  
ATOM    540  CB  TYR A  69      29.540   2.165  25.148  1.00  0.00           C  
ATOM    541  CG  TYR A  69      28.438   2.915  25.847  1.00  0.00           C  
ATOM    542  CD1 TYR A  69      28.169   2.699  27.220  1.00  0.00           C  
ATOM    543  CD2 TYR A  69      27.676   3.863  25.145  1.00  0.00           C  
ATOM    544  CE1 TYR A  69      27.177   3.431  27.880  1.00  0.00           C  
ATOM    545  CE2 TYR A  69      26.676   4.613  25.801  1.00  0.00           C  
ATOM    546  CZ  TYR A  69      26.442   4.397  27.164  1.00  0.00           C  
ATOM    547  OH  TYR A  69      25.499   5.164  27.801  1.00  0.00           O  
ATOM    548  N   ALA A  70      33.038   2.060  24.377  1.00  0.00           N  
ATOM    549  CA  ALA A  70      34.192   1.253  24.021  1.00  0.00           C  
ATOM    550  C   ALA A  70      34.854   0.658  25.276  1.00  0.00           C  
ATOM    551  O   ALA A  70      35.225   1.367  26.209  1.00  0.00           O  
ATOM    552  CB  ALA A  70      35.172   2.111  23.223  1.00  0.00           C  
ATOM    553  N   GLY A  71      34.975  -0.664  25.305  1.00  0.00           N  
ATOM    554  CA  GLY A  71      35.516  -1.399  26.451  1.00  0.00           C  
ATOM    555  C   GLY A  71      34.569  -1.536  27.652  1.00  0.00           C  
ATOM    556  O   GLY A  71      34.959  -2.119  28.655  1.00  0.00           O  
ATOM    557  N   ARG A  72      33.356  -1.003  27.567  1.00  0.00           N  
ATOM    558  CA  ARG A  72      32.329  -1.098  28.610  1.00  0.00           C  
ATOM    559  C   ARG A  72      31.165  -2.004  28.205  1.00  0.00           C  
ATOM    560  O   ARG A  72      30.659  -2.734  29.049  1.00  0.00           O  
ATOM    561  CB  ARG A  72      31.799   0.296  28.981  1.00  0.00           C  
ATOM    562  CG  ARG A  72      32.903   1.254  29.454  1.00  0.00           C  
ATOM    563  CD  ARG A  72      32.350   2.657  29.786  1.00  0.00           C  
ATOM    564  NE  ARG A  72      31.674   2.707  31.098  1.00  0.00           N  
ATOM    565  CZ  ARG A  72      30.926   3.717  31.540  1.00  0.00           C  
ATOM    566  NH1 ARG A  72      30.689   4.783  30.821  1.00  0.00           N  
ATOM    567  NH2 ARG A  72      30.399   3.676  32.729  1.00  0.00           N  
ATOM    568  N   LEU A  73      30.775  -1.940  26.942  1.00  0.00           N  
ATOM    569  CA  LEU A  73      29.703  -2.756  26.377  1.00  0.00           C  
ATOM    570  C   LEU A  73      30.130  -3.323  25.016  1.00  0.00           C  
ATOM    571  O   LEU A  73      30.864  -2.659  24.291  1.00  0.00           O  
ATOM    572  CB  LEU A  73      28.425  -1.911  26.214  1.00  0.00           C  
ATOM    573  CG  LEU A  73      27.772  -1.443  27.526  1.00  0.00           C  
ATOM    574  CD1 LEU A  73      26.584  -0.545  27.210  1.00  0.00           C  
ATOM    575  CD2 LEU A  73      27.268  -2.605  28.375  1.00  0.00           C  
ATOM    576  N   PRO A  74      29.645  -4.518  24.642  1.00  0.00           N  
ATOM    577  CA  PRO A  74      29.766  -5.004  23.274  1.00  0.00           C  
ATOM    578  C   PRO A  74      29.033  -4.088  22.285  1.00  0.00           C  
ATOM    579  O   PRO A  74      27.877  -3.724  22.516  1.00  0.00           O  
ATOM    580  CB  PRO A  74      29.167  -6.417  23.274  1.00  0.00           C  
ATOM    581  CG  PRO A  74      29.229  -6.837  24.737  1.00  0.00           C  
ATOM    582  CD  PRO A  74      29.023  -5.517  25.483  1.00  0.00           C  
ATOM    583  N   ILE A  75      29.698  -3.740  21.189  1.00  0.00           N  
ATOM    584  CA  ILE A  75      29.124  -2.907  20.127  1.00  0.00           C  
ATOM    585  C   ILE A  75      29.323  -3.590  18.775  1.00  0.00           C  
ATOM    586  O   ILE A  75      30.445  -3.938  18.418  1.00  0.00           O  
ATOM    587  CB  ILE A  75      29.685  -1.468  20.124  1.00  0.00           C  
ATOM    588  CG1 ILE A  75      29.645  -0.828  21.532  1.00  0.00           C  
ATOM    589  CG2 ILE A  75      28.894  -0.609  19.108  1.00  0.00           C  
ATOM    590  CD1 ILE A  75      30.137   0.626  21.592  1.00  0.00           C  
ATOM    591  N   LEU A  76      28.252  -3.713  18.006  1.00  0.00           N  
ATOM    592  CA  LEU A  76      28.297  -4.092  16.596  1.00  0.00           C  
ATOM    593  C   LEU A  76      27.907  -2.888  15.737  1.00  0.00           C  
ATOM    594  O   LEU A  76      26.839  -2.312  15.927  1.00  0.00           O  
ATOM    595  CB  LEU A  76      27.369  -5.294  16.359  1.00  0.00           C  
ATOM    596  CG  LEU A  76      27.308  -5.774  14.897  1.00  0.00           C  
ATOM    597  CD1 LEU A  76      28.642  -6.349  14.420  1.00  0.00           C  
ATOM    598  CD2 LEU A  76      26.244  -6.867  14.753  1.00  0.00           C  
ATOM    599  N   GLY A  77      28.763  -2.531  14.784  1.00  0.00           N  
ATOM    600  CA  GLY A  77      28.463  -1.523  13.781  1.00  0.00           C  
ATOM    601  C   GLY A  77      28.188  -2.159  12.419  1.00  0.00           C  
ATOM    602  O   GLY A  77      28.998  -2.939  11.932  1.00  0.00           O  
ATOM    603  N   VAL A  78      27.076  -1.818  11.784  1.00  0.00           N  
ATOM    604  CA  VAL A  78      26.702  -2.316  10.457  1.00  0.00           C  
ATOM    605  C   VAL A  78      26.773  -1.177   9.443  1.00  0.00           C  
ATOM    606  O   VAL A  78      26.196  -0.114   9.654  1.00  0.00           O  
ATOM    607  CB  VAL A  78      25.315  -2.977  10.471  1.00  0.00           C  
ATOM    608  CG1 VAL A  78      24.981  -3.579   9.102  1.00  0.00           C  
ATOM    609  CG2 VAL A  78      25.250  -4.106  11.509  1.00  0.00           C  
ATOM    610  N   CYS A  79      27.503  -1.373   8.344  1.00  0.00           N  
ATOM    611  CA  CYS A  79      27.712  -0.403   7.264  1.00  0.00           C  
ATOM    612  C   CYS A  79      28.165   0.975   7.780  1.00  0.00           C  
ATOM    613  O   CYS A  79      29.347   1.115   8.123  1.00  0.00           O  
ATOM    614  CB  CYS A  79      26.472  -0.396   6.357  1.00  0.00           C  
ATOM    615  SG  CYS A  79      26.778   0.578   4.857  1.00  0.00           S  
ATOM    616  N   LEU A  80      27.299   1.967   7.891  1.00  0.00           N  
ATOM    617  CA  LEU A  80      27.618   3.250   8.521  1.00  0.00           C  
ATOM    618  C   LEU A  80      28.140   3.068   9.952  1.00  0.00           C  
ATOM    619  O   LEU A  80      29.123   3.703  10.329  1.00  0.00           O  
ATOM    620  CB  LEU A  80      26.368   4.147   8.516  1.00  0.00           C  
ATOM    621  CG  LEU A  80      26.546   5.491   9.250  1.00  0.00           C  
ATOM    622  CD1 LEU A  80      27.578   6.384   8.569  1.00  0.00           C  
ATOM    623  CD2 LEU A  80      25.221   6.235   9.296  1.00  0.00           C  
ATOM    624  N   GLY A  81      27.557   2.177  10.729  1.00  0.00           N  
ATOM    625  CA  GLY A  81      28.015   1.871  12.082  1.00  0.00           C  
ATOM    626  C   GLY A  81      29.427   1.287  12.117  1.00  0.00           C  
ATOM    627  O   GLY A  81      30.216   1.618  13.000  1.00  0.00           O  
ATOM    628  N   HIS A  82      29.804   0.482  11.117  1.00  0.00           N  
ATOM    629  CA  HIS A  82      31.176   0.008  10.915  1.00  0.00           C  
ATOM    630  C   HIS A  82      32.134   1.155  10.588  1.00  0.00           C  
ATOM    631  O   HIS A  82      33.212   1.257  11.175  1.00  0.00           O  
ATOM    632  CB  HIS A  82      31.169  -1.067   9.815  1.00  0.00           C  
ATOM    633  CG  HIS A  82      32.492  -1.333   9.178  1.00  0.00           C  
ATOM    634  ND1 HIS A  82      33.436  -2.241   9.582  1.00  0.00           N  
ATOM    635  CD2 HIS A  82      32.979  -0.747   8.035  1.00  0.00           C  
ATOM    636  CE1 HIS A  82      34.458  -2.213   8.716  1.00  0.00           C  
ATOM    637  NE2 HIS A  82      34.223  -1.317   7.756  1.00  0.00           N  
ATOM    638  N   GLN A  83      31.737   2.039   9.693  1.00  0.00           N  
ATOM    639  CA  GLN A  83      32.528   3.213   9.321  1.00  0.00           C  
ATOM    640  C   GLN A  83      32.711   4.158  10.522  1.00  0.00           C  
ATOM    641  O   GLN A  83      33.828   4.589  10.800  1.00  0.00           O  
ATOM    642  CB  GLN A  83      31.846   3.945   8.163  1.00  0.00           C  
ATOM    643  CG  GLN A  83      31.810   3.115   6.868  1.00  0.00           C  
ATOM    644  CD  GLN A  83      30.819   3.659   5.839  1.00  0.00           C  
ATOM    645  OE1 GLN A  83      30.214   4.701   5.989  1.00  0.00           O  
ATOM    646  NE2 GLN A  83      30.603   2.957   4.764  1.00  0.00           N  
ATOM    647  N   ALA A  84      31.648   4.405  11.267  1.00  0.00           N  
ATOM    648  CA  ALA A  84      31.683   5.193  12.484  1.00  0.00           C  
ATOM    649  C   ALA A  84      32.617   4.573  13.535  1.00  0.00           C  
ATOM    650  O   ALA A  84      33.369   5.292  14.189  1.00  0.00           O  
ATOM    651  CB  ALA A  84      30.249   5.339  13.011  1.00  0.00           C  
ATOM    652  N   MET A  85      32.632   3.260  13.655  1.00  0.00           N  
ATOM    653  CA  MET A  85      33.540   2.558  14.564  1.00  0.00           C  
ATOM    654  C   MET A  85      35.013   2.781  14.197  1.00  0.00           C  
ATOM    655  O   MET A  85      35.809   3.127  15.062  1.00  0.00           O  
ATOM    656  CB  MET A  85      33.177   1.073  14.594  1.00  0.00           C  
ATOM    657  CG  MET A  85      33.945   0.310  15.679  1.00  0.00           C  
ATOM    658  SD  MET A  85      33.403  -1.412  15.863  1.00  0.00           S  
ATOM    659  CE  MET A  85      31.769  -1.160  16.600  1.00  0.00           C  
ATOM    660  N   ALA A  86      35.364   2.646  12.920  1.00  0.00           N  
ATOM    661  CA  ALA A  86      36.727   2.936  12.473  1.00  0.00           C  
ATOM    662  C   ALA A  86      37.099   4.412  12.698  1.00  0.00           C  
ATOM    663  O   ALA A  86      38.169   4.715  13.227  1.00  0.00           O  
ATOM    664  CB  ALA A  86      36.858   2.527  11.009  1.00  0.00           C  
ATOM    665  N   GLN A  87      36.201   5.334  12.366  1.00  0.00           N  
ATOM    666  CA  GLN A  87      36.421   6.769  12.501  1.00  0.00           C  
ATOM    667  C   GLN A  87      36.523   7.222  13.966  1.00  0.00           C  
ATOM    668  O   GLN A  87      37.343   8.078  14.291  1.00  0.00           O  
ATOM    669  CB  GLN A  87      35.326   7.524  11.747  1.00  0.00           C  
ATOM    670  CG  GLN A  87      35.563   9.037  11.746  1.00  0.00           C  
ATOM    671  CD  GLN A  87      34.614   9.799  10.825  1.00  0.00           C  
ATOM    672  OE1 GLN A  87      34.256   9.339   9.760  1.00  0.00           O  
ATOM    673  NE2 GLN A  87      34.212  10.988  11.203  1.00  0.00           N  
ATOM    674  N   ALA A  88      35.760   6.629  14.865  1.00  0.00           N  
ATOM    675  CA  ALA A  88      35.803   6.950  16.290  1.00  0.00           C  
ATOM    676  C   ALA A  88      37.202   6.757  16.909  1.00  0.00           C  
ATOM    677  O   ALA A  88      37.546   7.431  17.882  1.00  0.00           O  
ATOM    678  CB  ALA A  88      34.762   6.102  17.016  1.00  0.00           C  
ATOM    679  N   PHE A  89      38.020   5.888  16.315  1.00  0.00           N  
ATOM    680  CA  PHE A  89      39.396   5.593  16.724  1.00  0.00           C  
ATOM    681  C   PHE A  89      40.463   6.216  15.802  1.00  0.00           C  
ATOM    682  O   PHE A  89      41.651   5.959  15.989  1.00  0.00           O  
ATOM    683  CB  PHE A  89      39.552   4.081  16.867  1.00  0.00           C  
ATOM    684  CG  PHE A  89      38.800   3.495  18.041  1.00  0.00           C  
ATOM    685  CD1 PHE A  89      39.446   3.309  19.275  1.00  0.00           C  
ATOM    686  CD2 PHE A  89      37.445   3.141  17.920  1.00  0.00           C  
ATOM    687  CE1 PHE A  89      38.752   2.770  20.370  1.00  0.00           C  
ATOM    688  CE2 PHE A  89      36.743   2.610  19.005  1.00  0.00           C  
ATOM    689  CZ  PHE A  89      37.402   2.418  20.233  1.00  0.00           C  
ATOM    690  N   GLY A  90      40.072   7.048  14.846  1.00  0.00           N  
ATOM    691  CA  GLY A  90      40.984   7.801  13.966  1.00  0.00           C  
ATOM    692  C   GLY A  90      41.154   7.245  12.555  1.00  0.00           C  
ATOM    693  O   GLY A  90      41.958   7.790  11.793  1.00  0.00           O  
ATOM    694  N   GLY A  91      40.427   6.195  12.189  1.00  0.00           N  
ATOM    695  CA  GLY A  91      40.379   5.704  10.812  1.00  0.00           C  
ATOM    696  C   GLY A  91      39.678   6.691   9.879  1.00  0.00           C  
ATOM    697  O   GLY A  91      38.805   7.454  10.300  1.00  0.00           O  
ATOM    698  N   LYS A  92      40.060   6.674   8.605  1.00  0.00           N  
ATOM    699  CA  LYS A  92      39.433   7.512   7.589  1.00  0.00           C  
ATOM    700  C   LYS A  92      38.399   6.732   6.798  1.00  0.00           C  
ATOM    701  O   LYS A  92      38.640   5.599   6.385  1.00  0.00           O  
ATOM    702  CB  LYS A  92      40.477   8.104   6.648  1.00  0.00           C  
ATOM    703  CG  LYS A  92      41.436   9.065   7.367  1.00  0.00           C  
ATOM    704  CD  LYS A  92      42.437   9.576   6.338  1.00  0.00           C  
ATOM    705  CE  LYS A  92      43.502  10.448   6.977  1.00  0.00           C  
ATOM    706  NZ  LYS A  92      44.546  10.734   5.962  1.00  0.00           N  
ATOM    707  N   VAL A  93      37.292   7.371   6.548  1.00  0.00           N  
ATOM    708  CA  VAL A  93      36.251   6.849   5.662  1.00  0.00           C  
ATOM    709  C   VAL A  93      36.375   7.565   4.326  1.00  0.00           C  
ATOM    710  O   VAL A  93      36.306   8.790   4.262  1.00  0.00           O  
ATOM    711  CB  VAL A  93      34.858   6.994   6.292  1.00  0.00           C  
ATOM    712  CG1 VAL A  93      33.787   6.406   5.374  1.00  0.00           C  
ATOM    713  CG2 VAL A  93      34.794   6.257   7.631  1.00  0.00           C  
ATOM    714  N   VAL A  94      36.613   6.804   3.270  1.00  0.00           N  
ATOM    715  CA  VAL A  94      36.879   7.317   1.925  1.00  0.00           C  
ATOM    716  C   VAL A  94      35.903   6.745   0.913  1.00  0.00           C  
ATOM    717  O   VAL A  94      35.217   5.756   1.172  1.00  0.00           O  
ATOM    718  CB  VAL A  94      38.337   7.076   1.488  1.00  0.00           C  
ATOM    719  CG1 VAL A  94      39.314   7.792   2.420  1.00  0.00           C  
ATOM    720  CG2 VAL A  94      38.697   5.590   1.416  1.00  0.00           C  
ATOM    721  N   ARG A  95      35.842   7.354  -0.255  1.00  0.00           N  
ATOM    722  CA  ARG A  95      34.973   6.864  -1.323  1.00  0.00           C  
ATOM    723  C   ARG A  95      35.502   5.532  -1.864  1.00  0.00           C  
ATOM    724  O   ARG A  95      36.683   5.437  -2.183  1.00  0.00           O  
ATOM    725  CB  ARG A  95      34.827   7.954  -2.400  1.00  0.00           C  
ATOM    726  CG  ARG A  95      33.494   7.838  -3.144  1.00  0.00           C  
ATOM    727  CD  ARG A  95      33.319   9.036  -4.079  1.00  0.00           C  
ATOM    728  NE  ARG A  95      31.945   9.116  -4.606  1.00  0.00           N  
ATOM    729  CZ  ARG A  95      31.408  10.130  -5.285  1.00  0.00           C  
ATOM    730  NH1 ARG A  95      32.110  11.171  -5.592  1.00  0.00           N  
ATOM    731  NH2 ARG A  95      30.162  10.100  -5.642  1.00  0.00           N  
ATOM    732  N   ALA A  96      34.643   4.542  -1.991  1.00  0.00           N  
ATOM    733  CA  ALA A  96      35.004   3.252  -2.562  1.00  0.00           C  
ATOM    734  C   ALA A  96      35.385   3.406  -4.039  1.00  0.00           C  
ATOM    735  O   ALA A  96      34.763   4.182  -4.774  1.00  0.00           O  
ATOM    736  CB  ALA A  96      33.841   2.270  -2.371  1.00  0.00           C  
ATOM    737  N   ALA A  97      36.352   2.620  -4.503  1.00  0.00           N  
ATOM    738  CA  ALA A  97      36.749   2.609  -5.914  1.00  0.00           C  
ATOM    739  C   ALA A  97      35.600   2.160  -6.835  1.00  0.00           C  
ATOM    740  O   ALA A  97      35.490   2.603  -7.978  1.00  0.00           O  
ATOM    741  CB  ALA A  97      37.966   1.690  -6.060  1.00  0.00           C  
ATOM    742  N   LYS A  98      34.722   1.293  -6.315  1.00  0.00           N  
ATOM    743  CA  LYS A  98      33.518   0.837  -6.988  1.00  0.00           C  
ATOM    744  C   LYS A  98      32.332   0.952  -6.035  1.00  0.00           C  
ATOM    745  O   LYS A  98      32.311   0.330  -4.980  1.00  0.00           O  
ATOM    746  CB  LYS A  98      33.743  -0.596  -7.492  1.00  0.00           C  
ATOM    747  CG  LYS A  98      32.639  -1.063  -8.448  1.00  0.00           C  
ATOM    748  CD  LYS A  98      32.974  -2.473  -8.933  1.00  0.00           C  
ATOM    749  CE  LYS A  98      31.933  -2.988  -9.932  1.00  0.00           C  
ATOM    750  NZ  LYS A  98      32.266  -4.366 -10.365  1.00  0.00           N  
ATOM    751  N   VAL A  99      31.360   1.733  -6.440  1.00  0.00           N  
ATOM    752  CA  VAL A  99      30.112   1.873  -5.695  1.00  0.00           C  
ATOM    753  C   VAL A  99      29.294   0.581  -5.825  1.00  0.00           C  
ATOM    754  O   VAL A  99      29.088   0.083  -6.935  1.00  0.00           O  
ATOM    755  CB  VAL A  99      29.328   3.107  -6.163  1.00  0.00           C  
ATOM    756  CG1 VAL A  99      28.076   3.304  -5.321  1.00  0.00           C  
ATOM    757  CG2 VAL A  99      30.174   4.382  -6.038  1.00  0.00           C  
ATOM    758  N   MET A 100      28.873   0.025  -4.706  1.00  0.00           N  
ATOM    759  CA  MET A 100      28.086  -1.204  -4.634  1.00  0.00           C  
ATOM    760  C   MET A 100      26.712  -0.879  -4.035  1.00  0.00           C  
ATOM    761  O   MET A 100      26.611  -0.553  -2.861  1.00  0.00           O  
ATOM    762  CB  MET A 100      28.824  -2.262  -3.793  1.00  0.00           C  
ATOM    763  CG  MET A 100      30.158  -2.706  -4.408  1.00  0.00           C  
ATOM    764  SD  MET A 100      30.053  -3.681  -5.939  1.00  0.00           S  
ATOM    765  CE  MET A 100      29.503  -5.278  -5.259  1.00  0.00           C  
ATOM    766  N   HIS A 101      25.681  -0.970  -4.851  1.00  0.00           N  
ATOM    767  CA  HIS A 101      24.299  -0.779  -4.424  1.00  0.00           C  
ATOM    768  C   HIS A 101      23.502  -2.045  -4.708  1.00  0.00           C  
ATOM    769  O   HIS A 101      23.268  -2.380  -5.863  1.00  0.00           O  
ATOM    770  CB  HIS A 101      23.681   0.435  -5.130  1.00  0.00           C  
ATOM    771  CG  HIS A 101      24.251   1.753  -4.673  1.00  0.00           C  
ATOM    772  ND1 HIS A 101      24.251   2.239  -3.389  1.00  0.00           N  
ATOM    773  CD2 HIS A 101      24.819   2.705  -5.471  1.00  0.00           C  
ATOM    774  CE1 HIS A 101      24.809   3.472  -3.412  1.00  0.00           C  
ATOM    775  NE2 HIS A 101      25.163   3.782  -4.663  1.00  0.00           N  
ATOM    776  N   GLY A 102      23.121  -2.763  -3.658  1.00  0.00           N  
ATOM    777  CA  GLY A 102      22.236  -3.923  -3.772  1.00  0.00           C  
ATOM    778  C   GLY A 102      22.811  -5.114  -4.535  1.00  0.00           C  
ATOM    779  O   GLY A 102      22.076  -5.895  -5.121  1.00  0.00           O  
ATOM    780  N   LYS A 103      24.143  -5.241  -4.564  1.00  0.00           N  
ATOM    781  CA  LYS A 103      24.812  -6.358  -5.227  1.00  0.00           C  
ATOM    782  C   LYS A 103      25.340  -7.334  -4.196  1.00  0.00           C  
ATOM    783  O   LYS A 103      25.964  -6.929  -3.215  1.00  0.00           O  
ATOM    784  CB  LYS A 103      25.909  -5.860  -6.177  1.00  0.00           C  
ATOM    785  CG  LYS A 103      25.257  -5.114  -7.356  1.00  0.00           C  
ATOM    786  CD  LYS A 103      26.284  -4.626  -8.379  1.00  0.00           C  
ATOM    787  CE  LYS A 103      25.494  -3.848  -9.431  1.00  0.00           C  
ATOM    788  NZ  LYS A 103      26.346  -3.263 -10.480  1.00  0.00           N  
ATOM    789  N   THR A 104      25.136  -8.607  -4.472  1.00  0.00           N  
ATOM    790  CA  THR A 104      25.827  -9.663  -3.750  1.00  0.00           C  
ATOM    791  C   THR A 104      27.302  -9.686  -4.150  1.00  0.00           C  
ATOM    792  O   THR A 104      27.671  -9.435  -5.302  1.00  0.00           O  
ATOM    793  CB  THR A 104      25.169 -11.029  -3.963  1.00  0.00           C  
ATOM    794  OG1 THR A 104      25.016 -11.286  -5.338  1.00  0.00           O  
ATOM    795  CG2 THR A 104      23.778 -11.071  -3.336  1.00  0.00           C  
ATOM    796  N   SER A 105      28.155  -9.943  -3.181  1.00  0.00           N  
ATOM    797  CA  SER A 105      29.600 -10.054  -3.364  1.00  0.00           C  
ATOM    798  C   SER A 105      30.116 -11.144  -2.447  1.00  0.00           C  
ATOM    799  O   SER A 105      29.782 -11.125  -1.257  1.00  0.00           O  
ATOM    800  CB  SER A 105      30.260  -8.711  -3.026  1.00  0.00           C  
ATOM    801  OG  SER A 105      31.666  -8.755  -3.103  1.00  0.00           O  
ATOM    802  N   PRO A 106      30.937 -12.080  -2.931  1.00  0.00           N  
ATOM    803  CA  PRO A 106      31.663 -12.961  -2.041  1.00  0.00           C  
ATOM    804  C   PRO A 106      32.689 -12.138  -1.251  1.00  0.00           C  
ATOM    805  O   PRO A 106      33.402 -11.296  -1.796  1.00  0.00           O  
ATOM    806  CB  PRO A 106      32.298 -14.018  -2.949  1.00  0.00           C  
ATOM    807  CG  PRO A 106      32.500 -13.272  -4.266  1.00  0.00           C  
ATOM    808  CD  PRO A 106      31.335 -12.292  -4.312  1.00  0.00           C  
ATOM    809  N   ILE A 107      32.756 -12.400   0.043  1.00  0.00           N  
ATOM    810  CA  ILE A 107      33.805 -11.876   0.920  1.00  0.00           C  
ATOM    811  C   ILE A 107      34.574 -13.039   1.546  1.00  0.00           C  
ATOM    812  O   ILE A 107      34.007 -14.091   1.841  1.00  0.00           O  
ATOM    813  CB  ILE A 107      33.270 -10.905   1.986  1.00  0.00           C  
ATOM    814  CG1 ILE A 107      32.296 -11.579   2.971  1.00  0.00           C  
ATOM    815  CG2 ILE A 107      32.625  -9.684   1.305  1.00  0.00           C  
ATOM    816  CD1 ILE A 107      32.077 -10.774   4.247  1.00  0.00           C  
ATOM    817  N   THR A 108      35.855 -12.836   1.775  1.00  0.00           N  
ATOM    818  CA  THR A 108      36.672 -13.766   2.555  1.00  0.00           C  
ATOM    819  C   THR A 108      36.852 -13.229   3.968  1.00  0.00           C  
ATOM    820  O   THR A 108      37.011 -12.023   4.150  1.00  0.00           O  
ATOM    821  CB  THR A 108      38.030 -14.026   1.898  1.00  0.00           C  
ATOM    822  OG1 THR A 108      38.674 -12.819   1.554  1.00  0.00           O  
ATOM    823  CG2 THR A 108      37.876 -14.835   0.613  1.00  0.00           C  
ATOM    824  N   HIS A 109      36.847 -14.114   4.960  1.00  0.00           N  
ATOM    825  CA  HIS A 109      37.029 -13.733   6.357  1.00  0.00           C  
ATOM    826  C   HIS A 109      37.992 -14.674   7.082  1.00  0.00           C  
ATOM    827  O   HIS A 109      38.303 -15.760   6.596  1.00  0.00           O  
ATOM    828  CB  HIS A 109      35.657 -13.644   7.041  1.00  0.00           C  
ATOM    829  CG  HIS A 109      34.918 -14.951   7.080  1.00  0.00           C  
ATOM    830  ND1 HIS A 109      35.163 -15.996   7.937  1.00  0.00           N  
ATOM    831  CD2 HIS A 109      33.858 -15.318   6.290  1.00  0.00           C  
ATOM    832  CE1 HIS A 109      34.274 -16.964   7.675  1.00  0.00           C  
ATOM    833  NE2 HIS A 109      33.468 -16.588   6.673  1.00  0.00           N  
ATOM    834  N   ASN A 110      38.468 -14.271   8.248  1.00  0.00           N  
ATOM    835  CA  ASN A 110      39.393 -15.064   9.063  1.00  0.00           C  
ATOM    836  C   ASN A 110      38.696 -16.063  10.005  1.00  0.00           C  
ATOM    837  O   ASN A 110      39.369 -16.813  10.706  1.00  0.00           O  
ATOM    838  CB  ASN A 110      40.339 -14.108   9.813  1.00  0.00           C  
ATOM    839  CG  ASN A 110      39.657 -13.268  10.878  1.00  0.00           C  
ATOM    840  OD1 ASN A 110      38.443 -13.250  11.021  1.00  0.00           O  
ATOM    841  ND2 ASN A 110      40.425 -12.554  11.661  1.00  0.00           N  
ATOM    842  N   GLY A 111      37.361 -16.096  10.022  1.00  0.00           N  
ATOM    843  CA  GLY A 111      36.584 -16.993  10.886  1.00  0.00           C  
ATOM    844  C   GLY A 111      36.555 -16.592  12.362  1.00  0.00           C  
ATOM    845  O   GLY A 111      36.218 -17.412  13.218  1.00  0.00           O  
ATOM    846  N   GLU A 112      36.912 -15.346  12.679  1.00  0.00           N  
ATOM    847  CA  GLU A 112      36.902 -14.815  14.037  1.00  0.00           C  
ATOM    848  C   GLU A 112      35.707 -13.887  14.305  1.00  0.00           C  
ATOM    849  O   GLU A 112      35.109 -13.324  13.390  1.00  0.00           O  
ATOM    850  CB  GLU A 112      38.213 -14.098  14.368  1.00  0.00           C  
ATOM    851  CG  GLU A 112      39.431 -15.028  14.335  1.00  0.00           C  
ATOM    852  CD  GLU A 112      40.682 -14.401  14.972  1.00  0.00           C  
ATOM    853  OE1 GLU A 112      41.638 -15.176  15.216  1.00  0.00           O  
ATOM    854  OE2 GLU A 112      40.662 -13.185  15.254  1.00  0.00           O  
ATOM    855  N   GLY A 113      35.395 -13.724  15.579  1.00  0.00           N  
ATOM    856  CA  GLY A 113      34.315 -12.848  16.011  1.00  0.00           C  
ATOM    857  C   GLY A 113      32.959 -13.271  15.442  1.00  0.00           C  
ATOM    858  O   GLY A 113      32.564 -14.438  15.543  1.00  0.00           O  
ATOM    859  N   VAL A 114      32.275 -12.328  14.812  1.00  0.00           N  
ATOM    860  CA  VAL A 114      30.962 -12.570  14.199  1.00  0.00           C  
ATOM    861  C   VAL A 114      31.015 -13.530  13.005  1.00  0.00           C  
ATOM    862  O   VAL A 114      29.997 -14.097  12.643  1.00  0.00           O  
ATOM    863  CB  VAL A 114      30.264 -11.261  13.791  1.00  0.00           C  
ATOM    864  CG1 VAL A 114      29.969 -10.389  15.022  1.00  0.00           C  
ATOM    865  CG2 VAL A 114      31.055 -10.436  12.766  1.00  0.00           C  
ATOM    866  N   PHE A 115      32.197 -13.773  12.424  1.00  0.00           N  
ATOM    867  CA  PHE A 115      32.376 -14.696  11.297  1.00  0.00           C  
ATOM    868  C   PHE A 115      32.576 -16.156  11.727  1.00  0.00           C  
ATOM    869  O   PHE A 115      32.751 -17.035  10.884  1.00  0.00           O  
ATOM    870  CB  PHE A 115      33.544 -14.214  10.437  1.00  0.00           C  
ATOM    871  CG  PHE A 115      33.315 -12.849   9.829  1.00  0.00           C  
ATOM    872  CD1 PHE A 115      32.471 -12.712   8.714  1.00  0.00           C  
ATOM    873  CD2 PHE A 115      33.917 -11.711  10.383  1.00  0.00           C  
ATOM    874  CE1 PHE A 115      32.230 -11.454   8.162  1.00  0.00           C  
ATOM    875  CE2 PHE A 115      33.683 -10.443   9.830  1.00  0.00           C  
ATOM    876  CZ  PHE A 115      32.837 -10.312   8.724  1.00  0.00           C  
ATOM    877  N   ARG A 116      32.560 -16.446  13.023  1.00  0.00           N  
ATOM    878  CA  ARG A 116      32.858 -17.773  13.539  1.00  0.00           C  
ATOM    879  C   ARG A 116      31.847 -18.809  13.051  1.00  0.00           C  
ATOM    880  O   ARG A 116      30.661 -18.707  13.332  1.00  0.00           O  
ATOM    881  CB  ARG A 116      32.932 -17.703  15.067  1.00  0.00           C  
ATOM    882  CG  ARG A 116      33.534 -18.986  15.641  1.00  0.00           C  
ATOM    883  CD  ARG A 116      33.650 -18.854  17.155  1.00  0.00           C  
ATOM    884  NE  ARG A 116      34.364 -20.005  17.728  1.00  0.00           N  
ATOM    885  CZ  ARG A 116      34.692 -20.149  18.999  1.00  0.00           C  
ATOM    886  NH1 ARG A 116      34.363 -19.257  19.894  1.00  0.00           N  
ATOM    887  NH2 ARG A 116      35.362 -21.199  19.379  1.00  0.00           N  
ATOM    888  N   GLY A 117      32.345 -19.841  12.352  1.00  0.00           N  
ATOM    889  CA  GLY A 117      31.520 -20.940  11.845  1.00  0.00           C  
ATOM    890  C   GLY A 117      30.692 -20.603  10.595  1.00  0.00           C  
ATOM    891  O   GLY A 117      29.859 -21.416  10.208  1.00  0.00           O  
ATOM    892  N   LEU A 118      30.910 -19.449   9.982  1.00  0.00           N  
ATOM    893  CA  LEU A 118      30.254 -19.076   8.737  1.00  0.00           C  
ATOM    894  C   LEU A 118      30.972 -19.662   7.518  1.00  0.00           C  
ATOM    895  O   LEU A 118      32.165 -19.980   7.580  1.00  0.00           O  
ATOM    896  CB  LEU A 118      30.110 -17.541   8.635  1.00  0.00           C  
ATOM    897  CG  LEU A 118      29.425 -16.859   9.828  1.00  0.00           C  
ATOM    898  CD1 LEU A 118      29.196 -15.381   9.512  1.00  0.00           C  
ATOM    899  CD2 LEU A 118      28.067 -17.473  10.187  1.00  0.00           C  
ATOM    900  N   ALA A 119      30.276 -19.788   6.396  1.00  0.00           N  
ATOM    901  CA  ALA A 119      30.855 -20.176   5.118  1.00  0.00           C  
ATOM    902  C   ALA A 119      31.970 -19.200   4.702  1.00  0.00           C  
ATOM    903  O   ALA A 119      31.885 -18.007   4.960  1.00  0.00           O  
ATOM    904  CB  ALA A 119      29.748 -20.250   4.070  1.00  0.00           C  
ATOM    905  N   ASN A 120      33.019 -19.724   4.051  1.00  0.00           N  
ATOM    906  CA  ASN A 120      34.131 -18.901   3.578  1.00  0.00           C  
ATOM    907  C   ASN A 120      34.581 -19.378   2.188  1.00  0.00           C  
ATOM    908  O   ASN A 120      35.116 -20.479   2.089  1.00  0.00           O  
ATOM    909  CB  ASN A 120      35.268 -18.966   4.609  1.00  0.00           C  
ATOM    910  CG  ASN A 120      36.319 -17.886   4.421  1.00  0.00           C  
ATOM    911  OD1 ASN A 120      36.258 -17.041   3.545  1.00  0.00           O  
ATOM    912  ND2 ASN A 120      37.309 -17.853   5.282  1.00  0.00           N  
ATOM    913  N   PRO A 121      34.377 -18.580   1.118  1.00  0.00           N  
ATOM    914  CA  PRO A 121      33.817 -17.226   1.134  1.00  0.00           C  
ATOM    915  C   PRO A 121      32.335 -17.184   1.551  1.00  0.00           C  
ATOM    916  O   PRO A 121      31.617 -18.167   1.389  1.00  0.00           O  
ATOM    917  CB  PRO A 121      34.030 -16.693  -0.286  1.00  0.00           C  
ATOM    918  CG  PRO A 121      33.986 -17.954  -1.141  1.00  0.00           C  
ATOM    919  CD  PRO A 121      34.648 -18.999  -0.245  1.00  0.00           C  
ATOM    920  N   LEU A 122      31.931 -16.041   2.066  1.00  0.00           N  
ATOM    921  CA  LEU A 122      30.552 -15.756   2.449  1.00  0.00           C  
ATOM    922  C   LEU A 122      29.935 -14.788   1.439  1.00  0.00           C  
ATOM    923  O   LEU A 122      30.506 -13.728   1.185  1.00  0.00           O  
ATOM    924  CB  LEU A 122      30.553 -15.171   3.878  1.00  0.00           C  
ATOM    925  CG  LEU A 122      29.155 -14.852   4.452  1.00  0.00           C  
ATOM    926  CD1 LEU A 122      28.386 -16.130   4.777  1.00  0.00           C  
ATOM    927  CD2 LEU A 122      29.295 -14.045   5.741  1.00  0.00           C  
ATOM    928  N   THR A 123      28.776 -15.118   0.887  1.00  0.00           N  
ATOM    929  CA  THR A 123      28.041 -14.227  -0.019  1.00  0.00           C  
ATOM    930  C   THR A 123      27.255 -13.213   0.795  1.00  0.00           C  
ATOM    931  O   THR A 123      26.417 -13.571   1.612  1.00  0.00           O  
ATOM    932  CB  THR A 123      27.106 -15.014  -0.942  1.00  0.00           C  
ATOM    933  OG1 THR A 123      27.814 -16.024  -1.613  1.00  0.00           O  
ATOM    934  CG2 THR A 123      26.496 -14.110  -2.022  1.00  0.00           C  
ATOM    935  N   VAL A 124      27.526 -11.923   0.578  1.00  0.00           N  
ATOM    936  CA  VAL A 124      26.891 -10.841   1.340  1.00  0.00           C  
ATOM    937  C   VAL A 124      26.348  -9.746   0.424  1.00  0.00           C  
ATOM    938  O   VAL A 124      26.876  -9.510  -0.661  1.00  0.00           O  
ATOM    939  CB  VAL A 124      27.839 -10.229   2.381  1.00  0.00           C  
ATOM    940  CG1 VAL A 124      28.325 -11.286   3.379  1.00  0.00           C  
ATOM    941  CG2 VAL A 124      29.052  -9.526   1.747  1.00  0.00           C  
ATOM    942  N   THR A 125      25.352  -9.033   0.897  1.00  0.00           N  
ATOM    943  CA  THR A 125      24.791  -7.874   0.194  1.00  0.00           C  
ATOM    944  C   THR A 125      25.503  -6.590   0.604  1.00  0.00           C  
ATOM    945  O   THR A 125      25.724  -6.326   1.788  1.00  0.00           O  
ATOM    946  CB  THR A 125      23.287  -7.743   0.440  1.00  0.00           C  
ATOM    947  OG1 THR A 125      22.678  -8.993   0.275  1.00  0.00           O  
ATOM    948  CG2 THR A 125      22.637  -6.806  -0.578  1.00  0.00           C  
ATOM    949  N   ARG A 126      25.873  -5.771  -0.388  1.00  0.00           N  
ATOM    950  CA  ARG A 126      26.620  -4.526  -0.202  1.00  0.00           C  
ATOM    951  C   ARG A 126      25.837  -3.325  -0.736  1.00  0.00           C  
ATOM    952  O   ARG A 126      25.504  -3.271  -1.920  1.00  0.00           O  
ATOM    953  CB  ARG A 126      27.995  -4.647  -0.868  1.00  0.00           C  
ATOM    954  CG  ARG A 126      28.882  -5.718  -0.215  1.00  0.00           C  
ATOM    955  CD  ARG A 126      30.194  -5.942  -0.996  1.00  0.00           C  
ATOM    956  NE  ARG A 126      30.984  -4.712  -1.102  1.00  0.00           N  
ATOM    957  CZ  ARG A 126      32.104  -4.529  -1.779  1.00  0.00           C  
ATOM    958  NH1 ARG A 126      32.671  -5.482  -2.459  1.00  0.00           N  
ATOM    959  NH2 ARG A 126      32.686  -3.375  -1.785  1.00  0.00           N  
ATOM    960  N   TYR A 127      25.615  -2.349   0.138  1.00  0.00           N  
ATOM    961  CA  TYR A 127      24.939  -1.081  -0.162  1.00  0.00           C  
ATOM    962  C   TYR A 127      25.784   0.103   0.318  1.00  0.00           C  
ATOM    963  O   TYR A 127      25.387   0.840   1.220  1.00  0.00           O  
ATOM    964  CB  TYR A 127      23.563  -1.043   0.498  1.00  0.00           C  
ATOM    965  CG  TYR A 127      22.554  -2.012  -0.044  1.00  0.00           C  
ATOM    966  CD1 TYR A 127      21.763  -1.642  -1.154  1.00  0.00           C  
ATOM    967  CD2 TYR A 127      22.332  -3.239   0.596  1.00  0.00           C  
ATOM    968  CE1 TYR A 127      20.770  -2.505  -1.612  1.00  0.00           C  
ATOM    969  CE2 TYR A 127      21.333  -4.106   0.137  1.00  0.00           C  
ATOM    970  CZ  TYR A 127      20.545  -3.734  -0.973  1.00  0.00           C  
ATOM    971  OH  TYR A 127      19.568  -4.566  -1.422  1.00  0.00           O  
ATOM    972  N   HIS A 128      26.962   0.282  -0.243  1.00  0.00           N  
ATOM    973  CA  HIS A 128      27.844   1.342   0.226  1.00  0.00           C  
ATOM    974  C   HIS A 128      28.613   2.018  -0.907  1.00  0.00           C  
ATOM    975  O   HIS A 128      29.049   1.388  -1.873  1.00  0.00           O  
ATOM    976  CB  HIS A 128      28.765   0.802   1.331  1.00  0.00           C  
ATOM    977  CG  HIS A 128      29.813  -0.148   0.830  1.00  0.00           C  
ATOM    978  ND1 HIS A 128      31.068   0.210   0.399  1.00  0.00           N  
ATOM    979  CD2 HIS A 128      29.704  -1.510   0.675  1.00  0.00           C  
ATOM    980  CE1 HIS A 128      31.704  -0.903   0.009  1.00  0.00           C  
ATOM    981  NE2 HIS A 128      30.912  -1.969   0.155  1.00  0.00           N  
ATOM    982  N   SER A 129      28.819   3.316  -0.749  1.00  0.00           N  
ATOM    983  CA  SER A 129      29.671   4.156  -1.605  1.00  0.00           C  
ATOM    984  C   SER A 129      30.956   4.601  -0.899  1.00  0.00           C  
ATOM    985  O   SER A 129      31.838   5.167  -1.527  1.00  0.00           O  
ATOM    986  CB  SER A 129      28.865   5.370  -2.060  1.00  0.00           C  
ATOM    987  OG  SER A 129      28.365   6.078  -0.932  1.00  0.00           O  
ATOM    988  N   LEU A 130      31.041   4.342   0.396  1.00  0.00           N  
ATOM    989  CA  LEU A 130      32.173   4.658   1.252  1.00  0.00           C  
ATOM    990  C   LEU A 130      32.750   3.367   1.843  1.00  0.00           C  
ATOM    991  O   LEU A 130      32.037   2.383   2.013  1.00  0.00           O  
ATOM    992  CB  LEU A 130      31.733   5.627   2.369  1.00  0.00           C  
ATOM    993  CG  LEU A 130      31.139   6.964   1.901  1.00  0.00           C  
ATOM    994  CD1 LEU A 130      30.673   7.780   3.105  1.00  0.00           C  
ATOM    995  CD2 LEU A 130      32.150   7.805   1.114  1.00  0.00           C  
ATOM    996  N   VAL A 131      34.056   3.397   2.154  1.00  0.00           N  
ATOM    997  CA  VAL A 131      34.780   2.300   2.816  1.00  0.00           C  
ATOM    998  C   VAL A 131      35.777   2.864   3.812  1.00  0.00           C  
ATOM    999  O   VAL A 131      36.200   4.015   3.704  1.00  0.00           O  
ATOM   1000  CB  VAL A 131      35.509   1.383   1.805  1.00  0.00           C  
ATOM   1001  CG1 VAL A 131      34.514   0.585   0.961  1.00  0.00           C  
ATOM   1002  CG2 VAL A 131      36.464   2.147   0.880  1.00  0.00           C  
ATOM   1003  N   VAL A 132      36.184   2.055   4.764  1.00  0.00           N  
ATOM   1004  CA  VAL A 132      37.309   2.386   5.641  1.00  0.00           C  
ATOM   1005  C   VAL A 132      38.608   2.252   4.847  1.00  0.00           C  
ATOM   1006  O   VAL A 132      38.863   1.220   4.235  1.00  0.00           O  
ATOM   1007  CB  VAL A 132      37.318   1.499   6.890  1.00  0.00           C  
ATOM   1008  CG1 VAL A 132      38.502   1.822   7.801  1.00  0.00           C  
ATOM   1009  CG2 VAL A 132      36.030   1.693   7.702  1.00  0.00           C  
ATOM   1010  N   GLU A 133      39.423   3.299   4.845  1.00  0.00           N  
ATOM   1011  CA  GLU A 133      40.736   3.307   4.195  1.00  0.00           C  
ATOM   1012  C   GLU A 133      41.689   2.347   4.937  1.00  0.00           C  
ATOM   1013  O   GLU A 133      41.992   2.589   6.107  1.00  0.00           O  
ATOM   1014  CB  GLU A 133      41.274   4.742   4.158  1.00  0.00           C  
ATOM   1015  CG  GLU A 133      42.650   4.853   3.478  1.00  0.00           C  
ATOM   1016  CD  GLU A 133      43.143   6.317   3.487  1.00  0.00           C  
ATOM   1017  OE1 GLU A 133      43.249   6.915   2.396  1.00  0.00           O  
ATOM   1018  OE2 GLU A 133      43.404   6.857   4.590  1.00  0.00           O  
ATOM   1019  N   PRO A 134      42.213   1.299   4.279  1.00  0.00           N  
ATOM   1020  CA  PRO A 134      43.029   0.288   4.952  1.00  0.00           C  
ATOM   1021  C   PRO A 134      44.250   0.860   5.672  1.00  0.00           C  
ATOM   1022  O   PRO A 134      44.513   0.503   6.815  1.00  0.00           O  
ATOM   1023  CB  PRO A 134      43.431  -0.705   3.863  1.00  0.00           C  
ATOM   1024  CG  PRO A 134      42.312  -0.592   2.836  1.00  0.00           C  
ATOM   1025  CD  PRO A 134      41.934   0.886   2.909  1.00  0.00           C  
ATOM   1026  N   ASP A 135      44.940   1.802   5.040  1.00  0.00           N  
ATOM   1027  CA  ASP A 135      46.171   2.395   5.576  1.00  0.00           C  
ATOM   1028  C   ASP A 135      45.922   3.298   6.796  1.00  0.00           C  
ATOM   1029  O   ASP A 135      46.835   3.581   7.566  1.00  0.00           O  
ATOM   1030  CB  ASP A 135      46.873   3.193   4.465  1.00  0.00           C  
ATOM   1031  CG  ASP A 135      47.372   2.335   3.298  1.00  0.00           C  
ATOM   1032  OD1 ASP A 135      47.573   1.116   3.493  1.00  0.00           O  
ATOM   1033  OD2 ASP A 135      47.571   2.906   2.203  1.00  0.00           O  
ATOM   1034  N   SER A 136      44.690   3.731   6.990  1.00  0.00           N  
ATOM   1035  CA  SER A 136      44.284   4.567   8.122  1.00  0.00           C  
ATOM   1036  C   SER A 136      43.670   3.775   9.275  1.00  0.00           C  
ATOM   1037  O   SER A 136      43.403   4.362  10.326  1.00  0.00           O  
ATOM   1038  CB  SER A 136      43.322   5.651   7.653  1.00  0.00           C  
ATOM   1039  OG  SER A 136      42.033   5.133   7.395  1.00  0.00           O  
ATOM   1040  N   LEU A 137      43.418   2.475   9.086  1.00  0.00           N  
ATOM   1041  CA  LEU A 137      42.786   1.676  10.127  1.00  0.00           C  
ATOM   1042  C   LEU A 137      43.660   1.665  11.394  1.00  0.00           C  
ATOM   1043  O   LEU A 137      44.820   1.263  11.332  1.00  0.00           O  
ATOM   1044  CB  LEU A 137      42.500   0.250   9.618  1.00  0.00           C  
ATOM   1045  CG  LEU A 137      41.739  -0.598  10.651  1.00  0.00           C  
ATOM   1046  CD1 LEU A 137      40.293  -0.149  10.838  1.00  0.00           C  
ATOM   1047  CD2 LEU A 137      41.711  -2.067  10.231  1.00  0.00           C  
ATOM   1048  N   PRO A 138      43.145   2.077  12.545  1.00  0.00           N  
ATOM   1049  CA  PRO A 138      43.927   2.131  13.764  1.00  0.00           C  
ATOM   1050  C   PRO A 138      44.467   0.763  14.166  1.00  0.00           C  
ATOM   1051  O   PRO A 138      43.766  -0.243  14.099  1.00  0.00           O  
ATOM   1052  CB  PRO A 138      42.991   2.702  14.833  1.00  0.00           C  
ATOM   1053  CG  PRO A 138      41.967   3.484  14.020  1.00  0.00           C  
ATOM   1054  CD  PRO A 138      41.837   2.657  12.751  1.00  0.00           C  
ATOM   1055  N   ALA A 139      45.695   0.711  14.669  1.00  0.00           N  
ATOM   1056  CA  ALA A 139      46.367  -0.528  15.052  1.00  0.00           C  
ATOM   1057  C   ALA A 139      45.644  -1.336  16.149  1.00  0.00           C  
ATOM   1058  O   ALA A 139      45.987  -2.498  16.379  1.00  0.00           O  
ATOM   1059  CB  ALA A 139      47.791  -0.177  15.489  1.00  0.00           C  
ATOM   1060  N   CYS A 140      44.682  -0.741  16.846  1.00  0.00           N  
ATOM   1061  CA  CYS A 140      43.838  -1.430  17.808  1.00  0.00           C  
ATOM   1062  C   CYS A 140      42.771  -2.330  17.163  1.00  0.00           C  
ATOM   1063  O   CYS A 140      42.166  -3.124  17.878  1.00  0.00           O  
ATOM   1064  CB  CYS A 140      43.200  -0.406  18.757  1.00  0.00           C  
ATOM   1065  SG  CYS A 140      42.240   0.837  17.842  1.00  0.00           S  
ATOM   1066  N   PHE A 141      42.565  -2.245  15.844  1.00  0.00           N  
ATOM   1067  CA  PHE A 141      41.678  -3.122  15.094  1.00  0.00           C  
ATOM   1068  C   PHE A 141      42.450  -4.143  14.264  1.00  0.00           C  
ATOM   1069  O   PHE A 141      43.470  -3.823  13.650  1.00  0.00           O  
ATOM   1070  CB  PHE A 141      40.740  -2.306  14.202  1.00  0.00           C  
ATOM   1071  CG  PHE A 141      39.674  -1.558  14.967  1.00  0.00           C  
ATOM   1072  CD1 PHE A 141      38.514  -2.230  15.393  1.00  0.00           C  
ATOM   1073  CD2 PHE A 141      39.825  -0.190  15.252  1.00  0.00           C  
ATOM   1074  CE1 PHE A 141      37.513  -1.538  16.095  1.00  0.00           C  
ATOM   1075  CE2 PHE A 141      38.830   0.500  15.955  1.00  0.00           C  
ATOM   1076  CZ  PHE A 141      37.671  -0.173  16.378  1.00  0.00           C  
ATOM   1077  N   ASP A 142      41.914  -5.333  14.184  1.00  0.00           N  
ATOM   1078  CA  ASP A 142      42.250  -6.313  13.162  1.00  0.00           C  
ATOM   1079  C   ASP A 142      41.185  -6.293  12.067  1.00  0.00           C  
ATOM   1080  O   ASP A 142      39.997  -6.125  12.343  1.00  0.00           O  
ATOM   1081  CB  ASP A 142      42.413  -7.707  13.775  1.00  0.00           C  
ATOM   1082  CG  ASP A 142      43.678  -7.793  14.624  1.00  0.00           C  
ATOM   1083  OD1 ASP A 142      44.747  -7.306  14.171  1.00  0.00           O  
ATOM   1084  OD2 ASP A 142      43.622  -8.329  15.754  1.00  0.00           O  
ATOM   1085  N   VAL A 143      41.618  -6.491  10.824  1.00  0.00           N  
ATOM   1086  CA  VAL A 143      40.678  -6.726   9.727  1.00  0.00           C  
ATOM   1087  C   VAL A 143      40.239  -8.182   9.790  1.00  0.00           C  
ATOM   1088  O   VAL A 143      41.078  -9.085   9.798  1.00  0.00           O  
ATOM   1089  CB  VAL A 143      41.273  -6.377   8.352  1.00  0.00           C  
ATOM   1090  CG1 VAL A 143      40.219  -6.530   7.255  1.00  0.00           C  
ATOM   1091  CG2 VAL A 143      41.790  -4.938   8.305  1.00  0.00           C  
ATOM   1092  N   THR A 144      38.953  -8.416   9.832  1.00  0.00           N  
ATOM   1093  CA  THR A 144      38.363  -9.755   9.949  1.00  0.00           C  
ATOM   1094  C   THR A 144      37.779 -10.267   8.635  1.00  0.00           C  
ATOM   1095  O   THR A 144      37.669 -11.476   8.459  1.00  0.00           O  
ATOM   1096  CB  THR A 144      37.290  -9.799  11.043  1.00  0.00           C  
ATOM   1097  OG1 THR A 144      36.354  -8.756  10.873  1.00  0.00           O  
ATOM   1098  CG2 THR A 144      37.895  -9.622  12.433  1.00  0.00           C  
ATOM   1099  N   ALA A 145      37.452  -9.371   7.682  1.00  0.00           N  
ATOM   1100  CA  ALA A 145      36.931  -9.735   6.376  1.00  0.00           C  
ATOM   1101  C   ALA A 145      37.335  -8.751   5.267  1.00  0.00           C  
ATOM   1102  O   ALA A 145      37.548  -7.564   5.516  1.00  0.00           O  
ATOM   1103  CB  ALA A 145      35.413  -9.863   6.461  1.00  0.00           C  
ATOM   1104  N   TRP A 146      37.417  -9.267   4.040  1.00  0.00           N  
ATOM   1105  CA  TRP A 146      37.833  -8.535   2.846  1.00  0.00           C  
ATOM   1106  C   TRP A 146      36.925  -8.849   1.655  1.00  0.00           C  
ATOM   1107  O   TRP A 146      36.470  -9.979   1.492  1.00  0.00           O  
ATOM   1108  CB  TRP A 146      39.279  -8.887   2.483  1.00  0.00           C  
ATOM   1109  CG  TRP A 146      40.293  -8.713   3.572  1.00  0.00           C  
ATOM   1110  CD1 TRP A 146      41.105  -7.648   3.749  1.00  0.00           C  
ATOM   1111  CD2 TRP A 146      40.618  -9.641   4.656  1.00  0.00           C  
ATOM   1112  NE1 TRP A 146      41.914  -7.847   4.856  1.00  0.00           N  
ATOM   1113  CE2 TRP A 146      41.646  -9.057   5.443  1.00  0.00           C  
ATOM   1114  CE3 TRP A 146      40.142 -10.912   5.048  1.00  0.00           C  
ATOM   1115  CZ2 TRP A 146      42.186  -9.701   6.578  1.00  0.00           C  
ATOM   1116  CZ3 TRP A 146      40.676 -11.546   6.176  1.00  0.00           C  
ATOM   1117  CH2 TRP A 146      41.688 -10.952   6.940  1.00  0.00           C  
ATOM   1118  N   SER A 147      36.752  -7.870   0.780  1.00  0.00           N  
ATOM   1119  CA  SER A 147      36.174  -8.083  -0.544  1.00  0.00           C  
ATOM   1120  C   SER A 147      37.203  -8.690  -1.511  1.00  0.00           C  
ATOM   1121  O   SER A 147      38.401  -8.726  -1.244  1.00  0.00           O  
ATOM   1122  CB  SER A 147      35.621  -6.767  -1.096  1.00  0.00           C  
ATOM   1123  OG  SER A 147      36.666  -5.903  -1.486  1.00  0.00           O  
ATOM   1124  N   GLU A 148      36.751  -9.090  -2.707  1.00  0.00           N  
ATOM   1125  CA  GLU A 148      37.629  -9.542  -3.795  1.00  0.00           C  
ATOM   1126  C   GLU A 148      38.679  -8.489  -4.196  1.00  0.00           C  
ATOM   1127  O   GLU A 148      39.801  -8.826  -4.579  1.00  0.00           O  
ATOM   1128  CB  GLU A 148      36.787  -9.858  -5.031  1.00  0.00           C  
ATOM   1129  CG  GLU A 148      35.809 -11.026  -4.829  1.00  0.00           C  
ATOM   1130  CD  GLU A 148      35.043 -11.342  -6.122  1.00  0.00           C  
ATOM   1131  OE1 GLU A 148      34.800 -12.531  -6.367  1.00  0.00           O  
ATOM   1132  OE2 GLU A 148      34.720 -10.385  -6.867  1.00  0.00           O  
ATOM   1133  N   THR A 149      38.338  -7.212  -4.056  1.00  0.00           N  
ATOM   1134  CA  THR A 149      39.231  -6.078  -4.339  1.00  0.00           C  
ATOM   1135  C   THR A 149      40.042  -5.626  -3.116  1.00  0.00           C  
ATOM   1136  O   THR A 149      40.677  -4.585  -3.154  1.00  0.00           O  
ATOM   1137  CB  THR A 149      38.450  -4.913  -4.961  1.00  0.00           C  
ATOM   1138  OG1 THR A 149      37.322  -4.590  -4.183  1.00  0.00           O  
ATOM   1139  CG2 THR A 149      37.934  -5.267  -6.344  1.00  0.00           C  
ATOM   1140  N   ARG A 150      40.052  -6.421  -2.052  1.00  0.00           N  
ATOM   1141  CA  ARG A 150      40.712  -6.145  -0.768  1.00  0.00           C  
ATOM   1142  C   ARG A 150      40.202  -4.901  -0.024  1.00  0.00           C  
ATOM   1143  O   ARG A 150      40.917  -4.351   0.807  1.00  0.00           O  
ATOM   1144  CB  ARG A 150      42.233  -6.151  -0.891  1.00  0.00           C  
ATOM   1145  CG  ARG A 150      42.801  -7.528  -1.245  1.00  0.00           C  
ATOM   1146  CD  ARG A 150      44.154  -7.675  -0.575  1.00  0.00           C  
ATOM   1147  NE  ARG A 150      44.723  -9.011  -0.767  1.00  0.00           N  
ATOM   1148  CZ  ARG A 150      45.756  -9.506  -0.102  1.00  0.00           C  
ATOM   1149  NH1 ARG A 150      46.395  -8.795   0.793  1.00  0.00           N  
ATOM   1150  NH2 ARG A 150      46.148 -10.727  -0.324  1.00  0.00           N  
ATOM   1151  N   GLU A 151      38.968  -4.507  -0.252  1.00  0.00           N  
ATOM   1152  CA  GLU A 151      38.304  -3.541   0.618  1.00  0.00           C  
ATOM   1153  C   GLU A 151      37.986  -4.194   1.967  1.00  0.00           C  
ATOM   1154  O   GLU A 151      37.648  -5.379   2.025  1.00  0.00           O  
ATOM   1155  CB  GLU A 151      37.027  -3.018  -0.034  1.00  0.00           C  
ATOM   1156  CG  GLU A 151      37.291  -2.255  -1.340  1.00  0.00           C  
ATOM   1157  CD  GLU A 151      35.979  -2.003  -2.084  1.00  0.00           C  
ATOM   1158  OE1 GLU A 151      35.617  -0.827  -2.279  1.00  0.00           O  
ATOM   1159  OE2 GLU A 151      35.321  -3.000  -2.457  1.00  0.00           O  
ATOM   1160  N   ILE A 152      38.087  -3.428   3.041  1.00  0.00           N  
ATOM   1161  CA  ILE A 152      37.750  -3.898   4.389  1.00  0.00           C  
ATOM   1162  C   ILE A 152      36.245  -4.169   4.458  1.00  0.00           C  
ATOM   1163  O   ILE A 152      35.442  -3.265   4.262  1.00  0.00           O  
ATOM   1164  CB  ILE A 152      38.202  -2.883   5.456  1.00  0.00           C  
ATOM   1165  CG1 ILE A 152      39.743  -2.728   5.445  1.00  0.00           C  
ATOM   1166  CG2 ILE A 152      37.699  -3.308   6.844  1.00  0.00           C  
ATOM   1167  CD1 ILE A 152      40.276  -1.668   6.409  1.00  0.00           C  
ATOM   1168  N   MET A 153      35.876  -5.391   4.773  1.00  0.00           N  
ATOM   1169  CA  MET A 153      34.492  -5.834   4.944  1.00  0.00           C  
ATOM   1170  C   MET A 153      34.143  -6.165   6.399  1.00  0.00           C  
ATOM   1171  O   MET A 153      32.969  -6.289   6.736  1.00  0.00           O  
ATOM   1172  CB  MET A 153      34.222  -7.042   4.043  1.00  0.00           C  
ATOM   1173  CG  MET A 153      34.230  -6.703   2.553  1.00  0.00           C  
ATOM   1174  SD  MET A 153      32.901  -5.585   2.006  1.00  0.00           S  
ATOM   1175  CE  MET A 153      33.860  -4.095   1.685  1.00  0.00           C  
ATOM   1176  N   GLY A 154      35.146  -6.282   7.264  1.00  0.00           N  
ATOM   1177  CA  GLY A 154      34.945  -6.483   8.690  1.00  0.00           C  
ATOM   1178  C   GLY A 154      36.165  -6.038   9.490  1.00  0.00           C  
ATOM   1179  O   GLY A 154      37.298  -6.195   9.040  1.00  0.00           O  
ATOM   1180  N   ILE A 155      35.918  -5.490  10.667  1.00  0.00           N  
ATOM   1181  CA  ILE A 155      36.954  -5.121  11.640  1.00  0.00           C  
ATOM   1182  C   ILE A 155      36.565  -5.618  13.021  1.00  0.00           C  
ATOM   1183  O   ILE A 155      35.388  -5.703  13.358  1.00  0.00           O  
ATOM   1184  CB  ILE A 155      37.230  -3.597  11.666  1.00  0.00           C  
ATOM   1185  CG1 ILE A 155      35.994  -2.767  12.087  1.00  0.00           C  
ATOM   1186  CG2 ILE A 155      37.792  -3.141  10.312  1.00  0.00           C  
ATOM   1187  CD1 ILE A 155      36.257  -1.266  12.238  1.00  0.00           C  
ATOM   1188  N   ARG A 156      37.579  -5.896  13.857  1.00  0.00           N  
ATOM   1189  CA  ARG A 156      37.393  -6.274  15.253  1.00  0.00           C  
ATOM   1190  C   ARG A 156      38.459  -5.616  16.117  1.00  0.00           C  
ATOM   1191  O   ARG A 156      39.634  -5.640  15.775  1.00  0.00           O  
ATOM   1192  CB  ARG A 156      37.431  -7.799  15.352  1.00  0.00           C  
ATOM   1193  CG  ARG A 156      37.165  -8.280  16.777  1.00  0.00           C  
ATOM   1194  CD  ARG A 156      37.088  -9.803  16.805  1.00  0.00           C  
ATOM   1195  NE  ARG A 156      36.678 -10.278  18.121  1.00  0.00           N  
ATOM   1196  CZ  ARG A 156      36.920 -11.469  18.628  1.00  0.00           C  
ATOM   1197  NH1 ARG A 156      37.594 -12.364  17.963  1.00  0.00           N  
ATOM   1198  NH2 ARG A 156      36.473 -11.773  19.802  1.00  0.00           N  
ATOM   1199  N   HIS A 157      38.056  -5.044  17.232  1.00  0.00           N  
ATOM   1200  CA  HIS A 157      39.003  -4.480  18.182  1.00  0.00           C  
ATOM   1201  C   HIS A 157      39.755  -5.603  18.918  1.00  0.00           C  
ATOM   1202  O   HIS A 157      39.163  -6.573  19.377  1.00  0.00           O  
ATOM   1203  CB  HIS A 157      38.271  -3.543  19.139  1.00  0.00           C  
ATOM   1204  CG  HIS A 157      39.199  -2.693  19.952  1.00  0.00           C  
ATOM   1205  ND1 HIS A 157      39.858  -3.066  21.093  1.00  0.00           N  
ATOM   1206  CD2 HIS A 157      39.581  -1.403  19.690  1.00  0.00           C  
ATOM   1207  CE1 HIS A 157      40.614  -2.038  21.503  1.00  0.00           C  
ATOM   1208  NE2 HIS A 157      40.474  -1.002  20.677  1.00  0.00           N  
ATOM   1209  N   ARG A 158      41.077  -5.450  19.076  1.00  0.00           N  
ATOM   1210  CA  ARG A 158      41.946  -6.493  19.639  1.00  0.00           C  
ATOM   1211  C   ARG A 158      41.692  -6.807  21.116  1.00  0.00           C  
ATOM   1212  O   ARG A 158      42.012  -7.900  21.564  1.00  0.00           O  
ATOM   1213  CB  ARG A 158      43.404  -6.073  19.475  1.00  0.00           C  
ATOM   1214  CG  ARG A 158      43.829  -6.085  17.998  1.00  0.00           C  
ATOM   1215  CD  ARG A 158      45.286  -5.675  17.858  1.00  0.00           C  
ATOM   1216  NE  ARG A 158      45.691  -5.794  16.461  1.00  0.00           N  
ATOM   1217  CZ  ARG A 158      46.858  -5.591  15.923  1.00  0.00           C  
ATOM   1218  NH1 ARG A 158      47.873  -5.175  16.622  1.00  0.00           N  
ATOM   1219  NH2 ARG A 158      47.004  -5.813  14.658  1.00  0.00           N  
ATOM   1220  N   GLN A 159      41.176  -5.840  21.868  1.00  0.00           N  
ATOM   1221  CA  GLN A 159      40.996  -5.974  23.318  1.00  0.00           C  
ATOM   1222  C   GLN A 159      39.541  -5.845  23.761  1.00  0.00           C  
ATOM   1223  O   GLN A 159      39.161  -6.455  24.756  1.00  0.00           O  
ATOM   1224  CB  GLN A 159      41.826  -4.904  24.045  1.00  0.00           C  
ATOM   1225  CG  GLN A 159      43.338  -5.116  23.894  1.00  0.00           C  
ATOM   1226  CD  GLN A 159      44.150  -4.087  24.674  1.00  0.00           C  
ATOM   1227  OE1 GLN A 159      43.669  -3.072  25.155  1.00  0.00           O  
ATOM   1228  NE2 GLN A 159      45.433  -4.300  24.836  1.00  0.00           N  
ATOM   1229  N   TRP A 160      38.747  -5.033  23.080  1.00  0.00           N  
ATOM   1230  CA  TRP A 160      37.374  -4.745  23.461  1.00  0.00           C  
ATOM   1231  C   TRP A 160      36.399  -5.426  22.517  1.00  0.00           C  
ATOM   1232  O   TRP A 160      36.730  -5.744  21.381  1.00  0.00           O  
ATOM   1233  CB  TRP A 160      37.156  -3.231  23.517  1.00  0.00           C  
ATOM   1234  CG  TRP A 160      38.018  -2.486  24.491  1.00  0.00           C  
ATOM   1235  CD1 TRP A 160      38.528  -2.982  25.649  1.00  0.00           C  
ATOM   1236  CD2 TRP A 160      38.466  -1.101  24.411  1.00  0.00           C  
ATOM   1237  NE1 TRP A 160      39.265  -1.994  26.286  1.00  0.00           N  
ATOM   1238  CE2 TRP A 160      39.248  -0.823  25.567  1.00  0.00           C  
ATOM   1239  CE3 TRP A 160      38.285  -0.051  23.482  1.00  0.00           C  
ATOM   1240  CZ2 TRP A 160      39.827   0.442  25.790  1.00  0.00           C  
ATOM   1241  CZ3 TRP A 160      38.861   1.203  23.709  1.00  0.00           C  
ATOM   1242  CH2 TRP A 160      39.623   1.451  24.851  1.00  0.00           C  
ATOM   1243  N   ASP A 161      35.196  -5.654  22.985  1.00  0.00           N  
ATOM   1244  CA  ASP A 161      34.162  -6.319  22.205  1.00  0.00           C  
ATOM   1245  C   ASP A 161      33.481  -5.347  21.228  1.00  0.00           C  
ATOM   1246  O   ASP A 161      32.319  -4.973  21.374  1.00  0.00           O  
ATOM   1247  CB  ASP A 161      33.196  -7.059  23.151  1.00  0.00           C  
ATOM   1248  CG  ASP A 161      32.391  -8.120  22.411  1.00  0.00           C  
ATOM   1249  OD1 ASP A 161      32.645  -8.324  21.219  1.00  0.00           O  
ATOM   1250  OD2 ASP A 161      31.540  -8.783  23.044  1.00  0.00           O  
ATOM   1251  N   LEU A 162      34.265  -4.883  20.280  1.00  0.00           N  
ATOM   1252  CA  LEU A 162      33.846  -3.963  19.242  1.00  0.00           C  
ATOM   1253  C   LEU A 162      34.069  -4.620  17.887  1.00  0.00           C  
ATOM   1254  O   LEU A 162      35.211  -4.944  17.540  1.00  0.00           O  
ATOM   1255  CB  LEU A 162      34.635  -2.645  19.316  1.00  0.00           C  
ATOM   1256  CG  LEU A 162      34.624  -1.924  20.675  1.00  0.00           C  
ATOM   1257  CD1 LEU A 162      35.503  -0.677  20.579  1.00  0.00           C  
ATOM   1258  CD2 LEU A 162      33.228  -1.482  21.081  1.00  0.00           C  
ATOM   1259  N   GLU A 163      33.025  -4.790  17.111  1.00  0.00           N  
ATOM   1260  CA  GLU A 163      33.102  -5.320  15.754  1.00  0.00           C  
ATOM   1261  C   GLU A 163      32.293  -4.491  14.771  1.00  0.00           C  
ATOM   1262  O   GLU A 163      31.232  -3.952  15.101  1.00  0.00           O  
ATOM   1263  CB  GLU A 163      32.683  -6.789  15.690  1.00  0.00           C  
ATOM   1264  CG  GLU A 163      33.792  -7.683  16.233  1.00  0.00           C  
ATOM   1265  CD  GLU A 163      33.508  -9.162  16.016  1.00  0.00           C  
ATOM   1266  OE1 GLU A 163      33.376  -9.898  17.016  1.00  0.00           O  
ATOM   1267  OE2 GLU A 163      33.461  -9.610  14.862  1.00  0.00           O  
ATOM   1268  N   GLY A 164      32.791  -4.397  13.555  1.00  0.00           N  
ATOM   1269  CA  GLY A 164      32.108  -3.734  12.463  1.00  0.00           C  
ATOM   1270  C   GLY A 164      32.058  -4.616  11.223  1.00  0.00           C  
ATOM   1271  O   GLY A 164      33.038  -5.294  10.906  1.00  0.00           O  
ATOM   1272  N   VAL A 165      30.951  -4.583  10.506  1.00  0.00           N  
ATOM   1273  CA  VAL A 165      30.786  -5.212   9.191  1.00  0.00           C  
ATOM   1274  C   VAL A 165      30.303  -4.180   8.171  1.00  0.00           C  
ATOM   1275  O   VAL A 165      29.356  -3.445   8.416  1.00  0.00           O  
ATOM   1276  CB  VAL A 165      29.884  -6.455   9.226  1.00  0.00           C  
ATOM   1277  CG1 VAL A 165      30.500  -7.562  10.099  1.00  0.00           C  
ATOM   1278  CG2 VAL A 165      28.466  -6.180   9.729  1.00  0.00           C  
ATOM   1279  N   GLN A 166      30.980  -4.119   7.013  1.00  0.00           N  
ATOM   1280  CA  GLN A 166      30.667  -3.129   5.967  1.00  0.00           C  
ATOM   1281  C   GLN A 166      29.442  -3.515   5.113  1.00  0.00           C  
ATOM   1282  O   GLN A 166      28.857  -2.664   4.450  1.00  0.00           O  
ATOM   1283  CB  GLN A 166      31.933  -2.953   5.112  1.00  0.00           C  
ATOM   1284  CG  GLN A 166      31.835  -1.915   3.973  1.00  0.00           C  
ATOM   1285  CD  GLN A 166      31.471  -0.516   4.458  1.00  0.00           C  
ATOM   1286  OE1 GLN A 166      32.309   0.259   4.898  1.00  0.00           O  
ATOM   1287  NE2 GLN A 166      30.221  -0.140   4.407  1.00  0.00           N  
ATOM   1288  N   PHE A 167      29.095  -4.792   5.112  1.00  0.00           N  
ATOM   1289  CA  PHE A 167      27.952  -5.358   4.401  1.00  0.00           C  
ATOM   1290  C   PHE A 167      26.718  -5.435   5.310  1.00  0.00           C  
ATOM   1291  O   PHE A 167      26.786  -5.080   6.486  1.00  0.00           O  
ATOM   1292  CB  PHE A 167      28.367  -6.718   3.839  1.00  0.00           C  
ATOM   1293  CG  PHE A 167      28.807  -7.708   4.897  1.00  0.00           C  
ATOM   1294  CD1 PHE A 167      30.160  -7.779   5.265  1.00  0.00           C  
ATOM   1295  CD2 PHE A 167      27.866  -8.541   5.526  1.00  0.00           C  
ATOM   1296  CE1 PHE A 167      30.568  -8.679   6.258  1.00  0.00           C  
ATOM   1297  CE2 PHE A 167      28.275  -9.441   6.516  1.00  0.00           C  
ATOM   1298  CZ  PHE A 167      29.623  -9.514   6.888  1.00  0.00           C  
ATOM   1299  N   HIS A 168      25.630  -5.909   4.764  1.00  0.00           N  
ATOM   1300  CA  HIS A 168      24.331  -5.977   5.422  1.00  0.00           C  
ATOM   1301  C   HIS A 168      23.955  -7.435   5.735  1.00  0.00           C  
ATOM   1302  O   HIS A 168      23.403  -8.115   4.876  1.00  0.00           O  
ATOM   1303  CB  HIS A 168      23.303  -5.288   4.522  1.00  0.00           C  
ATOM   1304  CG  HIS A 168      23.535  -3.818   4.416  1.00  0.00           C  
ATOM   1305  ND1 HIS A 168      22.927  -2.854   5.188  1.00  0.00           N  
ATOM   1306  CD2 HIS A 168      24.408  -3.155   3.580  1.00  0.00           C  
ATOM   1307  CE1 HIS A 168      23.409  -1.659   4.824  1.00  0.00           C  
ATOM   1308  NE2 HIS A 168      24.322  -1.798   3.848  1.00  0.00           N  
ATOM   1309  N   PRO A 169      24.266  -7.956   6.936  1.00  0.00           N  
ATOM   1310  CA  PRO A 169      23.864  -9.303   7.338  1.00  0.00           C  
ATOM   1311  C   PRO A 169      22.344  -9.464   7.453  1.00  0.00           C  
ATOM   1312  O   PRO A 169      21.834 -10.568   7.354  1.00  0.00           O  
ATOM   1313  CB  PRO A 169      24.549  -9.537   8.688  1.00  0.00           C  
ATOM   1314  CG  PRO A 169      24.694  -8.133   9.267  1.00  0.00           C  
ATOM   1315  CD  PRO A 169      24.952  -7.280   8.023  1.00  0.00           C  
ATOM   1316  N   GLU A 170      21.632  -8.360   7.609  1.00  0.00           N  
ATOM   1317  CA  GLU A 170      20.181  -8.271   7.690  1.00  0.00           C  
ATOM   1318  C   GLU A 170      19.469  -8.275   6.323  1.00  0.00           C  
ATOM   1319  O   GLU A 170      18.241  -8.302   6.276  1.00  0.00           O  
ATOM   1320  CB  GLU A 170      19.808  -7.024   8.511  1.00  0.00           C  
ATOM   1321  CG  GLU A 170      19.944  -5.654   7.802  1.00  0.00           C  
ATOM   1322  CD  GLU A 170      21.374  -5.107   7.617  1.00  0.00           C  
ATOM   1323  OE1 GLU A 170      21.486  -3.956   7.129  1.00  0.00           O  
ATOM   1324  OE2 GLU A 170      22.368  -5.781   7.923  1.00  0.00           O  
ATOM   1325  N   SER A 171      20.216  -8.253   5.225  1.00  0.00           N  
ATOM   1326  CA  SER A 171      19.631  -8.383   3.890  1.00  0.00           C  
ATOM   1327  C   SER A 171      19.313  -9.847   3.587  1.00  0.00           C  
ATOM   1328  O   SER A 171      20.104 -10.742   3.857  1.00  0.00           O  
ATOM   1329  CB  SER A 171      20.552  -7.803   2.821  1.00  0.00           C  
ATOM   1330  OG  SER A 171      20.114  -8.158   1.523  1.00  0.00           O  
ATOM   1331  N   ILE A 172      18.178 -10.077   2.952  1.00  0.00           N  
ATOM   1332  CA  ILE A 172      17.703 -11.411   2.574  1.00  0.00           C  
ATOM   1333  C   ILE A 172      18.659 -12.116   1.609  1.00  0.00           C  
ATOM   1334  O   ILE A 172      18.779 -13.339   1.631  1.00  0.00           O  
ATOM   1335  CB  ILE A 172      16.289 -11.276   1.960  1.00  0.00           C  
ATOM   1336  CG1 ILE A 172      15.309 -10.694   3.004  1.00  0.00           C  
ATOM   1337  CG2 ILE A 172      15.748 -12.618   1.436  1.00  0.00           C  
ATOM   1338  CD1 ILE A 172      14.135  -9.974   2.342  1.00  0.00           C  
ATOM   1339  N   LEU A 173      19.374 -11.352   0.779  1.00  0.00           N  
ATOM   1340  CA  LEU A 173      20.361 -11.886  -0.154  1.00  0.00           C  
ATOM   1341  C   LEU A 173      21.721 -12.193   0.511  1.00  0.00           C  
ATOM   1342  O   LEU A 173      22.609 -12.719  -0.152  1.00  0.00           O  
ATOM   1343  CB  LEU A 173      20.540 -10.912  -1.330  1.00  0.00           C  
ATOM   1344  CG  LEU A 173      19.275 -10.632  -2.161  1.00  0.00           C  
ATOM   1345  CD1 LEU A 173      19.603  -9.605  -3.247  1.00  0.00           C  
ATOM   1346  CD2 LEU A 173      18.743 -11.895  -2.835  1.00  0.00           C  
ATOM   1347  N   SER A 174      21.896 -11.860   1.784  1.00  0.00           N  
ATOM   1348  CA  SER A 174      23.096 -12.221   2.533  1.00  0.00           C  
ATOM   1349  C   SER A 174      22.955 -13.609   3.140  1.00  0.00           C  
ATOM   1350  O   SER A 174      22.024 -13.893   3.893  1.00  0.00           O  
ATOM   1351  CB  SER A 174      23.424 -11.204   3.618  1.00  0.00           C  
ATOM   1352  OG  SER A 174      23.772  -9.963   3.017  1.00  0.00           O  
ATOM   1353  N   GLU A 175      23.919 -14.477   2.843  1.00  0.00           N  
ATOM   1354  CA  GLU A 175      23.978 -15.798   3.466  1.00  0.00           C  
ATOM   1355  C   GLU A 175      24.290 -15.692   4.956  1.00  0.00           C  
ATOM   1356  O   GLU A 175      25.110 -14.882   5.391  1.00  0.00           O  
ATOM   1357  CB  GLU A 175      25.026 -16.668   2.763  1.00  0.00           C  
ATOM   1358  CG  GLU A 175      24.625 -17.039   1.332  1.00  0.00           C  
ATOM   1359  CD  GLU A 175      25.716 -17.845   0.600  1.00  0.00           C  
ATOM   1360  OE1 GLU A 175      25.437 -18.273  -0.534  1.00  0.00           O  
ATOM   1361  OE2 GLU A 175      26.839 -17.984   1.137  1.00  0.00           O  
ATOM   1362  N   GLN A 176      23.653 -16.534   5.739  1.00  0.00           N  
ATOM   1363  CA  GLN A 176      23.950 -16.733   7.162  1.00  0.00           C  
ATOM   1364  C   GLN A 176      23.880 -15.454   8.024  1.00  0.00           C  
ATOM   1365  O   GLN A 176      24.511 -15.392   9.084  1.00  0.00           O  
ATOM   1366  CB  GLN A 176      25.275 -17.489   7.325  1.00  0.00           C  
ATOM   1367  CG  GLN A 176      25.300 -18.843   6.607  1.00  0.00           C  
ATOM   1368  CD  GLN A 176      26.600 -19.589   6.889  1.00  0.00           C  
ATOM   1369  OE1 GLN A 176      27.636 -19.309   6.317  1.00  0.00           O  
ATOM   1370  NE2 GLN A 176      26.599 -20.543   7.786  1.00  0.00           N  
ATOM   1371  N   GLY A 177      23.102 -14.464   7.619  1.00  0.00           N  
ATOM   1372  CA  GLY A 177      22.936 -13.219   8.367  1.00  0.00           C  
ATOM   1373  C   GLY A 177      22.484 -13.431   9.809  1.00  0.00           C  
ATOM   1374  O   GLY A 177      23.075 -12.882  10.736  1.00  0.00           O  
ATOM   1375  N   HIS A 178      21.523 -14.324  10.033  1.00  0.00           N  
ATOM   1376  CA  HIS A 178      21.084 -14.700  11.376  1.00  0.00           C  
ATOM   1377  C   HIS A 178      22.210 -15.324  12.203  1.00  0.00           C  
ATOM   1378  O   HIS A 178      22.347 -14.999  13.374  1.00  0.00           O  
ATOM   1379  CB  HIS A 178      19.912 -15.691  11.291  1.00  0.00           C  
ATOM   1380  CG  HIS A 178      18.621 -15.047  10.911  1.00  0.00           C  
ATOM   1381  ND1 HIS A 178      18.170 -14.809   9.632  1.00  0.00           N  
ATOM   1382  CD2 HIS A 178      17.649 -14.625  11.788  1.00  0.00           C  
ATOM   1383  CE1 HIS A 178      16.947 -14.265   9.726  1.00  0.00           C  
ATOM   1384  NE2 HIS A 178      16.605 -14.140  11.011  1.00  0.00           N  
ATOM   1385  N   GLN A 179      23.053 -16.195  11.631  1.00  0.00           N  
ATOM   1386  CA  GLN A 179      24.189 -16.785  12.341  1.00  0.00           C  
ATOM   1387  C   GLN A 179      25.239 -15.750  12.716  1.00  0.00           C  
ATOM   1388  O   GLN A 179      25.777 -15.802  13.816  1.00  0.00           O  
ATOM   1389  CB  GLN A 179      24.829 -17.903  11.515  1.00  0.00           C  
ATOM   1390  CG  GLN A 179      24.102 -19.250  11.697  1.00  0.00           C  
ATOM   1391  CD  GLN A 179      23.568 -19.890  10.431  1.00  0.00           C  
ATOM   1392  OE1 GLN A 179      23.479 -19.303   9.376  1.00  0.00           O  
ATOM   1393  NE2 GLN A 179      23.163 -21.139  10.491  1.00  0.00           N  
ATOM   1394  N   LEU A 180      25.513 -14.787  11.825  1.00  0.00           N  
ATOM   1395  CA  LEU A 180      26.422 -13.690  12.111  1.00  0.00           C  
ATOM   1396  C   LEU A 180      25.921 -12.847  13.294  1.00  0.00           C  
ATOM   1397  O   LEU A 180      26.669 -12.591  14.239  1.00  0.00           O  
ATOM   1398  CB  LEU A 180      26.622 -12.871  10.821  1.00  0.00           C  
ATOM   1399  CG  LEU A 180      27.691 -11.764  10.931  1.00  0.00           C  
ATOM   1400  CD1 LEU A 180      28.266 -11.464   9.553  1.00  0.00           C  
ATOM   1401  CD2 LEU A 180      27.136 -10.450  11.495  1.00  0.00           C  
ATOM   1402  N   LEU A 181      24.662 -12.480  13.288  1.00  0.00           N  
ATOM   1403  CA  LEU A 181      24.055 -11.718  14.384  1.00  0.00           C  
ATOM   1404  C   LEU A 181      23.953 -12.555  15.671  1.00  0.00           C  
ATOM   1405  O   LEU A 181      24.175 -12.023  16.763  1.00  0.00           O  
ATOM   1406  CB  LEU A 181      22.688 -11.183  13.938  1.00  0.00           C  
ATOM   1407  CG  LEU A 181      22.737 -10.186  12.760  1.00  0.00           C  
ATOM   1408  CD1 LEU A 181      21.321  -9.763  12.404  1.00  0.00           C  
ATOM   1409  CD2 LEU A 181      23.551  -8.931  13.077  1.00  0.00           C  
ATOM   1410  N   ALA A 182      23.713 -13.855  15.562  1.00  0.00           N  
ATOM   1411  CA  ALA A 182      23.732 -14.772  16.699  1.00  0.00           C  
ATOM   1412  C   ALA A 182      25.120 -14.861  17.349  1.00  0.00           C  
ATOM   1413  O   ALA A 182      25.216 -14.871  18.577  1.00  0.00           O  
ATOM   1414  CB  ALA A 182      23.242 -16.151  16.255  1.00  0.00           C  
ATOM   1415  N   ASN A 183      26.194 -14.847  16.559  1.00  0.00           N  
ATOM   1416  CA  ASN A 183      27.563 -14.807  17.084  1.00  0.00           C  
ATOM   1417  C   ASN A 183      27.817 -13.548  17.919  1.00  0.00           C  
ATOM   1418  O   ASN A 183      28.482 -13.625  18.951  1.00  0.00           O  
ATOM   1419  CB  ASN A 183      28.570 -14.889  15.924  1.00  0.00           C  
ATOM   1420  CG  ASN A 183      28.710 -16.261  15.309  1.00  0.00           C  
ATOM   1421  OD1 ASN A 183      28.495 -17.289  15.921  1.00  0.00           O  
ATOM   1422  ND2 ASN A 183      29.163 -16.319  14.063  1.00  0.00           N  
ATOM   1423  N   PHE A 184      27.266 -12.397  17.512  1.00  0.00           N  
ATOM   1424  CA  PHE A 184      27.305 -11.189  18.328  1.00  0.00           C  
ATOM   1425  C   PHE A 184      26.390 -11.268  19.552  1.00  0.00           C  
ATOM   1426  O   PHE A 184      26.739 -10.792  20.632  1.00  0.00           O  
ATOM   1427  CB  PHE A 184      26.951  -9.966  17.465  1.00  0.00           C  
ATOM   1428  CG  PHE A 184      26.895  -8.673  18.266  1.00  0.00           C  
ATOM   1429  CD1 PHE A 184      25.655  -8.086  18.582  1.00  0.00           C  
ATOM   1430  CD2 PHE A 184      28.075  -8.081  18.722  1.00  0.00           C  
ATOM   1431  CE1 PHE A 184      25.606  -6.908  19.352  1.00  0.00           C  
ATOM   1432  CE2 PHE A 184      28.032  -6.900  19.496  1.00  0.00           C  
ATOM   1433  CZ  PHE A 184      26.795  -6.318  19.807  1.00  0.00           C  
ATOM   1434  N   LEU A 185      25.223 -11.877  19.416  1.00  0.00           N  
ATOM   1435  CA  LEU A 185      24.227 -11.925  20.481  1.00  0.00           C  
ATOM   1436  C   LEU A 185      24.631 -12.835  21.648  1.00  0.00           C  
ATOM   1437  O   LEU A 185      24.406 -12.473  22.806  1.00  0.00           O  
ATOM   1438  CB  LEU A 185      22.883 -12.358  19.866  1.00  0.00           C  
ATOM   1439  CG  LEU A 185      21.722 -12.450  20.870  1.00  0.00           C  
ATOM   1440  CD1 LEU A 185      21.454 -11.126  21.582  1.00  0.00           C  
ATOM   1441  CD2 LEU A 185      20.450 -12.878  20.135  1.00  0.00           C  
ATOM   1442  N   HIS A 186      25.223 -13.978  21.351  1.00  0.00           N  
ATOM   1443  CA  HIS A 186      25.444 -15.058  22.317  1.00  0.00           C  
ATOM   1444  C   HIS A 186      26.873 -15.155  22.870  1.00  0.00           C  
ATOM   1445  O   HIS A 186      27.180 -16.103  23.586  1.00  0.00           O  
ATOM   1446  CB  HIS A 186      25.002 -16.388  21.696  1.00  0.00           C  
ATOM   1447  CG  HIS A 186      23.545 -16.425  21.367  1.00  0.00           C  
ATOM   1448  ND1 HIS A 186      22.503 -16.155  22.227  1.00  0.00           N  
ATOM   1449  CD2 HIS A 186      22.982 -16.741  20.151  1.00  0.00           C  
ATOM   1450  CE1 HIS A 186      21.346 -16.306  21.559  1.00  0.00           C  
ATOM   1451  NE2 HIS A 186      21.602 -16.664  20.295  1.00  0.00           N  
ATOM   1452  N   ARG A 187      27.738 -14.188  22.547  1.00  0.00           N  
ATOM   1453  CA  ARG A 187      29.107 -14.159  23.073  1.00  0.00           C  
ATOM   1454  C   ARG A 187      29.212 -13.451  24.419  1.00  0.00           C  
ATOM   1455  O   ARG A 187      28.373 -12.572  24.721  1.00  0.00           O  
ATOM   1456  CB  ARG A 187      30.066 -13.590  22.023  1.00  0.00           C  
ATOM   1457  CG  ARG A 187      29.851 -12.096  21.798  1.00  0.00           C  
ATOM   1458  CD  ARG A 187      30.600 -11.715  20.513  1.00  0.00           C  
ATOM   1459  NE  ARG A 187      30.535 -10.273  20.262  1.00  0.00           N  
ATOM   1460  CZ  ARG A 187      31.051  -9.707  19.194  1.00  0.00           C  
ATOM   1461  NH1 ARG A 187      31.563 -10.380  18.220  1.00  0.00           N  
ATOM   1462  NH2 ARG A 187      31.088  -8.416  19.093  1.00  0.00           N  
ATOM   1463  OXT ARG A 187      30.141 -13.819  25.153  1.00  0.00           O  
ATOM   1464  N   MET B   1     -11.410 -28.288 -35.887  1.00  0.00           N  
ATOM   1465  CA  MET B   1     -11.381 -28.478 -34.429  1.00  0.00           C  
ATOM   1466  C   MET B   1     -10.180 -27.731 -33.879  1.00  0.00           C  
ATOM   1467  O   MET B   1      -9.082 -27.944 -34.378  1.00  0.00           O  
ATOM   1468  CB  MET B   1     -11.324 -29.982 -34.097  1.00  0.00           C  
ATOM   1469  CG  MET B   1     -11.445 -30.283 -32.601  1.00  0.00           C  
ATOM   1470  SD  MET B   1     -11.344 -32.053 -32.193  1.00  0.00           S  
ATOM   1471  CE  MET B   1     -12.936 -32.678 -32.784  1.00  0.00           C  
ATOM   1472  N   LEU B   2     -10.386 -26.838 -32.925  1.00  0.00           N  
ATOM   1473  CA  LEU B   2      -9.297 -26.120 -32.257  1.00  0.00           C  
ATOM   1474  C   LEU B   2      -8.578 -27.085 -31.296  1.00  0.00           C  
ATOM   1475  O   LEU B   2      -9.223 -27.882 -30.615  1.00  0.00           O  
ATOM   1476  CB  LEU B   2      -9.853 -24.899 -31.505  1.00  0.00           C  
ATOM   1477  CG  LEU B   2     -10.467 -23.817 -32.414  1.00  0.00           C  
ATOM   1478  CD1 LEU B   2     -11.150 -22.741 -31.572  1.00  0.00           C  
ATOM   1479  CD2 LEU B   2      -9.419 -23.133 -33.302  1.00  0.00           C  
ATOM   1480  N   LYS B   3      -7.246 -27.022 -31.253  1.00  0.00           N  
ATOM   1481  CA  LYS B   3      -6.440 -27.884 -30.386  1.00  0.00           C  
ATOM   1482  C   LYS B   3      -6.164 -27.169 -29.061  1.00  0.00           C  
ATOM   1483  O   LYS B   3      -5.788 -26.009 -29.072  1.00  0.00           O  
ATOM   1484  CB  LYS B   3      -5.123 -28.240 -31.070  1.00  0.00           C  
ATOM   1485  CG  LYS B   3      -5.259 -29.030 -32.385  1.00  0.00           C  
ATOM   1486  CD  LYS B   3      -3.830 -29.277 -32.857  1.00  0.00           C  
ATOM   1487  CE  LYS B   3      -3.626 -30.198 -34.042  1.00  0.00           C  
ATOM   1488  NZ  LYS B   3      -2.162 -30.484 -34.113  1.00  0.00           N  
ATOM   1489  N   ARG B   4      -6.291 -27.873 -27.934  1.00  0.00           N  
ATOM   1490  CA  ARG B   4      -6.027 -27.296 -26.600  1.00  0.00           C  
ATOM   1491  C   ARG B   4      -4.562 -26.922 -26.360  1.00  0.00           C  
ATOM   1492  O   ARG B   4      -4.296 -26.130 -25.470  1.00  0.00           O  
ATOM   1493  CB  ARG B   4      -6.501 -28.242 -25.492  1.00  0.00           C  
ATOM   1494  CG  ARG B   4      -8.030 -28.242 -25.338  1.00  0.00           C  
ATOM   1495  CD  ARG B   4      -8.420 -28.998 -24.065  1.00  0.00           C  
ATOM   1496  NE  ARG B   4      -9.874 -28.923 -23.815  1.00  0.00           N  
ATOM   1497  CZ  ARG B   4     -10.477 -28.942 -22.626  1.00  0.00           C  
ATOM   1498  NH1 ARG B   4      -9.802 -29.085 -21.523  1.00  0.00           N  
ATOM   1499  NH2 ARG B   4     -11.769 -28.816 -22.537  1.00  0.00           N  
ATOM   1500  N   GLU B   5      -3.655 -27.517 -27.149  1.00  0.00           N  
ATOM   1501  CA  GLU B   5      -2.217 -27.239 -27.053  1.00  0.00           C  
ATOM   1502  C   GLU B   5      -1.808 -25.856 -27.593  1.00  0.00           C  
ATOM   1503  O   GLU B   5      -0.695 -25.421 -27.343  1.00  0.00           O  
ATOM   1504  CB  GLU B   5      -1.442 -28.378 -27.759  1.00  0.00           C  
ATOM   1505  CG  GLU B   5      -1.642 -28.408 -29.287  1.00  0.00           C  
ATOM   1506  CD  GLU B   5      -1.245 -29.738 -29.971  1.00  0.00           C  
ATOM   1507  OE1 GLU B   5      -1.287 -29.794 -31.233  1.00  0.00           O  
ATOM   1508  OE2 GLU B   5      -1.022 -30.739 -29.264  1.00  0.00           O  
ATOM   1509  N   MET B   6      -2.701 -25.164 -28.310  1.00  0.00           N  
ATOM   1510  CA  MET B   6      -2.443 -23.805 -28.791  1.00  0.00           C  
ATOM   1511  C   MET B   6      -2.174 -22.879 -27.601  1.00  0.00           C  
ATOM   1512  O   MET B   6      -2.983 -22.785 -26.681  1.00  0.00           O  
ATOM   1513  CB  MET B   6      -3.644 -23.273 -29.596  1.00  0.00           C  
ATOM   1514  CG  MET B   6      -3.802 -23.981 -30.947  1.00  0.00           C  
ATOM   1515  SD  MET B   6      -5.308 -23.498 -31.838  1.00  0.00           S  
ATOM   1516  CE  MET B   6      -5.008 -24.322 -33.405  1.00  0.00           C  
ATOM   1517  N   ASN B   7      -1.042 -22.195 -27.639  1.00  0.00           N  
ATOM   1518  CA  ASN B   7      -0.596 -21.299 -26.582  1.00  0.00           C  
ATOM   1519  C   ASN B   7       0.011 -20.021 -27.178  1.00  0.00           C  
ATOM   1520  O   ASN B   7       0.250 -19.935 -28.383  1.00  0.00           O  
ATOM   1521  CB  ASN B   7       0.355 -22.078 -25.654  1.00  0.00           C  
ATOM   1522  CG  ASN B   7       1.666 -22.396 -26.329  1.00  0.00           C  
ATOM   1523  OD1 ASN B   7       2.518 -21.527 -26.467  1.00  0.00           O  
ATOM   1524  ND2 ASN B   7       1.875 -23.608 -26.789  1.00  0.00           N  
ATOM   1525  N   ILE B   8       0.204 -19.012 -26.333  1.00  0.00           N  
ATOM   1526  CA  ILE B   8       0.717 -17.706 -26.774  1.00  0.00           C  
ATOM   1527  C   ILE B   8       2.222 -17.779 -27.045  1.00  0.00           C  
ATOM   1528  O   ILE B   8       2.660 -17.276 -28.064  1.00  0.00           O  
ATOM   1529  CB  ILE B   8       0.358 -16.603 -25.750  1.00  0.00           C  
ATOM   1530  CG1 ILE B   8      -1.171 -16.533 -25.535  1.00  0.00           C  
ATOM   1531  CG2 ILE B   8       0.901 -15.237 -26.229  1.00  0.00           C  
ATOM   1532  CD1 ILE B   8      -1.616 -15.517 -24.468  1.00  0.00           C  
ATOM   1533  N   ALA B   9       2.974 -18.468 -26.199  1.00  0.00           N  
ATOM   1534  CA  ALA B   9       4.431 -18.502 -26.259  1.00  0.00           C  
ATOM   1535  C   ALA B   9       4.977 -18.986 -27.615  1.00  0.00           C  
ATOM   1536  O   ALA B   9       5.885 -18.379 -28.174  1.00  0.00           O  
ATOM   1537  CB  ALA B   9       4.947 -19.387 -25.120  1.00  0.00           C  
ATOM   1538  N   ASP B  10       4.372 -20.042 -28.175  1.00  0.00           N  
ATOM   1539  CA  ASP B  10       4.802 -20.640 -29.438  1.00  0.00           C  
ATOM   1540  C   ASP B  10       4.290 -19.879 -30.676  1.00  0.00           C  
ATOM   1541  O   ASP B  10       4.765 -20.115 -31.780  1.00  0.00           O  
ATOM   1542  CB  ASP B  10       4.318 -22.092 -29.518  1.00  0.00           C  
ATOM   1543  CG  ASP B  10       4.871 -23.033 -28.443  1.00  0.00           C  
ATOM   1544  OD1 ASP B  10       5.912 -22.723 -27.827  1.00  0.00           O  
ATOM   1545  OD2 ASP B  10       4.210 -24.076 -28.239  1.00  0.00           O  
ATOM   1546  N   TYR B  11       3.266 -19.042 -30.519  1.00  0.00           N  
ATOM   1547  CA  TYR B  11       2.574 -18.381 -31.629  1.00  0.00           C  
ATOM   1548  C   TYR B  11       2.865 -16.879 -31.725  1.00  0.00           C  
ATOM   1549  O   TYR B  11       3.036 -16.360 -32.830  1.00  0.00           O  
ATOM   1550  CB  TYR B  11       1.068 -18.641 -31.490  1.00  0.00           C  
ATOM   1551  CG  TYR B  11       0.231 -17.971 -32.565  1.00  0.00           C  
ATOM   1552  CD1 TYR B  11      -0.495 -16.798 -32.271  1.00  0.00           C  
ATOM   1553  CD2 TYR B  11       0.226 -18.493 -33.875  1.00  0.00           C  
ATOM   1554  CE1 TYR B  11      -1.221 -16.144 -33.285  1.00  0.00           C  
ATOM   1555  CE2 TYR B  11      -0.490 -17.842 -34.895  1.00  0.00           C  
ATOM   1556  CZ  TYR B  11      -1.215 -16.662 -34.602  1.00  0.00           C  
ATOM   1557  OH  TYR B  11      -1.896 -16.021 -35.593  1.00  0.00           O  
ATOM   1558  N   ASP B  12       2.926 -16.197 -30.600  1.00  0.00           N  
ATOM   1559  CA  ASP B  12       3.098 -14.744 -30.502  1.00  0.00           C  
ATOM   1560  C   ASP B  12       4.167 -14.419 -29.439  1.00  0.00           C  
ATOM   1561  O   ASP B  12       3.874 -14.127 -28.286  1.00  0.00           O  
ATOM   1562  CB  ASP B  12       1.742 -14.087 -30.229  1.00  0.00           C  
ATOM   1563  CG  ASP B  12       1.784 -12.566 -30.382  1.00  0.00           C  
ATOM   1564  OD1 ASP B  12       2.896 -11.978 -30.318  1.00  0.00           O  
ATOM   1565  OD2 ASP B  12       0.682 -11.993 -30.563  1.00  0.00           O  
ATOM   1566  N   ALA B  13       5.425 -14.527 -29.865  1.00  0.00           N  
ATOM   1567  CA  ALA B  13       6.561 -14.319 -28.986  1.00  0.00           C  
ATOM   1568  C   ALA B  13       6.647 -12.888 -28.431  1.00  0.00           C  
ATOM   1569  O   ALA B  13       7.068 -12.707 -27.287  1.00  0.00           O  
ATOM   1570  CB  ALA B  13       7.840 -14.693 -29.751  1.00  0.00           C  
ATOM   1571  N   GLU B  14       6.221 -11.883 -29.187  1.00  0.00           N  
ATOM   1572  CA  GLU B  14       6.245 -10.483 -28.748  1.00  0.00           C  
ATOM   1573  C   GLU B  14       5.231 -10.246 -27.624  1.00  0.00           C  
ATOM   1574  O   GLU B  14       5.580  -9.709 -26.567  1.00  0.00           O  
ATOM   1575  CB  GLU B  14       5.957  -9.534 -29.923  1.00  0.00           C  
ATOM   1576  CG  GLU B  14       7.075  -9.523 -30.981  1.00  0.00           C  
ATOM   1577  CD  GLU B  14       6.855  -8.475 -32.089  1.00  0.00           C  
ATOM   1578  OE1 GLU B  14       7.852  -8.173 -32.794  1.00  0.00           O  
ATOM   1579  OE2 GLU B  14       5.718  -7.972 -32.244  1.00  0.00           O  
ATOM   1580  N   LEU B  15       3.990 -10.708 -27.807  1.00  0.00           N  
ATOM   1581  CA  LEU B  15       2.965 -10.631 -26.772  1.00  0.00           C  
ATOM   1582  C   LEU B  15       3.364 -11.430 -25.531  1.00  0.00           C  
ATOM   1583  O   LEU B  15       3.227 -10.936 -24.414  1.00  0.00           O  
ATOM   1584  CB  LEU B  15       1.622 -11.122 -27.347  1.00  0.00           C  
ATOM   1585  CG  LEU B  15       0.468 -11.122 -26.327  1.00  0.00           C  
ATOM   1586  CD1 LEU B  15       0.167  -9.729 -25.771  1.00  0.00           C  
ATOM   1587  CD2 LEU B  15      -0.797 -11.654 -26.983  1.00  0.00           C  
ATOM   1588  N   TRP B  16       3.896 -12.647 -25.718  1.00  0.00           N  
ATOM   1589  CA  TRP B  16       4.325 -13.496 -24.602  1.00  0.00           C  
ATOM   1590  C   TRP B  16       5.433 -12.847 -23.782  1.00  0.00           C  
ATOM   1591  O   TRP B  16       5.362 -12.832 -22.561  1.00  0.00           O  
ATOM   1592  CB  TRP B  16       4.776 -14.862 -25.113  1.00  0.00           C  
ATOM   1593  CG  TRP B  16       5.107 -15.816 -24.012  1.00  0.00           C  
ATOM   1594  CD1 TRP B  16       6.333 -16.295 -23.710  1.00  0.00           C  
ATOM   1595  CD2 TRP B  16       4.186 -16.378 -23.015  1.00  0.00           C  
ATOM   1596  NE1 TRP B  16       6.241 -17.134 -22.610  1.00  0.00           N  
ATOM   1597  CE2 TRP B  16       4.948 -17.210 -22.154  1.00  0.00           C  
ATOM   1598  CE3 TRP B  16       2.803 -16.265 -22.781  1.00  0.00           C  
ATOM   1599  CZ2 TRP B  16       4.350 -17.915 -21.082  1.00  0.00           C  
ATOM   1600  CZ3 TRP B  16       2.201 -16.963 -21.712  1.00  0.00           C  
ATOM   1601  CH2 TRP B  16       2.967 -17.770 -20.875  1.00  0.00           C  
ATOM   1602  N   GLN B  17       6.426 -12.254 -24.444  1.00  0.00           N  
ATOM   1603  CA  GLN B  17       7.500 -11.534 -23.767  1.00  0.00           C  
ATOM   1604  C   GLN B  17       6.955 -10.376 -22.921  1.00  0.00           C  
ATOM   1605  O   GLN B  17       7.346 -10.236 -21.761  1.00  0.00           O  
ATOM   1606  CB  GLN B  17       8.516 -11.054 -24.804  1.00  0.00           C  
ATOM   1607  CG  GLN B  17       9.711 -10.348 -24.138  1.00  0.00           C  
ATOM   1608  CD  GLN B  17      10.777  -9.884 -25.134  1.00  0.00           C  
ATOM   1609  OE1 GLN B  17      10.661  -9.996 -26.337  1.00  0.00           O  
ATOM   1610  NE2 GLN B  17      11.860  -9.330 -24.651  1.00  0.00           N  
ATOM   1611  N   ALA B  18       6.032  -9.579 -23.456  1.00  0.00           N  
ATOM   1612  CA  ALA B  18       5.422  -8.483 -22.706  1.00  0.00           C  
ATOM   1613  C   ALA B  18       4.603  -8.990 -21.500  1.00  0.00           C  
ATOM   1614  O   ALA B  18       4.674  -8.409 -20.418  1.00  0.00           O  
ATOM   1615  CB  ALA B  18       4.564  -7.659 -23.674  1.00  0.00           C  
ATOM   1616  N   MET B  19       3.868 -10.093 -21.658  1.00  0.00           N  
ATOM   1617  CA  MET B  19       3.113 -10.714 -20.564  1.00  0.00           C  
ATOM   1618  C   MET B  19       4.028 -11.231 -19.446  1.00  0.00           C  
ATOM   1619  O   MET B  19       3.724 -11.032 -18.265  1.00  0.00           O  
ATOM   1620  CB  MET B  19       2.251 -11.866 -21.100  1.00  0.00           C  
ATOM   1621  CG  MET B  19       1.071 -11.380 -21.941  1.00  0.00           C  
ATOM   1622  SD  MET B  19       0.075 -12.711 -22.695  1.00  0.00           S  
ATOM   1623  CE  MET B  19      -0.579 -13.523 -21.216  1.00  0.00           C  
ATOM   1624  N   GLU B  20       5.141 -11.870 -19.784  1.00  0.00           N  
ATOM   1625  CA  GLU B  20       6.116 -12.345 -18.791  1.00  0.00           C  
ATOM   1626  C   GLU B  20       6.844 -11.183 -18.104  1.00  0.00           C  
ATOM   1627  O   GLU B  20       7.052 -11.211 -16.889  1.00  0.00           O  
ATOM   1628  CB  GLU B  20       7.104 -13.327 -19.447  1.00  0.00           C  
ATOM   1629  CG  GLU B  20       6.478 -14.672 -19.852  1.00  0.00           C  
ATOM   1630  CD  GLU B  20       5.892 -15.460 -18.665  1.00  0.00           C  
ATOM   1631  OE1 GLU B  20       4.653 -15.665 -18.616  1.00  0.00           O  
ATOM   1632  OE2 GLU B  20       6.656 -15.836 -17.763  1.00  0.00           O  
ATOM   1633  N   GLN B  21       7.156 -10.115 -18.835  1.00  0.00           N  
ATOM   1634  CA  GLN B  21       7.723  -8.896 -18.234  1.00  0.00           C  
ATOM   1635  C   GLN B  21       6.764  -8.238 -17.234  1.00  0.00           C  
ATOM   1636  O   GLN B  21       7.207  -7.783 -16.183  1.00  0.00           O  
ATOM   1637  CB  GLN B  21       8.092  -7.902 -19.347  1.00  0.00           C  
ATOM   1638  CG  GLN B  21       9.373  -8.313 -20.081  1.00  0.00           C  
ATOM   1639  CD  GLN B  21       9.679  -7.434 -21.305  1.00  0.00           C  
ATOM   1640  OE1 GLN B  21       8.853  -6.684 -21.809  1.00  0.00           O  
ATOM   1641  NE2 GLN B  21      10.871  -7.503 -21.828  1.00  0.00           N  
ATOM   1642  N   GLU B  22       5.465  -8.230 -17.517  1.00  0.00           N  
ATOM   1643  CA  GLU B  22       4.474  -7.714 -16.564  1.00  0.00           C  
ATOM   1644  C   GLU B  22       4.362  -8.593 -15.307  1.00  0.00           C  
ATOM   1645  O   GLU B  22       4.249  -8.057 -14.206  1.00  0.00           O  
ATOM   1646  CB  GLU B  22       3.121  -7.518 -17.262  1.00  0.00           C  
ATOM   1647  CG  GLU B  22       1.981  -7.051 -16.332  1.00  0.00           C  
ATOM   1648  CD  GLU B  22       2.220  -5.744 -15.549  1.00  0.00           C  
ATOM   1649  OE1 GLU B  22       1.466  -5.485 -14.593  1.00  0.00           O  
ATOM   1650  OE2 GLU B  22       3.152  -4.975 -15.851  1.00  0.00           O  
ATOM   1651  N   LYS B  23       4.474  -9.926 -15.426  1.00  0.00           N  
ATOM   1652  CA  LYS B  23       4.555 -10.795 -14.247  1.00  0.00           C  
ATOM   1653  C   LYS B  23       5.753 -10.436 -13.366  1.00  0.00           C  
ATOM   1654  O   LYS B  23       5.585 -10.266 -12.167  1.00  0.00           O  
ATOM   1655  CB  LYS B  23       4.684 -12.269 -14.642  1.00  0.00           C  
ATOM   1656  CG  LYS B  23       3.384 -12.901 -15.154  1.00  0.00           C  
ATOM   1657  CD  LYS B  23       3.715 -14.337 -15.531  1.00  0.00           C  
ATOM   1658  CE  LYS B  23       2.520 -15.108 -16.055  1.00  0.00           C  
ATOM   1659  NZ  LYS B  23       3.014 -16.381 -16.629  1.00  0.00           N  
ATOM   1660  N   VAL B  24       6.928 -10.286 -13.963  1.00  0.00           N  
ATOM   1661  CA  VAL B  24       8.139  -9.893 -13.235  1.00  0.00           C  
ATOM   1662  C   VAL B  24       7.965  -8.519 -12.590  1.00  0.00           C  
ATOM   1663  O   VAL B  24       8.248  -8.364 -11.409  1.00  0.00           O  
ATOM   1664  CB  VAL B  24       9.375  -9.922 -14.153  1.00  0.00           C  
ATOM   1665  CG1 VAL B  24      10.633  -9.391 -13.453  1.00  0.00           C  
ATOM   1666  CG2 VAL B  24       9.673 -11.358 -14.603  1.00  0.00           C  
ATOM   1667  N   ARG B  25       7.406  -7.538 -13.319  1.00  0.00           N  
ATOM   1668  CA  ARG B  25       7.139  -6.205 -12.761  1.00  0.00           C  
ATOM   1669  C   ARG B  25       6.237  -6.263 -11.526  1.00  0.00           C  
ATOM   1670  O   ARG B  25       6.522  -5.595 -10.545  1.00  0.00           O  
ATOM   1671  CB  ARG B  25       6.514  -5.302 -13.843  1.00  0.00           C  
ATOM   1672  CG  ARG B  25       6.473  -3.833 -13.411  1.00  0.00           C  
ATOM   1673  CD  ARG B  25       5.378  -3.035 -14.127  1.00  0.00           C  
ATOM   1674  NE  ARG B  25       4.028  -3.479 -13.738  1.00  0.00           N  
ATOM   1675  CZ  ARG B  25       3.386  -3.247 -12.605  1.00  0.00           C  
ATOM   1676  NH1 ARG B  25       3.890  -2.518 -11.649  1.00  0.00           N  
ATOM   1677  NH2 ARG B  25       2.196  -3.755 -12.406  1.00  0.00           N  
ATOM   1678  N   GLN B  26       5.167  -7.069 -11.560  1.00  0.00           N  
ATOM   1679  CA  GLN B  26       4.263  -7.220 -10.410  1.00  0.00           C  
ATOM   1680  C   GLN B  26       4.947  -7.862  -9.194  1.00  0.00           C  
ATOM   1681  O   GLN B  26       4.570  -7.560  -8.060  1.00  0.00           O  
ATOM   1682  CB  GLN B  26       3.019  -8.032 -10.810  1.00  0.00           C  
ATOM   1683  CG  GLN B  26       2.086  -7.219 -11.707  1.00  0.00           C  
ATOM   1684  CD  GLN B  26       0.821  -7.964 -12.127  1.00  0.00           C  
ATOM   1685  OE1 GLN B  26       0.344  -8.893 -11.494  1.00  0.00           O  
ATOM   1686  NE2 GLN B  26       0.209  -7.547 -13.209  1.00  0.00           N  
ATOM   1687  N   GLU B  27       5.938  -8.710  -9.420  1.00  0.00           N  
ATOM   1688  CA  GLU B  27       6.729  -9.323  -8.350  1.00  0.00           C  
ATOM   1689  C   GLU B  27       7.822  -8.389  -7.805  1.00  0.00           C  
ATOM   1690  O   GLU B  27       8.029  -8.339  -6.594  1.00  0.00           O  
ATOM   1691  CB  GLU B  27       7.333 -10.653  -8.837  1.00  0.00           C  
ATOM   1692  CG  GLU B  27       6.289 -11.753  -9.101  1.00  0.00           C  
ATOM   1693  CD  GLU B  27       5.480 -12.191  -7.868  1.00  0.00           C  
ATOM   1694  OE1 GLU B  27       4.414 -12.835  -8.058  1.00  0.00           O  
ATOM   1695  OE2 GLU B  27       5.878 -11.889  -6.728  1.00  0.00           O  
ATOM   1696  N   GLU B  28       8.456  -7.597  -8.654  1.00  0.00           N  
ATOM   1697  CA  GLU B  28       9.610  -6.750  -8.292  1.00  0.00           C  
ATOM   1698  C   GLU B  28       9.252  -5.312  -7.882  1.00  0.00           C  
ATOM   1699  O   GLU B  28      10.136  -4.531  -7.528  1.00  0.00           O  
ATOM   1700  CB  GLU B  28      10.610  -6.717  -9.456  1.00  0.00           C  
ATOM   1701  CG  GLU B  28      11.267  -8.085  -9.721  1.00  0.00           C  
ATOM   1702  CD  GLU B  28      12.351  -8.006 -10.814  1.00  0.00           C  
ATOM   1703  OE1 GLU B  28      13.185  -8.932 -10.869  1.00  0.00           O  
ATOM   1704  OE2 GLU B  28      12.351  -7.013 -11.591  1.00  0.00           O  
ATOM   1705  N   HIS B  29       7.970  -4.933  -7.935  1.00  0.00           N  
ATOM   1706  CA  HIS B  29       7.524  -3.606  -7.547  1.00  0.00           C  
ATOM   1707  C   HIS B  29       6.589  -3.656  -6.343  1.00  0.00           C  
ATOM   1708  O   HIS B  29       5.709  -4.512  -6.234  1.00  0.00           O  
ATOM   1709  CB  HIS B  29       6.867  -2.862  -8.720  1.00  0.00           C  
ATOM   1710  CG  HIS B  29       7.816  -2.528  -9.840  1.00  0.00           C  
ATOM   1711  ND1 HIS B  29       8.539  -3.425 -10.601  1.00  0.00           N  
ATOM   1712  CD2 HIS B  29       8.135  -1.278 -10.308  1.00  0.00           C  
ATOM   1713  CE1 HIS B  29       9.277  -2.739 -11.482  1.00  0.00           C  
ATOM   1714  NE2 HIS B  29       9.054  -1.422 -11.348  1.00  0.00           N  
ATOM   1715  N   ILE B  30       6.751  -2.677  -5.454  1.00  0.00           N  
ATOM   1716  CA  ILE B  30       5.799  -2.422  -4.376  1.00  0.00           C  
ATOM   1717  C   ILE B  30       4.661  -1.566  -4.924  1.00  0.00           C  
ATOM   1718  O   ILE B  30       4.835  -0.383  -5.217  1.00  0.00           O  
ATOM   1719  CB  ILE B  30       6.505  -1.801  -3.157  1.00  0.00           C  
ATOM   1720  CG1 ILE B  30       7.424  -2.861  -2.522  1.00  0.00           C  
ATOM   1721  CG2 ILE B  30       5.459  -1.297  -2.151  1.00  0.00           C  
ATOM   1722  CD1 ILE B  30       8.202  -2.375  -1.298  1.00  0.00           C  
ATOM   1723  N   GLU B  31       3.499  -2.166  -5.039  1.00  0.00           N  
ATOM   1724  CA  GLU B  31       2.299  -1.530  -5.568  1.00  0.00           C  
ATOM   1725  C   GLU B  31       1.511  -0.814  -4.453  1.00  0.00           C  
ATOM   1726  O   GLU B  31       0.889  -1.444  -3.606  1.00  0.00           O  
ATOM   1727  CB  GLU B  31       1.470  -2.605  -6.301  1.00  0.00           C  
ATOM   1728  CG  GLU B  31       0.309  -2.028  -7.110  1.00  0.00           C  
ATOM   1729  CD  GLU B  31       0.816  -0.992  -8.102  1.00  0.00           C  
ATOM   1730  OE1 GLU B  31       0.644   0.217  -7.791  1.00  0.00           O  
ATOM   1731  OE2 GLU B  31       1.461  -1.356  -9.106  1.00  0.00           O  
ATOM   1732  N   LEU B  32       1.537   0.516  -4.468  1.00  0.00           N  
ATOM   1733  CA  LEU B  32       0.819   1.380  -3.520  1.00  0.00           C  
ATOM   1734  C   LEU B  32      -0.324   2.178  -4.167  1.00  0.00           C  
ATOM   1735  O   LEU B  32      -0.900   3.065  -3.534  1.00  0.00           O  
ATOM   1736  CB  LEU B  32       1.811   2.289  -2.786  1.00  0.00           C  
ATOM   1737  CG  LEU B  32       2.751   1.569  -1.805  1.00  0.00           C  
ATOM   1738  CD1 LEU B  32       3.720   2.598  -1.225  1.00  0.00           C  
ATOM   1739  CD2 LEU B  32       1.978   0.939  -0.645  1.00  0.00           C  
ATOM   1740  N   ILE B  33      -0.690   1.860  -5.397  1.00  0.00           N  
ATOM   1741  CA  ILE B  33      -1.874   2.438  -6.017  1.00  0.00           C  
ATOM   1742  C   ILE B  33      -3.114   1.899  -5.283  1.00  0.00           C  
ATOM   1743  O   ILE B  33      -3.457   0.722  -5.355  1.00  0.00           O  
ATOM   1744  CB  ILE B  33      -1.906   2.182  -7.541  1.00  0.00           C  
ATOM   1745  CG1 ILE B  33      -0.757   2.946  -8.225  1.00  0.00           C  
ATOM   1746  CG2 ILE B  33      -3.260   2.607  -8.130  1.00  0.00           C  
ATOM   1747  CD1 ILE B  33      -0.593   2.649  -9.718  1.00  0.00           C  
ATOM   1748  N   ALA B  34      -3.827   2.783  -4.597  1.00  0.00           N  
ATOM   1749  CA  ALA B  34      -4.955   2.420  -3.737  1.00  0.00           C  
ATOM   1750  C   ALA B  34      -6.103   1.677  -4.443  1.00  0.00           C  
ATOM   1751  O   ALA B  34      -6.964   1.074  -3.784  1.00  0.00           O  
ATOM   1752  CB  ALA B  34      -5.472   3.711  -3.095  1.00  0.00           C  
ATOM   1753  N   SER B  35      -6.170   1.733  -5.773  1.00  0.00           N  
ATOM   1754  CA  SER B  35      -7.165   1.042  -6.593  1.00  0.00           C  
ATOM   1755  C   SER B  35      -6.696  -0.308  -7.136  1.00  0.00           C  
ATOM   1756  O   SER B  35      -7.473  -0.962  -7.824  1.00  0.00           O  
ATOM   1757  CB  SER B  35      -7.614   1.951  -7.741  1.00  0.00           C  
ATOM   1758  OG  SER B  35      -6.537   2.398  -8.527  1.00  0.00           O  
ATOM   1759  N   GLU B  36      -5.461  -0.708  -6.860  1.00  0.00           N  
ATOM   1760  CA  GLU B  36      -4.890  -1.966  -7.329  1.00  0.00           C  
ATOM   1761  C   GLU B  36      -4.860  -3.034  -6.239  1.00  0.00           C  
ATOM   1762  O   GLU B  36      -4.955  -2.757  -5.043  1.00  0.00           O  
ATOM   1763  CB  GLU B  36      -3.521  -1.738  -7.996  1.00  0.00           C  
ATOM   1764  CG  GLU B  36      -3.697  -0.883  -9.258  1.00  0.00           C  
ATOM   1765  CD  GLU B  36      -2.573  -1.005 -10.284  1.00  0.00           C  
ATOM   1766  OE1 GLU B  36      -2.575  -0.140 -11.198  1.00  0.00           O  
ATOM   1767  OE2 GLU B  36      -1.838  -2.015 -10.247  1.00  0.00           O  
ATOM   1768  N   ASN B  37      -4.827  -4.273  -6.691  1.00  0.00           N  
ATOM   1769  CA  ASN B  37      -4.768  -5.458  -5.848  1.00  0.00           C  
ATOM   1770  C   ASN B  37      -4.354  -6.663  -6.696  1.00  0.00           C  
ATOM   1771  O   ASN B  37      -4.368  -6.604  -7.922  1.00  0.00           O  
ATOM   1772  CB  ASN B  37      -6.149  -5.674  -5.193  1.00  0.00           C  
ATOM   1773  CG  ASN B  37      -6.076  -6.366  -3.843  1.00  0.00           C  
ATOM   1774  OD1 ASN B  37      -5.193  -7.152  -3.547  1.00  0.00           O  
ATOM   1775  ND2 ASN B  37      -7.003  -6.076  -2.965  1.00  0.00           N  
ATOM   1776  N   TYR B  38      -4.074  -7.781  -6.040  1.00  0.00           N  
ATOM   1777  CA  TYR B  38      -3.768  -9.065  -6.662  1.00  0.00           C  
ATOM   1778  C   TYR B  38      -4.967 -10.000  -6.519  1.00  0.00           C  
ATOM   1779  O   TYR B  38      -5.318 -10.434  -5.424  1.00  0.00           O  
ATOM   1780  CB  TYR B  38      -2.496  -9.631  -6.049  1.00  0.00           C  
ATOM   1781  CG  TYR B  38      -1.332  -8.655  -6.059  1.00  0.00           C  
ATOM   1782  CD1 TYR B  38      -0.766  -8.214  -7.272  1.00  0.00           C  
ATOM   1783  CD2 TYR B  38      -0.835  -8.131  -4.841  1.00  0.00           C  
ATOM   1784  CE1 TYR B  38       0.294  -7.298  -7.285  1.00  0.00           C  
ATOM   1785  CE2 TYR B  38       0.230  -7.214  -4.840  1.00  0.00           C  
ATOM   1786  CZ  TYR B  38       0.793  -6.808  -6.062  1.00  0.00           C  
ATOM   1787  OH  TYR B  38       1.840  -5.916  -6.062  1.00  0.00           O  
ATOM   1788  N   THR B  39      -5.620 -10.296  -7.635  1.00  0.00           N  
ATOM   1789  CA  THR B  39      -6.758 -11.214  -7.632  1.00  0.00           C  
ATOM   1790  C   THR B  39      -6.294 -12.665  -7.511  1.00  0.00           C  
ATOM   1791  O   THR B  39      -5.180 -13.006  -7.903  1.00  0.00           O  
ATOM   1792  CB  THR B  39      -7.659 -10.982  -8.847  1.00  0.00           C  
ATOM   1793  OG1 THR B  39      -8.940 -11.503  -8.573  1.00  0.00           O  
ATOM   1794  CG2 THR B  39      -7.154 -11.607 -10.141  1.00  0.00           C  
ATOM   1795  N   SER B  40      -7.139 -13.530  -6.969  1.00  0.00           N  
ATOM   1796  CA  SER B  40      -6.774 -14.928  -6.758  1.00  0.00           C  
ATOM   1797  C   SER B  40      -6.604 -15.700  -8.075  1.00  0.00           C  
ATOM   1798  O   SER B  40      -7.265 -15.389  -9.073  1.00  0.00           O  
ATOM   1799  CB  SER B  40      -7.790 -15.628  -5.855  1.00  0.00           C  
ATOM   1800  OG  SER B  40      -8.970 -15.950  -6.570  1.00  0.00           O  
ATOM   1801  N   PRO B  41      -5.814 -16.776  -8.093  1.00  0.00           N  
ATOM   1802  CA  PRO B  41      -5.752 -17.687  -9.236  1.00  0.00           C  
ATOM   1803  C   PRO B  41      -7.121 -18.266  -9.630  1.00  0.00           C  
ATOM   1804  O   PRO B  41      -7.358 -18.538 -10.804  1.00  0.00           O  
ATOM   1805  CB  PRO B  41      -4.770 -18.786  -8.825  1.00  0.00           C  
ATOM   1806  CG  PRO B  41      -3.853 -18.077  -7.833  1.00  0.00           C  
ATOM   1807  CD  PRO B  41      -4.818 -17.132  -7.104  1.00  0.00           C  
ATOM   1808  N   ARG B  42      -8.075 -18.389  -8.696  1.00  0.00           N  
ATOM   1809  CA  ARG B  42      -9.453 -18.825  -8.983  1.00  0.00           C  
ATOM   1810  C   ARG B  42     -10.209 -17.830  -9.860  1.00  0.00           C  
ATOM   1811  O   ARG B  42     -10.924 -18.219 -10.776  1.00  0.00           O  
ATOM   1812  CB  ARG B  42     -10.243 -19.034  -7.682  1.00  0.00           C  
ATOM   1813  CG  ARG B  42      -9.641 -20.079  -6.739  1.00  0.00           C  
ATOM   1814  CD  ARG B  42     -10.560 -20.286  -5.545  1.00  0.00           C  
ATOM   1815  NE  ARG B  42      -9.939 -21.129  -4.511  1.00  0.00           N  
ATOM   1816  CZ  ARG B  42      -9.513 -20.716  -3.330  1.00  0.00           C  
ATOM   1817  NH1 ARG B  42      -9.551 -19.459  -2.952  1.00  0.00           N  
ATOM   1818  NH2 ARG B  42      -9.030 -21.580  -2.492  1.00  0.00           N  
ATOM   1819  N   VAL B  43     -10.030 -16.541  -9.602  1.00  0.00           N  
ATOM   1820  CA  VAL B  43     -10.625 -15.478 -10.423  1.00  0.00           C  
ATOM   1821  C   VAL B  43     -10.028 -15.496 -11.827  1.00  0.00           C  
ATOM   1822  O   VAL B  43     -10.774 -15.481 -12.803  1.00  0.00           O  
ATOM   1823  CB  VAL B  43     -10.459 -14.105  -9.758  1.00  0.00           C  
ATOM   1824  CG1 VAL B  43     -10.932 -12.975 -10.670  1.00  0.00           C  
ATOM   1825  CG2 VAL B  43     -11.261 -14.027  -8.458  1.00  0.00           C  
ATOM   1826  N   MET B  44      -8.706 -15.619 -11.948  1.00  0.00           N  
ATOM   1827  CA  MET B  44      -8.028 -15.734 -13.245  1.00  0.00           C  
ATOM   1828  C   MET B  44      -8.475 -16.984 -14.013  1.00  0.00           C  
ATOM   1829  O   MET B  44      -8.756 -16.900 -15.210  1.00  0.00           O  
ATOM   1830  CB  MET B  44      -6.510 -15.726 -13.050  1.00  0.00           C  
ATOM   1831  CG  MET B  44      -6.009 -14.369 -12.529  1.00  0.00           C  
ATOM   1832  SD  MET B  44      -4.205 -14.172 -12.545  1.00  0.00           S  
ATOM   1833  CE  MET B  44      -3.723 -15.176 -11.120  1.00  0.00           C  
ATOM   1834  N   GLN B  45      -8.641 -18.112 -13.326  1.00  0.00           N  
ATOM   1835  CA  GLN B  45      -9.170 -19.342 -13.918  1.00  0.00           C  
ATOM   1836  C   GLN B  45     -10.581 -19.143 -14.505  1.00  0.00           C  
ATOM   1837  O   GLN B  45     -10.859 -19.598 -15.613  1.00  0.00           O  
ATOM   1838  CB  GLN B  45      -9.180 -20.458 -12.852  1.00  0.00           C  
ATOM   1839  CG  GLN B  45      -9.629 -21.812 -13.421  1.00  0.00           C  
ATOM   1840  CD  GLN B  45      -9.734 -22.908 -12.364  1.00  0.00           C  
ATOM   1841  OE1 GLN B  45      -9.768 -22.679 -11.171  1.00  0.00           O  
ATOM   1842  NE2 GLN B  45      -9.819 -24.151 -12.776  1.00  0.00           N  
ATOM   1843  N   ALA B  46     -11.463 -18.454 -13.790  1.00  0.00           N  
ATOM   1844  CA  ALA B  46     -12.796 -18.139 -14.291  1.00  0.00           C  
ATOM   1845  C   ALA B  46     -12.731 -17.240 -15.531  1.00  0.00           C  
ATOM   1846  O   ALA B  46     -13.414 -17.513 -16.523  1.00  0.00           O  
ATOM   1847  CB  ALA B  46     -13.611 -17.497 -13.163  1.00  0.00           C  
ATOM   1848  N   GLN B  47     -11.881 -16.226 -15.528  1.00  0.00           N  
ATOM   1849  CA  GLN B  47     -11.725 -15.302 -16.649  1.00  0.00           C  
ATOM   1850  C   GLN B  47     -11.124 -15.954 -17.900  1.00  0.00           C  
ATOM   1851  O   GLN B  47     -11.499 -15.574 -19.011  1.00  0.00           O  
ATOM   1852  CB  GLN B  47     -10.887 -14.089 -16.214  1.00  0.00           C  
ATOM   1853  CG  GLN B  47     -11.661 -13.197 -15.233  1.00  0.00           C  
ATOM   1854  CD  GLN B  47     -10.919 -11.893 -14.939  1.00  0.00           C  
ATOM   1855  OE1 GLN B  47     -10.258 -11.742 -13.938  1.00  0.00           O  
ATOM   1856  NE2 GLN B  47     -11.021 -10.906 -15.796  1.00  0.00           N  
ATOM   1857  N   GLY B  48     -10.269 -16.961 -17.744  1.00  0.00           N  
ATOM   1858  CA  GLY B  48      -9.712 -17.757 -18.847  1.00  0.00           C  
ATOM   1859  C   GLY B  48     -10.625 -18.890 -19.344  1.00  0.00           C  
ATOM   1860  O   GLY B  48     -10.205 -19.719 -20.142  1.00  0.00           O  
ATOM   1861  N   SER B  49     -11.867 -18.988 -18.861  1.00  0.00           N  
ATOM   1862  CA  SER B  49     -12.751 -20.124 -19.147  1.00  0.00           C  
ATOM   1863  C   SER B  49     -13.524 -19.983 -20.461  1.00  0.00           C  
ATOM   1864  O   SER B  49     -13.661 -18.899 -21.036  1.00  0.00           O  
ATOM   1865  CB  SER B  49     -13.711 -20.350 -17.974  1.00  0.00           C  
ATOM   1866  OG  SER B  49     -14.745 -19.370 -17.977  1.00  0.00           O  
ATOM   1867  N   GLN B  50     -14.129 -21.083 -20.911  1.00  0.00           N  
ATOM   1868  CA  GLN B  50     -14.999 -21.130 -22.099  1.00  0.00           C  
ATOM   1869  C   GLN B  50     -16.298 -20.312 -21.963  1.00  0.00           C  
ATOM   1870  O   GLN B  50     -17.010 -20.142 -22.954  1.00  0.00           O  
ATOM   1871  CB  GLN B  50     -15.332 -22.584 -22.462  1.00  0.00           C  
ATOM   1872  CG  GLN B  50     -14.106 -23.339 -22.989  1.00  0.00           C  
ATOM   1873  CD  GLN B  50     -14.436 -24.761 -23.445  1.00  0.00           C  
ATOM   1874  OE1 GLN B  50     -15.456 -25.348 -23.135  1.00  0.00           O  
ATOM   1875  NE2 GLN B  50     -13.572 -25.386 -24.192  1.00  0.00           N  
ATOM   1876  N   LEU B  51     -16.606 -19.781 -20.778  1.00  0.00           N  
ATOM   1877  CA  LEU B  51     -17.750 -18.887 -20.591  1.00  0.00           C  
ATOM   1878  C   LEU B  51     -17.636 -17.610 -21.437  1.00  0.00           C  
ATOM   1879  O   LEU B  51     -18.656 -17.005 -21.748  1.00  0.00           O  
ATOM   1880  CB  LEU B  51     -17.897 -18.537 -19.102  1.00  0.00           C  
ATOM   1881  CG  LEU B  51     -18.277 -19.724 -18.189  1.00  0.00           C  
ATOM   1882  CD1 LEU B  51     -18.225 -19.278 -16.736  1.00  0.00           C  
ATOM   1883  CD2 LEU B  51     -19.683 -20.245 -18.477  1.00  0.00           C  
ATOM   1884  N   THR B  52     -16.425 -17.259 -21.898  1.00  0.00           N  
ATOM   1885  CA  THR B  52     -16.209 -16.148 -22.844  1.00  0.00           C  
ATOM   1886  C   THR B  52     -16.951 -16.320 -24.176  1.00  0.00           C  
ATOM   1887  O   THR B  52     -17.253 -15.342 -24.839  1.00  0.00           O  
ATOM   1888  CB  THR B  52     -14.701 -15.967 -23.098  1.00  0.00           C  
ATOM   1889  OG1 THR B  52     -14.465 -14.718 -23.682  1.00  0.00           O  
ATOM   1890  CG2 THR B  52     -14.082 -17.031 -24.024  1.00  0.00           C  
ATOM   1891  N   ASN B  53     -17.286 -17.556 -24.553  1.00  0.00           N  
ATOM   1892  CA  ASN B  53     -17.974 -17.848 -25.810  1.00  0.00           C  
ATOM   1893  C   ASN B  53     -19.492 -17.635 -25.727  1.00  0.00           C  
ATOM   1894  O   ASN B  53     -20.167 -17.597 -26.759  1.00  0.00           O  
ATOM   1895  CB  ASN B  53     -17.669 -19.302 -26.208  1.00  0.00           C  
ATOM   1896  CG  ASN B  53     -16.199 -19.562 -26.490  1.00  0.00           C  
ATOM   1897  OD1 ASN B  53     -15.473 -18.731 -26.995  1.00  0.00           O  
ATOM   1898  ND2 ASN B  53     -15.723 -20.750 -26.190  1.00  0.00           N  
ATOM   1899  N   LYS B  54     -20.065 -17.576 -24.522  1.00  0.00           N  
ATOM   1900  CA  LYS B  54     -21.518 -17.574 -24.372  1.00  0.00           C  
ATOM   1901  C   LYS B  54     -22.085 -16.164 -24.425  1.00  0.00           C  
ATOM   1902  O   LYS B  54     -21.851 -15.355 -23.540  1.00  0.00           O  
ATOM   1903  CB  LYS B  54     -21.923 -18.336 -23.097  1.00  0.00           C  
ATOM   1904  CG  LYS B  54     -23.451 -18.499 -22.981  1.00  0.00           C  
ATOM   1905  CD  LYS B  54     -24.075 -19.333 -24.114  1.00  0.00           C  
ATOM   1906  CE  LYS B  54     -25.569 -19.077 -24.180  1.00  0.00           C  
ATOM   1907  NZ  LYS B  54     -26.192 -19.677 -25.381  1.00  0.00           N  
ATOM   1908  N   TYR B  55     -22.925 -15.931 -25.427  1.00  0.00           N  
ATOM   1909  CA  TYR B  55     -23.763 -14.745 -25.516  1.00  0.00           C  
ATOM   1910  C   TYR B  55     -25.065 -14.964 -24.727  1.00  0.00           C  
ATOM   1911  O   TYR B  55     -25.770 -15.945 -24.962  1.00  0.00           O  
ATOM   1912  CB  TYR B  55     -24.008 -14.425 -26.996  1.00  0.00           C  
ATOM   1913  CG  TYR B  55     -24.082 -12.942 -27.257  1.00  0.00           C  
ATOM   1914  CD1 TYR B  55     -25.324 -12.298 -27.336  1.00  0.00           C  
ATOM   1915  CD2 TYR B  55     -22.895 -12.201 -27.416  1.00  0.00           C  
ATOM   1916  CE1 TYR B  55     -25.386 -10.914 -27.567  1.00  0.00           C  
ATOM   1917  CE2 TYR B  55     -22.950 -10.812 -27.644  1.00  0.00           C  
ATOM   1918  CZ  TYR B  55     -24.199 -10.168 -27.711  1.00  0.00           C  
ATOM   1919  OH  TYR B  55     -24.263  -8.817 -27.910  1.00  0.00           O  
ATOM   1920  N   ALA B  56     -25.347 -14.096 -23.766  1.00  0.00           N  
ATOM   1921  CA  ALA B  56     -26.441 -14.260 -22.805  1.00  0.00           C  
ATOM   1922  C   ALA B  56     -27.138 -12.922 -22.500  1.00  0.00           C  
ATOM   1923  O   ALA B  56     -27.236 -12.517 -21.340  1.00  0.00           O  
ATOM   1924  CB  ALA B  56     -25.891 -14.962 -21.554  1.00  0.00           C  
ATOM   1925  N   GLU B  57     -27.615 -12.240 -23.528  1.00  0.00           N  
ATOM   1926  CA  GLU B  57     -28.391 -11.016 -23.346  1.00  0.00           C  
ATOM   1927  C   GLU B  57     -29.666 -11.245 -22.529  1.00  0.00           C  
ATOM   1928  O   GLU B  57     -30.326 -12.288 -22.637  1.00  0.00           O  
ATOM   1929  CB  GLU B  57     -28.764 -10.388 -24.698  1.00  0.00           C  
ATOM   1930  CG  GLU B  57     -27.563  -9.744 -25.385  1.00  0.00           C  
ATOM   1931  CD  GLU B  57     -27.925  -9.082 -26.726  1.00  0.00           C  
ATOM   1932  OE1 GLU B  57     -27.136  -8.226 -27.158  1.00  0.00           O  
ATOM   1933  OE2 GLU B  57     -28.942  -9.492 -27.331  1.00  0.00           O  
ATOM   1934  N   GLY B  58     -30.036 -10.277 -21.725  1.00  0.00           N  
ATOM   1935  CA  GLY B  58     -31.116 -10.367 -20.760  1.00  0.00           C  
ATOM   1936  C   GLY B  58     -30.632 -10.776 -19.366  1.00  0.00           C  
ATOM   1937  O   GLY B  58     -29.485 -10.559 -18.998  1.00  0.00           O  
ATOM   1938  N   TYR B  59     -31.534 -11.345 -18.578  1.00  0.00           N  
ATOM   1939  CA  TYR B  59     -31.291 -11.753 -17.193  1.00  0.00           C  
ATOM   1940  C   TYR B  59     -31.620 -13.236 -16.981  1.00  0.00           C  
ATOM   1941  O   TYR B  59     -32.362 -13.793 -17.802  1.00  0.00           O  
ATOM   1942  CB  TYR B  59     -32.087 -10.837 -16.251  1.00  0.00           C  
ATOM   1943  CG  TYR B  59     -31.554  -9.426 -16.217  1.00  0.00           C  
ATOM   1944  CD1 TYR B  59     -30.393  -9.123 -15.470  1.00  0.00           C  
ATOM   1945  CD2 TYR B  59     -32.160  -8.405 -16.987  1.00  0.00           C  
ATOM   1946  CE1 TYR B  59     -29.848  -7.842 -15.489  1.00  0.00           C  
ATOM   1947  CE2 TYR B  59     -31.612  -7.113 -17.015  1.00  0.00           C  
ATOM   1948  CZ  TYR B  59     -30.444  -6.836 -16.274  1.00  0.00           C  
ATOM   1949  OH  TYR B  59     -29.887  -5.585 -16.322  1.00  0.00           O  
ATOM   1950  N   PRO B  60     -31.126 -13.897 -15.928  1.00  0.00           N  
ATOM   1951  CA  PRO B  60     -31.438 -15.296 -15.646  1.00  0.00           C  
ATOM   1952  C   PRO B  60     -32.941 -15.587 -15.715  1.00  0.00           C  
ATOM   1953  O   PRO B  60     -33.756 -14.862 -15.138  1.00  0.00           O  
ATOM   1954  CB  PRO B  60     -30.851 -15.569 -14.262  1.00  0.00           C  
ATOM   1955  CG  PRO B  60     -29.673 -14.605 -14.190  1.00  0.00           C  
ATOM   1956  CD  PRO B  60     -30.193 -13.383 -14.938  1.00  0.00           C  
ATOM   1957  N   GLY B  61     -33.312 -16.606 -16.475  1.00  0.00           N  
ATOM   1958  CA  GLY B  61     -34.707 -16.975 -16.734  1.00  0.00           C  
ATOM   1959  C   GLY B  61     -35.456 -16.076 -17.738  1.00  0.00           C  
ATOM   1960  O   GLY B  61     -36.593 -16.382 -18.093  1.00  0.00           O  
ATOM   1961  N   LYS B  62     -34.849 -14.982 -18.211  1.00  0.00           N  
ATOM   1962  CA  LYS B  62     -35.419 -14.042 -19.189  1.00  0.00           C  
ATOM   1963  C   LYS B  62     -34.370 -13.632 -20.235  1.00  0.00           C  
ATOM   1964  O   LYS B  62     -34.084 -12.445 -20.421  1.00  0.00           O  
ATOM   1965  CB  LYS B  62     -36.030 -12.814 -18.489  1.00  0.00           C  
ATOM   1966  CG  LYS B  62     -37.229 -13.161 -17.599  1.00  0.00           C  
ATOM   1967  CD  LYS B  62     -37.826 -11.871 -17.025  1.00  0.00           C  
ATOM   1968  CE  LYS B  62     -38.989 -12.218 -16.103  1.00  0.00           C  
ATOM   1969  NZ  LYS B  62     -39.548 -10.998 -15.446  1.00  0.00           N  
ATOM   1970  N   ARG B  63     -33.784 -14.628 -20.893  1.00  0.00           N  
ATOM   1971  CA  ARG B  63     -32.755 -14.414 -21.914  1.00  0.00           C  
ATOM   1972  C   ARG B  63     -33.346 -14.257 -23.309  1.00  0.00           C  
ATOM   1973  O   ARG B  63     -34.384 -14.824 -23.617  1.00  0.00           O  
ATOM   1974  CB  ARG B  63     -31.742 -15.574 -21.899  1.00  0.00           C  
ATOM   1975  CG  ARG B  63     -31.022 -15.767 -20.562  1.00  0.00           C  
ATOM   1976  CD  ARG B  63     -30.107 -14.603 -20.174  1.00  0.00           C  
ATOM   1977  NE  ARG B  63     -29.287 -15.009 -19.032  1.00  0.00           N  
ATOM   1978  CZ  ARG B  63     -28.397 -14.324 -18.350  1.00  0.00           C  
ATOM   1979  NH1 ARG B  63     -28.107 -13.081 -18.600  1.00  0.00           N  
ATOM   1980  NH2 ARG B  63     -27.792 -14.896 -17.384  1.00  0.00           N  
ATOM   1981  N   TYR B  64     -32.600 -13.540 -24.170  1.00  0.00           N  
ATOM   1982  CA  TYR B  64     -32.916 -13.401 -25.593  1.00  0.00           C  
ATOM   1983  C   TYR B  64     -32.399 -14.572 -26.436  1.00  0.00           C  
ATOM   1984  O   TYR B  64     -32.883 -14.796 -27.546  1.00  0.00           O  
ATOM   1985  CB  TYR B  64     -32.349 -12.061 -26.097  1.00  0.00           C  
ATOM   1986  CG  TYR B  64     -33.139 -10.860 -25.608  1.00  0.00           C  
ATOM   1987  CD1 TYR B  64     -34.043 -10.224 -26.477  1.00  0.00           C  
ATOM   1988  CD2 TYR B  64     -32.987 -10.381 -24.296  1.00  0.00           C  
ATOM   1989  CE1 TYR B  64     -34.784  -9.114 -26.038  1.00  0.00           C  
ATOM   1990  CE2 TYR B  64     -33.731  -9.274 -23.842  1.00  0.00           C  
ATOM   1991  CZ  TYR B  64     -34.625  -8.642 -24.725  1.00  0.00           C  
ATOM   1992  OH  TYR B  64     -35.345  -7.556 -24.298  1.00  0.00           O  
ATOM   1993  N   TYR B  65     -31.451 -15.362 -25.907  1.00  0.00           N  
ATOM   1994  CA  TYR B  65     -30.853 -16.506 -26.588  1.00  0.00           C  
ATOM   1995  C   TYR B  65     -31.047 -17.800 -25.787  1.00  0.00           C  
ATOM   1996  O   TYR B  65     -30.979 -17.802 -24.557  1.00  0.00           O  
ATOM   1997  CB  TYR B  65     -29.362 -16.249 -26.852  1.00  0.00           C  
ATOM   1998  CG  TYR B  65     -29.093 -14.967 -27.619  1.00  0.00           C  
ATOM   1999  CD1 TYR B  65     -29.204 -14.933 -29.031  1.00  0.00           C  
ATOM   2000  CD2 TYR B  65     -28.766 -13.795 -26.926  1.00  0.00           C  
ATOM   2001  CE1 TYR B  65     -29.002 -13.731 -29.731  1.00  0.00           C  
ATOM   2002  CE2 TYR B  65     -28.572 -12.588 -27.617  1.00  0.00           C  
ATOM   2003  CZ  TYR B  65     -28.690 -12.557 -29.021  1.00  0.00           C  
ATOM   2004  OH  TYR B  65     -28.515 -11.379 -29.688  1.00  0.00           O  
ATOM   2005  N   GLY B  66     -31.225 -18.915 -26.495  1.00  0.00           N  
ATOM   2006  CA  GLY B  66     -31.241 -20.242 -25.898  1.00  0.00           C  
ATOM   2007  C   GLY B  66     -29.855 -20.744 -25.462  1.00  0.00           C  
ATOM   2008  O   GLY B  66     -28.822 -20.147 -25.793  1.00  0.00           O  
ATOM   2009  N   GLY B  67     -29.828 -21.856 -24.735  1.00  0.00           N  
ATOM   2010  CA  GLY B  67     -28.592 -22.468 -24.244  1.00  0.00           C  
ATOM   2011  C   GLY B  67     -27.934 -21.664 -23.118  1.00  0.00           C  
ATOM   2012  O   GLY B  67     -26.708 -21.571 -23.061  1.00  0.00           O  
ATOM   2013  N   CYS B  68     -28.733 -21.020 -22.275  1.00  0.00           N  
ATOM   2014  CA  CYS B  68     -28.280 -20.205 -21.144  1.00  0.00           C  
ATOM   2015  C   CYS B  68     -28.435 -20.913 -19.789  1.00  0.00           C  
ATOM   2016  O   CYS B  68     -28.110 -20.318 -18.770  1.00  0.00           O  
ATOM   2017  CB  CYS B  68     -29.000 -18.850 -21.161  1.00  0.00           C  
ATOM   2018  SG  CYS B  68     -28.480 -17.858 -22.591  1.00  0.00           S  
ATOM   2019  N   GLU B  69     -28.853 -22.173 -19.762  1.00  0.00           N  
ATOM   2020  CA  GLU B  69     -29.169 -22.913 -18.541  1.00  0.00           C  
ATOM   2021  C   GLU B  69     -28.030 -22.922 -17.501  1.00  0.00           C  
ATOM   2022  O   GLU B  69     -28.290 -22.797 -16.309  1.00  0.00           O  
ATOM   2023  CB  GLU B  69     -29.616 -24.352 -18.895  1.00  0.00           C  
ATOM   2024  CG  GLU B  69     -28.660 -25.207 -19.758  1.00  0.00           C  
ATOM   2025  CD  GLU B  69     -28.802 -25.045 -21.285  1.00  0.00           C  
ATOM   2026  OE1 GLU B  69     -28.317 -25.945 -22.011  1.00  0.00           O  
ATOM   2027  OE2 GLU B  69     -29.370 -24.039 -21.753  1.00  0.00           O  
ATOM   2028  N   TYR B  70     -26.777 -23.003 -17.936  1.00  0.00           N  
ATOM   2029  CA  TYR B  70     -25.636 -23.008 -17.018  1.00  0.00           C  
ATOM   2030  C   TYR B  70     -25.109 -21.603 -16.709  1.00  0.00           C  
ATOM   2031  O   TYR B  70     -24.687 -21.344 -15.583  1.00  0.00           O  
ATOM   2032  CB  TYR B  70     -24.527 -23.901 -17.581  1.00  0.00           C  
ATOM   2033  CG  TYR B  70     -24.960 -25.326 -17.836  1.00  0.00           C  
ATOM   2034  CD1 TYR B  70     -25.382 -26.140 -16.764  1.00  0.00           C  
ATOM   2035  CD2 TYR B  70     -24.975 -25.842 -19.144  1.00  0.00           C  
ATOM   2036  CE1 TYR B  70     -25.813 -27.464 -16.995  1.00  0.00           C  
ATOM   2037  CE2 TYR B  70     -25.405 -27.162 -19.386  1.00  0.00           C  
ATOM   2038  CZ  TYR B  70     -25.822 -27.970 -18.308  1.00  0.00           C  
ATOM   2039  OH  TYR B  70     -26.254 -29.254 -18.535  1.00  0.00           O  
ATOM   2040  N   VAL B  71     -25.135 -20.676 -17.677  1.00  0.00           N  
ATOM   2041  CA  VAL B  71     -24.716 -19.296 -17.417  1.00  0.00           C  
ATOM   2042  C   VAL B  71     -25.706 -18.544 -16.534  1.00  0.00           C  
ATOM   2043  O   VAL B  71     -25.291 -17.668 -15.782  1.00  0.00           O  
ATOM   2044  CB  VAL B  71     -24.403 -18.493 -18.701  1.00  0.00           C  
ATOM   2045  CG1 VAL B  71     -23.172 -19.073 -19.402  1.00  0.00           C  
ATOM   2046  CG2 VAL B  71     -25.573 -18.437 -19.681  1.00  0.00           C  
ATOM   2047  N   ASP B  72     -26.982 -18.933 -16.547  1.00  0.00           N  
ATOM   2048  CA  ASP B  72     -27.993 -18.444 -15.609  1.00  0.00           C  
ATOM   2049  C   ASP B  72     -27.643 -18.835 -14.167  1.00  0.00           C  
ATOM   2050  O   ASP B  72     -27.713 -18.000 -13.271  1.00  0.00           O  
ATOM   2051  CB  ASP B  72     -29.385 -18.965 -16.002  1.00  0.00           C  
ATOM   2052  CG  ASP B  72     -30.009 -18.218 -17.188  1.00  0.00           C  
ATOM   2053  OD1 ASP B  72     -29.328 -17.373 -17.812  1.00  0.00           O  
ATOM   2054  OD2 ASP B  72     -31.219 -18.426 -17.453  1.00  0.00           O  
ATOM   2055  N   ILE B  73     -27.166 -20.063 -13.952  1.00  0.00           N  
ATOM   2056  CA  ILE B  73     -26.689 -20.510 -12.639  1.00  0.00           C  
ATOM   2057  C   ILE B  73     -25.465 -19.690 -12.198  1.00  0.00           C  
ATOM   2058  O   ILE B  73     -25.403 -19.252 -11.051  1.00  0.00           O  
ATOM   2059  CB  ILE B  73     -26.367 -22.024 -12.653  1.00  0.00           C  
ATOM   2060  CG1 ILE B  73     -27.630 -22.862 -12.970  1.00  0.00           C  
ATOM   2061  CG2 ILE B  73     -25.758 -22.472 -11.310  1.00  0.00           C  
ATOM   2062  CD1 ILE B  73     -27.352 -24.344 -13.258  1.00  0.00           C  
ATOM   2063  N   VAL B  74     -24.518 -19.459 -13.104  1.00  0.00           N  
ATOM   2064  CA  VAL B  74     -23.317 -18.661 -12.809  1.00  0.00           C  
ATOM   2065  C   VAL B  74     -23.681 -17.233 -12.406  1.00  0.00           C  
ATOM   2066  O   VAL B  74     -23.174 -16.730 -11.402  1.00  0.00           O  
ATOM   2067  CB  VAL B  74     -22.358 -18.651 -14.019  1.00  0.00           C  
ATOM   2068  CG1 VAL B  74     -21.178 -17.680 -13.840  1.00  0.00           C  
ATOM   2069  CG2 VAL B  74     -21.765 -20.040 -14.261  1.00  0.00           C  
ATOM   2070  N   GLU B  75     -24.561 -16.582 -13.156  1.00  0.00           N  
ATOM   2071  CA  GLU B  75     -24.996 -15.224 -12.852  1.00  0.00           C  
ATOM   2072  C   GLU B  75     -25.798 -15.166 -11.547  1.00  0.00           C  
ATOM   2073  O   GLU B  75     -25.548 -14.287 -10.721  1.00  0.00           O  
ATOM   2074  CB  GLU B  75     -25.780 -14.643 -14.045  1.00  0.00           C  
ATOM   2075  CG  GLU B  75     -26.078 -13.143 -13.845  1.00  0.00           C  
ATOM   2076  CD  GLU B  75     -26.615 -12.446 -15.103  1.00  0.00           C  
ATOM   2077  OE1 GLU B  75     -27.219 -11.365 -14.977  1.00  0.00           O  
ATOM   2078  OE2 GLU B  75     -26.412 -12.961 -16.222  1.00  0.00           O  
ATOM   2079  N   GLN B  76     -26.700 -16.121 -11.323  1.00  0.00           N  
ATOM   2080  CA  GLN B  76     -27.488 -16.178 -10.094  1.00  0.00           C  
ATOM   2081  C   GLN B  76     -26.605 -16.363  -8.856  1.00  0.00           C  
ATOM   2082  O   GLN B  76     -26.790 -15.665  -7.866  1.00  0.00           O  
ATOM   2083  CB  GLN B  76     -28.557 -17.278 -10.212  1.00  0.00           C  
ATOM   2084  CG  GLN B  76     -29.626 -17.157  -9.117  1.00  0.00           C  
ATOM   2085  CD  GLN B  76     -30.392 -15.826  -9.193  1.00  0.00           C  
ATOM   2086  OE1 GLN B  76     -30.905 -15.446 -10.235  1.00  0.00           O  
ATOM   2087  NE2 GLN B  76     -30.455 -15.077  -8.125  1.00  0.00           N  
ATOM   2088  N   LEU B  77     -25.568 -17.195  -8.938  1.00  0.00           N  
ATOM   2089  CA  LEU B  77     -24.595 -17.343  -7.853  1.00  0.00           C  
ATOM   2090  C   LEU B  77     -23.883 -16.013  -7.531  1.00  0.00           C  
ATOM   2091  O   LEU B  77     -23.662 -15.709  -6.359  1.00  0.00           O  
ATOM   2092  CB  LEU B  77     -23.542 -18.395  -8.230  1.00  0.00           C  
ATOM   2093  CG  LEU B  77     -24.024 -19.856  -8.123  1.00  0.00           C  
ATOM   2094  CD1 LEU B  77     -22.979 -20.778  -8.755  1.00  0.00           C  
ATOM   2095  CD2 LEU B  77     -24.218 -20.281  -6.666  1.00  0.00           C  
ATOM   2096  N   ALA B  78     -23.518 -15.234  -8.547  1.00  0.00           N  
ATOM   2097  CA  ALA B  78     -22.907 -13.930  -8.330  1.00  0.00           C  
ATOM   2098  C   ALA B  78     -23.889 -12.939  -7.684  1.00  0.00           C  
ATOM   2099  O   ALA B  78     -23.518 -12.239  -6.745  1.00  0.00           O  
ATOM   2100  CB  ALA B  78     -22.343 -13.407  -9.653  1.00  0.00           C  
ATOM   2101  N   ILE B  79     -25.149 -12.925  -8.143  1.00  0.00           N  
ATOM   2102  CA  ILE B  79     -26.221 -12.092  -7.585  1.00  0.00           C  
ATOM   2103  C   ILE B  79     -26.467 -12.444  -6.114  1.00  0.00           C  
ATOM   2104  O   ILE B  79     -26.448 -11.554  -5.262  1.00  0.00           O  
ATOM   2105  CB  ILE B  79     -27.517 -12.250  -8.428  1.00  0.00           C  
ATOM   2106  CG1 ILE B  79     -27.343 -11.596  -9.820  1.00  0.00           C  
ATOM   2107  CG2 ILE B  79     -28.740 -11.642  -7.712  1.00  0.00           C  
ATOM   2108  CD1 ILE B  79     -28.436 -11.982 -10.829  1.00  0.00           C  
ATOM   2109  N   ASP B  80     -26.669 -13.719  -5.800  1.00  0.00           N  
ATOM   2110  CA  ASP B  80     -27.022 -14.163  -4.457  1.00  0.00           C  
ATOM   2111  C   ASP B  80     -25.889 -13.884  -3.466  1.00  0.00           C  
ATOM   2112  O   ASP B  80     -26.123 -13.314  -2.399  1.00  0.00           O  
ATOM   2113  CB  ASP B  80     -27.388 -15.658  -4.479  1.00  0.00           C  
ATOM   2114  CG  ASP B  80     -28.658 -15.955  -5.283  1.00  0.00           C  
ATOM   2115  OD1 ASP B  80     -29.472 -15.025  -5.504  1.00  0.00           O  
ATOM   2116  OD2 ASP B  80     -28.808 -17.117  -5.719  1.00  0.00           O  
ATOM   2117  N   ARG B  81     -24.648 -14.144  -3.869  1.00  0.00           N  
ATOM   2118  CA  ARG B  81     -23.471 -13.830  -3.048  1.00  0.00           C  
ATOM   2119  C   ARG B  81     -23.285 -12.329  -2.841  1.00  0.00           C  
ATOM   2120  O   ARG B  81     -22.917 -11.908  -1.752  1.00  0.00           O  
ATOM   2121  CB  ARG B  81     -22.221 -14.444  -3.678  1.00  0.00           C  
ATOM   2122  CG  ARG B  81     -22.223 -15.972  -3.575  1.00  0.00           C  
ATOM   2123  CD  ARG B  81     -21.076 -16.534  -4.413  1.00  0.00           C  
ATOM   2124  NE  ARG B  81     -21.125 -18.003  -4.453  1.00  0.00           N  
ATOM   2125  CZ  ARG B  81     -20.309 -18.790  -5.128  1.00  0.00           C  
ATOM   2126  NH1 ARG B  81     -19.310 -18.313  -5.812  1.00  0.00           N  
ATOM   2127  NH2 ARG B  81     -20.495 -20.073  -5.118  1.00  0.00           N  
ATOM   2128  N   ALA B  82     -23.557 -11.508  -3.850  1.00  0.00           N  
ATOM   2129  CA  ALA B  82     -23.489 -10.056  -3.705  1.00  0.00           C  
ATOM   2130  C   ALA B  82     -24.525  -9.542  -2.694  1.00  0.00           C  
ATOM   2131  O   ALA B  82     -24.194  -8.716  -1.836  1.00  0.00           O  
ATOM   2132  CB  ALA B  82     -23.672  -9.407  -5.077  1.00  0.00           C  
ATOM   2133  N   LYS B  83     -25.760 -10.058  -2.756  1.00  0.00           N  
ATOM   2134  CA  LYS B  83     -26.825  -9.718  -1.806  1.00  0.00           C  
ATOM   2135  C   LYS B  83     -26.471 -10.146  -0.381  1.00  0.00           C  
ATOM   2136  O   LYS B  83     -26.612  -9.344   0.537  1.00  0.00           O  
ATOM   2137  CB  LYS B  83     -28.141 -10.385  -2.225  1.00  0.00           C  
ATOM   2138  CG  LYS B  83     -28.763  -9.766  -3.478  1.00  0.00           C  
ATOM   2139  CD  LYS B  83     -30.013 -10.571  -3.839  1.00  0.00           C  
ATOM   2140  CE  LYS B  83     -30.703  -9.999  -5.057  1.00  0.00           C  
ATOM   2141  NZ  LYS B  83     -31.904 -10.815  -5.405  1.00  0.00           N  
ATOM   2142  N   GLU B  84     -25.995 -11.357  -0.215  1.00  0.00           N  
ATOM   2143  CA  GLU B  84     -25.601 -11.897   1.090  1.00  0.00           C  
ATOM   2144  C   GLU B  84     -24.459 -11.086   1.716  1.00  0.00           C  
ATOM   2145  O   GLU B  84     -24.571 -10.616   2.846  1.00  0.00           O  
ATOM   2146  CB  GLU B  84     -25.220 -13.377   0.912  1.00  0.00           C  
ATOM   2147  CG  GLU B  84     -24.930 -14.085   2.246  1.00  0.00           C  
ATOM   2148  CD  GLU B  84     -24.482 -15.555   2.062  1.00  0.00           C  
ATOM   2149  OE1 GLU B  84     -24.014 -16.134   3.071  1.00  0.00           O  
ATOM   2150  OE2 GLU B  84     -24.574 -16.087   0.928  1.00  0.00           O  
ATOM   2151  N   LEU B  85     -23.395 -10.854   0.955  1.00  0.00           N  
ATOM   2152  CA  LEU B  85     -22.187 -10.192   1.446  1.00  0.00           C  
ATOM   2153  C   LEU B  85     -22.437  -8.741   1.890  1.00  0.00           C  
ATOM   2154  O   LEU B  85     -21.863  -8.283   2.880  1.00  0.00           O  
ATOM   2155  CB  LEU B  85     -21.128 -10.255   0.329  1.00  0.00           C  
ATOM   2156  CG  LEU B  85     -19.758  -9.654   0.700  1.00  0.00           C  
ATOM   2157  CD1 LEU B  85     -19.070 -10.451   1.815  1.00  0.00           C  
ATOM   2158  CD2 LEU B  85     -18.852  -9.678  -0.532  1.00  0.00           C  
ATOM   2159  N   PHE B  86     -23.283  -8.009   1.169  1.00  0.00           N  
ATOM   2160  CA  PHE B  86     -23.540  -6.589   1.432  1.00  0.00           C  
ATOM   2161  C   PHE B  86     -24.888  -6.316   2.117  1.00  0.00           C  
ATOM   2162  O   PHE B  86     -25.195  -5.163   2.434  1.00  0.00           O  
ATOM   2163  CB  PHE B  86     -23.369  -5.804   0.128  1.00  0.00           C  
ATOM   2164  CG  PHE B  86     -21.945  -5.806  -0.394  1.00  0.00           C  
ATOM   2165  CD1 PHE B  86     -20.946  -5.098   0.300  1.00  0.00           C  
ATOM   2166  CD2 PHE B  86     -21.604  -6.511  -1.561  1.00  0.00           C  
ATOM   2167  CE1 PHE B  86     -19.622  -5.092  -0.168  1.00  0.00           C  
ATOM   2168  CE2 PHE B  86     -20.284  -6.510  -2.031  1.00  0.00           C  
ATOM   2169  CZ  PHE B  86     -19.288  -5.801  -1.339  1.00  0.00           C  
ATOM   2170  N   GLY B  87     -25.697  -7.342   2.347  1.00  0.00           N  
ATOM   2171  CA  GLY B  87     -27.030  -7.198   2.927  1.00  0.00           C  
ATOM   2172  C   GLY B  87     -28.009  -6.445   2.025  1.00  0.00           C  
ATOM   2173  O   GLY B  87     -28.820  -5.650   2.512  1.00  0.00           O  
ATOM   2174  N   ALA B  88     -27.926  -6.654   0.707  1.00  0.00           N  
ATOM   2175  CA  ALA B  88     -28.808  -6.069  -0.300  1.00  0.00           C  
ATOM   2176  C   ALA B  88     -29.954  -7.029  -0.657  1.00  0.00           C  
ATOM   2177  O   ALA B  88     -29.810  -8.246  -0.595  1.00  0.00           O  
ATOM   2178  CB  ALA B  88     -27.964  -5.704  -1.520  1.00  0.00           C  
ATOM   2179  N   ASP B  89     -31.096  -6.487  -1.087  1.00  0.00           N  
ATOM   2180  CA  ASP B  89     -32.197  -7.275  -1.644  1.00  0.00           C  
ATOM   2181  C   ASP B  89     -32.240  -7.238  -3.181  1.00  0.00           C  
ATOM   2182  O   ASP B  89     -32.936  -8.031  -3.816  1.00  0.00           O  
ATOM   2183  CB  ASP B  89     -33.531  -6.876  -0.979  1.00  0.00           C  
ATOM   2184  CG  ASP B  89     -33.941  -5.416  -1.202  1.00  0.00           C  
ATOM   2185  OD1 ASP B  89     -33.498  -4.813  -2.196  1.00  0.00           O  
ATOM   2186  OD2 ASP B  89     -34.730  -4.889  -0.381  1.00  0.00           O  
ATOM   2187  N   TYR B  90     -31.408  -6.375  -3.788  1.00  0.00           N  
ATOM   2188  CA  TYR B  90     -31.174  -6.279  -5.220  1.00  0.00           C  
ATOM   2189  C   TYR B  90     -29.674  -6.254  -5.531  1.00  0.00           C  
ATOM   2190  O   TYR B  90     -28.910  -5.530  -4.884  1.00  0.00           O  
ATOM   2191  CB  TYR B  90     -31.871  -5.033  -5.769  1.00  0.00           C  
ATOM   2192  CG  TYR B  90     -31.518  -4.700  -7.190  1.00  0.00           C  
ATOM   2193  CD1 TYR B  90     -30.471  -3.791  -7.474  1.00  0.00           C  
ATOM   2194  CD2 TYR B  90     -32.204  -5.307  -8.259  1.00  0.00           C  
ATOM   2195  CE1 TYR B  90     -30.124  -3.483  -8.792  1.00  0.00           C  
ATOM   2196  CE2 TYR B  90     -31.864  -5.004  -9.592  1.00  0.00           C  
ATOM   2197  CZ  TYR B  90     -30.834  -4.088  -9.850  1.00  0.00           C  
ATOM   2198  OH  TYR B  90     -30.500  -3.781 -11.149  1.00  0.00           O  
ATOM   2199  N   ALA B  91     -29.276  -7.006  -6.549  1.00  0.00           N  
ATOM   2200  CA  ALA B  91     -27.940  -6.926  -7.122  1.00  0.00           C  
ATOM   2201  C   ALA B  91     -27.988  -7.098  -8.644  1.00  0.00           C  
ATOM   2202  O   ALA B  91     -28.725  -7.931  -9.163  1.00  0.00           O  
ATOM   2203  CB  ALA B  91     -27.030  -7.976  -6.477  1.00  0.00           C  
ATOM   2204  N   ASN B  92     -27.186  -6.320  -9.356  1.00  0.00           N  
ATOM   2205  CA  ASN B  92     -26.927  -6.484 -10.782  1.00  0.00           C  
ATOM   2206  C   ASN B  92     -25.416  -6.650 -11.000  1.00  0.00           C  
ATOM   2207  O   ASN B  92     -24.632  -5.769 -10.660  1.00  0.00           O  
ATOM   2208  CB  ASN B  92     -27.527  -5.306 -11.552  1.00  0.00           C  
ATOM   2209  CG  ASN B  92     -27.486  -5.511 -13.057  1.00  0.00           C  
ATOM   2210  OD1 ASN B  92     -26.518  -5.980 -13.628  1.00  0.00           O  
ATOM   2211  ND2 ASN B  92     -28.542  -5.161 -13.747  1.00  0.00           N  
ATOM   2212  N   VAL B  93     -25.028  -7.792 -11.566  1.00  0.00           N  
ATOM   2213  CA  VAL B  93     -23.628  -8.205 -11.732  1.00  0.00           C  
ATOM   2214  C   VAL B  93     -23.106  -8.035 -13.161  1.00  0.00           C  
ATOM   2215  O   VAL B  93     -21.962  -8.391 -13.436  1.00  0.00           O  
ATOM   2216  CB  VAL B  93     -23.411  -9.644 -11.223  1.00  0.00           C  
ATOM   2217  CG1 VAL B  93     -23.770  -9.775  -9.744  1.00  0.00           C  
ATOM   2218  CG2 VAL B  93     -24.223 -10.674 -12.028  1.00  0.00           C  
ATOM   2219  N   GLN B  94     -23.923  -7.507 -14.074  1.00  0.00           N  
ATOM   2220  CA  GLN B  94     -23.578  -7.364 -15.498  1.00  0.00           C  
ATOM   2221  C   GLN B  94     -22.706  -6.145 -15.853  1.00  0.00           C  
ATOM   2222  O   GLN B  94     -22.046  -6.208 -16.896  1.00  0.00           O  
ATOM   2223  CB  GLN B  94     -24.839  -7.356 -16.366  1.00  0.00           C  
ATOM   2224  CG  GLN B  94     -25.658  -8.647 -16.238  1.00  0.00           C  
ATOM   2225  CD  GLN B  94     -26.763  -8.732 -17.290  1.00  0.00           C  
ATOM   2226  OE1 GLN B  94     -26.938  -7.873 -18.145  1.00  0.00           O  
ATOM   2227  NE2 GLN B  94     -27.535  -9.777 -17.274  1.00  0.00           N  
ATOM   2228  N   PRO B  95     -22.652  -5.055 -15.085  1.00  0.00           N  
ATOM   2229  CA  PRO B  95     -21.860  -3.902 -15.498  1.00  0.00           C  
ATOM   2230  C   PRO B  95     -20.396  -4.269 -15.777  1.00  0.00           C  
ATOM   2231  O   PRO B  95     -19.722  -4.864 -14.934  1.00  0.00           O  
ATOM   2232  CB  PRO B  95     -22.005  -2.860 -14.389  1.00  0.00           C  
ATOM   2233  CG  PRO B  95     -23.365  -3.194 -13.788  1.00  0.00           C  
ATOM   2234  CD  PRO B  95     -23.414  -4.721 -13.891  1.00  0.00           C  
ATOM   2235  N   HIS B  96     -19.901  -3.886 -16.961  1.00  0.00           N  
ATOM   2236  CA  HIS B  96     -18.544  -4.226 -17.388  1.00  0.00           C  
ATOM   2237  C   HIS B  96     -17.459  -3.564 -16.527  1.00  0.00           C  
ATOM   2238  O   HIS B  96     -16.352  -4.086 -16.413  1.00  0.00           O  
ATOM   2239  CB  HIS B  96     -18.351  -3.829 -18.859  1.00  0.00           C  
ATOM   2240  CG  HIS B  96     -19.284  -4.535 -19.817  1.00  0.00           C  
ATOM   2241  ND1 HIS B  96     -19.688  -5.851 -19.744  1.00  0.00           N  
ATOM   2242  CD2 HIS B  96     -19.858  -3.998 -20.938  1.00  0.00           C  
ATOM   2243  CE1 HIS B  96     -20.485  -6.099 -20.791  1.00  0.00           C  
ATOM   2244  NE2 HIS B  96     -20.616  -4.994 -21.544  1.00  0.00           N  
ATOM   2245  N   SER B  97     -17.780  -2.428 -15.920  1.00  0.00           N  
ATOM   2246  CA  SER B  97     -16.878  -1.691 -15.032  1.00  0.00           C  
ATOM   2247  C   SER B  97     -17.661  -0.821 -14.042  1.00  0.00           C  
ATOM   2248  O   SER B  97     -18.877  -0.691 -14.140  1.00  0.00           O  
ATOM   2249  CB  SER B  97     -15.933  -0.825 -15.868  1.00  0.00           C  
ATOM   2250  OG  SER B  97     -16.583   0.342 -16.308  1.00  0.00           O  
ATOM   2251  N   GLY B  98     -16.960  -0.176 -13.115  1.00  0.00           N  
ATOM   2252  CA  GLY B  98     -17.552   0.835 -12.239  1.00  0.00           C  
ATOM   2253  C   GLY B  98     -18.178   2.002 -13.010  1.00  0.00           C  
ATOM   2254  O   GLY B  98     -19.277   2.428 -12.682  1.00  0.00           O  
ATOM   2255  N   SER B  99     -17.542   2.462 -14.090  1.00  0.00           N  
ATOM   2256  CA  SER B  99     -18.088   3.540 -14.913  1.00  0.00           C  
ATOM   2257  C   SER B  99     -19.415   3.157 -15.574  1.00  0.00           C  
ATOM   2258  O   SER B  99     -20.321   3.978 -15.604  1.00  0.00           O  
ATOM   2259  CB  SER B  99     -17.092   3.965 -15.994  1.00  0.00           C  
ATOM   2260  OG  SER B  99     -15.885   4.402 -15.401  1.00  0.00           O  
ATOM   2261  N   GLN B 100     -19.554   1.921 -16.050  1.00  0.00           N  
ATOM   2262  CA  GLN B 100     -20.813   1.430 -16.607  1.00  0.00           C  
ATOM   2263  C   GLN B 100     -21.889   1.241 -15.530  1.00  0.00           C  
ATOM   2264  O   GLN B 100     -23.050   1.530 -15.794  1.00  0.00           O  
ATOM   2265  CB  GLN B 100     -20.608   0.114 -17.376  1.00  0.00           C  
ATOM   2266  CG  GLN B 100     -20.147   0.305 -18.826  1.00  0.00           C  
ATOM   2267  CD  GLN B 100     -18.692   0.726 -18.990  1.00  0.00           C  
ATOM   2268  OE1 GLN B 100     -17.852   0.558 -18.124  1.00  0.00           O  
ATOM   2269  NE2 GLN B 100     -18.321   1.271 -20.117  1.00  0.00           N  
ATOM   2270  N   ALA B 101     -21.515   0.800 -14.334  1.00  0.00           N  
ATOM   2271  CA  ALA B 101     -22.454   0.720 -13.224  1.00  0.00           C  
ATOM   2272  C   ALA B 101     -23.003   2.113 -12.865  1.00  0.00           C  
ATOM   2273  O   ALA B 101     -24.212   2.295 -12.758  1.00  0.00           O  
ATOM   2274  CB  ALA B 101     -21.762   0.057 -12.028  1.00  0.00           C  
ATOM   2275  N   ASN B 102     -22.117   3.109 -12.771  1.00  0.00           N  
ATOM   2276  CA  ASN B 102     -22.501   4.488 -12.490  1.00  0.00           C  
ATOM   2277  C   ASN B 102     -23.364   5.058 -13.623  1.00  0.00           C  
ATOM   2278  O   ASN B 102     -24.433   5.594 -13.348  1.00  0.00           O  
ATOM   2279  CB  ASN B 102     -21.234   5.319 -12.213  1.00  0.00           C  
ATOM   2280  CG  ASN B 102     -20.522   4.910 -10.930  1.00  0.00           C  
ATOM   2281  OD1 ASN B 102     -20.884   3.968 -10.246  1.00  0.00           O  
ATOM   2282  ND2 ASN B 102     -19.476   5.603 -10.548  1.00  0.00           N  
ATOM   2283  N   PHE B 103     -22.972   4.853 -14.885  1.00  0.00           N  
ATOM   2284  CA  PHE B 103     -23.761   5.280 -16.037  1.00  0.00           C  
ATOM   2285  C   PHE B 103     -25.197   4.738 -15.995  1.00  0.00           C  
ATOM   2286  O   PHE B 103     -26.141   5.488 -16.232  1.00  0.00           O  
ATOM   2287  CB  PHE B 103     -23.065   4.841 -17.331  1.00  0.00           C  
ATOM   2288  CG  PHE B 103     -23.787   5.289 -18.586  1.00  0.00           C  
ATOM   2289  CD1 PHE B 103     -24.648   4.410 -19.264  1.00  0.00           C  
ATOM   2290  CD2 PHE B 103     -23.616   6.597 -19.064  1.00  0.00           C  
ATOM   2291  CE1 PHE B 103     -25.332   4.837 -20.409  1.00  0.00           C  
ATOM   2292  CE2 PHE B 103     -24.303   7.027 -20.216  1.00  0.00           C  
ATOM   2293  CZ  PHE B 103     -25.163   6.147 -20.881  1.00  0.00           C  
ATOM   2294  N   ALA B 104     -25.367   3.473 -15.638  1.00  0.00           N  
ATOM   2295  CA  ALA B 104     -26.691   2.874 -15.495  1.00  0.00           C  
ATOM   2296  C   ALA B 104     -27.513   3.558 -14.397  1.00  0.00           C  
ATOM   2297  O   ALA B 104     -28.688   3.830 -14.603  1.00  0.00           O  
ATOM   2298  CB  ALA B 104     -26.526   1.374 -15.230  1.00  0.00           C  
ATOM   2299  N   VAL B 105     -26.917   3.906 -13.266  1.00  0.00           N  
ATOM   2300  CA  VAL B 105     -27.612   4.630 -12.195  1.00  0.00           C  
ATOM   2301  C   VAL B 105     -28.070   6.010 -12.670  1.00  0.00           C  
ATOM   2302  O   VAL B 105     -29.241   6.355 -12.474  1.00  0.00           O  
ATOM   2303  CB  VAL B 105     -26.747   4.750 -10.930  1.00  0.00           C  
ATOM   2304  CG1 VAL B 105     -27.409   5.623  -9.857  1.00  0.00           C  
ATOM   2305  CG2 VAL B 105     -26.504   3.368 -10.323  1.00  0.00           C  
ATOM   2306  N   TYR B 106     -27.209   6.766 -13.341  1.00  0.00           N  
ATOM   2307  CA  TYR B 106     -27.582   8.071 -13.892  1.00  0.00           C  
ATOM   2308  C   TYR B 106     -28.755   7.948 -14.871  1.00  0.00           C  
ATOM   2309  O   TYR B 106     -29.767   8.624 -14.708  1.00  0.00           O  
ATOM   2310  CB  TYR B 106     -26.394   8.717 -14.598  1.00  0.00           C  
ATOM   2311  CG  TYR B 106     -25.409   9.440 -13.705  1.00  0.00           C  
ATOM   2312  CD1 TYR B 106     -25.585  10.808 -13.426  1.00  0.00           C  
ATOM   2313  CD2 TYR B 106     -24.279   8.776 -13.210  1.00  0.00           C  
ATOM   2314  CE1 TYR B 106     -24.625  11.513 -12.672  1.00  0.00           C  
ATOM   2315  CE2 TYR B 106     -23.314   9.467 -12.456  1.00  0.00           C  
ATOM   2316  CZ  TYR B 106     -23.484  10.845 -12.206  1.00  0.00           C  
ATOM   2317  OH  TYR B 106     -22.515  11.525 -11.521  1.00  0.00           O  
ATOM   2318  N   THR B 107     -28.663   7.059 -15.860  1.00  0.00           N  
ATOM   2319  CA  THR B 107     -29.692   6.921 -16.896  1.00  0.00           C  
ATOM   2320  C   THR B 107     -30.979   6.261 -16.402  1.00  0.00           C  
ATOM   2321  O   THR B 107     -32.017   6.427 -17.032  1.00  0.00           O  
ATOM   2322  CB  THR B 107     -29.164   6.157 -18.115  1.00  0.00           C  
ATOM   2323  OG1 THR B 107     -28.666   4.890 -17.758  1.00  0.00           O  
ATOM   2324  CG2 THR B 107     -28.028   6.918 -18.814  1.00  0.00           C  
ATOM   2325  N   ALA B 108     -30.939   5.547 -15.286  1.00  0.00           N  
ATOM   2326  CA  ALA B 108     -32.131   4.983 -14.668  1.00  0.00           C  
ATOM   2327  C   ALA B 108     -32.945   6.007 -13.860  1.00  0.00           C  
ATOM   2328  O   ALA B 108     -34.160   5.883 -13.765  1.00  0.00           O  
ATOM   2329  CB  ALA B 108     -31.711   3.823 -13.756  1.00  0.00           C  
ATOM   2330  N   LEU B 109     -32.258   6.963 -13.231  1.00  0.00           N  
ATOM   2331  CA  LEU B 109     -32.852   7.841 -12.224  1.00  0.00           C  
ATOM   2332  C   LEU B 109     -33.000   9.296 -12.667  1.00  0.00           C  
ATOM   2333  O   LEU B 109     -33.792  10.025 -12.069  1.00  0.00           O  
ATOM   2334  CB  LEU B 109     -32.019   7.773 -10.934  1.00  0.00           C  
ATOM   2335  CG  LEU B 109     -31.897   6.370 -10.298  1.00  0.00           C  
ATOM   2336  CD1 LEU B 109     -31.139   6.480  -8.974  1.00  0.00           C  
ATOM   2337  CD2 LEU B 109     -33.253   5.732 -10.020  1.00  0.00           C  
ATOM   2338  N   LEU B 110     -32.247   9.718 -13.667  1.00  0.00           N  
ATOM   2339  CA  LEU B 110     -32.148  11.106 -14.089  1.00  0.00           C  
ATOM   2340  C   LEU B 110     -32.463  11.265 -15.576  1.00  0.00           C  
ATOM   2341  O   LEU B 110     -32.194  10.370 -16.388  1.00  0.00           O  
ATOM   2342  CB  LEU B 110     -30.742  11.655 -13.811  1.00  0.00           C  
ATOM   2343  CG  LEU B 110     -30.223  11.490 -12.364  1.00  0.00           C  
ATOM   2344  CD1 LEU B 110     -28.817  12.085 -12.281  1.00  0.00           C  
ATOM   2345  CD2 LEU B 110     -31.103  12.206 -11.343  1.00  0.00           C  
ATOM   2346  N   GLU B 111     -32.942  12.465 -15.920  1.00  0.00           N  
ATOM   2347  CA  GLU B 111     -33.010  12.956 -17.290  1.00  0.00           C  
ATOM   2348  C   GLU B 111     -31.779  13.829 -17.611  1.00  0.00           C  
ATOM   2349  O   GLU B 111     -31.224  14.475 -16.722  1.00  0.00           O  
ATOM   2350  CB  GLU B 111     -34.319  13.736 -17.500  1.00  0.00           C  
ATOM   2351  CG  GLU B 111     -35.584  12.868 -17.348  1.00  0.00           C  
ATOM   2352  CD  GLU B 111     -35.655  11.713 -18.365  1.00  0.00           C  
ATOM   2353  OE1 GLU B 111     -36.289  10.686 -18.036  1.00  0.00           O  
ATOM   2354  OE2 GLU B 111     -35.091  11.858 -19.470  1.00  0.00           O  
ATOM   2355  N   PRO B 112     -31.331  13.883 -18.887  1.00  0.00           N  
ATOM   2356  CA  PRO B 112     -30.275  14.801 -19.292  1.00  0.00           C  
ATOM   2357  C   PRO B 112     -30.593  16.247 -18.890  1.00  0.00           C  
ATOM   2358  O   PRO B 112     -31.667  16.762 -19.180  1.00  0.00           O  
ATOM   2359  CB  PRO B 112     -30.153  14.639 -20.807  1.00  0.00           C  
ATOM   2360  CG  PRO B 112     -30.661  13.221 -21.048  1.00  0.00           C  
ATOM   2361  CD  PRO B 112     -31.769  13.069 -20.001  1.00  0.00           C  
ATOM   2362  N   GLY B 113     -29.651  16.908 -18.228  1.00  0.00           N  
ATOM   2363  CA  GLY B 113     -29.815  18.265 -17.700  1.00  0.00           C  
ATOM   2364  C   GLY B 113     -30.237  18.348 -16.229  1.00  0.00           C  
ATOM   2365  O   GLY B 113     -30.153  19.435 -15.655  1.00  0.00           O  
ATOM   2366  N   ASP B 114     -30.636  17.242 -15.607  1.00  0.00           N  
ATOM   2367  CA  ASP B 114     -30.945  17.221 -14.178  1.00  0.00           C  
ATOM   2368  C   ASP B 114     -29.741  17.649 -13.323  1.00  0.00           C  
ATOM   2369  O   ASP B 114     -28.577  17.413 -13.666  1.00  0.00           O  
ATOM   2370  CB  ASP B 114     -31.436  15.831 -13.726  1.00  0.00           C  
ATOM   2371  CG  ASP B 114     -32.937  15.577 -13.926  1.00  0.00           C  
ATOM   2372  OD1 ASP B 114     -33.696  16.556 -14.045  1.00  0.00           O  
ATOM   2373  OD2 ASP B 114     -33.332  14.396 -13.820  1.00  0.00           O  
ATOM   2374  N   THR B 115     -30.031  18.274 -12.185  1.00  0.00           N  
ATOM   2375  CA  THR B 115     -29.006  18.731 -11.250  1.00  0.00           C  
ATOM   2376  C   THR B 115     -28.553  17.604 -10.330  1.00  0.00           C  
ATOM   2377  O   THR B 115     -29.367  16.926  -9.703  1.00  0.00           O  
ATOM   2378  CB  THR B 115     -29.471  19.959 -10.456  1.00  0.00           C  
ATOM   2379  OG1 THR B 115     -29.769  21.002 -11.365  1.00  0.00           O  
ATOM   2380  CG2 THR B 115     -28.412  20.506  -9.505  1.00  0.00           C  
ATOM   2381  N   VAL B 116     -27.252  17.452 -10.221  1.00  0.00           N  
ATOM   2382  CA  VAL B 116     -26.593  16.442  -9.389  1.00  0.00           C  
ATOM   2383  C   VAL B 116     -25.560  17.111  -8.493  1.00  0.00           C  
ATOM   2384  O   VAL B 116     -24.726  17.876  -8.963  1.00  0.00           O  
ATOM   2385  CB  VAL B 116     -25.925  15.362 -10.260  1.00  0.00           C  
ATOM   2386  CG1 VAL B 116     -25.251  14.289  -9.407  1.00  0.00           C  
ATOM   2387  CG2 VAL B 116     -26.936  14.666 -11.181  1.00  0.00           C  
ATOM   2388  N   LEU B 117     -25.604  16.798  -7.202  1.00  0.00           N  
ATOM   2389  CA  LEU B 117     -24.586  17.228  -6.247  1.00  0.00           C  
ATOM   2390  C   LEU B 117     -23.546  16.114  -6.100  1.00  0.00           C  
ATOM   2391  O   LEU B 117     -23.857  15.026  -5.596  1.00  0.00           O  
ATOM   2392  CB  LEU B 117     -25.295  17.583  -4.927  1.00  0.00           C  
ATOM   2393  CG  LEU B 117     -24.407  18.323  -3.913  1.00  0.00           C  
ATOM   2394  CD1 LEU B 117     -24.025  19.716  -4.389  1.00  0.00           C  
ATOM   2395  CD2 LEU B 117     -25.181  18.505  -2.607  1.00  0.00           C  
ATOM   2396  N   GLY B 118     -22.324  16.361  -6.553  1.00  0.00           N  
ATOM   2397  CA  GLY B 118     -21.248  15.368  -6.565  1.00  0.00           C  
ATOM   2398  C   GLY B 118     -19.952  15.914  -5.968  1.00  0.00           C  
ATOM   2399  O   GLY B 118     -19.687  17.110  -6.035  1.00  0.00           O  
ATOM   2400  N   MET B 119     -19.126  15.055  -5.394  1.00  0.00           N  
ATOM   2401  CA  MET B 119     -17.851  15.479  -4.820  1.00  0.00           C  
ATOM   2402  C   MET B 119     -16.886  15.983  -5.907  1.00  0.00           C  
ATOM   2403  O   MET B 119     -16.671  15.338  -6.934  1.00  0.00           O  
ATOM   2404  CB  MET B 119     -17.224  14.349  -3.986  1.00  0.00           C  
ATOM   2405  CG  MET B 119     -15.949  14.810  -3.246  1.00  0.00           C  
ATOM   2406  SD  MET B 119     -15.200  13.548  -2.184  1.00  0.00           S  
ATOM   2407  CE  MET B 119     -16.233  13.694  -0.708  1.00  0.00           C  
ATOM   2408  N   ASN B 120     -16.273  17.132  -5.641  1.00  0.00           N  
ATOM   2409  CA  ASN B 120     -15.272  17.723  -6.519  1.00  0.00           C  
ATOM   2410  C   ASN B 120     -14.085  16.761  -6.714  1.00  0.00           C  
ATOM   2411  O   ASN B 120     -13.549  16.210  -5.754  1.00  0.00           O  
ATOM   2412  CB  ASN B 120     -14.849  19.078  -5.922  1.00  0.00           C  
ATOM   2413  CG  ASN B 120     -13.923  19.891  -6.814  1.00  0.00           C  
ATOM   2414  OD1 ASN B 120     -13.169  19.395  -7.629  1.00  0.00           O  
ATOM   2415  ND2 ASN B 120     -13.947  21.198  -6.678  1.00  0.00           N  
ATOM   2416  N   LEU B 121     -13.641  16.607  -7.958  1.00  0.00           N  
ATOM   2417  CA  LEU B 121     -12.501  15.761  -8.312  1.00  0.00           C  
ATOM   2418  C   LEU B 121     -11.233  16.135  -7.522  1.00  0.00           C  
ATOM   2419  O   LEU B 121     -10.548  15.249  -7.025  1.00  0.00           O  
ATOM   2420  CB  LEU B 121     -12.255  15.891  -9.825  1.00  0.00           C  
ATOM   2421  CG  LEU B 121     -11.154  14.952 -10.368  1.00  0.00           C  
ATOM   2422  CD1 LEU B 121     -11.591  13.489 -10.343  1.00  0.00           C  
ATOM   2423  CD2 LEU B 121     -10.819  15.317 -11.811  1.00  0.00           C  
ATOM   2424  N   ALA B 122     -10.954  17.428  -7.371  1.00  0.00           N  
ATOM   2425  CA  ALA B 122      -9.789  17.916  -6.635  1.00  0.00           C  
ATOM   2426  C   ALA B 122      -9.852  17.606  -5.121  1.00  0.00           C  
ATOM   2427  O   ALA B 122      -8.827  17.573  -4.460  1.00  0.00           O  
ATOM   2428  CB  ALA B 122      -9.661  19.418  -6.881  1.00  0.00           C  
ATOM   2429  N   HIS B 123     -11.049  17.337  -4.592  1.00  0.00           N  
ATOM   2430  CA  HIS B 123     -11.277  17.015  -3.189  1.00  0.00           C  
ATOM   2431  C   HIS B 123     -11.499  15.507  -2.945  1.00  0.00           C  
ATOM   2432  O   HIS B 123     -11.860  15.100  -1.841  1.00  0.00           O  
ATOM   2433  CB  HIS B 123     -12.450  17.862  -2.660  1.00  0.00           C  
ATOM   2434  CG  HIS B 123     -12.187  19.345  -2.591  1.00  0.00           C  
ATOM   2435  ND1 HIS B 123     -12.934  20.242  -1.844  1.00  0.00           N  
ATOM   2436  CD2 HIS B 123     -11.207  20.084  -3.202  1.00  0.00           C  
ATOM   2437  CE1 HIS B 123     -12.417  21.467  -2.012  1.00  0.00           C  
ATOM   2438  NE2 HIS B 123     -11.363  21.415  -2.832  1.00  0.00           N  
ATOM   2439  N   GLY B 124     -11.268  14.689  -3.956  1.00  0.00           N  
ATOM   2440  CA  GLY B 124     -11.334  13.231  -3.831  1.00  0.00           C  
ATOM   2441  C   GLY B 124     -12.471  12.545  -4.592  1.00  0.00           C  
ATOM   2442  O   GLY B 124     -12.575  11.318  -4.532  1.00  0.00           O  
ATOM   2443  N   GLY B 125     -13.294  13.295  -5.334  1.00  0.00           N  
ATOM   2444  CA  GLY B 125     -14.342  12.726  -6.180  1.00  0.00           C  
ATOM   2445  C   GLY B 125     -13.789  11.920  -7.367  1.00  0.00           C  
ATOM   2446  O   GLY B 125     -12.647  12.089  -7.797  1.00  0.00           O  
ATOM   2447  N   HIS B 126     -14.611  11.040  -7.924  1.00  0.00           N  
ATOM   2448  CA  HIS B 126     -14.265  10.271  -9.119  1.00  0.00           C  
ATOM   2449  C   HIS B 126     -14.700  11.000 -10.395  1.00  0.00           C  
ATOM   2450  O   HIS B 126     -15.621  11.813 -10.386  1.00  0.00           O  
ATOM   2451  CB  HIS B 126     -14.883   8.872  -9.012  1.00  0.00           C  
ATOM   2452  CG  HIS B 126     -14.495   7.936 -10.123  1.00  0.00           C  
ATOM   2453  ND1 HIS B 126     -15.317   7.487 -11.127  1.00  0.00           N  
ATOM   2454  CD2 HIS B 126     -13.266   7.378 -10.346  1.00  0.00           C  
ATOM   2455  CE1 HIS B 126     -14.606   6.682 -11.938  1.00  0.00           C  
ATOM   2456  NE2 HIS B 126     -13.349   6.590 -11.499  1.00  0.00           N  
ATOM   2457  N   LEU B 127     -14.083  10.671 -11.537  1.00  0.00           N  
ATOM   2458  CA  LEU B 127     -14.456  11.230 -12.842  1.00  0.00           C  
ATOM   2459  C   LEU B 127     -15.964  11.118 -13.126  1.00  0.00           C  
ATOM   2460  O   LEU B 127     -16.572  12.075 -13.592  1.00  0.00           O  
ATOM   2461  CB  LEU B 127     -13.663  10.504 -13.946  1.00  0.00           C  
ATOM   2462  CG  LEU B 127     -12.156  10.824 -13.991  1.00  0.00           C  
ATOM   2463  CD1 LEU B 127     -11.472   9.894 -14.991  1.00  0.00           C  
ATOM   2464  CD2 LEU B 127     -11.894  12.266 -14.429  1.00  0.00           C  
ATOM   2465  N   THR B 128     -16.571   9.998 -12.799  1.00  0.00           N  
ATOM   2466  CA  THR B 128     -18.012   9.756 -12.992  1.00  0.00           C  
ATOM   2467  C   THR B 128     -18.906  10.461 -11.968  1.00  0.00           C  
ATOM   2468  O   THR B 128     -20.118  10.294 -12.027  1.00  0.00           O  
ATOM   2469  CB  THR B 128     -18.337   8.261 -13.008  1.00  0.00           C  
ATOM   2470  OG1 THR B 128     -17.974   7.669 -11.780  1.00  0.00           O  
ATOM   2471  CG2 THR B 128     -17.605   7.519 -14.118  1.00  0.00           C  
ATOM   2472  N   HIS B 129     -18.357  11.256 -11.057  1.00  0.00           N  
ATOM   2473  CA  HIS B 129     -19.135  12.026 -10.080  1.00  0.00           C  
ATOM   2474  C   HIS B 129     -19.367  13.481 -10.514  1.00  0.00           C  
ATOM   2475  O   HIS B 129     -19.738  14.316  -9.699  1.00  0.00           O  
ATOM   2476  CB  HIS B 129     -18.483  11.933  -8.683  1.00  0.00           C  
ATOM   2477  CG  HIS B 129     -18.277  10.546  -8.140  1.00  0.00           C  
ATOM   2478  ND1 HIS B 129     -17.546  10.228  -7.009  1.00  0.00           N  
ATOM   2479  CD2 HIS B 129     -18.774   9.369  -8.633  1.00  0.00           C  
ATOM   2480  CE1 HIS B 129     -17.589   8.899  -6.839  1.00  0.00           C  
ATOM   2481  NE2 HIS B 129     -18.330   8.345  -7.809  1.00  0.00           N  
ATOM   2482  N   GLY B 130     -19.152  13.777 -11.802  1.00  0.00           N  
ATOM   2483  CA  GLY B 130     -19.461  15.087 -12.375  1.00  0.00           C  
ATOM   2484  C   GLY B 130     -18.304  15.809 -13.065  1.00  0.00           C  
ATOM   2485  O   GLY B 130     -18.408  16.995 -13.344  1.00  0.00           O  
ATOM   2486  N   SER B 131     -17.211  15.120 -13.369  1.00  0.00           N  
ATOM   2487  CA  SER B 131     -16.112  15.758 -14.105  1.00  0.00           C  
ATOM   2488  C   SER B 131     -16.570  16.246 -15.484  1.00  0.00           C  
ATOM   2489  O   SER B 131     -17.185  15.481 -16.223  1.00  0.00           O  
ATOM   2490  CB  SER B 131     -14.946  14.792 -14.258  1.00  0.00           C  
ATOM   2491  OG  SER B 131     -13.905  15.398 -14.999  1.00  0.00           O  
ATOM   2492  N   PRO B 132     -16.210  17.477 -15.903  1.00  0.00           N  
ATOM   2493  CA  PRO B 132     -16.661  18.052 -17.175  1.00  0.00           C  
ATOM   2494  C   PRO B 132     -16.142  17.313 -18.417  1.00  0.00           C  
ATOM   2495  O   PRO B 132     -16.695  17.457 -19.506  1.00  0.00           O  
ATOM   2496  CB  PRO B 132     -16.182  19.506 -17.137  1.00  0.00           C  
ATOM   2497  CG  PRO B 132     -14.975  19.471 -16.199  1.00  0.00           C  
ATOM   2498  CD  PRO B 132     -15.386  18.415 -15.167  1.00  0.00           C  
ATOM   2499  N   VAL B 133     -15.104  16.489 -18.271  1.00  0.00           N  
ATOM   2500  CA  VAL B 133     -14.565  15.658 -19.358  1.00  0.00           C  
ATOM   2501  C   VAL B 133     -15.216  14.269 -19.439  1.00  0.00           C  
ATOM   2502  O   VAL B 133     -14.987  13.535 -20.401  1.00  0.00           O  
ATOM   2503  CB  VAL B 133     -13.033  15.537 -19.284  1.00  0.00           C  
ATOM   2504  CG1 VAL B 133     -12.377  16.924 -19.390  1.00  0.00           C  
ATOM   2505  CG2 VAL B 133     -12.539  14.854 -18.015  1.00  0.00           C  
ATOM   2506  N   ASN B 134     -16.043  13.930 -18.465  1.00  0.00           N  
ATOM   2507  CA  ASN B 134     -16.759  12.665 -18.377  1.00  0.00           C  
ATOM   2508  C   ASN B 134     -18.232  12.822 -18.807  1.00  0.00           C  
ATOM   2509  O   ASN B 134     -18.766  13.931 -18.798  1.00  0.00           O  
ATOM   2510  CB  ASN B 134     -16.618  12.152 -16.932  1.00  0.00           C  
ATOM   2511  CG  ASN B 134     -17.266  10.800 -16.757  1.00  0.00           C  
ATOM   2512  OD1 ASN B 134     -18.391  10.689 -16.315  1.00  0.00           O  
ATOM   2513  ND2 ASN B 134     -16.603   9.743 -17.162  1.00  0.00           N  
ATOM   2514  N   PHE B 135     -18.894  11.718 -19.140  1.00  0.00           N  
ATOM   2515  CA  PHE B 135     -20.324  11.735 -19.477  1.00  0.00           C  
ATOM   2516  C   PHE B 135     -21.169  12.418 -18.384  1.00  0.00           C  
ATOM   2517  O   PHE B 135     -22.076  13.168 -18.715  1.00  0.00           O  
ATOM   2518  CB  PHE B 135     -20.835  10.305 -19.734  1.00  0.00           C  
ATOM   2519  CG  PHE B 135     -21.102   9.493 -18.482  1.00  0.00           C  
ATOM   2520  CD1 PHE B 135     -20.124   8.631 -17.960  1.00  0.00           C  
ATOM   2521  CD2 PHE B 135     -22.309   9.653 -17.782  1.00  0.00           C  
ATOM   2522  CE1 PHE B 135     -20.332   7.966 -16.746  1.00  0.00           C  
ATOM   2523  CE2 PHE B 135     -22.526   8.996 -16.559  1.00  0.00           C  
ATOM   2524  CZ  PHE B 135     -21.537   8.158 -16.036  1.00  0.00           C  
ATOM   2525  N   SER B 136     -20.836  12.216 -17.125  1.00  0.00           N  
ATOM   2526  CA  SER B 136     -21.572  12.769 -15.990  1.00  0.00           C  
ATOM   2527  C   SER B 136     -21.613  14.297 -16.018  1.00  0.00           C  
ATOM   2528  O   SER B 136     -22.689  14.883 -15.922  1.00  0.00           O  
ATOM   2529  CB  SER B 136     -20.979  12.262 -14.671  1.00  0.00           C  
ATOM   2530  OG  SER B 136     -19.613  12.602 -14.543  1.00  0.00           O  
ATOM   2531  N   GLY B 137     -20.475  14.956 -16.252  1.00  0.00           N  
ATOM   2532  CA  GLY B 137     -20.411  16.413 -16.352  1.00  0.00           C  
ATOM   2533  C   GLY B 137     -20.879  16.982 -17.695  1.00  0.00           C  
ATOM   2534  O   GLY B 137     -21.104  18.183 -17.806  1.00  0.00           O  
ATOM   2535  N   LYS B 138     -21.021  16.150 -18.733  1.00  0.00           N  
ATOM   2536  CA  LYS B 138     -21.494  16.573 -20.062  1.00  0.00           C  
ATOM   2537  C   LYS B 138     -23.012  16.483 -20.209  1.00  0.00           C  
ATOM   2538  O   LYS B 138     -23.593  17.289 -20.925  1.00  0.00           O  
ATOM   2539  CB  LYS B 138     -20.833  15.724 -21.157  1.00  0.00           C  
ATOM   2540  CG  LYS B 138     -19.336  16.039 -21.303  1.00  0.00           C  
ATOM   2541  CD  LYS B 138     -18.718  15.144 -22.386  1.00  0.00           C  
ATOM   2542  CE  LYS B 138     -17.249  15.489 -22.516  1.00  0.00           C  
ATOM   2543  NZ  LYS B 138     -16.564  14.645 -23.522  1.00  0.00           N  
ATOM   2544  N   LEU B 139     -23.621  15.479 -19.603  1.00  0.00           N  
ATOM   2545  CA  LEU B 139     -25.042  15.191 -19.745  1.00  0.00           C  
ATOM   2546  C   LEU B 139     -25.897  15.825 -18.643  1.00  0.00           C  
ATOM   2547  O   LEU B 139     -27.079  16.047 -18.862  1.00  0.00           O  
ATOM   2548  CB  LEU B 139     -25.265  13.669 -19.796  1.00  0.00           C  
ATOM   2549  CG  LEU B 139     -24.593  12.946 -20.980  1.00  0.00           C  
ATOM   2550  CD1 LEU B 139     -24.869  11.449 -20.895  1.00  0.00           C  
ATOM   2551  CD2 LEU B 139     -25.099  13.446 -22.334  1.00  0.00           C  
ATOM   2552  N   TYR B 140     -25.315  16.124 -17.492  1.00  0.00           N  
ATOM   2553  CA  TYR B 140     -26.039  16.589 -16.310  1.00  0.00           C  
ATOM   2554  C   TYR B 140     -25.479  17.913 -15.788  1.00  0.00           C  
ATOM   2555  O   TYR B 140     -24.316  18.255 -16.029  1.00  0.00           O  
ATOM   2556  CB  TYR B 140     -26.009  15.501 -15.227  1.00  0.00           C  
ATOM   2557  CG  TYR B 140     -26.488  14.147 -15.720  1.00  0.00           C  
ATOM   2558  CD1 TYR B 140     -27.858  13.872 -15.860  1.00  0.00           C  
ATOM   2559  CD2 TYR B 140     -25.543  13.168 -16.108  1.00  0.00           C  
ATOM   2560  CE1 TYR B 140     -28.296  12.645 -16.372  1.00  0.00           C  
ATOM   2561  CE2 TYR B 140     -25.973  11.943 -16.626  1.00  0.00           C  
ATOM   2562  CZ  TYR B 140     -27.353  11.670 -16.761  1.00  0.00           C  
ATOM   2563  OH  TYR B 140     -27.765  10.482 -17.279  1.00  0.00           O  
ATOM   2564  N   ASN B 141     -26.305  18.663 -15.065  1.00  0.00           N  
ATOM   2565  CA  ASN B 141     -25.895  19.884 -14.382  1.00  0.00           C  
ATOM   2566  C   ASN B 141     -25.255  19.525 -13.034  1.00  0.00           C  
ATOM   2567  O   ASN B 141     -25.945  19.110 -12.105  1.00  0.00           O  
ATOM   2568  CB  ASN B 141     -27.109  20.808 -14.232  1.00  0.00           C  
ATOM   2569  CG  ASN B 141     -26.729  22.081 -13.491  1.00  0.00           C  
ATOM   2570  OD1 ASN B 141     -25.737  22.718 -13.791  1.00  0.00           O  
ATOM   2571  ND2 ASN B 141     -27.494  22.472 -12.506  1.00  0.00           N  
ATOM   2572  N   ILE B 142     -23.938  19.689 -12.922  1.00  0.00           N  
ATOM   2573  CA  ILE B 142     -23.195  19.281 -11.732  1.00  0.00           C  
ATOM   2574  C   ILE B 142     -22.948  20.469 -10.814  1.00  0.00           C  
ATOM   2575  O   ILE B 142     -22.338  21.455 -11.218  1.00  0.00           O  
ATOM   2576  CB  ILE B 142     -21.883  18.574 -12.107  1.00  0.00           C  
ATOM   2577  CG1 ILE B 142     -22.105  17.376 -13.055  1.00  0.00           C  
ATOM   2578  CG2 ILE B 142     -21.125  18.138 -10.844  1.00  0.00           C  
ATOM   2579  CD1 ILE B 142     -23.021  16.270 -12.532  1.00  0.00           C  
ATOM   2580  N   VAL B 143     -23.341  20.325  -9.552  1.00  0.00           N  
ATOM   2581  CA  VAL B 143     -22.938  21.197  -8.458  1.00  0.00           C  
ATOM   2582  C   VAL B 143     -21.909  20.441  -7.618  1.00  0.00           C  
ATOM   2583  O   VAL B 143     -22.230  19.397  -7.057  1.00  0.00           O  
ATOM   2584  CB  VAL B 143     -24.143  21.652  -7.622  1.00  0.00           C  
ATOM   2585  CG1 VAL B 143     -23.700  22.586  -6.494  1.00  0.00           C  
ATOM   2586  CG2 VAL B 143     -25.153  22.401  -8.497  1.00  0.00           C  
ATOM   2587  N   PRO B 144     -20.655  20.918  -7.542  1.00  0.00           N  
ATOM   2588  CA  PRO B 144     -19.645  20.242  -6.743  1.00  0.00           C  
ATOM   2589  C   PRO B 144     -19.791  20.589  -5.258  1.00  0.00           C  
ATOM   2590  O   PRO B 144     -20.029  21.741  -4.899  1.00  0.00           O  
ATOM   2591  CB  PRO B 144     -18.312  20.697  -7.321  1.00  0.00           C  
ATOM   2592  CG  PRO B 144     -18.614  22.111  -7.826  1.00  0.00           C  
ATOM   2593  CD  PRO B 144     -20.076  22.039  -8.262  1.00  0.00           C  
ATOM   2594  N   TYR B 145     -19.563  19.614  -4.397  1.00  0.00           N  
ATOM   2595  CA  TYR B 145     -19.278  19.819  -2.979  1.00  0.00           C  
ATOM   2596  C   TYR B 145     -17.870  19.321  -2.650  1.00  0.00           C  
ATOM   2597  O   TYR B 145     -17.275  18.551  -3.414  1.00  0.00           O  
ATOM   2598  CB  TYR B 145     -20.352  19.160  -2.102  1.00  0.00           C  
ATOM   2599  CG  TYR B 145     -20.301  17.646  -2.049  1.00  0.00           C  
ATOM   2600  CD1 TYR B 145     -21.036  16.871  -2.975  1.00  0.00           C  
ATOM   2601  CD2 TYR B 145     -19.535  16.992  -1.059  1.00  0.00           C  
ATOM   2602  CE1 TYR B 145     -21.022  15.468  -2.905  1.00  0.00           C  
ATOM   2603  CE2 TYR B 145     -19.511  15.587  -0.985  1.00  0.00           C  
ATOM   2604  CZ  TYR B 145     -20.261  14.831  -1.901  1.00  0.00           C  
ATOM   2605  OH  TYR B 145     -20.254  13.463  -1.813  1.00  0.00           O  
ATOM   2606  N   GLY B 146     -17.319  19.772  -1.526  1.00  0.00           N  
ATOM   2607  CA  GLY B 146     -15.946  19.473  -1.157  1.00  0.00           C  
ATOM   2608  C   GLY B 146     -15.774  19.063   0.291  1.00  0.00           C  
ATOM   2609  O   GLY B 146     -16.731  18.811   1.020  1.00  0.00           O  
ATOM   2610  N   ILE B 147     -14.523  18.997   0.664  1.00  0.00           N  
ATOM   2611  CA  ILE B 147     -14.080  18.800   2.038  1.00  0.00           C  
ATOM   2612  C   ILE B 147     -13.646  20.147   2.634  1.00  0.00           C  
ATOM   2613  O   ILE B 147     -13.296  21.074   1.912  1.00  0.00           O  
ATOM   2614  CB  ILE B 147     -12.961  17.737   2.120  1.00  0.00           C  
ATOM   2615  CG1 ILE B 147     -11.736  18.128   1.269  1.00  0.00           C  
ATOM   2616  CG2 ILE B 147     -13.539  16.364   1.717  1.00  0.00           C  
ATOM   2617  CD1 ILE B 147     -10.597  17.094   1.298  1.00  0.00           C  
ATOM   2618  N   ASP B 148     -13.677  20.229   3.951  1.00  0.00           N  
ATOM   2619  CA  ASP B 148     -13.195  21.384   4.693  1.00  0.00           C  
ATOM   2620  C   ASP B 148     -11.650  21.431   4.750  1.00  0.00           C  
ATOM   2621  O   ASP B 148     -10.935  20.567   4.235  1.00  0.00           O  
ATOM   2622  CB  ASP B 148     -13.875  21.426   6.075  1.00  0.00           C  
ATOM   2623  CG  ASP B 148     -13.454  20.317   7.038  1.00  0.00           C  
ATOM   2624  OD1 ASP B 148     -12.390  19.694   6.837  1.00  0.00           O  
ATOM   2625  OD2 ASP B 148     -14.144  20.130   8.057  1.00  0.00           O  
ATOM   2626  N   ALA B 149     -11.116  22.449   5.416  1.00  0.00           N  
ATOM   2627  CA  ALA B 149      -9.681  22.608   5.596  1.00  0.00           C  
ATOM   2628  C   ALA B 149      -9.031  21.500   6.449  1.00  0.00           C  
ATOM   2629  O   ALA B 149      -7.811  21.337   6.416  1.00  0.00           O  
ATOM   2630  CB  ALA B 149      -9.433  23.993   6.211  1.00  0.00           C  
ATOM   2631  N   THR B 150      -9.827  20.746   7.200  1.00  0.00           N  
ATOM   2632  CA  THR B 150      -9.351  19.594   7.984  1.00  0.00           C  
ATOM   2633  C   THR B 150      -9.306  18.316   7.152  1.00  0.00           C  
ATOM   2634  O   THR B 150      -8.774  17.308   7.616  1.00  0.00           O  
ATOM   2635  CB  THR B 150     -10.170  19.382   9.266  1.00  0.00           C  
ATOM   2636  OG1 THR B 150     -11.402  18.745   9.036  1.00  0.00           O  
ATOM   2637  CG2 THR B 150     -10.441  20.677  10.038  1.00  0.00           C  
ATOM   2638  N   GLY B 151      -9.813  18.341   5.925  1.00  0.00           N  
ATOM   2639  CA  GLY B 151      -9.855  17.189   5.036  1.00  0.00           C  
ATOM   2640  C   GLY B 151     -11.070  16.276   5.250  1.00  0.00           C  
ATOM   2641  O   GLY B 151     -11.060  15.145   4.769  1.00  0.00           O  
ATOM   2642  N   HIS B 152     -12.117  16.760   5.948  1.00  0.00           N  
ATOM   2643  CA  HIS B 152     -13.359  16.020   6.182  1.00  0.00           C  
ATOM   2644  C   HIS B 152     -14.541  16.664   5.452  1.00  0.00           C  
ATOM   2645  O   HIS B 152     -14.532  17.851   5.152  1.00  0.00           O  
ATOM   2646  CB  HIS B 152     -13.624  15.903   7.692  1.00  0.00           C  
ATOM   2647  CG  HIS B 152     -12.525  15.183   8.426  1.00  0.00           C  
ATOM   2648  ND1 HIS B 152     -11.426  15.767   8.997  1.00  0.00           N  
ATOM   2649  CD2 HIS B 152     -12.403  13.826   8.611  1.00  0.00           C  
ATOM   2650  CE1 HIS B 152     -10.655  14.802   9.520  1.00  0.00           C  
ATOM   2651  NE2 HIS B 152     -11.218  13.608   9.306  1.00  0.00           N  
ATOM   2652  N   ILE B 153     -15.564  15.870   5.169  1.00  0.00           N  
ATOM   2653  CA  ILE B 153     -16.786  16.378   4.543  1.00  0.00           C  
ATOM   2654  C   ILE B 153     -17.491  17.319   5.521  1.00  0.00           C  
ATOM   2655  O   ILE B 153     -17.825  16.916   6.636  1.00  0.00           O  
ATOM   2656  CB  ILE B 153     -17.705  15.212   4.102  1.00  0.00           C  
ATOM   2657  CG1 ILE B 153     -17.025  14.401   2.985  1.00  0.00           C  
ATOM   2658  CG2 ILE B 153     -19.081  15.735   3.619  1.00  0.00           C  
ATOM   2659  CD1 ILE B 153     -17.720  13.071   2.656  1.00  0.00           C  
ATOM   2660  N   ASP B 154     -17.781  18.544   5.074  1.00  0.00           N  
ATOM   2661  CA  ASP B 154     -18.649  19.468   5.792  1.00  0.00           C  
ATOM   2662  C   ASP B 154     -20.117  19.152   5.467  1.00  0.00           C  
ATOM   2663  O   ASP B 154     -20.666  19.559   4.440  1.00  0.00           O  
ATOM   2664  CB  ASP B 154     -18.262  20.921   5.497  1.00  0.00           C  
ATOM   2665  CG  ASP B 154     -19.057  21.930   6.346  1.00  0.00           C  
ATOM   2666  OD1 ASP B 154     -20.103  21.548   6.921  1.00  0.00           O  
ATOM   2667  OD2 ASP B 154     -18.632  23.100   6.408  1.00  0.00           O  
ATOM   2668  N   TYR B 155     -20.769  18.407   6.352  1.00  0.00           N  
ATOM   2669  CA  TYR B 155     -22.180  18.038   6.180  1.00  0.00           C  
ATOM   2670  C   TYR B 155     -23.130  19.237   6.299  1.00  0.00           C  
ATOM   2671  O   TYR B 155     -24.231  19.181   5.753  1.00  0.00           O  
ATOM   2672  CB  TYR B 155     -22.568  16.960   7.192  1.00  0.00           C  
ATOM   2673  CG  TYR B 155     -21.804  15.665   7.034  1.00  0.00           C  
ATOM   2674  CD1 TYR B 155     -22.153  14.753   6.018  1.00  0.00           C  
ATOM   2675  CD2 TYR B 155     -20.717  15.375   7.877  1.00  0.00           C  
ATOM   2676  CE1 TYR B 155     -21.420  13.568   5.841  1.00  0.00           C  
ATOM   2677  CE2 TYR B 155     -19.975  14.196   7.707  1.00  0.00           C  
ATOM   2678  CZ  TYR B 155     -20.321  13.290   6.685  1.00  0.00           C  
ATOM   2679  OH  TYR B 155     -19.586  12.154   6.507  1.00  0.00           O  
ATOM   2680  N   ALA B 156     -22.728  20.306   6.983  1.00  0.00           N  
ATOM   2681  CA  ALA B 156     -23.532  21.518   7.083  1.00  0.00           C  
ATOM   2682  C   ALA B 156     -23.511  22.303   5.758  1.00  0.00           C  
ATOM   2683  O   ALA B 156     -24.566  22.735   5.289  1.00  0.00           O  
ATOM   2684  CB  ALA B 156     -23.035  22.361   8.256  1.00  0.00           C  
ATOM   2685  N   ASP B 157     -22.342  22.419   5.122  1.00  0.00           N  
ATOM   2686  CA  ASP B 157     -22.256  22.975   3.770  1.00  0.00           C  
ATOM   2687  C   ASP B 157     -22.963  22.072   2.756  1.00  0.00           C  
ATOM   2688  O   ASP B 157     -23.754  22.566   1.953  1.00  0.00           O  
ATOM   2689  CB  ASP B 157     -20.802  23.234   3.353  1.00  0.00           C  
ATOM   2690  CG  ASP B 157     -20.764  23.962   1.995  1.00  0.00           C  
ATOM   2691  OD1 ASP B 157     -21.290  25.099   1.923  1.00  0.00           O  
ATOM   2692  OD2 ASP B 157     -20.280  23.370   1.011  1.00  0.00           O  
ATOM   2693  N   LEU B 158     -22.799  20.752   2.847  1.00  0.00           N  
ATOM   2694  CA  LEU B 158     -23.503  19.799   1.991  1.00  0.00           C  
ATOM   2695  C   LEU B 158     -25.033  19.974   2.076  1.00  0.00           C  
ATOM   2696  O   LEU B 158     -25.712  20.011   1.048  1.00  0.00           O  
ATOM   2697  CB  LEU B 158     -23.086  18.371   2.383  1.00  0.00           C  
ATOM   2698  CG  LEU B 158     -23.665  17.279   1.455  1.00  0.00           C  
ATOM   2699  CD1 LEU B 158     -23.037  17.331   0.079  1.00  0.00           C  
ATOM   2700  CD2 LEU B 158     -23.397  15.896   2.034  1.00  0.00           C  
ATOM   2701  N   GLU B 159     -25.561  20.132   3.273  1.00  0.00           N  
ATOM   2702  CA  GLU B 159     -26.989  20.379   3.496  1.00  0.00           C  
ATOM   2703  C   GLU B 159     -27.428  21.732   2.916  1.00  0.00           C  
ATOM   2704  O   GLU B 159     -28.493  21.836   2.307  1.00  0.00           O  
ATOM   2705  CB  GLU B 159     -27.288  20.302   4.996  1.00  0.00           C  
ATOM   2706  CG  GLU B 159     -28.787  20.445   5.287  1.00  0.00           C  
ATOM   2707  CD  GLU B 159     -29.170  20.310   6.774  1.00  0.00           C  
ATOM   2708  OE1 GLU B 159     -30.393  20.344   7.036  1.00  0.00           O  
ATOM   2709  OE2 GLU B 159     -28.290  20.225   7.648  1.00  0.00           O  
ATOM   2710  N   LYS B 160     -26.602  22.773   3.073  1.00  0.00           N  
ATOM   2711  CA  LYS B 160     -26.854  24.097   2.506  1.00  0.00           C  
ATOM   2712  C   LYS B 160     -26.902  24.037   0.982  1.00  0.00           C  
ATOM   2713  O   LYS B 160     -27.881  24.497   0.398  1.00  0.00           O  
ATOM   2714  CB  LYS B 160     -25.776  25.058   3.018  1.00  0.00           C  
ATOM   2715  CG  LYS B 160     -25.962  26.484   2.479  1.00  0.00           C  
ATOM   2716  CD  LYS B 160     -24.725  27.314   2.825  1.00  0.00           C  
ATOM   2717  CE  LYS B 160     -24.759  28.632   2.059  1.00  0.00           C  
ATOM   2718  NZ  LYS B 160     -23.410  29.242   2.024  1.00  0.00           N  
ATOM   2719  N   GLN B 161     -25.903  23.424   0.346  1.00  0.00           N  
ATOM   2720  CA  GLN B 161     -25.833  23.241  -1.108  1.00  0.00           C  
ATOM   2721  C   GLN B 161     -27.041  22.446  -1.627  1.00  0.00           C  
ATOM   2722  O   GLN B 161     -27.666  22.816  -2.622  1.00  0.00           O  
ATOM   2723  CB  GLN B 161     -24.545  22.476  -1.455  1.00  0.00           C  
ATOM   2724  CG  GLN B 161     -23.236  23.247  -1.174  1.00  0.00           C  
ATOM   2725  CD  GLN B 161     -22.898  24.325  -2.185  1.00  0.00           C  
ATOM   2726  OE1 GLN B 161     -23.634  24.627  -3.107  1.00  0.00           O  
ATOM   2727  NE2 GLN B 161     -21.751  24.933  -2.034  1.00  0.00           N  
ATOM   2728  N   ALA B 162     -27.442  21.394  -0.918  1.00  0.00           N  
ATOM   2729  CA  ALA B 162     -28.610  20.605  -1.273  1.00  0.00           C  
ATOM   2730  C   ALA B 162     -29.904  21.431  -1.235  1.00  0.00           C  
ATOM   2731  O   ALA B 162     -30.707  21.386  -2.162  1.00  0.00           O  
ATOM   2732  CB  ALA B 162     -28.678  19.392  -0.337  1.00  0.00           C  
ATOM   2733  N   LYS B 163     -30.097  22.252  -0.200  1.00  0.00           N  
ATOM   2734  CA  LYS B 163     -31.276  23.121  -0.077  1.00  0.00           C  
ATOM   2735  C   LYS B 163     -31.297  24.243  -1.116  1.00  0.00           C  
ATOM   2736  O   LYS B 163     -32.377  24.602  -1.590  1.00  0.00           O  
ATOM   2737  CB  LYS B 163     -31.337  23.707   1.345  1.00  0.00           C  
ATOM   2738  CG  LYS B 163     -31.795  22.652   2.358  1.00  0.00           C  
ATOM   2739  CD  LYS B 163     -31.725  23.197   3.794  1.00  0.00           C  
ATOM   2740  CE  LYS B 163     -32.196  22.094   4.748  1.00  0.00           C  
ATOM   2741  NZ  LYS B 163     -31.916  22.407   6.159  1.00  0.00           N  
ATOM   2742  N   GLU B 164     -30.150  24.792  -1.459  1.00  0.00           N  
ATOM   2743  CA  GLU B 164     -30.004  25.880  -2.425  1.00  0.00           C  
ATOM   2744  C   GLU B 164     -30.257  25.411  -3.859  1.00  0.00           C  
ATOM   2745  O   GLU B 164     -31.085  25.983  -4.572  1.00  0.00           O  
ATOM   2746  CB  GLU B 164     -28.613  26.506  -2.246  1.00  0.00           C  
ATOM   2747  CG  GLU B 164     -28.393  27.737  -3.136  1.00  0.00           C  
ATOM   2748  CD  GLU B 164     -27.075  28.486  -2.832  1.00  0.00           C  
ATOM   2749  OE1 GLU B 164     -26.739  29.381  -3.632  1.00  0.00           O  
ATOM   2750  OE2 GLU B 164     -26.440  28.224  -1.783  1.00  0.00           O  
ATOM   2751  N   HIS B 165     -29.589  24.330  -4.261  1.00  0.00           N  
ATOM   2752  CA  HIS B 165     -29.606  23.853  -5.644  1.00  0.00           C  
ATOM   2753  C   HIS B 165     -30.674  22.794  -5.929  1.00  0.00           C  
ATOM   2754  O   HIS B 165     -30.966  22.540  -7.100  1.00  0.00           O  
ATOM   2755  CB  HIS B 165     -28.213  23.347  -6.009  1.00  0.00           C  
ATOM   2756  CG  HIS B 165     -27.186  24.435  -5.979  1.00  0.00           C  
ATOM   2757  ND1 HIS B 165     -27.070  25.471  -6.889  1.00  0.00           N  
ATOM   2758  CD2 HIS B 165     -26.198  24.613  -5.050  1.00  0.00           C  
ATOM   2759  CE1 HIS B 165     -26.036  26.243  -6.510  1.00  0.00           C  
ATOM   2760  NE2 HIS B 165     -25.479  25.752  -5.397  1.00  0.00           N  
ATOM   2761  N   LYS B 166     -31.251  22.190  -4.901  1.00  0.00           N  
ATOM   2762  CA  LYS B 166     -32.261  21.128  -4.996  1.00  0.00           C  
ATOM   2763  C   LYS B 166     -31.908  20.048  -6.030  1.00  0.00           C  
ATOM   2764  O   LYS B 166     -32.681  19.826  -6.976  1.00  0.00           O  
ATOM   2765  CB  LYS B 166     -33.652  21.723  -5.227  1.00  0.00           C  
ATOM   2766  CG  LYS B 166     -34.070  22.663  -4.098  1.00  0.00           C  
ATOM   2767  CD  LYS B 166     -35.505  23.121  -4.335  1.00  0.00           C  
ATOM   2768  CE  LYS B 166     -35.920  24.035  -3.185  1.00  0.00           C  
ATOM   2769  NZ  LYS B 166     -37.318  24.486  -3.352  1.00  0.00           N  
ATOM   2770  N   PRO B 167     -30.750  19.398  -5.907  1.00  0.00           N  
ATOM   2771  CA  PRO B 167     -30.343  18.363  -6.844  1.00  0.00           C  
ATOM   2772  C   PRO B 167     -31.358  17.220  -6.866  1.00  0.00           C  
ATOM   2773  O   PRO B 167     -31.968  16.881  -5.847  1.00  0.00           O  
ATOM   2774  CB  PRO B 167     -28.968  17.888  -6.359  1.00  0.00           C  
ATOM   2775  CG  PRO B 167     -29.024  18.155  -4.861  1.00  0.00           C  
ATOM   2776  CD  PRO B 167     -29.815  19.461  -4.793  1.00  0.00           C  
ATOM   2777  N   LYS B 168     -31.496  16.592  -8.020  1.00  0.00           N  
ATOM   2778  CA  LYS B 168     -32.289  15.363  -8.159  1.00  0.00           C  
ATOM   2779  C   LYS B 168     -31.608  14.163  -7.508  1.00  0.00           C  
ATOM   2780  O   LYS B 168     -32.274  13.228  -7.072  1.00  0.00           O  
ATOM   2781  CB  LYS B 168     -32.533  15.126  -9.654  1.00  0.00           C  
ATOM   2782  CG  LYS B 168     -33.647  14.121  -9.942  1.00  0.00           C  
ATOM   2783  CD  LYS B 168     -35.022  14.713  -9.642  1.00  0.00           C  
ATOM   2784  CE  LYS B 168     -36.099  13.746 -10.095  1.00  0.00           C  
ATOM   2785  NZ  LYS B 168     -37.424  14.408 -10.088  1.00  0.00           N  
ATOM   2786  N   MET B 169     -30.284  14.206  -7.442  1.00  0.00           N  
ATOM   2787  CA  MET B 169     -29.453  13.161  -6.871  1.00  0.00           C  
ATOM   2788  C   MET B 169     -28.229  13.747  -6.153  1.00  0.00           C  
ATOM   2789  O   MET B 169     -27.579  14.663  -6.653  1.00  0.00           O  
ATOM   2790  CB  MET B 169     -29.046  12.190  -7.986  1.00  0.00           C  
ATOM   2791  CG  MET B 169     -28.345  10.933  -7.471  1.00  0.00           C  
ATOM   2792  SD  MET B 169     -28.125   9.660  -8.744  1.00  0.00           S  
ATOM   2793  CE  MET B 169     -26.898  10.438  -9.811  1.00  0.00           C  
ATOM   2794  N   ILE B 170     -27.905  13.193  -4.997  1.00  0.00           N  
ATOM   2795  CA  ILE B 170     -26.666  13.439  -4.256  1.00  0.00           C  
ATOM   2796  C   ILE B 170     -25.784  12.198  -4.376  1.00  0.00           C  
ATOM   2797  O   ILE B 170     -26.251  11.081  -4.157  1.00  0.00           O  
ATOM   2798  CB  ILE B 170     -26.945  13.806  -2.788  1.00  0.00           C  
ATOM   2799  CG1 ILE B 170     -27.856  15.059  -2.703  1.00  0.00           C  
ATOM   2800  CG2 ILE B 170     -25.627  14.038  -2.031  1.00  0.00           C  
ATOM   2801  CD1 ILE B 170     -28.231  15.481  -1.277  1.00  0.00           C  
ATOM   2802  N   ILE B 171     -24.522  12.400  -4.710  1.00  0.00           N  
ATOM   2803  CA  ILE B 171     -23.543  11.325  -4.849  1.00  0.00           C  
ATOM   2804  C   ILE B 171     -22.622  11.307  -3.634  1.00  0.00           C  
ATOM   2805  O   ILE B 171     -21.850  12.242  -3.411  1.00  0.00           O  
ATOM   2806  CB  ILE B 171     -22.753  11.429  -6.164  1.00  0.00           C  
ATOM   2807  CG1 ILE B 171     -23.723  11.521  -7.360  1.00  0.00           C  
ATOM   2808  CG2 ILE B 171     -21.814  10.214  -6.306  1.00  0.00           C  
ATOM   2809  CD1 ILE B 171     -23.004  11.686  -8.699  1.00  0.00           C  
ATOM   2810  N   GLY B 172     -22.663  10.221  -2.883  1.00  0.00           N  
ATOM   2811  CA  GLY B 172     -21.654   9.852  -1.904  1.00  0.00           C  
ATOM   2812  C   GLY B 172     -20.625   8.906  -2.524  1.00  0.00           C  
ATOM   2813  O   GLY B 172     -20.947   8.071  -3.347  1.00  0.00           O  
ATOM   2814  N   GLY B 173     -19.378   9.032  -2.105  1.00  0.00           N  
ATOM   2815  CA  GLY B 173     -18.299   8.186  -2.600  1.00  0.00           C  
ATOM   2816  C   GLY B 173     -17.098   8.992  -3.083  1.00  0.00           C  
ATOM   2817  O   GLY B 173     -17.193  10.187  -3.336  1.00  0.00           O  
ATOM   2818  N   PHE B 174     -15.955   8.329  -3.180  1.00  0.00           N  
ATOM   2819  CA  PHE B 174     -14.683   9.006  -3.377  1.00  0.00           C  
ATOM   2820  C   PHE B 174     -13.620   8.094  -4.002  1.00  0.00           C  
ATOM   2821  O   PHE B 174     -13.701   6.864  -3.941  1.00  0.00           O  
ATOM   2822  CB  PHE B 174     -14.204   9.553  -2.030  1.00  0.00           C  
ATOM   2823  CG  PHE B 174     -14.135   8.530  -0.916  1.00  0.00           C  
ATOM   2824  CD1 PHE B 174     -15.212   8.376  -0.022  1.00  0.00           C  
ATOM   2825  CD2 PHE B 174     -13.001   7.710  -0.771  1.00  0.00           C  
ATOM   2826  CE1 PHE B 174     -15.151   7.430   1.006  1.00  0.00           C  
ATOM   2827  CE2 PHE B 174     -12.939   6.750   0.260  1.00  0.00           C  
ATOM   2828  CZ  PHE B 174     -14.015   6.619   1.152  1.00  0.00           C  
ATOM   2829  N   SER B 175     -12.583   8.721  -4.562  1.00  0.00           N  
ATOM   2830  CA  SER B 175     -11.366   8.050  -5.015  1.00  0.00           C  
ATOM   2831  C   SER B 175     -10.149   8.362  -4.149  1.00  0.00           C  
ATOM   2832  O   SER B 175      -9.163   7.633  -4.204  1.00  0.00           O  
ATOM   2833  CB  SER B 175     -11.071   8.428  -6.462  1.00  0.00           C  
ATOM   2834  OG  SER B 175     -12.085   7.918  -7.297  1.00  0.00           O  
ATOM   2835  N   ALA B 176     -10.205   9.457  -3.380  1.00  0.00           N  
ATOM   2836  CA  ALA B 176      -9.085   9.953  -2.593  1.00  0.00           C  
ATOM   2837  C   ALA B 176      -9.572  10.681  -1.329  1.00  0.00           C  
ATOM   2838  O   ALA B 176      -9.379  11.873  -1.166  1.00  0.00           O  
ATOM   2839  CB  ALA B 176      -8.215  10.826  -3.498  1.00  0.00           C  
ATOM   2840  N   TYR B 177     -10.245   9.941  -0.446  1.00  0.00           N  
ATOM   2841  CA  TYR B 177     -10.696  10.424   0.854  1.00  0.00           C  
ATOM   2842  C   TYR B 177     -10.357   9.374   1.916  1.00  0.00           C  
ATOM   2843  O   TYR B 177     -10.646   8.190   1.730  1.00  0.00           O  
ATOM   2844  CB  TYR B 177     -12.202  10.709   0.798  1.00  0.00           C  
ATOM   2845  CG  TYR B 177     -12.783  11.224   2.090  1.00  0.00           C  
ATOM   2846  CD1 TYR B 177     -13.672  10.432   2.847  1.00  0.00           C  
ATOM   2847  CD2 TYR B 177     -12.450  12.513   2.539  1.00  0.00           C  
ATOM   2848  CE1 TYR B 177     -14.229  10.929   4.030  1.00  0.00           C  
ATOM   2849  CE2 TYR B 177     -13.004  13.018   3.730  1.00  0.00           C  
ATOM   2850  CZ  TYR B 177     -13.898  12.225   4.471  1.00  0.00           C  
ATOM   2851  OH  TYR B 177     -14.446  12.721   5.621  1.00  0.00           O  
ATOM   2852  N   SER B 178      -9.702   9.793   2.996  1.00  0.00           N  
ATOM   2853  CA  SER B 178      -9.178   8.899   4.033  1.00  0.00           C  
ATOM   2854  C   SER B 178     -10.093   8.754   5.251  1.00  0.00           C  
ATOM   2855  O   SER B 178      -9.864   7.886   6.090  1.00  0.00           O  
ATOM   2856  CB  SER B 178      -7.780   9.354   4.459  1.00  0.00           C  
ATOM   2857  OG  SER B 178      -7.790  10.719   4.817  1.00  0.00           O  
ATOM   2858  N   GLY B 179     -11.131   9.579   5.330  1.00  0.00           N  
ATOM   2859  CA  GLY B 179     -12.070   9.565   6.433  1.00  0.00           C  
ATOM   2860  C   GLY B 179     -13.211   8.543   6.292  1.00  0.00           C  
ATOM   2861  O   GLY B 179     -13.288   7.762   5.341  1.00  0.00           O  
ATOM   2862  N   VAL B 180     -14.117   8.589   7.261  1.00  0.00           N  
ATOM   2863  CA  VAL B 180     -15.369   7.848   7.251  1.00  0.00           C  
ATOM   2864  C   VAL B 180     -16.490   8.770   6.780  1.00  0.00           C  
ATOM   2865  O   VAL B 180     -16.616   9.901   7.250  1.00  0.00           O  
ATOM   2866  CB  VAL B 180     -15.667   7.257   8.642  1.00  0.00           C  
ATOM   2867  CG1 VAL B 180     -17.003   6.519   8.678  1.00  0.00           C  
ATOM   2868  CG2 VAL B 180     -14.579   6.260   9.045  1.00  0.00           C  
ATOM   2869  N   VAL B 181     -17.313   8.300   5.851  1.00  0.00           N  
ATOM   2870  CA  VAL B 181     -18.498   9.028   5.394  1.00  0.00           C  
ATOM   2871  C   VAL B 181     -19.713   8.586   6.209  1.00  0.00           C  
ATOM   2872  O   VAL B 181     -19.981   7.391   6.348  1.00  0.00           O  
ATOM   2873  CB  VAL B 181     -18.744   8.844   3.885  1.00  0.00           C  
ATOM   2874  CG1 VAL B 181     -19.943   9.678   3.413  1.00  0.00           C  
ATOM   2875  CG2 VAL B 181     -17.526   9.275   3.060  1.00  0.00           C  
ATOM   2876  N   ASP B 182     -20.463   9.566   6.730  1.00  0.00           N  
ATOM   2877  CA  ASP B 182     -21.732   9.327   7.409  1.00  0.00           C  
ATOM   2878  C   ASP B 182     -22.859   9.165   6.376  1.00  0.00           C  
ATOM   2879  O   ASP B 182     -23.517  10.118   5.957  1.00  0.00           O  
ATOM   2880  CB  ASP B 182     -22.001  10.433   8.442  1.00  0.00           C  
ATOM   2881  CG  ASP B 182     -23.215  10.134   9.329  1.00  0.00           C  
ATOM   2882  OD1 ASP B 182     -24.051   9.273   8.951  1.00  0.00           O  
ATOM   2883  OD2 ASP B 182     -23.333  10.781  10.393  1.00  0.00           O  
ATOM   2884  N   TRP B 183     -23.080   7.931   5.950  1.00  0.00           N  
ATOM   2885  CA  TRP B 183     -24.116   7.587   4.975  1.00  0.00           C  
ATOM   2886  C   TRP B 183     -25.527   7.903   5.470  1.00  0.00           C  
ATOM   2887  O   TRP B 183     -26.380   8.307   4.672  1.00  0.00           O  
ATOM   2888  CB  TRP B 183     -24.017   6.098   4.628  1.00  0.00           C  
ATOM   2889  CG  TRP B 183     -22.660   5.599   4.249  1.00  0.00           C  
ATOM   2890  CD1 TRP B 183     -22.029   4.545   4.820  1.00  0.00           C  
ATOM   2891  CD2 TRP B 183     -21.754   6.103   3.218  1.00  0.00           C  
ATOM   2892  NE1 TRP B 183     -20.800   4.360   4.212  1.00  0.00           N  
ATOM   2893  CE2 TRP B 183     -20.595   5.292   3.217  1.00  0.00           C  
ATOM   2894  CE3 TRP B 183     -21.819   7.157   2.279  1.00  0.00           C  
ATOM   2895  CZ2 TRP B 183     -19.533   5.495   2.313  1.00  0.00           C  
ATOM   2896  CZ3 TRP B 183     -20.753   7.373   1.386  1.00  0.00           C  
ATOM   2897  CH2 TRP B 183     -19.627   6.545   1.400  1.00  0.00           C  
ATOM   2898  N   ALA B 184     -25.772   7.740   6.760  1.00  0.00           N  
ATOM   2899  CA  ALA B 184     -27.063   8.052   7.362  1.00  0.00           C  
ATOM   2900  C   ALA B 184     -27.338   9.560   7.284  1.00  0.00           C  
ATOM   2901  O   ALA B 184     -28.413   9.966   6.840  1.00  0.00           O  
ATOM   2902  CB  ALA B 184     -27.086   7.536   8.809  1.00  0.00           C  
ATOM   2903  N   LYS B 185     -26.335  10.387   7.597  1.00  0.00           N  
ATOM   2904  CA  LYS B 185     -26.447  11.835   7.481  1.00  0.00           C  
ATOM   2905  C   LYS B 185     -26.662  12.288   6.039  1.00  0.00           C  
ATOM   2906  O   LYS B 185     -27.509  13.136   5.782  1.00  0.00           O  
ATOM   2907  CB  LYS B 185     -25.196  12.510   8.098  1.00  0.00           C  
ATOM   2908  CG  LYS B 185     -25.328  14.041   8.203  1.00  0.00           C  
ATOM   2909  CD  LYS B 185     -26.489  14.408   9.121  1.00  0.00           C  
ATOM   2910  CE  LYS B 185     -26.823  15.888   9.129  1.00  0.00           C  
ATOM   2911  NZ  LYS B 185     -28.152  16.074   9.801  1.00  0.00           N  
ATOM   2912  N   MET B 186     -25.959  11.712   5.093  1.00  0.00           N  
ATOM   2913  CA  MET B 186     -26.183  12.005   3.672  1.00  0.00           C  
ATOM   2914  C   MET B 186     -27.596  11.618   3.229  1.00  0.00           C  
ATOM   2915  O   MET B 186     -28.193  12.332   2.415  1.00  0.00           O  
ATOM   2916  CB  MET B 186     -25.144  11.293   2.800  1.00  0.00           C  
ATOM   2917  CG  MET B 186     -23.736  11.865   2.977  1.00  0.00           C  
ATOM   2918  SD  MET B 186     -22.554  11.299   1.722  1.00  0.00           S  
ATOM   2919  CE  MET B 186     -23.011  12.385   0.358  1.00  0.00           C  
ATOM   2920  N   ARG B 187     -28.149  10.535   3.768  1.00  0.00           N  
ATOM   2921  CA  ARG B 187     -29.530  10.133   3.481  1.00  0.00           C  
ATOM   2922  C   ARG B 187     -30.546  11.116   4.060  1.00  0.00           C  
ATOM   2923  O   ARG B 187     -31.478  11.478   3.353  1.00  0.00           O  
ATOM   2924  CB  ARG B 187     -29.774   8.700   3.959  1.00  0.00           C  
ATOM   2925  CG  ARG B 187     -31.215   8.220   3.699  1.00  0.00           C  
ATOM   2926  CD  ARG B 187     -31.583   8.285   2.212  1.00  0.00           C  
ATOM   2927  NE  ARG B 187     -32.987   7.913   2.013  1.00  0.00           N  
ATOM   2928  CZ  ARG B 187     -33.496   6.704   1.841  1.00  0.00           C  
ATOM   2929  NH1 ARG B 187     -32.753   5.637   1.775  1.00  0.00           N  
ATOM   2930  NH2 ARG B 187     -34.779   6.585   1.740  1.00  0.00           N  
ATOM   2931  N   GLU B 188     -30.348  11.597   5.276  1.00  0.00           N  
ATOM   2932  CA  GLU B 188     -31.192  12.645   5.866  1.00  0.00           C  
ATOM   2933  C   GLU B 188     -31.225  13.903   4.987  1.00  0.00           C  
ATOM   2934  O   GLU B 188     -32.295  14.455   4.733  1.00  0.00           O  
ATOM   2935  CB  GLU B 188     -30.674  13.051   7.249  1.00  0.00           C  
ATOM   2936  CG  GLU B 188     -30.868  11.998   8.340  1.00  0.00           C  
ATOM   2937  CD  GLU B 188     -30.246  12.430   9.687  1.00  0.00           C  
ATOM   2938  OE1 GLU B 188     -30.342  11.632  10.646  1.00  0.00           O  
ATOM   2939  OE2 GLU B 188     -29.668  13.549   9.768  1.00  0.00           O  
ATOM   2940  N   ILE B 189     -30.060  14.335   4.497  1.00  0.00           N  
ATOM   2941  CA  ILE B 189     -29.950  15.498   3.615  1.00  0.00           C  
ATOM   2942  C   ILE B 189     -30.710  15.253   2.303  1.00  0.00           C  
ATOM   2943  O   ILE B 189     -31.505  16.101   1.895  1.00  0.00           O  
ATOM   2944  CB  ILE B 189     -28.470  15.871   3.377  1.00  0.00           C  
ATOM   2945  CG1 ILE B 189     -27.805  16.325   4.700  1.00  0.00           C  
ATOM   2946  CG2 ILE B 189     -28.353  16.986   2.322  1.00  0.00           C  
ATOM   2947  CD1 ILE B 189     -26.277  16.416   4.640  1.00  0.00           C  
ATOM   2948  N   ALA B 190     -30.517  14.096   1.676  1.00  0.00           N  
ATOM   2949  CA  ALA B 190     -31.219  13.735   0.442  1.00  0.00           C  
ATOM   2950  C   ALA B 190     -32.743  13.705   0.634  1.00  0.00           C  
ATOM   2951  O   ALA B 190     -33.477  14.318  -0.149  1.00  0.00           O  
ATOM   2952  CB  ALA B 190     -30.688  12.385  -0.052  1.00  0.00           C  
ATOM   2953  N   ASP B 191     -33.225  13.095   1.703  1.00  0.00           N  
ATOM   2954  CA  ASP B 191     -34.652  12.983   2.012  1.00  0.00           C  
ATOM   2955  C   ASP B 191     -35.277  14.365   2.289  1.00  0.00           C  
ATOM   2956  O   ASP B 191     -36.411  14.614   1.880  1.00  0.00           O  
ATOM   2957  CB  ASP B 191     -34.865  12.024   3.197  1.00  0.00           C  
ATOM   2958  CG  ASP B 191     -34.645  10.538   2.861  1.00  0.00           C  
ATOM   2959  OD1 ASP B 191     -34.619  10.155   1.673  1.00  0.00           O  
ATOM   2960  OD2 ASP B 191     -34.545   9.709   3.791  1.00  0.00           O  
ATOM   2961  N   SER B 192     -34.518  15.290   2.892  1.00  0.00           N  
ATOM   2962  CA  SER B 192     -35.009  16.643   3.190  1.00  0.00           C  
ATOM   2963  C   SER B 192     -35.398  17.463   1.952  1.00  0.00           C  
ATOM   2964  O   SER B 192     -36.176  18.416   2.055  1.00  0.00           O  
ATOM   2965  CB  SER B 192     -33.978  17.409   4.030  1.00  0.00           C  
ATOM   2966  OG  SER B 192     -32.927  17.954   3.254  1.00  0.00           O  
ATOM   2967  N   ILE B 193     -34.866  17.096   0.785  1.00  0.00           N  
ATOM   2968  CA  ILE B 193     -35.133  17.749  -0.501  1.00  0.00           C  
ATOM   2969  C   ILE B 193     -35.773  16.801  -1.532  1.00  0.00           C  
ATOM   2970  O   ILE B 193     -36.001  17.198  -2.676  1.00  0.00           O  
ATOM   2971  CB  ILE B 193     -33.853  18.413  -1.054  1.00  0.00           C  
ATOM   2972  CG1 ILE B 193     -32.749  17.384  -1.308  1.00  0.00           C  
ATOM   2973  CG2 ILE B 193     -33.369  19.522  -0.096  1.00  0.00           C  
ATOM   2974  CD1 ILE B 193     -31.658  17.893  -2.251  1.00  0.00           C  
ATOM   2975  N   GLY B 194     -36.059  15.565  -1.158  1.00  0.00           N  
ATOM   2976  CA  GLY B 194     -36.604  14.546  -2.049  1.00  0.00           C  
ATOM   2977  C   GLY B 194     -35.637  14.080  -3.145  1.00  0.00           C  
ATOM   2978  O   GLY B 194     -36.077  13.729  -4.241  1.00  0.00           O  
ATOM   2979  N   ALA B 195     -34.322  14.105  -2.879  1.00  0.00           N  
ATOM   2980  CA  ALA B 195     -33.299  13.637  -3.803  1.00  0.00           C  
ATOM   2981  C   ALA B 195     -32.979  12.147  -3.607  1.00  0.00           C  
ATOM   2982  O   ALA B 195     -33.148  11.578  -2.527  1.00  0.00           O  
ATOM   2983  CB  ALA B 195     -32.041  14.497  -3.655  1.00  0.00           C  
ATOM   2984  N   TYR B 196     -32.450  11.515  -4.649  1.00  0.00           N  
ATOM   2985  CA  TYR B 196     -31.833  10.205  -4.516  1.00  0.00           C  
ATOM   2986  C   TYR B 196     -30.464  10.320  -3.838  1.00  0.00           C  
ATOM   2987  O   TYR B 196     -29.665  11.176  -4.199  1.00  0.00           O  
ATOM   2988  CB  TYR B 196     -31.695   9.534  -5.883  1.00  0.00           C  
ATOM   2989  CG  TYR B 196     -33.019   9.171  -6.523  1.00  0.00           C  
ATOM   2990  CD1 TYR B 196     -33.773   8.099  -6.017  1.00  0.00           C  
ATOM   2991  CD2 TYR B 196     -33.501   9.908  -7.625  1.00  0.00           C  
ATOM   2992  CE1 TYR B 196     -35.003   7.760  -6.591  1.00  0.00           C  
ATOM   2993  CE2 TYR B 196     -34.731   9.574  -8.206  1.00  0.00           C  
ATOM   2994  CZ  TYR B 196     -35.478   8.500  -7.690  1.00  0.00           C  
ATOM   2995  OH  TYR B 196     -36.682   8.164  -8.261  1.00  0.00           O  
ATOM   2996  N   LEU B 197     -30.156   9.417  -2.906  1.00  0.00           N  
ATOM   2997  CA  LEU B 197     -28.786   9.180  -2.469  1.00  0.00           C  
ATOM   2998  C   LEU B 197     -28.205   8.012  -3.263  1.00  0.00           C  
ATOM   2999  O   LEU B 197     -28.626   6.864  -3.101  1.00  0.00           O  
ATOM   3000  CB  LEU B 197     -28.723   8.939  -0.952  1.00  0.00           C  
ATOM   3001  CG  LEU B 197     -27.295   8.658  -0.443  1.00  0.00           C  
ATOM   3002  CD1 LEU B 197     -26.338   9.828  -0.676  1.00  0.00           C  
ATOM   3003  CD2 LEU B 197     -27.306   8.350   1.054  1.00  0.00           C  
ATOM   3004  N   PHE B 198     -27.237   8.316  -4.096  1.00  0.00           N  
ATOM   3005  CA  PHE B 198     -26.430   7.335  -4.811  1.00  0.00           C  
ATOM   3006  C   PHE B 198     -25.041   7.267  -4.168  1.00  0.00           C  
ATOM   3007  O   PHE B 198     -24.342   8.268  -4.100  1.00  0.00           O  
ATOM   3008  CB  PHE B 198     -26.379   7.722  -6.298  1.00  0.00           C  
ATOM   3009  CG  PHE B 198     -25.279   7.051  -7.095  1.00  0.00           C  
ATOM   3010  CD1 PHE B 198     -24.537   7.804  -8.040  1.00  0.00           C  
ATOM   3011  CD2 PHE B 198     -24.950   5.705  -6.889  1.00  0.00           C  
ATOM   3012  CE1 PHE B 198     -23.485   7.211  -8.741  1.00  0.00           C  
ATOM   3013  CE2 PHE B 198     -23.882   5.115  -7.584  1.00  0.00           C  
ATOM   3014  CZ  PHE B 198     -23.153   5.871  -8.506  1.00  0.00           C  
ATOM   3015  N   VAL B 199     -24.613   6.091  -3.720  1.00  0.00           N  
ATOM   3016  CA  VAL B 199     -23.277   5.894  -3.149  1.00  0.00           C  
ATOM   3017  C   VAL B 199     -22.430   5.017  -4.059  1.00  0.00           C  
ATOM   3018  O   VAL B 199     -22.794   3.884  -4.364  1.00  0.00           O  
ATOM   3019  CB  VAL B 199     -23.333   5.361  -1.712  1.00  0.00           C  
ATOM   3020  CG1 VAL B 199     -21.935   5.054  -1.162  1.00  0.00           C  
ATOM   3021  CG2 VAL B 199     -23.990   6.387  -0.781  1.00  0.00           C  
ATOM   3022  N   ASP B 200     -21.270   5.511  -4.457  1.00  0.00           N  
ATOM   3023  CA  ASP B 200     -20.221   4.717  -5.092  1.00  0.00           C  
ATOM   3024  C   ASP B 200     -19.184   4.306  -4.034  1.00  0.00           C  
ATOM   3025  O   ASP B 200     -18.331   5.089  -3.619  1.00  0.00           O  
ATOM   3026  CB  ASP B 200     -19.607   5.505  -6.257  1.00  0.00           C  
ATOM   3027  CG  ASP B 200     -18.522   4.740  -7.032  1.00  0.00           C  
ATOM   3028  OD1 ASP B 200     -18.033   3.680  -6.562  1.00  0.00           O  
ATOM   3029  OD2 ASP B 200     -18.145   5.224  -8.130  1.00  0.00           O  
ATOM   3030  N   MET B 201     -19.248   3.054  -3.593  1.00  0.00           N  
ATOM   3031  CA  MET B 201     -18.344   2.495  -2.580  1.00  0.00           C  
ATOM   3032  C   MET B 201     -17.156   1.726  -3.170  1.00  0.00           C  
ATOM   3033  O   MET B 201     -16.513   0.936  -2.474  1.00  0.00           O  
ATOM   3034  CB  MET B 201     -19.127   1.673  -1.544  1.00  0.00           C  
ATOM   3035  CG  MET B 201     -19.684   0.352  -2.086  1.00  0.00           C  
ATOM   3036  SD  MET B 201     -20.310  -0.743  -0.785  1.00  0.00           S  
ATOM   3037  CE  MET B 201     -20.786  -2.164  -1.788  1.00  0.00           C  
ATOM   3038  N   ALA B 202     -16.813   1.946  -4.438  1.00  0.00           N  
ATOM   3039  CA  ALA B 202     -15.816   1.144  -5.155  1.00  0.00           C  
ATOM   3040  C   ALA B 202     -14.483   0.984  -4.412  1.00  0.00           C  
ATOM   3041  O   ALA B 202     -13.906  -0.105  -4.394  1.00  0.00           O  
ATOM   3042  CB  ALA B 202     -15.592   1.789  -6.523  1.00  0.00           C  
ATOM   3043  N   HIS B 203     -13.988   2.050  -3.786  1.00  0.00           N  
ATOM   3044  CA  HIS B 203     -12.721   2.024  -3.062  1.00  0.00           C  
ATOM   3045  C   HIS B 203     -12.793   1.260  -1.740  1.00  0.00           C  
ATOM   3046  O   HIS B 203     -11.833   0.583  -1.380  1.00  0.00           O  
ATOM   3047  CB  HIS B 203     -12.220   3.459  -2.860  1.00  0.00           C  
ATOM   3048  CG  HIS B 203     -11.269   3.872  -3.956  1.00  0.00           C  
ATOM   3049  ND1 HIS B 203      -9.894   3.782  -3.898  1.00  0.00           N  
ATOM   3050  CD2 HIS B 203     -11.589   4.314  -5.206  1.00  0.00           C  
ATOM   3051  CE1 HIS B 203      -9.402   4.178  -5.078  1.00  0.00           C  
ATOM   3052  NE2 HIS B 203     -10.400   4.499  -5.913  1.00  0.00           N  
ATOM   3053  N   VAL B 204     -13.918   1.326  -1.038  1.00  0.00           N  
ATOM   3054  CA  VAL B 204     -14.069   0.779   0.323  1.00  0.00           C  
ATOM   3055  C   VAL B 204     -14.882  -0.510   0.382  1.00  0.00           C  
ATOM   3056  O   VAL B 204     -15.044  -1.078   1.455  1.00  0.00           O  
ATOM   3057  CB  VAL B 204     -14.620   1.828   1.303  1.00  0.00           C  
ATOM   3058  CG1 VAL B 204     -13.606   2.965   1.478  1.00  0.00           C  
ATOM   3059  CG2 VAL B 204     -15.972   2.410   0.848  1.00  0.00           C  
ATOM   3060  N   ALA B 205     -15.357  -1.034  -0.760  1.00  0.00           N  
ATOM   3061  CA  ALA B 205     -16.235  -2.207  -0.800  1.00  0.00           C  
ATOM   3062  C   ALA B 205     -15.669  -3.438  -0.068  1.00  0.00           C  
ATOM   3063  O   ALA B 205     -16.408  -4.123   0.636  1.00  0.00           O  
ATOM   3064  CB  ALA B 205     -16.524  -2.530  -2.267  1.00  0.00           C  
ATOM   3065  N   GLY B 206     -14.372  -3.704  -0.174  1.00  0.00           N  
ATOM   3066  CA  GLY B 206     -13.735  -4.796   0.556  1.00  0.00           C  
ATOM   3067  C   GLY B 206     -13.714  -4.582   2.072  1.00  0.00           C  
ATOM   3068  O   GLY B 206     -13.978  -5.504   2.830  1.00  0.00           O  
ATOM   3069  N   LEU B 207     -13.474  -3.329   2.510  1.00  0.00           N  
ATOM   3070  CA  LEU B 207     -13.528  -2.962   3.919  1.00  0.00           C  
ATOM   3071  C   LEU B 207     -14.966  -3.068   4.453  1.00  0.00           C  
ATOM   3072  O   LEU B 207     -15.180  -3.586   5.543  1.00  0.00           O  
ATOM   3073  CB  LEU B 207     -12.972  -1.542   4.132  1.00  0.00           C  
ATOM   3074  CG  LEU B 207     -11.444  -1.371   3.941  1.00  0.00           C  
ATOM   3075  CD1 LEU B 207     -11.042  -1.236   2.476  1.00  0.00           C  
ATOM   3076  CD2 LEU B 207     -10.969  -0.110   4.657  1.00  0.00           C  
ATOM   3077  N   VAL B 208     -15.951  -2.638   3.665  1.00  0.00           N  
ATOM   3078  CA  VAL B 208     -17.380  -2.792   3.990  1.00  0.00           C  
ATOM   3079  C   VAL B 208     -17.750  -4.267   4.132  1.00  0.00           C  
ATOM   3080  O   VAL B 208     -18.359  -4.648   5.128  1.00  0.00           O  
ATOM   3081  CB  VAL B 208     -18.257  -2.104   2.922  1.00  0.00           C  
ATOM   3082  CG1 VAL B 208     -19.749  -2.406   3.109  1.00  0.00           C  
ATOM   3083  CG2 VAL B 208     -18.090  -0.583   2.966  1.00  0.00           C  
ATOM   3084  N   ALA B 209     -17.330  -5.109   3.193  1.00  0.00           N  
ATOM   3085  CA  ALA B 209     -17.587  -6.545   3.228  1.00  0.00           C  
ATOM   3086  C   ALA B 209     -17.012  -7.229   4.483  1.00  0.00           C  
ATOM   3087  O   ALA B 209     -17.595  -8.163   5.022  1.00  0.00           O  
ATOM   3088  CB  ALA B 209     -17.002  -7.163   1.956  1.00  0.00           C  
ATOM   3089  N   ALA B 210     -15.878  -6.736   4.974  1.00  0.00           N  
ATOM   3090  CA  ALA B 210     -15.231  -7.229   6.186  1.00  0.00           C  
ATOM   3091  C   ALA B 210     -15.793  -6.625   7.489  1.00  0.00           C  
ATOM   3092  O   ALA B 210     -15.406  -7.060   8.577  1.00  0.00           O  
ATOM   3093  CB  ALA B 210     -13.737  -6.988   6.044  1.00  0.00           C  
ATOM   3094  N   GLY B 211     -16.668  -5.631   7.400  1.00  0.00           N  
ATOM   3095  CA  GLY B 211     -17.232  -4.929   8.555  1.00  0.00           C  
ATOM   3096  C   GLY B 211     -16.270  -3.950   9.231  1.00  0.00           C  
ATOM   3097  O   GLY B 211     -16.460  -3.621  10.401  1.00  0.00           O  
ATOM   3098  N   VAL B 212     -15.243  -3.476   8.524  1.00  0.00           N  
ATOM   3099  CA  VAL B 212     -14.252  -2.509   9.040  1.00  0.00           C  
ATOM   3100  C   VAL B 212     -14.467  -1.083   8.505  1.00  0.00           C  
ATOM   3101  O   VAL B 212     -13.720  -0.175   8.840  1.00  0.00           O  
ATOM   3102  CB  VAL B 212     -12.799  -2.979   8.811  1.00  0.00           C  
ATOM   3103  CG1 VAL B 212     -12.538  -4.308   9.523  1.00  0.00           C  
ATOM   3104  CG2 VAL B 212     -12.458  -3.153   7.337  1.00  0.00           C  
ATOM   3105  N   TYR B 213     -15.506  -0.879   7.695  1.00  0.00           N  
ATOM   3106  CA  TYR B 213     -15.963   0.426   7.224  1.00  0.00           C  
ATOM   3107  C   TYR B 213     -17.505   0.431   7.158  1.00  0.00           C  
ATOM   3108  O   TYR B 213     -18.090  -0.614   6.854  1.00  0.00           O  
ATOM   3109  CB  TYR B 213     -15.338   0.711   5.852  1.00  0.00           C  
ATOM   3110  CG  TYR B 213     -15.452   2.161   5.422  1.00  0.00           C  
ATOM   3111  CD1 TYR B 213     -16.591   2.628   4.741  1.00  0.00           C  
ATOM   3112  CD2 TYR B 213     -14.411   3.058   5.730  1.00  0.00           C  
ATOM   3113  CE1 TYR B 213     -16.689   3.982   4.360  1.00  0.00           C  
ATOM   3114  CE2 TYR B 213     -14.492   4.417   5.352  1.00  0.00           C  
ATOM   3115  CZ  TYR B 213     -15.638   4.867   4.668  1.00  0.00           C  
ATOM   3116  OH  TYR B 213     -15.729   6.185   4.303  1.00  0.00           O  
ATOM   3117  N   PRO B 214     -18.177   1.554   7.426  1.00  0.00           N  
ATOM   3118  CA  PRO B 214     -19.635   1.616   7.424  1.00  0.00           C  
ATOM   3119  C   PRO B 214     -20.254   1.210   6.083  1.00  0.00           C  
ATOM   3120  O   PRO B 214     -19.845   1.679   5.022  1.00  0.00           O  
ATOM   3121  CB  PRO B 214     -19.991   3.055   7.796  1.00  0.00           C  
ATOM   3122  CG  PRO B 214     -18.780   3.522   8.594  1.00  0.00           C  
ATOM   3123  CD  PRO B 214     -17.624   2.813   7.907  1.00  0.00           C  
ATOM   3124  N   ASN B 215     -21.279   0.362   6.129  1.00  0.00           N  
ATOM   3125  CA  ASN B 215     -21.978  -0.117   4.946  1.00  0.00           C  
ATOM   3126  C   ASN B 215     -23.009   0.931   4.459  1.00  0.00           C  
ATOM   3127  O   ASN B 215     -23.938   1.238   5.209  1.00  0.00           O  
ATOM   3128  CB  ASN B 215     -22.617  -1.472   5.274  1.00  0.00           C  
ATOM   3129  CG  ASN B 215     -23.254  -2.162   4.070  1.00  0.00           C  
ATOM   3130  OD1 ASN B 215     -23.373  -1.613   2.989  1.00  0.00           O  
ATOM   3131  ND2 ASN B 215     -23.668  -3.391   4.219  1.00  0.00           N  
ATOM   3132  N   PRO B 216     -22.910   1.444   3.214  1.00  0.00           N  
ATOM   3133  CA  PRO B 216     -23.883   2.402   2.685  1.00  0.00           C  
ATOM   3134  C   PRO B 216     -25.197   1.764   2.224  1.00  0.00           C  
ATOM   3135  O   PRO B 216     -26.191   2.475   2.063  1.00  0.00           O  
ATOM   3136  CB  PRO B 216     -23.156   3.088   1.526  1.00  0.00           C  
ATOM   3137  CG  PRO B 216     -22.238   1.989   0.992  1.00  0.00           C  
ATOM   3138  CD  PRO B 216     -21.831   1.237   2.257  1.00  0.00           C  
ATOM   3139  N   VAL B 217     -25.250   0.455   2.007  1.00  0.00           N  
ATOM   3140  CA  VAL B 217     -26.418  -0.247   1.437  1.00  0.00           C  
ATOM   3141  C   VAL B 217     -27.721  -0.019   2.226  1.00  0.00           C  
ATOM   3142  O   VAL B 217     -28.756   0.173   1.590  1.00  0.00           O  
ATOM   3143  CB  VAL B 217     -26.125  -1.752   1.254  1.00  0.00           C  
ATOM   3144  CG1 VAL B 217     -27.347  -2.548   0.800  1.00  0.00           C  
ATOM   3145  CG2 VAL B 217     -25.019  -1.968   0.217  1.00  0.00           C  
ATOM   3146  N   PRO B 218     -27.728   0.031   3.571  1.00  0.00           N  
ATOM   3147  CA  PRO B 218     -28.943   0.334   4.328  1.00  0.00           C  
ATOM   3148  C   PRO B 218     -29.431   1.783   4.223  1.00  0.00           C  
ATOM   3149  O   PRO B 218     -30.552   2.068   4.633  1.00  0.00           O  
ATOM   3150  CB  PRO B 218     -28.614  -0.016   5.787  1.00  0.00           C  
ATOM   3151  CG  PRO B 218     -27.411  -0.953   5.691  1.00  0.00           C  
ATOM   3152  CD  PRO B 218     -26.675  -0.395   4.472  1.00  0.00           C  
ATOM   3153  N   HIS B 219     -28.602   2.701   3.726  1.00  0.00           N  
ATOM   3154  CA  HIS B 219     -28.854   4.138   3.758  1.00  0.00           C  
ATOM   3155  C   HIS B 219     -29.087   4.746   2.372  1.00  0.00           C  
ATOM   3156  O   HIS B 219     -29.935   5.629   2.222  1.00  0.00           O  
ATOM   3157  CB  HIS B 219     -27.675   4.836   4.459  1.00  0.00           C  
ATOM   3158  CG  HIS B 219     -27.445   4.325   5.854  1.00  0.00           C  
ATOM   3159  ND1 HIS B 219     -28.248   4.557   6.952  1.00  0.00           N  
ATOM   3160  CD2 HIS B 219     -26.432   3.496   6.272  1.00  0.00           C  
ATOM   3161  CE1 HIS B 219     -27.723   3.895   7.999  1.00  0.00           C  
ATOM   3162  NE2 HIS B 219     -26.623   3.229   7.624  1.00  0.00           N  
ATOM   3163  N   ALA B 220     -28.385   4.273   1.353  1.00  0.00           N  
ATOM   3164  CA  ALA B 220     -28.528   4.775  -0.003  1.00  0.00           C  
ATOM   3165  C   ALA B 220     -29.762   4.193  -0.718  1.00  0.00           C  
ATOM   3166  O   ALA B 220     -30.195   3.077  -0.432  1.00  0.00           O  
ATOM   3167  CB  ALA B 220     -27.238   4.494  -0.767  1.00  0.00           C  
ATOM   3168  N   HIS B 221     -30.312   4.928  -1.680  1.00  0.00           N  
ATOM   3169  CA  HIS B 221     -31.324   4.388  -2.597  1.00  0.00           C  
ATOM   3170  C   HIS B 221     -30.713   3.361  -3.558  1.00  0.00           C  
ATOM   3171  O   HIS B 221     -31.350   2.365  -3.897  1.00  0.00           O  
ATOM   3172  CB  HIS B 221     -31.954   5.527  -3.394  1.00  0.00           C  
ATOM   3173  CG  HIS B 221     -32.728   6.497  -2.552  1.00  0.00           C  
ATOM   3174  ND1 HIS B 221     -32.244   7.648  -1.966  1.00  0.00           N  
ATOM   3175  CD2 HIS B 221     -34.068   6.441  -2.255  1.00  0.00           C  
ATOM   3176  CE1 HIS B 221     -33.266   8.265  -1.343  1.00  0.00           C  
ATOM   3177  NE2 HIS B 221     -34.388   7.573  -1.488  1.00  0.00           N  
ATOM   3178  N   VAL B 222     -29.481   3.611  -3.987  1.00  0.00           N  
ATOM   3179  CA  VAL B 222     -28.708   2.720  -4.858  1.00  0.00           C  
ATOM   3180  C   VAL B 222     -27.221   2.852  -4.537  1.00  0.00           C  
ATOM   3181  O   VAL B 222     -26.732   3.939  -4.231  1.00  0.00           O  
ATOM   3182  CB  VAL B 222     -29.030   3.000  -6.336  1.00  0.00           C  
ATOM   3183  CG1 VAL B 222     -28.653   4.419  -6.780  1.00  0.00           C  
ATOM   3184  CG2 VAL B 222     -28.366   1.985  -7.272  1.00  0.00           C  
ATOM   3185  N   VAL B 223     -26.525   1.736  -4.608  1.00  0.00           N  
ATOM   3186  CA  VAL B 223     -25.082   1.655  -4.371  1.00  0.00           C  
ATOM   3187  C   VAL B 223     -24.417   1.024  -5.588  1.00  0.00           C  
ATOM   3188  O   VAL B 223     -24.896   0.031  -6.120  1.00  0.00           O  
ATOM   3189  CB  VAL B 223     -24.768   0.867  -3.092  1.00  0.00           C  
ATOM   3190  CG1 VAL B 223     -23.258   0.760  -2.820  1.00  0.00           C  
ATOM   3191  CG2 VAL B 223     -25.409   1.514  -1.860  1.00  0.00           C  
ATOM   3192  N   THR B 224     -23.297   1.575  -6.006  1.00  0.00           N  
ATOM   3193  CA  THR B 224     -22.421   0.907  -6.966  1.00  0.00           C  
ATOM   3194  C   THR B 224     -21.068   0.595  -6.354  1.00  0.00           C  
ATOM   3195  O   THR B 224     -20.619   1.219  -5.396  1.00  0.00           O  
ATOM   3196  CB  THR B 224     -22.222   1.692  -8.271  1.00  0.00           C  
ATOM   3197  OG1 THR B 224     -21.596   2.917  -7.993  1.00  0.00           O  
ATOM   3198  CG2 THR B 224     -23.534   1.932  -8.996  1.00  0.00           C  
ATOM   3199  N   THR B 225     -20.401  -0.384  -6.938  1.00  0.00           N  
ATOM   3200  CA  THR B 225     -19.007  -0.660  -6.636  1.00  0.00           C  
ATOM   3201  C   THR B 225     -18.315  -1.298  -7.829  1.00  0.00           C  
ATOM   3202  O   THR B 225     -18.953  -1.829  -8.737  1.00  0.00           O  
ATOM   3203  CB  THR B 225     -18.871  -1.517  -5.368  1.00  0.00           C  
ATOM   3204  OG1 THR B 225     -17.506  -1.653  -5.062  1.00  0.00           O  
ATOM   3205  CG2 THR B 225     -19.461  -2.920  -5.485  1.00  0.00           C  
ATOM   3206  N   THR B 226     -16.999  -1.277  -7.808  1.00  0.00           N  
ATOM   3207  CA  THR B 226     -16.196  -2.200  -8.609  1.00  0.00           C  
ATOM   3208  C   THR B 226     -15.948  -3.490  -7.832  1.00  0.00           C  
ATOM   3209  O   THR B 226     -15.970  -3.507  -6.602  1.00  0.00           O  
ATOM   3210  CB  THR B 226     -14.869  -1.568  -9.035  1.00  0.00           C  
ATOM   3211  OG1 THR B 226     -14.164  -1.073  -7.922  1.00  0.00           O  
ATOM   3212  CG2 THR B 226     -15.113  -0.402  -9.993  1.00  0.00           C  
ATOM   3213  N   THR B 227     -15.692  -4.580  -8.557  1.00  0.00           N  
ATOM   3214  CA  THR B 227     -15.369  -5.872  -7.948  1.00  0.00           C  
ATOM   3215  C   THR B 227     -13.860  -6.113  -7.790  1.00  0.00           C  
ATOM   3216  O   THR B 227     -13.457  -7.042  -7.102  1.00  0.00           O  
ATOM   3217  CB  THR B 227     -16.013  -7.017  -8.735  1.00  0.00           C  
ATOM   3218  OG1 THR B 227     -15.771  -6.857 -10.110  1.00  0.00           O  
ATOM   3219  CG2 THR B 227     -17.529  -7.023  -8.551  1.00  0.00           C  
ATOM   3220  N   HIS B 228     -13.025  -5.266  -8.380  1.00  0.00           N  
ATOM   3221  CA  HIS B 228     -11.584  -5.182  -8.124  1.00  0.00           C  
ATOM   3222  C   HIS B 228     -11.300  -4.251  -6.931  1.00  0.00           C  
ATOM   3223  O   HIS B 228     -12.159  -4.102  -6.055  1.00  0.00           O  
ATOM   3224  CB  HIS B 228     -10.870  -4.771  -9.425  1.00  0.00           C  
ATOM   3225  CG  HIS B 228     -11.364  -3.503 -10.062  1.00  0.00           C  
ATOM   3226  ND1 HIS B 228     -12.499  -3.379 -10.837  1.00  0.00           N  
ATOM   3227  CD2 HIS B 228     -10.762  -2.269 -10.062  1.00  0.00           C  
ATOM   3228  CE1 HIS B 228     -12.570  -2.113 -11.296  1.00  0.00           C  
ATOM   3229  NE2 HIS B 228     -11.534  -1.411 -10.846  1.00  0.00           N  
ATOM   3230  N   LYS B 229     -10.138  -3.612  -6.859  1.00  0.00           N  
ATOM   3231  CA  LYS B 229      -9.716  -2.765  -5.731  1.00  0.00           C  
ATOM   3232  C   LYS B 229      -9.703  -3.563  -4.418  1.00  0.00           C  
ATOM   3233  O   LYS B 229      -9.184  -4.686  -4.379  1.00  0.00           O  
ATOM   3234  CB  LYS B 229     -10.535  -1.461  -5.643  1.00  0.00           C  
ATOM   3235  CG  LYS B 229     -10.671  -0.671  -6.946  1.00  0.00           C  
ATOM   3236  CD  LYS B 229     -11.321   0.700  -6.657  1.00  0.00           C  
ATOM   3237  CE  LYS B 229     -11.395   1.575  -7.906  1.00  0.00           C  
ATOM   3238  NZ  LYS B 229     -12.362   1.050  -8.906  1.00  0.00           N  
ATOM   3239  N   THR B 230     -10.290  -3.035  -3.364  1.00  0.00           N  
ATOM   3240  CA  THR B 230     -10.309  -3.690  -2.048  1.00  0.00           C  
ATOM   3241  C   THR B 230     -11.094  -5.006  -2.019  1.00  0.00           C  
ATOM   3242  O   THR B 230     -10.775  -5.861  -1.198  1.00  0.00           O  
ATOM   3243  CB  THR B 230     -10.849  -2.752  -0.964  1.00  0.00           C  
ATOM   3244  OG1 THR B 230     -12.073  -2.185  -1.372  1.00  0.00           O  
ATOM   3245  CG2 THR B 230      -9.891  -1.606  -0.679  1.00  0.00           C  
ATOM   3246  N   LEU B 231     -12.038  -5.243  -2.927  1.00  0.00           N  
ATOM   3247  CA  LEU B 231     -12.707  -6.541  -3.052  1.00  0.00           C  
ATOM   3248  C   LEU B 231     -11.809  -7.635  -3.637  1.00  0.00           C  
ATOM   3249  O   LEU B 231     -12.187  -8.801  -3.595  1.00  0.00           O  
ATOM   3250  CB  LEU B 231     -14.009  -6.421  -3.869  1.00  0.00           C  
ATOM   3251  CG  LEU B 231     -15.231  -5.974  -3.053  1.00  0.00           C  
ATOM   3252  CD1 LEU B 231     -16.428  -5.796  -3.999  1.00  0.00           C  
ATOM   3253  CD2 LEU B 231     -15.646  -7.002  -1.999  1.00  0.00           C  
ATOM   3254  N   ALA B 232     -10.664  -7.285  -4.206  1.00  0.00           N  
ATOM   3255  CA  ALA B 232      -9.670  -8.216  -4.750  1.00  0.00           C  
ATOM   3256  C   ALA B 232     -10.202  -9.182  -5.837  1.00  0.00           C  
ATOM   3257  O   ALA B 232      -9.601 -10.217  -6.105  1.00  0.00           O  
ATOM   3258  CB  ALA B 232      -8.980  -8.919  -3.581  1.00  0.00           C  
ATOM   3259  N   GLY B 233     -11.310  -8.838  -6.476  1.00  0.00           N  
ATOM   3260  CA  GLY B 233     -11.925  -9.613  -7.543  1.00  0.00           C  
ATOM   3261  C   GLY B 233     -11.504  -9.163  -8.950  1.00  0.00           C  
ATOM   3262  O   GLY B 233     -10.569  -8.375  -9.114  1.00  0.00           O  
ATOM   3263  N   PRO B 234     -12.218  -9.641  -9.995  1.00  0.00           N  
ATOM   3264  CA  PRO B 234     -11.957  -9.230 -11.369  1.00  0.00           C  
ATOM   3265  C   PRO B 234     -12.337  -7.765 -11.594  1.00  0.00           C  
ATOM   3266  O   PRO B 234     -13.147  -7.185 -10.866  1.00  0.00           O  
ATOM   3267  CB  PRO B 234     -12.819 -10.164 -12.224  1.00  0.00           C  
ATOM   3268  CG  PRO B 234     -14.028 -10.414 -11.325  1.00  0.00           C  
ATOM   3269  CD  PRO B 234     -13.410 -10.462  -9.929  1.00  0.00           C  
ATOM   3270  N   ARG B 235     -11.815  -7.164 -12.664  1.00  0.00           N  
ATOM   3271  CA  ARG B 235     -12.332  -5.879 -13.146  1.00  0.00           C  
ATOM   3272  C   ARG B 235     -13.796  -6.031 -13.559  1.00  0.00           C  
ATOM   3273  O   ARG B 235     -14.142  -6.882 -14.367  1.00  0.00           O  
ATOM   3274  CB  ARG B 235     -11.486  -5.336 -14.307  1.00  0.00           C  
ATOM   3275  CG  ARG B 235     -10.087  -4.913 -13.837  1.00  0.00           C  
ATOM   3276  CD  ARG B 235      -9.269  -4.326 -14.997  1.00  0.00           C  
ATOM   3277  NE  ARG B 235      -7.926  -3.904 -14.560  1.00  0.00           N  
ATOM   3278  CZ  ARG B 235      -7.495  -2.671 -14.326  1.00  0.00           C  
ATOM   3279  NH1 ARG B 235      -8.235  -1.625 -14.497  1.00  0.00           N  
ATOM   3280  NH2 ARG B 235      -6.270  -2.482 -13.909  1.00  0.00           N  
ATOM   3281  N   GLY B 236     -14.646  -5.174 -13.019  1.00  0.00           N  
ATOM   3282  CA  GLY B 236     -16.078  -5.197 -13.285  1.00  0.00           C  
ATOM   3283  C   GLY B 236     -16.854  -4.270 -12.363  1.00  0.00           C  
ATOM   3284  O   GLY B 236     -16.324  -3.786 -11.364  1.00  0.00           O  
ATOM   3285  N   GLY B 237     -18.105  -4.023 -12.705  1.00  0.00           N  
ATOM   3286  CA  GLY B 237     -19.042  -3.250 -11.907  1.00  0.00           C  
ATOM   3287  C   GLY B 237     -20.108  -4.118 -11.231  1.00  0.00           C  
ATOM   3288  O   GLY B 237     -20.359  -5.255 -11.636  1.00  0.00           O  
ATOM   3289  N   LEU B 238     -20.718  -3.558 -10.200  1.00  0.00           N  
ATOM   3290  CA  LEU B 238     -21.808  -4.150  -9.438  1.00  0.00           C  
ATOM   3291  C   LEU B 238     -22.765  -3.031  -9.010  1.00  0.00           C  
ATOM   3292  O   LEU B 238     -22.311  -1.966  -8.604  1.00  0.00           O  
ATOM   3293  CB  LEU B 238     -21.186  -4.891  -8.234  1.00  0.00           C  
ATOM   3294  CG  LEU B 238     -22.167  -5.539  -7.247  1.00  0.00           C  
ATOM   3295  CD1 LEU B 238     -22.945  -6.672  -7.893  1.00  0.00           C  
ATOM   3296  CD2 LEU B 238     -21.387  -6.127  -6.072  1.00  0.00           C  
ATOM   3297  N   ILE B 239     -24.053  -3.272  -9.102  1.00  0.00           N  
ATOM   3298  CA  ILE B 239     -25.090  -2.384  -8.563  1.00  0.00           C  
ATOM   3299  C   ILE B 239     -25.805  -3.131  -7.439  1.00  0.00           C  
ATOM   3300  O   ILE B 239     -26.146  -4.302  -7.607  1.00  0.00           O  
ATOM   3301  CB  ILE B 239     -26.084  -1.904  -9.637  1.00  0.00           C  
ATOM   3302  CG1 ILE B 239     -25.358  -1.342 -10.884  1.00  0.00           C  
ATOM   3303  CG2 ILE B 239     -27.045  -0.857  -9.042  1.00  0.00           C  
ATOM   3304  CD1 ILE B 239     -26.290  -0.922 -12.025  1.00  0.00           C  
ATOM   3305  N   LEU B 240     -26.030  -2.461  -6.324  1.00  0.00           N  
ATOM   3306  CA  LEU B 240     -26.697  -2.988  -5.137  1.00  0.00           C  
ATOM   3307  C   LEU B 240     -27.792  -2.020  -4.695  1.00  0.00           C  
ATOM   3308  O   LEU B 240     -27.647  -0.807  -4.839  1.00  0.00           O  
ATOM   3309  CB  LEU B 240     -25.675  -3.171  -4.007  1.00  0.00           C  
ATOM   3310  CG  LEU B 240     -24.537  -4.160  -4.300  1.00  0.00           C  
ATOM   3311  CD1 LEU B 240     -23.449  -4.022  -3.228  1.00  0.00           C  
ATOM   3312  CD2 LEU B 240     -25.033  -5.602  -4.301  1.00  0.00           C  
ATOM   3313  N   ALA B 241     -28.859  -2.541  -4.119  1.00  0.00           N  
ATOM   3314  CA  ALA B 241     -29.874  -1.733  -3.464  1.00  0.00           C  
ATOM   3315  C   ALA B 241     -30.562  -2.532  -2.346  1.00  0.00           C  
ATOM   3316  O   ALA B 241     -30.518  -3.758  -2.316  1.00  0.00           O  
ATOM   3317  CB  ALA B 241     -30.876  -1.223  -4.498  1.00  0.00           C  
ATOM   3318  N   LYS B 242     -31.226  -1.791  -1.441  1.00  0.00           N  
ATOM   3319  CA  LYS B 242     -32.028  -2.368  -0.359  1.00  0.00           C  
ATOM   3320  C   LYS B 242     -33.225  -1.479  -0.069  1.00  0.00           C  
ATOM   3321  O   LYS B 242     -33.076  -0.264   0.012  1.00  0.00           O  
ATOM   3322  CB  LYS B 242     -31.145  -2.548   0.877  1.00  0.00           C  
ATOM   3323  CG  LYS B 242     -31.889  -3.229   2.031  1.00  0.00           C  
ATOM   3324  CD  LYS B 242     -30.925  -3.516   3.175  1.00  0.00           C  
ATOM   3325  CE  LYS B 242     -31.630  -4.280   4.297  1.00  0.00           C  
ATOM   3326  NZ  LYS B 242     -30.641  -4.722   5.312  1.00  0.00           N  
ATOM   3327  N   GLY B 243     -34.381  -2.082   0.105  1.00  0.00           N  
ATOM   3328  CA  GLY B 243     -35.619  -1.378   0.430  1.00  0.00           C  
ATOM   3329  C   GLY B 243     -36.210  -0.564  -0.725  1.00  0.00           C  
ATOM   3330  O   GLY B 243     -37.098   0.260  -0.499  1.00  0.00           O  
ATOM   3331  N   GLY B 244     -35.722  -0.765  -1.945  1.00  0.00           N  
ATOM   3332  CA  GLY B 244     -36.245  -0.114  -3.139  1.00  0.00           C  
ATOM   3333  C   GLY B 244     -37.514  -0.783  -3.669  1.00  0.00           C  
ATOM   3334  O   GLY B 244     -37.822  -1.937  -3.359  1.00  0.00           O  
ATOM   3335  N   SER B 245     -38.260  -0.055  -4.504  1.00  0.00           N  
ATOM   3336  CA  SER B 245     -39.440  -0.599  -5.174  1.00  0.00           C  
ATOM   3337  C   SER B 245     -39.064  -1.530  -6.331  1.00  0.00           C  
ATOM   3338  O   SER B 245     -38.005  -1.412  -6.941  1.00  0.00           O  
ATOM   3339  CB  SER B 245     -40.350   0.542  -5.662  1.00  0.00           C  
ATOM   3340  OG  SER B 245     -39.732   1.267  -6.706  1.00  0.00           O  
ATOM   3341  N   GLU B 246     -39.990  -2.406  -6.719  1.00  0.00           N  
ATOM   3342  CA  GLU B 246     -39.826  -3.234  -7.915  1.00  0.00           C  
ATOM   3343  C   GLU B 246     -39.637  -2.380  -9.180  1.00  0.00           C  
ATOM   3344  O   GLU B 246     -38.907  -2.761 -10.091  1.00  0.00           O  
ATOM   3345  CB  GLU B 246     -41.057  -4.142  -8.056  1.00  0.00           C  
ATOM   3346  CG  GLU B 246     -40.798  -5.327  -8.997  1.00  0.00           C  
ATOM   3347  CD  GLU B 246     -42.078  -6.072  -9.406  1.00  0.00           C  
ATOM   3348  OE1 GLU B 246     -42.037  -6.709 -10.491  1.00  0.00           O  
ATOM   3349  OE2 GLU B 246     -43.103  -5.947  -8.731  1.00  0.00           O  
ATOM   3350  N   GLU B 247     -40.263  -1.187  -9.231  1.00  0.00           N  
ATOM   3351  CA  GLU B 247     -40.107  -0.244 -10.332  1.00  0.00           C  
ATOM   3352  C   GLU B 247     -38.668   0.288 -10.422  1.00  0.00           C  
ATOM   3353  O   GLU B 247     -38.088   0.294 -11.505  1.00  0.00           O  
ATOM   3354  CB  GLU B 247     -41.094   0.914 -10.162  1.00  0.00           C  
ATOM   3355  CG  GLU B 247     -41.186   1.757 -11.435  1.00  0.00           C  
ATOM   3356  CD  GLU B 247     -41.943   3.075 -11.233  1.00  0.00           C  
ATOM   3357  OE1 GLU B 247     -41.612   4.042 -11.971  1.00  0.00           O  
ATOM   3358  OE2 GLU B 247     -42.814   3.131 -10.335  1.00  0.00           O  
ATOM   3359  N   LEU B 248     -38.051   0.670  -9.292  1.00  0.00           N  
ATOM   3360  CA  LEU B 248     -36.661   1.097  -9.249  1.00  0.00           C  
ATOM   3361  C   LEU B 248     -35.732  -0.015  -9.754  1.00  0.00           C  
ATOM   3362  O   LEU B 248     -34.872   0.231 -10.602  1.00  0.00           O  
ATOM   3363  CB  LEU B 248     -36.300   1.515  -7.810  1.00  0.00           C  
ATOM   3364  CG  LEU B 248     -34.809   1.854  -7.607  1.00  0.00           C  
ATOM   3365  CD1 LEU B 248     -34.364   3.041  -8.460  1.00  0.00           C  
ATOM   3366  CD2 LEU B 248     -34.548   2.198  -6.141  1.00  0.00           C  
ATOM   3367  N   TYR B 249     -35.940  -1.246  -9.304  1.00  0.00           N  
ATOM   3368  CA  TYR B 249     -35.101  -2.374  -9.708  1.00  0.00           C  
ATOM   3369  C   TYR B 249     -35.266  -2.730 -11.186  1.00  0.00           C  
ATOM   3370  O   TYR B 249     -34.287  -3.052 -11.857  1.00  0.00           O  
ATOM   3371  CB  TYR B 249     -35.383  -3.570  -8.789  1.00  0.00           C  
ATOM   3372  CG  TYR B 249     -35.065  -3.364  -7.314  1.00  0.00           C  
ATOM   3373  CD1 TYR B 249     -34.325  -2.256  -6.866  1.00  0.00           C  
ATOM   3374  CD2 TYR B 249     -35.514  -4.306  -6.375  1.00  0.00           C  
ATOM   3375  CE1 TYR B 249     -34.031  -2.085  -5.507  1.00  0.00           C  
ATOM   3376  CE2 TYR B 249     -35.220  -4.144  -5.010  1.00  0.00           C  
ATOM   3377  CZ  TYR B 249     -34.477  -3.031  -4.581  1.00  0.00           C  
ATOM   3378  OH  TYR B 249     -34.176  -2.857  -3.257  1.00  0.00           O  
ATOM   3379  N   LYS B 250     -36.476  -2.582 -11.745  1.00  0.00           N  
ATOM   3380  CA  LYS B 250     -36.706  -2.694 -13.195  1.00  0.00           C  
ATOM   3381  C   LYS B 250     -35.981  -1.602 -13.965  1.00  0.00           C  
ATOM   3382  O   LYS B 250     -35.331  -1.921 -14.957  1.00  0.00           O  
ATOM   3383  CB  LYS B 250     -38.206  -2.669 -13.503  1.00  0.00           C  
ATOM   3384  CG  LYS B 250     -38.859  -4.021 -13.208  1.00  0.00           C  
ATOM   3385  CD  LYS B 250     -40.380  -3.931 -13.343  1.00  0.00           C  
ATOM   3386  CE  LYS B 250     -40.987  -5.302 -13.029  1.00  0.00           C  
ATOM   3387  NZ  LYS B 250     -42.424  -5.231 -12.689  1.00  0.00           N  
ATOM   3388  N   LYS B 251     -36.037  -0.340 -13.512  1.00  0.00           N  
ATOM   3389  CA  LYS B 251     -35.301   0.766 -14.136  1.00  0.00           C  
ATOM   3390  C   LYS B 251     -33.799   0.509 -14.148  1.00  0.00           C  
ATOM   3391  O   LYS B 251     -33.183   0.641 -15.203  1.00  0.00           O  
ATOM   3392  CB  LYS B 251     -35.608   2.103 -13.432  1.00  0.00           C  
ATOM   3393  CG  LYS B 251     -36.997   2.643 -13.790  1.00  0.00           C  
ATOM   3394  CD  LYS B 251     -37.288   3.943 -13.018  1.00  0.00           C  
ATOM   3395  CE  LYS B 251     -38.663   4.475 -13.406  1.00  0.00           C  
ATOM   3396  NZ  LYS B 251     -39.116   5.583 -12.547  1.00  0.00           N  
ATOM   3397  N   LEU B 252     -33.227   0.065 -13.041  1.00  0.00           N  
ATOM   3398  CA  LEU B 252     -31.798  -0.266 -12.950  1.00  0.00           C  
ATOM   3399  C   LEU B 252     -31.413  -1.419 -13.888  1.00  0.00           C  
ATOM   3400  O   LEU B 252     -30.438  -1.306 -14.635  1.00  0.00           O  
ATOM   3401  CB  LEU B 252     -31.437  -0.611 -11.498  1.00  0.00           C  
ATOM   3402  CG  LEU B 252     -31.495   0.574 -10.507  1.00  0.00           C  
ATOM   3403  CD1 LEU B 252     -31.331   0.057  -9.079  1.00  0.00           C  
ATOM   3404  CD2 LEU B 252     -30.401   1.604 -10.776  1.00  0.00           C  
ATOM   3405  N   ASN B 253     -32.195  -2.490 -13.929  1.00  0.00           N  
ATOM   3406  CA  ASN B 253     -31.956  -3.595 -14.846  1.00  0.00           C  
ATOM   3407  C   ASN B 253     -32.026  -3.149 -16.313  1.00  0.00           C  
ATOM   3408  O   ASN B 253     -31.132  -3.471 -17.085  1.00  0.00           O  
ATOM   3409  CB  ASN B 253     -32.948  -4.741 -14.559  1.00  0.00           C  
ATOM   3410  CG  ASN B 253     -32.560  -5.597 -13.375  1.00  0.00           C  
ATOM   3411  OD1 ASN B 253     -31.444  -5.618 -12.892  1.00  0.00           O  
ATOM   3412  ND2 ASN B 253     -33.484  -6.394 -12.877  1.00  0.00           N  
ATOM   3413  N   SER B 254     -33.024  -2.357 -16.678  1.00  0.00           N  
ATOM   3414  CA  SER B 254     -33.176  -1.835 -18.037  1.00  0.00           C  
ATOM   3415  C   SER B 254     -32.076  -0.842 -18.415  1.00  0.00           C  
ATOM   3416  O   SER B 254     -31.652  -0.821 -19.568  1.00  0.00           O  
ATOM   3417  CB  SER B 254     -34.539  -1.159 -18.202  1.00  0.00           C  
ATOM   3418  OG  SER B 254     -35.581  -2.105 -18.047  1.00  0.00           O  
ATOM   3419  N   ALA B 255     -31.579  -0.053 -17.471  1.00  0.00           N  
ATOM   3420  CA  ALA B 255     -30.481   0.881 -17.720  1.00  0.00           C  
ATOM   3421  C   ALA B 255     -29.152   0.161 -18.006  1.00  0.00           C  
ATOM   3422  O   ALA B 255     -28.377   0.614 -18.846  1.00  0.00           O  
ATOM   3423  CB  ALA B 255     -30.359   1.813 -16.519  1.00  0.00           C  
ATOM   3424  N   VAL B 256     -28.908  -0.976 -17.359  1.00  0.00           N  
ATOM   3425  CA  VAL B 256     -27.763  -1.835 -17.687  1.00  0.00           C  
ATOM   3426  C   VAL B 256     -27.981  -2.503 -19.044  1.00  0.00           C  
ATOM   3427  O   VAL B 256     -27.146  -2.360 -19.937  1.00  0.00           O  
ATOM   3428  CB  VAL B 256     -27.491  -2.873 -16.592  1.00  0.00           C  
ATOM   3429  CG1 VAL B 256     -26.344  -3.815 -16.971  1.00  0.00           C  
ATOM   3430  CG2 VAL B 256     -27.092  -2.185 -15.284  1.00  0.00           C  
ATOM   3431  N   PHE B 257     -29.098  -3.195 -19.231  1.00  0.00           N  
ATOM   3432  CA  PHE B 257     -29.463  -3.843 -20.485  1.00  0.00           C  
ATOM   3433  C   PHE B 257     -30.972  -3.743 -20.744  1.00  0.00           C  
ATOM   3434  O   PHE B 257     -31.760  -4.168 -19.897  1.00  0.00           O  
ATOM   3435  CB  PHE B 257     -29.019  -5.304 -20.477  1.00  0.00           C  
ATOM   3436  CG  PHE B 257     -29.457  -6.052 -21.723  1.00  0.00           C  
ATOM   3437  CD1 PHE B 257     -30.692  -6.717 -21.747  1.00  0.00           C  
ATOM   3438  CD2 PHE B 257     -28.682  -5.982 -22.899  1.00  0.00           C  
ATOM   3439  CE1 PHE B 257     -31.163  -7.288 -22.946  1.00  0.00           C  
ATOM   3440  CE2 PHE B 257     -29.149  -6.559 -24.093  1.00  0.00           C  
ATOM   3441  CZ  PHE B 257     -30.394  -7.205 -24.113  1.00  0.00           C  
ATOM   3442  N   PRO B 258     -31.397  -3.208 -21.896  1.00  0.00           N  
ATOM   3443  CA  PRO B 258     -30.585  -2.846 -23.070  1.00  0.00           C  
ATOM   3444  C   PRO B 258     -30.069  -1.400 -23.088  1.00  0.00           C  
ATOM   3445  O   PRO B 258     -29.610  -0.937 -24.128  1.00  0.00           O  
ATOM   3446  CB  PRO B 258     -31.516  -3.143 -24.249  1.00  0.00           C  
ATOM   3447  CG  PRO B 258     -32.891  -2.743 -23.695  1.00  0.00           C  
ATOM   3448  CD  PRO B 258     -32.808  -3.176 -22.234  1.00  0.00           C  
ATOM   3449  N   GLY B 259     -30.155  -0.663 -21.992  1.00  0.00           N  
ATOM   3450  CA  GLY B 259     -29.905   0.778 -21.963  1.00  0.00           C  
ATOM   3451  C   GLY B 259     -28.472   1.198 -22.304  1.00  0.00           C  
ATOM   3452  O   GLY B 259     -28.262   2.058 -23.159  1.00  0.00           O  
ATOM   3453  N   GLY B 260     -27.485   0.608 -21.646  1.00  0.00           N  
ATOM   3454  CA  GLY B 260     -26.081   1.014 -21.770  1.00  0.00           C  
ATOM   3455  C   GLY B 260     -25.105  -0.083 -22.194  1.00  0.00           C  
ATOM   3456  O   GLY B 260     -23.933   0.216 -22.475  1.00  0.00           O  
ATOM   3457  N   GLN B 261     -25.542  -1.338 -22.239  1.00  0.00           N  
ATOM   3458  CA  GLN B 261     -24.715  -2.487 -22.597  1.00  0.00           C  
ATOM   3459  C   GLN B 261     -25.482  -3.463 -23.512  1.00  0.00           C  
ATOM   3460  O   GLN B 261     -26.711  -3.477 -23.539  1.00  0.00           O  
ATOM   3461  CB  GLN B 261     -24.231  -3.227 -21.332  1.00  0.00           C  
ATOM   3462  CG  GLN B 261     -23.386  -2.363 -20.381  1.00  0.00           C  
ATOM   3463  CD  GLN B 261     -22.846  -3.124 -19.158  1.00  0.00           C  
ATOM   3464  OE1 GLN B 261     -22.121  -2.575 -18.344  1.00  0.00           O  
ATOM   3465  NE2 GLN B 261     -23.142  -4.393 -18.977  1.00  0.00           N  
ATOM   3466  N   GLY B 262     -24.721  -4.303 -24.205  1.00  0.00           N  
ATOM   3467  CA  GLY B 262     -25.233  -5.512 -24.844  1.00  0.00           C  
ATOM   3468  C   GLY B 262     -25.072  -6.742 -23.938  1.00  0.00           C  
ATOM   3469  O   GLY B 262     -25.370  -6.703 -22.747  1.00  0.00           O  
ATOM   3470  N   GLY B 263     -24.566  -7.841 -24.510  1.00  0.00           N  
ATOM   3471  CA  GLY B 263     -24.354  -9.086 -23.773  1.00  0.00           C  
ATOM   3472  C   GLY B 263     -23.329  -8.957 -22.637  1.00  0.00           C  
ATOM   3473  O   GLY B 263     -22.288  -8.321 -22.808  1.00  0.00           O  
ATOM   3474  N   PRO B 264     -23.595  -9.592 -21.477  1.00  0.00           N  
ATOM   3475  CA  PRO B 264     -22.671  -9.556 -20.349  1.00  0.00           C  
ATOM   3476  C   PRO B 264     -21.454 -10.465 -20.561  1.00  0.00           C  
ATOM   3477  O   PRO B 264     -21.473 -11.434 -21.315  1.00  0.00           O  
ATOM   3478  CB  PRO B 264     -23.510  -9.986 -19.146  1.00  0.00           C  
ATOM   3479  CG  PRO B 264     -24.512 -10.962 -19.765  1.00  0.00           C  
ATOM   3480  CD  PRO B 264     -24.780 -10.360 -21.141  1.00  0.00           C  
ATOM   3481  N   LEU B 265     -20.382 -10.191 -19.830  1.00  0.00           N  
ATOM   3482  CA  LEU B 265     -19.153 -10.980 -19.851  1.00  0.00           C  
ATOM   3483  C   LEU B 265     -19.241 -12.137 -18.852  1.00  0.00           C  
ATOM   3484  O   LEU B 265     -18.790 -12.026 -17.707  1.00  0.00           O  
ATOM   3485  CB  LEU B 265     -17.948 -10.054 -19.578  1.00  0.00           C  
ATOM   3486  CG  LEU B 265     -17.763  -8.898 -20.576  1.00  0.00           C  
ATOM   3487  CD1 LEU B 265     -16.574  -8.039 -20.137  1.00  0.00           C  
ATOM   3488  CD2 LEU B 265     -17.502  -9.391 -21.997  1.00  0.00           C  
ATOM   3489  N   MET B 266     -19.827 -13.268 -19.264  1.00  0.00           N  
ATOM   3490  CA  MET B 266     -20.128 -14.390 -18.362  1.00  0.00           C  
ATOM   3491  C   MET B 266     -18.896 -14.977 -17.656  1.00  0.00           C  
ATOM   3492  O   MET B 266     -18.984 -15.399 -16.505  1.00  0.00           O  
ATOM   3493  CB  MET B 266     -20.867 -15.498 -19.123  1.00  0.00           C  
ATOM   3494  CG  MET B 266     -22.250 -15.065 -19.637  1.00  0.00           C  
ATOM   3495  SD  MET B 266     -23.342 -14.251 -18.430  1.00  0.00           S  
ATOM   3496  CE  MET B 266     -23.339 -15.415 -17.058  1.00  0.00           C  
ATOM   3497  N   HIS B 267     -17.727 -14.967 -18.304  1.00  0.00           N  
ATOM   3498  CA  HIS B 267     -16.461 -15.385 -17.701  1.00  0.00           C  
ATOM   3499  C   HIS B 267     -16.007 -14.435 -16.582  1.00  0.00           C  
ATOM   3500  O   HIS B 267     -15.534 -14.880 -15.533  1.00  0.00           O  
ATOM   3501  CB  HIS B 267     -15.403 -15.497 -18.810  1.00  0.00           C  
ATOM   3502  CG  HIS B 267     -15.173 -14.239 -19.598  1.00  0.00           C  
ATOM   3503  ND1 HIS B 267     -16.030 -13.668 -20.515  1.00  0.00           N  
ATOM   3504  CD2 HIS B 267     -14.065 -13.426 -19.544  1.00  0.00           C  
ATOM   3505  CE1 HIS B 267     -15.456 -12.563 -21.006  1.00  0.00           C  
ATOM   3506  NE2 HIS B 267     -14.265 -12.384 -20.430  1.00  0.00           N  
ATOM   3507  N   VAL B 268     -16.248 -13.129 -16.738  1.00  0.00           N  
ATOM   3508  CA  VAL B 268     -15.985 -12.141 -15.687  1.00  0.00           C  
ATOM   3509  C   VAL B 268     -17.008 -12.273 -14.553  1.00  0.00           C  
ATOM   3510  O   VAL B 268     -16.631 -12.177 -13.389  1.00  0.00           O  
ATOM   3511  CB  VAL B 268     -15.968 -10.702 -16.251  1.00  0.00           C  
ATOM   3512  CG1 VAL B 268     -15.613  -9.674 -15.172  1.00  0.00           C  
ATOM   3513  CG2 VAL B 268     -14.948 -10.557 -17.384  1.00  0.00           C  
ATOM   3514  N   ILE B 269     -18.269 -12.540 -14.871  1.00  0.00           N  
ATOM   3515  CA  ILE B 269     -19.306 -12.796 -13.857  1.00  0.00           C  
ATOM   3516  C   ILE B 269     -18.984 -14.044 -13.028  1.00  0.00           C  
ATOM   3517  O   ILE B 269     -19.145 -14.017 -11.813  1.00  0.00           O  
ATOM   3518  CB  ILE B 269     -20.708 -12.859 -14.520  1.00  0.00           C  
ATOM   3519  CG1 ILE B 269     -21.096 -11.458 -15.036  1.00  0.00           C  
ATOM   3520  CG2 ILE B 269     -21.772 -13.382 -13.530  1.00  0.00           C  
ATOM   3521  CD1 ILE B 269     -22.375 -11.424 -15.887  1.00  0.00           C  
ATOM   3522  N   ALA B 270     -18.434 -15.089 -13.639  1.00  0.00           N  
ATOM   3523  CA  ALA B 270     -17.925 -16.247 -12.898  1.00  0.00           C  
ATOM   3524  C   ALA B 270     -16.763 -15.843 -11.959  1.00  0.00           C  
ATOM   3525  O   ALA B 270     -16.741 -16.250 -10.796  1.00  0.00           O  
ATOM   3526  CB  ALA B 270     -17.495 -17.324 -13.896  1.00  0.00           C  
ATOM   3527  N   GLY B 271     -15.869 -14.983 -12.431  1.00  0.00           N  
ATOM   3528  CA  GLY B 271     -14.818 -14.389 -11.604  1.00  0.00           C  
ATOM   3529  C   GLY B 271     -15.378 -13.573 -10.432  1.00  0.00           C  
ATOM   3530  O   GLY B 271     -14.920 -13.728  -9.304  1.00  0.00           O  
ATOM   3531  N   LYS B 272     -16.434 -12.777 -10.660  1.00  0.00           N  
ATOM   3532  CA  LYS B 272     -17.156 -12.065  -9.588  1.00  0.00           C  
ATOM   3533  C   LYS B 272     -17.739 -13.047  -8.567  1.00  0.00           C  
ATOM   3534  O   LYS B 272     -17.537 -12.864  -7.376  1.00  0.00           O  
ATOM   3535  CB  LYS B 272     -18.276 -11.170 -10.151  1.00  0.00           C  
ATOM   3536  CG  LYS B 272     -17.763 -10.004 -11.013  1.00  0.00           C  
ATOM   3537  CD  LYS B 272     -18.938  -9.211 -11.620  1.00  0.00           C  
ATOM   3538  CE  LYS B 272     -18.414  -8.146 -12.586  1.00  0.00           C  
ATOM   3539  NZ  LYS B 272     -19.512  -7.349 -13.191  1.00  0.00           N  
ATOM   3540  N   ALA B 273     -18.406 -14.107  -9.030  1.00  0.00           N  
ATOM   3541  CA  ALA B 273     -19.031 -15.087  -8.163  1.00  0.00           C  
ATOM   3542  C   ALA B 273     -18.020 -15.758  -7.213  1.00  0.00           C  
ATOM   3543  O   ALA B 273     -18.295 -15.893  -6.016  1.00  0.00           O  
ATOM   3544  CB  ALA B 273     -19.752 -16.133  -9.028  1.00  0.00           C  
ATOM   3545  N   VAL B 274     -16.848 -16.149  -7.717  1.00  0.00           N  
ATOM   3546  CA  VAL B 274     -15.820 -16.758  -6.864  1.00  0.00           C  
ATOM   3547  C   VAL B 274     -15.150 -15.727  -5.951  1.00  0.00           C  
ATOM   3548  O   VAL B 274     -14.960 -16.020  -4.771  1.00  0.00           O  
ATOM   3549  CB  VAL B 274     -14.816 -17.601  -7.683  1.00  0.00           C  
ATOM   3550  CG1 VAL B 274     -13.888 -16.795  -8.580  1.00  0.00           C  
ATOM   3551  CG2 VAL B 274     -13.961 -18.476  -6.757  1.00  0.00           C  
ATOM   3552  N   ALA B 275     -14.899 -14.505  -6.410  1.00  0.00           N  
ATOM   3553  CA  ALA B 275     -14.337 -13.442  -5.577  1.00  0.00           C  
ATOM   3554  C   ALA B 275     -15.272 -13.032  -4.428  1.00  0.00           C  
ATOM   3555  O   ALA B 275     -14.823 -12.815  -3.307  1.00  0.00           O  
ATOM   3556  CB  ALA B 275     -14.013 -12.243  -6.461  1.00  0.00           C  
ATOM   3557  N   LEU B 276     -16.583 -12.963  -4.679  1.00  0.00           N  
ATOM   3558  CA  LEU B 276     -17.580 -12.674  -3.641  1.00  0.00           C  
ATOM   3559  C   LEU B 276     -17.648 -13.800  -2.596  1.00  0.00           C  
ATOM   3560  O   LEU B 276     -17.863 -13.510  -1.428  1.00  0.00           O  
ATOM   3561  CB  LEU B 276     -18.952 -12.444  -4.294  1.00  0.00           C  
ATOM   3562  CG  LEU B 276     -19.050 -11.158  -5.131  1.00  0.00           C  
ATOM   3563  CD1 LEU B 276     -20.306 -11.208  -6.001  1.00  0.00           C  
ATOM   3564  CD2 LEU B 276     -19.118  -9.895  -4.263  1.00  0.00           C  
ATOM   3565  N   LYS B 277     -17.434 -15.050  -2.996  1.00  0.00           N  
ATOM   3566  CA  LYS B 277     -17.297 -16.164  -2.053  1.00  0.00           C  
ATOM   3567  C   LYS B 277     -16.011 -16.050  -1.231  1.00  0.00           C  
ATOM   3568  O   LYS B 277     -16.059 -16.249  -0.024  1.00  0.00           O  
ATOM   3569  CB  LYS B 277     -17.399 -17.512  -2.785  1.00  0.00           C  
ATOM   3570  CG  LYS B 277     -17.245 -18.692  -1.817  1.00  0.00           C  
ATOM   3571  CD  LYS B 277     -17.474 -20.044  -2.509  1.00  0.00           C  
ATOM   3572  CE  LYS B 277     -17.094 -21.203  -1.581  1.00  0.00           C  
ATOM   3573  NZ  LYS B 277     -17.834 -21.214  -0.299  1.00  0.00           N  
ATOM   3574  N   GLU B 278     -14.892 -15.702  -1.856  1.00  0.00           N  
ATOM   3575  CA  GLU B 278     -13.628 -15.466  -1.143  1.00  0.00           C  
ATOM   3576  C   GLU B 278     -13.759 -14.322  -0.123  1.00  0.00           C  
ATOM   3577  O   GLU B 278     -13.209 -14.403   0.970  1.00  0.00           O  
ATOM   3578  CB  GLU B 278     -12.510 -15.147  -2.151  1.00  0.00           C  
ATOM   3579  CG  GLU B 278     -12.091 -16.380  -2.978  1.00  0.00           C  
ATOM   3580  CD  GLU B 278     -11.086 -16.077  -4.098  1.00  0.00           C  
ATOM   3581  OE1 GLU B 278     -10.488 -17.052  -4.628  1.00  0.00           O  
ATOM   3582  OE2 GLU B 278     -10.875 -14.900  -4.469  1.00  0.00           O  
ATOM   3583  N   ALA B 279     -14.545 -13.283  -0.438  1.00  0.00           N  
ATOM   3584  CA  ALA B 279     -14.800 -12.167   0.459  1.00  0.00           C  
ATOM   3585  C   ALA B 279     -15.668 -12.516   1.689  1.00  0.00           C  
ATOM   3586  O   ALA B 279     -15.758 -11.711   2.620  1.00  0.00           O  
ATOM   3587  CB  ALA B 279     -15.410 -11.029  -0.369  1.00  0.00           C  
ATOM   3588  N   MET B 280     -16.310 -13.689   1.718  1.00  0.00           N  
ATOM   3589  CA  MET B 280     -17.057 -14.197   2.876  1.00  0.00           C  
ATOM   3590  C   MET B 280     -16.174 -14.955   3.869  1.00  0.00           C  
ATOM   3591  O   MET B 280     -16.609 -15.208   4.997  1.00  0.00           O  
ATOM   3592  CB  MET B 280     -18.200 -15.105   2.397  1.00  0.00           C  
ATOM   3593  CG  MET B 280     -19.262 -14.356   1.599  1.00  0.00           C  
ATOM   3594  SD  MET B 280     -20.436 -15.448   0.759  1.00  0.00           S  
ATOM   3595  CE  MET B 280     -21.532 -14.202   0.057  1.00  0.00           C  
ATOM   3596  N   GLU B 281     -14.961 -15.326   3.480  1.00  0.00           N  
ATOM   3597  CA  GLU B 281     -14.074 -16.120   4.328  1.00  0.00           C  
ATOM   3598  C   GLU B 281     -13.536 -15.298   5.518  1.00  0.00           C  
ATOM   3599  O   GLU B 281     -13.283 -14.095   5.385  1.00  0.00           O  
ATOM   3600  CB  GLU B 281     -12.921 -16.724   3.502  1.00  0.00           C  
ATOM   3601  CG  GLU B 281     -13.343 -17.620   2.311  1.00  0.00           C  
ATOM   3602  CD  GLU B 281     -14.142 -18.885   2.664  1.00  0.00           C  
ATOM   3603  OE1 GLU B 281     -14.766 -19.453   1.732  1.00  0.00           O  
ATOM   3604  OE2 GLU B 281     -14.145 -19.297   3.833  1.00  0.00           O  
ATOM   3605  N   PRO B 282     -13.309 -15.914   6.687  1.00  0.00           N  
ATOM   3606  CA  PRO B 282     -12.739 -15.225   7.856  1.00  0.00           C  
ATOM   3607  C   PRO B 282     -11.374 -14.580   7.582  1.00  0.00           C  
ATOM   3608  O   PRO B 282     -11.077 -13.502   8.102  1.00  0.00           O  
ATOM   3609  CB  PRO B 282     -12.627 -16.307   8.938  1.00  0.00           C  
ATOM   3610  CG  PRO B 282     -13.685 -17.330   8.545  1.00  0.00           C  
ATOM   3611  CD  PRO B 282     -13.661 -17.283   7.022  1.00  0.00           C  
ATOM   3612  N   GLU B 283     -10.570 -15.205   6.738  1.00  0.00           N  
ATOM   3613  CA  GLU B 283      -9.265 -14.709   6.311  1.00  0.00           C  
ATOM   3614  C   GLU B 283      -9.386 -13.375   5.568  1.00  0.00           C  
ATOM   3615  O   GLU B 283      -8.538 -12.501   5.726  1.00  0.00           O  
ATOM   3616  CB  GLU B 283      -8.562 -15.735   5.400  1.00  0.00           C  
ATOM   3617  CG  GLU B 283      -8.218 -17.078   6.071  1.00  0.00           C  
ATOM   3618  CD  GLU B 283      -9.408 -18.028   6.262  1.00  0.00           C  
ATOM   3619  OE1 GLU B 283      -9.237 -19.001   7.027  1.00  0.00           O  
ATOM   3620  OE2 GLU B 283     -10.491 -17.751   5.698  1.00  0.00           O  
ATOM   3621  N   PHE B 284     -10.474 -13.166   4.818  1.00  0.00           N  
ATOM   3622  CA  PHE B 284     -10.725 -11.904   4.139  1.00  0.00           C  
ATOM   3623  C   PHE B 284     -11.021 -10.764   5.122  1.00  0.00           C  
ATOM   3624  O   PHE B 284     -10.549  -9.646   4.931  1.00  0.00           O  
ATOM   3625  CB  PHE B 284     -11.860 -12.069   3.130  1.00  0.00           C  
ATOM   3626  CG  PHE B 284     -11.990 -10.885   2.192  1.00  0.00           C  
ATOM   3627  CD1 PHE B 284     -12.927  -9.864   2.450  1.00  0.00           C  
ATOM   3628  CD2 PHE B 284     -11.171 -10.802   1.054  1.00  0.00           C  
ATOM   3629  CE1 PHE B 284     -13.050  -8.790   1.565  1.00  0.00           C  
ATOM   3630  CE2 PHE B 284     -11.298  -9.726   0.161  1.00  0.00           C  
ATOM   3631  CZ  PHE B 284     -12.244  -8.716   0.411  1.00  0.00           C  
ATOM   3632  N   LYS B 285     -11.732 -11.047   6.218  1.00  0.00           N  
ATOM   3633  CA  LYS B 285     -11.942 -10.065   7.293  1.00  0.00           C  
ATOM   3634  C   LYS B 285     -10.628  -9.680   7.955  1.00  0.00           C  
ATOM   3635  O   LYS B 285     -10.345  -8.494   8.122  1.00  0.00           O  
ATOM   3636  CB  LYS B 285     -12.936 -10.596   8.342  1.00  0.00           C  
ATOM   3637  CG  LYS B 285     -14.331 -10.813   7.752  1.00  0.00           C  
ATOM   3638  CD  LYS B 285     -15.329 -11.241   8.835  1.00  0.00           C  
ATOM   3639  CE  LYS B 285     -16.695 -11.419   8.199  1.00  0.00           C  
ATOM   3640  NZ  LYS B 285     -17.724 -11.840   9.186  1.00  0.00           N  
ATOM   3641  N   THR B 286      -9.797 -10.667   8.273  1.00  0.00           N  
ATOM   3642  CA  THR B 286      -8.464 -10.437   8.847  1.00  0.00           C  
ATOM   3643  C   THR B 286      -7.577  -9.638   7.895  1.00  0.00           C  
ATOM   3644  O   THR B 286      -6.917  -8.690   8.318  1.00  0.00           O  
ATOM   3645  CB  THR B 286      -7.795 -11.776   9.199  1.00  0.00           C  
ATOM   3646  OG1 THR B 286      -8.650 -12.521  10.037  1.00  0.00           O  
ATOM   3647  CG2 THR B 286      -6.485 -11.583   9.956  1.00  0.00           C  
ATOM   3648  N   TYR B 287      -7.614  -9.952   6.595  1.00  0.00           N  
ATOM   3649  CA  TYR B 287      -6.937  -9.200   5.554  1.00  0.00           C  
ATOM   3650  C   TYR B 287      -7.351  -7.723   5.545  1.00  0.00           C  
ATOM   3651  O   TYR B 287      -6.490  -6.854   5.608  1.00  0.00           O  
ATOM   3652  CB  TYR B 287      -7.189  -9.872   4.194  1.00  0.00           C  
ATOM   3653  CG  TYR B 287      -6.888  -8.984   3.004  1.00  0.00           C  
ATOM   3654  CD1 TYR B 287      -7.926  -8.511   2.170  1.00  0.00           C  
ATOM   3655  CD2 TYR B 287      -5.572  -8.569   2.765  1.00  0.00           C  
ATOM   3656  CE1 TYR B 287      -7.658  -7.627   1.116  1.00  0.00           C  
ATOM   3657  CE2 TYR B 287      -5.292  -7.676   1.711  1.00  0.00           C  
ATOM   3658  CZ  TYR B 287      -6.331  -7.202   0.892  1.00  0.00           C  
ATOM   3659  OH  TYR B 287      -6.060  -6.326  -0.114  1.00  0.00           O  
ATOM   3660  N   GLN B 288      -8.640  -7.407   5.533  1.00  0.00           N  
ATOM   3661  CA  GLN B 288      -9.097  -6.010   5.508  1.00  0.00           C  
ATOM   3662  C   GLN B 288      -8.771  -5.253   6.805  1.00  0.00           C  
ATOM   3663  O   GLN B 288      -8.443  -4.074   6.758  1.00  0.00           O  
ATOM   3664  CB  GLN B 288     -10.601  -5.938   5.214  1.00  0.00           C  
ATOM   3665  CG  GLN B 288     -11.006  -6.480   3.834  1.00  0.00           C  
ATOM   3666  CD  GLN B 288     -10.476  -5.697   2.638  1.00  0.00           C  
ATOM   3667  OE1 GLN B 288      -9.972  -4.605   2.722  1.00  0.00           O  
ATOM   3668  NE2 GLN B 288     -10.617  -6.247   1.452  1.00  0.00           N  
ATOM   3669  N   GLN B 289      -8.807  -5.920   7.946  1.00  0.00           N  
ATOM   3670  CA  GLN B 289      -8.326  -5.349   9.198  1.00  0.00           C  
ATOM   3671  C   GLN B 289      -6.840  -4.988   9.104  1.00  0.00           C  
ATOM   3672  O   GLN B 289      -6.446  -3.895   9.519  1.00  0.00           O  
ATOM   3673  CB  GLN B 289      -8.554  -6.345  10.353  1.00  0.00           C  
ATOM   3674  CG  GLN B 289     -10.034  -6.478  10.734  1.00  0.00           C  
ATOM   3675  CD  GLN B 289     -10.295  -7.641  11.701  1.00  0.00           C  
ATOM   3676  OE1 GLN B 289      -9.425  -8.411  12.059  1.00  0.00           O  
ATOM   3677  NE2 GLN B 289     -11.506  -7.803  12.147  1.00  0.00           N  
ATOM   3678  N   GLN B 290      -6.036  -5.866   8.508  1.00  0.00           N  
ATOM   3679  CA  GLN B 290      -4.609  -5.603   8.297  1.00  0.00           C  
ATOM   3680  C   GLN B 290      -4.369  -4.471   7.291  1.00  0.00           C  
ATOM   3681  O   GLN B 290      -3.478  -3.654   7.507  1.00  0.00           O  
ATOM   3682  CB  GLN B 290      -3.916  -6.913   7.872  1.00  0.00           C  
ATOM   3683  CG  GLN B 290      -2.394  -6.818   7.984  1.00  0.00           C  
ATOM   3684  CD  GLN B 290      -1.938  -6.629   9.426  1.00  0.00           C  
ATOM   3685  OE1 GLN B 290      -2.284  -7.395  10.313  1.00  0.00           O  
ATOM   3686  NE2 GLN B 290      -1.206  -5.573   9.707  1.00  0.00           N  
ATOM   3687  N   VAL B 291      -5.184  -4.356   6.245  1.00  0.00           N  
ATOM   3688  CA  VAL B 291      -5.147  -3.238   5.288  1.00  0.00           C  
ATOM   3689  C   VAL B 291      -5.280  -1.897   6.013  1.00  0.00           C  
ATOM   3690  O   VAL B 291      -4.474  -0.989   5.787  1.00  0.00           O  
ATOM   3691  CB  VAL B 291      -6.250  -3.389   4.218  1.00  0.00           C  
ATOM   3692  CG1 VAL B 291      -6.454  -2.126   3.364  1.00  0.00           C  
ATOM   3693  CG2 VAL B 291      -5.930  -4.525   3.238  1.00  0.00           C  
ATOM   3694  N   ALA B 292      -6.267  -1.764   6.902  1.00  0.00           N  
ATOM   3695  CA  ALA B 292      -6.493  -0.540   7.662  1.00  0.00           C  
ATOM   3696  C   ALA B 292      -5.370  -0.261   8.675  1.00  0.00           C  
ATOM   3697  O   ALA B 292      -4.927   0.877   8.813  1.00  0.00           O  
ATOM   3698  CB  ALA B 292      -7.869  -0.634   8.341  1.00  0.00           C  
ATOM   3699  N   LYS B 293      -4.860  -1.291   9.350  1.00  0.00           N  
ATOM   3700  CA  LYS B 293      -3.726  -1.170  10.273  1.00  0.00           C  
ATOM   3701  C   LYS B 293      -2.452  -0.717   9.560  1.00  0.00           C  
ATOM   3702  O   LYS B 293      -1.793   0.206  10.032  1.00  0.00           O  
ATOM   3703  CB  LYS B 293      -3.454  -2.500  10.968  1.00  0.00           C  
ATOM   3704  CG  LYS B 293      -4.501  -2.863  12.033  1.00  0.00           C  
ATOM   3705  CD  LYS B 293      -4.130  -4.246  12.563  1.00  0.00           C  
ATOM   3706  CE  LYS B 293      -5.081  -4.740  13.637  1.00  0.00           C  
ATOM   3707  NZ  LYS B 293      -4.594  -6.067  14.107  1.00  0.00           N  
ATOM   3708  N   ASN B 294      -2.149  -1.309   8.417  1.00  0.00           N  
ATOM   3709  CA  ASN B 294      -0.985  -0.948   7.612  1.00  0.00           C  
ATOM   3710  C   ASN B 294      -1.075   0.505   7.128  1.00  0.00           C  
ATOM   3711  O   ASN B 294      -0.084   1.221   7.188  1.00  0.00           O  
ATOM   3712  CB  ASN B 294      -0.856  -1.921   6.428  1.00  0.00           C  
ATOM   3713  CG  ASN B 294      -0.363  -3.298   6.813  1.00  0.00           C  
ATOM   3714  OD1 ASN B 294      -0.019  -3.589   7.945  1.00  0.00           O  
ATOM   3715  ND2 ASN B 294      -0.285  -4.202   5.863  1.00  0.00           N  
ATOM   3716  N   ALA B 295      -2.257   0.969   6.728  1.00  0.00           N  
ATOM   3717  CA  ALA B 295      -2.443   2.365   6.341  1.00  0.00           C  
ATOM   3718  C   ALA B 295      -2.162   3.325   7.512  1.00  0.00           C  
ATOM   3719  O   ALA B 295      -1.432   4.300   7.337  1.00  0.00           O  
ATOM   3720  CB  ALA B 295      -3.858   2.542   5.774  1.00  0.00           C  
ATOM   3721  N   LYS B 296      -2.649   3.021   8.721  1.00  0.00           N  
ATOM   3722  CA  LYS B 296      -2.353   3.809   9.933  1.00  0.00           C  
ATOM   3723  C   LYS B 296      -0.866   3.791  10.273  1.00  0.00           C  
ATOM   3724  O   LYS B 296      -0.294   4.843  10.540  1.00  0.00           O  
ATOM   3725  CB  LYS B 296      -3.207   3.328  11.122  1.00  0.00           C  
ATOM   3726  CG  LYS B 296      -4.676   3.735  10.918  1.00  0.00           C  
ATOM   3727  CD  LYS B 296      -5.600   3.443  12.111  1.00  0.00           C  
ATOM   3728  CE  LYS B 296      -6.976   3.974  11.697  1.00  0.00           C  
ATOM   3729  NZ  LYS B 296      -7.971   4.128  12.798  1.00  0.00           N  
ATOM   3730  N   ALA B 297      -0.233   2.632  10.183  1.00  0.00           N  
ATOM   3731  CA  ALA B 297       1.194   2.484  10.442  1.00  0.00           C  
ATOM   3732  C   ALA B 297       2.064   3.310   9.485  1.00  0.00           C  
ATOM   3733  O   ALA B 297       3.031   3.939   9.916  1.00  0.00           O  
ATOM   3734  CB  ALA B 297       1.538   0.988  10.368  1.00  0.00           C  
ATOM   3735  N   MET B 298       1.710   3.370   8.208  1.00  0.00           N  
ATOM   3736  CA  MET B 298       2.409   4.229   7.237  1.00  0.00           C  
ATOM   3737  C   MET B 298       2.198   5.713   7.543  1.00  0.00           C  
ATOM   3738  O   MET B 298       3.150   6.481   7.494  1.00  0.00           O  
ATOM   3739  CB  MET B 298       1.951   3.909   5.810  1.00  0.00           C  
ATOM   3740  CG  MET B 298       2.402   2.526   5.333  1.00  0.00           C  
ATOM   3741  SD  MET B 298       1.995   2.185   3.590  1.00  0.00           S  
ATOM   3742  CE  MET B 298       3.324   3.120   2.781  1.00  0.00           C  
ATOM   3743  N   VAL B 299       0.985   6.119   7.891  1.00  0.00           N  
ATOM   3744  CA  VAL B 299       0.685   7.513   8.256  1.00  0.00           C  
ATOM   3745  C   VAL B 299       1.518   7.964   9.463  1.00  0.00           C  
ATOM   3746  O   VAL B 299       2.063   9.060   9.421  1.00  0.00           O  
ATOM   3747  CB  VAL B 299      -0.816   7.706   8.531  1.00  0.00           C  
ATOM   3748  CG1 VAL B 299      -1.129   9.052   9.201  1.00  0.00           C  
ATOM   3749  CG2 VAL B 299      -1.604   7.655   7.228  1.00  0.00           C  
ATOM   3750  N   GLU B 300       1.652   7.140  10.494  1.00  0.00           N  
ATOM   3751  CA  GLU B 300       2.488   7.439  11.665  1.00  0.00           C  
ATOM   3752  C   GLU B 300       3.917   7.802  11.251  1.00  0.00           C  
ATOM   3753  O   GLU B 300       4.426   8.855  11.642  1.00  0.00           O  
ATOM   3754  CB  GLU B 300       2.509   6.238  12.632  1.00  0.00           C  
ATOM   3755  CG  GLU B 300       1.201   6.057  13.413  1.00  0.00           C  
ATOM   3756  CD  GLU B 300       1.130   4.734  14.215  1.00  0.00           C  
ATOM   3757  OE1 GLU B 300       0.035   4.444  14.744  1.00  0.00           O  
ATOM   3758  OE2 GLU B 300       2.138   3.986  14.281  1.00  0.00           O  
ATOM   3759  N   VAL B 301       4.530   6.999  10.383  1.00  0.00           N  
ATOM   3760  CA  VAL B 301       5.896   7.244   9.906  1.00  0.00           C  
ATOM   3761  C   VAL B 301       5.987   8.535   9.095  1.00  0.00           C  
ATOM   3762  O   VAL B 301       6.901   9.323   9.314  1.00  0.00           O  
ATOM   3763  CB  VAL B 301       6.420   6.050   9.087  1.00  0.00           C  
ATOM   3764  CG1 VAL B 301       7.805   6.327   8.476  1.00  0.00           C  
ATOM   3765  CG2 VAL B 301       6.543   4.805   9.970  1.00  0.00           C  
ATOM   3766  N   PHE B 302       5.048   8.800   8.196  1.00  0.00           N  
ATOM   3767  CA  PHE B 302       5.045  10.043   7.419  1.00  0.00           C  
ATOM   3768  C   PHE B 302       4.969  11.285   8.321  1.00  0.00           C  
ATOM   3769  O   PHE B 302       5.735  12.228   8.130  1.00  0.00           O  
ATOM   3770  CB  PHE B 302       3.907  10.031   6.387  1.00  0.00           C  
ATOM   3771  CG  PHE B 302       4.280   9.401   5.055  1.00  0.00           C  
ATOM   3772  CD1 PHE B 302       5.081  10.112   4.155  1.00  0.00           C  
ATOM   3773  CD2 PHE B 302       3.853   8.107   4.730  1.00  0.00           C  
ATOM   3774  CE1 PHE B 302       5.456   9.537   2.932  1.00  0.00           C  
ATOM   3775  CE2 PHE B 302       4.227   7.529   3.506  1.00  0.00           C  
ATOM   3776  CZ  PHE B 302       5.032   8.240   2.604  1.00  0.00           C  
ATOM   3777  N   LEU B 303       4.105  11.261   9.328  1.00  0.00           N  
ATOM   3778  CA  LEU B 303       3.968  12.351  10.291  1.00  0.00           C  
ATOM   3779  C   LEU B 303       5.246  12.530  11.123  1.00  0.00           C  
ATOM   3780  O   LEU B 303       5.741  13.648  11.257  1.00  0.00           O  
ATOM   3781  CB  LEU B 303       2.754  12.087  11.201  1.00  0.00           C  
ATOM   3782  CG  LEU B 303       1.389  12.159  10.499  1.00  0.00           C  
ATOM   3783  CD1 LEU B 303       0.289  11.734  11.480  1.00  0.00           C  
ATOM   3784  CD2 LEU B 303       1.056  13.566   9.998  1.00  0.00           C  
ATOM   3785  N   GLU B 304       5.833  11.453  11.620  1.00  0.00           N  
ATOM   3786  CA  GLU B 304       7.094  11.475  12.375  1.00  0.00           C  
ATOM   3787  C   GLU B 304       8.275  12.000  11.556  1.00  0.00           C  
ATOM   3788  O   GLU B 304       9.178  12.646  12.094  1.00  0.00           O  
ATOM   3789  CB  GLU B 304       7.439  10.062  12.843  1.00  0.00           C  
ATOM   3790  CG  GLU B 304       6.597   9.560  14.025  1.00  0.00           C  
ATOM   3791  CD  GLU B 304       6.966   8.122  14.407  1.00  0.00           C  
ATOM   3792  OE1 GLU B 304       6.234   7.548  15.238  1.00  0.00           O  
ATOM   3793  OE2 GLU B 304       8.001   7.613  13.901  1.00  0.00           O  
ATOM   3794  N   ARG B 305       8.274  11.744  10.251  1.00  0.00           N  
ATOM   3795  CA  ARG B 305       9.274  12.240   9.294  1.00  0.00           C  
ATOM   3796  C   ARG B 305       9.007  13.678   8.818  1.00  0.00           C  
ATOM   3797  O   ARG B 305       9.739  14.206   7.983  1.00  0.00           O  
ATOM   3798  CB  ARG B 305       9.397  11.243   8.133  1.00  0.00           C  
ATOM   3799  CG  ARG B 305       9.989   9.870   8.540  1.00  0.00           C  
ATOM   3800  CD  ARG B 305      11.486   9.917   8.893  1.00  0.00           C  
ATOM   3801  NE  ARG B 305      12.318  10.320   7.731  1.00  0.00           N  
ATOM   3802  CZ  ARG B 305      12.882   9.538   6.814  1.00  0.00           C  
ATOM   3803  NH1 ARG B 305      12.822   8.245   6.860  1.00  0.00           N  
ATOM   3804  NH2 ARG B 305      13.526  10.066   5.826  1.00  0.00           N  
ATOM   3805  N   GLY B 306       7.991  14.333   9.354  1.00  0.00           N  
ATOM   3806  CA  GLY B 306       7.667  15.729   9.063  1.00  0.00           C  
ATOM   3807  C   GLY B 306       6.943  15.945   7.729  1.00  0.00           C  
ATOM   3808  O   GLY B 306       7.045  17.025   7.150  1.00  0.00           O  
ATOM   3809  N   TYR B 307       6.238  14.942   7.230  1.00  0.00           N  
ATOM   3810  CA  TYR B 307       5.343  15.055   6.091  1.00  0.00           C  
ATOM   3811  C   TYR B 307       3.908  15.321   6.554  1.00  0.00           C  
ATOM   3812  O   TYR B 307       3.439  14.776   7.543  1.00  0.00           O  
ATOM   3813  CB  TYR B 307       5.414  13.811   5.204  1.00  0.00           C  
ATOM   3814  CG  TYR B 307       6.701  13.728   4.420  1.00  0.00           C  
ATOM   3815  CD1 TYR B 307       6.800  14.327   3.155  1.00  0.00           C  
ATOM   3816  CD2 TYR B 307       7.839  13.101   4.980  1.00  0.00           C  
ATOM   3817  CE1 TYR B 307       8.006  14.327   2.452  1.00  0.00           C  
ATOM   3818  CE2 TYR B 307       9.051  13.106   4.288  1.00  0.00           C  
ATOM   3819  CZ  TYR B 307       9.143  13.733   3.030  1.00  0.00           C  
ATOM   3820  OH  TYR B 307      10.333  13.787   2.377  1.00  0.00           O  
ATOM   3821  N   LYS B 308       3.208  16.152   5.807  1.00  0.00           N  
ATOM   3822  CA  LYS B 308       1.803  16.449   6.085  1.00  0.00           C  
ATOM   3823  C   LYS B 308       0.922  15.393   5.430  1.00  0.00           C  
ATOM   3824  O   LYS B 308       1.030  15.117   4.240  1.00  0.00           O  
ATOM   3825  CB  LYS B 308       1.513  17.871   5.600  1.00  0.00           C  
ATOM   3826  CG  LYS B 308       0.098  18.342   5.945  1.00  0.00           C  
ATOM   3827  CD  LYS B 308      -0.037  19.782   5.456  1.00  0.00           C  
ATOM   3828  CE  LYS B 308      -1.476  20.289   5.476  1.00  0.00           C  
ATOM   3829  NZ  LYS B 308      -1.597  21.399   4.499  1.00  0.00           N  
ATOM   3830  N   VAL B 309       0.024  14.828   6.218  1.00  0.00           N  
ATOM   3831  CA  VAL B 309      -1.001  13.895   5.737  1.00  0.00           C  
ATOM   3832  C   VAL B 309      -2.347  14.614   5.754  1.00  0.00           C  
ATOM   3833  O   VAL B 309      -2.714  15.214   6.761  1.00  0.00           O  
ATOM   3834  CB  VAL B 309      -1.008  12.598   6.562  1.00  0.00           C  
ATOM   3835  CG1 VAL B 309      -2.115  11.644   6.105  1.00  0.00           C  
ATOM   3836  CG2 VAL B 309       0.333  11.866   6.415  1.00  0.00           C  
ATOM   3837  N   VAL B 310      -3.071  14.587   4.642  1.00  0.00           N  
ATOM   3838  CA  VAL B 310      -4.407  15.187   4.548  1.00  0.00           C  
ATOM   3839  C   VAL B 310      -5.339  14.519   5.558  1.00  0.00           C  
ATOM   3840  O   VAL B 310      -5.306  13.308   5.720  1.00  0.00           O  
ATOM   3841  CB  VAL B 310      -4.964  15.096   3.118  1.00  0.00           C  
ATOM   3842  CG1 VAL B 310      -6.362  15.708   3.006  1.00  0.00           C  
ATOM   3843  CG2 VAL B 310      -4.059  15.838   2.129  1.00  0.00           C  
ATOM   3844  N   SER B 311      -6.139  15.321   6.250  1.00  0.00           N  
ATOM   3845  CA  SER B 311      -6.973  14.912   7.391  1.00  0.00           C  
ATOM   3846  C   SER B 311      -6.199  14.498   8.654  1.00  0.00           C  
ATOM   3847  O   SER B 311      -6.809  14.107   9.644  1.00  0.00           O  
ATOM   3848  CB  SER B 311      -8.010  13.836   7.023  1.00  0.00           C  
ATOM   3849  OG  SER B 311      -8.597  14.074   5.762  1.00  0.00           O  
ATOM   3850  N   GLY B 312      -4.871  14.564   8.642  1.00  0.00           N  
ATOM   3851  CA  GLY B 312      -4.034  14.194   9.792  1.00  0.00           C  
ATOM   3852  C   GLY B 312      -3.985  12.697  10.113  1.00  0.00           C  
ATOM   3853  O   GLY B 312      -3.383  12.308  11.119  1.00  0.00           O  
ATOM   3854  N   GLY B 313      -4.603  11.856   9.283  1.00  0.00           N  
ATOM   3855  CA  GLY B 313      -4.713  10.431   9.542  1.00  0.00           C  
ATOM   3856  C   GLY B 313      -5.469   9.671   8.452  1.00  0.00           C  
ATOM   3857  O   GLY B 313      -5.712  10.186   7.365  1.00  0.00           O  
ATOM   3858  N   THR B 314      -5.828   8.432   8.760  1.00  0.00           N  
ATOM   3859  CA  THR B 314      -6.685   7.612   7.908  1.00  0.00           C  
ATOM   3860  C   THR B 314      -7.545   6.652   8.728  1.00  0.00           C  
ATOM   3861  O   THR B 314      -7.096   6.085   9.721  1.00  0.00           O  
ATOM   3862  CB  THR B 314      -5.882   6.852   6.846  1.00  0.00           C  
ATOM   3863  OG1 THR B 314      -6.770   6.166   5.985  1.00  0.00           O  
ATOM   3864  CG2 THR B 314      -4.908   5.822   7.416  1.00  0.00           C  
ATOM   3865  N   ASP B 315      -8.775   6.438   8.249  1.00  0.00           N  
ATOM   3866  CA  ASP B 315      -9.714   5.444   8.767  1.00  0.00           C  
ATOM   3867  C   ASP B 315     -10.101   4.397   7.714  1.00  0.00           C  
ATOM   3868  O   ASP B 315     -11.064   3.644   7.867  1.00  0.00           O  
ATOM   3869  CB  ASP B 315     -10.933   6.153   9.369  1.00  0.00           C  
ATOM   3870  CG  ASP B 315     -10.581   6.872  10.672  1.00  0.00           C  
ATOM   3871  OD1 ASP B 315      -9.942   6.201  11.532  1.00  0.00           O  
ATOM   3872  OD2 ASP B 315     -10.968   8.046  10.793  1.00  0.00           O  
ATOM   3873  N   ASN B 316      -9.339   4.322   6.639  1.00  0.00           N  
ATOM   3874  CA  ASN B 316      -9.545   3.340   5.585  1.00  0.00           C  
ATOM   3875  C   ASN B 316      -8.213   2.797   5.033  1.00  0.00           C  
ATOM   3876  O   ASN B 316      -7.220   2.692   5.773  1.00  0.00           O  
ATOM   3877  CB  ASN B 316     -10.545   3.940   4.568  1.00  0.00           C  
ATOM   3878  CG  ASN B 316     -10.025   5.131   3.789  1.00  0.00           C  
ATOM   3879  OD1 ASN B 316      -8.888   5.179   3.369  1.00  0.00           O  
ATOM   3880  ND2 ASN B 316     -10.879   6.082   3.498  1.00  0.00           N  
ATOM   3881  N   HIS B 317      -8.189   2.388   3.772  1.00  0.00           N  
ATOM   3882  CA  HIS B 317      -7.050   1.756   3.113  1.00  0.00           C  
ATOM   3883  C   HIS B 317      -6.075   2.728   2.446  1.00  0.00           C  
ATOM   3884  O   HIS B 317      -5.076   2.280   1.875  1.00  0.00           O  
ATOM   3885  CB  HIS B 317      -7.589   0.769   2.065  1.00  0.00           C  
ATOM   3886  CG  HIS B 317      -8.348   1.440   0.943  1.00  0.00           C  
ATOM   3887  ND1 HIS B 317      -9.553   2.107   1.059  1.00  0.00           N  
ATOM   3888  CD2 HIS B 317      -7.965   1.522  -0.369  1.00  0.00           C  
ATOM   3889  CE1 HIS B 317      -9.884   2.568  -0.157  1.00  0.00           C  
ATOM   3890  NE2 HIS B 317      -8.944   2.232  -1.049  1.00  0.00           N  
ATOM   3891  N   LEU B 318      -6.370   4.032   2.442  1.00  0.00           N  
ATOM   3892  CA  LEU B 318      -5.594   5.031   1.727  1.00  0.00           C  
ATOM   3893  C   LEU B 318      -5.383   6.300   2.551  1.00  0.00           C  
ATOM   3894  O   LEU B 318      -6.093   6.576   3.508  1.00  0.00           O  
ATOM   3895  CB  LEU B 318      -6.213   5.298   0.337  1.00  0.00           C  
ATOM   3896  CG  LEU B 318      -7.572   6.029   0.290  1.00  0.00           C  
ATOM   3897  CD1 LEU B 318      -7.481   7.551   0.459  1.00  0.00           C  
ATOM   3898  CD2 LEU B 318      -8.226   5.802  -1.074  1.00  0.00           C  
ATOM   3899  N   PHE B 319      -4.420   7.094   2.114  1.00  0.00           N  
ATOM   3900  CA  PHE B 319      -4.188   8.447   2.585  1.00  0.00           C  
ATOM   3901  C   PHE B 319      -3.519   9.284   1.493  1.00  0.00           C  
ATOM   3902  O   PHE B 319      -3.023   8.762   0.498  1.00  0.00           O  
ATOM   3903  CB  PHE B 319      -3.370   8.413   3.885  1.00  0.00           C  
ATOM   3904  CG  PHE B 319      -2.019   7.735   3.761  1.00  0.00           C  
ATOM   3905  CD1 PHE B 319      -1.919   6.335   3.885  1.00  0.00           C  
ATOM   3906  CD2 PHE B 319      -0.859   8.502   3.544  1.00  0.00           C  
ATOM   3907  CE1 PHE B 319      -0.672   5.705   3.802  1.00  0.00           C  
ATOM   3908  CE2 PHE B 319       0.393   7.871   3.468  1.00  0.00           C  
ATOM   3909  CZ  PHE B 319       0.488   6.474   3.598  1.00  0.00           C  
ATOM   3910  N   LEU B 320      -3.531  10.592   1.680  1.00  0.00           N  
ATOM   3911  CA  LEU B 320      -2.886  11.563   0.809  1.00  0.00           C  
ATOM   3912  C   LEU B 320      -1.730  12.221   1.554  1.00  0.00           C  
ATOM   3913  O   LEU B 320      -1.928  12.760   2.640  1.00  0.00           O  
ATOM   3914  CB  LEU B 320      -3.915  12.609   0.359  1.00  0.00           C  
ATOM   3915  CG  LEU B 320      -4.938  12.080  -0.659  1.00  0.00           C  
ATOM   3916  CD1 LEU B 320      -6.144  13.017  -0.731  1.00  0.00           C  
ATOM   3917  CD2 LEU B 320      -4.321  12.009  -2.051  1.00  0.00           C  
ATOM   3918  N   VAL B 321      -0.555  12.224   0.946  1.00  0.00           N  
ATOM   3919  CA  VAL B 321       0.596  12.993   1.428  1.00  0.00           C  
ATOM   3920  C   VAL B 321       0.613  14.328   0.700  1.00  0.00           C  
ATOM   3921  O   VAL B 321       0.686  14.356  -0.533  1.00  0.00           O  
ATOM   3922  CB  VAL B 321       1.920  12.225   1.244  1.00  0.00           C  
ATOM   3923  CG1 VAL B 321       3.080  12.970   1.905  1.00  0.00           C  
ATOM   3924  CG2 VAL B 321       1.846  10.818   1.855  1.00  0.00           C  
ATOM   3925  N   ASP B 322       0.509  15.414   1.454  1.00  0.00           N  
ATOM   3926  CA  ASP B 322       0.587  16.795   0.969  1.00  0.00           C  
ATOM   3927  C   ASP B 322       2.054  17.241   0.963  1.00  0.00           C  
ATOM   3928  O   ASP B 322       2.712  17.276   2.001  1.00  0.00           O  
ATOM   3929  CB  ASP B 322      -0.312  17.673   1.853  1.00  0.00           C  
ATOM   3930  CG  ASP B 322      -0.371  19.159   1.468  1.00  0.00           C  
ATOM   3931  OD1 ASP B 322       0.427  19.602   0.615  1.00  0.00           O  
ATOM   3932  OD2 ASP B 322      -1.211  19.873   2.070  1.00  0.00           O  
ATOM   3933  N   LEU B 323       2.560  17.559  -0.225  1.00  0.00           N  
ATOM   3934  CA  LEU B 323       3.954  17.906  -0.471  1.00  0.00           C  
ATOM   3935  C   LEU B 323       4.172  19.413  -0.683  1.00  0.00           C  
ATOM   3936  O   LEU B 323       5.286  19.819  -0.999  1.00  0.00           O  
ATOM   3937  CB  LEU B 323       4.471  17.088  -1.670  1.00  0.00           C  
ATOM   3938  CG  LEU B 323       4.405  15.561  -1.510  1.00  0.00           C  
ATOM   3939  CD1 LEU B 323       4.860  14.894  -2.807  1.00  0.00           C  
ATOM   3940  CD2 LEU B 323       5.298  15.060  -0.375  1.00  0.00           C  
ATOM   3941  N   VAL B 324       3.147  20.241  -0.497  1.00  0.00           N  
ATOM   3942  CA  VAL B 324       3.223  21.700  -0.710  1.00  0.00           C  
ATOM   3943  C   VAL B 324       4.342  22.313   0.129  1.00  0.00           C  
ATOM   3944  O   VAL B 324       5.209  23.003  -0.405  1.00  0.00           O  
ATOM   3945  CB  VAL B 324       1.872  22.375  -0.406  1.00  0.00           C  
ATOM   3946  CG1 VAL B 324       1.962  23.904  -0.463  1.00  0.00           C  
ATOM   3947  CG2 VAL B 324       0.807  21.960  -1.425  1.00  0.00           C  
ATOM   3948  N   ASP B 325       4.388  21.992   1.418  1.00  0.00           N  
ATOM   3949  CA  ASP B 325       5.374  22.526   2.362  1.00  0.00           C  
ATOM   3950  C   ASP B 325       6.802  22.011   2.099  1.00  0.00           C  
ATOM   3951  O   ASP B 325       7.778  22.581   2.576  1.00  0.00           O  
ATOM   3952  CB  ASP B 325       4.938  22.189   3.804  1.00  0.00           C  
ATOM   3953  CG  ASP B 325       3.593  22.812   4.219  1.00  0.00           C  
ATOM   3954  OD1 ASP B 325       3.196  23.832   3.618  1.00  0.00           O  
ATOM   3955  OD2 ASP B 325       2.952  22.250   5.139  1.00  0.00           O  
ATOM   3956  N   LYS B 326       6.943  20.945   1.321  1.00  0.00           N  
ATOM   3957  CA  LYS B 326       8.231  20.376   0.884  1.00  0.00           C  
ATOM   3958  C   LYS B 326       8.698  20.928  -0.461  1.00  0.00           C  
ATOM   3959  O   LYS B 326       9.788  20.587  -0.916  1.00  0.00           O  
ATOM   3960  CB  LYS B 326       8.133  18.842   0.844  1.00  0.00           C  
ATOM   3961  CG  LYS B 326       7.800  18.202   2.202  1.00  0.00           C  
ATOM   3962  CD  LYS B 326       8.915  18.390   3.242  1.00  0.00           C  
ATOM   3963  CE  LYS B 326       8.544  17.613   4.501  1.00  0.00           C  
ATOM   3964  NZ  LYS B 326       9.668  17.513   5.468  1.00  0.00           N  
ATOM   3965  N   ASN B 327       7.902  21.773  -1.087  1.00  0.00           N  
ATOM   3966  CA  ASN B 327       8.162  22.334  -2.412  1.00  0.00           C  
ATOM   3967  C   ASN B 327       8.377  21.258  -3.493  1.00  0.00           C  
ATOM   3968  O   ASN B 327       9.124  21.453  -4.447  1.00  0.00           O  
ATOM   3969  CB  ASN B 327       9.281  23.374  -2.288  1.00  0.00           C  
ATOM   3970  CG  ASN B 327       9.161  24.521  -3.278  1.00  0.00           C  
ATOM   3971  OD1 ASN B 327       8.111  24.857  -3.800  1.00  0.00           O  
ATOM   3972  ND2 ASN B 327      10.252  25.211  -3.519  1.00  0.00           N  
ATOM   3973  N   LEU B 328       7.701  20.123  -3.340  1.00  0.00           N  
ATOM   3974  CA  LEU B 328       7.720  18.994  -4.263  1.00  0.00           C  
ATOM   3975  C   LEU B 328       6.376  18.876  -4.977  1.00  0.00           C  
ATOM   3976  O   LEU B 328       5.308  19.106  -4.395  1.00  0.00           O  
ATOM   3977  CB  LEU B 328       8.049  17.698  -3.515  1.00  0.00           C  
ATOM   3978  CG  LEU B 328       9.469  17.635  -2.933  1.00  0.00           C  
ATOM   3979  CD1 LEU B 328       9.636  16.336  -2.134  1.00  0.00           C  
ATOM   3980  CD2 LEU B 328      10.548  17.677  -4.015  1.00  0.00           C  
ATOM   3981  N   THR B 329       6.415  18.469  -6.230  1.00  0.00           N  
ATOM   3982  CA  THR B 329       5.205  18.123  -6.969  1.00  0.00           C  
ATOM   3983  C   THR B 329       4.891  16.630  -6.840  1.00  0.00           C  
ATOM   3984  O   THR B 329       5.792  15.793  -6.737  1.00  0.00           O  
ATOM   3985  CB  THR B 329       5.276  18.537  -8.440  1.00  0.00           C  
ATOM   3986  OG1 THR B 329       6.246  17.794  -9.131  1.00  0.00           O  
ATOM   3987  CG2 THR B 329       5.578  20.023  -8.621  1.00  0.00           C  
ATOM   3988  N   GLY B 330       3.621  16.274  -6.916  1.00  0.00           N  
ATOM   3989  CA  GLY B 330       3.217  14.869  -6.965  1.00  0.00           C  
ATOM   3990  C   GLY B 330       3.791  14.132  -8.173  1.00  0.00           C  
ATOM   3991  O   GLY B 330       4.076  12.944  -8.100  1.00  0.00           O  
ATOM   3992  N   LYS B 331       4.030  14.851  -9.282  1.00  0.00           N  
ATOM   3993  CA  LYS B 331       4.680  14.290 -10.474  1.00  0.00           C  
ATOM   3994  C   LYS B 331       6.144  13.922 -10.223  1.00  0.00           C  
ATOM   3995  O   LYS B 331       6.587  12.884 -10.703  1.00  0.00           O  
ATOM   3996  CB  LYS B 331       4.542  15.288 -11.630  1.00  0.00           C  
ATOM   3997  CG  LYS B 331       5.066  14.705 -12.953  1.00  0.00           C  
ATOM   3998  CD  LYS B 331       4.956  15.737 -14.080  1.00  0.00           C  
ATOM   3999  CE  LYS B 331       5.556  15.151 -15.352  1.00  0.00           C  
ATOM   4000  NZ  LYS B 331       5.603  16.158 -16.447  1.00  0.00           N  
ATOM   4001  N   GLU B 332       6.883  14.759  -9.507  1.00  0.00           N  
ATOM   4002  CA  GLU B 332       8.278  14.481  -9.149  1.00  0.00           C  
ATOM   4003  C   GLU B 332       8.367  13.332  -8.143  1.00  0.00           C  
ATOM   4004  O   GLU B 332       9.164  12.417  -8.350  1.00  0.00           O  
ATOM   4005  CB  GLU B 332       8.926  15.741  -8.564  1.00  0.00           C  
ATOM   4006  CG  GLU B 332       9.212  16.804  -9.636  1.00  0.00           C  
ATOM   4007  CD  GLU B 332       9.373  18.212  -9.054  1.00  0.00           C  
ATOM   4008  OE1 GLU B 332      10.114  19.006  -9.663  1.00  0.00           O  
ATOM   4009  OE2 GLU B 332       8.653  18.520  -8.077  1.00  0.00           O  
ATOM   4010  N   ALA B 333       7.513  13.341  -7.123  1.00  0.00           N  
ATOM   4011  CA  ALA B 333       7.470  12.293  -6.120  1.00  0.00           C  
ATOM   4012  C   ALA B 333       7.128  10.920  -6.724  1.00  0.00           C  
ATOM   4013  O   ALA B 333       7.852   9.949  -6.484  1.00  0.00           O  
ATOM   4014  CB  ALA B 333       6.461  12.710  -5.048  1.00  0.00           C  
ATOM   4015  N   ASP B 334       6.105  10.854  -7.560  1.00  0.00           N  
ATOM   4016  CA  ASP B 334       5.707   9.648  -8.303  1.00  0.00           C  
ATOM   4017  C   ASP B 334       6.871   9.096  -9.149  1.00  0.00           C  
ATOM   4018  O   ASP B 334       7.212   7.913  -9.066  1.00  0.00           O  
ATOM   4019  CB  ASP B 334       4.494  10.032  -9.161  1.00  0.00           C  
ATOM   4020  CG  ASP B 334       3.958   8.934 -10.097  1.00  0.00           C  
ATOM   4021  OD1 ASP B 334       4.005   7.757  -9.724  1.00  0.00           O  
ATOM   4022  OD2 ASP B 334       3.429   9.327 -11.165  1.00  0.00           O  
ATOM   4023  N   ALA B 335       7.557   9.965  -9.890  1.00  0.00           N  
ATOM   4024  CA  ALA B 335       8.674   9.550 -10.718  1.00  0.00           C  
ATOM   4025  C   ALA B 335       9.883   9.060  -9.900  1.00  0.00           C  
ATOM   4026  O   ALA B 335      10.517   8.072 -10.280  1.00  0.00           O  
ATOM   4027  CB  ALA B 335       9.062  10.720 -11.641  1.00  0.00           C  
ATOM   4028  N   ALA B 336      10.216   9.722  -8.801  1.00  0.00           N  
ATOM   4029  CA  ALA B 336      11.338   9.330  -7.948  1.00  0.00           C  
ATOM   4030  C   ALA B 336      11.075   7.999  -7.233  1.00  0.00           C  
ATOM   4031  O   ALA B 336      11.913   7.098  -7.285  1.00  0.00           O  
ATOM   4032  CB  ALA B 336      11.626  10.463  -6.962  1.00  0.00           C  
ATOM   4033  N   LEU B 337       9.892   7.843  -6.656  1.00  0.00           N  
ATOM   4034  CA  LEU B 337       9.479   6.587  -6.034  1.00  0.00           C  
ATOM   4035  C   LEU B 337       9.426   5.447  -7.064  1.00  0.00           C  
ATOM   4036  O   LEU B 337       9.915   4.357  -6.792  1.00  0.00           O  
ATOM   4037  CB  LEU B 337       8.112   6.792  -5.351  1.00  0.00           C  
ATOM   4038  CG  LEU B 337       8.169   7.695  -4.099  1.00  0.00           C  
ATOM   4039  CD1 LEU B 337       6.760   8.094  -3.675  1.00  0.00           C  
ATOM   4040  CD2 LEU B 337       8.821   6.985  -2.913  1.00  0.00           C  
ATOM   4041  N   GLY B 338       8.942   5.718  -8.269  1.00  0.00           N  
ATOM   4042  CA  GLY B 338       8.926   4.750  -9.366  1.00  0.00           C  
ATOM   4043  C   GLY B 338      10.323   4.242  -9.754  1.00  0.00           C  
ATOM   4044  O   GLY B 338      10.489   3.043 -10.000  1.00  0.00           O  
ATOM   4045  N   ARG B 339      11.345   5.104  -9.734  1.00  0.00           N  
ATOM   4046  CA  ARG B 339      12.744   4.674  -9.946  1.00  0.00           C  
ATOM   4047  C   ARG B 339      13.279   3.782  -8.822  1.00  0.00           C  
ATOM   4048  O   ARG B 339      14.186   2.989  -9.067  1.00  0.00           O  
ATOM   4049  CB  ARG B 339      13.670   5.884 -10.140  1.00  0.00           C  
ATOM   4050  CG  ARG B 339      13.419   6.609 -11.472  1.00  0.00           C  
ATOM   4051  CD  ARG B 339      14.540   7.597 -11.836  1.00  0.00           C  
ATOM   4052  NE  ARG B 339      14.836   8.615 -10.814  1.00  0.00           N  
ATOM   4053  CZ  ARG B 339      14.192   9.733 -10.556  1.00  0.00           C  
ATOM   4054  NH1 ARG B 339      13.044  10.023 -11.113  1.00  0.00           N  
ATOM   4055  NH2 ARG B 339      14.711  10.594  -9.735  1.00  0.00           N  
ATOM   4056  N   ALA B 340      12.697   3.858  -7.635  1.00  0.00           N  
ATOM   4057  CA  ALA B 340      12.971   2.961  -6.519  1.00  0.00           C  
ATOM   4058  C   ALA B 340      12.066   1.706  -6.499  1.00  0.00           C  
ATOM   4059  O   ALA B 340      12.001   1.020  -5.480  1.00  0.00           O  
ATOM   4060  CB  ALA B 340      12.891   3.765  -5.220  1.00  0.00           C  
ATOM   4061  N   ASN B 341      11.357   1.411  -7.593  1.00  0.00           N  
ATOM   4062  CA  ASN B 341      10.372   0.324  -7.690  1.00  0.00           C  
ATOM   4063  C   ASN B 341       9.175   0.447  -6.717  1.00  0.00           C  
ATOM   4064  O   ASN B 341       8.544  -0.549  -6.378  1.00  0.00           O  
ATOM   4065  CB  ASN B 341      11.064  -1.045  -7.645  1.00  0.00           C  
ATOM   4066  CG  ASN B 341      11.772  -1.465  -8.925  1.00  0.00           C  
ATOM   4067  OD1 ASN B 341      12.122  -0.677  -9.793  1.00  0.00           O  
ATOM   4068  ND2 ASN B 341      11.999  -2.744  -9.076  1.00  0.00           N  
ATOM   4069  N   ILE B 342       8.834   1.661  -6.290  1.00  0.00           N  
ATOM   4070  CA  ILE B 342       7.662   1.944  -5.454  1.00  0.00           C  
ATOM   4071  C   ILE B 342       6.624   2.675  -6.310  1.00  0.00           C  
ATOM   4072  O   ILE B 342       6.821   3.829  -6.698  1.00  0.00           O  
ATOM   4073  CB  ILE B 342       8.041   2.739  -4.188  1.00  0.00           C  
ATOM   4074  CG1 ILE B 342       9.102   1.993  -3.344  1.00  0.00           C  
ATOM   4075  CG2 ILE B 342       6.779   3.010  -3.347  1.00  0.00           C  
ATOM   4076  CD1 ILE B 342       9.688   2.833  -2.198  1.00  0.00           C  
ATOM   4077  N   THR B 343       5.515   2.025  -6.594  1.00  0.00           N  
ATOM   4078  CA  THR B 343       4.485   2.551  -7.486  1.00  0.00           C  
ATOM   4079  C   THR B 343       3.366   3.214  -6.683  1.00  0.00           C  
ATOM   4080  O   THR B 343       2.600   2.568  -5.976  1.00  0.00           O  
ATOM   4081  CB  THR B 343       3.932   1.457  -8.410  1.00  0.00           C  
ATOM   4082  OG1 THR B 343       4.988   0.760  -9.030  1.00  0.00           O  
ATOM   4083  CG2 THR B 343       3.099   2.044  -9.548  1.00  0.00           C  
ATOM   4084  N   VAL B 344       3.252   4.526  -6.825  1.00  0.00           N  
ATOM   4085  CA  VAL B 344       2.168   5.348  -6.281  1.00  0.00           C  
ATOM   4086  C   VAL B 344       1.428   6.058  -7.415  1.00  0.00           C  
ATOM   4087  O   VAL B 344       1.734   5.863  -8.593  1.00  0.00           O  
ATOM   4088  CB  VAL B 344       2.682   6.360  -5.230  1.00  0.00           C  
ATOM   4089  CG1 VAL B 344       3.317   5.662  -4.035  1.00  0.00           C  
ATOM   4090  CG2 VAL B 344       3.678   7.371  -5.819  1.00  0.00           C  
ATOM   4091  N   ASN B 345       0.473   6.918  -7.098  1.00  0.00           N  
ATOM   4092  CA  ASN B 345      -0.043   7.869  -8.075  1.00  0.00           C  
ATOM   4093  C   ASN B 345      -0.016   9.295  -7.515  1.00  0.00           C  
ATOM   4094  O   ASN B 345      -0.405   9.528  -6.366  1.00  0.00           O  
ATOM   4095  CB  ASN B 345      -1.421   7.418  -8.585  1.00  0.00           C  
ATOM   4096  CG  ASN B 345      -2.532   7.595  -7.572  1.00  0.00           C  
ATOM   4097  OD1 ASN B 345      -2.935   6.687  -6.867  1.00  0.00           O  
ATOM   4098  ND2 ASN B 345      -3.117   8.771  -7.503  1.00  0.00           N  
ATOM   4099  N   LYS B 346       0.377  10.250  -8.358  1.00  0.00           N  
ATOM   4100  CA  LYS B 346       0.181  11.664  -8.056  1.00  0.00           C  
ATOM   4101  C   LYS B 346      -1.302  11.964  -7.842  1.00  0.00           C  
ATOM   4102  O   LYS B 346      -2.163  11.410  -8.532  1.00  0.00           O  
ATOM   4103  CB  LYS B 346       0.808  12.559  -9.139  1.00  0.00           C  
ATOM   4104  CG  LYS B 346       0.143  12.422 -10.507  1.00  0.00           C  
ATOM   4105  CD  LYS B 346       0.792  13.364 -11.531  1.00  0.00           C  
ATOM   4106  CE  LYS B 346       0.165  13.170 -12.912  1.00  0.00           C  
ATOM   4107  NZ  LYS B 346       0.511  11.825 -13.460  1.00  0.00           N  
ATOM   4108  N   ASN B 347      -1.598  12.847  -6.901  1.00  0.00           N  
ATOM   4109  CA  ASN B 347      -2.969  13.190  -6.556  1.00  0.00           C  
ATOM   4110  C   ASN B 347      -3.056  14.657  -6.112  1.00  0.00           C  
ATOM   4111  O   ASN B 347      -2.223  15.111  -5.330  1.00  0.00           O  
ATOM   4112  CB  ASN B 347      -3.469  12.228  -5.473  1.00  0.00           C  
ATOM   4113  CG  ASN B 347      -4.981  12.124  -5.482  1.00  0.00           C  
ATOM   4114  OD1 ASN B 347      -5.549  11.221  -6.073  1.00  0.00           O  
ATOM   4115  ND2 ASN B 347      -5.659  13.046  -4.863  1.00  0.00           N  
ATOM   4116  N   SER B 348      -4.059  15.373  -6.590  1.00  0.00           N  
ATOM   4117  CA  SER B 348      -4.342  16.711  -6.088  1.00  0.00           C  
ATOM   4118  C   SER B 348      -4.659  16.665  -4.591  1.00  0.00           C  
ATOM   4119  O   SER B 348      -5.273  15.709  -4.109  1.00  0.00           O  
ATOM   4120  CB  SER B 348      -5.493  17.358  -6.855  1.00  0.00           C  
ATOM   4121  OG  SER B 348      -5.153  17.505  -8.221  1.00  0.00           O  
ATOM   4122  N   VAL B 349      -4.256  17.715  -3.880  1.00  0.00           N  
ATOM   4123  CA  VAL B 349      -4.561  17.930  -2.470  1.00  0.00           C  
ATOM   4124  C   VAL B 349      -5.580  19.063  -2.321  1.00  0.00           C  
ATOM   4125  O   VAL B 349      -5.788  19.822  -3.277  1.00  0.00           O  
ATOM   4126  CB  VAL B 349      -3.282  18.177  -1.652  1.00  0.00           C  
ATOM   4127  CG1 VAL B 349      -2.369  16.950  -1.696  1.00  0.00           C  
ATOM   4128  CG2 VAL B 349      -2.500  19.407  -2.117  1.00  0.00           C  
ATOM   4129  N   PRO B 350      -6.243  19.225  -1.160  1.00  0.00           N  
ATOM   4130  CA  PRO B 350      -7.120  20.365  -0.923  1.00  0.00           C  
ATOM   4131  C   PRO B 350      -6.377  21.690  -1.123  1.00  0.00           C  
ATOM   4132  O   PRO B 350      -5.296  21.891  -0.578  1.00  0.00           O  
ATOM   4133  CB  PRO B 350      -7.624  20.202   0.509  1.00  0.00           C  
ATOM   4134  CG  PRO B 350      -7.509  18.696   0.752  1.00  0.00           C  
ATOM   4135  CD  PRO B 350      -6.261  18.320  -0.030  1.00  0.00           C  
ATOM   4136  N   ASN B 351      -6.960  22.598  -1.899  1.00  0.00           N  
ATOM   4137  CA  ASN B 351      -6.360  23.882  -2.272  1.00  0.00           C  
ATOM   4138  C   ASN B 351      -5.009  23.742  -2.994  1.00  0.00           C  
ATOM   4139  O   ASN B 351      -4.098  24.549  -2.793  1.00  0.00           O  
ATOM   4140  CB  ASN B 351      -6.309  24.822  -1.056  1.00  0.00           C  
ATOM   4141  CG  ASN B 351      -7.655  24.967  -0.377  1.00  0.00           C  
ATOM   4142  OD1 ASN B 351      -8.665  25.232  -1.000  1.00  0.00           O  
ATOM   4143  ND2 ASN B 351      -7.709  24.776   0.917  1.00  0.00           N  
ATOM   4144  N   ASP B 352      -4.866  22.718  -3.841  1.00  0.00           N  
ATOM   4145  CA  ASP B 352      -3.647  22.445  -4.590  1.00  0.00           C  
ATOM   4146  C   ASP B 352      -3.233  23.644  -5.464  1.00  0.00           C  
ATOM   4147  O   ASP B 352      -4.000  24.050  -6.350  1.00  0.00           O  
ATOM   4148  CB  ASP B 352      -3.839  21.179  -5.440  1.00  0.00           C  
ATOM   4149  CG  ASP B 352      -2.515  20.561  -5.894  1.00  0.00           C  
ATOM   4150  OD1 ASP B 352      -1.572  21.301  -6.226  1.00  0.00           O  
ATOM   4151  OD2 ASP B 352      -2.416  19.314  -5.906  1.00  0.00           O  
ATOM   4152  N   PRO B 353      -2.037  24.220  -5.270  1.00  0.00           N  
ATOM   4153  CA  PRO B 353      -1.554  25.330  -6.088  1.00  0.00           C  
ATOM   4154  C   PRO B 353      -1.109  24.903  -7.495  1.00  0.00           C  
ATOM   4155  O   PRO B 353      -0.818  25.750  -8.337  1.00  0.00           O  
ATOM   4156  CB  PRO B 353      -0.392  25.913  -5.280  1.00  0.00           C  
ATOM   4157  CG  PRO B 353       0.178  24.696  -4.552  1.00  0.00           C  
ATOM   4158  CD  PRO B 353      -1.073  23.884  -4.242  1.00  0.00           C  
ATOM   4159  N   LYS B 354      -1.025  23.594  -7.769  1.00  0.00           N  
ATOM   4160  CA  LYS B 354      -0.609  23.014  -9.045  1.00  0.00           C  
ATOM   4161  C   LYS B 354      -1.802  22.490  -9.839  1.00  0.00           C  
ATOM   4162  O   LYS B 354      -2.863  22.193  -9.313  1.00  0.00           O  
ATOM   4163  CB  LYS B 354       0.449  21.924  -8.831  1.00  0.00           C  
ATOM   4164  CG  LYS B 354       1.679  22.346  -8.007  1.00  0.00           C  
ATOM   4165  CD  LYS B 354       2.487  23.471  -8.651  1.00  0.00           C  
ATOM   4166  CE  LYS B 354       3.714  23.721  -7.773  1.00  0.00           C  
ATOM   4167  NZ  LYS B 354       4.571  24.806  -8.301  1.00  0.00           N  
ATOM   4168  N   SER B 355      -1.588  22.339 -11.139  1.00  0.00           N  
ATOM   4169  CA  SER B 355      -2.602  21.755 -12.016  1.00  0.00           C  
ATOM   4170  C   SER B 355      -2.825  20.260 -11.716  1.00  0.00           C  
ATOM   4171  O   SER B 355      -1.896  19.590 -11.254  1.00  0.00           O  
ATOM   4172  CB  SER B 355      -2.222  21.969 -13.480  1.00  0.00           C  
ATOM   4173  OG  SER B 355      -1.208  21.072 -13.893  1.00  0.00           O  
ATOM   4174  N   PRO B 356      -3.978  19.684 -12.093  1.00  0.00           N  
ATOM   4175  CA  PRO B 356      -4.253  18.256 -11.925  1.00  0.00           C  
ATOM   4176  C   PRO B 356      -3.278  17.304 -12.642  1.00  0.00           C  
ATOM   4177  O   PRO B 356      -3.239  16.109 -12.350  1.00  0.00           O  
ATOM   4178  CB  PRO B 356      -5.676  18.060 -12.455  1.00  0.00           C  
ATOM   4179  CG  PRO B 356      -6.322  19.434 -12.282  1.00  0.00           C  
ATOM   4180  CD  PRO B 356      -5.165  20.389 -12.553  1.00  0.00           C  
ATOM   4181  N   PHE B 357      -2.482  17.816 -13.598  1.00  0.00           N  
ATOM   4182  CA  PHE B 357      -1.457  17.031 -14.296  1.00  0.00           C  
ATOM   4183  C   PHE B 357      -0.123  16.963 -13.555  1.00  0.00           C  
ATOM   4184  O   PHE B 357       0.690  16.074 -13.839  1.00  0.00           O  
ATOM   4185  CB  PHE B 357      -1.237  17.618 -15.698  1.00  0.00           C  
ATOM   4186  CG  PHE B 357      -2.430  17.456 -16.608  1.00  0.00           C  
ATOM   4187  CD1 PHE B 357      -2.699  16.206 -17.196  1.00  0.00           C  
ATOM   4188  CD2 PHE B 357      -3.274  18.544 -16.884  1.00  0.00           C  
ATOM   4189  CE1 PHE B 357      -3.805  16.043 -18.043  1.00  0.00           C  
ATOM   4190  CE2 PHE B 357      -4.382  18.384 -17.730  1.00  0.00           C  
ATOM   4191  CZ  PHE B 357      -4.646  17.134 -18.315  1.00  0.00           C  
ATOM   4192  N   VAL B 358       0.121  17.899 -12.639  1.00  0.00           N  
ATOM   4193  CA  VAL B 358       1.352  18.023 -11.851  1.00  0.00           C  
ATOM   4194  C   VAL B 358       1.078  17.620 -10.413  1.00  0.00           C  
ATOM   4195  O   VAL B 358       1.759  16.732  -9.895  1.00  0.00           O  
ATOM   4196  CB  VAL B 358       1.931  19.448 -11.963  1.00  0.00           C  
ATOM   4197  CG1 VAL B 358       3.217  19.603 -11.150  1.00  0.00           C  
ATOM   4198  CG2 VAL B 358       2.271  19.798 -13.420  1.00  0.00           C  
ATOM   4199  N   THR B 359       0.057  18.212  -9.807  1.00  0.00           N  
ATOM   4200  CA  THR B 359      -0.391  18.022  -8.412  1.00  0.00           C  
ATOM   4201  C   THR B 359       0.678  18.398  -7.373  1.00  0.00           C  
ATOM   4202  O   THR B 359       1.850  18.592  -7.705  1.00  0.00           O  
ATOM   4203  CB  THR B 359      -0.959  16.614  -8.155  1.00  0.00           C  
ATOM   4204  OG1 THR B 359       0.077  15.657  -8.107  1.00  0.00           O  
ATOM   4205  CG2 THR B 359      -1.951  16.157  -9.217  1.00  0.00           C  
ATOM   4206  N   SER B 360       0.282  18.480  -6.113  1.00  0.00           N  
ATOM   4207  CA  SER B 360       1.160  18.719  -4.964  1.00  0.00           C  
ATOM   4208  C   SER B 360       1.080  17.591  -3.945  1.00  0.00           C  
ATOM   4209  O   SER B 360       1.353  17.787  -2.762  1.00  0.00           O  
ATOM   4210  CB  SER B 360       0.850  20.065  -4.313  1.00  0.00           C  
ATOM   4211  OG  SER B 360       0.883  21.100  -5.281  1.00  0.00           O  
ATOM   4212  N   GLY B 361       0.697  16.390  -4.382  1.00  0.00           N  
ATOM   4213  CA  GLY B 361       0.559  15.257  -3.482  1.00  0.00           C  
ATOM   4214  C   GLY B 361       0.666  13.900  -4.158  1.00  0.00           C  
ATOM   4215  O   GLY B 361       0.662  13.771  -5.386  1.00  0.00           O  
ATOM   4216  N   ILE B 362       0.738  12.883  -3.334  1.00  0.00           N  
ATOM   4217  CA  ILE B 362       0.639  11.481  -3.741  1.00  0.00           C  
ATOM   4218  C   ILE B 362      -0.449  10.786  -2.936  1.00  0.00           C  
ATOM   4219  O   ILE B 362      -0.654  11.071  -1.753  1.00  0.00           O  
ATOM   4220  CB  ILE B 362       1.995  10.743  -3.638  1.00  0.00           C  
ATOM   4221  CG1 ILE B 362       2.572  10.773  -2.208  1.00  0.00           C  
ATOM   4222  CG2 ILE B 362       2.971  11.316  -4.675  1.00  0.00           C  
ATOM   4223  CD1 ILE B 362       3.835   9.929  -2.016  1.00  0.00           C  
ATOM   4224  N   ARG B 363      -1.143   9.857  -3.569  1.00  0.00           N  
ATOM   4225  CA  ARG B 363      -2.073   8.942  -2.909  1.00  0.00           C  
ATOM   4226  C   ARG B 363      -1.378   7.612  -2.667  1.00  0.00           C  
ATOM   4227  O   ARG B 363      -0.835   7.033  -3.600  1.00  0.00           O  
ATOM   4228  CB  ARG B 363      -3.343   8.784  -3.744  1.00  0.00           C  
ATOM   4229  CG  ARG B 363      -4.425   7.986  -3.002  1.00  0.00           C  
ATOM   4230  CD  ARG B 363      -5.647   7.739  -3.886  1.00  0.00           C  
ATOM   4231  NE  ARG B 363      -5.316   6.839  -4.995  1.00  0.00           N  
ATOM   4232  CZ  ARG B 363      -6.122   6.400  -5.944  1.00  0.00           C  
ATOM   4233  NH1 ARG B 363      -7.379   6.731  -5.985  1.00  0.00           N  
ATOM   4234  NH2 ARG B 363      -5.659   5.609  -6.875  1.00  0.00           N  
ATOM   4235  N   VAL B 364      -1.472   7.117  -1.445  1.00  0.00           N  
ATOM   4236  CA  VAL B 364      -0.903   5.844  -1.005  1.00  0.00           C  
ATOM   4237  C   VAL B 364      -2.028   4.939  -0.529  1.00  0.00           C  
ATOM   4238  O   VAL B 364      -2.926   5.390   0.177  1.00  0.00           O  
ATOM   4239  CB  VAL B 364       0.135   6.074   0.106  1.00  0.00           C  
ATOM   4240  CG1 VAL B 364       0.787   4.763   0.538  1.00  0.00           C  
ATOM   4241  CG2 VAL B 364       1.243   7.031  -0.361  1.00  0.00           C  
ATOM   4242  N   GLY B 365      -1.995   3.668  -0.918  1.00  0.00           N  
ATOM   4243  CA  GLY B 365      -2.967   2.679  -0.473  1.00  0.00           C  
ATOM   4244  C   GLY B 365      -2.329   1.327  -0.186  1.00  0.00           C  
ATOM   4245  O   GLY B 365      -1.439   0.884  -0.906  1.00  0.00           O  
ATOM   4246  N   THR B 366      -2.805   0.663   0.840  1.00  0.00           N  
ATOM   4247  CA  THR B 366      -2.199  -0.566   1.376  1.00  0.00           C  
ATOM   4248  C   THR B 366      -2.820  -1.900   0.920  1.00  0.00           C  
ATOM   4249  O   THR B 366      -2.340  -2.939   1.374  1.00  0.00           O  
ATOM   4250  CB  THR B 366      -2.148  -0.514   2.908  1.00  0.00           C  
ATOM   4251  OG1 THR B 366      -3.452  -0.355   3.415  1.00  0.00           O  
ATOM   4252  CG2 THR B 366      -1.303   0.653   3.399  1.00  0.00           C  
ATOM   4253  N   PRO B 367      -3.846  -1.964   0.049  1.00  0.00           N  
ATOM   4254  CA  PRO B 367      -4.470  -3.243  -0.291  1.00  0.00           C  
ATOM   4255  C   PRO B 367      -3.509  -4.253  -0.922  1.00  0.00           C  
ATOM   4256  O   PRO B 367      -3.511  -5.417  -0.510  1.00  0.00           O  
ATOM   4257  CB  PRO B 367      -5.630  -2.903  -1.231  1.00  0.00           C  
ATOM   4258  CG  PRO B 367      -5.985  -1.477  -0.842  1.00  0.00           C  
ATOM   4259  CD  PRO B 367      -4.625  -0.874  -0.514  1.00  0.00           C  
ATOM   4260  N   ALA B 368      -2.681  -3.827  -1.877  1.00  0.00           N  
ATOM   4261  CA  ALA B 368      -1.785  -4.711  -2.608  1.00  0.00           C  
ATOM   4262  C   ALA B 368      -0.656  -5.255  -1.726  1.00  0.00           C  
ATOM   4263  O   ALA B 368      -0.491  -6.476  -1.626  1.00  0.00           O  
ATOM   4264  CB  ALA B 368      -1.265  -3.960  -3.840  1.00  0.00           C  
ATOM   4265  N   ILE B 369       0.048  -4.393  -0.990  1.00  0.00           N  
ATOM   4266  CA  ILE B 369       1.120  -4.830  -0.082  1.00  0.00           C  
ATOM   4267  C   ILE B 369       0.598  -5.758   1.021  1.00  0.00           C  
ATOM   4268  O   ILE B 369       1.231  -6.751   1.345  1.00  0.00           O  
ATOM   4269  CB  ILE B 369       1.886  -3.635   0.530  1.00  0.00           C  
ATOM   4270  CG1 ILE B 369       0.986  -2.684   1.338  1.00  0.00           C  
ATOM   4271  CG2 ILE B 369       2.631  -2.882  -0.601  1.00  0.00           C  
ATOM   4272  CD1 ILE B 369       1.765  -1.669   2.209  1.00  0.00           C  
ATOM   4273  N   THR B 370      -0.597  -5.482   1.538  1.00  0.00           N  
ATOM   4274  CA  THR B 370      -1.213  -6.328   2.563  1.00  0.00           C  
ATOM   4275  C   THR B 370      -1.615  -7.684   1.989  1.00  0.00           C  
ATOM   4276  O   THR B 370      -1.447  -8.707   2.641  1.00  0.00           O  
ATOM   4277  CB  THR B 370      -2.441  -5.648   3.179  1.00  0.00           C  
ATOM   4278  OG1 THR B 370      -2.132  -4.346   3.596  1.00  0.00           O  
ATOM   4279  CG2 THR B 370      -2.955  -6.398   4.398  1.00  0.00           C  
ATOM   4280  N   ARG B 371      -2.092  -7.715   0.748  1.00  0.00           N  
ATOM   4281  CA  ARG B 371      -2.420  -8.967   0.043  1.00  0.00           C  
ATOM   4282  C   ARG B 371      -1.178  -9.826  -0.186  1.00  0.00           C  
ATOM   4283  O   ARG B 371      -1.291 -11.044  -0.179  1.00  0.00           O  
ATOM   4284  CB  ARG B 371      -3.107  -8.621  -1.281  1.00  0.00           C  
ATOM   4285  CG  ARG B 371      -3.753  -9.822  -1.998  1.00  0.00           C  
ATOM   4286  CD  ARG B 371      -4.950 -10.369  -1.229  1.00  0.00           C  
ATOM   4287  NE  ARG B 371      -5.733 -11.292  -2.063  1.00  0.00           N  
ATOM   4288  CZ  ARG B 371      -6.872 -11.879  -1.731  1.00  0.00           C  
ATOM   4289  NH1 ARG B 371      -7.406 -11.730  -0.554  1.00  0.00           N  
ATOM   4290  NH2 ARG B 371      -7.500 -12.633  -2.585  1.00  0.00           N  
ATOM   4291  N   ARG B 372      -0.036  -9.192  -0.353  1.00  0.00           N  
ATOM   4292  CA  ARG B 372       1.279  -9.820  -0.503  1.00  0.00           C  
ATOM   4293  C   ARG B 372       1.858 -10.368   0.813  1.00  0.00           C  
ATOM   4294  O   ARG B 372       2.761 -11.187   0.778  1.00  0.00           O  
ATOM   4295  CB  ARG B 372       2.208  -8.781  -1.155  1.00  0.00           C  
ATOM   4296  CG  ARG B 372       3.451  -9.403  -1.776  1.00  0.00           C  
ATOM   4297  CD  ARG B 372       4.303  -8.330  -2.464  1.00  0.00           C  
ATOM   4298  NE  ARG B 372       5.328  -8.959  -3.303  1.00  0.00           N  
ATOM   4299  CZ  ARG B 372       5.937  -8.443  -4.343  1.00  0.00           C  
ATOM   4300  NH1 ARG B 372       5.805  -7.200  -4.689  1.00  0.00           N  
ATOM   4301  NH2 ARG B 372       6.686  -9.185  -5.077  1.00  0.00           N  
ATOM   4302  N   GLY B 373       1.342  -9.921   1.958  1.00  0.00           N  
ATOM   4303  CA  GLY B 373       1.760 -10.411   3.273  1.00  0.00           C  
ATOM   4304  C   GLY B 373       2.373  -9.369   4.211  1.00  0.00           C  
ATOM   4305  O   GLY B 373       2.703  -9.715   5.342  1.00  0.00           O  
ATOM   4306  N   PHE B 374       2.496  -8.122   3.786  1.00  0.00           N  
ATOM   4307  CA  PHE B 374       3.031  -7.057   4.623  1.00  0.00           C  
ATOM   4308  C   PHE B 374       2.118  -6.805   5.830  1.00  0.00           C  
ATOM   4309  O   PHE B 374       0.894  -6.724   5.708  1.00  0.00           O  
ATOM   4310  CB  PHE B 374       3.207  -5.753   3.827  1.00  0.00           C  
ATOM   4311  CG  PHE B 374       4.367  -5.681   2.860  1.00  0.00           C  
ATOM   4312  CD1 PHE B 374       4.820  -6.795   2.130  1.00  0.00           C  
ATOM   4313  CD2 PHE B 374       5.001  -4.432   2.640  1.00  0.00           C  
ATOM   4314  CE1 PHE B 374       5.873  -6.674   1.202  1.00  0.00           C  
ATOM   4315  CE2 PHE B 374       6.051  -4.311   1.719  1.00  0.00           C  
ATOM   4316  CZ  PHE B 374       6.480  -5.433   1.000  1.00  0.00           C  
ATOM   4317  N   LYS B 375       2.747  -6.632   6.983  1.00  0.00           N  
ATOM   4318  CA  LYS B 375       2.115  -6.211   8.235  1.00  0.00           C  
ATOM   4319  C   LYS B 375       2.590  -4.814   8.635  1.00  0.00           C  
ATOM   4320  O   LYS B 375       3.167  -4.088   7.823  1.00  0.00           O  
ATOM   4321  CB  LYS B 375       2.382  -7.277   9.310  1.00  0.00           C  
ATOM   4322  CG  LYS B 375       1.753  -8.621   8.951  1.00  0.00           C  
ATOM   4323  CD  LYS B 375       1.960  -9.609  10.089  1.00  0.00           C  
ATOM   4324  CE  LYS B 375       1.366 -10.963   9.709  1.00  0.00           C  
ATOM   4325  NZ  LYS B 375       1.644 -11.965  10.752  1.00  0.00           N  
ATOM   4326  N   GLU B 376       2.336  -4.415   9.869  1.00  0.00           N  
ATOM   4327  CA  GLU B 376       2.685  -3.082  10.350  1.00  0.00           C  
ATOM   4328  C   GLU B 376       4.200  -2.811  10.295  1.00  0.00           C  
ATOM   4329  O   GLU B 376       4.596  -1.694   9.974  1.00  0.00           O  
ATOM   4330  CB  GLU B 376       2.169  -2.868  11.787  1.00  0.00           C  
ATOM   4331  CG  GLU B 376       0.642  -2.847  11.932  1.00  0.00           C  
ATOM   4332  CD  GLU B 376      -0.001  -4.201  12.281  1.00  0.00           C  
ATOM   4333  OE1 GLU B 376      -0.973  -4.218  13.077  1.00  0.00           O  
ATOM   4334  OE2 GLU B 376       0.409  -5.246  11.733  1.00  0.00           O  
ATOM   4335  N   ALA B 377       5.038  -3.816  10.573  1.00  0.00           N  
ATOM   4336  CA  ALA B 377       6.489  -3.662  10.537  1.00  0.00           C  
ATOM   4337  C   ALA B 377       6.984  -3.351   9.122  1.00  0.00           C  
ATOM   4338  O   ALA B 377       7.618  -2.316   8.911  1.00  0.00           O  
ATOM   4339  CB  ALA B 377       7.133  -4.928  11.116  1.00  0.00           C  
ATOM   4340  N   GLU B 378       6.609  -4.162   8.147  1.00  0.00           N  
ATOM   4341  CA  GLU B 378       6.983  -3.955   6.745  1.00  0.00           C  
ATOM   4342  C   GLU B 378       6.361  -2.669   6.171  1.00  0.00           C  
ATOM   4343  O   GLU B 378       7.001  -1.953   5.404  1.00  0.00           O  
ATOM   4344  CB  GLU B 378       6.555  -5.161   5.881  1.00  0.00           C  
ATOM   4345  CG  GLU B 378       7.206  -6.510   6.250  1.00  0.00           C  
ATOM   4346  CD  GLU B 378       6.640  -7.180   7.518  1.00  0.00           C  
ATOM   4347  OE1 GLU B 378       7.345  -8.036   8.090  1.00  0.00           O  
ATOM   4348  OE2 GLU B 378       5.495  -6.858   7.910  1.00  0.00           O  
ATOM   4349  N   ALA B 379       5.141  -2.342   6.583  1.00  0.00           N  
ATOM   4350  CA  ALA B 379       4.490  -1.109   6.158  1.00  0.00           C  
ATOM   4351  C   ALA B 379       5.196   0.152   6.702  1.00  0.00           C  
ATOM   4352  O   ALA B 379       5.334   1.136   5.984  1.00  0.00           O  
ATOM   4353  CB  ALA B 379       3.017  -1.165   6.590  1.00  0.00           C  
ATOM   4354  N   LYS B 380       5.678   0.119   7.950  1.00  0.00           N  
ATOM   4355  CA  LYS B 380       6.480   1.190   8.554  1.00  0.00           C  
ATOM   4356  C   LYS B 380       7.839   1.324   7.872  1.00  0.00           C  
ATOM   4357  O   LYS B 380       8.240   2.441   7.536  1.00  0.00           O  
ATOM   4358  CB  LYS B 380       6.658   0.971  10.061  1.00  0.00           C  
ATOM   4359  CG  LYS B 380       5.366   1.333  10.823  1.00  0.00           C  
ATOM   4360  CD  LYS B 380       5.502   1.196  12.350  1.00  0.00           C  
ATOM   4361  CE  LYS B 380       4.154   1.624  12.933  1.00  0.00           C  
ATOM   4362  NZ  LYS B 380       4.197   2.067  14.359  1.00  0.00           N  
ATOM   4363  N   GLU B 381       8.486   0.211   7.622  1.00  0.00           N  
ATOM   4364  CA  GLU B 381       9.754   0.175   6.907  1.00  0.00           C  
ATOM   4365  C   GLU B 381       9.626   0.798   5.504  1.00  0.00           C  
ATOM   4366  O   GLU B 381      10.366   1.723   5.157  1.00  0.00           O  
ATOM   4367  CB  GLU B 381      10.233  -1.278   6.829  1.00  0.00           C  
ATOM   4368  CG  GLU B 381      11.694  -1.358   6.405  1.00  0.00           C  
ATOM   4369  CD  GLU B 381      12.175  -2.784   6.123  1.00  0.00           C  
ATOM   4370  OE1 GLU B 381      13.212  -2.902   5.437  1.00  0.00           O  
ATOM   4371  OE2 GLU B 381      11.535  -3.749   6.575  1.00  0.00           O  
ATOM   4372  N   LEU B 382       8.621   0.369   4.748  1.00  0.00           N  
ATOM   4373  CA  LEU B 382       8.307   0.923   3.430  1.00  0.00           C  
ATOM   4374  C   LEU B 382       8.023   2.428   3.478  1.00  0.00           C  
ATOM   4375  O   LEU B 382       8.537   3.173   2.653  1.00  0.00           O  
ATOM   4376  CB  LEU B 382       7.112   0.140   2.870  1.00  0.00           C  
ATOM   4377  CG  LEU B 382       6.536   0.717   1.565  1.00  0.00           C  
ATOM   4378  CD1 LEU B 382       7.560   0.744   0.432  1.00  0.00           C  
ATOM   4379  CD2 LEU B 382       5.336  -0.134   1.137  1.00  0.00           C  
ATOM   4380  N   ALA B 383       7.239   2.897   4.443  1.00  0.00           N  
ATOM   4381  CA  ALA B 383       6.989   4.321   4.603  1.00  0.00           C  
ATOM   4382  C   ALA B 383       8.280   5.096   4.895  1.00  0.00           C  
ATOM   4383  O   ALA B 383       8.475   6.193   4.361  1.00  0.00           O  
ATOM   4384  CB  ALA B 383       5.940   4.523   5.701  1.00  0.00           C  
ATOM   4385  N   GLY B 384       9.190   4.511   5.663  1.00  0.00           N  
ATOM   4386  CA  GLY B 384      10.537   5.041   5.884  1.00  0.00           C  
ATOM   4387  C   GLY B 384      11.317   5.193   4.585  1.00  0.00           C  
ATOM   4388  O   GLY B 384      11.805   6.281   4.300  1.00  0.00           O  
ATOM   4389  N   TRP B 385      11.347   4.152   3.744  1.00  0.00           N  
ATOM   4390  CA  TRP B 385      11.997   4.205   2.434  1.00  0.00           C  
ATOM   4391  C   TRP B 385      11.415   5.287   1.522  1.00  0.00           C  
ATOM   4392  O   TRP B 385      12.158   5.991   0.835  1.00  0.00           O  
ATOM   4393  CB  TRP B 385      11.861   2.860   1.711  1.00  0.00           C  
ATOM   4394  CG  TRP B 385      12.404   1.663   2.408  1.00  0.00           C  
ATOM   4395  CD1 TRP B 385      13.241   1.676   3.464  1.00  0.00           C  
ATOM   4396  CD2 TRP B 385      12.142   0.259   2.124  1.00  0.00           C  
ATOM   4397  NE1 TRP B 385      13.497   0.388   3.856  1.00  0.00           N  
ATOM   4398  CE2 TRP B 385      12.842  -0.520   3.081  1.00  0.00           C  
ATOM   4399  CE3 TRP B 385      11.373  -0.425   1.160  1.00  0.00           C  
ATOM   4400  CZ2 TRP B 385      12.777  -1.926   3.111  1.00  0.00           C  
ATOM   4401  CZ3 TRP B 385      11.308  -1.832   1.185  1.00  0.00           C  
ATOM   4402  CH2 TRP B 385      11.995  -2.575   2.155  1.00  0.00           C  
ATOM   4403  N   MET B 386      10.100   5.429   1.524  1.00  0.00           N  
ATOM   4404  CA  MET B 386       9.434   6.479   0.765  1.00  0.00           C  
ATOM   4405  C   MET B 386       9.876   7.862   1.239  1.00  0.00           C  
ATOM   4406  O   MET B 386      10.192   8.716   0.414  1.00  0.00           O  
ATOM   4407  CB  MET B 386       7.917   6.339   0.877  1.00  0.00           C  
ATOM   4408  CG  MET B 386       7.380   5.072   0.207  1.00  0.00           C  
ATOM   4409  SD  MET B 386       5.610   4.805   0.468  1.00  0.00           S  
ATOM   4410  CE  MET B 386       4.952   6.131  -0.572  1.00  0.00           C  
ATOM   4411  N   CYS B 387       9.965   8.078   2.553  1.00  0.00           N  
ATOM   4412  CA  CYS B 387      10.464   9.323   3.121  1.00  0.00           C  
ATOM   4413  C   CYS B 387      11.938   9.570   2.769  1.00  0.00           C  
ATOM   4414  O   CYS B 387      12.271  10.690   2.409  1.00  0.00           O  
ATOM   4415  CB  CYS B 387      10.236   9.331   4.637  1.00  0.00           C  
ATOM   4416  SG  CYS B 387       8.462   9.316   5.030  1.00  0.00           S  
ATOM   4417  N   ASP B 388      12.787   8.540   2.775  1.00  0.00           N  
ATOM   4418  CA  ASP B 388      14.202   8.661   2.383  1.00  0.00           C  
ATOM   4419  C   ASP B 388      14.346   9.154   0.931  1.00  0.00           C  
ATOM   4420  O   ASP B 388      15.154  10.035   0.637  1.00  0.00           O  
ATOM   4421  CB  ASP B 388      14.927   7.311   2.527  1.00  0.00           C  
ATOM   4422  CG  ASP B 388      15.007   6.745   3.951  1.00  0.00           C  
ATOM   4423  OD1 ASP B 388      14.831   7.505   4.926  1.00  0.00           O  
ATOM   4424  OD2 ASP B 388      15.268   5.522   4.074  1.00  0.00           O  
ATOM   4425  N   VAL B 389      13.526   8.616   0.022  1.00  0.00           N  
ATOM   4426  CA  VAL B 389      13.490   9.060  -1.383  1.00  0.00           C  
ATOM   4427  C   VAL B 389      12.990  10.501  -1.489  1.00  0.00           C  
ATOM   4428  O   VAL B 389      13.591  11.299  -2.209  1.00  0.00           O  
ATOM   4429  CB  VAL B 389      12.615   8.120  -2.238  1.00  0.00           C  
ATOM   4430  CG1 VAL B 389      12.385   8.653  -3.661  1.00  0.00           C  
ATOM   4431  CG2 VAL B 389      13.271   6.749  -2.383  1.00  0.00           C  
ATOM   4432  N   LEU B 390      11.930  10.864  -0.778  1.00  0.00           N  
ATOM   4433  CA  LEU B 390      11.346  12.205  -0.834  1.00  0.00           C  
ATOM   4434  C   LEU B 390      12.261  13.271  -0.206  1.00  0.00           C  
ATOM   4435  O   LEU B 390      12.321  14.391  -0.709  1.00  0.00           O  
ATOM   4436  CB  LEU B 390       9.965  12.199  -0.164  1.00  0.00           C  
ATOM   4437  CG  LEU B 390       8.885  11.372  -0.890  1.00  0.00           C  
ATOM   4438  CD1 LEU B 390       7.622  11.307  -0.020  1.00  0.00           C  
ATOM   4439  CD2 LEU B 390       8.507  11.964  -2.242  1.00  0.00           C  
ATOM   4440  N   ASP B 391      12.992  12.924   0.851  1.00  0.00           N  
ATOM   4441  CA  ASP B 391      13.975  13.798   1.505  1.00  0.00           C  
ATOM   4442  C   ASP B 391      15.179  14.082   0.588  1.00  0.00           C  
ATOM   4443  O   ASP B 391      15.774  15.153   0.652  1.00  0.00           O  
ATOM   4444  CB  ASP B 391      14.462  13.149   2.822  1.00  0.00           C  
ATOM   4445  CG  ASP B 391      13.419  13.093   3.961  1.00  0.00           C  
ATOM   4446  OD1 ASP B 391      12.401  13.802   3.893  1.00  0.00           O  
ATOM   4447  OD2 ASP B 391      13.657  12.359   4.954  1.00  0.00           O  
ATOM   4448  N   SER B 392      15.510  13.126  -0.287  1.00  0.00           N  
ATOM   4449  CA  SER B 392      16.665  13.185  -1.193  1.00  0.00           C  
ATOM   4450  C   SER B 392      16.278  12.901  -2.645  1.00  0.00           C  
ATOM   4451  O   SER B 392      16.933  12.122  -3.341  1.00  0.00           O  
ATOM   4452  CB  SER B 392      17.766  12.243  -0.693  1.00  0.00           C  
ATOM   4453  OG  SER B 392      18.213  12.644   0.588  1.00  0.00           O  
ATOM   4454  N   ILE B 393      15.230  13.541  -3.131  1.00  0.00           N  
ATOM   4455  CA  ILE B 393      14.571  13.219  -4.409  1.00  0.00           C  
ATOM   4456  C   ILE B 393      15.470  13.311  -5.656  1.00  0.00           C  
ATOM   4457  O   ILE B 393      15.175  12.705  -6.687  1.00  0.00           O  
ATOM   4458  CB  ILE B 393      13.311  14.094  -4.542  1.00  0.00           C  
ATOM   4459  CG1 ILE B 393      12.324  13.485  -5.553  1.00  0.00           C  
ATOM   4460  CG2 ILE B 393      13.666  15.562  -4.890  1.00  0.00           C  
ATOM   4461  CD1 ILE B 393      10.923  14.097  -5.485  1.00  0.00           C  
ATOM   4462  N   ASN B 394      16.575  14.051  -5.565  1.00  0.00           N  
ATOM   4463  CA  ASN B 394      17.559  14.204  -6.645  1.00  0.00           C  
ATOM   4464  C   ASN B 394      18.825  13.358  -6.434  1.00  0.00           C  
ATOM   4465  O   ASN B 394      19.751  13.447  -7.248  1.00  0.00           O  
ATOM   4466  CB  ASN B 394      17.888  15.697  -6.805  1.00  0.00           C  
ATOM   4467  CG  ASN B 394      16.680  16.526  -7.213  1.00  0.00           C  
ATOM   4468  OD1 ASN B 394      15.936  16.212  -8.116  1.00  0.00           O  
ATOM   4469  ND2 ASN B 394      16.463  17.639  -6.552  1.00  0.00           N  
ATOM   4470  N   ASP B 395      18.896  12.568  -5.371  1.00  0.00           N  
ATOM   4471  CA  ASP B 395      20.037  11.698  -5.098  1.00  0.00           C  
ATOM   4472  C   ASP B 395      19.773  10.285  -5.643  1.00  0.00           C  
ATOM   4473  O   ASP B 395      19.140   9.439  -5.011  1.00  0.00           O  
ATOM   4474  CB  ASP B 395      20.398  11.712  -3.608  1.00  0.00           C  
ATOM   4475  CG  ASP B 395      21.742  11.030  -3.329  1.00  0.00           C  
ATOM   4476  OD1 ASP B 395      22.202  10.227  -4.183  1.00  0.00           O  
ATOM   4477  OD2 ASP B 395      22.337  11.321  -2.269  1.00  0.00           O  
ATOM   4478  N   GLU B 396      20.310  10.023  -6.836  1.00  0.00           N  
ATOM   4479  CA  GLU B 396      20.179   8.717  -7.483  1.00  0.00           C  
ATOM   4480  C   GLU B 396      20.832   7.577  -6.679  1.00  0.00           C  
ATOM   4481  O   GLU B 396      20.431   6.424  -6.823  1.00  0.00           O  
ATOM   4482  CB  GLU B 396      20.771   8.780  -8.904  1.00  0.00           C  
ATOM   4483  CG  GLU B 396      19.944   9.643  -9.872  1.00  0.00           C  
ATOM   4484  CD  GLU B 396      18.508   9.119 -10.094  1.00  0.00           C  
ATOM   4485  OE1 GLU B 396      17.571   9.940 -10.248  1.00  0.00           O  
ATOM   4486  OE2 GLU B 396      18.311   7.896 -10.113  1.00  0.00           O  
ATOM   4487  N   ALA B 397      21.800   7.870  -5.808  1.00  0.00           N  
ATOM   4488  CA  ALA B 397      22.396   6.851  -4.959  1.00  0.00           C  
ATOM   4489  C   ALA B 397      21.435   6.395  -3.848  1.00  0.00           C  
ATOM   4490  O   ALA B 397      21.370   5.204  -3.538  1.00  0.00           O  
ATOM   4491  CB  ALA B 397      23.717   7.384  -4.378  1.00  0.00           C  
ATOM   4492  N   VAL B 398      20.648   7.318  -3.292  1.00  0.00           N  
ATOM   4493  CA  VAL B 398      19.566   6.980  -2.352  1.00  0.00           C  
ATOM   4494  C   VAL B 398      18.490   6.170  -3.062  1.00  0.00           C  
ATOM   4495  O   VAL B 398      18.104   5.119  -2.566  1.00  0.00           O  
ATOM   4496  CB  VAL B 398      18.977   8.243  -1.704  1.00  0.00           C  
ATOM   4497  CG1 VAL B 398      17.766   7.928  -0.820  1.00  0.00           C  
ATOM   4498  CG2 VAL B 398      20.026   8.926  -0.818  1.00  0.00           C  
ATOM   4499  N   ILE B 399      18.077   6.605  -4.249  1.00  0.00           N  
ATOM   4500  CA  ILE B 399      17.028   5.915  -5.021  1.00  0.00           C  
ATOM   4501  C   ILE B 399      17.442   4.479  -5.373  1.00  0.00           C  
ATOM   4502  O   ILE B 399      16.681   3.552  -5.125  1.00  0.00           O  
ATOM   4503  CB  ILE B 399      16.656   6.750  -6.270  1.00  0.00           C  
ATOM   4504  CG1 ILE B 399      15.996   8.081  -5.823  1.00  0.00           C  
ATOM   4505  CG2 ILE B 399      15.713   5.964  -7.189  1.00  0.00           C  
ATOM   4506  CD1 ILE B 399      15.724   9.073  -6.965  1.00  0.00           C  
ATOM   4507  N   GLU B 400      18.654   4.270  -5.883  1.00  0.00           N  
ATOM   4508  CA  GLU B 400      19.180   2.935  -6.200  1.00  0.00           C  
ATOM   4509  C   GLU B 400      19.291   2.047  -4.953  1.00  0.00           C  
ATOM   4510  O   GLU B 400      18.964   0.860  -4.990  1.00  0.00           O  
ATOM   4511  CB  GLU B 400      20.555   3.050  -6.884  1.00  0.00           C  
ATOM   4512  CG  GLU B 400      20.498   2.935  -8.416  1.00  0.00           C  
ATOM   4513  CD  GLU B 400      20.285   1.494  -8.931  1.00  0.00           C  
ATOM   4514  OE1 GLU B 400      19.580   1.326  -9.953  1.00  0.00           O  
ATOM   4515  OE2 GLU B 400      20.810   0.542  -8.320  1.00  0.00           O  
ATOM   4516  N   ARG B 401      19.704   2.625  -3.817  1.00  0.00           N  
ATOM   4517  CA  ARG B 401      19.768   1.897  -2.554  1.00  0.00           C  
ATOM   4518  C   ARG B 401      18.387   1.430  -2.098  1.00  0.00           C  
ATOM   4519  O   ARG B 401      18.232   0.271  -1.712  1.00  0.00           O  
ATOM   4520  CB  ARG B 401      20.466   2.778  -1.514  1.00  0.00           C  
ATOM   4521  CG  ARG B 401      20.534   2.106  -0.143  1.00  0.00           C  
ATOM   4522  CD  ARG B 401      21.337   2.996   0.807  1.00  0.00           C  
ATOM   4523  NE  ARG B 401      21.151   2.563   2.196  1.00  0.00           N  
ATOM   4524  CZ  ARG B 401      21.046   3.357   3.237  1.00  0.00           C  
ATOM   4525  NH1 ARG B 401      21.348   4.616   3.201  1.00  0.00           N  
ATOM   4526  NH2 ARG B 401      20.583   2.910   4.333  1.00  0.00           N  
ATOM   4527  N   ILE B 402      17.394   2.293  -2.160  1.00  0.00           N  
ATOM   4528  CA  ILE B 402      16.017   1.938  -1.807  1.00  0.00           C  
ATOM   4529  C   ILE B 402      15.452   0.898  -2.772  1.00  0.00           C  
ATOM   4530  O   ILE B 402      14.833  -0.063  -2.329  1.00  0.00           O  
ATOM   4531  CB  ILE B 402      15.129   3.196  -1.714  1.00  0.00           C  
ATOM   4532  CG1 ILE B 402      15.569   4.155  -0.578  1.00  0.00           C  
ATOM   4533  CG2 ILE B 402      13.657   2.816  -1.522  1.00  0.00           C  
ATOM   4534  CD1 ILE B 402      15.689   3.550   0.820  1.00  0.00           C  
ATOM   4535  N   LYS B 403      15.741   1.002  -4.068  1.00  0.00           N  
ATOM   4536  CA  LYS B 403      15.359  -0.015  -5.051  1.00  0.00           C  
ATOM   4537  C   LYS B 403      15.884  -1.400  -4.682  1.00  0.00           C  
ATOM   4538  O   LYS B 403      15.139  -2.373  -4.763  1.00  0.00           O  
ATOM   4539  CB  LYS B 403      15.858   0.425  -6.430  1.00  0.00           C  
ATOM   4540  CG  LYS B 403      15.431  -0.553  -7.520  1.00  0.00           C  
ATOM   4541  CD  LYS B 403      16.006  -0.078  -8.849  1.00  0.00           C  
ATOM   4542  CE  LYS B 403      15.683  -1.071  -9.949  1.00  0.00           C  
ATOM   4543  NZ  LYS B 403      16.382  -0.668 -11.187  1.00  0.00           N  
ATOM   4544  N   GLY B 404      17.127  -1.502  -4.247  1.00  0.00           N  
ATOM   4545  CA  GLY B 404      17.684  -2.771  -3.771  1.00  0.00           C  
ATOM   4546  C   GLY B 404      16.901  -3.359  -2.600  1.00  0.00           C  
ATOM   4547  O   GLY B 404      16.563  -4.536  -2.620  1.00  0.00           O  
ATOM   4548  N   LYS B 405      16.522  -2.523  -1.630  1.00  0.00           N  
ATOM   4549  CA  LYS B 405      15.696  -2.947  -0.485  1.00  0.00           C  
ATOM   4550  C   LYS B 405      14.301  -3.400  -0.901  1.00  0.00           C  
ATOM   4551  O   LYS B 405      13.769  -4.367  -0.354  1.00  0.00           O  
ATOM   4552  CB  LYS B 405      15.553  -1.800   0.519  1.00  0.00           C  
ATOM   4553  CG  LYS B 405      16.900  -1.349   1.076  1.00  0.00           C  
ATOM   4554  CD  LYS B 405      16.695  -0.297   2.167  1.00  0.00           C  
ATOM   4555  CE  LYS B 405      18.042   0.020   2.802  1.00  0.00           C  
ATOM   4556  NZ  LYS B 405      17.855   0.580   4.159  1.00  0.00           N  
ATOM   4557  N   VAL B 406      13.714  -2.713  -1.873  1.00  0.00           N  
ATOM   4558  CA  VAL B 406      12.418  -3.077  -2.444  1.00  0.00           C  
ATOM   4559  C   VAL B 406      12.492  -4.443  -3.118  1.00  0.00           C  
ATOM   4560  O   VAL B 406      11.637  -5.280  -2.868  1.00  0.00           O  
ATOM   4561  CB  VAL B 406      11.928  -1.997  -3.411  1.00  0.00           C  
ATOM   4562  CG1 VAL B 406      10.726  -2.451  -4.253  1.00  0.00           C  
ATOM   4563  CG2 VAL B 406      11.507  -0.741  -2.636  1.00  0.00           C  
ATOM   4564  N   LEU B 407      13.537  -4.706  -3.909  1.00  0.00           N  
ATOM   4565  CA  LEU B 407      13.739  -6.012  -4.539  1.00  0.00           C  
ATOM   4566  C   LEU B 407      13.898  -7.128  -3.494  1.00  0.00           C  
ATOM   4567  O   LEU B 407      13.259  -8.174  -3.624  1.00  0.00           O  
ATOM   4568  CB  LEU B 407      14.959  -5.944  -5.472  1.00  0.00           C  
ATOM   4569  CG  LEU B 407      14.748  -5.077  -6.730  1.00  0.00           C  
ATOM   4570  CD1 LEU B 407      16.071  -4.904  -7.477  1.00  0.00           C  
ATOM   4571  CD2 LEU B 407      13.743  -5.700  -7.702  1.00  0.00           C  
ATOM   4572  N   ASP B 408      14.648  -6.884  -2.424  1.00  0.00           N  
ATOM   4573  CA  ASP B 408      14.832  -7.825  -1.322  1.00  0.00           C  
ATOM   4574  C   ASP B 408      13.499  -8.182  -0.650  1.00  0.00           C  
ATOM   4575  O   ASP B 408      13.139  -9.357  -0.544  1.00  0.00           O  
ATOM   4576  CB  ASP B 408      15.815  -7.245  -0.285  1.00  0.00           C  
ATOM   4577  CG  ASP B 408      17.303  -7.322  -0.649  1.00  0.00           C  
ATOM   4578  OD1 ASP B 408      17.657  -8.016  -1.615  1.00  0.00           O  
ATOM   4579  OD2 ASP B 408      18.122  -6.734   0.108  1.00  0.00           O  
ATOM   4580  N   ILE B 409      12.726  -7.189  -0.233  1.00  0.00           N  
ATOM   4581  CA  ILE B 409      11.449  -7.449   0.443  1.00  0.00           C  
ATOM   4582  C   ILE B 409      10.413  -8.077  -0.495  1.00  0.00           C  
ATOM   4583  O   ILE B 409       9.636  -8.933  -0.084  1.00  0.00           O  
ATOM   4584  CB  ILE B 409      10.930  -6.189   1.168  1.00  0.00           C  
ATOM   4585  CG1 ILE B 409       9.908  -6.598   2.249  1.00  0.00           C  
ATOM   4586  CG2 ILE B 409      10.346  -5.162   0.191  1.00  0.00           C  
ATOM   4587  CD1 ILE B 409       9.554  -5.464   3.214  1.00  0.00           C  
ATOM   4588  N   CYS B 410      10.447  -7.717  -1.781  1.00  0.00           N  
ATOM   4589  CA  CYS B 410       9.612  -8.334  -2.803  1.00  0.00           C  
ATOM   4590  C   CYS B 410       9.926  -9.827  -2.990  1.00  0.00           C  
ATOM   4591  O   CYS B 410       9.000 -10.620  -3.133  1.00  0.00           O  
ATOM   4592  CB  CYS B 410       9.773  -7.565  -4.121  1.00  0.00           C  
ATOM   4593  SG  CYS B 410       8.837  -6.012  -4.065  1.00  0.00           S  
ATOM   4594  N   ALA B 411      11.193 -10.211  -2.931  1.00  0.00           N  
ATOM   4595  CA  ALA B 411      11.598 -11.611  -2.981  1.00  0.00           C  
ATOM   4596  C   ALA B 411      11.158 -12.393  -1.728  1.00  0.00           C  
ATOM   4597  O   ALA B 411      10.805 -13.567  -1.819  1.00  0.00           O  
ATOM   4598  CB  ALA B 411      13.112 -11.674  -3.188  1.00  0.00           C  
ATOM   4599  N   ARG B 412      11.133 -11.737  -0.564  1.00  0.00           N  
ATOM   4600  CA  ARG B 412      10.649 -12.341   0.693  1.00  0.00           C  
ATOM   4601  C   ARG B 412       9.133 -12.554   0.723  1.00  0.00           C  
ATOM   4602  O   ARG B 412       8.661 -13.503   1.339  1.00  0.00           O  
ATOM   4603  CB  ARG B 412      11.106 -11.464   1.862  1.00  0.00           C  
ATOM   4604  CG  ARG B 412      10.807 -12.115   3.225  1.00  0.00           C  
ATOM   4605  CD  ARG B 412      11.338 -11.264   4.365  1.00  0.00           C  
ATOM   4606  NE  ARG B 412      11.008 -11.864   5.670  1.00  0.00           N  
ATOM   4607  CZ  ARG B 412      11.292 -11.370   6.860  1.00  0.00           C  
ATOM   4608  NH1 ARG B 412      11.939 -10.245   7.013  1.00  0.00           N  
ATOM   4609  NH2 ARG B 412      10.927 -12.002   7.934  1.00  0.00           N  
ATOM   4610  N   TYR B 413       8.389 -11.670   0.081  1.00  0.00           N  
ATOM   4611  CA  TYR B 413       6.930 -11.694   0.033  1.00  0.00           C  
ATOM   4612  C   TYR B 413       6.439 -11.784  -1.426  1.00  0.00           C  
ATOM   4613  O   TYR B 413       5.951 -10.785  -1.960  1.00  0.00           O  
ATOM   4614  CB  TYR B 413       6.376 -10.467   0.764  1.00  0.00           C  
ATOM   4615  CG  TYR B 413       6.672 -10.422   2.245  1.00  0.00           C  
ATOM   4616  CD1 TYR B 413       5.876 -11.152   3.147  1.00  0.00           C  
ATOM   4617  CD2 TYR B 413       7.737  -9.644   2.737  1.00  0.00           C  
ATOM   4618  CE1 TYR B 413       6.128 -11.098   4.525  1.00  0.00           C  
ATOM   4619  CE2 TYR B 413       7.997  -9.587   4.116  1.00  0.00           C  
ATOM   4620  CZ  TYR B 413       7.188 -10.316   5.013  1.00  0.00           C  
ATOM   4621  OH  TYR B 413       7.425 -10.258   6.357  1.00  0.00           O  
ATOM   4622  N   PRO B 414       6.573 -12.942  -2.094  1.00  0.00           N  
ATOM   4623  CA  PRO B 414       6.095 -13.109  -3.459  1.00  0.00           C  
ATOM   4624  C   PRO B 414       4.568 -12.934  -3.526  1.00  0.00           C  
ATOM   4625  O   PRO B 414       3.851 -13.263  -2.584  1.00  0.00           O  
ATOM   4626  CB  PRO B 414       6.554 -14.500  -3.893  1.00  0.00           C  
ATOM   4627  CG  PRO B 414       6.645 -15.268  -2.571  1.00  0.00           C  
ATOM   4628  CD  PRO B 414       7.109 -14.201  -1.588  1.00  0.00           C  
ATOM   4629  N   VAL B 415       4.081 -12.406  -4.641  1.00  0.00           N  
ATOM   4630  CA  VAL B 415       2.644 -12.178  -4.850  1.00  0.00           C  
ATOM   4631  C   VAL B 415       1.909 -13.495  -5.052  1.00  0.00           C  
ATOM   4632  O   VAL B 415       0.893 -13.758  -4.406  1.00  0.00           O  
ATOM   4633  CB  VAL B 415       2.393 -11.249  -6.058  1.00  0.00           C  
ATOM   4634  CG1 VAL B 415       0.900 -11.023  -6.306  1.00  0.00           C  
ATOM   4635  CG2 VAL B 415       3.027  -9.870  -5.850  1.00  0.00           C  
ATOM   4636  N   TYR B 416       2.429 -14.331  -5.953  1.00  0.00           N  
ATOM   4637  CA  TYR B 416       1.946 -15.668  -6.245  1.00  0.00           C  
ATOM   4638  C   TYR B 416       3.069 -16.673  -5.971  1.00  0.00           C  
ATOM   4639  O   TYR B 416       4.160 -16.542  -6.520  1.00  0.00           O  
ATOM   4640  CB  TYR B 416       1.451 -15.744  -7.697  1.00  0.00           C  
ATOM   4641  CG  TYR B 416       0.323 -14.777  -8.028  1.00  0.00           C  
ATOM   4642  CD1 TYR B 416      -0.997 -15.043  -7.598  1.00  0.00           C  
ATOM   4643  CD2 TYR B 416       0.588 -13.598  -8.755  1.00  0.00           C  
ATOM   4644  CE1 TYR B 416      -2.036 -14.142  -7.900  1.00  0.00           C  
ATOM   4645  CE2 TYR B 416      -0.443 -12.695  -9.056  1.00  0.00           C  
ATOM   4646  CZ  TYR B 416      -1.756 -12.967  -8.627  1.00  0.00           C  
ATOM   4647  OH  TYR B 416      -2.772 -12.086  -8.923  1.00  0.00           O  
ATOM   4648  N   ALA B 417       2.806 -17.631  -5.099  1.00  0.00           N  
ATOM   4649  CA  ALA B 417       3.744 -18.670  -4.680  1.00  0.00           C  
ATOM   4650  C   ALA B 417       3.357 -20.049  -5.207  1.00  0.00           C  
ATOM   4651  O   ALA B 417       2.143 -20.315  -5.380  1.00  0.00           O  
ATOM   4652  CB  ALA B 417       3.865 -18.644  -3.161  1.00  0.00           C  
ATOM   4653  OXT ALA B 417       4.291 -20.864  -5.431  1.00  0.00           O  
CONECT    1    2                                                      
CONECT    2    3    5    1                                            
CONECT    3    9    4    4    2                                       
CONECT    4    3    3                                                 
CONECT    5    6    2                                                 
CONECT    6    7    5                                                 
CONECT    7    6    8                                                 
CONECT    8    7                                                      
CONECT    9   10    3                                                 
CONECT   10   13   11    9                                            
CONECT   11   12   12   17   10                                       
CONECT   12   11   11                                                 
CONECT   13   15   14   10                                            
CONECT   14   16   13                                                 
CONECT   15   13                                                      
CONECT   16   14                                                      
CONECT   17   18   11                                                 
CONECT   18   19   17   21                                            
CONECT   19   25   20   20   18                                       
CONECT   20   19   19                                                 
CONECT   21   18   22                                                 
CONECT   22   23   21   24                                            
CONECT   23   22                                                      
CONECT   24   22                                                      
CONECT   25   26   19                                                 
CONECT   26   29   27   25                                            
CONECT   27   33   28   28   26                                       
CONECT   28   27   27                                                 
CONECT   29   30   26                                                 
CONECT   30   32   31   29                                            
CONECT   31   30                                                      
CONECT   32   30                                                      
CONECT   33   34   27                                                 
CONECT   34   35   37   33                                            
CONECT   35   36   36   41   34                                       
CONECT   36   35   35                                                 
CONECT   37   39   34   38                                            
CONECT   38   37   40                                                 
CONECT   39   37                                                      
CONECT   40   38                                                      
CONECT   41   42   35                                                 
CONECT   42   43   45   41                                            
CONECT   43   49   44   44   42                                       
CONECT   44   43   43                                                 
CONECT   45   46   42                                                 
CONECT   46   47   47   48   45                                       
CONECT   47   46   46                                                 
CONECT   48   46                                                      
CONECT   49   50   43                                                 
CONECT   50   51   53   49                                            
CONECT   51   52   52   57   50                                       
CONECT   52   51   51                                                 
CONECT   53   50   54                                                 
CONECT   54   53   56   55   55                                       
CONECT   55   54   54                                                 
CONECT   56   54                                                      
CONECT   57   58   51                                                 
CONECT   58   59   61   57                                            
CONECT   59   60   60   69   58                                       
CONECT   60   59   59                                                 
CONECT   61   58   62                                                 
CONECT   62   61   63   63   64                                       
CONECT   63   62   62   65                                            
CONECT   64   62   66   66                                            
CONECT   65   63   67   67                                            
CONECT   66   64   64   67                                            
CONECT   67   65   65   66   68                                       
CONECT   68   67                                                      
CONECT   69   70   59                                                 
CONECT   70   71   73   69                                            
CONECT   71   77   70   72   72                                       
CONECT   72   71   71                                                 
CONECT   73   74   70                                                 
CONECT   74   75   75   76   73                                       
CONECT   75   74   74                                                 
CONECT   76   74                                                      
CONECT   77   78   71                                                 
CONECT   78   81   77   79                                            
CONECT   79   78   83   80   80                                       
CONECT   80   79   79                                                 
CONECT   81   82   78                                                 
CONECT   82   81                                                      
CONECT   83   79   84                                                 
CONECT   84   87   83   85                                            
CONECT   85   84   86   86   94                                       
CONECT   86   85   85                                                 
CONECT   87   88   84                                                 
CONECT   88   90   90   89   87                                       
CONECT   89   91   91   88                                            
CONECT   90   92   88   88                                            
CONECT   91   93   89   89                                            
CONECT   92   93   93   90                                            
CONECT   93   92   92   91                                            
CONECT   94   85   95                                                 
CONECT   95   94   96   98                                            
CONECT   96  101   95   97   97                                       
CONECT   97   96   96                                                 
CONECT   98   95   99  100                                            
CONECT   99   98                                                      
CONECT  100   98                                                      
CONECT  101  102   96                                                 
CONECT  102  105  103  101                                            
CONECT  103  115  102  104  104                                       
CONECT  104  103  103                                                 
CONECT  105  102  106                                                 
CONECT  106  105  107  107  108                                       
CONECT  107  106  106  109                                            
CONECT  108  106  110  111                                            
CONECT  109  107  110  110                                            
CONECT  110  109  109  108  112                                       
CONECT  111  108  113  113                                            
CONECT  112  110  114  114                                            
CONECT  113  111  111  114                                            
CONECT  114  112  112  113                                            
CONECT  115  116  103                                                 
CONECT  116  119  115  117                                            
CONECT  117  116  118  118  123                                       
CONECT  118  117  117                                                 
CONECT  119  120  116                                                 
CONECT  120  122  121  121  119                                       
CONECT  121  120  120                                                 
CONECT  122  120                                                      
CONECT  123  117  124                                                 
CONECT  124  123  127  125                                            
CONECT  125  124  131  126  126                                       
CONECT  126  125  125                                                 
CONECT  127  128  124                                                 
CONECT  128  130  129  127                                            
CONECT  129  128                                                      
CONECT  130  128                                                      
CONECT  131  125  132                                                 
CONECT  132  131  133  135                                            
CONECT  133  143  132  134  134                                       
CONECT  134  133  133                                                 
CONECT  135  132  136                                                 
CONECT  136  135  137  137  138                                       
CONECT  137  136  136  139                                            
CONECT  138  136  140  140                                            
CONECT  139  137  141  141                                            
CONECT  140  138  138  141                                            
CONECT  141  139  139  140  142                                       
CONECT  142  141                                                      
CONECT  143  144  133                                                 
CONECT  144  147  145  143                                            
CONECT  145  152  144  146  146                                       
CONECT  146  145  145                                                 
CONECT  147  148  144                                                 
CONECT  148  149  147                                                 
CONECT  149  150  150  151  148                                       
CONECT  150  149  149                                                 
CONECT  151  149                                                      
CONECT  152  153  145                                                 
CONECT  153  156  152  154                                            
CONECT  154  153  155  155  164                                       
CONECT  155  154  154                                                 
CONECT  156  157  153                                                 
CONECT  157  159  159  158  156                                       
CONECT  158  160  160  157                                            
CONECT  159  161  157  157                                            
CONECT  160  162  158  158                                            
CONECT  161  162  162  159                                            
CONECT  162  163  161  161  160                                       
CONECT  163  162                                                      
CONECT  164  154  165                                                 
CONECT  165  164  168  166                                            
CONECT  166  165  175  167  167                                       
CONECT  167  166  166                                                 
CONECT  168  165  169                                                 
CONECT  169  171  171  168  170                                       
CONECT  170  169  172  172                                            
CONECT  171  173  169  169                                            
CONECT  172  174  170  170                                            
CONECT  173  171  174  174                                            
CONECT  174  173  173  172                                            
CONECT  175  166  176                                                 
CONECT  176  175  179  177                                            
CONECT  177  181  176  178  178                                       
CONECT  178  177  177                                                 
CONECT  179  176  180                                                 
CONECT  180  179                                                      
CONECT  181  182  177                                                 
CONECT  182  185  181  183                                            
CONECT  183  182  184  184  190                                       
CONECT  184  183  183                                                 
CONECT  185  186  182                                                 
CONECT  186  187  185                                                 
CONECT  187  188  188  189  186                                       
CONECT  188  187  187                                                 
CONECT  189  187                                                      
CONECT  190  183  191                                                 
CONECT  191  190  194  192                                            
CONECT  192  191  198  193  193                                       
CONECT  193  192  192                                                 
CONECT  194  195  191                                                 
CONECT  195  196  197  194                                            
CONECT  196  195                                                      
CONECT  197  195                                                      
CONECT  198  192  199                                                 
CONECT  199  198  200                                                 
CONECT  200  199  202  201  201                                       
CONECT  201  200  200                                                 
CONECT  202  200  203                                                 
CONECT  203  206  202  204                                            
CONECT  204  205  205  203  207                                       
CONECT  205  204  204                                                 
CONECT  206  203                                                      
CONECT  207  204  208                                                 
CONECT  208  209  207  211                                            
CONECT  209  215  210  210  208                                       
CONECT  210  209  209                                                 
CONECT  211  208  212                                                 
CONECT  212  213  213  211  214                                       
CONECT  213  212  212                                                 
CONECT  214  212                                                      
CONECT  215  216  209                                                 
CONECT  216  219  217  215                                            
CONECT  217  218  218  216  222                                       
CONECT  218  217  217                                                 
CONECT  219  220  221  216                                            
CONECT  220  219                                                      
CONECT  221  219                                                      
CONECT  222  217  223                                                 
CONECT  223  224  222  226                                            
CONECT  224  230  225  225  223                                       
CONECT  225  224  224                                                 
CONECT  226  223  227                                                 
CONECT  227  226  228  229                                            
CONECT  228  227                                                      
CONECT  229  227                                                      
CONECT  230  231  224                                                 
CONECT  231  234  232  230                                            
CONECT  232  231  237  233  233                                       
CONECT  233  232  232                                                 
CONECT  234  235  236  231                                            
CONECT  235  234                                                      
CONECT  236  234                                                      
CONECT  237  232  238                                                 
CONECT  238  239  237  241                                            
CONECT  239  246  240  240  238                                       
CONECT  240  239  239                                                 
CONECT  241  238  242                                                 
CONECT  242  241  243                                                 
CONECT  243  242  244                                                 
CONECT  244  243  245                                                 
CONECT  245  244                                                      
CONECT  246  247  239                                                 
CONECT  247  250  248  246                                            
CONECT  248  257  247  249  249                                       
CONECT  249  248  248                                                 
CONECT  250  251  247                                                 
CONECT  251  252  250                                                 
CONECT  252  253  251                                                 
CONECT  253  254  254  252                                            
CONECT  254  256  255  253  253                                       
CONECT  255  254                                                      
CONECT  256  254                                                      
CONECT  257  258  248                                                 
CONECT  258  261  257  259                                            
CONECT  259  258  265  260  260                                       
CONECT  260  259  259                                                 
CONECT  261  262  258                                                 
CONECT  262  264  263  263  261                                       
CONECT  263  262  262                                                 
CONECT  264  262                                                      
CONECT  265  259  266                                                 
CONECT  266  269  265  267                                            
CONECT  267  266  273  268  268                                       
CONECT  268  267  267                                                 
CONECT  269  270  266                                                 
CONECT  270  272  272  271  269                                       
CONECT  271  270                                                      
CONECT  272  270  270                                                 
CONECT  273  267  274                                                 
CONECT  274  273  277  275                                            
CONECT  275  274  278  276  276                                       
CONECT  276  275  275                                                 
CONECT  277  274                                                      
CONECT  278  275  279                                                 
CONECT  279  278  280  282                                            
CONECT  280  281  281  279  286                                       
CONECT  281  280  280                                                 
CONECT  282  283  279                                                 
CONECT  283  285  284  282                                            
CONECT  284  283                                                      
CONECT  285  283                                                      
CONECT  286  280  287                                                 
CONECT  287  286  288  290                                            
CONECT  288  287  293  289  289                                       
CONECT  289  288  288                                                 
CONECT  290  287  292  291                                            
CONECT  291  290                                                      
CONECT  292  290                                                      
CONECT  293  288  294                                                 
CONECT  294  293  297  295                                            
CONECT  295  294  296  296  301                                       
CONECT  296  295  295                                                 
CONECT  297  298  294                                                 
CONECT  298  300  299  297                                            
CONECT  299  298                                                      
CONECT  300  298                                                      
CONECT  301  295  302                                                 
CONECT  302  301  303  305                                            
CONECT  303  306  302  304  304                                       
CONECT  304  303  303                                                 
CONECT  305  302                                                      
CONECT  306  307  303                                                 
CONECT  307  310  308  306                                            
CONECT  308  314  307  309  309                                       
CONECT  309  308  308                                                 
CONECT  310  311  307                                                 
CONECT  311  313  313  310  312                                       
CONECT  312  311                                                      
CONECT  313  311  311                                                 
CONECT  314  315  308                                                 
CONECT  315  318  314  316                                            
CONECT  316  315  317  317  322                                       
CONECT  317  316  316                                                 
CONECT  318  319  320  315                                            
CONECT  319  321  318                                                 
CONECT  320  318                                                      
CONECT  321  319                                                      
CONECT  322  316  323                                                 
CONECT  323  322  326  324                                            
CONECT  324  323  330  325  325
[truncated: 307,435 more chars]
