# Supplementary material for: Conserved interfaces mediate multiple protein–protein interactions in a prokaryotic metabolon
Source: Mol Syst Biol. 2025 Sep 3;21(11):1490–521. doi: 10.1038/s44320-025-00139-9 (PMC12583656; doi:10.1038/s44320-025-00139-9)
Supplement: Supplementary file 12 — Source data Fig. 7 [file 44320_2025_139_MOESM12_ESM.zip › Figure7_data/Fig7A/4_5.pdb]

COMPND    187918fe349f7393 
AUTHOR    GENERATED BY OPEN BABEL 3.1.1
ATOM      1  N   MET A   1      39.784 -16.213  14.500  1.00  0.00           N  
ATOM      2  CA  MET A   1      38.569 -16.232  13.652  1.00  0.00           C  
ATOM      3  C   MET A   1      37.399 -16.548  14.564  1.00  0.00           C  
ATOM      4  O   MET A   1      37.305 -17.672  15.043  1.00  0.00           O  
ATOM      5  CB  MET A   1      38.680 -17.302  12.544  1.00  0.00           C  
ATOM      6  CG  MET A   1      39.218 -16.731  11.237  1.00  0.00           C  
ATOM      7  SD  MET A   1      39.519 -18.032  10.010  1.00  0.00           S  
ATOM      8  CE  MET A   1      39.732 -17.035   8.513  1.00  0.00           C  
ATOM      9  N   ILE A   2      36.567 -15.556  14.873  1.00  0.00           N  
ATOM     10  CA  ILE A   2      35.332 -15.817  15.611  1.00  0.00           C  
ATOM     11  C   ILE A   2      34.457 -16.624  14.659  1.00  0.00           C  
ATOM     12  O   ILE A   2      34.055 -16.105  13.618  1.00  0.00           O  
ATOM     13  CB  ILE A   2      34.673 -14.492  16.062  1.00  0.00           C  
ATOM     14  CG1 ILE A   2      35.636 -13.717  17.012  1.00  0.00           C  
ATOM     15  CG2 ILE A   2      33.337 -14.779  16.771  1.00  0.00           C  
ATOM     16  CD1 ILE A   2      35.139 -12.313  17.390  1.00  0.00           C  
ATOM     17  N   ILE A   3      34.238 -17.911  14.963  1.00  0.00           N  
ATOM     18  CA  ILE A   3      33.313 -18.754  14.222  1.00  0.00           C  
ATOM     19  C   ILE A   3      31.939 -18.126  14.473  1.00  0.00           C  
ATOM     20  O   ILE A   3      31.363 -18.328  15.539  1.00  0.00           O  
ATOM     21  CB  ILE A   3      33.393 -20.232  14.677  1.00  0.00           C  
ATOM     22  CG1 ILE A   3      34.830 -20.794  14.465  1.00  0.00           C  
ATOM     23  CG2 ILE A   3      32.364 -21.075  13.906  1.00  0.00           C  
ATOM     24  CD1 ILE A   3      35.048 -22.192  15.060  1.00  0.00           C  
ATOM     25  N   LYS A   4      31.468 -17.294  13.527  1.00  0.00           N  
ATOM     26  CA  LYS A   4      30.100 -16.785  13.553  1.00  0.00           C  
ATOM     27  C   LYS A   4      29.205 -18.017  13.531  1.00  0.00           C  
ATOM     28  O   LYS A   4      29.176 -18.737  12.542  1.00  0.00           O  
ATOM     29  CB  LYS A   4      29.808 -15.837  12.374  1.00  0.00           C  
ATOM     30  CG  LYS A   4      30.383 -14.417  12.550  1.00  0.00           C  
ATOM     31  CD  LYS A   4      29.922 -13.503  11.397  1.00  0.00           C  
ATOM     32  CE  LYS A   4      30.368 -12.037  11.570  1.00  0.00           C  
ATOM     33  NZ  LYS A   4      29.831 -11.154  10.497  1.00  0.00           N  
ATOM     34  N   ARG A   5      28.556 -18.325  14.658  1.00  0.00           N  
ATOM     35  CA  ARG A   5      27.662 -19.479  14.763  1.00  0.00           C  
ATOM     36  C   ARG A   5      26.524 -19.277  13.772  1.00  0.00           C  
ATOM     37  O   ARG A   5      25.882 -18.231  13.803  1.00  0.00           O  
ATOM     38  CB  ARG A   5      27.112 -19.646  16.189  1.00  0.00           C  
ATOM     39  CG  ARG A   5      28.116 -20.321  17.137  1.00  0.00           C  
ATOM     40  CD  ARG A   5      27.469 -20.550  18.502  1.00  0.00           C  
ATOM     41  NE  ARG A   5      28.370 -21.271  19.417  1.00  0.00           N  
ATOM     42  CZ  ARG A   5      28.106 -21.595  20.684  1.00  0.00           C  
ATOM     43  NH1 ARG A   5      26.980 -21.263  21.252  1.00  0.00           N  
ATOM     44  NH2 ARG A   5      28.977 -22.257  21.391  1.00  0.00           N  
ATOM     45  N   THR A   6      26.294 -20.296  12.946  1.00  0.00           N  
ATOM     46  CA  THR A   6      25.111 -20.363  12.093  1.00  0.00           C  
ATOM     47  C   THR A   6      23.861 -20.230  12.967  1.00  0.00           C  
ATOM     48  O   THR A   6      23.764 -20.955  13.965  1.00  0.00           O  
ATOM     49  CB  THR A   6      25.071 -21.695  11.330  1.00  0.00           C  
ATOM     50  OG1 THR A   6      26.319 -21.911  10.707  1.00  0.00           O  
ATOM     51  CG2 THR A   6      24.003 -21.710  10.251  1.00  0.00           C  
ATOM     52  N   PRO A   7      22.935 -19.313  12.634  1.00  0.00           N  
ATOM     53  CA  PRO A   7      21.663 -19.220  13.345  1.00  0.00           C  
ATOM     54  C   PRO A   7      20.890 -20.538  13.273  1.00  0.00           C  
ATOM     55  O   PRO A   7      21.094 -21.358  12.371  1.00  0.00           O  
ATOM     56  CB  PRO A   7      20.903 -18.065  12.686  1.00  0.00           C  
ATOM     57  CG  PRO A   7      21.985 -17.246  12.008  1.00  0.00           C  
ATOM     58  CD  PRO A   7      23.020 -18.296  11.604  1.00  0.00           C  
ATOM     59  N   GLN A   8      20.006 -20.765  14.235  1.00  0.00           N  
ATOM     60  CA  GLN A   8      19.124 -21.928  14.281  1.00  0.00           C  
ATOM     61  C   GLN A   8      17.667 -21.499  14.085  1.00  0.00           C  
ATOM     62  O   GLN A   8      17.363 -20.309  14.135  1.00  0.00           O  
ATOM     63  CB  GLN A   8      19.323 -22.676  15.608  1.00  0.00           C  
ATOM     64  CG  GLN A   8      20.753 -23.218  15.762  1.00  0.00           C  
ATOM     65  CD  GLN A   8      20.914 -24.158  16.954  1.00  0.00           C  
ATOM     66  OE1 GLN A   8      20.045 -24.336  17.789  1.00  0.00           O  
ATOM     67  NE2 GLN A   8      22.049 -24.813  17.077  1.00  0.00           N  
ATOM     68  N   ALA A   9      16.751 -22.450  13.919  1.00  0.00           N  
ATOM     69  CA  ALA A   9      15.322 -22.165  13.741  1.00  0.00           C  
ATOM     70  C   ALA A   9      14.721 -21.278  14.852  1.00  0.00           C  
ATOM     71  O   ALA A   9      13.847 -20.453  14.589  1.00  0.00           O  
ATOM     72  CB  ALA A   9      14.579 -23.507  13.665  1.00  0.00           C  
ATOM     73  N   ALA A  10      15.232 -21.424  16.093  1.00  0.00           N  
ATOM     74  CA  ALA A  10      14.818 -20.607  17.233  1.00  0.00           C  
ATOM     75  C   ALA A  10      15.581 -19.267  17.365  1.00  0.00           C  
ATOM     76  O   ALA A  10      15.325 -18.516  18.306  1.00  0.00           O  
ATOM     77  CB  ALA A  10      14.956 -21.464  18.502  1.00  0.00           C  
ATOM     78  N   SER A  11      16.537 -18.981  16.485  1.00  0.00           N  
ATOM     79  CA  SER A  11      17.278 -17.716  16.515  1.00  0.00           C  
ATOM     80  C   SER A  11      16.385 -16.564  16.038  1.00  0.00           C  
ATOM     81  O   SER A  11      15.579 -16.770  15.135  1.00  0.00           O  
ATOM     82  CB  SER A  11      18.540 -17.773  15.656  1.00  0.00           C  
ATOM     83  OG  SER A  11      19.407 -18.785  16.134  1.00  0.00           O  
ATOM     84  N   PRO A  12      16.554 -15.347  16.585  1.00  0.00           N  
ATOM     85  CA  PRO A  12      15.801 -14.182  16.133  1.00  0.00           C  
ATOM     86  C   PRO A  12      16.003 -13.909  14.645  1.00  0.00           C  
ATOM     87  O   PRO A  12      17.112 -14.087  14.126  1.00  0.00           O  
ATOM     88  CB  PRO A  12      16.307 -13.008  16.981  1.00  0.00           C  
ATOM     89  CG  PRO A  12      16.866 -13.678  18.233  1.00  0.00           C  
ATOM     90  CD  PRO A  12      17.414 -15.004  17.704  1.00  0.00           C  
ATOM     91  N   LEU A  13      14.984 -13.389  13.970  1.00  0.00           N  
ATOM     92  CA  LEU A  13      15.039 -13.033  12.555  1.00  0.00           C  
ATOM     93  C   LEU A  13      16.197 -12.071  12.256  1.00  0.00           C  
ATOM     94  O   LEU A  13      16.960 -12.313  11.327  1.00  0.00           O  
ATOM     95  CB  LEU A  13      13.681 -12.444  12.123  1.00  0.00           C  
ATOM     96  CG  LEU A  13      13.625 -12.017  10.647  1.00  0.00           C  
ATOM     97  CD1 LEU A  13      13.884 -13.184   9.687  1.00  0.00           C  
ATOM     98  CD2 LEU A  13      12.256 -11.437  10.321  1.00  0.00           C  
ATOM     99  N   ALA A  14      16.423 -11.056  13.088  1.00  0.00           N  
ATOM    100  CA  ALA A  14      17.535 -10.125  12.933  1.00  0.00           C  
ATOM    101  C   ALA A  14      18.915 -10.821  12.892  1.00  0.00           C  
ATOM    102  O   ALA A  14      19.804 -10.426  12.141  1.00  0.00           O  
ATOM    103  CB  ALA A  14      17.469  -9.117  14.083  1.00  0.00           C  
ATOM    104  N   SER A  15      19.094 -11.907  13.659  1.00  0.00           N  
ATOM    105  CA  SER A  15      20.332 -12.699  13.642  1.00  0.00           C  
ATOM    106  C   SER A  15      20.502 -13.456  12.327  1.00  0.00           C  
ATOM    107  O   SER A  15      21.615 -13.554  11.819  1.00  0.00           O  
ATOM    108  CB  SER A  15      20.364 -13.696  14.806  1.00  0.00           C  
ATOM    109  OG  SER A  15      20.274 -13.022  16.043  1.00  0.00           O  
ATOM    110  N   TRP A  16      19.403 -13.974  11.764  1.00  0.00           N  
ATOM    111  CA  TRP A  16      19.398 -14.589  10.447  1.00  0.00           C  
ATOM    112  C   TRP A  16      19.729 -13.575   9.359  1.00  0.00           C  
ATOM    113  O   TRP A  16      20.651 -13.813   8.585  1.00  0.00           O  
ATOM    114  CB  TRP A  16      18.052 -15.262  10.183  1.00  0.00           C  
ATOM    115  CG  TRP A  16      17.954 -16.646  10.726  1.00  0.00           C  
ATOM    116  CD1 TRP A  16      17.295 -17.043  11.832  1.00  0.00           C  
ATOM    117  CD2 TRP A  16      18.554 -17.847  10.147  1.00  0.00           C  
ATOM    118  NE1 TRP A  16      17.424 -18.412  11.985  1.00  0.00           N  
ATOM    119  CE2 TRP A  16      18.192 -18.946  10.970  1.00  0.00           C  
ATOM    120  CE3 TRP A  16      19.345 -18.098   9.011  1.00  0.00           C  
ATOM    121  CZ2 TRP A  16      18.609 -20.270  10.675  1.00  0.00           C  
ATOM    122  CZ3 TRP A  16      19.761 -19.409   8.721  1.00  0.00           C  
ATOM    123  CH2 TRP A  16      19.395 -20.482   9.546  1.00  0.00           C  
ATOM    124  N   LEU A  17      19.081 -12.425   9.337  1.00  0.00           N  
ATOM    125  CA  LEU A  17      19.315 -11.389   8.329  1.00  0.00           C  
ATOM    126  C   LEU A  17      20.773 -10.913   8.342  1.00  0.00           C  
ATOM    127  O   LEU A  17      21.419 -10.911   7.298  1.00  0.00           O  
ATOM    128  CB  LEU A  17      18.332 -10.226   8.531  1.00  0.00           C  
ATOM    129  CG  LEU A  17      16.851 -10.603   8.373  1.00  0.00           C  
ATOM    130  CD1 LEU A  17      15.977  -9.362   8.595  1.00  0.00           C  
ATOM    131  CD2 LEU A  17      16.521 -11.199   7.006  1.00  0.00           C  
ATOM    132  N   SER A  18      21.343 -10.662   9.519  1.00  0.00           N  
ATOM    133  CA  SER A  18      22.763 -10.321   9.661  1.00  0.00           C  
ATOM    134  C   SER A  18      23.690 -11.438   9.165  1.00  0.00           C  
ATOM    135  O   SER A  18      24.735 -11.168   8.580  1.00  0.00           O  
ATOM    136  CB  SER A  18      23.066 -10.010  11.130  1.00  0.00           C  
ATOM    137  OG  SER A  18      24.407  -9.588  11.276  1.00  0.00           O  
ATOM    138  N   TYR A  19      23.316 -12.714   9.373  1.00  0.00           N  
ATOM    139  CA  TYR A  19      24.067 -13.845   8.842  1.00  0.00           C  
ATOM    140  C   TYR A  19      24.021 -13.890   7.308  1.00  0.00           C  
ATOM    141  O   TYR A  19      25.063 -14.038   6.678  1.00  0.00           O  
ATOM    142  CB  TYR A  19      23.552 -15.140   9.478  1.00  0.00           C  
ATOM    143  CG  TYR A  19      24.133 -16.406   8.886  1.00  0.00           C  
ATOM    144  CD1 TYR A  19      23.342 -17.224   8.067  1.00  0.00           C  
ATOM    145  CD2 TYR A  19      25.468 -16.763   9.158  1.00  0.00           C  
ATOM    146  CE1 TYR A  19      23.871 -18.420   7.540  1.00  0.00           C  
ATOM    147  CE2 TYR A  19      25.999 -17.946   8.640  1.00  0.00           C  
ATOM    148  CZ  TYR A  19      25.201 -18.775   7.832  1.00  0.00           C  
ATOM    149  OH  TYR A  19      25.728 -19.943   7.335  1.00  0.00           O  
ATOM    150  N   LEU A  20      22.831 -13.698   6.713  1.00  0.00           N  
ATOM    151  CA  LEU A  20      22.619 -13.718   5.265  1.00  0.00           C  
ATOM    152  C   LEU A  20      23.341 -12.571   4.542  1.00  0.00           C  
ATOM    153  O   LEU A  20      23.972 -12.805   3.519  1.00  0.00           O  
ATOM    154  CB  LEU A  20      21.114 -13.670   4.949  1.00  0.00           C  
ATOM    155  CG  LEU A  20      20.278 -14.846   5.482  1.00  0.00           C  
ATOM    156  CD1 LEU A  20      18.841 -14.707   5.004  1.00  0.00           C  
ATOM    157  CD2 LEU A  20      20.819 -16.209   5.041  1.00  0.00           C  
ATOM    158  N   GLU A  21      23.324 -11.367   5.100  1.00  0.00           N  
ATOM    159  CA  GLU A  21      24.044 -10.200   4.567  1.00  0.00           C  
ATOM    160  C   GLU A  21      25.562 -10.422   4.504  1.00  0.00           C  
ATOM    161  O   GLU A  21      26.249  -9.881   3.640  1.00  0.00           O  
ATOM    162  CB  GLU A  21      23.762  -8.997   5.470  1.00  0.00           C  
ATOM    163  CG  GLU A  21      22.350  -8.444   5.284  1.00  0.00           C  
ATOM    164  CD  GLU A  21      21.960  -7.416   6.370  1.00  0.00           C  
ATOM    165  OE1 GLU A  21      20.789  -6.988   6.341  1.00  0.00           O  
ATOM    166  OE2 GLU A  21      22.818  -7.113   7.231  1.00  0.00           O  
ATOM    167  N   ASN A  22      26.107 -11.249   5.400  1.00  0.00           N  
ATOM    168  CA  ASN A  22      27.534 -11.539   5.484  1.00  0.00           C  
ATOM    169  C   ASN A  22      27.941 -12.866   4.818  1.00  0.00           C  
ATOM    170  O   ASN A  22      29.129 -13.202   4.838  1.00  0.00           O  
ATOM    171  CB  ASN A  22      27.950 -11.483   6.961  1.00  0.00           C  
ATOM    172  CG  ASN A  22      27.933 -10.061   7.505  1.00  0.00           C  
ATOM    173  OD1 ASN A  22      28.833  -9.281   7.260  1.00  0.00           O  
ATOM    174  ND2 ASN A  22      26.977  -9.719   8.332  1.00  0.00           N  
ATOM    175  N   LEU A  23      26.994 -13.632   4.261  1.00  0.00           N  
ATOM    176  CA  LEU A  23      27.254 -14.964   3.681  1.00  0.00           C  
ATOM    177  C   LEU A  23      28.190 -14.898   2.476  1.00  0.00           C  
ATOM    178  O   LEU A  23      29.148 -15.667   2.384  1.00  0.00           O  
ATOM    179  CB  LEU A  23      25.904 -15.609   3.285  1.00  0.00           C  
ATOM    180  CG  LEU A  23      25.503 -16.785   4.197  1.00  0.00           C  
ATOM    181  CD1 LEU A  23      24.001 -17.019   4.124  1.00  0.00           C  
ATOM    182  CD2 LEU A  23      26.206 -18.064   3.784  1.00  0.00           C  
ATOM    183  N   HIS A  24      27.943 -13.963   1.558  1.00  0.00           N  
ATOM    184  CA  HIS A  24      28.712 -13.816   0.332  1.00  0.00           C  
ATOM    185  C   HIS A  24      29.889 -12.860   0.479  1.00  0.00           C  
ATOM    186  O   HIS A  24      29.960 -11.804  -0.140  1.00  0.00           O  
ATOM    187  CB  HIS A  24      27.797 -13.495  -0.855  1.00  0.00           C  
ATOM    188  CG  HIS A  24      27.395 -14.757  -1.535  1.00  0.00           C  
ATOM    189  ND1 HIS A  24      28.253 -15.763  -1.922  1.00  0.00           N  
ATOM    190  CD2 HIS A  24      26.127 -15.156  -1.829  1.00  0.00           C  
ATOM    191  CE1 HIS A  24      27.509 -16.750  -2.421  1.00  0.00           C  
ATOM    192  NE2 HIS A  24      26.220 -16.414  -2.390  1.00  0.00           N  
ATOM    193  N   SER A  25      30.883 -13.265   1.266  1.00  0.00           N  
ATOM    194  CA  SER A  25      32.206 -12.632   1.273  1.00  0.00           C  
ATOM    195  C   SER A  25      33.146 -13.170   0.186  1.00  0.00           C  
ATOM    196  O   SER A  25      34.243 -12.652   0.002  1.00  0.00           O  
ATOM    197  CB  SER A  25      32.836 -12.788   2.658  1.00  0.00           C  
ATOM    198  OG  SER A  25      32.883 -14.150   3.043  1.00  0.00           O  
ATOM    199  N   LYS A  26      32.736 -14.232  -0.537  1.00  0.00           N  
ATOM    200  CA  LYS A  26      33.526 -14.865  -1.598  1.00  0.00           C  
ATOM    201  C   LYS A  26      32.924 -14.586  -2.976  1.00  0.00           C  
ATOM    202  O   LYS A  26      31.717 -14.443  -3.126  1.00  0.00           O  
ATOM    203  CB  LYS A  26      33.647 -16.376  -1.357  1.00  0.00           C  
ATOM    204  CG  LYS A  26      34.549 -16.704  -0.158  1.00  0.00           C  
ATOM    205  CD  LYS A  26      34.725 -18.227  -0.049  1.00  0.00           C  
ATOM    206  CE  LYS A  26      35.643 -18.586   1.113  1.00  0.00           C  
ATOM    207  NZ  LYS A  26      35.810 -20.059   1.222  1.00  0.00           N  
ATOM    208  N   THR A  27      33.792 -14.579  -3.983  1.00  0.00           N  
ATOM    209  CA  THR A  27      33.401 -14.686  -5.387  1.00  0.00           C  
ATOM    210  C   THR A  27      32.573 -15.944  -5.595  1.00  0.00           C  
ATOM    211  O   THR A  27      32.982 -17.038  -5.215  1.00  0.00           O  
ATOM    212  CB  THR A  27      34.636 -14.722  -6.317  1.00  0.00           C  
ATOM    213  OG1 THR A  27      35.818 -15.022  -5.607  1.00  0.00           O  
ATOM    214  CG2 THR A  27      34.851 -13.364  -6.982  1.00  0.00           C  
ATOM    215  N   ILE A  28      31.379 -15.765  -6.167  1.00  0.00           N  
ATOM    216  CA  ILE A  28      30.441 -16.828  -6.505  1.00  0.00           C  
ATOM    217  C   ILE A  28      30.236 -16.885  -8.009  1.00  0.00           C  
ATOM    218  O   ILE A  28      30.383 -15.872  -8.691  1.00  0.00           O  
ATOM    219  CB  ILE A  28      29.096 -16.644  -5.784  1.00  0.00           C  
ATOM    220  CG1 ILE A  28      28.544 -15.202  -5.927  1.00  0.00           C  
ATOM    221  CG2 ILE A  28      29.298 -17.067  -4.317  1.00  0.00           C  
ATOM    222  CD1 ILE A  28      27.036 -15.122  -5.759  1.00  0.00           C  
ATOM    223  N   ASP A  29      29.862 -18.056  -8.490  1.00  0.00           N  
ATOM    224  CA  ASP A  29      29.502 -18.224  -9.885  1.00  0.00           C  
ATOM    225  C   ASP A  29      28.215 -17.452 -10.186  1.00  0.00           C  
ATOM    226  O   ASP A  29      27.217 -17.545  -9.461  1.00  0.00           O  
ATOM    227  CB  ASP A  29      29.391 -19.710 -10.236  1.00  0.00           C  
ATOM    228  CG  ASP A  29      30.722 -20.449 -10.027  1.00  0.00           C  
ATOM    229  OD1 ASP A  29      31.778 -19.830 -10.294  1.00  0.00           O  
ATOM    230  OD2 ASP A  29      30.665 -21.593  -9.535  1.00  0.00           O  
ATOM    231  N   LEU A  30      28.246 -16.662 -11.266  1.00  0.00           N  
ATOM    232  CA  LEU A  30      27.070 -15.993 -11.793  1.00  0.00           C  
ATOM    233  C   LEU A  30      26.158 -17.029 -12.459  1.00  0.00           C  
ATOM    234  O   LEU A  30      26.627 -17.939 -13.140  1.00  0.00           O  
ATOM    235  CB  LEU A  30      27.492 -14.900 -12.794  1.00  0.00           C  
ATOM    236  CG  LEU A  30      28.259 -13.724 -12.164  1.00  0.00           C  
ATOM    237  CD1 LEU A  30      28.810 -12.815 -13.264  1.00  0.00           C  
ATOM    238  CD2 LEU A  30      27.373 -12.867 -11.262  1.00  0.00           C  
ATOM    239  N   GLY A  31      24.853 -16.865 -12.289  1.00  0.00           N  
ATOM    240  CA  GLY A  31      23.875 -17.758 -12.899  1.00  0.00           C  
ATOM    241  C   GLY A  31      22.851 -18.285 -11.897  1.00  0.00           C  
ATOM    242  O   GLY A  31      22.822 -17.877 -10.734  1.00  0.00           O  
ATOM    243  N   LEU A  32      21.986 -19.174 -12.377  1.00  0.00           N  
ATOM    244  CA  LEU A  32      20.889 -19.751 -11.609  1.00  0.00           C  
ATOM    245  C   LEU A  32      21.155 -21.198 -11.176  1.00  0.00           C  
ATOM    246  O   LEU A  32      20.331 -21.782 -10.479  1.00  0.00           O  
ATOM    247  CB  LEU A  32      19.582 -19.644 -12.420  1.00  0.00           C  
ATOM    248  CG  LEU A  32      19.135 -18.201 -12.740  1.00  0.00           C  
ATOM    249  CD1 LEU A  32      17.808 -18.251 -13.499  1.00  0.00           C  
ATOM    250  CD2 LEU A  32      18.930 -17.355 -11.478  1.00  0.00           C  
ATOM    251  N   GLU A  33      22.292 -21.797 -11.561  1.00  0.00           N  
ATOM    252  CA  GLU A  33      22.589 -23.211 -11.317  1.00  0.00           C  
ATOM    253  C   GLU A  33      22.600 -23.529  -9.818  1.00  0.00           C  
ATOM    254  O   GLU A  33      21.957 -24.487  -9.382  1.00  0.00           O  
ATOM    255  CB  GLU A  33      23.940 -23.604 -11.937  1.00  0.00           C  
ATOM    256  CG  GLU A  33      23.976 -23.583 -13.476  1.00  0.00           C  
ATOM    257  CD  GLU A  33      24.099 -22.186 -14.109  1.00  0.00           C  
ATOM    258  OE1 GLU A  33      23.984 -22.119 -15.351  1.00  0.00           O  
ATOM    259  OE2 GLU A  33      24.275 -21.193 -13.359  1.00  0.00           O  
ATOM    260  N   ARG A  34      23.268 -22.693  -9.010  1.00  0.00           N  
ATOM    261  CA  ARG A  34      23.384 -22.894  -7.558  1.00  0.00           C  
ATOM    262  C   ARG A  34      22.012 -22.868  -6.878  1.00  0.00           C  
ATOM    263  O   ARG A  34      21.647 -23.824  -6.183  1.00  0.00           O  
ATOM    264  CB  ARG A  34      24.298 -21.828  -6.934  1.00  0.00           C  
ATOM    265  CG  ARG A  34      25.775 -21.954  -7.360  1.00  0.00           C  
ATOM    266  CD  ARG A  34      26.676 -20.914  -6.697  1.00  0.00           C  
ATOM    267  NE  ARG A  34      26.305 -19.536  -7.097  1.00  0.00           N  
ATOM    268  CZ  ARG A  34      25.522 -18.686  -6.439  1.00  0.00           C  
ATOM    269  NH1 ARG A  34      25.137 -18.894  -5.223  1.00  0.00           N  
ATOM    270  NH2 ARG A  34      25.085 -17.607  -7.012  1.00  0.00           N  
ATOM    271  N   VAL A  35      21.255 -21.792  -7.097  1.00  0.00           N  
ATOM    272  CA  VAL A  35      19.935 -21.614  -6.482  1.00  0.00           C  
ATOM    273  C   VAL A  35      18.933 -22.667  -6.974  1.00  0.00           C  
ATOM    274  O   VAL A  35      18.174 -23.201  -6.176  1.00  0.00           O  
ATOM    275  CB  VAL A  35      19.443 -20.163  -6.646  1.00  0.00           C  
ATOM    276  CG1 VAL A  35      19.237 -19.733  -8.098  1.00  0.00           C  
ATOM    277  CG2 VAL A  35      18.157 -19.915  -5.869  1.00  0.00           C  
ATOM    278  N   SER A  36      18.989 -23.047  -8.257  1.00  0.00           N  
ATOM    279  CA  SER A  36      18.154 -24.109  -8.822  1.00  0.00           C  
ATOM    280  C   SER A  36      18.430 -25.464  -8.181  1.00  0.00           C  
ATOM    281  O   SER A  36      17.501 -26.221  -7.894  1.00  0.00           O  
ATOM    282  CB  SER A  36      18.377 -24.242 -10.329  1.00  0.00           C  
ATOM    283  OG  SER A  36      18.039 -23.041 -10.993  1.00  0.00           O  
ATOM    284  N   LEU A  37      19.704 -25.782  -7.903  1.00  0.00           N  
ATOM    285  CA  LEU A  37      20.093 -27.041  -7.263  1.00  0.00           C  
ATOM    286  C   LEU A  37      19.540 -27.136  -5.838  1.00  0.00           C  
ATOM    287  O   LEU A  37      19.015 -28.183  -5.444  1.00  0.00           O  
ATOM    288  CB  LEU A  37      21.625 -27.167  -7.292  1.00  0.00           C  
ATOM    289  CG  LEU A  37      22.104 -28.570  -7.717  1.00  0.00           C  
ATOM    290  CD1 LEU A  37      22.973 -28.475  -8.973  1.00  0.00           C  
ATOM    291  CD2 LEU A  37      22.934 -29.242  -6.632  1.00  0.00           C  
ATOM    292  N   VAL A  38      19.606 -26.046  -5.079  1.00  0.00           N  
ATOM    293  CA  VAL A  38      19.035 -25.996  -3.721  1.00  0.00           C  
ATOM    294  C   VAL A  38      17.505 -26.038  -3.768  1.00  0.00           C  
ATOM    295  O   VAL A  38      16.897 -26.795  -3.013  1.00  0.00           O  
ATOM    296  CB  VAL A  38      19.547 -24.785  -2.927  1.00  0.00           C  
ATOM    297  CG1 VAL A  38      19.017 -24.800  -1.491  1.00  0.00           C  
ATOM    298  CG2 VAL A  38      21.071 -24.784  -2.841  1.00  0.00           C  
ATOM    299  N   ALA A  39      16.870 -25.334  -4.707  1.00  0.00           N  
ATOM    300  CA  ALA A  39      15.419 -25.379  -4.907  1.00  0.00           C  
ATOM    301  C   ALA A  39      14.916 -26.789  -5.245  1.00  0.00           C  
ATOM    302  O   ALA A  39      13.886 -27.224  -4.719  1.00  0.00           O  
ATOM    303  CB  ALA A  39      15.045 -24.394  -6.017  1.00  0.00           C  
ATOM    304  N   ALA A  40      15.664 -27.534  -6.066  1.00  0.00           N  
ATOM    305  CA  ALA A  40      15.351 -28.925  -6.393  1.00  0.00           C  
ATOM    306  C   ALA A  40      15.454 -29.839  -5.160  1.00  0.00           C  
ATOM    307  O   ALA A  40      14.568 -30.670  -4.946  1.00  0.00           O  
ATOM    308  CB  ALA A  40      16.273 -29.384  -7.529  1.00  0.00           C  
ATOM    309  N   ARG A  41      16.471 -29.650  -4.318  1.00  0.00           N  
ATOM    310  CA  ARG A  41      16.619 -30.397  -3.054  1.00  0.00           C  
ATOM    311  C   ARG A  41      15.451 -30.132  -2.088  1.00  0.00           C  
ATOM    312  O   ARG A  41      14.983 -31.065  -1.441  1.00  0.00           O  
ATOM    313  CB  ARG A  41      17.947 -30.044  -2.358  1.00  0.00           C  
ATOM    314  CG  ARG A  41      19.181 -30.595  -3.078  1.00  0.00           C  
ATOM    315  CD  ARG A  41      20.443 -30.075  -2.374  1.00  0.00           C  
ATOM    316  NE  ARG A  41      21.675 -30.492  -3.052  1.00  0.00           N  
ATOM    317  CZ  ARG A  41      22.914 -30.197  -2.654  1.00  0.00           C  
ATOM    318  NH1 ARG A  41      23.137 -29.504  -1.580  1.00  0.00           N  
ATOM    319  NH2 ARG A  41      23.939 -30.590  -3.348  1.00  0.00           N  
ATOM    320  N   LEU A  42      14.983 -28.903  -2.034  1.00  0.00           N  
ATOM    321  CA  LEU A  42      13.846 -28.498  -1.206  1.00  0.00           C  
ATOM    322  C   LEU A  42      12.483 -28.890  -1.803  1.00  0.00           C  
ATOM    323  O   LEU A  42      11.474 -28.865  -1.099  1.00  0.00           O  
ATOM    324  CB  LEU A  42      13.915 -26.970  -0.993  1.00  0.00           C  
ATOM    325  CG  LEU A  42      15.057 -26.499  -0.083  1.00  0.00           C  
ATOM    326  CD1 LEU A  42      15.219 -24.980  -0.202  1.00  0.00           C  
ATOM    327  CD2 LEU A  42      14.779 -26.829   1.383  1.00  0.00           C  
ATOM    328  N   GLY A  43      12.419 -29.218  -3.093  1.00  0.00           N  
ATOM    329  CA  GLY A  43      11.161 -29.533  -3.787  1.00  0.00           C  
ATOM    330  C   GLY A  43      10.242 -28.315  -3.975  1.00  0.00           C  
ATOM    331  O   GLY A  43       9.017 -28.464  -3.965  1.00  0.00           O  
ATOM    332  N   VAL A  44      10.819 -27.119  -4.152  1.00  0.00           N  
ATOM    333  CA  VAL A  44      10.083 -25.838  -4.180  1.00  0.00           C  
ATOM    334  C   VAL A  44      10.016 -25.159  -5.556  1.00  0.00           C  
ATOM    335  O   VAL A  44       9.470 -24.068  -5.665  1.00  0.00           O  
ATOM    336  CB  VAL A  44      10.592 -24.864  -3.101  1.00  0.00           C  
ATOM    337  CG1 VAL A  44      10.442 -25.458  -1.702  1.00  0.00           C  
ATOM    338  CG2 VAL A  44      12.049 -24.452  -3.337  1.00  0.00           C  
ATOM    339  N   LEU A  45      10.503 -25.803  -6.624  1.00  0.00           N  
ATOM    340  CA  LEU A  45      10.461 -25.258  -7.995  1.00  0.00           C  
ATOM    341  C   LEU A  45       9.038 -25.035  -8.537  1.00  0.00           C  
ATOM    342  O   LEU A  45       8.838 -24.232  -9.446  1.00  0.00           O  
ATOM    343  CB  LEU A  45      11.224 -26.204  -8.938  1.00  0.00           C  
ATOM    344  CG  LEU A  45      12.757 -26.151  -8.791  1.00  0.00           C  
ATOM    345  CD1 LEU A  45      13.377 -27.282  -9.608  1.00  0.00           C  
ATOM    346  CD2 LEU A  45      13.335 -24.825  -9.303  1.00  0.00           C  
ATOM    347  N   LYS A  46       8.029 -25.726  -7.990  1.00  0.00           N  
ATOM    348  CA  LYS A  46       6.603 -25.450  -8.203  1.00  0.00           C  
ATOM    349  C   LYS A  46       5.969 -25.026  -6.878  1.00  0.00           C  
ATOM    350  O   LYS A  46       5.443 -25.883  -6.161  1.00  0.00           O  
ATOM    351  CB  LYS A  46       5.906 -26.662  -8.829  1.00  0.00           C  
ATOM    352  CG  LYS A  46       5.999 -26.636 -10.359  1.00  0.00           C  
ATOM    353  CD  LYS A  46       5.068 -27.681 -10.990  1.00  0.00           C  
ATOM    354  CE  LYS A  46       5.040 -27.484 -12.507  1.00  0.00           C  
ATOM    355  NZ  LYS A  46       4.019 -28.328 -13.159  1.00  0.00           N  
ATOM    356  N   PRO A  47       6.021 -23.724  -6.535  1.00  0.00           N  
ATOM    357  CA  PRO A  47       5.476 -23.228  -5.269  1.00  0.00           C  
ATOM    358  C   PRO A  47       3.946 -23.294  -5.204  1.00  0.00           C  
ATOM    359  O   PRO A  47       3.396 -23.449  -4.118  1.00  0.00           O  
ATOM    360  CB  PRO A  47       5.994 -21.786  -5.162  1.00  0.00           C  
ATOM    361  CG  PRO A  47       6.145 -21.352  -6.615  1.00  0.00           C  
ATOM    362  CD  PRO A  47       6.604 -22.640  -7.306  1.00  0.00           C  
ATOM    363  N   ALA A  48       3.263 -23.237  -6.353  1.00  0.00           N  
ATOM    364  CA  ALA A  48       1.820 -23.406  -6.501  1.00  0.00           C  
ATOM    365  C   ALA A  48       1.492 -24.032  -7.869  1.00  0.00           C  
ATOM    366  O   ALA A  48       2.352 -24.069  -8.748  1.00  0.00           O  
ATOM    367  CB  ALA A  48       1.147 -22.040  -6.334  1.00  0.00           C  
ATOM    368  N   PRO A  49       0.248 -24.517  -8.088  1.00  0.00           N  
ATOM    369  CA  PRO A  49      -0.214 -24.997  -9.392  1.00  0.00           C  
ATOM    370  C   PRO A  49      -0.145 -23.937 -10.496  1.00  0.00           C  
ATOM    371  O   PRO A  49       0.125 -24.283 -11.644  1.00  0.00           O  
ATOM    372  CB  PRO A  49      -1.652 -25.459  -9.177  1.00  0.00           C  
ATOM    373  CG  PRO A  49      -1.697 -25.804  -7.695  1.00  0.00           C  
ATOM    374  CD  PRO A  49      -0.764 -24.765  -7.081  1.00  0.00           C  
ATOM    375  N   PHE A  50      -0.364 -22.661 -10.151  1.00  0.00           N  
ATOM    376  CA  PHE A  50      -0.298 -21.528 -11.069  1.00  0.00           C  
ATOM    377  C   PHE A  50       0.653 -20.443 -10.545  1.00  0.00           C  
ATOM    378  O   PHE A  50       0.596 -20.068  -9.380  1.00  0.00           O  
ATOM    379  CB  PHE A  50      -1.709 -20.980 -11.304  1.00  0.00           C  
ATOM    380  CG  PHE A  50      -1.817 -20.207 -12.599  1.00  0.00           C  
ATOM    381  CD1 PHE A  50      -1.355 -18.881 -12.682  1.00  0.00           C  
ATOM    382  CD2 PHE A  50      -2.328 -20.843 -13.747  1.00  0.00           C  
ATOM    383  CE1 PHE A  50      -1.398 -18.202 -13.911  1.00  0.00           C  
ATOM    384  CE2 PHE A  50      -2.366 -20.168 -14.975  1.00  0.00           C  
ATOM    385  CZ  PHE A  50      -1.896 -18.849 -15.062  1.00  0.00           C  
ATOM    386  N   VAL A  51       1.519 -19.935 -11.427  1.00  0.00           N  
ATOM    387  CA  VAL A  51       2.528 -18.932 -11.070  1.00  0.00           C  
ATOM    388  C   VAL A  51       2.513 -17.764 -12.048  1.00  0.00           C  
ATOM    389  O   VAL A  51       2.689 -17.937 -13.253  1.00  0.00           O  
ATOM    390  CB  VAL A  51       3.940 -19.540 -10.971  1.00  0.00           C  
ATOM    391  CG1 VAL A  51       4.971 -18.490 -10.555  1.00  0.00           C  
ATOM    392  CG2 VAL A  51       3.996 -20.673  -9.932  1.00  0.00           C  
ATOM    393  N   PHE A  52       2.376 -16.549 -11.518  1.00  0.00           N  
ATOM    394  CA  PHE A  52       2.685 -15.313 -12.223  1.00  0.00           C  
ATOM    395  C   PHE A  52       4.092 -14.855 -11.847  1.00  0.00           C  
ATOM    396  O   PHE A  52       4.422 -14.776 -10.665  1.00  0.00           O  
ATOM    397  CB  PHE A  52       1.673 -14.217 -11.882  1.00  0.00           C  
ATOM    398  CG  PHE A  52       0.262 -14.500 -12.340  1.00  0.00           C  
ATOM    399  CD1 PHE A  52      -0.211 -13.970 -13.559  1.00  0.00           C  
ATOM    400  CD2 PHE A  52      -0.608 -15.267 -11.546  1.00  0.00           C  
ATOM    401  CE1 PHE A  52      -1.524 -14.202 -13.976  1.00  0.00           C  
ATOM    402  CE2 PHE A  52      -1.925 -15.504 -11.962  1.00  0.00           C  
ATOM    403  CZ  PHE A  52      -2.385 -14.973 -13.176  1.00  0.00           C  
ATOM    404  N   THR A  53       4.919 -14.484 -12.828  1.00  0.00           N  
ATOM    405  CA  THR A  53       6.197 -13.796 -12.580  1.00  0.00           C  
ATOM    406  C   THR A  53       6.158 -12.403 -13.185  1.00  0.00           C  
ATOM    407  O   THR A  53       5.853 -12.243 -14.370  1.00  0.00           O  
ATOM    408  CB  THR A  53       7.394 -14.606 -13.088  1.00  0.00           C  
ATOM    409  OG1 THR A  53       7.431 -15.853 -12.428  1.00  0.00           O  
ATOM    410  CG2 THR A  53       8.727 -13.929 -12.776  1.00  0.00           C  
ATOM    411  N   VAL A  54       6.465 -11.382 -12.395  1.00  0.00           N  
ATOM    412  CA  VAL A  54       6.299  -9.974 -12.768  1.00  0.00           C  
ATOM    413  C   VAL A  54       7.637  -9.244 -12.754  1.00  0.00           C  
ATOM    414  O   VAL A  54       8.189  -8.932 -11.699  1.00  0.00           O  
ATOM    415  CB  VAL A  54       5.240  -9.280 -11.887  1.00  0.00           C  
ATOM    416  CG1 VAL A  54       4.974  -7.853 -12.384  1.00  0.00           C  
ATOM    417  CG2 VAL A  54       3.903 -10.037 -11.912  1.00  0.00           C  
ATOM    418  N   ALA A  55       8.143  -8.927 -13.942  1.00  0.00           N  
ATOM    419  CA  ALA A  55       9.288  -8.064 -14.169  1.00  0.00           C  
ATOM    420  C   ALA A  55       8.850  -6.646 -14.582  1.00  0.00           C  
ATOM    421  O   ALA A  55       7.686  -6.385 -14.889  1.00  0.00           O  
ATOM    422  CB  ALA A  55      10.199  -8.709 -15.226  1.00  0.00           C  
ATOM    423  N   GLY A  56       9.811  -5.711 -14.623  1.00  0.00           N  
ATOM    424  CA  GLY A  56       9.568  -4.329 -15.027  1.00  0.00           C  
ATOM    425  C   GLY A  56      10.486  -3.361 -14.293  1.00  0.00           C  
ATOM    426  O   GLY A  56      10.980  -3.682 -13.215  1.00  0.00           O  
ATOM    427  N   THR A  57      10.707  -2.174 -14.854  1.00  0.00           N  
ATOM    428  CA  THR A  57      11.487  -1.144 -14.161  1.00  0.00           C  
ATOM    429  C   THR A  57      10.677  -0.562 -13.007  1.00  0.00           C  
ATOM    430  O   THR A  57      11.089  -0.657 -11.854  1.00  0.00           O  
ATOM    431  CB  THR A  57      11.969  -0.049 -15.126  1.00  0.00           C  
ATOM    432  OG1 THR A  57      12.679  -0.646 -16.178  1.00  0.00           O  
ATOM    433  CG2 THR A  57      12.902   0.932 -14.434  1.00  0.00           C  
ATOM    434  N   ASN A  58       9.479  -0.075 -13.310  1.00  0.00           N  
ATOM    435  CA  ASN A  58       8.513   0.410 -12.332  1.00  0.00           C  
ATOM    436  C   ASN A  58       7.203  -0.372 -12.428  1.00  0.00           C  
ATOM    437  O   ASN A  58       6.893  -0.992 -13.449  1.00  0.00           O  
ATOM    438  CB  ASN A  58       8.294   1.917 -12.545  1.00  0.00           C  
ATOM    439  CG  ASN A  58       9.572   2.705 -12.312  1.00  0.00           C  
ATOM    440  OD1 ASN A  58      10.232   2.575 -11.300  1.00  0.00           O  
ATOM    441  ND2 ASN A  58       9.948   3.541 -13.257  1.00  0.00           N  
ATOM    442  N   GLY A  59       6.412  -0.342 -11.374  1.00  0.00           N  
ATOM    443  CA  GLY A  59       5.059  -0.908 -11.362  1.00  0.00           C  
ATOM    444  C   GLY A  59       4.945  -2.393 -11.011  1.00  0.00           C  
ATOM    445  O   GLY A  59       3.824  -2.882 -10.910  1.00  0.00           O  
ATOM    446  N   LYS A  60       6.055  -3.114 -10.778  1.00  0.00           N  
ATOM    447  CA  LYS A  60       6.028  -4.535 -10.395  1.00  0.00           C  
ATOM    448  C   LYS A  60       5.143  -4.788  -9.170  1.00  0.00           C  
ATOM    449  O   LYS A  60       4.134  -5.479  -9.296  1.00  0.00           O  
ATOM    450  CB  LYS A  60       7.440  -5.066 -10.114  1.00  0.00           C  
ATOM    451  CG  LYS A  60       8.402  -4.970 -11.315  1.00  0.00           C  
ATOM    452  CD  LYS A  60       9.702  -5.745 -11.052  1.00  0.00           C  
ATOM    453  CE  LYS A  60      10.513  -5.222  -9.850  1.00  0.00           C  
ATOM    454  NZ  LYS A  60      11.198  -3.952 -10.149  1.00  0.00           N  
ATOM    455  N   GLY A  61       5.462  -4.167  -8.036  1.00  0.00           N  
ATOM    456  CA  GLY A  61       4.744  -4.397  -6.777  1.00  0.00           C  
ATOM    457  C   GLY A  61       3.252  -4.078  -6.844  1.00  0.00           C  
ATOM    458  O   GLY A  61       2.436  -4.845  -6.339  1.00  0.00           O  
ATOM    459  N   THR A  62       2.861  -2.989  -7.513  1.00  0.00           N  
ATOM    460  CA  THR A  62       1.437  -2.622  -7.651  1.00  0.00           C  
ATOM    461  C   THR A  62       0.690  -3.510  -8.654  1.00  0.00           C  
ATOM    462  O   THR A  62      -0.489  -3.787  -8.442  1.00  0.00           O  
ATOM    463  CB  THR A  62       1.254  -1.148  -8.017  1.00  0.00           C  
ATOM    464  OG1 THR A  62       2.089  -0.772  -9.092  1.00  0.00           O  
ATOM    465  CG2 THR A  62       1.619  -0.248  -6.833  1.00  0.00           C  
ATOM    466  N   THR A  63       1.367  -4.026  -9.678  1.00  0.00           N  
ATOM    467  CA  THR A  63       0.801  -5.050 -10.569  1.00  0.00           C  
ATOM    468  C   THR A  63       0.579  -6.361  -9.808  1.00  0.00           C  
ATOM    469  O   THR A  63      -0.518  -6.915  -9.861  1.00  0.00           O  
ATOM    470  CB  THR A  63       1.705  -5.282 -11.791  1.00  0.00           C  
ATOM    471  OG1 THR A  63       1.884  -4.075 -12.476  1.00  0.00           O  
ATOM    472  CG2 THR A  63       1.111  -6.276 -12.786  1.00  0.00           C  
ATOM    473  N   CYS A  64       1.563  -6.804  -9.027  1.00  0.00           N  
ATOM    474  CA  CYS A  64       1.430  -7.971  -8.159  1.00  0.00           C  
ATOM    475  C   CYS A  64       0.277  -7.804  -7.153  1.00  0.00           C  
ATOM    476  O   CYS A  64      -0.529  -8.713  -6.993  1.00  0.00           O  
ATOM    477  CB  CYS A  64       2.737  -8.219  -7.386  1.00  0.00           C  
ATOM    478  SG  CYS A  64       4.095  -8.634  -8.510  1.00  0.00           S  
ATOM    479  N   ARG A  65       0.167  -6.634  -6.536  1.00  0.00           N  
ATOM    480  CA  ARG A  65      -0.901  -6.339  -5.570  1.00  0.00           C  
ATOM    481  C   ARG A  65      -2.288  -6.346  -6.209  1.00  0.00           C  
ATOM    482  O   ARG A  65      -3.223  -6.821  -5.591  1.00  0.00           O  
ATOM    483  CB  ARG A  65      -0.593  -5.010  -4.867  1.00  0.00           C  
ATOM    484  CG  ARG A  65      -1.621  -4.624  -3.788  1.00  0.00           C  
ATOM    485  CD  ARG A  65      -1.733  -5.676  -2.674  1.00  0.00           C  
ATOM    486  NE  ARG A  65      -2.670  -5.251  -1.630  1.00  0.00           N  
ATOM    487  CZ  ARG A  65      -2.957  -5.916  -0.521  1.00  0.00           C  
ATOM    488  NH1 ARG A  65      -2.407  -7.060  -0.235  1.00  0.00           N  
ATOM    489  NH2 ARG A  65      -3.822  -5.440   0.323  1.00  0.00           N  
ATOM    490  N   THR A  66      -2.423  -5.846  -7.428  1.00  0.00           N  
ATOM    491  CA  THR A  66      -3.701  -5.899  -8.158  1.00  0.00           C  
ATOM    492  C   THR A  66      -4.086  -7.334  -8.499  1.00  0.00           C  
ATOM    493  O   THR A  66      -5.225  -7.725  -8.267  1.00  0.00           O  
ATOM    494  CB  THR A  66      -3.652  -5.043  -9.434  1.00  0.00           C  
ATOM    495  OG1 THR A  66      -3.282  -3.721  -9.130  1.00  0.00           O  
ATOM    496  CG2 THR A  66      -5.012  -4.966 -10.129  1.00  0.00           C  
ATOM    497  N   LEU A  67      -3.139  -8.151  -8.971  1.00  0.00           N  
ATOM    498  CA  LEU A  67      -3.365  -9.584  -9.197  1.00  0.00           C  
ATOM    499  C   LEU A  67      -3.790 -10.291  -7.903  1.00  0.00           C  
ATOM    500  O   LEU A  67      -4.806 -10.978  -7.900  1.00  0.00           O  
ATOM    501  CB  LEU A  67      -2.092 -10.242  -9.754  1.00  0.00           C  
ATOM    502  CG  LEU A  67      -1.803  -9.937 -11.231  1.00  0.00           C  
ATOM    503  CD1 LEU A  67      -0.394 -10.403 -11.590  1.00  0.00           C  
ATOM    504  CD2 LEU A  67      -2.791 -10.671 -12.151  1.00  0.00           C  
ATOM    505  N   GLU A  68      -3.058 -10.078  -6.819  1.00  0.00           N  
ATOM    506  CA  GLU A  68      -3.358 -10.621  -5.491  1.00  0.00           C  
ATOM    507  C   GLU A  68      -4.774 -10.254  -5.043  1.00  0.00           C  
ATOM    508  O   GLU A  68      -5.544 -11.123  -4.673  1.00  0.00           O  
ATOM    509  CB  GLU A  68      -2.306 -10.083  -4.501  1.00  0.00           C  
ATOM    510  CG  GLU A  68      -2.509 -10.478  -3.031  1.00  0.00           C  
ATOM    511  CD  GLU A  68      -1.452  -9.823  -2.124  1.00  0.00           C  
ATOM    512  OE1 GLU A  68      -1.034 -10.407  -1.109  1.00  0.00           O  
ATOM    513  OE2 GLU A  68      -0.981  -8.698  -2.427  1.00  0.00           O  
ATOM    514  N   SER A  69      -5.133  -8.975  -5.140  1.00  0.00           N  
ATOM    515  CA  SER A  69      -6.429  -8.462  -4.692  1.00  0.00           C  
ATOM    516  C   SER A  69      -7.594  -9.079  -5.472  1.00  0.00           C  
ATOM    517  O   SER A  69      -8.559  -9.536  -4.868  1.00  0.00           O  
ATOM    518  CB  SER A  69      -6.424  -6.940  -4.822  1.00  0.00           C  
ATOM    519  OG  SER A  69      -7.523  -6.401  -4.118  1.00  0.00           O  
ATOM    520  N   ILE A  70      -7.486  -9.169  -6.797  1.00  0.00           N  
ATOM    521  CA  ILE A  70      -8.529  -9.780  -7.630  1.00  0.00           C  
ATOM    522  C   ILE A  70      -8.642 -11.292  -7.362  1.00  0.00           C  
ATOM    523  O   ILE A  70      -9.743 -11.804  -7.198  1.00  0.00           O  
ATOM    524  CB  ILE A  70      -8.278  -9.513  -9.129  1.00  0.00           C  
ATOM    525  CG1 ILE A  70      -8.360  -8.000  -9.461  1.00  0.00           C  
ATOM    526  CG2 ILE A  70      -9.314 -10.271  -9.974  1.00  0.00           C  
ATOM    527  CD1 ILE A  70      -7.801  -7.634 -10.841  1.00  0.00           C  
ATOM    528  N   LEU A  71      -7.519 -11.998  -7.303  1.00  0.00           N  
ATOM    529  CA  LEU A  71      -7.508 -13.448  -7.097  1.00  0.00           C  
ATOM    530  C   LEU A  71      -8.035 -13.826  -5.708  1.00  0.00           C  
ATOM    531  O   LEU A  71      -8.797 -14.784  -5.589  1.00  0.00           O  
ATOM    532  CB  LEU A  71      -6.089 -13.983  -7.314  1.00  0.00           C  
ATOM    533  CG  LEU A  71      -5.644 -13.978  -8.786  1.00  0.00           C  
ATOM    534  CD1 LEU A  71      -4.137 -14.208  -8.865  1.00  0.00           C  
ATOM    535  CD2 LEU A  71      -6.328 -15.084  -9.591  1.00  0.00           C  
ATOM    536  N   MET A  72      -7.718 -13.055  -4.672  1.00  0.00           N  
ATOM    537  CA  MET A  72      -8.291 -13.233  -3.337  1.00  0.00           C  
ATOM    538  C   MET A  72      -9.799 -12.953  -3.322  1.00  0.00           C  
ATOM    539  O   MET A  72     -10.551 -13.732  -2.742  1.00  0.00           O  
ATOM    540  CB  MET A  72      -7.581 -12.330  -2.329  1.00  0.00           C  
ATOM    541  CG  MET A  72      -6.193 -12.854  -1.956  1.00  0.00           C  
ATOM    542  SD  MET A  72      -5.294 -11.812  -0.757  1.00  0.00           S  
ATOM    543  CE  MET A  72      -6.474 -11.776   0.612  1.00  0.00           C  
ATOM    544  N   ALA A  73     -10.260 -11.900  -4.008  1.00  0.00           N  
ATOM    545  CA  ALA A  73     -11.688 -11.616  -4.143  1.00  0.00           C  
ATOM    546  C   ALA A  73     -12.439 -12.722  -4.902  1.00  0.00           C  
ATOM    547  O   ALA A  73     -13.618 -12.968  -4.643  1.00  0.00           O  
ATOM    548  CB  ALA A  73     -11.850 -10.250  -4.824  1.00  0.00           C  
ATOM    549  N   ALA A  74     -11.759 -13.437  -5.791  1.00  0.00           N  
ATOM    550  CA  ALA A  74     -12.294 -14.609  -6.487  1.00  0.00           C  
ATOM    551  C   ALA A  74     -12.261 -15.906  -5.646  1.00  0.00           C  
ATOM    552  O   ALA A  74     -12.773 -16.927  -6.096  1.00  0.00           O  
ATOM    553  CB  ALA A  74     -11.544 -14.763  -7.815  1.00  0.00           C  
ATOM    554  N   GLY A  75     -11.673 -15.875  -4.439  1.00  0.00           N  
ATOM    555  CA  GLY A  75     -11.626 -17.009  -3.506  1.00  0.00           C  
ATOM    556  C   GLY A  75     -10.379 -17.890  -3.608  1.00  0.00           C  
ATOM    557  O   GLY A  75     -10.321 -18.928  -2.941  1.00  0.00           O  
ATOM    558  N   TYR A  76      -9.371 -17.509  -4.397  1.00  0.00           N  
ATOM    559  CA  TYR A  76      -8.113 -18.238  -4.483  1.00  0.00           C  
ATOM    560  C   TYR A  76      -7.243 -18.037  -3.234  1.00  0.00           C  
ATOM    561  O   TYR A  76      -7.231 -16.970  -2.612  1.00  0.00           O  
ATOM    562  CB  TYR A  76      -7.335 -17.843  -5.742  1.00  0.00           C  
ATOM    563  CG  TYR A  76      -7.983 -18.284  -7.037  1.00  0.00           C  
ATOM    564  CD1 TYR A  76      -7.749 -19.578  -7.538  1.00  0.00           C  
ATOM    565  CD2 TYR A  76      -8.827 -17.408  -7.751  1.00  0.00           C  
ATOM    566  CE1 TYR A  76      -8.344 -19.995  -8.747  1.00  0.00           C  
ATOM    567  CE2 TYR A  76      -9.432 -17.815  -8.950  1.00  0.00           C  
ATOM    568  CZ  TYR A  76      -9.190 -19.113  -9.443  1.00  0.00           C  
ATOM    569  OH  TYR A  76      -9.778 -19.510 -10.615  1.00  0.00           O  
ATOM    570  N   LYS A  77      -6.432 -19.048  -2.901  1.00  0.00           N  
ATOM    571  CA  LYS A  77      -5.343 -18.924  -1.930  1.00  0.00           C  
ATOM    572  C   LYS A  77      -4.099 -18.402  -2.628  1.00  0.00           C  
ATOM    573  O   LYS A  77      -3.481 -19.110  -3.431  1.00  0.00           O  
ATOM    574  CB  LYS A  77      -5.066 -20.267  -1.253  1.00  0.00           C  
ATOM    575  CG  LYS A  77      -6.237 -20.733  -0.392  1.00  0.00           C  
ATOM    576  CD  LYS A  77      -5.882 -22.090   0.204  1.00  0.00           C  
ATOM    577  CE  LYS A  77      -7.036 -22.644   1.008  1.00  0.00           C  
ATOM    578  NZ  LYS A  77      -6.727 -24.024   1.445  1.00  0.00           N  
ATOM    579  N   VAL A  78      -3.712 -17.178  -2.315  1.00  0.00           N  
ATOM    580  CA  VAL A  78      -2.664 -16.438  -3.031  1.00  0.00           C  
ATOM    581  C   VAL A  78      -1.456 -16.171  -2.142  1.00  0.00           C  
ATOM    582  O   VAL A  78      -1.590 -15.739  -1.001  1.00  0.00           O  
ATOM    583  CB  VAL A  78      -3.207 -15.133  -3.629  1.00  0.00           C  
ATOM    584  CG1 VAL A  78      -2.173 -14.481  -4.554  1.00  0.00           C  
ATOM    585  CG2 VAL A  78      -4.478 -15.368  -4.455  1.00  0.00           C  
ATOM    586  N   GLY A  79      -0.265 -16.395  -2.689  1.00  0.00           N  
ATOM    587  CA  GLY A  79       1.003 -15.968  -2.117  1.00  0.00           C  
ATOM    588  C   GLY A  79       1.688 -14.923  -2.996  1.00  0.00           C  
ATOM    589  O   GLY A  79       1.688 -15.048  -4.220  1.00  0.00           O  
ATOM    590  N   VAL A  80       2.292 -13.922  -2.380  1.00  0.00           N  
ATOM    591  CA  VAL A  80       3.063 -12.889  -3.089  1.00  0.00           C  
ATOM    592  C   VAL A  80       4.446 -12.753  -2.483  1.00  0.00           C  
ATOM    593  O   VAL A  80       4.588 -12.524  -1.286  1.00  0.00           O  
ATOM    594  CB  VAL A  80       2.354 -11.523  -3.109  1.00  0.00           C  
ATOM    595  CG1 VAL A  80       3.116 -10.512  -3.968  1.00  0.00           C  
ATOM    596  CG2 VAL A  80       0.939 -11.639  -3.673  1.00  0.00           C  
ATOM    597  N   TYR A  81       5.464 -12.861  -3.326  1.00  0.00           N  
ATOM    598  CA  TYR A  81       6.837 -12.504  -2.994  1.00  0.00           C  
ATOM    599  C   TYR A  81       7.167 -11.151  -3.614  1.00  0.00           C  
ATOM    600  O   TYR A  81       6.985 -10.963  -4.814  1.00  0.00           O  
ATOM    601  CB  TYR A  81       7.791 -13.589  -3.480  1.00  0.00           C  
ATOM    602  CG  TYR A  81       9.255 -13.325  -3.175  1.00  0.00           C  
ATOM    603  CD1 TYR A  81      10.219 -13.374  -4.205  1.00  0.00           C  
ATOM    604  CD2 TYR A  81       9.670 -13.051  -1.856  1.00  0.00           C  
ATOM    605  CE1 TYR A  81      11.581 -13.175  -3.913  1.00  0.00           C  
ATOM    606  CE2 TYR A  81      11.023 -12.843  -1.558  1.00  0.00           C  
ATOM    607  CZ  TYR A  81      11.979 -12.918  -2.589  1.00  0.00           C  
ATOM    608  OH  TYR A  81      13.304 -12.741  -2.289  1.00  0.00           O  
ATOM    609  N   SER A  82       7.647 -10.212  -2.802  1.00  0.00           N  
ATOM    610  CA  SER A  82       7.995  -8.863  -3.230  1.00  0.00           C  
ATOM    611  C   SER A  82       9.337  -8.407  -2.663  1.00  0.00           C  
ATOM    612  O   SER A  82       9.826  -8.926  -1.655  1.00  0.00           O  
ATOM    613  CB  SER A  82       6.881  -7.872  -2.874  1.00  0.00           C  
ATOM    614  OG  SER A  82       6.720  -7.736  -1.475  1.00  0.00           O  
ATOM    615  N   SER A  83       9.952  -7.415  -3.328  1.00  0.00           N  
ATOM    616  CA  SER A  83      11.185  -6.789  -2.846  1.00  0.00           C  
ATOM    617  C   SER A  83      11.366  -5.378  -3.408  1.00  0.00           C  
ATOM    618  O   SER A  83      10.894  -5.099  -4.514  1.00  0.00           O  
ATOM    619  CB  SER A  83      12.391  -7.664  -3.200  1.00  0.00           C  
ATOM    620  OG  SER A  83      12.549  -7.780  -4.598  1.00  0.00           O  
ATOM    621  N   PRO A  84      12.074  -4.468  -2.718  1.00  0.00           N  
ATOM    622  CA  PRO A  84      12.531  -4.582  -1.331  1.00  0.00           C  
ATOM    623  C   PRO A  84      11.371  -4.455  -0.334  1.00  0.00           C  
ATOM    624  O   PRO A  84      10.216  -4.325  -0.738  1.00  0.00           O  
ATOM    625  CB  PRO A  84      13.559  -3.449  -1.187  1.00  0.00           C  
ATOM    626  CG  PRO A  84      12.990  -2.366  -2.098  1.00  0.00           C  
ATOM    627  CD  PRO A  84      12.383  -3.161  -3.254  1.00  0.00           C  
ATOM    628  N   HIS A  85      11.682  -4.520   0.965  1.00  0.00           N  
ATOM    629  CA  HIS A  85      10.762  -4.105   2.028  1.00  0.00           C  
ATOM    630  C   HIS A  85      10.998  -2.646   2.401  1.00  0.00           C  
ATOM    631  O   HIS A  85      12.069  -2.101   2.115  1.00  0.00           O  
ATOM    632  CB  HIS A  85      10.894  -5.034   3.241  1.00  0.00           C  
ATOM    633  CG  HIS A  85      12.290  -5.119   3.798  1.00  0.00           C  
ATOM    634  ND1 HIS A  85      13.248  -6.037   3.423  1.00  0.00           N  
ATOM    635  CD2 HIS A  85      12.848  -4.364   4.792  1.00  0.00           C  
ATOM    636  CE1 HIS A  85      14.345  -5.838   4.167  1.00  0.00           C  
ATOM    637  NE2 HIS A  85      14.143  -4.821   5.008  1.00  0.00           N  
ATOM    638  N   LEU A  86      10.019  -2.027   3.049  1.00  0.00           N  
ATOM    639  CA  LEU A  86      10.120  -0.687   3.615  1.00  0.00           C  
ATOM    640  C   LEU A  86      10.729  -0.754   5.025  1.00  0.00           C  
ATOM    641  O   LEU A  86      11.855  -0.309   5.233  1.00  0.00           O  
ATOM    642  CB  LEU A  86       8.733  -0.009   3.604  1.00  0.00           C  
ATOM    643  CG  LEU A  86       8.254   0.402   2.194  1.00  0.00           C  
ATOM    644  CD1 LEU A  86       6.770   0.742   2.222  1.00  0.00           C  
ATOM    645  CD2 LEU A  86       9.022   1.626   1.677  1.00  0.00           C  
ATOM    646  N   VAL A  87      10.017  -1.368   5.959  1.00  0.00           N  
ATOM    647  CA  VAL A  87      10.373  -1.402   7.385  1.00  0.00           C  
ATOM    648  C   VAL A  87      10.764  -2.812   7.835  1.00  0.00           C  
ATOM    649  O   VAL A  87      11.809  -3.009   8.448  1.00  0.00           O  
ATOM    650  CB  VAL A  87       9.216  -0.850   8.238  1.00  0.00           C  
ATOM    651  CG1 VAL A  87       9.581  -0.799   9.721  1.00  0.00           C  
ATOM    652  CG2 VAL A  87       8.814   0.566   7.801  1.00  0.00           C  
ATOM    653  N   ARG A  88       9.954  -3.821   7.512  1.00  0.00           N  
ATOM    654  CA  ARG A  88      10.130  -5.193   7.995  1.00  0.00           C  
ATOM    655  C   ARG A  88      10.457  -6.165   6.870  1.00  0.00           C  
ATOM    656  O   ARG A  88       9.835  -6.150   5.812  1.00  0.00           O  
ATOM    657  CB  ARG A  88       8.868  -5.664   8.734  1.00  0.00           C  
ATOM    658  CG  ARG A  88       8.523  -4.813   9.965  1.00  0.00           C  
ATOM    659  CD  ARG A  88       7.259  -5.350  10.648  1.00  0.00           C  
ATOM    660  NE  ARG A  88       6.084  -5.292   9.762  1.00  0.00           N  
ATOM    661  CZ  ARG A  88       5.345  -4.238   9.478  1.00  0.00           C  
ATOM    662  NH1 ARG A  88       5.540  -3.079  10.054  1.00  0.00           N  
ATOM    663  NH2 ARG A  88       4.388  -4.346   8.597  1.00  0.00           N  
ATOM    664  N   TYR A  89      11.372  -7.090   7.124  1.00  0.00           N  
ATOM    665  CA  TYR A  89      11.661  -8.167   6.177  1.00  0.00           C  
ATOM    666  C   TYR A  89      10.418  -9.022   5.863  1.00  0.00           C  
ATOM    667  O   TYR A  89      10.256  -9.472   4.731  1.00  0.00           O  
ATOM    668  CB  TYR A  89      12.787  -9.045   6.734  1.00  0.00           C  
ATOM    669  CG  TYR A  89      13.151 -10.179   5.796  1.00  0.00           C  
ATOM    670  CD1 TYR A  89      12.481 -11.411   5.878  1.00  0.00           C  
ATOM    671  CD2 TYR A  89      14.104  -9.978   4.778  1.00  0.00           C  
ATOM    672  CE1 TYR A  89      12.752 -12.430   4.949  1.00  0.00           C  
ATOM    673  CE2 TYR A  89      14.382 -10.982   3.844  1.00  0.00           C  
ATOM    674  CZ  TYR A  89      13.699 -12.210   3.926  1.00  0.00           C  
ATOM    675  OH  TYR A  89      13.945 -13.195   2.989  1.00  0.00           O  
ATOM    676  N   THR A  90       9.537  -9.200   6.836  1.00  0.00           N  
ATOM    677  CA  THR A  90       8.304  -9.997   6.721  1.00  0.00           C  
ATOM    678  C   THR A  90       7.338  -9.468   5.662  1.00  0.00           C  
ATOM    679  O   THR A  90       6.589 -10.256   5.093  1.00  0.00           O  
ATOM    680  CB  THR A  90       7.594 -10.089   8.078  1.00  0.00           C  
ATOM    681  OG1 THR A  90       7.413  -8.800   8.627  1.00  0.00           O  
ATOM    682  CG2 THR A  90       8.416 -10.885   9.088  1.00  0.00           C  
ATOM    683  N   GLU A  91       7.427  -8.196   5.275  1.00  0.00           N  
ATOM    684  CA  GLU A  91       6.667  -7.610   4.159  1.00  0.00           C  
ATOM    685  C   GLU A  91       6.911  -8.329   2.822  1.00  0.00           C  
ATOM    686  O   GLU A  91       6.067  -8.313   1.934  1.00  0.00           O  
ATOM    687  CB  GLU A  91       7.080  -6.138   3.956  1.00  0.00           C  
ATOM    688  CG  GLU A  91       6.719  -5.193   5.110  1.00  0.00           C  
ATOM    689  CD  GLU A  91       7.457  -3.853   4.981  1.00  0.00           C  
ATOM    690  OE1 GLU A  91       7.830  -3.291   6.028  1.00  0.00           O  
ATOM    691  OE2 GLU A  91       7.716  -3.401   3.843  1.00  0.00           O  
ATOM    692  N   ARG A  92       8.086  -8.970   2.671  1.00  0.00           N  
ATOM    693  CA  ARG A  92       8.483  -9.606   1.410  1.00  0.00           C  
ATOM    694  C   ARG A  92       7.660 -10.841   1.055  1.00  0.00           C  
ATOM    695  O   ARG A  92       7.673 -11.250  -0.104  1.00  0.00           O  
ATOM    696  CB  ARG A  92       9.967  -9.979   1.456  1.00  0.00           C  
ATOM    697  CG  ARG A  92      10.874  -8.743   1.534  1.00  0.00           C  
ATOM    698  CD  ARG A  92      12.335  -9.187   1.451  1.00  0.00           C  
ATOM    699  NE  ARG A  92      13.236  -8.038   1.388  1.00  0.00           N  
ATOM    700  CZ  ARG A  92      14.231  -7.842   0.532  1.00  0.00           C  
ATOM    701  NH1 ARG A  92      14.533  -8.692  -0.403  1.00  0.00           N  
ATOM    702  NH2 ARG A  92      14.945  -6.758   0.617  1.00  0.00           N  
ATOM    703  N   VAL A  93       6.994 -11.462   2.018  1.00  0.00           N  
ATOM    704  CA  VAL A  93       6.219 -12.690   1.818  1.00  0.00           C  
ATOM    705  C   VAL A  93       4.824 -12.500   2.400  1.00  0.00           C  
ATOM    706  O   VAL A  93       4.653 -12.485   3.614  1.00  0.00           O  
ATOM    707  CB  VAL A  93       6.915 -13.916   2.439  1.00  0.00           C  
ATOM    708  CG1 VAL A  93       6.113 -15.195   2.174  1.00  0.00           C  
ATOM    709  CG2 VAL A  93       8.310 -14.122   1.854  1.00  0.00           C  
ATOM    710  N   ARG A  94       3.825 -12.413   1.534  1.00  0.00           N  
ATOM    711  CA  ARG A  94       2.416 -12.390   1.924  1.00  0.00           C  
ATOM    712  C   ARG A  94       1.739 -13.698   1.552  1.00  0.00           C  
ATOM    713  O   ARG A  94       1.933 -14.205   0.451  1.00  0.00           O  
ATOM    714  CB  ARG A  94       1.688 -11.183   1.304  1.00  0.00           C  
ATOM    715  CG  ARG A  94       2.275  -9.848   1.767  1.00  0.00           C  
ATOM    716  CD  ARG A  94       1.388  -8.654   1.371  1.00  0.00           C  
ATOM    717  NE  ARG A  94       1.209  -8.540  -0.080  1.00  0.00           N  
ATOM    718  CZ  ARG A  94       2.008  -7.953  -0.955  1.00  0.00           C  
ATOM    719  NH1 ARG A  94       3.123  -7.378  -0.607  1.00  0.00           N  
ATOM    720  NH2 ARG A  94       1.670  -7.929  -2.207  1.00  0.00           N  
ATOM    721  N   VAL A  95       0.911 -14.208   2.447  1.00  0.00           N  
ATOM    722  CA  VAL A  95      -0.011 -15.323   2.221  1.00  0.00           C  
ATOM    723  C   VAL A  95      -1.402 -14.849   2.604  1.00  0.00           C  
ATOM    724  O   VAL A  95      -1.599 -14.376   3.720  1.00  0.00           O  
ATOM    725  CB  VAL A  95       0.403 -16.564   3.012  1.00  0.00           C  
ATOM    726  CG1 VAL A  95      -0.641 -17.682   2.901  1.00  0.00           C  
ATOM    727  CG2 VAL A  95       1.733 -17.120   2.492  1.00  0.00           C  
ATOM    728  N   GLN A  96      -2.353 -14.942   1.667  1.00  0.00           N  
ATOM    729  CA  GLN A  96      -3.688 -14.345   1.828  1.00  0.00           C  
ATOM    730  C   GLN A  96      -3.636 -12.852   2.230  1.00  0.00           C  
ATOM    731  O   GLN A  96      -4.382 -12.407   3.095  1.00  0.00           O  
ATOM    732  CB  GLN A  96      -4.556 -15.209   2.763  1.00  0.00           C  
ATOM    733  CG  GLN A  96      -4.892 -16.593   2.179  1.00  0.00           C  
ATOM    734  CD  GLN A  96      -5.792 -16.468   0.953  1.00  0.00           C  
ATOM    735  OE1 GLN A  96      -5.340 -16.264  -0.154  1.00  0.00           O  
ATOM    736  NE2 GLN A  96      -7.090 -16.552   1.109  1.00  0.00           N  
ATOM    737  N   GLY A  97      -2.731 -12.104   1.611  1.00  0.00           N  
ATOM    738  CA  GLY A  97      -2.568 -10.670   1.852  1.00  0.00           C  
ATOM    739  C   GLY A  97      -1.880 -10.295   3.160  1.00  0.00           C  
ATOM    740  O   GLY A  97      -1.698  -9.108   3.416  1.00  0.00           O  
ATOM    741  N   GLN A  98      -1.468 -11.282   3.982  1.00  0.00           N  
ATOM    742  CA  GLN A  98      -0.872 -11.059   5.294  1.00  0.00           C  
ATOM    743  C   GLN A  98       0.605 -11.444   5.350  1.00  0.00           C  
ATOM    744  O   GLN A  98       1.043 -12.414   4.725  1.00  0.00           O  
ATOM    745  CB  GLN A  98      -1.652 -11.795   6.387  1.00  0.00           C  
ATOM    746  CG  GLN A  98      -3.116 -11.349   6.419  1.00  0.00           C  
ATOM    747  CD  GLN A  98      -3.734 -11.390   7.804  1.00  0.00           C  
ATOM    748  OE1 GLN A  98      -3.195 -11.921   8.763  1.00  0.00           O  
ATOM    749  NE2 GLN A  98      -4.885 -10.776   7.969  1.00  0.00           N  
ATOM    750  N   GLU A  99       1.358 -10.710   6.166  1.00  0.00           N  
ATOM    751  CA  GLU A  99       2.713 -11.089   6.548  1.00  0.00           C  
ATOM    752  C   GLU A  99       2.690 -12.347   7.435  1.00  0.00           C  
ATOM    753  O   GLU A  99       1.792 -12.552   8.252  1.00  0.00           O  
ATOM    754  CB  GLU A  99       3.412  -9.930   7.281  1.00  0.00           C  
ATOM    755  CG  GLU A  99       3.653  -8.700   6.390  1.00  0.00           C  
ATOM    756  CD  GLU A  99       4.310  -7.527   7.150  1.00  0.00           C  
ATOM    757  OE1 GLU A  99       4.005  -6.355   6.854  1.00  0.00           O  
ATOM    758  OE2 GLU A  99       5.151  -7.751   8.048  1.00  0.00           O  
ATOM    759  N   LEU A 100       3.711 -13.188   7.284  1.00  0.00           N  
ATOM    760  CA  LEU A 100       3.885 -14.345   8.151  1.00  0.00           C  
ATOM    761  C   LEU A 100       4.648 -13.954   9.432  1.00  0.00           C  
ATOM    762  O   LEU A 100       5.472 -13.036   9.403  1.00  0.00           O  
ATOM    763  CB  LEU A 100       4.591 -15.469   7.382  1.00  0.00           C  
ATOM    764  CG  LEU A 100       3.809 -16.005   6.166  1.00  0.00           C  
ATOM    765  CD1 LEU A 100       4.653 -17.060   5.451  1.00  0.00           C  
ATOM    766  CD2 LEU A 100       2.483 -16.650   6.572  1.00  0.00           C  
ATOM    767  N   PRO A 101       4.451 -14.688  10.540  1.00  0.00           N  
ATOM    768  CA  PRO A 101       5.228 -14.488  11.754  1.00  0.00           C  
ATOM    769  C   PRO A 101       6.736 -14.654  11.498  1.00  0.00           C  
ATOM    770  O   PRO A 101       7.146 -15.531  10.738  1.00  0.00           O  
ATOM    771  CB  PRO A 101       4.725 -15.531  12.748  1.00  0.00           C  
ATOM    772  CG  PRO A 101       3.327 -15.880  12.242  1.00  0.00           C  
ATOM    773  CD  PRO A 101       3.458 -15.721  10.729  1.00  0.00           C  
ATOM    774  N   GLU A 102       7.573 -13.900  12.213  1.00  0.00           N  
ATOM    775  CA  GLU A 102       9.031 -14.036  12.119  1.00  0.00           C  
ATOM    776  C   GLU A 102       9.513 -15.478  12.344  1.00  0.00           C  
ATOM    777  O   GLU A 102      10.451 -15.942  11.693  1.00  0.00           O  
ATOM    778  CB  GLU A 102       9.720 -13.145  13.160  1.00  0.00           C  
ATOM    779  CG  GLU A 102       9.552 -11.635  12.925  1.00  0.00           C  
ATOM    780  CD  GLU A 102      10.512 -10.811  13.799  1.00  0.00           C  
ATOM    781  OE1 GLU A 102      10.702  -9.624  13.487  1.00  0.00           O  
ATOM    782  OE2 GLU A 102      11.121 -11.394  14.738  1.00  0.00           O  
ATOM    783  N   SER A 103       8.846 -16.233  13.218  1.00  0.00           N  
ATOM    784  CA  SER A 103       9.151 -17.638  13.498  1.00  0.00           C  
ATOM    785  C   SER A 103       8.968 -18.554  12.285  1.00  0.00           C  
ATOM    786  O   SER A 103       9.686 -19.547  12.163  1.00  0.00           O  
ATOM    787  CB  SER A 103       8.282 -18.133  14.658  1.00  0.00           C  
ATOM    788  OG  SER A 103       6.913 -17.968  14.372  1.00  0.00           O  
ATOM    789  N   ALA A 104       8.047 -18.233  11.368  1.00  0.00           N  
ATOM    790  CA  ALA A 104       7.891 -18.977  10.124  1.00  0.00           C  
ATOM    791  C   ALA A 104       9.091 -18.734   9.196  1.00  0.00           C  
ATOM    792  O   ALA A 104       9.651 -19.680   8.639  1.00  0.00           O  
ATOM    793  CB  ALA A 104       6.561 -18.589   9.467  1.00  0.00           C  
ATOM    794  N   HIS A 105       9.549 -17.481   9.109  1.00  0.00           N  
ATOM    795  CA  HIS A 105      10.739 -17.117   8.344  1.00  0.00           C  
ATOM    796  C   HIS A 105      12.002 -17.779   8.898  1.00  0.00           C  
ATOM    797  O   HIS A 105      12.775 -18.343   8.130  1.00  0.00           O  
ATOM    798  CB  HIS A 105      10.896 -15.590   8.320  1.00  0.00           C  
ATOM    799  CG  HIS A 105       9.910 -14.922   7.407  1.00  0.00           C  
ATOM    800  ND1 HIS A 105      10.071 -14.730   6.049  1.00  0.00           N  
ATOM    801  CD2 HIS A 105       8.703 -14.374   7.756  1.00  0.00           C  
ATOM    802  CE1 HIS A 105       8.989 -14.082   5.596  1.00  0.00           C  
ATOM    803  NE2 HIS A 105       8.135 -13.858   6.606  1.00  0.00           N  
ATOM    804  N   THR A 106      12.214 -17.774  10.217  1.00  0.00           N  
ATOM    805  CA  THR A 106      13.405 -18.387  10.817  1.00  0.00           C  
ATOM    806  C   THR A 106      13.417 -19.910  10.676  1.00  0.00           C  
ATOM    807  O   THR A 106      14.466 -20.484  10.426  1.00  0.00           O  
ATOM    808  CB  THR A 106      13.575 -17.998  12.294  1.00  0.00           C  
ATOM    809  OG1 THR A 106      12.458 -18.356  13.059  1.00  0.00           O  
ATOM    810  CG2 THR A 106      13.773 -16.498  12.463  1.00  0.00           C  
ATOM    811  N   ALA A 107      12.258 -20.556  10.756  1.00  0.00           N  
ATOM    812  CA  ALA A 107      12.129 -21.984  10.467  1.00  0.00           C  
ATOM    813  C   ALA A 107      12.465 -22.286   8.994  1.00  0.00           C  
ATOM    814  O   ALA A 107      13.248 -23.201   8.717  1.00  0.00           O  
ATOM    815  CB  ALA A 107      10.712 -22.438  10.834  1.00  0.00           C  
ATOM    816  N   SER A 108      11.963 -21.480   8.073  1.00  0.00           N  
ATOM    817  CA  SER A 108      12.266 -21.603   6.642  1.00  0.00           C  
ATOM    818  C   SER A 108      13.757 -21.419   6.342  1.00  0.00           C  
ATOM    819  O   SER A 108      14.348 -22.222   5.622  1.00  0.00           O  
ATOM    820  CB  SER A 108      11.440 -20.580   5.870  1.00  0.00           C  
ATOM    821  OG  SER A 108      11.610 -20.761   4.485  1.00  0.00           O  
ATOM    822  N   PHE A 109      14.402 -20.418   6.942  1.00  0.00           N  
ATOM    823  CA  PHE A 109      15.841 -20.212   6.793  1.00  0.00           C  
ATOM    824  C   PHE A 109      16.653 -21.400   7.312  1.00  0.00           C  
ATOM    825  O   PHE A 109      17.639 -21.778   6.679  1.00  0.00           O  
ATOM    826  CB  PHE A 109      16.253 -18.918   7.500  1.00  0.00           C  
ATOM    827  CG  PHE A 109      15.755 -17.622   6.883  1.00  0.00           C  
ATOM    828  CD1 PHE A 109      15.628 -17.475   5.493  1.00  0.00           C  
ATOM    829  CD2 PHE A 109      15.483 -16.522   7.713  1.00  0.00           C  
ATOM    830  CE1 PHE A 109      15.216 -16.254   4.936  1.00  0.00           C  
ATOM    831  CE2 PHE A 109      15.072 -15.299   7.166  1.00  0.00           C  
ATOM    832  CZ  PHE A 109      14.932 -15.163   5.773  1.00  0.00           C  
ATOM    833  N   ALA A 110      16.251 -22.040   8.399  1.00  0.00           N  
ATOM    834  CA  ALA A 110      16.933 -23.217   8.918  1.00  0.00           C  
ATOM    835  C   ALA A 110      16.861 -24.419   7.950  1.00  0.00           C  
ATOM    836  O   ALA A 110      17.856 -25.109   7.763  1.00  0.00           O  
ATOM    837  CB  ALA A 110      16.360 -23.548  10.301  1.00  0.00           C  
ATOM    838  N   GLU A 111      15.713 -24.613   7.276  1.00  0.00           N  
ATOM    839  CA  GLU A 111      15.564 -25.642   6.242  1.00  0.00           C  
ATOM    840  C   GLU A 111      16.488 -25.385   5.041  1.00  0.00           C  
ATOM    841  O   GLU A 111      17.157 -26.294   4.548  1.00  0.00           O  
ATOM    842  CB  GLU A 111      14.102 -25.705   5.766  1.00  0.00           C  
ATOM    843  CG  GLU A 111      13.158 -26.352   6.796  1.00  0.00           C  
ATOM    844  CD  GLU A 111      13.483 -27.824   7.070  1.00  0.00           C  
ATOM    845  OE1 GLU A 111      13.149 -28.287   8.185  1.00  0.00           O  
ATOM    846  OE2 GLU A 111      14.052 -28.491   6.181  1.00  0.00           O  
ATOM    847  N   ILE A 112      16.585 -24.139   4.602  1.00  0.00           N  
ATOM    848  CA  ILE A 112      17.462 -23.762   3.494  1.00  0.00           C  
ATOM    849  C   ILE A 112      18.924 -23.935   3.865  1.00  0.00           C  
ATOM    850  O   ILE A 112      19.702 -24.461   3.057  1.00  0.00           O  
ATOM    851  CB  ILE A 112      17.186 -22.314   3.049  1.00  0.00           C  
ATOM    852  CG1 ILE A 112      15.748 -22.241   2.497  1.00  0.00           C  
ATOM    853  CG2 ILE A 112      18.169 -21.825   1.969  1.00  0.00           C  
ATOM    854  CD1 ILE A 112      15.220 -20.840   2.585  1.00  0.00           C  
ATOM    855  N   GLU A 113      19.312 -23.548   5.071  1.00  0.00           N  
ATOM    856  CA  GLU A 113      20.681 -23.707   5.555  1.00  0.00           C  
ATOM    857  C   GLU A 113      21.093 -25.187   5.589  1.00  0.00           C  
ATOM    858  O   GLU A 113      22.211 -25.526   5.202  1.00  0.00           O  
ATOM    859  CB  GLU A 113      20.817 -23.062   6.941  1.00  0.00           C  
ATOM    860  CG  GLU A 113      22.256 -23.029   7.488  1.00  0.00           C  
ATOM    861  CD  GLU A 113      23.234 -22.185   6.656  1.00  0.00           C  
ATOM    862  OE1 GLU A 113      24.457 -22.292   6.884  1.00  0.00           O  
ATOM    863  OE2 GLU A 113      22.826 -21.424   5.757  1.00  0.00           O  
ATOM    864  N   SER A 114      20.176 -26.073   5.965  1.00  0.00           N  
ATOM    865  CA  SER A 114      20.385 -27.516   5.925  1.00  0.00           C  
ATOM    866  C   SER A 114      20.472 -28.047   4.488  1.00  0.00           C  
ATOM    867  O   SER A 114      21.382 -28.813   4.156  1.00  0.00           O  
ATOM    868  CB  SER A 114      19.248 -28.201   6.689  1.00  0.00           C  
ATOM    869  OG  SER A 114      19.513 -29.580   6.817  1.00  0.00           O  
ATOM    870  N   ALA A 115      19.571 -27.611   3.607  1.00  0.00           N  
ATOM    871  CA  ALA A 115      19.481 -28.114   2.237  1.00  0.00           C  
ATOM    872  C   ALA A 115      20.628 -27.638   1.322  1.00  0.00           C  
ATOM    873  O   ALA A 115      21.039 -28.380   0.428  1.00  0.00           O  
ATOM    874  CB  ALA A 115      18.127 -27.712   1.663  1.00  0.00           C  
ATOM    875  N   ARG A 116      21.144 -26.420   1.530  1.00  0.00           N  
ATOM    876  CA  ARG A 116      22.205 -25.865   0.683  1.00  0.00           C  
ATOM    877  C   ARG A 116      23.533 -26.598   0.843  1.00  0.00           C  
ATOM    878  O   ARG A 116      24.307 -26.655  -0.118  1.00  0.00           O  
ATOM    879  CB  ARG A 116      22.336 -24.341   0.885  1.00  0.00           C  
ATOM    880  CG  ARG A 116      23.093 -23.938   2.148  1.00  0.00           C  
ATOM    881  CD  ARG A 116      23.183 -22.420   2.287  1.00  0.00           C  
ATOM    882  NE  ARG A 116      24.004 -22.048   3.445  1.00  0.00           N  
ATOM    883  CZ  ARG A 116      25.326 -21.944   3.499  1.00  0.00           C  
ATOM    884  NH1 ARG A 116      26.090 -22.128   2.465  1.00  0.00           N  
ATOM    885  NH2 ARG A 116      25.884 -21.661   4.622  1.00  0.00           N  
ATOM    886  N   GLY A 117      23.795 -27.161   2.025  1.00  0.00           N  
ATOM    887  CA  GLY A 117      25.088 -27.765   2.345  1.00  0.00           C  
ATOM    888  C   GLY A 117      26.228 -26.751   2.165  1.00  0.00           C  
ATOM    889  O   GLY A 117      26.286 -25.732   2.831  1.00  0.00           O  
ATOM    890  N   ASP A 118      27.120 -27.046   1.216  1.00  0.00           N  
ATOM    891  CA  ASP A 118      28.290 -26.261   0.837  1.00  0.00           C  
ATOM    892  C   ASP A 118      28.031 -25.307  -0.348  1.00  0.00           C  
ATOM    893  O   ASP A 118      28.918 -24.544  -0.732  1.00  0.00           O  
ATOM    894  CB  ASP A 118      29.472 -27.225   0.608  1.00  0.00           C  
ATOM    895  CG  ASP A 118      29.188 -28.471  -0.256  1.00  0.00           C  
ATOM    896  OD1 ASP A 118      28.063 -29.025  -0.201  1.00  0.00           O  
ATOM    897  OD2 ASP A 118      30.143 -28.938  -0.913  1.00  0.00           O  
ATOM    898  N   ILE A 119      26.813 -25.280  -0.886  1.00  0.00           N  
ATOM    899  CA  ILE A 119      26.428 -24.347  -1.952  1.00  0.00           C  
ATOM    900  C   ILE A 119      26.268 -22.948  -1.361  1.00  0.00           C  
ATOM    901  O   ILE A 119      25.464 -22.704  -0.459  1.00  0.00           O  
ATOM    902  CB  ILE A 119      25.165 -24.815  -2.701  1.00  0.00           C  
ATOM    903  CG1 ILE A 119      25.401 -26.206  -3.331  1.00  0.00           C  
ATOM    904  CG2 ILE A 119      24.769 -23.796  -3.783  1.00  0.00           C  
ATOM    905  CD1 ILE A 119      24.160 -26.810  -3.992  1.00  0.00           C  
ATOM    906  N   SER A 120      27.020 -22.008  -1.915  1.00  0.00           N  
ATOM    907  CA  SER A 120      26.918 -20.599  -1.559  1.00  0.00           C  
ATOM    908  C   SER A 120      25.648 -19.983  -2.154  1.00  0.00           C  
ATOM    909  O   SER A 120      25.295 -20.294  -3.285  1.00  0.00           O  
ATOM    910  CB  SER A 120      28.179 -19.889  -2.044  1.00  0.00           C  
ATOM    911  OG  SER A 120      28.556 -18.876  -1.153  1.00  0.00           O  
ATOM    912  N   LEU A 121      24.964 -19.122  -1.406  1.00  0.00           N  
ATOM    913  CA  LEU A 121      23.730 -18.438  -1.815  1.00  0.00           C  
ATOM    914  C   LEU A 121      23.800 -16.960  -1.455  1.00  0.00           C  
ATOM    915  O   LEU A 121      24.133 -16.628  -0.316  1.00  0.00           O  
ATOM    916  CB  LEU A 121      22.521 -19.061  -1.106  1.00  0.00           C  
ATOM    917  CG  LEU A 121      22.151 -20.499  -1.515  1.00  0.00           C  
ATOM    918  CD1 LEU A 121      21.015 -20.993  -0.624  1.00  0.00           C  
ATOM    919  CD2 LEU A 121      21.691 -20.586  -2.973  1.00  0.00           C  
ATOM    920  N   THR A 122      23.423 -16.069  -2.385  1.00  0.00           N  
ATOM    921  CA  THR A 122      23.294 -14.641  -2.079  1.00  0.00           C  
ATOM    922  C   THR A 122      22.145 -14.394  -1.106  1.00  0.00           C  
ATOM    923  O   THR A 122      21.254 -15.230  -0.946  1.00  0.00           O  
ATOM    924  CB  THR A 122      23.092 -13.760  -3.330  1.00  0.00           C  
ATOM    925  OG1 THR A 122      21.839 -13.974  -3.911  1.00  0.00           O  
ATOM    926  CG2 THR A 122      24.151 -13.948  -4.402  1.00  0.00           C  
ATOM    927  N   TYR A 123      22.129 -13.211  -0.504  1.00  0.00           N  
ATOM    928  CA  TYR A 123      21.002 -12.754   0.322  1.00  0.00           C  
ATOM    929  C   TYR A 123      19.657 -12.909  -0.403  1.00  0.00           C  
ATOM    930  O   TYR A 123      18.697 -13.433   0.159  1.00  0.00           O  
ATOM    931  CB  TYR A 123      21.255 -11.298   0.702  1.00  0.00           C  
ATOM    932  CG  TYR A 123      20.141 -10.665   1.502  1.00  0.00           C  
ATOM    933  CD1 TYR A 123      19.066 -10.002   0.861  1.00  0.00           C  
ATOM    934  CD2 TYR A 123      20.148 -10.746   2.910  1.00  0.00           C  
ATOM    935  CE1 TYR A 123      18.028  -9.422   1.610  1.00  0.00           C  
ATOM    936  CE2 TYR A 123      19.111 -10.168   3.670  1.00  0.00           C  
ATOM    937  CZ  TYR A 123      18.058  -9.509   3.013  1.00  0.00           C  
ATOM    938  OH  TYR A 123      17.048  -8.939   3.753  1.00  0.00           O  
ATOM    939  N   PHE A 124      19.583 -12.505  -1.682  1.00  0.00           N  
ATOM    940  CA  PHE A 124      18.350 -12.566  -2.458  1.00  0.00           C  
ATOM    941  C   PHE A 124      17.993 -13.992  -2.895  1.00  0.00           C  
ATOM    942  O   PHE A 124      16.816 -14.369  -2.831  1.00  0.00           O  
ATOM    943  CB  PHE A 124      18.452 -11.621  -3.662  1.00  0.00           C  
ATOM    944  CG  PHE A 124      17.132 -11.431  -4.366  1.00  0.00           C  
ATOM    945  CD1 PHE A 124      16.858 -12.108  -5.572  1.00  0.00           C  
ATOM    946  CD2 PHE A 124      16.131 -10.627  -3.780  1.00  0.00           C  
ATOM    947  CE1 PHE A 124      15.597 -11.983  -6.184  1.00  0.00           C  
ATOM    948  CE2 PHE A 124      14.870 -10.504  -4.384  1.00  0.00           C  
ATOM    949  CZ  PHE A 124      14.596 -11.188  -5.584  1.00  0.00           C  
ATOM    950  N   GLU A 125      18.955 -14.820  -3.272  1.00  0.00           N  
ATOM    951  CA  GLU A 125      18.744 -16.242  -3.556  1.00  0.00           C  
ATOM    952  C   GLU A 125      18.185 -16.965  -2.326  1.00  0.00           C  
ATOM    953  O   GLU A 125      17.196 -17.688  -2.416  1.00  0.00           O  
ATOM    954  CB  GLU A 125      20.074 -16.899  -3.972  1.00  0.00           C  
ATOM    955  CG  GLU A 125      20.540 -16.531  -5.396  1.00  0.00           C  
ATOM    956  CD  GLU A 125      21.987 -16.986  -5.690  1.00  0.00           C  
ATOM    957  OE1 GLU A 125      22.385 -17.079  -6.868  1.00  0.00           O  
ATOM    958  OE2 GLU A 125      22.765 -17.236  -4.745  1.00  0.00           O  
ATOM    959  N   TYR A 126      18.782 -16.721  -1.152  1.00  0.00           N  
ATOM    960  CA  TYR A 126      18.353 -17.326   0.108  1.00  0.00           C  
ATOM    961  C   TYR A 126      16.932 -16.887   0.493  1.00  0.00           C  
ATOM    962  O   TYR A 126      16.090 -17.722   0.816  1.00  0.00           O  
ATOM    963  CB  TYR A 126      19.382 -16.963   1.184  1.00  0.00           C  
ATOM    964  CG  TYR A 126      19.471 -17.953   2.320  1.00  0.00           C  
ATOM    965  CD1 TYR A 126      18.391 -18.155   3.192  1.00  0.00           C  
ATOM    966  CD2 TYR A 126      20.674 -18.654   2.526  1.00  0.00           C  
ATOM    967  CE1 TYR A 126      18.509 -19.033   4.282  1.00  0.00           C  
ATOM    968  CE2 TYR A 126      20.811 -19.523   3.613  1.00  0.00           C  
ATOM    969  CZ  TYR A 126      19.733 -19.705   4.498  1.00  0.00           C  
ATOM    970  OH  TYR A 126      19.875 -20.503   5.590  1.00  0.00           O  
ATOM    971  N   GLY A 127      16.644 -15.589   0.397  1.00  0.00           N  
ATOM    972  CA  GLY A 127      15.307 -15.042   0.636  1.00  0.00           C  
ATOM    973  C   GLY A 127      14.258 -15.580  -0.333  1.00  0.00           C  
ATOM    974  O   GLY A 127      13.148 -15.913   0.078  1.00  0.00           O  
ATOM    975  N   THR A 128      14.614 -15.737  -1.606  1.00  0.00           N  
ATOM    976  CA  THR A 128      13.725 -16.304  -2.632  1.00  0.00           C  
ATOM    977  C   THR A 128      13.407 -17.767  -2.345  1.00  0.00           C  
ATOM    978  O   THR A 128      12.241 -18.150  -2.337  1.00  0.00           O  
ATOM    979  CB  THR A 128      14.321 -16.159  -4.038  1.00  0.00           C  
ATOM    980  OG1 THR A 128      14.576 -14.796  -4.307  1.00  0.00           O  
ATOM    981  CG2 THR A 128      13.375 -16.661  -5.123  1.00  0.00           C  
ATOM    982  N   LEU A 129      14.410 -18.586  -2.032  1.00  0.00           N  
ATOM    983  CA  LEU A 129      14.186 -19.975  -1.631  1.00  0.00           C  
ATOM    984  C   LEU A 129      13.296 -20.070  -0.389  1.00  0.00           C  
ATOM    985  O   LEU A 129      12.421 -20.932  -0.337  1.00  0.00           O  
ATOM    986  CB  LEU A 129      15.534 -20.662  -1.359  1.00  0.00           C  
ATOM    987  CG  LEU A 129      16.377 -20.942  -2.616  1.00  0.00           C  
ATOM    988  CD1 LEU A 129      17.761 -21.431  -2.182  1.00  0.00           C  
ATOM    989  CD2 LEU A 129      15.746 -22.022  -3.495  1.00  0.00           C  
ATOM    990  N   SER A 130      13.469 -19.165   0.571  1.00  0.00           N  
ATOM    991  CA  SER A 130      12.635 -19.102   1.770  1.00  0.00           C  
ATOM    992  C   SER A 130      11.171 -18.811   1.441  1.00  0.00           C  
ATOM    993  O   SER A 130      10.284 -19.522   1.911  1.00  0.00           O  
ATOM    994  CB  SER A 130      13.162 -18.045   2.743  1.00  0.00           C  
ATOM    995  OG  SER A 130      12.482 -18.145   3.979  1.00  0.00           O  
ATOM    996  N   ALA A 131      10.922 -17.839   0.569  1.00  0.00           N  
ATOM    997  CA  ALA A 131       9.582 -17.525   0.105  1.00  0.00           C  
ATOM    998  C   ALA A 131       8.930 -18.726  -0.596  1.00  0.00           C  
ATOM    999  O   ALA A 131       7.807 -19.100  -0.268  1.00  0.00           O  
ATOM   1000  CB  ALA A 131       9.661 -16.303  -0.813  1.00  0.00           C  
ATOM   1001  N   LEU A 132       9.663 -19.395  -1.500  1.00  0.00           N  
ATOM   1002  CA  LEU A 132       9.168 -20.577  -2.204  1.00  0.00           C  
ATOM   1003  C   LEU A 132       8.842 -21.733  -1.245  1.00  0.00           C  
ATOM   1004  O   LEU A 132       7.822 -22.411  -1.418  1.00  0.00           O  
ATOM   1005  CB  LEU A 132      10.202 -21.031  -3.251  1.00  0.00           C  
ATOM   1006  CG  LEU A 132      10.463 -20.047  -4.404  1.00  0.00           C  
ATOM   1007  CD1 LEU A 132      11.555 -20.619  -5.317  1.00  0.00           C  
ATOM   1008  CD2 LEU A 132       9.222 -19.780  -5.251  1.00  0.00           C  
ATOM   1009  N   TRP A 133       9.665 -21.941  -0.221  1.00  0.00           N  
ATOM   1010  CA  TRP A 133       9.401 -22.946   0.804  1.00  0.00           C  
ATOM   1011  C   TRP A 133       8.159 -22.604   1.624  1.00  0.00           C  
ATOM   1012  O   TRP A 133       7.276 -23.457   1.766  1.00  0.00           O  
ATOM   1013  CB  TRP A 133      10.637 -23.121   1.685  1.00  0.00           C  
ATOM   1014  CG  TRP A 133      10.540 -24.252   2.652  1.00  0.00           C  
ATOM   1015  CD1 TRP A 133      10.958 -25.521   2.428  1.00  0.00           C  
ATOM   1016  CD2 TRP A 133       9.985 -24.245   4.004  1.00  0.00           C  
ATOM   1017  NE1 TRP A 133      10.722 -26.299   3.548  1.00  0.00           N  
ATOM   1018  CE2 TRP A 133      10.127 -25.554   4.540  1.00  0.00           C  
ATOM   1019  CE3 TRP A 133       9.402 -23.263   4.829  1.00  0.00           C  
ATOM   1020  CZ2 TRP A 133       9.704 -25.883   5.853  1.00  0.00           C  
ATOM   1021  CZ3 TRP A 133       8.977 -23.591   6.128  1.00  0.00           C  
ATOM   1022  CH2 TRP A 133       9.128 -24.881   6.628  1.00  0.00           C  
ATOM   1023  N   LEU A 134       8.018 -21.361   2.069  1.00  0.00           N  
ATOM   1024  CA  LEU A 134       6.846 -20.881   2.809  1.00  0.00           C  
ATOM   1025  C   LEU A 134       5.559 -21.038   1.990  1.00  0.00           C  
ATOM   1026  O   LEU A 134       4.556 -21.534   2.504  1.00  0.00           O  
ATOM   1027  CB  LEU A 134       7.063 -19.416   3.214  1.00  0.00           C  
ATOM   1028  CG  LEU A 134       8.102 -19.216   4.335  1.00  0.00           C  
ATOM   1029  CD1 LEU A 134       8.462 -17.736   4.457  1.00  0.00           C  
ATOM   1030  CD2 LEU A 134       7.584 -19.704   5.681  1.00  0.00           C  
ATOM   1031  N   PHE A 135       5.588 -20.701   0.693  1.00  0.00           N  
ATOM   1032  CA  PHE A 135       4.449 -20.898  -0.199  1.00  0.00           C  
ATOM   1033  C   PHE A 135       4.091 -22.377  -0.366  1.00  0.00           C  
ATOM   1034  O   PHE A 135       2.915 -22.736  -0.317  1.00  0.00           O  
ATOM   1035  CB  PHE A 135       4.737 -20.266  -1.564  1.00  0.00           C  
ATOM   1036  CG  PHE A 135       4.906 -18.763  -1.563  1.00  0.00           C  
ATOM   1037  CD1 PHE A 135       4.163 -17.949  -0.691  1.00  0.00           C  
ATOM   1038  CD2 PHE A 135       5.806 -18.167  -2.470  1.00  0.00           C  
ATOM   1039  CE1 PHE A 135       4.324 -16.553  -0.721  1.00  0.00           C  
ATOM   1040  CE2 PHE A 135       5.965 -16.770  -2.502  1.00  0.00           C  
ATOM   1041  CZ  PHE A 135       5.222 -15.968  -1.627  1.00  0.00           C  
ATOM   1042  N   LYS A 136       5.102 -23.260  -0.496  1.00  0.00           N  
ATOM   1043  CA  LYS A 136       4.877 -24.700  -0.602  1.00  0.00           C  
ATOM   1044  C   LYS A 136       4.186 -25.266   0.640  1.00  0.00           C  
ATOM   1045  O   LYS A 136       3.276 -26.071   0.498  1.00  0.00           O  
ATOM   1046  CB  LYS A 136       6.218 -25.400  -0.884  1.00  0.00           C  
ATOM   1047  CG  LYS A 136       6.050 -26.845  -1.372  1.00  0.00           C  
ATOM   1048  CD  LYS A 136       5.461 -26.884  -2.777  1.00  0.00           C  
ATOM   1049  CE  LYS A 136       5.426 -28.306  -3.321  1.00  0.00           C  
ATOM   1050  NZ  LYS A 136       4.992 -28.305  -4.738  1.00  0.00           N  
ATOM   1051  N   GLN A 137       4.587 -24.817   1.828  1.00  0.00           N  
ATOM   1052  CA  GLN A 137       3.956 -25.219   3.093  1.00  0.00           C  
ATOM   1053  C   GLN A 137       2.517 -24.700   3.225  1.00  0.00           C  
ATOM   1054  O   GLN A 137       1.669 -25.390   3.784  1.00  0.00           O  
ATOM   1055  CB  GLN A 137       4.796 -24.718   4.286  1.00  0.00           C  
ATOM   1056  CG  GLN A 137       6.205 -25.313   4.364  1.00  0.00           C  
ATOM   1057  CD  GLN A 137       6.234 -26.848   4.412  1.00  0.00           C  
ATOM   1058  OE1 GLN A 137       5.380 -27.495   4.988  1.00  0.00           O  
ATOM   1059  NE2 GLN A 137       7.212 -27.464   3.787  1.00  0.00           N  
ATOM   1060  N   ALA A 138       2.226 -23.513   2.677  1.00  0.00           N  
ATOM   1061  CA  ALA A 138       0.905 -22.889   2.775  1.00  0.00           C  
ATOM   1062  C   ALA A 138      -0.160 -23.512   1.845  1.00  0.00           C  
ATOM   1063  O   ALA A 138      -1.341 -23.204   1.992  1.00  0.00           O  
ATOM   1064  CB  ALA A 138       1.075 -21.391   2.525  1.00  0.00           C  
ATOM   1065  N   GLN A 139       0.211 -24.387   0.914  1.00  0.00           N  
ATOM   1066  CA  GLN A 139      -0.680 -25.049  -0.050  1.00  0.00           C  
ATOM   1067  C   GLN A 139      -1.602 -24.071  -0.784  1.00  0.00           C  
ATOM   1068  O   GLN A 139      -2.831 -24.100  -0.653  1.00  0.00           O  
ATOM   1069  CB  GLN A 139      -1.454 -26.198   0.597  1.00  0.00           C  
ATOM   1070  CG  GLN A 139      -0.525 -27.277   1.186  1.00  0.00           C  
ATOM   1071  CD  GLN A 139      -1.218 -28.628   1.361  1.00  0.00           C  
ATOM   1072  OE1 GLN A 139      -2.414 -28.792   1.221  1.00  0.00           O  
ATOM   1073  NE2 GLN A 139      -0.469 -29.660   1.644  1.00  0.00           N  
ATOM   1074  N   LEU A 140      -0.970 -23.179  -1.545  1.00  0.00           N  
ATOM   1075  CA  LEU A 140      -1.623 -22.099  -2.274  1.00  0.00           C  
ATOM   1076  C   LEU A 140      -2.117 -22.564  -3.647  1.00  0.00           C  
ATOM   1077  O   LEU A 140      -1.570 -23.503  -4.226  1.00  0.00           O  
ATOM   1078  CB  LEU A 140      -0.641 -20.927  -2.409  1.00  0.00           C  
ATOM   1079  CG  LEU A 140      -0.086 -20.430  -1.067  1.00  0.00           C  
ATOM   1080  CD1 LEU A 140       0.974 -19.358  -1.311  1.00  0.00           C  
ATOM   1081  CD2 LEU A 140      -1.176 -19.832  -0.175  1.00  0.00           C  
ATOM   1082  N   ASP A 141      -3.118 -21.848  -4.181  1.00  0.00           N  
ATOM   1083  CA  ASP A 141      -3.602 -22.031  -5.554  1.00  0.00           C  
ATOM   1084  C   ASP A 141      -2.725 -21.256  -6.549  1.00  0.00           C  
ATOM   1085  O   ASP A 141      -2.375 -21.767  -7.611  1.00  0.00           O  
ATOM   1086  CB  ASP A 141      -5.053 -21.552  -5.651  1.00  0.00           C  
ATOM   1087  CG  ASP A 141      -5.986 -22.236  -4.651  1.00  0.00           C  
ATOM   1088  OD1 ASP A 141      -5.996 -23.486  -4.611  1.00  0.00           O  
ATOM   1089  OD2 ASP A 141      -6.679 -21.499  -3.914  1.00  0.00           O  
ATOM   1090  N   VAL A 142      -2.347 -20.020  -6.181  1.00  0.00           N  
ATOM   1091  CA  VAL A 142      -1.590 -19.103  -7.028  1.00  0.00           C  
ATOM   1092  C   VAL A 142      -0.436 -18.479  -6.248  1.00  0.00           C  
ATOM   1093  O   VAL A 142      -0.605 -18.015  -5.126  1.00  0.00           O  
ATOM   1094  CB  VAL A 142      -2.486 -17.998  -7.623  1.00  0.00           C  
ATOM   1095  CG1 VAL A 142      -1.710 -17.136  -8.626  1.00  0.00           C  
ATOM   1096  CG2 VAL A 142      -3.708 -18.571  -8.354  1.00  0.00           C  
ATOM   1097  N   VAL A 143       0.744 -18.421  -6.878  1.00  0.00           N  
ATOM   1098  CA  VAL A 143       1.883 -17.649  -6.389  1.00  0.00           C  
ATOM   1099  C   VAL A 143       2.236 -16.550  -7.381  1.00  0.00           C  
ATOM   1100  O   VAL A 143       2.290 -16.772  -8.588  1.00  0.00           O  
ATOM   1101  CB  VAL A 143       3.077 -18.565  -6.067  1.00  0.00           C  
ATOM   1102  CG1 VAL A 143       4.403 -17.819  -5.930  1.00  0.00           C  
ATOM   1103  CG2 VAL A 143       2.822 -19.274  -4.731  1.00  0.00           C  
ATOM   1104  N   ILE A 144       2.513 -15.358  -6.866  1.00  0.00           N  
ATOM   1105  CA  ILE A 144       2.934 -14.196  -7.639  1.00  0.00           C  
ATOM   1106  C   ILE A 144       4.356 -13.826  -7.206  1.00  0.00           C  
ATOM   1107  O   ILE A 144       4.594 -13.500  -6.048  1.00  0.00           O  
ATOM   1108  CB  ILE A 144       1.947 -13.028  -7.463  1.00  0.00           C  
ATOM   1109  CG1 ILE A 144       0.493 -13.440  -7.771  1.00  0.00           C  
ATOM   1110  CG2 ILE A 144       2.372 -11.853  -8.369  1.00  0.00           C  
ATOM   1111  CD1 ILE A 144      -0.552 -12.398  -7.342  1.00  0.00           C  
ATOM   1112  N   LEU A 145       5.296 -13.883  -8.135  1.00  0.00           N  
ATOM   1113  CA  LEU A 145       6.708 -13.604  -7.904  1.00  0.00           C  
ATOM   1114  C   LEU A 145       7.086 -12.253  -8.518  1.00  0.00           C  
ATOM   1115  O   LEU A 145       7.106 -12.112  -9.743  1.00  0.00           O  
ATOM   1116  CB  LEU A 145       7.574 -14.742  -8.464  1.00  0.00           C  
ATOM   1117  CG  LEU A 145       7.276 -16.139  -7.878  1.00  0.00           C  
ATOM   1118  CD1 LEU A 145       8.170 -17.177  -8.546  1.00  0.00           C  
ATOM   1119  CD2 LEU A 145       7.522 -16.203  -6.368  1.00  0.00           C  
ATOM   1120  N   GLU A 146       7.417 -11.282  -7.689  1.00  0.00           N  
ATOM   1121  CA  GLU A 146       8.045 -10.045  -8.141  1.00  0.00           C  
ATOM   1122  C   GLU A 146       9.541 -10.290  -8.392  1.00  0.00           C  
ATOM   1123  O   GLU A 146      10.284 -10.685  -7.493  1.00  0.00           O  
ATOM   1124  CB  GLU A 146       7.810  -8.909  -7.134  1.00  0.00           C  
ATOM   1125  CG  GLU A 146       8.363  -7.577  -7.665  1.00  0.00           C  
ATOM   1126  CD  GLU A 146       8.167  -6.383  -6.719  1.00  0.00           C  
ATOM   1127  OE1 GLU A 146       8.949  -5.408  -6.844  1.00  0.00           O  
ATOM   1128  OE2 GLU A 146       7.223  -6.386  -5.906  1.00  0.00           O  
ATOM   1129  N   VAL A 147      10.001 -10.026  -9.613  1.00  0.00           N  
ATOM   1130  CA  VAL A 147      11.422 -10.078  -9.967  1.00  0.00           C  
ATOM   1131  C   VAL A 147      12.195  -9.018  -9.179  1.00  0.00           C  
ATOM   1132  O   VAL A 147      11.819  -7.846  -9.175  1.00  0.00           O  
ATOM   1133  CB  VAL A 147      11.597  -9.893 -11.485  1.00  0.00           C  
ATOM   1134  CG1 VAL A 147      13.054  -9.754 -11.893  1.00  0.00           C  
ATOM   1135  CG2 VAL A 147      11.001 -11.090 -12.233  1.00  0.00           C  
ATOM   1136  N   GLY A 148      13.302  -9.425  -8.558  1.00  0.00           N  
ATOM   1137  CA  GLY A 148      14.169  -8.526  -7.801  1.00  0.00           C  
ATOM   1138  C   GLY A 148      14.917  -7.550  -8.698  1.00  0.00           C  
ATOM   1139  O   GLY A 148      14.797  -6.331  -8.539  1.00  0.00           O  
ATOM   1140  N   LEU A 149      15.650  -8.091  -9.703  1.00  0.00           N  
ATOM   1141  CA  LEU A 149      16.430  -7.297 -10.653  1.00  0.00           C  
ATOM   1142  C   LEU A 149      16.522  -7.980 -12.023  1.00  0.00           C  
ATOM   1143  O   LEU A 149      16.844  -9.164 -12.134  1.00  0.00           O  
ATOM   1144  CB  LEU A 149      17.820  -7.053 -10.050  1.00  0.00           C  
ATOM   1145  CG  LEU A 149      18.709  -6.096 -10.868  1.00  0.00           C  
ATOM   1146  CD1 LEU A 149      18.149  -4.675 -10.903  1.00  0.00           C  
ATOM   1147  CD2 LEU A 149      20.096  -6.036 -10.248  1.00  0.00           C  
ATOM   1148  N   GLY A 150      16.279  -7.213 -13.085  1.00  0.00           N  
ATOM   1149  CA  GLY A 150      16.350  -7.726 -14.454  1.00  0.00           C  
ATOM   1150  C   GLY A 150      15.242  -8.728 -14.764  1.00  0.00           C  
ATOM   1151  O   GLY A 150      14.086  -8.338 -14.952  1.00  0.00           O  
ATOM   1152  N   GLY A 151      15.567  -9.997 -14.816  1.00  0.00           N  
ATOM   1153  CA  GLY A 151      14.650 -11.092 -15.121  1.00  0.00           C  
ATOM   1154  C   GLY A 151      15.379 -12.391 -15.410  1.00  0.00           C  
ATOM   1155  O   GLY A 151      15.257 -13.341 -14.649  1.00  0.00           O  
ATOM   1156  N   ARG A 152      16.200 -12.427 -16.472  1.00  0.00           N  
ATOM   1157  CA  ARG A 152      16.863 -13.648 -16.960  1.00  0.00           C  
ATOM   1158  C   ARG A 152      17.682 -14.376 -15.899  1.00  0.00           C  
ATOM   1159  O   ARG A 152      17.614 -15.601 -15.825  1.00  0.00           O  
ATOM   1160  CB  ARG A 152      17.752 -13.263 -18.156  1.00  0.00           C  
ATOM   1161  CG  ARG A 152      18.424 -14.468 -18.831  1.00  0.00           C  
ATOM   1162  CD  ARG A 152      19.210 -14.037 -20.078  1.00  0.00           C  
ATOM   1163  NE  ARG A 152      20.302 -13.127 -19.739  1.00  0.00           N  
ATOM   1164  CZ  ARG A 152      21.557 -13.418 -19.441  1.00  0.00           C  
ATOM   1165  NH1 ARG A 152      22.008 -14.647 -19.472  1.00  0.00           N  
ATOM   1166  NH2 ARG A 152      22.373 -12.466 -19.115  1.00  0.00           N  
ATOM   1167  N   LEU A 153      18.439 -13.641 -15.088  1.00  0.00           N  
ATOM   1168  CA  LEU A 153      19.320 -14.170 -14.038  1.00  0.00           C  
ATOM   1169  C   LEU A 153      18.805 -13.871 -12.622  1.00  0.00           C  
ATOM   1170  O   LEU A 153      19.550 -14.017 -11.661  1.00  0.00           O  
ATOM   1171  CB  LEU A 153      20.756 -13.640 -14.238  1.00  0.00           C  
ATOM   1172  CG  LEU A 153      21.420 -14.034 -15.560  1.00  0.00           C  
ATOM   1173  CD1 LEU A 153      22.830 -13.438 -15.613  1.00  0.00           C  
ATOM   1174  CD2 LEU A 153      21.530 -15.551 -15.733  1.00  0.00           C  
ATOM   1175  N   ASP A 154      17.562 -13.432 -12.491  1.00  0.00           N  
ATOM   1176  CA  ASP A 154      16.962 -13.203 -11.192  1.00  0.00           C  
ATOM   1177  C   ASP A 154      16.581 -14.543 -10.532  1.00  0.00           C  
ATOM   1178  O   ASP A 154      16.103 -15.452 -11.213  1.00  0.00           O  
ATOM   1179  CB  ASP A 154      15.748 -12.292 -11.326  1.00  0.00           C  
ATOM   1180  CG  ASP A 154      15.232 -11.881  -9.950  1.00  0.00           C  
ATOM   1181  OD1 ASP A 154      14.264 -12.500  -9.465  1.00  0.00           O  
ATOM   1182  OD2 ASP A 154      15.826 -10.950  -9.363  1.00  0.00           O  
ATOM   1183  N   ALA A 155      16.772 -14.668  -9.225  1.00  0.00           N  
ATOM   1184  CA  ALA A 155      16.516 -15.922  -8.515  1.00  0.00           C  
ATOM   1185  C   ALA A 155      15.074 -16.420  -8.669  1.00  0.00           C  
ATOM   1186  O   ALA A 155      14.837 -17.631  -8.680  1.00  0.00           O  
ATOM   1187  CB  ALA A 155      16.875 -15.716  -7.040  1.00  0.00           C  
ATOM   1188  N   THR A 156      14.101 -15.526  -8.856  1.00  0.00           N  
ATOM   1189  CA  THR A 156      12.700 -15.903  -9.122  1.00  0.00           C  
ATOM   1190  C   THR A 156      12.536 -16.657 -10.448  1.00  0.00           C  
ATOM   1191  O   THR A 156      11.609 -17.459 -10.592  1.00  0.00           O  
ATOM   1192  CB  THR A 156      11.783 -14.677  -9.140  1.00  0.00           C  
ATOM   1193  OG1 THR A 156      12.173 -13.772 -10.142  1.00  0.00           O  
ATOM   1194  CG2 THR A 156      11.758 -13.941  -7.801  1.00  0.00           C  
ATOM   1195  N   ASN A 157      13.449 -16.487 -11.398  1.00  0.00           N  
ATOM   1196  CA  ASN A 157      13.382 -17.098 -12.720  1.00  0.00           C  
ATOM   1197  C   ASN A 157      13.784 -18.586 -12.747  1.00  0.00           C  
ATOM   1198  O   ASN A 157      13.760 -19.210 -13.820  1.00  0.00           O  
ATOM   1199  CB  ASN A 157      14.201 -16.248 -13.701  1.00  0.00           C  
ATOM   1200  CG  ASN A 157      13.851 -16.511 -15.146  1.00  0.00           C  
ATOM   1201  OD1 ASN A 157      12.711 -16.754 -15.525  1.00  0.00           O  
ATOM   1202  ND2 ASN A 157      14.819 -16.456 -16.027  1.00  0.00           N  
ATOM   1203  N   ILE A 158      14.098 -19.190 -11.592  1.00  0.00           N  
ATOM   1204  CA  ILE A 158      14.208 -20.649 -11.475  1.00  0.00           C  
ATOM   1205  C   ILE A 158      12.840 -21.333 -11.539  1.00  0.00           C  
ATOM   1206  O   ILE A 158      12.763 -22.531 -11.799  1.00  0.00           O  
ATOM   1207  CB  ILE A 158      14.943 -21.068 -10.181  1.00  0.00           C  
ATOM   1208  CG1 ILE A 158      14.092 -20.798  -8.914  1.00  0.00           C  
ATOM   1209  CG2 ILE A 158      16.330 -20.405 -10.122  1.00  0.00           C  
ATOM   1210  CD1 ILE A 158      14.778 -21.086  -7.592  1.00  0.00           C  
ATOM   1211  N   VAL A 159      11.767 -20.584 -11.281  1.00  0.00           N  
ATOM   1212  CA  VAL A 159      10.386 -21.055 -11.354  1.00  0.00           C  
ATOM   1213  C   VAL A 159       9.848 -20.810 -12.754  1.00  0.00           C  
ATOM   1214  O   VAL A 159       9.985 -19.723 -13.313  1.00  0.00           O  
ATOM   1215  CB  VAL A 159       9.512 -20.376 -10.287  1.00  0.00           C  
ATOM   1216  CG1 VAL A 159       8.058 -20.839 -10.357  1.00  0.00           C  
ATOM   1217  CG2 VAL A 159      10.038 -20.689  -8.874  1.00  0.00           C  
ATOM   1218  N   ASP A 160       9.191 -21.809 -13.335  1.00  0.00           N  
ATOM   1219  CA  ASP A 160       8.509 -21.673 -14.617  1.00  0.00           C  
ATOM   1220  C   ASP A 160       7.150 -21.007 -14.422  1.00  0.00           C  
ATOM   1221  O   ASP A 160       6.209 -21.602 -13.893  1.00  0.00           O  
ATOM   1222  CB  ASP A 160       8.401 -23.031 -15.328  1.00  0.00           C  
ATOM   1223  CG  ASP A 160       9.758 -23.541 -15.809  1.00  0.00           C  
ATOM   1224  OD1 ASP A 160      10.610 -22.696 -16.163  1.00  0.00           O  
ATOM   1225  OD2 ASP A 160       9.921 -24.778 -15.853  1.00  0.00           O  
ATOM   1226  N   ALA A 161       7.053 -19.747 -14.853  1.00  0.00           N  
ATOM   1227  CA  ALA A 161       5.822 -18.977 -14.803  1.00  0.00           C  
ATOM   1228  C   ALA A 161       4.792 -19.502 -15.818  1.00  0.00           C  
ATOM   1229  O   ALA A 161       5.117 -19.756 -16.978  1.00  0.00           O  
ATOM   1230  CB  ALA A 161       6.142 -17.501 -15.039  1.00  0.00           C  
ATOM   1231  N   ASP A 162       3.529 -19.577 -15.396  1.00  0.00           N  
ATOM   1232  CA  ASP A 162       2.389 -19.836 -16.273  1.00  0.00           C  
ATOM   1233  C   ASP A 162       1.973 -18.583 -17.053  1.00  0.00           C  
ATOM   1234  O   ASP A 162       1.521 -18.697 -18.188  1.00  0.00           O  
ATOM   1235  CB  ASP A 162       1.217 -20.358 -15.442  1.00  0.00           C  
ATOM   1236  CG  ASP A 162       1.521 -21.744 -14.895  1.00  0.00           C  
ATOM   1237  OD1 ASP A 162       1.547 -22.691 -15.729  1.00  0.00           O  
ATOM   1238  OD2 ASP A 162       1.751 -21.856 -13.673  1.00  0.00           O  
ATOM   1239  N   VAL A 163       2.160 -17.410 -16.462  1.00  0.00           N  
ATOM   1240  CA  VAL A 163       2.057 -16.100 -17.120  1.00  0.00           C  
ATOM   1241  C   VAL A 163       3.232 -15.237 -16.675  1.00  0.00           C  
ATOM   1242  O   VAL A 163       3.455 -15.031 -15.484  1.00  0.00           O  
ATOM   1243  CB  VAL A 163       0.721 -15.403 -16.814  1.00  0.00           C  
ATOM   1244  CG1 VAL A 163       0.654 -14.006 -17.444  1.00  0.00           C  
ATOM   1245  CG2 VAL A 163      -0.470 -16.202 -17.347  1.00  0.00           C  
ATOM   1246  N   ALA A 164       3.969 -14.694 -17.638  1.00  0.00           N  
ATOM   1247  CA  ALA A 164       5.025 -13.735 -17.388  1.00  0.00           C  
ATOM   1248  C   ALA A 164       4.559 -12.318 -17.730  1.00  0.00           C  
ATOM   1249  O   ALA A 164       3.832 -12.110 -18.700  1.00  0.00           O  
ATOM   1250  CB  ALA A 164       6.275 -14.144 -18.174  1.00  0.00           C  
ATOM   1251  N   VAL A 165       4.975 -11.335 -16.952  1.00  0.00           N  
ATOM   1252  CA  VAL A 165       4.576  -9.929 -17.112  1.00  0.00           C  
ATOM   1253  C   VAL A 165       5.798  -9.029 -17.128  1.00  0.00           C  
ATOM   1254  O   VAL A 165       6.663  -9.134 -16.262  1.00  0.00           O  
ATOM   1255  CB  VAL A 165       3.587  -9.504 -16.008  1.00  0.00           C  
ATOM   1256  CG1 VAL A 165       3.049  -8.101 -16.260  1.00  0.00           C  
ATOM   1257  CG2 VAL A 165       2.393 -10.452 -15.890  1.00  0.00           C  
ATOM   1258  N   VAL A 166       5.850  -8.097 -18.081  1.00  0.00           N  
ATOM   1259  CA  VAL A 166       6.775  -6.962 -18.082  1.00  0.00           C  
ATOM   1260  C   VAL A 166       5.958  -5.682 -17.976  1.00  0.00           C  
ATOM   1261  O   VAL A 166       5.236  -5.316 -18.901  1.00  0.00           O  
ATOM   1262  CB  VAL A 166       7.687  -6.958 -19.322  1.00  0.00           C  
ATOM   1263  CG1 VAL A 166       8.596  -5.723 -19.331  1.00  0.00           C  
ATOM   1264  CG2 VAL A 166       8.585  -8.192 -19.353  1.00  0.00           C  
ATOM   1265  N   THR A 167       6.035  -4.997 -16.831  1.00  0.00           N  
ATOM   1266  CA  THR A 167       5.164  -3.851 -16.527  1.00  0.00           C  
ATOM   1267  C   THR A 167       5.577  -2.573 -17.244  1.00  0.00           C  
ATOM   1268  O   THR A 167       4.738  -1.872 -17.780  1.00  0.00           O  
ATOM   1269  CB  THR A 167       5.101  -3.579 -15.020  1.00  0.00           C  
ATOM   1270  OG1 THR A 167       6.384  -3.300 -14.507  1.00  0.00           O  
ATOM   1271  CG2 THR A 167       4.552  -4.770 -14.241  1.00  0.00           C  
ATOM   1272  N   SER A 168       6.874  -2.264 -17.241  1.00  0.00           N  
ATOM   1273  CA  SER A 168       7.435  -1.075 -17.875  1.00  0.00           C  
ATOM   1274  C   SER A 168       8.928  -1.238 -18.146  1.00  0.00           C  
ATOM   1275  O   SER A 168       9.617  -2.004 -17.460  1.00  0.00           O  
ATOM   1276  CB  SER A 168       7.193   0.173 -17.005  1.00  0.00           C  
ATOM   1277  OG  SER A 168       7.924   0.108 -15.792  1.00  0.00           O  
ATOM   1278  N   ILE A 169       9.436  -0.479 -19.112  1.00  0.00           N  
ATOM   1279  CA  ILE A 169      10.860  -0.392 -19.454  1.00  0.00           C  
ATOM   1280  C   ILE A 169      11.295   1.069 -19.356  1.00  0.00           C  
ATOM   1281  O   ILE A 169      10.865   1.914 -20.139  1.00  0.00           O  
ATOM   1282  CB  ILE A 169      11.139  -0.976 -20.848  1.00  0.00           C  
ATOM   1283  CG1 ILE A 169      10.688  -2.437 -20.993  1.00  0.00           C  
ATOM   1284  CG2 ILE A 169      12.630  -0.840 -21.187  1.00  0.00           C  
ATOM   1285  CD1 ILE A 169      11.410  -3.442 -20.084  1.00  0.00           C  
ATOM   1286  N   ALA A 170      12.182   1.345 -18.416  1.00  0.00           N  
ATOM   1287  CA  ALA A 170      12.841   2.629 -18.276  1.00  0.00           C  
ATOM   1288  C   ALA A 170      14.293   2.413 -17.844  1.00  0.00           C  
ATOM   1289  O   ALA A 170      14.653   1.337 -17.363  1.00  0.00           O  
ATOM   1290  CB  ALA A 170      12.049   3.490 -17.286  1.00  0.00           C  
ATOM   1291  N   LEU A 171      15.122   3.439 -18.029  1.00  0.00           N  
ATOM   1292  CA  LEU A 171      16.506   3.416 -17.581  1.00  0.00           C  
ATOM   1293  C   LEU A 171      16.541   3.432 -16.045  1.00  0.00           C  
ATOM   1294  O   LEU A 171      16.101   4.385 -15.410  1.00  0.00           O  
ATOM   1295  CB  LEU A 171      17.281   4.593 -18.187  1.00  0.00           C  
ATOM   1296  CG  LEU A 171      17.396   4.565 -19.725  1.00  0.00           C  
ATOM   1297  CD1 LEU A 171      18.052   5.846 -20.228  1.00  0.00           C  
ATOM   1298  CD2 LEU A 171      18.221   3.385 -20.232  1.00  0.00           C  
ATOM   1299  N   ASP A 172      17.051   2.344 -15.475  1.00  0.00           N  
ATOM   1300  CA  ASP A 172      17.336   2.196 -14.053  1.00  0.00           C  
ATOM   1301  C   ASP A 172      18.347   1.053 -13.880  1.00  0.00           C  
ATOM   1302  O   ASP A 172      18.327   0.091 -14.647  1.00  0.00           O  
ATOM   1303  CB  ASP A 172      16.046   1.918 -13.266  1.00  0.00           C  
ATOM   1304  CG  ASP A 172      16.235   2.045 -11.754  1.00  0.00           C  
ATOM   1305  OD1 ASP A 172      17.255   2.615 -11.324  1.00  0.00           O  
ATOM   1306  OD2 ASP A 172      15.377   1.599 -10.967  1.00  0.00           O  
ATOM   1307  N   HIS A 173      19.234   1.135 -12.900  1.00  0.00           N  
ATOM   1308  CA  HIS A 173      20.321   0.174 -12.715  1.00  0.00           C  
ATOM   1309  C   HIS A 173      21.162  -0.082 -13.987  1.00  0.00           C  
ATOM   1310  O   HIS A 173      21.485  -1.229 -14.311  1.00  0.00           O  
ATOM   1311  CB  HIS A 173      19.768  -1.127 -12.109  1.00  0.00           C  
ATOM   1312  CG  HIS A 173      19.137  -0.957 -10.759  1.00  0.00           C  
ATOM   1313  ND1 HIS A 173      19.830  -0.846  -9.579  1.00  0.00           N  
ATOM   1314  CD2 HIS A 173      17.809  -0.951 -10.450  1.00  0.00           C  
ATOM   1315  CE1 HIS A 173      18.934  -0.790  -8.586  1.00  0.00           C  
ATOM   1316  NE2 HIS A 173      17.697  -0.852  -9.069  1.00  0.00           N  
ATOM   1317  N   THR A 174      21.533   0.980 -14.707  1.00  0.00           N  
ATOM   1318  CA  THR A 174      22.241   0.912 -15.991  1.00  0.00           C  
ATOM   1319  C   THR A 174      23.552   0.143 -15.916  1.00  0.00           C  
ATOM   1320  O   THR A 174      23.878  -0.602 -16.838  1.00  0.00           O  
ATOM   1321  CB  THR A 174      22.525   2.321 -16.526  1.00  0.00           C  
ATOM   1322  OG1 THR A 174      23.135   3.106 -15.519  1.00  0.00           O  
ATOM   1323  CG2 THR A 174      21.230   3.032 -16.928  1.00  0.00           C  
ATOM   1324  N   ASP A 175      24.265   0.214 -14.789  1.00  0.00           N  
ATOM   1325  CA  ASP A 175      25.531  -0.502 -14.566  1.00  0.00           C  
ATOM   1326  C   ASP A 175      25.383  -2.033 -14.655  1.00  0.00           C  
ATOM   1327  O   ASP A 175      26.353  -2.743 -14.902  1.00  0.00           O  
ATOM   1328  CB  ASP A 175      26.082  -0.140 -13.178  1.00  0.00           C  
ATOM   1329  CG  ASP A 175      26.409   1.349 -13.003  1.00  0.00           C  
ATOM   1330  OD1 ASP A 175      26.533   2.054 -14.019  1.00  0.00           O  
ATOM   1331  OD2 ASP A 175      26.519   1.758 -11.827  1.00  0.00           O  
ATOM   1332  N   TRP A 176      24.163  -2.556 -14.437  1.00  0.00           N  
ATOM   1333  CA  TRP A 176      23.916  -3.990 -14.358  1.00  0.00           C  
ATOM   1334  C   TRP A 176      23.054  -4.540 -15.493  1.00  0.00           C  
ATOM   1335  O   TRP A 176      23.283  -5.652 -15.966  1.00  0.00           O  
ATOM   1336  CB  TRP A 176      23.306  -4.304 -12.985  1.00  0.00           C  
ATOM   1337  CG  TRP A 176      23.789  -5.578 -12.401  1.00  0.00           C  
ATOM   1338  CD1 TRP A 176      24.969  -5.735 -11.742  1.00  0.00           C  
ATOM   1339  CD2 TRP A 176      23.147  -6.902 -12.408  1.00  0.00           C  
ATOM   1340  NE1 TRP A 176      25.096  -7.049 -11.331  1.00  0.00           N  
ATOM   1341  CE2 TRP A 176      24.003  -7.797 -11.722  1.00  0.00           C  
ATOM   1342  CE3 TRP A 176      21.934  -7.397 -12.915  1.00  0.00           C  
ATOM   1343  CZ2 TRP A 176      23.674  -9.164 -11.538  1.00  0.00           C  
ATOM   1344  CZ3 TRP A 176      21.600  -8.753 -12.739  1.00  0.00           C  
ATOM   1345  CH2 TRP A 176      22.460  -9.624 -12.062  1.00  0.00           C  
ATOM   1346  N   LEU A 177      22.055  -3.770 -15.932  1.00  0.00           N  
ATOM   1347  CA  LEU A 177      21.103  -4.192 -16.968  1.00  0.00           C  
ATOM   1348  C   LEU A 177      21.481  -3.723 -18.378  1.00  0.00           C  
ATOM   1349  O   LEU A 177      20.909  -4.199 -19.353  1.00  0.00           O  
ATOM   1350  CB  LEU A 177      19.686  -3.730 -16.590  1.00  0.00           C  
ATOM   1351  CG  LEU A 177      19.155  -4.297 -15.258  1.00  0.00           C  
ATOM   1352  CD1 LEU A 177      17.734  -3.783 -15.011  1.00  0.00           C  
ATOM   1353  CD2 LEU A 177      19.118  -5.829 -15.259  1.00  0.00           C  
ATOM   1354  N   GLY A 178      22.424  -2.816 -18.481  1.00  0.00           N  
ATOM   1355  CA  GLY A 178      22.831  -2.196 -19.733  1.00  0.00           C  
ATOM   1356  C   GLY A 178      22.383  -0.737 -19.853  1.00  0.00           C  
ATOM   1357  O   GLY A 178      21.512  -0.268 -19.110  1.00  0.00           O  
ATOM   1358  N   PRO A 179      22.977   0.004 -20.814  1.00  0.00           N  
ATOM   1359  CA  PRO A 179      22.814   1.454 -20.896  1.00  0.00           C  
ATOM   1360  C   PRO A 179      21.561   1.901 -21.654  1.00  0.00           C  
ATOM   1361  O   PRO A 179      21.298   3.100 -21.739  1.00  0.00           O  
ATOM   1362  CB  PRO A 179      24.100   1.919 -21.597  1.00  0.00           C  
ATOM   1363  CG  PRO A 179      24.403   0.765 -22.549  1.00  0.00           C  
ATOM   1364  CD  PRO A 179      23.983  -0.469 -21.743  1.00  0.00           C  
ATOM   1365  N   ASP A 180      20.814   0.980 -22.247  1.00  0.00           N  
ATOM   1366  CA  ASP A 180      19.713   1.293 -23.149  1.00  0.00           C  
ATOM   1367  C   ASP A 180      18.474   0.424 -22.889  1.00  0.00           C  
ATOM   1368  O   ASP A 180      18.517  -0.640 -22.252  1.00  0.00           O  
ATOM   1369  CB  ASP A 180      20.192   1.200 -24.604  1.00  0.00           C  
ATOM   1370  CG  ASP A 180      20.590  -0.227 -24.951  1.00  0.00           C  
ATOM   1371  OD1 ASP A 180      19.672  -1.054 -25.154  1.00  0.00           O  
ATOM   1372  OD2 ASP A 180      21.805  -0.538 -24.950  1.00  0.00           O  
ATOM   1373  N   ARG A 181      17.325   0.883 -23.401  1.00  0.00           N  
ATOM   1374  CA  ARG A 181      16.036   0.212 -23.248  1.00  0.00           C  
ATOM   1375  C   ARG A 181      16.007  -1.179 -23.893  1.00  0.00           C  
ATOM   1376  O   ARG A 181      15.326  -2.058 -23.372  1.00  0.00           O  
ATOM   1377  CB  ARG A 181      14.912   1.079 -23.820  1.00  0.00           C  
ATOM   1378  CG  ARG A 181      14.603   2.317 -22.952  1.00  0.00           C  
ATOM   1379  CD  ARG A 181      13.547   3.232 -23.590  1.00  0.00           C  
ATOM   1380  NE  ARG A 181      12.273   2.563 -23.866  1.00  0.00           N  
ATOM   1381  CZ  ARG A 181      11.080   2.783 -23.307  1.00  0.00           C  
ATOM   1382  NH1 ARG A 181      10.906   3.636 -22.360  1.00  0.00           N  
ATOM   1383  NH2 ARG A 181      10.043   2.147 -23.717  1.00  0.00           N  
ATOM   1384  N   GLU A 182      16.730  -1.399 -24.974  1.00  0.00           N  
ATOM   1385  CA  GLU A 182      16.785  -2.690 -25.671  1.00  0.00           C  
ATOM   1386  C   GLU A 182      17.485  -3.754 -24.818  1.00  0.00           C  
ATOM   1387  O   GLU A 182      16.969  -4.857 -24.640  1.00  0.00           O  
ATOM   1388  CB  GLU A 182      17.481  -2.522 -27.036  1.00  0.00           C  
ATOM   1389  CG  GLU A 182      16.718  -1.652 -28.046  1.00  0.00           C  
ATOM   1390  CD  GLU A 182      15.348  -2.244 -28.461  1.00  0.00           C  
ATOM   1391  OE1 GLU A 182      14.505  -1.478 -28.966  1.00  0.00           O  
ATOM   1392  OE2 GLU A 182      15.134  -3.454 -28.268  1.00  0.00           O  
ATOM   1393  N   SER A 183      18.611  -3.399 -24.197  1.00  0.00           N  
ATOM   1394  CA  SER A 183      19.336  -4.268 -23.267  1.00  0.00           C  
ATOM   1395  C   SER A 183      18.480  -4.601 -22.036  1.00  0.00           C  
ATOM   1396  O   SER A 183      18.346  -5.767 -21.657  1.00  0.00           O  
ATOM   1397  CB  SER A 183      20.636  -3.585 -22.828  1.00  0.00           C  
ATOM   1398  OG  SER A 183      21.457  -3.312 -23.948  1.00  0.00           O  
ATOM   1399  N   ILE A 184      17.827  -3.596 -21.456  1.00  0.00           N  
ATOM   1400  CA  ILE A 184      16.923  -3.781 -20.309  1.00  0.00           C  
ATOM   1401  C   ILE A 184      15.732  -4.677 -20.679  1.00  0.00           C  
ATOM   1402  O   ILE A 184      15.357  -5.559 -19.911  1.00  0.00           O  
ATOM   1403  CB  ILE A 184      16.463  -2.399 -19.770  1.00  0.00           C  
ATOM   1404  CG1 ILE A 184      17.660  -1.625 -19.185  1.00  0.00           C  
ATOM   1405  CG2 ILE A 184      15.365  -2.559 -18.700  1.00  0.00           C  
ATOM   1406  CD1 ILE A 184      17.356  -0.145 -18.898  1.00  0.00           C  
ATOM   1407  N   GLY A 185      15.138  -4.459 -21.854  1.00  0.00           N  
ATOM   1408  CA  GLY A 185      14.034  -5.262 -22.372  1.00  0.00           C  
ATOM   1409  C   GLY A 185      14.408  -6.729 -22.536  1.00  0.00           C  
ATOM   1410  O   GLY A 185      13.685  -7.606 -22.047  1.00  0.00           O  
ATOM   1411  N   ARG A 186      15.572  -7.012 -23.128  1.00  0.00           N  
ATOM   1412  CA  ARG A 186      16.098  -8.368 -23.328  1.00  0.00           C  
ATOM   1413  C   ARG A 186      16.277  -9.117 -22.006  1.00  0.00           C  
ATOM   1414  O   ARG A 186      15.828 -10.261 -21.894  1.00  0.00           O  
ATOM   1415  CB  ARG A 186      17.419  -8.286 -24.122  1.00  0.00           C  
ATOM   1416  CG  ARG A 186      17.960  -9.676 -24.493  1.00  0.00           C  
ATOM   1417  CD  ARG A 186      19.260  -9.581 -25.307  1.00  0.00           C  
ATOM   1418  NE  ARG A 186      19.067  -9.007 -26.648  1.00  0.00           N  
ATOM   1419  CZ  ARG A 186      18.633  -9.648 -27.741  1.00  0.00           C  
ATOM   1420  NH1 ARG A 186      18.355 -10.925 -27.739  1.00  0.00           N  
ATOM   1421  NH2 ARG A 186      18.477  -9.008 -28.861  1.00  0.00           N  
ATOM   1422  N   GLU A 187      16.860  -8.482 -21.005  1.00  0.00           N  
ATOM   1423  CA  GLU A 187      17.052  -9.106 -19.688  1.00  0.00           C  
ATOM   1424  C   GLU A 187      15.713  -9.410 -18.994  1.00  0.00           C  
ATOM   1425  O   GLU A 187      15.523 -10.515 -18.481  1.00  0.00           O  
ATOM   1426  CB  GLU A 187      17.930  -8.220 -18.797  1.00  0.00           C  
ATOM   1427  CG  GLU A 187      19.426  -8.261 -19.171  1.00  0.00           C  
ATOM   1428  CD  GLU A 187      20.016  -9.677 -19.090  1.00  0.00           C  
ATOM   1429  OE1 GLU A 187      20.789 -10.077 -19.995  1.00  0.00           O  
ATOM   1430  OE2 GLU A 187      19.716 -10.436 -18.142  1.00  0.00           O  
ATOM   1431  N   LYS A 188      14.750  -8.491 -19.041  1.00  0.00           N  
ATOM   1432  CA  LYS A 188      13.432  -8.691 -18.428  1.00  0.00           C  
ATOM   1433  C   LYS A 188      12.616  -9.779 -19.129  1.00  0.00           C  
ATOM   1434  O   LYS A 188      11.997 -10.593 -18.455  1.00  0.00           O  
ATOM   1435  CB  LYS A 188      12.664  -7.364 -18.376  1.00  0.00           C  
ATOM   1436  CG  LYS A 188      13.315  -6.409 -17.367  1.00  0.00           C  
ATOM   1437  CD  LYS A 188      12.496  -5.119 -17.215  1.00  0.00           C  
ATOM   1438  CE  LYS A 188      13.253  -4.068 -16.397  1.00  0.00           C  
ATOM   1439  NZ  LYS A 188      13.623  -4.518 -15.033  1.00  0.00           N  
ATOM   1440  N   ALA A 189      12.672  -9.860 -20.444  1.00  0.00           N  
ATOM   1441  CA  ALA A 189      12.003 -10.898 -21.229  1.00  0.00           C  
ATOM   1442  C   ALA A 189      12.549 -12.315 -20.955  1.00  0.00           C  
ATOM   1443  O   ALA A 189      11.931 -13.315 -21.313  1.00  0.00           O  
ATOM   1444  CB  ALA A 189      12.100 -10.513 -22.703  1.00  0.00           C  
ATOM   1445  N   GLY A 190      13.684 -12.436 -20.253  1.00  0.00           N  
ATOM   1446  CA  GLY A 190      14.236 -13.709 -19.811  1.00  0.00           C  
ATOM   1447  C   GLY A 190      13.302 -14.554 -18.935  1.00  0.00           C  
ATOM   1448  O   GLY A 190      13.501 -15.772 -18.853  1.00  0.00           O  
ATOM   1449  N   ILE A 191      12.260 -13.970 -18.347  1.00  0.00           N  
ATOM   1450  CA  ILE A 191      11.243 -14.694 -17.568  1.00  0.00           C  
ATOM   1451  C   ILE A 191      10.175 -15.384 -18.430  1.00  0.00           C  
ATOM   1452  O   ILE A 191       9.380 -16.165 -17.912  1.00  0.00           O  
ATOM   1453  CB  ILE A 191      10.564 -13.767 -16.527  1.00  0.00           C  
ATOM   1454  CG1 ILE A 191       9.656 -12.711 -17.197  1.00  0.00           C  
ATOM   1455  CG2 ILE A 191      11.622 -13.133 -15.616  1.00  0.00           C  
ATOM   1456  CD1 ILE A 191       8.843 -11.877 -16.221  1.00  0.00           C  
ATOM   1457  N   PHE A 192      10.115 -15.100 -19.729  1.00  0.00           N  
ATOM   1458  CA  PHE A 192       9.135 -15.697 -20.631  1.00  0.00           C  
ATOM   1459  C   PHE A 192       9.348 -17.207 -20.758  1.00  0.00           C  
ATOM   1460  O   PHE A 192      10.473 -17.709 -20.613  1.00  0.00           O  
ATOM   1461  CB  PHE A 192       9.157 -15.003 -22.000  1.00  0.00           C  
ATOM   1462  CG  PHE A 192       8.782 -13.533 -22.047  1.00  0.00           C  
ATOM   1463  CD1 PHE A 192       8.214 -12.863 -20.941  1.00  0.00           C  
ATOM   1464  CD2 PHE A 192       8.970 -12.813 -23.248  1.00  0.00           C  
ATOM   1465  CE1 PHE A 192       7.851 -11.510 -21.036  1.00  0.00           C  
ATOM   1466  CE2 PHE A 192       8.604 -11.466 -23.344  1.00  0.00           C  
ATOM   1467  CZ  PHE A 192       8.041 -10.816 -22.235  1.00  0.00           C  
ATOM   1468  N   ARG A 193       8.275 -17.929 -21.040  1.00  0.00           N  
ATOM   1469  CA  ARG A 193       8.287 -19.386 -21.226  1.00  0.00           C  
ATOM   1470  C   ARG A 193       7.551 -19.777 -22.501  1.00  0.00           C  
ATOM   1471  O   ARG A 193       6.639 -19.085 -22.941  1.00  0.00           O  
ATOM   1472  CB  ARG A 193       7.679 -20.087 -20.003  1.00  0.00           C  
ATOM   1473  CG  ARG A 193       8.511 -19.936 -18.721  1.00  0.00           C  
ATOM   1474  CD  ARG A 193       9.889 -20.594 -18.846  1.00  0.00           C  
ATOM   1475  NE  ARG A 193      10.626 -20.559 -17.581  1.00  0.00           N  
ATOM   1476  CZ  ARG A 193      11.405 -19.592 -17.112  1.00  0.00           C  
ATOM   1477  NH1 ARG A 193      11.589 -18.482 -17.761  1.00  0.00           N  
ATOM   1478  NH2 ARG A 193      11.996 -19.741 -15.974  1.00  0.00           N  
ATOM   1479  N   SER A 194       7.966 -20.894 -23.082  1.00  0.00           N  
ATOM   1480  CA  SER A 194       7.346 -21.451 -24.284  1.00  0.00           C  
ATOM   1481  C   SER A 194       5.871 -21.780 -24.046  1.00  0.00           C  
ATOM   1482  O   SER A 194       5.515 -22.300 -22.991  1.00  0.00           O  
ATOM   1483  CB  SER A 194       8.095 -22.709 -24.713  1.00  0.00           C  
ATOM   1484  OG  SER A 194       7.616 -23.169 -25.949  1.00  0.00           O  
ATOM   1485  N   GLU A 195       5.020 -21.463 -25.026  1.00  0.00           N  
ATOM   1486  CA  GLU A 195       3.569 -21.713 -24.996  1.00  0.00           C  
ATOM   1487  C   GLU A 195       2.824 -21.041 -23.823  1.00  0.00           C  
ATOM   1488  O   GLU A 195       1.698 -21.403 -23.501  1.00  0.00           O  
ATOM   1489  CB  GLU A 195       3.292 -23.226 -25.064  1.00  0.00           C  
ATOM   1490  CG  GLU A 195       3.821 -23.915 -26.334  1.00  0.00           C  
ATOM   1491  CD  GLU A 195       2.931 -23.656 -27.568  1.00  0.00           C  
ATOM   1492  OE1 GLU A 195       3.504 -23.337 -28.624  1.00  0.00           O  
ATOM   1493  OE2 GLU A 195       1.700 -23.808 -27.433  1.00  0.00           O  
ATOM   1494  N   LYS A 196       3.455 -20.055 -23.169  1.00  0.00           N  
ATOM   1495  CA  LYS A 196       2.858 -19.317 -22.052  1.00  0.00           C  
ATOM   1496  C   LYS A 196       2.681 -17.836 -22.410  1.00  0.00           C  
ATOM   1497  O   LYS A 196       3.533 -17.282 -23.101  1.00  0.00           O  
ATOM   1498  CB  LYS A 196       3.704 -19.476 -20.778  1.00  0.00           C  
ATOM   1499  CG  LYS A 196       3.840 -20.924 -20.285  1.00  0.00           C  
ATOM   1500  CD  LYS A 196       2.504 -21.532 -19.863  1.00  0.00           C  
ATOM   1501  CE  LYS A 196       2.732 -22.908 -19.237  1.00  0.00           C  
ATOM   1502  NZ  LYS A 196       1.563 -23.346 -18.427  1.00  0.00           N  
ATOM   1503  N   PRO A 197       1.603 -17.179 -21.928  1.00  0.00           N  
ATOM   1504  CA  PRO A 197       1.393 -15.757 -22.158  1.00  0.00           C  
ATOM   1505  C   PRO A 197       2.545 -14.900 -21.614  1.00  0.00           C  
ATOM   1506  O   PRO A 197       3.007 -15.079 -20.491  1.00  0.00           O  
ATOM   1507  CB  PRO A 197       0.062 -15.405 -21.494  1.00  0.00           C  
ATOM   1508  CG  PRO A 197      -0.679 -16.735 -21.462  1.00  0.00           C  
ATOM   1509  CD  PRO A 197       0.446 -17.748 -21.264  1.00  0.00           C  
ATOM   1510  N   ALA A 198       2.976 -13.938 -22.439  1.00  0.00           N  
ATOM   1511  CA  ALA A 198       3.950 -12.918 -22.101  1.00  0.00           C  
ATOM   1512  C   ALA A 198       3.287 -11.541 -22.237  1.00  0.00           C  
ATOM   1513  O   ALA A 198       3.137 -11.012 -23.342  1.00  0.00           O  
ATOM   1514  CB  ALA A 198       5.173 -13.092 -23.007  1.00  0.00           C  
ATOM   1515  N   ILE A 199       2.855 -10.968 -21.119  1.00  0.00           N  
ATOM   1516  CA  ILE A 199       2.117  -9.708 -21.077  1.00  0.00           C  
ATOM   1517  C   ILE A 199       3.099  -8.541 -20.988  1.00  0.00           C  
ATOM   1518  O   ILE A 199       3.935  -8.501 -20.101  1.00  0.00           O  
ATOM   1519  CB  ILE A 199       1.127  -9.687 -19.896  1.00  0.00           C  
ATOM   1520  CG1 ILE A 199       0.246 -10.954 -19.807  1.00  0.00           C  
ATOM   1521  CG2 ILE A 199       0.248  -8.428 -19.954  1.00  0.00           C  
ATOM   1522  CD1 ILE A 199      -0.546 -11.277 -21.076  1.00  0.00           C  
ATOM   1523  N   VAL A 200       2.951  -7.562 -21.886  1.00  0.00           N  
ATOM   1524  CA  VAL A 200       3.766  -6.345 -21.890  1.00  0.00           C  
ATOM   1525  C   VAL A 200       2.875  -5.124 -21.702  1.00  0.00           C  
ATOM   1526  O   VAL A 200       2.073  -4.782 -22.567  1.00  0.00           O  
ATOM   1527  CB  VAL A 200       4.641  -6.240 -23.148  1.00  0.00           C  
ATOM   1528  CG1 VAL A 200       5.534  -4.999 -23.087  1.00  0.00           C  
ATOM   1529  CG2 VAL A 200       5.540  -7.471 -23.286  1.00  0.00           C  
ATOM   1530  N   GLY A 201       3.026  -4.458 -20.560  1.00  0.00           N  
ATOM   1531  CA  GLY A 201       2.333  -3.217 -20.219  1.00  0.00           C  
ATOM   1532  C   GLY A 201       3.047  -1.949 -20.682  1.00  0.00           C  
ATOM   1533  O   GLY A 201       2.430  -0.885 -20.712  1.00  0.00           O  
ATOM   1534  N   GLU A 202       4.319  -2.049 -21.047  1.00  0.00           N  
ATOM   1535  CA  GLU A 202       5.102  -0.956 -21.622  1.00  0.00           C  
ATOM   1536  C   GLU A 202       4.550  -0.570 -23.009  1.00  0.00           C  
ATOM   1537  O   GLU A 202       4.592  -1.401 -23.918  1.00  0.00           O  
ATOM   1538  CB  GLU A 202       6.575  -1.381 -21.705  1.00  0.00           C  
ATOM   1539  CG  GLU A 202       7.484  -0.342 -22.391  1.00  0.00           C  
ATOM   1540  CD  GLU A 202       7.389   1.053 -21.750  1.00  0.00           C  
ATOM   1541  OE1 GLU A 202       7.215   2.026 -22.494  1.00  0.00           O  
ATOM   1542  OE2 GLU A 202       7.510   1.148 -20.514  1.00  0.00           O  
ATOM   1543  N   PRO A 203       4.038   0.673 -23.198  1.00  0.00           N  
ATOM   1544  CA  PRO A 203       3.473   1.085 -24.489  1.00  0.00           C  
ATOM   1545  C   PRO A 203       4.530   1.255 -25.574  1.00  0.00           C  
ATOM   1546  O   PRO A 203       4.271   0.952 -26.734  1.00  0.00           O  
ATOM   1547  CB  PRO A 203       2.739   2.398 -24.188  1.00  0.00           C  
ATOM   1548  CG  PRO A 203       3.494   2.971 -22.987  1.00  0.00           C  
ATOM   1549  CD  PRO A 203       3.903   1.724 -22.212  1.00  0.00           C  
ATOM   1550  N   GLU A 204       5.727   1.699 -25.201  1.00  0.00           N  
ATOM   1551  CA  GLU A 204       6.885   1.804 -26.089  1.00  0.00           C  
ATOM   1552  C   GLU A 204       7.804   0.595 -25.910  1.00  0.00           C  
ATOM   1553  O   GLU A 204       8.926   0.694 -25.410  1.00  0.00           O  
ATOM   1554  CB  GLU A 204       7.627   3.128 -25.872  1.00  0.00           C  
ATOM   1555  CG  GLU A 204       6.786   4.352 -26.240  1.00  0.00           C  
ATOM   1556  CD  GLU A 204       7.592   5.661 -26.158  1.00  0.00           C  
ATOM   1557  OE1 GLU A 204       6.988   6.712 -26.465  1.00  0.00           O  
ATOM   1558  OE2 GLU A 204       8.792   5.605 -25.806  1.00  0.00           O  
ATOM   1559  N   MET A 205       7.296  -0.584 -26.283  1.00  0.00           N  
ATOM   1560  CA  MET A 205       8.009  -1.844 -26.100  1.00  0.00           C  
ATOM   1561  C   MET A 205       9.282  -1.903 -26.954  1.00  0.00           C  
ATOM   1562  O   MET A 205       9.185  -1.815 -28.182  1.00  0.00           O  
ATOM   1563  CB  MET A 205       7.074  -3.006 -26.436  1.00  0.00           C  
ATOM   1564  CG  MET A 205       7.695  -4.361 -26.114  1.00  0.00           C  
ATOM   1565  SD  MET A 205       6.721  -5.789 -26.674  1.00  0.00           S  
ATOM   1566  CE  MET A 205       7.096  -5.709 -28.438  1.00  0.00           C  
ATOM   1567  N   PRO A 206      10.472  -2.125 -26.349  1.00  0.00           N  
ATOM   1568  CA  PRO A 206      11.683  -2.436 -27.086  1.00  0.00           C  
ATOM   1569  C   PRO A 206      11.520  -3.670 -27.978  1.00  0.00           C  
ATOM   1570  O   PRO A 206      10.914  -4.659 -27.570  1.00  0.00           O  
ATOM   1571  CB  PRO A 206      12.769  -2.656 -26.032  1.00  0.00           C  
ATOM   1572  CG  PRO A 206      12.266  -1.856 -24.834  1.00  0.00           C  
ATOM   1573  CD  PRO A 206      10.750  -2.013 -24.941  1.00  0.00           C  
ATOM   1574  N   SER A 207      12.115  -3.643 -29.169  1.00  0.00           N  
ATOM   1575  CA  SER A 207      12.051  -4.749 -30.132  1.00  0.00           C  
ATOM   1576  C   SER A 207      12.648  -6.041 -29.579  1.00  0.00           C  
ATOM   1577  O   SER A 207      12.115  -7.127 -29.834  1.00  0.00           O  
ATOM   1578  CB  SER A 207      12.772  -4.342 -31.423  1.00  0.00           C  
ATOM   1579  OG  SER A 207      14.134  -4.090 -31.197  1.00  0.00           O  
ATOM   1580  N   THR A 208      13.650  -5.947 -28.717  1.00  0.00           N  
ATOM   1581  CA  THR A 208      14.285  -7.093 -28.054  1.00  0.00           C  
ATOM   1582  C   THR A 208      13.319  -7.942 -27.237  1.00  0.00           C  
ATOM   1583  O   THR A 208      13.534  -9.148 -27.108  1.00  0.00           O  
ATOM   1584  CB  THR A 208      15.402  -6.640 -27.115  1.00  0.00           C  
ATOM   1585  OG1 THR A 208      14.935  -5.647 -26.226  1.00  0.00           O  
ATOM   1586  CG2 THR A 208      16.597  -6.091 -27.876  1.00  0.00           C  
ATOM   1587  N   ILE A 209      12.235  -7.375 -26.700  1.00  0.00           N  
ATOM   1588  CA  ILE A 209      11.208  -8.140 -25.983  1.00  0.00           C  
ATOM   1589  C   ILE A 209      10.460  -9.058 -26.954  1.00  0.00           C  
ATOM   1590  O   ILE A 209      10.209 -10.219 -26.629  1.00  0.00           O  
ATOM   1591  CB  ILE A 209      10.241  -7.213 -25.216  1.00  0.00           C  
ATOM   1592  CG1 ILE A 209      11.012  -6.473 -24.102  1.00  0.00           C  
ATOM   1593  CG2 ILE A 209       9.060  -8.005 -24.627  1.00  0.00           C  
ATOM   1594  CD1 ILE A 209      10.158  -5.548 -23.235  1.00  0.00           C  
ATOM   1595  N   ALA A 210      10.115  -8.558 -28.149  1.00  0.00           N  
ATOM   1596  CA  ALA A 210       9.480  -9.359 -29.191  1.00  0.00           C  
ATOM   1597  C   ALA A 210      10.423 -10.452 -29.709  1.00  0.00           C  
ATOM   1598  O   ALA A 210      10.001 -11.602 -29.841  1.00  0.00           O  
ATOM   1599  CB  ALA A 210       8.992  -8.437 -30.317  1.00  0.00           C  
ATOM   1600  N   ASP A 211      11.704 -10.124 -29.896  1.00  0.00           N  
ATOM   1601  CA  ASP A 211      12.722 -11.091 -30.311  1.00  0.00           C  
ATOM   1602  C   ASP A 211      12.833 -12.248 -29.314  1.00  0.00           C  
ATOM   1603  O   ASP A 211      12.727 -13.413 -29.694  1.00  0.00           O  
ATOM   1604  CB  ASP A 211      14.096 -10.410 -30.439  1.00  0.00           C  
ATOM   1605  CG  ASP A 211      14.188  -9.279 -31.463  1.00  0.00           C  
ATOM   1606  OD1 ASP A 211      13.373  -9.265 -32.414  1.00  0.00           O  
ATOM   1607  OD2 ASP A 211      15.109  -8.443 -31.287  1.00  0.00           O  
ATOM   1608  N   VAL A 212      12.950 -11.950 -28.019  1.00  0.00           N  
ATOM   1609  CA  VAL A 212      13.045 -12.976 -26.968  1.00  0.00           C  
ATOM   1610  C   VAL A 212      11.753 -13.799 -26.868  1.00  0.00           C  
ATOM   1611  O   VAL A 212      11.820 -15.010 -26.659  1.00  0.00           O  
ATOM   1612  CB  VAL A 212      13.402 -12.351 -25.611  1.00  0.00           C  
ATOM   1613  CG1 VAL A 212      13.353 -13.367 -24.467  1.00  0.00           C  
ATOM   1614  CG2 VAL A 212      14.818 -11.774 -25.622  1.00  0.00           C  
ATOM   1615  N   ALA A 213      10.579 -13.168 -27.028  1.00  0.00           N  
ATOM   1616  CA  ALA A 213       9.310 -13.894 -27.044  1.00  0.00           C  
ATOM   1617  C   ALA A 213       9.260 -14.893 -28.209  1.00  0.00           C  
ATOM   1618  O   ALA A 213       8.877 -16.046 -28.007  1.00  0.00           O  
ATOM   1619  CB  ALA A 213       8.156 -12.891 -27.103  1.00  0.00           C  
ATOM   1620  N   GLN A 214       9.711 -14.483 -29.390  1.00  0.00           N  
ATOM   1621  CA  GLN A 214       9.768 -15.344 -30.570  1.00  0.00           C  
ATOM   1622  C   GLN A 214      10.799 -16.468 -30.409  1.00  0.00           C  
ATOM   1623  O   GLN A 214      10.481 -17.627 -30.687  1.00  0.00           O  
ATOM   1624  CB  GLN A 214      10.046 -14.468 -31.798  1.00  0.00           C  
ATOM   1625  CG  GLN A 214       9.907 -15.276 -33.098  1.00  0.00           C  
ATOM   1626  CD  GLN A 214      10.070 -14.424 -34.362  1.00  0.00           C  
ATOM   1627  OE1 GLN A 214      10.385 -13.253 -34.349  1.00  0.00           O  
ATOM   1628  NE2 GLN A 214       9.855 -14.998 -35.527  1.00  0.00           N  
ATOM   1629  N   GLU A 215      11.995 -16.166 -29.899  1.00  0.00           N  
ATOM   1630  CA  GLU A 215      13.053 -17.153 -29.629  1.00  0.00           C  
ATOM   1631  C   GLU A 215      12.592 -18.238 -28.644  1.00  0.00           C  
ATOM   1632  O   GLU A 215      12.922 -19.419 -28.811  1.00  0.00           O  
ATOM   1633  CB  GLU A 215      14.286 -16.447 -29.038  1.00  0.00           C  
ATOM   1634  CG  GLU A 215      15.136 -15.676 -30.060  1.00  0.00           C  
ATOM   1635  CD  GLU A 215      16.264 -14.843 -29.398  1.00  0.00           C  
ATOM   1636  OE1 GLU A 215      16.926 -14.060 -30.117  1.00  0.00           O  
ATOM   1637  OE2 GLU A 215      16.486 -14.975 -28.172  1.00  0.00           O  
ATOM   1638  N   LYS A 216      11.816 -17.864 -27.641  1.00  0.00           N  
ATOM   1639  CA  LYS A 216      11.297 -18.790 -26.627  1.00  0.00           C  
ATOM   1640  C   LYS A 216       9.980 -19.468 -27.024  1.00  0.00           C  
ATOM   1641  O   LYS A 216       9.593 -20.438 -26.370  1.00  0.00           O  
ATOM   1642  CB  LYS A 216      11.158 -18.057 -25.286  1.00  0.00           C  
ATOM   1643  CG  LYS A 216      12.537 -17.756 -24.678  1.00  0.00           C  
ATOM   1644  CD  LYS A 216      12.365 -17.005 -23.360  1.00  0.00           C  
ATOM   1645  CE  LYS A 216      13.715 -16.862 -22.649  1.00  0.00           C  
ATOM   1646  NZ  LYS A 216      13.734 -17.617 -21.379  1.00  0.00           N  
ATOM   1647  N   GLY A 217       9.270 -18.962 -28.033  1.00  0.00           N  
ATOM   1648  CA  GLY A 217       7.921 -19.408 -28.386  1.00  0.00           C  
ATOM   1649  C   GLY A 217       6.850 -18.968 -27.377  1.00  0.00           C  
ATOM   1650  O   GLY A 217       5.884 -19.693 -27.161  1.00  0.00           O  
ATOM   1651  N   ALA A 218       7.037 -17.827 -26.734  1.00  0.00           N  
ATOM   1652  CA  ALA A 218       6.063 -17.262 -25.807  1.00  0.00           C  
ATOM   1653  C   ALA A 218       4.927 -16.541 -26.556  1.00  0.00           C  
ATOM   1654  O   ALA A 218       5.129 -15.963 -27.623  1.00  0.00           O  
ATOM   1655  CB  ALA A 218       6.781 -16.336 -24.815  1.00  0.00           C  
ATOM   1656  N   LEU A 219       3.732 -16.529 -25.970  1.00  0.00           N  
ATOM   1657  CA  LEU A 219       2.533 -15.903 -26.528  1.00  0.00           C  
ATOM   1658  C   LEU A 219       2.491 -14.420 -26.135  1.00  0.00           C  
ATOM   1659  O   LEU A 219       1.921 -14.046 -25.109  1.00  0.00           O  
ATOM   1660  CB  LEU A 219       1.282 -16.677 -26.052  1.00  0.00           C  
ATOM   1661  CG  LEU A 219       1.276 -18.183 -26.370  1.00  0.00           C  
ATOM   1662  CD1 LEU A 219       0.021 -18.818 -25.792  1.00  0.00           C  
ATOM   1663  CD2 LEU A 219       1.316 -18.463 -27.875  1.00  0.00           C  
ATOM   1664  N   LEU A 220       3.119 -13.571 -26.944  1.00  0.00           N  
ATOM   1665  CA  LEU A 220       3.250 -12.141 -26.668  1.00  0.00           C  
ATOM   1666  C   LEU A 220       1.899 -11.424 -26.748  1.00  0.00           C  
ATOM   1667  O   LEU A 220       1.217 -11.477 -27.766  1.00  0.00           O  
ATOM   1668  CB  LEU A 220       4.282 -11.549 -27.641  1.00  0.00           C  
ATOM   1669  CG  LEU A 220       4.670 -10.084 -27.345  1.00  0.00           C  
ATOM   1670  CD1 LEU A 220       5.439  -9.950 -26.031  1.00  0.00           C  
ATOM   1671  CD2 LEU A 220       5.553  -9.553 -28.467  1.00  0.00           C  
ATOM   1672  N   GLN A 221       1.539 -10.690 -25.685  1.00  0.00           N  
ATOM   1673  CA  GLN A 221       0.340  -9.859 -25.607  1.00  0.00           C  
ATOM   1674  C   GLN A 221       0.711  -8.442 -25.153  1.00  0.00           C  
ATOM   1675  O   GLN A 221       0.995  -8.194 -23.980  1.00  0.00           O  
ATOM   1676  CB  GLN A 221      -0.705 -10.480 -24.674  1.00  0.00           C  
ATOM   1677  CG  GLN A 221      -1.208 -11.851 -25.154  1.00  0.00           C  
ATOM   1678  CD  GLN A 221      -2.412 -12.348 -24.351  1.00  0.00           C  
ATOM   1679  OE1 GLN A 221      -3.066 -11.625 -23.627  1.00  0.00           O  
ATOM   1680  NE2 GLN A 221      -2.749 -13.610 -24.471  1.00  0.00           N  
ATOM   1681  N   ARG A 222       0.706  -7.499 -26.104  1.00  0.00           N  
ATOM   1682  CA  ARG A 222       1.205  -6.137 -25.927  1.00  0.00           C  
ATOM   1683  C   ARG A 222       0.069  -5.151 -25.704  1.00  0.00           C  
ATOM   1684  O   ARG A 222      -0.942  -5.193 -26.405  1.00  0.00           O  
ATOM   1685  CB  ARG A 222       2.003  -5.717 -27.169  1.00  0.00           C  
ATOM   1686  CG  ARG A 222       3.195  -6.620 -27.446  1.00  0.00           C  
ATOM   1687  CD  ARG A 222       3.711  -6.419 -28.865  1.00  0.00           C  
ATOM   1688  NE  ARG A 222       2.788  -6.996 -29.835  1.00  0.00           N  
ATOM   1689  CZ  ARG A 222       2.958  -7.098 -31.146  1.00  0.00           C  
ATOM   1690  NH1 ARG A 222       4.029  -6.638 -31.729  1.00  0.00           N  
ATOM   1691  NH2 ARG A 222       2.043  -7.670 -31.864  1.00  0.00           N  
ATOM   1692  N   ARG A 223       0.287  -4.199 -24.826  1.00  0.00           N  
ATOM   1693  CA  ARG A 223      -0.580  -3.027 -24.713  1.00  0.00           C  
ATOM   1694  C   ARG A 223      -0.610  -2.262 -26.038  1.00  0.00           C  
ATOM   1695  O   ARG A 223       0.427  -2.007 -26.627  1.00  0.00           O  
ATOM   1696  CB  ARG A 223      -0.092  -2.133 -23.561  1.00  0.00           C  
ATOM   1697  CG  ARG A 223      -0.950  -0.872 -23.416  1.00  0.00           C  
ATOM   1698  CD  ARG A 223      -0.435  -0.015 -22.265  1.00  0.00           C  
ATOM   1699  NE  ARG A 223      -1.081   1.301 -22.254  1.00  0.00           N  
ATOM   1700  CZ  ARG A 223      -0.725   2.331 -21.508  1.00  0.00           C  
ATOM   1701  NH1 ARG A 223       0.225   2.221 -20.617  1.00  0.00           N  
ATOM   1702  NH2 ARG A 223      -1.317   3.482 -21.649  1.00  0.00           N  
ATOM   1703  N   GLY A 224      -1.815  -1.887 -26.470  1.00  0.00           N  
ATOM   1704  CA  GLY A 224      -2.042  -1.185 -27.733  1.00  0.00           C  
ATOM   1705  C   GLY A 224      -2.098  -2.094 -28.968  1.00  0.00           C  
ATOM   1706  O   GLY A 224      -2.338  -1.593 -30.063  1.00  0.00           O  
ATOM   1707  N   VAL A 225      -1.906  -3.413 -28.805  1.00  0.00           N  
ATOM   1708  CA  VAL A 225      -1.964  -4.381 -29.906  1.00  0.00           C  
ATOM   1709  C   VAL A 225      -2.939  -5.510 -29.582  1.00  0.00           C  
ATOM   1710  O   VAL A 225      -4.044  -5.518 -30.113  1.00  0.00           O  
ATOM   1711  CB  VAL A 225      -0.569  -4.911 -30.293  1.00  0.00           C  
ATOM   1712  CG1 VAL A 225      -0.649  -5.719 -31.596  1.00  0.00           C  
ATOM   1713  CG2 VAL A 225       0.448  -3.774 -30.516  1.00  0.00           C  
ATOM   1714  N   GLU A 226      -2.574  -6.445 -28.709  1.00  0.00           N  
ATOM   1715  CA  GLU A 226      -3.446  -7.561 -28.322  1.00  0.00           C  
ATOM   1716  C   GLU A 226      -4.458  -7.173 -27.228  1.00  0.00           C  
ATOM   1717  O   GLU A 226      -5.527  -7.780 -27.124  1.00  0.00           O  
ATOM   1718  CB  GLU A 226      -2.610  -8.763 -27.861  1.00  0.00           C  
ATOM   1719  CG  GLU A 226      -1.808  -9.444 -28.987  1.00  0.00           C  
ATOM   1720  CD  GLU A 226      -0.539  -8.682 -29.438  1.00  0.00           C  
ATOM   1721  OE1 GLU A 226      -0.085  -8.878 -30.588  1.00  0.00           O  
ATOM   1722  OE2 GLU A 226       0.042  -7.900 -28.664  1.00  0.00           O  
ATOM   1723  N   TRP A 227      -4.160  -6.153 -26.437  1.00  0.00           N  
ATOM   1724  CA  TRP A 227      -5.063  -5.580 -25.445  1.00  0.00           C  
ATOM   1725  C   TRP A 227      -4.878  -4.074 -25.322  1.00  0.00           C  
ATOM   1726  O   TRP A 227      -3.823  -3.520 -25.661  1.00  0.00           O  
ATOM   1727  CB  TRP A 227      -4.862  -6.277 -24.095  1.00  0.00           C  
ATOM   1728  CG  TRP A 227      -3.500  -6.102 -23.480  1.00  0.00           C  
ATOM   1729  CD1 TRP A 227      -2.440  -6.912 -23.700  1.00  0.00           C  
ATOM   1730  CD2 TRP A 227      -3.049  -5.082 -22.538  1.00  0.00           C  
ATOM   1731  NE1 TRP A 227      -1.363  -6.476 -22.942  1.00  0.00           N  
ATOM   1732  CE2 TRP A 227      -1.696  -5.359 -22.204  1.00  0.00           C  
ATOM   1733  CE3 TRP A 227      -3.669  -3.973 -21.924  1.00  0.00           C  
ATOM   1734  CZ2 TRP A 227      -0.978  -4.578 -21.272  1.00  0.00           C  
ATOM   1735  CZ3 TRP A 227      -2.951  -3.187 -21.005  1.00  0.00           C  
ATOM   1736  CH2 TRP A 227      -1.624  -3.493 -20.678  1.00  0.00           C  
ATOM   1737  N   ASN A 228      -5.905  -3.386 -24.808  1.00  0.00           N  
ATOM   1738  CA  ASN A 228      -5.845  -1.950 -24.573  1.00  0.00           C  
ATOM   1739  C   ASN A 228      -6.781  -1.536 -23.427  1.00  0.00           C  
ATOM   1740  O   ASN A 228      -7.592  -2.326 -22.950  1.00  0.00           O  
ATOM   1741  CB  ASN A 228      -6.175  -1.221 -25.890  1.00  0.00           C  
ATOM   1742  CG  ASN A 228      -5.506   0.135 -25.993  1.00  0.00           C  
ATOM   1743  OD1 ASN A 228      -4.866   0.641 -25.085  1.00  0.00           O  
ATOM   1744  ND2 ASN A 228      -5.598   0.770 -27.141  1.00  0.00           N  
ATOM   1745  N   TYR A 229      -6.688  -0.285 -23.007  1.00  0.00           N  
ATOM   1746  CA  TYR A 229      -7.621   0.328 -22.074  1.00  0.00           C  
ATOM   1747  C   TYR A 229      -7.819   1.810 -22.389  1.00  0.00           C  
ATOM   1748  O   TYR A 229      -6.968   2.457 -23.003  1.00  0.00           O  
ATOM   1749  CB  TYR A 229      -7.151   0.103 -20.632  1.00  0.00           C  
ATOM   1750  CG  TYR A 229      -5.908   0.882 -20.244  1.00  0.00           C  
ATOM   1751  CD1 TYR A 229      -4.622   0.343 -20.488  1.00  0.00           C  
ATOM   1752  CD2 TYR A 229      -6.028   2.133 -19.634  1.00  0.00           C  
ATOM   1753  CE1 TYR A 229      -3.480   1.051 -20.109  1.00  0.00           C  
ATOM   1754  CE2 TYR A 229      -4.884   2.857 -19.245  1.00  0.00           C  
ATOM   1755  CZ  TYR A 229      -3.610   2.313 -19.480  1.00  0.00           C  
ATOM   1756  OH  TYR A 229      -2.505   3.013 -19.086  1.00  0.00           O  
ATOM   1757  N   SER A 230      -8.948   2.341 -21.930  1.00  0.00           N  
ATOM   1758  CA  SER A 230      -9.279   3.761 -21.978  1.00  0.00           C  
ATOM   1759  C   SER A 230      -9.741   4.221 -20.601  1.00  0.00           C  
ATOM   1760  O   SER A 230     -10.364   3.444 -19.876  1.00  0.00           O  
ATOM   1761  CB  SER A 230     -10.349   4.032 -23.039  1.00  0.00           C  
ATOM   1762  OG  SER A 230     -11.518   3.272 -22.785  1.00  0.00           O  
ATOM   1763  N   VAL A 231      -9.430   5.454 -20.227  1.00  0.00           N  
ATOM   1764  CA  VAL A 231      -9.727   6.020 -18.899  1.00  0.00           C  
ATOM   1765  C   VAL A 231     -10.582   7.266 -19.086  1.00  0.00           C  
ATOM   1766  O   VAL A 231     -10.318   8.063 -19.986  1.00  0.00           O  
ATOM   1767  CB  VAL A 231      -8.435   6.343 -18.125  1.00  0.00           C  
ATOM   1768  CG1 VAL A 231      -8.716   6.746 -16.674  1.00  0.00           C  
ATOM   1769  CG2 VAL A 231      -7.480   5.149 -18.091  1.00  0.00           C  
ATOM   1770  N   THR A 232     -11.593   7.422 -18.244  1.00  0.00           N  
ATOM   1771  CA  THR A 232     -12.402   8.635 -18.110  1.00  0.00           C  
ATOM   1772  C   THR A 232     -12.143   9.269 -16.739  1.00  0.00           C  
ATOM   1773  O   THR A 232     -11.308   8.787 -15.962  1.00  0.00           O  
ATOM   1774  CB  THR A 232     -13.902   8.336 -18.315  1.00  0.00           C  
ATOM   1775  OG1 THR A 232     -14.435   7.732 -17.170  1.00  0.00           O  
ATOM   1776  CG2 THR A 232     -14.206   7.459 -19.533  1.00  0.00           C  
ATOM   1777  N   ASP A 233     -12.865  10.339 -16.403  1.00  0.00           N  
ATOM   1778  CA  ASP A 233     -12.743  10.988 -15.091  1.00  0.00           C  
ATOM   1779  C   ASP A 233     -13.327  10.145 -13.938  1.00  0.00           C  
ATOM   1780  O   ASP A 233     -13.035  10.403 -12.774  1.00  0.00           O  
ATOM   1781  CB  ASP A 233     -13.424  12.365 -15.145  1.00  0.00           C  
ATOM   1782  CG  ASP A 233     -12.759  13.342 -16.116  1.00  0.00           C  
ATOM   1783  OD1 ASP A 233     -11.544  13.208 -16.355  1.00  0.00           O  
ATOM   1784  OD2 ASP A 233     -13.477  14.239 -16.621  1.00  0.00           O  
ATOM   1785  N   HIS A 234     -14.147   9.147 -14.250  1.00  0.00           N  
ATOM   1786  CA  HIS A 234     -14.934   8.407 -13.246  1.00  0.00           C  
ATOM   1787  C   HIS A 234     -14.731   6.893 -13.280  1.00  0.00           C  
ATOM   1788  O   HIS A 234     -14.948   6.219 -12.277  1.00  0.00           O  
ATOM   1789  CB  HIS A 234     -16.415   8.759 -13.429  1.00  0.00           C  
ATOM   1790  CG  HIS A 234     -16.693  10.235 -13.331  1.00  0.00           C  
ATOM   1791  ND1 HIS A 234     -16.130  11.114 -12.431  1.00  0.00           N  
ATOM   1792  CD2 HIS A 234     -17.517  10.988 -14.140  1.00  0.00           C  
ATOM   1793  CE1 HIS A 234     -16.585  12.349 -12.703  1.00  0.00           C  
ATOM   1794  NE2 HIS A 234     -17.442  12.307 -13.724  1.00  0.00           N  
ATOM   1795  N   ASP A 235     -14.323   6.365 -14.423  1.00  0.00           N  
ATOM   1796  CA  ASP A 235     -14.148   4.938 -14.645  1.00  0.00           C  
ATOM   1797  C   ASP A 235     -13.097   4.671 -15.735  1.00  0.00           C  
ATOM   1798  O   ASP A 235     -12.411   5.568 -16.226  1.00  0.00           O  
ATOM   1799  CB  ASP A 235     -15.520   4.293 -14.960  1.00  0.00           C  
ATOM   1800  CG  ASP A 235     -16.207   4.803 -16.238  1.00  0.00           C  
ATOM   1801  OD1 ASP A 235     -15.526   5.328 -17.132  1.00  0.00           O  
ATOM   1802  OD2 ASP A 235     -17.445   4.611 -16.321  1.00  0.00           O  
ATOM   1803  N   TRP A 236     -12.944   3.409 -16.074  1.00  0.00           N  
ATOM   1804  CA  TRP A 236     -12.126   2.988 -17.199  1.00  0.00           C  
ATOM   1805  C   TRP A 236     -12.673   1.719 -17.838  1.00  0.00           C  
ATOM   1806  O   TRP A 236     -13.439   0.970 -17.232  1.00  0.00           O  
ATOM   1807  CB  TRP A 236     -10.660   2.835 -16.763  1.00  0.00           C  
ATOM   1808  CG  TRP A 236     -10.380   1.743 -15.785  1.00  0.00           C  
ATOM   1809  CD1 TRP A 236     -10.764   1.716 -14.485  1.00  0.00           C  
ATOM   1810  CD2 TRP A 236      -9.614   0.505 -16.004  1.00  0.00           C  
ATOM   1811  NE1 TRP A 236     -10.281   0.568 -13.880  1.00  0.00           N  
ATOM   1812  CE2 TRP A 236      -9.559  -0.198 -14.773  1.00  0.00           C  
ATOM   1813  CE3 TRP A 236      -8.953  -0.052 -17.117  1.00  0.00           C  
ATOM   1814  CZ2 TRP A 236      -8.860  -1.418 -14.637  1.00  0.00           C  
ATOM   1815  CZ3 TRP A 236      -8.263  -1.260 -16.982  1.00  0.00           C  
ATOM   1816  CH2 TRP A 236      -8.211  -1.941 -15.759  1.00  0.00           C  
ATOM   1817  N   ALA A 237     -12.271   1.474 -19.071  1.00  0.00           N  
ATOM   1818  CA  ALA A 237     -12.618   0.276 -19.816  1.00  0.00           C  
ATOM   1819  C   ALA A 237     -11.353  -0.481 -20.235  1.00  0.00           C  
ATOM   1820  O   ALA A 237     -10.334   0.125 -20.559  1.00  0.00           O  
ATOM   1821  CB  ALA A 237     -13.493   0.658 -21.008  1.00  0.00           C  
ATOM   1822  N   PHE A 238     -11.439  -1.807 -20.249  1.00  0.00           N  
ATOM   1823  CA  PHE A 238     -10.380  -2.699 -20.715  1.00  0.00           C  
ATOM   1824  C   PHE A 238     -10.883  -3.525 -21.899  1.00  0.00           C  
ATOM   1825  O   PHE A 238     -12.024  -3.985 -21.881  1.00  0.00           O  
ATOM   1826  CB  PHE A 238      -9.935  -3.598 -19.553  1.00  0.00           C  
ATOM   1827  CG  PHE A 238      -8.872  -4.594 -19.936  1.00  0.00           C  
ATOM   1828  CD1 PHE A 238      -9.229  -5.821 -20.524  1.00  0.00           C  
ATOM   1829  CD2 PHE A 238      -7.507  -4.292 -19.768  1.00  0.00           C  
ATOM   1830  CE1 PHE A 238      -8.239  -6.718 -20.939  1.00  0.00           C  
ATOM   1831  CE2 PHE A 238      -6.516  -5.183 -20.176  1.00  0.00           C  
ATOM   1832  CZ  PHE A 238      -6.882  -6.398 -20.768  1.00  0.00           C  
ATOM   1833  N   SER A 239     -10.043  -3.755 -22.891  1.00  0.00           N  
ATOM   1834  CA  SER A 239     -10.393  -4.544 -24.071  1.00  0.00           C  
ATOM   1835  C   SER A 239      -9.263  -5.489 -24.480  1.00  0.00           C  
ATOM   1836  O   SER A 239      -8.098  -5.094 -24.511  1.00  0.00           O  
ATOM   1837  CB  SER A 239     -10.763  -3.616 -25.228  1.00  0.00           C  
ATOM   1838  OG  SER A 239     -11.922  -4.079 -25.883  1.00  0.00           O  
ATOM   1839  N   ASP A 240      -9.627  -6.733 -24.816  1.00  0.00           N  
ATOM   1840  CA  ASP A 240      -8.743  -7.755 -25.362  1.00  0.00           C  
ATOM   1841  C   ASP A 240      -9.515  -8.707 -26.303  1.00  0.00           C  
ATOM   1842  O   ASP A 240     -10.675  -8.462 -26.660  1.00  0.00           O  
ATOM   1843  CB  ASP A 240      -8.037  -8.510 -24.213  1.00  0.00           C  
ATOM   1844  CG  ASP A 240      -8.946  -9.349 -23.326  1.00  0.00           C  
ATOM   1845  OD1 ASP A 240     -10.121  -9.599 -23.674  1.00  0.00           O  
ATOM   1846  OD2 ASP A 240      -8.480  -9.802 -22.263  1.00  0.00           O  
ATOM   1847  N   ALA A 241      -8.892  -9.805 -26.686  1.00  0.00           N  
ATOM   1848  CA  ALA A 241      -9.502 -10.818 -27.551  1.00  0.00           C  
ATOM   1849  C   ALA A 241     -10.729 -11.519 -26.924  1.00  0.00           C  
ATOM   1850  O   ALA A 241     -11.525 -12.107 -27.651  1.00  0.00           O  
ATOM   1851  CB  ALA A 241      -8.422 -11.836 -27.929  1.00  0.00           C  
ATOM   1852  N   HIS A 242     -10.904 -11.463 -25.606  1.00  0.00           N  
ATOM   1853  CA  HIS A 242     -12.040 -12.053 -24.898  1.00  0.00           C  
ATOM   1854  C   HIS A 242     -13.232 -11.091 -24.765  1.00  0.00           C  
ATOM   1855  O   HIS A 242     -14.296 -11.506 -24.307  1.00  0.00           O  
ATOM   1856  CB  HIS A 242     -11.591 -12.575 -23.529  1.00  0.00           C  
ATOM   1857  CG  HIS A 242     -10.431 -13.532 -23.594  1.00  0.00           C  
ATOM   1858  ND1 HIS A 242     -10.486 -14.833 -24.036  1.00  0.00           N  
ATOM   1859  CD2 HIS A 242      -9.131 -13.269 -23.261  1.00  0.00           C  
ATOM   1860  CE1 HIS A 242      -9.248 -15.351 -23.957  1.00  0.00           C  
ATOM   1861  NE2 HIS A 242      -8.398 -14.422 -23.493  1.00  0.00           N  
ATOM   1862  N   GLY A 243     -13.068  -9.833 -25.161  1.00  0.00           N  
ATOM   1863  CA  GLY A 243     -14.107  -8.815 -25.128  1.00  0.00           C  
ATOM   1864  C   GLY A 243     -13.699  -7.552 -24.383  1.00  0.00           C  
ATOM   1865  O   GLY A 243     -12.516  -7.266 -24.203  1.00  0.00           O  
ATOM   1866  N   THR A 244     -14.711  -6.787 -23.958  1.00  0.00           N  
ATOM   1867  CA  THR A 244     -14.528  -5.507 -23.270  1.00  0.00           C  
ATOM   1868  C   THR A 244     -15.185  -5.541 -21.896  1.00  0.00           C  
ATOM   1869  O   THR A 244     -16.300  -6.045 -21.742  1.00  0.00           O  
ATOM   1870  CB  THR A 244     -15.072  -4.347 -24.127  1.00  0.00           C  
ATOM   1871  OG1 THR A 244     -14.463  -4.382 -25.400  1.00  0.00           O  
ATOM   1872  CG2 THR A 244     -14.778  -2.979 -23.538  1.00  0.00           C  
ATOM   1873  N   LEU A 245     -14.485  -5.015 -20.895  1.00  0.00           N  
ATOM   1874  CA  LEU A 245     -15.018  -4.725 -19.564  1.00  0.00           C  
ATOM   1875  C   LEU A 245     -15.143  -3.210 -19.434  1.00  0.00           C  
ATOM   1876  O   LEU A 245     -14.134  -2.501 -19.463  1.00  0.00           O  
ATOM   1877  CB  LEU A 245     -14.087  -5.289 -18.484  1.00  0.00           C  
ATOM   1878  CG  LEU A 245     -13.967  -6.823 -18.467  1.00  0.00           C  
ATOM   1879  CD1 LEU A 245     -12.913  -7.237 -17.448  1.00  0.00           C  
ATOM   1880  CD2 LEU A 245     -15.281  -7.495 -18.085  1.00  0.00           C  
ATOM   1881  N   GLU A 246     -16.370  -2.716 -19.298  1.00  0.00           N  
ATOM   1882  CA  GLU A 246     -16.677  -1.295 -19.186  1.00  0.00           C  
ATOM   1883  C   GLU A 246     -16.984  -0.893 -17.742  1.00  0.00           C  
ATOM   1884  O   GLU A 246     -17.263  -1.749 -16.895  1.00  0.00           O  
ATOM   1885  CB  GLU A 246     -17.848  -0.928 -20.112  1.00  0.00           C  
ATOM   1886  CG  GLU A 246     -17.511  -1.156 -21.596  1.00  0.00           C  
ATOM   1887  CD  GLU A 246     -18.594  -0.646 -22.554  1.00  0.00           C  
ATOM   1888  OE1 GLU A 246     -18.296  -0.624 -23.769  1.00  0.00           O  
ATOM   1889  OE2 GLU A 246     -19.697  -0.302 -22.082  1.00  0.00           O  
ATOM   1890  N   ASN A 247     -16.964   0.404 -17.455  1.00  0.00           N  
ATOM   1891  CA  ASN A 247     -17.302   0.980 -16.156  1.00  0.00           C  
ATOM   1892  C   ASN A 247     -16.525   0.332 -14.998  1.00  0.00           C  
ATOM   1893  O   ASN A 247     -17.077   0.011 -13.951  1.00  0.00           O  
ATOM   1894  CB  ASN A 247     -18.827   0.948 -15.946  1.00  0.00           C  
ATOM   1895  CG  ASN A 247     -19.603   1.533 -17.117  1.00  0.00           C  
ATOM   1896  OD1 ASN A 247     -19.263   2.537 -17.691  1.00  0.00           O  
ATOM   1897  ND2 ASN A 247     -20.678   0.901 -17.534  1.00  0.00           N  
ATOM   1898  N   LEU A 248     -15.236   0.057 -15.210  1.00  0.00           N  
ATOM   1899  CA  LEU A 248     -14.360  -0.456 -14.169  1.00  0.00           C  
ATOM   1900  C   LEU A 248     -14.033   0.660 -13.167  1.00  0.00           C  
ATOM   1901  O   LEU A 248     -13.819   1.800 -13.579  1.00  0.00           O  
ATOM   1902  CB  LEU A 248     -13.071  -1.046 -14.777  1.00  0.00           C  
ATOM   1903  CG  LEU A 248     -13.293  -2.296 -15.646  1.00  0.00           C  
ATOM   1904  CD1 LEU A 248     -11.984  -2.682 -16.333  1.00  0.00           C  
ATOM   1905  CD2 LEU A 248     -13.754  -3.498 -14.816  1.00  0.00           C  
ATOM   1906  N   PRO A 249     -13.974   0.355 -11.867  1.00  0.00           N  
ATOM   1907  CA  PRO A 249     -13.629   1.355 -10.867  1.00  0.00           C  
ATOM   1908  C   PRO A 249     -12.188   1.841 -11.072  1.00  0.00           C  
ATOM   1909  O   PRO A 249     -11.284   1.045 -11.340  1.00  0.00           O  
ATOM   1910  CB  PRO A 249     -13.827   0.670  -9.516  1.00  0.00           C  
ATOM   1911  CG  PRO A 249     -13.606  -0.810  -9.835  1.00  0.00           C  
ATOM   1912  CD  PRO A 249     -14.153  -0.947 -11.248  1.00  0.00           C  
ATOM   1913  N   LEU A 250     -11.978   3.152 -10.902  1.00  0.00           N  
ATOM   1914  CA  LEU A 250     -10.634   3.722 -10.956  1.00  0.00           C  
ATOM   1915  C   LEU A 250      -9.753   3.091  -9.860  1.00  0.00           C  
ATOM   1916  O   LEU A 250     -10.168   3.039  -8.702  1.00  0.00           O  
ATOM   1917  CB  LEU A 250     -10.688   5.257 -10.807  1.00  0.00           C  
ATOM   1918  CG  LEU A 250     -11.303   5.992 -12.013  1.00  0.00           C  
ATOM   1919  CD1 LEU A 250     -11.413   7.488 -11.695  1.00  0.00           C  
ATOM   1920  CD2 LEU A 250     -10.462   5.842 -13.287  1.00  0.00           C  
ATOM   1921  N   PRO A 251      -8.554   2.609 -10.210  1.00  0.00           N  
ATOM   1922  CA  PRO A 251      -7.654   2.007  -9.241  1.00  0.00           C  
ATOM   1923  C   PRO A 251      -6.949   3.080  -8.399  1.00  0.00           C  
ATOM   1924  O   PRO A 251      -6.713   4.204  -8.842  1.00  0.00           O  
ATOM   1925  CB  PRO A 251      -6.670   1.195 -10.077  1.00  0.00           C  
ATOM   1926  CG  PRO A 251      -6.552   2.017 -11.359  1.00  0.00           C  
ATOM   1927  CD  PRO A 251      -7.958   2.578 -11.545  1.00  0.00           C  
ATOM   1928  N   LEU A 252      -6.511   2.682  -7.206  1.00  0.00           N  
ATOM   1929  CA  LEU A 252      -5.635   3.498  -6.359  1.00  0.00           C  
ATOM   1930  C   LEU A 252      -4.167   3.401  -6.797  1.00  0.00           C  
ATOM   1931  O   LEU A 252      -3.403   4.356  -6.686  1.00  0.00           O  
ATOM   1932  CB  LEU A 252      -5.746   2.994  -4.924  1.00  0.00           C  
ATOM   1933  CG  LEU A 252      -7.164   3.039  -4.353  1.00  0.00           C  
ATOM   1934  CD1 LEU A 252      -7.074   2.292  -3.029  1.00  0.00           C  
ATOM   1935  CD2 LEU A 252      -7.664   4.470  -4.121  1.00  0.00           C  
ATOM   1936  N   VAL A 253      -3.788   2.218  -7.296  1.00  0.00           N  
ATOM   1937  CA  VAL A 253      -2.480   1.983  -7.909  1.00  0.00           C  
ATOM   1938  C   VAL A 253      -2.371   2.741  -9.246  1.00  0.00           C  
ATOM   1939  O   VAL A 253      -3.382   3.216  -9.773  1.00  0.00           O  
ATOM   1940  CB  VAL A 253      -2.212   0.482  -8.084  1.00  0.00           C  
ATOM   1941  CG1 VAL A 253      -2.253  -0.253  -6.746  1.00  0.00           C  
ATOM   1942  CG2 VAL A 253      -3.168  -0.195  -9.059  1.00  0.00           C  
ATOM   1943  N   PRO A 254      -1.173   2.862  -9.838  1.00  0.00           N  
ATOM   1944  CA  PRO A 254      -1.054   3.431 -11.172  1.00  0.00           C  
ATOM   1945  C   PRO A 254      -1.943   2.713 -12.188  1.00  0.00           C  
ATOM   1946  O   PRO A 254      -1.834   1.502 -12.367  1.00  0.00           O  
ATOM   1947  CB  PRO A 254       0.433   3.348 -11.529  1.00  0.00           C  
ATOM   1948  CG  PRO A 254       1.120   3.337 -10.158  1.00  0.00           C  
ATOM   1949  CD  PRO A 254       0.131   2.586  -9.284  1.00  0.00           C  
ATOM   1950  N   GLN A 255      -2.771   3.476 -12.903  1.00  0.00           N  
ATOM   1951  CA  GLN A 255      -3.707   2.957 -13.916  1.00  0.00           C  
ATOM   1952  C   GLN A 255      -3.066   1.970 -14.920  1.00  0.00           C  
ATOM   1953  O   GLN A 255      -3.655   0.920 -15.167  1.00  0.00           O  
ATOM   1954  CB  GLN A 255      -4.356   4.160 -14.631  1.00  0.00           C  
ATOM   1955  CG  GLN A 255      -5.355   3.755 -15.723  1.00  0.00           C  
ATOM   1956  CD  GLN A 255      -6.575   3.041 -15.125  1.00  0.00           C  
ATOM   1957  OE1 GLN A 255      -7.264   3.591 -14.292  1.00  0.00           O  
ATOM   1958  NE2 GLN A 255      -6.850   1.826 -15.516  1.00  0.00           N  
ATOM   1959  N   PRO A 256      -1.856   2.226 -15.453  1.00  0.00           N  
ATOM   1960  CA  PRO A 256      -1.206   1.277 -16.352  1.00  0.00           C  
ATOM   1961  C   PRO A 256      -0.953  -0.088 -15.706  1.00  0.00           C  
ATOM   1962  O   PRO A 256      -1.056  -1.118 -16.375  1.00  0.00           O  
ATOM   1963  CB  PRO A 256       0.118   1.936 -16.771  1.00  0.00           C  
ATOM   1964  CG  PRO A 256      -0.135   3.427 -16.564  1.00  0.00           C  
ATOM   1965  CD  PRO A 256      -1.052   3.434 -15.346  1.00  0.00           C  
ATOM   1966  N   ASN A 257      -0.648  -0.124 -14.408  1.00  0.00           N  
ATOM   1967  CA  ASN A 257      -0.328  -1.358 -13.692  1.00  0.00           C  
ATOM   1968  C   ASN A 257      -1.592  -2.176 -13.404  1.00  0.00           C  
ATOM   1969  O   ASN A 257      -1.563  -3.394 -13.550  1.00  0.00           O  
ATOM   1970  CB  ASN A 257       0.442  -1.034 -12.400  1.00  0.00           C  
ATOM   1971  CG  ASN A 257       1.705  -0.232 -12.639  1.00  0.00           C  
ATOM   1972  OD1 ASN A 257       2.299  -0.204 -13.702  1.00  0.00           O  
ATOM   1973  ND2 ASN A 257       2.164   0.481 -11.627  1.00  0.00           N  
ATOM   1974  N   ALA A 258      -2.710  -1.516 -13.070  1.00  0.00           N  
ATOM   1975  CA  ALA A 258      -4.006  -2.178 -12.947  1.00  0.00           C  
ATOM   1976  C   ALA A 258      -4.446  -2.809 -14.277  1.00  0.00           C  
ATOM   1977  O   ALA A 258      -4.855  -3.971 -14.307  1.00  0.00           O  
ATOM   1978  CB  ALA A 258      -5.038  -1.161 -12.443  1.00  0.00           C  
ATOM   1979  N   ALA A 259      -4.278  -2.091 -15.386  1.00  0.00           N  
ATOM   1980  CA  ALA A 259      -4.585  -2.607 -16.715  1.00  0.00           C  
ATOM   1981  C   ALA A 259      -3.682  -3.797 -17.098  1.00  0.00           C  
ATOM   1982  O   ALA A 259      -4.168  -4.805 -17.597  1.00  0.00           O  
ATOM   1983  CB  ALA A 259      -4.477  -1.458 -17.718  1.00  0.00           C  
ATOM   1984  N   THR A 260      -2.384  -3.711 -16.797  1.00  0.00           N  
ATOM   1985  CA  THR A 260      -1.429  -4.804 -17.039  1.00  0.00           C  
ATOM   1986  C   THR A 260      -1.757  -6.045 -16.207  1.00  0.00           C  
ATOM   1987  O   THR A 260      -1.711  -7.160 -16.724  1.00  0.00           O  
ATOM   1988  CB  THR A 260       0.009  -4.349 -16.744  1.00  0.00           C  
ATOM   1989  OG1 THR A 260       0.340  -3.221 -17.523  1.00  0.00           O  
ATOM   1990  CG2 THR A 260       1.044  -5.415 -17.075  1.00  0.00           C  
ATOM   1991  N   ALA A 261      -2.152  -5.866 -14.942  1.00  0.00           N  
ATOM   1992  CA  ALA A 261      -2.606  -6.956 -14.089  1.00  0.00           C  
ATOM   1993  C   ALA A 261      -3.870  -7.615 -14.641  1.00  0.00           C  
ATOM   1994  O   ALA A 261      -3.945  -8.843 -14.710  1.00  0.00           O  
ATOM   1995  CB  ALA A 261      -2.833  -6.413 -12.677  1.00  0.00           C  
ATOM   1996  N   LEU A 262      -4.840  -6.826 -15.118  1.00  0.00           N  
ATOM   1997  CA  LEU A 262      -6.063  -7.346 -15.716  1.00  0.00           C  
ATOM   1998  C   LEU A 262      -5.782  -8.118 -17.015  1.00  0.00           C  
ATOM   1999  O   LEU A 262      -6.345  -9.191 -17.216  1.00  0.00           O  
ATOM   2000  CB  LEU A 262      -7.050  -6.183 -15.912  1.00  0.00           C  
ATOM   2001  CG  LEU A 262      -8.434  -6.617 -16.435  1.00  0.00           C  
ATOM   2002  CD1 LEU A 262      -9.106  -7.657 -15.542  1.00  0.00           C  
ATOM   2003  CD2 LEU A 262      -9.356  -5.398 -16.492  1.00  0.00           C  
ATOM   2004  N   ALA A 263      -4.871  -7.622 -17.843  1.00  0.00           N  
ATOM   2005  CA  ALA A 263      -4.427  -8.339 -19.042  1.00  0.00           C  
ATOM   2006  C   ALA A 263      -3.795  -9.699 -18.690  1.00  0.00           C  
ATOM   2007  O   ALA A 263      -4.145 -10.714 -19.285  1.00  0.00           O  
ATOM   2008  CB  ALA A 263      -3.446  -7.448 -19.822  1.00  0.00           C  
ATOM   2009  N   ALA A 264      -2.920  -9.732 -17.681  1.00  0.00           N  
ATOM   2010  CA  ALA A 264      -2.290 -10.962 -17.210  1.00  0.00           C  
ATOM   2011  C   ALA A 264      -3.309 -11.952 -16.636  1.00  0.00           C  
ATOM   2012  O   ALA A 264      -3.248 -13.150 -16.924  1.00  0.00           O  
ATOM   2013  CB  ALA A 264      -1.230 -10.596 -16.169  1.00  0.00           C  
ATOM   2014  N   LEU A 265      -4.273 -11.459 -15.863  1.00  0.00           N  
ATOM   2015  CA  LEU A 265      -5.336 -12.270 -15.288  1.00  0.00           C  
ATOM   2016  C   LEU A 265      -6.210 -12.898 -16.380  1.00  0.00           C  
ATOM   2017  O   LEU A 265      -6.426 -14.108 -16.357  1.00  0.00           O  
ATOM   2018  CB  LEU A 265      -6.168 -11.385 -14.352  1.00  0.00           C  
ATOM   2019  CG  LEU A 265      -7.273 -12.164 -13.625  1.00  0.00           C  
ATOM   2020  CD1 LEU A 265      -6.696 -13.085 -12.552  1.00  0.00           C  
ATOM   2021  CD2 LEU A 265      -8.230 -11.161 -12.990  1.00  0.00           C  
ATOM   2022  N   ARG A 266      -6.660 -12.122 -17.359  1.00  0.00           N  
ATOM   2023  CA  ARG A 266      -7.483 -12.615 -18.470  1.00  0.00           C  
ATOM   2024  C   ARG A 266      -6.726 -13.594 -19.363  1.00  0.00           C  
ATOM   2025  O   ARG A 266      -7.301 -14.587 -19.791  1.00  0.00           O  
ATOM   2026  CB  ARG A 266      -8.037 -11.429 -19.264  1.00  0.00           C  
ATOM   2027  CG  ARG A 266      -9.106 -10.679 -18.438  1.00  0.00           C  
ATOM   2028  CD  ARG A 266      -9.548  -9.393 -19.113  1.00  0.00           C  
ATOM   2029  NE  ARG A 266     -10.252  -9.627 -20.383  1.00  0.00           N  
ATOM   2030  CZ  ARG A 266     -11.540  -9.867 -20.573  1.00  0.00           C  
ATOM   2031  NH1 ARG A 266     -12.375  -9.979 -19.581  1.00  0.00           N  
ATOM   2032  NH2 ARG A 266     -11.986  -9.983 -21.771  1.00  0.00           N  
ATOM   2033  N   ALA A 267      -5.428 -13.381 -19.572  1.00  0.00           N  
ATOM   2034  CA  ALA A 267      -4.573 -14.310 -20.307  1.00  0.00           C  
ATOM   2035  C   ALA A 267      -4.293 -15.619 -19.546  1.00  0.00           C  
ATOM   2036  O   ALA A 267      -3.959 -16.625 -20.172  1.00  0.00           O  
ATOM   2037  CB  ALA A 267      -3.274 -13.587 -20.655  1.00  0.00           C  
ATOM   2038  N   SER A 268      -4.442 -15.623 -18.214  1.00  0.00           N  
ATOM   2039  CA  SER A 268      -4.168 -16.807 -17.388  1.00  0.00           C  
ATOM   2040  C   SER A 268      -5.169 -17.941 -17.594  1.00  0.00           C  
ATOM   2041  O   SER A 268      -4.845 -19.107 -17.368  1.00  0.00           O  
ATOM   2042  CB  SER A 268      -4.135 -16.423 -15.905  1.00  0.00           C  
ATOM   2043  OG  SER A 268      -5.424 -16.215 -15.378  1.00  0.00           O  
ATOM   2044  N   GLY A 269      -6.406 -17.599 -17.984  1.00  0.00           N  
ATOM   2045  CA  GLY A 269      -7.511 -18.552 -18.038  1.00  0.00           C  
ATOM   2046  C   GLY A 269      -8.070 -18.960 -16.671  1.00  0.00           C  
ATOM   2047  O   GLY A 269      -8.949 -19.823 -16.616  1.00  0.00           O  
ATOM   2048  N   LEU A 270      -7.600 -18.371 -15.577  1.00  0.00           N  
ATOM   2049  CA  LEU A 270      -8.180 -18.589 -14.257  1.00  0.00           C  
ATOM   2050  C   LEU A 270      -9.602 -18.033 -14.207  1.00  0.00           C  
ATOM   2051  O   LEU A 270      -9.864 -16.918 -14.660  1.00  0.00           O  
ATOM   2052  CB  LEU A 270      -7.309 -17.944 -13.159  1.00  0.00           C  
ATOM   2053  CG  LEU A 270      -5.907 -18.570 -12.991  1.00  0.00           C  
ATOM   2054  CD1 LEU A 270      -5.097 -17.757 -11.997  1.00  0.00           C  
ATOM   2055  CD2 LEU A 270      -5.972 -20.013 -12.486  1.00  0.00           C  
ATOM   2056  N   GLU A 271     -10.534 -18.808 -13.641  1.00  0.00           N  
ATOM   2057  CA  GLU A 271     -11.907 -18.354 -13.455  1.00  0.00           C  
ATOM   2058  C   GLU A 271     -11.975 -17.256 -12.393  1.00  0.00           C  
ATOM   2059  O   GLU A 271     -11.682 -17.469 -11.220  1.00  0.00           O  
ATOM   2060  CB  GLU A 271     -12.847 -19.510 -13.093  1.00  0.00           C  
ATOM   2061  CG  GLU A 271     -13.152 -20.406 -14.308  1.00  0.00           C  
ATOM   2062  CD  GLU A 271     -14.299 -21.407 -14.037  1.00  0.00           C  
ATOM   2063  OE1 GLU A 271     -14.822 -21.954 -15.033  1.00  0.00           O  
ATOM   2064  OE2 GLU A 271     -14.656 -21.598 -12.852  1.00  0.00           O  
ATOM   2065  N   VAL A 272     -12.401 -16.076 -12.832  1.00  0.00           N  
ATOM   2066  CA  VAL A 272     -12.651 -14.919 -11.975  1.00  0.00           C  
ATOM   2067  C   VAL A 272     -13.932 -14.240 -12.420  1.00  0.00           C  
ATOM   2068  O   VAL A 272     -14.119 -13.941 -13.599  1.00  0.00           O  
ATOM   2069  CB  VAL A 272     -11.462 -13.930 -11.969  1.00  0.00           C  
ATOM   2070  CG1 VAL A 272     -10.350 -14.426 -11.052  1.00  0.00           C  
ATOM   2071  CG2 VAL A 272     -10.877 -13.683 -13.359  1.00  0.00           C  
ATOM   2072  N   SER A 273     -14.842 -13.992 -11.478  1.00  0.00           N  
ATOM   2073  CA  SER A 273     -16.067 -13.256 -11.764  1.00  0.00           C  
ATOM   2074  C   SER A 273     -15.771 -11.782 -12.046  1.00  0.00           C  
ATOM   2075  O   SER A 273     -14.807 -11.213 -11.531  1.00  0.00           O  
ATOM   2076  CB  SER A 273     -17.076 -13.414 -10.629  1.00  0.00           C  
ATOM   2077  OG  SER A 273     -16.670 -12.726  -9.471  1.00  0.00           O  
ATOM   2078  N   GLU A 274     -16.642 -11.126 -12.807  1.00  0.00           N  
ATOM   2079  CA  GLU A 274     -16.517  -9.690 -13.040  1.00  0.00           C  
ATOM   2080  C   GLU A 274     -16.580  -8.883 -11.728  1.00  0.00           C  
ATOM   2081  O   GLU A 274     -15.858  -7.906 -11.560  1.00  0.00           O  
ATOM   2082  CB  GLU A 274     -17.609  -9.250 -14.020  1.00  0.00           C  
ATOM   2083  CG  GLU A 274     -17.322  -7.851 -14.563  1.00  0.00           C  
ATOM   2084  CD  GLU A 274     -18.416  -7.347 -15.510  1.00  0.00           C  
ATOM   2085  OE1 GLU A 274     -18.750  -6.153 -15.389  1.00  0.00           O  
ATOM   2086  OE2 GLU A 274     -18.913  -8.146 -16.326  1.00  0.00           O  
ATOM   2087  N   ASN A 275     -17.381  -9.343 -10.756  1.00  0.00           N  
ATOM   2088  CA  ASN A 275     -17.425  -8.718  -9.434  1.00  0.00           C  
ATOM   2089  C   ASN A 275     -16.079  -8.811  -8.707  1.00  0.00           C  
ATOM   2090  O   ASN A 275     -15.617  -7.808  -8.173  1.00  0.00           O  
ATOM   2091  CB  ASN A 275     -18.543  -9.349  -8.598  1.00  0.00           C  
ATOM   2092  CG  ASN A 275     -19.937  -8.931  -9.046  1.00  0.00           C  
ATOM   2093  OD1 ASN A 275     -20.136  -7.982  -9.781  1.00  0.00           O  
ATOM   2094  ND2 ASN A 275     -20.949  -9.635  -8.595  1.00  0.00           N  
ATOM   2095  N   ALA A 276     -15.406  -9.961  -8.750  1.00  0.00           N  
ATOM   2096  CA  ALA A 276     -14.080 -10.115  -8.164  1.00  0.00           C  
ATOM   2097  C   ALA A 276     -13.044  -9.194  -8.840  1.00  0.00           C  
ATOM   2098  O   ALA A 276     -12.210  -8.593  -8.156  1.00  0.00           O  
ATOM   2099  CB  ALA A 276     -13.661 -11.585  -8.253  1.00  0.00           C  
ATOM   2100  N   ILE A 277     -13.131  -9.012 -10.167  1.00  0.00           N  
ATOM   2101  CA  ILE A 277     -12.293  -8.057 -10.900  1.00  0.00           C  
ATOM   2102  C   ILE A 277     -12.550  -6.635 -10.399  1.00  0.00           C  
ATOM   2103  O   ILE A 277     -11.607  -5.930 -10.062  1.00  0.00           O  
ATOM   2104  CB  ILE A 277     -12.518  -8.182 -12.426  1.00  0.00           C  
ATOM   2105  CG1 ILE A 277     -12.006  -9.548 -12.933  1.00  0.00           C  
ATOM   2106  CG2 ILE A 277     -11.834  -7.037 -13.188  1.00  0.00           C  
ATOM   2107  CD1 ILE A 277     -12.407  -9.877 -14.373  1.00  0.00           C  
ATOM   2108  N   ARG A 278     -13.820  -6.216 -10.329  1.00  0.00           N  
ATOM   2109  CA  ARG A 278     -14.203  -4.866  -9.903  1.00  0.00           C  
ATOM   2110  C   ARG A 278     -13.786  -4.584  -8.461  1.00  0.00           C  
ATOM   2111  O   ARG A 278     -13.130  -3.576  -8.202  1.00  0.00           O  
ATOM   2112  CB  ARG A 278     -15.721  -4.675 -10.081  1.00  0.00           C  
ATOM   2113  CG  ARG A 278     -16.116  -4.589 -11.563  1.00  0.00           C  
ATOM   2114  CD  ARG A 278     -17.638  -4.566 -11.723  1.00  0.00           C  
ATOM   2115  NE  ARG A 278     -18.028  -4.526 -13.148  1.00  0.00           N  
ATOM   2116  CZ  ARG A 278     -18.003  -3.474 -13.960  1.00  0.00           C  
ATOM   2117  NH1 ARG A 278     -17.701  -2.276 -13.574  1.00  0.00           N  
ATOM   2118  NH2 ARG A 278     -18.283  -3.637 -15.213  1.00  0.00           N  
ATOM   2119  N   ASP A 279     -14.100  -5.491  -7.545  1.00  0.00           N  
ATOM   2120  CA  ASP A 279     -13.775  -5.347  -6.126  1.00  0.00           C  
ATOM   2121  C   ASP A 279     -12.249  -5.393  -5.895  1.00  0.00           C  
ATOM   2122  O   ASP A 279     -11.701  -4.587  -5.141  1.00  0.00           O  
ATOM   2123  CB  ASP A 279     -14.493  -6.441  -5.318  1.00  0.00           C  
ATOM   2124  CG  ASP A 279     -16.022  -6.275  -5.280  1.00  0.00           C  
ATOM   2125  OD1 ASP A 279     -16.543  -5.180  -5.593  1.00  0.00           O  
ATOM   2126  OD2 ASP A 279     -16.738  -7.218  -4.878  1.00  0.00           O  
ATOM   2127  N   GLY A 280     -11.551  -6.278  -6.597  1.00  0.00           N  
ATOM   2128  CA  GLY A 280     -10.093  -6.393  -6.518  1.00  0.00           C  
ATOM   2129  C   GLY A 280      -9.358  -5.167  -7.055  1.00  0.00           C  
ATOM   2130  O   GLY A 280      -8.379  -4.737  -6.449  1.00  0.00           O  
ATOM   2131  N   ILE A 281      -9.824  -4.564  -8.152  1.00  0.00           N  
ATOM   2132  CA  ILE A 281      -9.264  -3.310  -8.685  1.00  0.00           C  
ATOM   2133  C   ILE A 281      -9.488  -2.159  -7.701  1.00  0.00           C  
ATOM   2134  O   ILE A 281      -8.560  -1.389  -7.445  1.00  0.00           O  
ATOM   2135  CB  ILE A 281      -9.854  -2.976 -10.066  1.00  0.00           C  
ATOM   2136  CG1 ILE A 281      -9.304  -3.950 -11.126  1.00  0.00           C  
ATOM   2137  CG2 ILE A 281      -9.531  -1.525 -10.497  1.00  0.00           C  
ATOM   2138  CD1 ILE A 281     -10.084  -3.913 -12.446  1.00  0.00           C  
ATOM   2139  N   ALA A 282     -10.703  -2.032  -7.166  1.00  0.00           N  
ATOM   2140  CA  ALA A 282     -11.046  -0.953  -6.258  1.00  0.00           C  
ATOM   2141  C   ALA A 282     -10.214  -1.009  -4.972  1.00  0.00           C  
ATOM   2142  O   ALA A 282      -9.727   0.021  -4.518  1.00  0.00           O  
ATOM   2143  CB  ALA A 282     -12.561  -1.012  -5.989  1.00  0.00           C  
ATOM   2144  N   SER A 283      -9.975  -2.211  -4.436  1.00  0.00           N  
ATOM   2145  CA  SER A 283      -9.310  -2.435  -3.144  1.00  0.00           C  
ATOM   2146  C   SER A 283      -7.781  -2.504  -3.186  1.00  0.00           C  
ATOM   2147  O   SER A 283      -7.128  -2.423  -2.146  1.00  0.00           O  
ATOM   2148  CB  SER A 283      -9.872  -3.692  -2.490  1.00  0.00           C  
ATOM   2149  OG  SER A 283      -9.641  -4.829  -3.273  1.00  0.00           O  
ATOM   2150  N   ALA A 284      -7.184  -2.642  -4.374  1.00  0.00           N  
ATOM   2151  CA  ALA A 284      -5.743  -2.803  -4.491  1.00  0.00           C  
ATOM   2152  C   ALA A 284      -4.982  -1.524  -4.092  1.00  0.00           C  
ATOM   2153  O   ALA A 284      -4.931  -0.552  -4.837  1.00  0.00           O  
ATOM   2154  CB  ALA A 284      -5.403  -3.261  -5.909  1.00  0.00           C  
ATOM   2155  N   ILE A 285      -4.304  -1.579  -2.938  1.00  0.00           N  
ATOM   2156  CA  ILE A 285      -3.398  -0.538  -2.450  1.00  0.00           C  
ATOM   2157  C   ILE A 285      -2.076  -1.155  -1.999  1.00  0.00           C  
ATOM   2158  O   ILE A 285      -2.040  -2.292  -1.528  1.00  0.00           O  
ATOM   2159  CB  ILE A 285      -4.073   0.330  -1.357  1.00  0.00           C  
ATOM   2160  CG1 ILE A 285      -3.266   1.623  -1.129  1.00  0.00           C  
ATOM   2161  CG2 ILE A 285      -4.266  -0.461  -0.056  1.00  0.00           C  
ATOM   2162  CD1 ILE A 285      -3.980   2.668  -0.272  1.00  0.00           C  
ATOM   2163  N   LEU A 286      -0.988  -0.392  -2.126  1.00  0.00           N  
ATOM   2164  CA  LEU A 286       0.321  -0.801  -1.628  1.00  0.00           C  
ATOM   2165  C   LEU A 286       0.980   0.368  -0.873  1.00  0.00           C  
ATOM   2166  O   LEU A 286       1.048   1.467  -1.429  1.00  0.00           O  
ATOM   2167  CB  LEU A 286       1.171  -1.285  -2.812  1.00  0.00           C  
ATOM   2168  CG  LEU A 286       2.435  -2.055  -2.385  1.00  0.00           C  
ATOM   2169  CD1 LEU A 286       2.095  -3.426  -1.787  1.00  0.00           C  
ATOM   2170  CD2 LEU A 286       3.321  -2.314  -3.606  1.00  0.00           C  
ATOM   2171  N   PRO A 287       1.495   0.133   0.350  1.00  0.00           N  
ATOM   2172  CA  PRO A 287       2.204   1.154   1.106  1.00  0.00           C  
ATOM   2173  C   PRO A 287       3.353   1.795   0.315  1.00  0.00           C  
ATOM   2174  O   PRO A 287       4.061   1.125  -0.438  1.00  0.00           O  
ATOM   2175  CB  PRO A 287       2.702   0.455   2.375  1.00  0.00           C  
ATOM   2176  CG  PRO A 287       1.691  -0.666   2.578  1.00  0.00           C  
ATOM   2177  CD  PRO A 287       1.354  -1.073   1.150  1.00  0.00           C  
ATOM   2178  N   GLY A 288       3.520   3.104   0.452  1.00  0.00           N  
ATOM   2179  CA  GLY A 288       4.569   3.857  -0.236  1.00  0.00           C  
ATOM   2180  C   GLY A 288       4.371   4.016  -1.743  1.00  0.00           C  
ATOM   2181  O   GLY A 288       5.308   4.399  -2.446  1.00  0.00           O  
ATOM   2182  N   ARG A 289       3.180   3.714  -2.288  1.00  0.00           N  
ATOM   2183  CA  ARG A 289       2.869   3.846  -3.723  1.00  0.00           C  
ATOM   2184  C   ARG A 289       1.741   4.851  -3.926  1.00  0.00           C  
ATOM   2185  O   ARG A 289       0.584   4.461  -4.063  1.00  0.00           O  
ATOM   2186  CB  ARG A 289       2.530   2.480  -4.332  1.00  0.00           C  
ATOM   2187  CG  ARG A 289       3.645   1.432  -4.195  1.00  0.00           C  
ATOM   2188  CD  ARG A 289       4.930   1.876  -4.889  1.00  0.00           C  
ATOM   2189  NE  ARG A 289       5.918   0.787  -4.874  1.00  0.00           N  
ATOM   2190  CZ  ARG A 289       7.042   0.750  -5.553  1.00  0.00           C  
ATOM   2191  NH1 ARG A 289       7.428   1.756  -6.295  1.00  0.00           N  
ATOM   2192  NH2 ARG A 289       7.800  -0.293  -5.487  1.00  0.00           N  
ATOM   2193  N   PHE A 290       2.096   6.127  -3.940  1.00  0.00           N  
ATOM   2194  CA  PHE A 290       1.164   7.246  -3.888  1.00  0.00           C  
ATOM   2195  C   PHE A 290       0.173   7.105  -2.710  1.00  0.00           C  
ATOM   2196  O   PHE A 290      -1.025   7.323  -2.838  1.00  0.00           O  
ATOM   2197  CB  PHE A 290       0.500   7.465  -5.260  1.00  0.00           C  
ATOM   2198  CG  PHE A 290      -0.012   8.874  -5.437  1.00  0.00           C  
ATOM   2199  CD1 PHE A 290      -1.376   9.167  -5.255  1.00  0.00           C  
ATOM   2200  CD2 PHE A 290       0.887   9.906  -5.744  1.00  0.00           C  
ATOM   2201  CE1 PHE A 290      -1.823  10.481  -5.359  1.00  0.00           C  
ATOM   2202  CE2 PHE A 290       0.440  11.227  -5.852  1.00  0.00           C  
ATOM   2203  CZ  PHE A 290      -0.918  11.519  -5.657  1.00  0.00           C  
ATOM   2204  N   GLN A 291       0.705   6.690  -1.561  1.00  0.00           N  
ATOM   2205  CA  GLN A 291      -0.096   6.470  -0.365  1.00  0.00           C  
ATOM   2206  C   GLN A 291      -0.342   7.806   0.327  1.00  0.00           C  
ATOM   2207  O   GLN A 291       0.587   8.405   0.864  1.00  0.00           O  
ATOM   2208  CB  GLN A 291       0.620   5.471   0.544  1.00  0.00           C  
ATOM   2209  CG  GLN A 291      -0.241   5.071   1.741  1.00  0.00           C  
ATOM   2210  CD  GLN A 291       0.512   4.224   2.755  1.00  0.00           C  
ATOM   2211  OE1 GLN A 291       1.721   4.051   2.693  1.00  0.00           O  
ATOM   2212  NE2 GLN A 291      -0.166   3.683   3.735  1.00  0.00           N  
ATOM   2213  N   ILE A 292      -1.587   8.232   0.361  1.00  0.00           N  
ATOM   2214  CA  ILE A 292      -2.010   9.362   1.192  1.00  0.00           C  
ATOM   2215  C   ILE A 292      -2.203   8.817   2.608  1.00  0.00           C  
ATOM   2216  O   ILE A 292      -3.105   8.023   2.853  1.00  0.00           O  
ATOM   2217  CB  ILE A 292      -3.270  10.048   0.629  1.00  0.00           C  
ATOM   2218  CG1 ILE A 292      -3.050  10.499  -0.830  1.00  0.00           C  
ATOM   2219  CG2 ILE A 292      -3.635  11.246   1.525  1.00  0.00           C  
ATOM   2220  CD1 ILE A 292      -4.301  11.073  -1.522  1.00  0.00           C  
ATOM   2221  N   VAL A 293      -1.327   9.211   3.540  1.00  0.00           N  
ATOM   2222  CA  VAL A 293      -1.333   8.721   4.923  1.00  0.00           C  
ATOM   2223  C   VAL A 293      -1.951   9.701   5.898  1.00  0.00           C  
ATOM   2224  O   VAL A 293      -2.242   9.350   7.039  1.00  0.00           O  
ATOM   2225  CB  VAL A 293       0.084   8.336   5.395  1.00  0.00           C  
ATOM   2226  CG1 VAL A 293       0.656   7.198   4.548  1.00  0.00           C  
ATOM   2227  CG2 VAL A 293       1.065   9.510   5.363  1.00  0.00           C  
ATOM   2228  N   SER A 294      -2.103  10.940   5.458  1.00  0.00           N  
ATOM   2229  CA  SER A 294      -2.558  12.050   6.281  1.00  0.00           C  
ATOM   2230  C   SER A 294      -3.140  13.160   5.397  1.00  0.00           C  
ATOM   2231  O   SER A 294      -2.734  13.291   4.249  1.00  0.00           O  
ATOM   2232  CB  SER A 294      -1.349  12.492   7.125  1.00  0.00           C  
ATOM   2233  OG  SER A 294      -1.502  13.711   7.784  1.00  0.00           O  
ATOM   2234  N   GLU A 295      -4.064  13.964   5.939  1.00  0.00           N  
ATOM   2235  CA  GLU A 295      -4.600  15.176   5.315  1.00  0.00           C  
ATOM   2236  C   GLU A 295      -4.347  16.408   6.198  1.00  0.00           C  
ATOM   2237  O   GLU A 295      -4.184  16.305   7.403  1.00  0.00           O  
ATOM   2238  CB  GLU A 295      -6.094  15.012   4.996  1.00  0.00           C  
ATOM   2239  CG  GLU A 295      -6.396  14.162   3.749  1.00  0.00           C  
ATOM   2240  CD  GLU A 295      -6.006  14.838   2.415  1.00  0.00           C  
ATOM   2241  OE1 GLU A 295      -6.195  14.236   1.340  1.00  0.00           O  
ATOM   2242  OE2 GLU A 295      -5.486  15.979   2.432  1.00  0.00           O  
ATOM   2243  N   SER A 296      -4.280  17.582   5.584  1.00  0.00           N  
ATOM   2244  CA  SER A 296      -4.205  18.896   6.233  1.00  0.00           C  
ATOM   2245  C   SER A 296      -3.140  19.101   7.333  1.00  0.00           C  
ATOM   2246  O   SER A 296      -3.457  19.443   8.476  1.00  0.00           O  
ATOM   2247  CB  SER A 296      -5.581  19.314   6.724  1.00  0.00           C  
ATOM   2248  OG  SER A 296      -6.534  19.292   5.708  1.00  0.00           O  
ATOM   2249  N   PRO A 297      -1.814  18.994   7.014  1.00  0.00           N  
ATOM   2250  CA  PRO A 297      -1.334  18.900   5.642  1.00  0.00           C  
ATOM   2251  C   PRO A 297      -1.566  17.505   5.065  1.00  0.00           C  
ATOM   2252  O   PRO A 297      -1.438  16.506   5.778  1.00  0.00           O  
ATOM   2253  CB  PRO A 297       0.153  19.236   5.716  1.00  0.00           C  
ATOM   2254  CG  PRO A 297       0.547  18.737   7.102  1.00  0.00           C  
ATOM   2255  CD  PRO A 297      -0.697  19.033   7.926  1.00  0.00           C  
ATOM   2256  N   ARG A 298      -1.833  17.442   3.785  1.00  0.00           N  
ATOM   2257  CA  ARG A 298      -1.820  16.175   3.062  1.00  0.00           C  
ATOM   2258  C   ARG A 298      -0.411  15.604   3.070  1.00  0.00           C  
ATOM   2259  O   ARG A 298       0.517  16.262   2.620  1.00  0.00           O  
ATOM   2260  CB  ARG A 298      -2.338  16.400   1.636  1.00  0.00           C  
ATOM   2261  CG  ARG A 298      -2.352  15.097   0.828  1.00  0.00           C  
ATOM   2262  CD  ARG A 298      -2.862  15.351  -0.584  1.00  0.00           C  
ATOM   2263  NE  ARG A 298      -4.274  15.725  -0.555  1.00  0.00           N  
ATOM   2264  CZ  ARG A 298      -4.908  16.562  -1.339  1.00  0.00           C  
ATOM   2265  NH1 ARG A 298      -4.316  17.157  -2.342  1.00  0.00           N  
ATOM   2266  NH2 ARG A 298      -6.162  16.809  -1.099  1.00  0.00           N  
ATOM   2267  N   VAL A 299      -0.252  14.372   3.546  1.00  0.00           N  
ATOM   2268  CA  VAL A 299       1.028  13.654   3.527  1.00  0.00           C  
ATOM   2269  C   VAL A 299       0.937  12.501   2.550  1.00  0.00           C  
ATOM   2270  O   VAL A 299       0.055  11.654   2.661  1.00  0.00           O  
ATOM   2271  CB  VAL A 299       1.453  13.193   4.927  1.00  0.00           C  
ATOM   2272  CG1 VAL A 299       2.752  12.397   4.875  1.00  0.00           C  
ATOM   2273  CG2 VAL A 299       1.666  14.387   5.865  1.00  0.00           C  
ATOM   2274  N   ILE A 300       1.861  12.458   1.589  1.00  0.00           N  
ATOM   2275  CA  ILE A 300       1.937  11.430   0.555  1.00  0.00           C  
ATOM   2276  C   ILE A 300       3.290  10.733   0.636  1.00  0.00           C  
ATOM   2277  O   ILE A 300       4.323  11.393   0.618  1.00  0.00           O  
ATOM   2278  CB  ILE A 300       1.684  12.022  -0.849  1.00  0.00           C  
ATOM   2279  CG1 ILE A 300       0.364  12.824  -0.882  1.00  0.00           C  
ATOM   2280  CG2 ILE A 300       1.680  10.897  -1.894  1.00  0.00           C  
ATOM   2281  CD1 ILE A 300       0.031  13.453  -2.241  1.00  0.00           C  
ATOM   2282  N   PHE A 301       3.275   9.403   0.675  1.00  0.00           N  
ATOM   2283  CA  PHE A 301       4.466   8.577   0.556  1.00  0.00           C  
ATOM   2284  C   PHE A 301       4.535   7.958  -0.837  1.00  0.00           C  
ATOM   2285  O   PHE A 301       3.628   7.242  -1.251  1.00  0.00           O  
ATOM   2286  CB  PHE A 301       4.487   7.500   1.645  1.00  0.00           C  
ATOM   2287  CG  PHE A 301       4.573   7.982   3.080  1.00  0.00           C  
ATOM   2288  CD1 PHE A 301       4.932   9.301   3.411  1.00  0.00           C  
ATOM   2289  CD2 PHE A 301       4.307   7.073   4.120  1.00  0.00           C  
ATOM   2290  CE1 PHE A 301       5.019   9.710   4.743  1.00  0.00           C  
ATOM   2291  CE2 PHE A 301       4.394   7.475   5.462  1.00  0.00           C  
ATOM   2292  CZ  PHE A 301       4.748   8.799   5.775  1.00  0.00           C  
ATOM   2293  N   ASP A 302       5.625   8.226  -1.558  1.00  0.00           N  
ATOM   2294  CA  ASP A 302       5.868   7.607  -2.852  1.00  0.00           C  
ATOM   2295  C   ASP A 302       7.358   7.301  -3.059  1.00  0.00           C  
ATOM   2296  O   ASP A 302       8.222   8.172  -3.015  1.00  0.00           O  
ATOM   2297  CB  ASP A 302       5.314   8.479  -3.987  1.00  0.00           C  
ATOM   2298  CG  ASP A 302       5.256   7.654  -5.269  1.00  0.00           C  
ATOM   2299  OD1 ASP A 302       6.327   7.422  -5.869  1.00  0.00           O  
ATOM   2300  OD2 ASP A 302       4.153   7.186  -5.628  1.00  0.00           O  
ATOM   2301  N   VAL A 303       7.657   6.023  -3.313  1.00  0.00           N  
ATOM   2302  CA  VAL A 303       9.038   5.531  -3.465  1.00  0.00           C  
ATOM   2303  C   VAL A 303       9.648   5.806  -4.844  1.00  0.00           C  
ATOM   2304  O   VAL A 303      10.637   5.167  -5.211  1.00  0.00           O  
ATOM   2305  CB  VAL A 303       9.139   4.042  -3.092  1.00  0.00           C  
ATOM   2306  CG1 VAL A 303       8.685   3.765  -1.667  1.00  0.00           C  
ATOM   2307  CG2 VAL A 303       8.317   3.170  -4.033  1.00  0.00           C  
ATOM   2308  N   ALA A 304       9.074   6.705  -5.640  1.00  0.00           N  
ATOM   2309  CA  ALA A 304       9.591   7.089  -6.948  1.00  0.00           C  
ATOM   2310  C   ALA A 304      11.085   7.476  -6.862  1.00  0.00           C  
ATOM   2311  O   ALA A 304      11.453   8.347  -6.075  1.00  0.00           O  
ATOM   2312  CB  ALA A 304       8.759   8.248  -7.509  1.00  0.00           C  
ATOM   2313  N   HIS A 305      11.924   6.820  -7.673  1.00  0.00           N  
ATOM   2314  CA  HIS A 305      13.382   6.937  -7.604  1.00  0.00           C  
ATOM   2315  C   HIS A 305      14.069   6.956  -8.975  1.00  0.00           C  
ATOM   2316  O   HIS A 305      15.274   6.705  -9.076  1.00  0.00           O  
ATOM   2317  CB  HIS A 305      13.923   5.799  -6.719  1.00  0.00           C  
ATOM   2318  CG  HIS A 305      13.533   4.428  -7.205  1.00  0.00           C  
ATOM   2319  ND1 HIS A 305      12.423   3.728  -6.804  1.00  0.00           N  
ATOM   2320  CD2 HIS A 305      14.161   3.662  -8.146  1.00  0.00           C  
ATOM   2321  CE1 HIS A 305      12.384   2.574  -7.481  1.00  0.00           C  
ATOM   2322  NE2 HIS A 305      13.420   2.494  -8.308  1.00  0.00           N  
ATOM   2323  N   ASN A 306      13.324   7.211 -10.050  1.00  0.00           N  
ATOM   2324  CA  ASN A 306      13.826   7.366 -11.416  1.00  0.00           C  
ATOM   2325  C   ASN A 306      12.884   8.297 -12.204  1.00  0.00           C  
ATOM   2326  O   ASN A 306      11.748   8.519 -11.771  1.00  0.00           O  
ATOM   2327  CB  ASN A 306      14.005   5.977 -12.060  1.00  0.00           C  
ATOM   2328  CG  ASN A 306      12.736   5.155 -12.123  1.00  0.00           C  
ATOM   2329  OD1 ASN A 306      11.693   5.579 -12.589  1.00  0.00           O  
ATOM   2330  ND2 ASN A 306      12.801   3.929 -11.655  1.00  0.00           N  
ATOM   2331  N   PRO A 307      13.314   8.824 -13.367  1.00  0.00           N  
ATOM   2332  CA  PRO A 307      12.512   9.771 -14.143  1.00  0.00           C  
ATOM   2333  C   PRO A 307      11.135   9.247 -14.539  1.00  0.00           C  
ATOM   2334  O   PRO A 307      10.149   9.965 -14.415  1.00  0.00           O  
ATOM   2335  CB  PRO A 307      13.365  10.115 -15.372  1.00  0.00           C  
ATOM   2336  CG  PRO A 307      14.788   9.908 -14.875  1.00  0.00           C  
ATOM   2337  CD  PRO A 307      14.654   8.718 -13.921  1.00  0.00           C  
ATOM   2338  N   HIS A 308      11.027   7.972 -14.925  1.00  0.00           N  
ATOM   2339  CA  HIS A 308       9.745   7.371 -15.314  1.00  0.00           C  
ATOM   2340  C   HIS A 308       8.737   7.324 -14.142  1.00  0.00           C  
ATOM   2341  O   HIS A 308       7.558   7.634 -14.310  1.00  0.00           O  
ATOM   2342  CB  HIS A 308      10.028   5.966 -15.869  1.00  0.00           C  
ATOM   2343  CG  HIS A 308       8.802   5.198 -16.228  1.00  0.00           C  
ATOM   2344  ND1 HIS A 308       8.037   4.439 -15.374  1.00  0.00           N  
ATOM   2345  CD2 HIS A 308       8.227   5.086 -17.474  1.00  0.00           C  
ATOM   2346  CE1 HIS A 308       7.031   3.891 -16.084  1.00  0.00           C  
ATOM   2347  NE2 HIS A 308       7.123   4.259 -17.358  1.00  0.00           N  
ATOM   2348  N   ALA A 309       9.192   6.973 -12.939  1.00  0.00           N  
ATOM   2349  CA  ALA A 309       8.344   7.004 -11.757  1.00  0.00           C  
ATOM   2350  C   ALA A 309       8.005   8.453 -11.332  1.00  0.00           C  
ATOM   2351  O   ALA A 309       6.879   8.733 -10.929  1.00  0.00           O  
ATOM   2352  CB  ALA A 309       9.029   6.223 -10.631  1.00  0.00           C  
ATOM   2353  N   ALA A 310       8.960   9.375 -11.477  1.00  0.00           N  
ATOM   2354  CA  ALA A 310       8.767  10.783 -11.171  1.00  0.00           C  
ATOM   2355  C   ALA A 310       7.789  11.479 -12.134  1.00  0.00           C  
ATOM   2356  O   ALA A 310       6.999  12.316 -11.696  1.00  0.00           O  
ATOM   2357  CB  ALA A 310      10.135  11.474 -11.179  1.00  0.00           C  
ATOM   2358  N   GLU A 311       7.775  11.095 -13.411  1.00  0.00           N  
ATOM   2359  CA  GLU A 311       6.777  11.546 -14.386  1.00  0.00           C  
ATOM   2360  C   GLU A 311       5.365  11.136 -13.952  1.00  0.00           C  
ATOM   2361  O   GLU A 311       4.463  11.980 -13.872  1.00  0.00           O  
ATOM   2362  CB  GLU A 311       7.116  10.970 -15.768  1.00  0.00           C  
ATOM   2363  CG  GLU A 311       6.078  11.370 -16.821  1.00  0.00           C  
ATOM   2364  CD  GLU A 311       6.452  10.921 -18.241  1.00  0.00           C  
ATOM   2365  OE1 GLU A 311       5.908  11.533 -19.183  1.00  0.00           O  
ATOM   2366  OE2 GLU A 311       7.271   9.997 -18.381  1.00  0.00           O  
ATOM   2367  N   TYR A 312       5.182   9.871 -13.589  1.00  0.00           N  
ATOM   2368  CA  TYR A 312       3.899   9.385 -13.088  1.00  0.00           C  
ATOM   2369  C   TYR A 312       3.471  10.115 -11.802  1.00  0.00           C  
ATOM   2370  O   TYR A 312       2.343  10.589 -11.712  1.00  0.00           O  
ATOM   2371  CB  TYR A 312       3.963   7.869 -12.860  1.00  0.00           C  
ATOM   2372  CG  TYR A 312       2.688   7.338 -12.233  1.00  0.00           C  
ATOM   2373  CD1 TYR A 312       2.612   7.145 -10.841  1.00  0.00           C  
ATOM   2374  CD2 TYR A 312       1.545   7.158 -13.028  1.00  0.00           C  
ATOM   2375  CE1 TYR A 312       1.398   6.786 -10.244  1.00  0.00           C  
ATOM   2376  CE2 TYR A 312       0.321   6.803 -12.437  1.00  0.00           C  
ATOM   2377  CZ  TYR A 312       0.247   6.629 -11.043  1.00  0.00           C  
ATOM   2378  OH  TYR A 312      -0.951   6.323 -10.456  1.00  0.00           O  
ATOM   2379  N   LEU A 313       4.389  10.256 -10.844  1.00  0.00           N  
ATOM   2380  CA  LEU A 313       4.135  10.980  -9.599  1.00  0.00           C  
ATOM   2381  C   LEU A 313       3.745  12.434  -9.871  1.00  0.00           C  
ATOM   2382  O   LEU A 313       2.760  12.923  -9.319  1.00  0.00           O  
ATOM   2383  CB  LEU A 313       5.378  10.864  -8.699  1.00  0.00           C  
ATOM   2384  CG  LEU A 313       5.289  11.644  -7.381  1.00  0.00           C  
ATOM   2385  CD1 LEU A 313       4.081  11.254  -6.529  1.00  0.00           C  
ATOM   2386  CD2 LEU A 313       6.555  11.388  -6.559  1.00  0.00           C  
ATOM   2387  N   THR A 314       4.441  13.098 -10.776  1.00  0.00           N  
ATOM   2388  CA  THR A 314       4.141  14.465 -11.212  1.00  0.00           C  
ATOM   2389  C   THR A 314       2.731  14.579 -11.796  1.00  0.00           C  
ATOM   2390  O   THR A 314       1.993  15.500 -11.454  1.00  0.00           O  
ATOM   2391  CB  THR A 314       5.182  14.931 -12.247  1.00  0.00           C  
ATOM   2392  OG1 THR A 314       6.447  14.988 -11.650  1.00  0.00           O  
ATOM   2393  CG2 THR A 314       4.897  16.326 -12.791  1.00  0.00           C  
ATOM   2394  N   GLY A 315       2.327  13.623 -12.636  1.00  0.00           N  
ATOM   2395  CA  GLY A 315       0.973  13.555 -13.176  1.00  0.00           C  
ATOM   2396  C   GLY A 315      -0.089  13.404 -12.084  1.00  0.00           C  
ATOM   2397  O   GLY A 315      -1.067  14.151 -12.056  1.00  0.00           O  
ATOM   2398  N   ARG A 316       0.134  12.504 -11.128  1.00  0.00           N  
ATOM   2399  CA  ARG A 316      -0.758  12.307  -9.976  1.00  0.00           C  
ATOM   2400  C   ARG A 316      -0.852  13.549  -9.092  1.00  0.00           C  
ATOM   2401  O   ARG A 316      -1.955  13.919  -8.707  1.00  0.00           O  
ATOM   2402  CB  ARG A 316      -0.277  11.105  -9.139  1.00  0.00           C  
ATOM   2403  CG  ARG A 316      -0.530   9.746  -9.809  1.00  0.00           C  
ATOM   2404  CD  ARG A 316      -2.014   9.343  -9.799  1.00  0.00           C  
ATOM   2405  NE  ARG A 316      -2.508   9.103  -8.423  1.00  0.00           N  
ATOM   2406  CZ  ARG A 316      -3.398   8.204  -8.032  1.00  0.00           C  
ATOM   2407  NH1 ARG A 316      -3.974   7.402  -8.877  1.00  0.00           N  
ATOM   2408  NH2 ARG A 316      -3.714   8.083  -6.778  1.00  0.00           N  
ATOM   2409  N   MET A 317       0.265  14.208  -8.823  1.00  0.00           N  
ATOM   2410  CA  MET A 317       0.291  15.443  -8.040  1.00  0.00           C  
ATOM   2411  C   MET A 317      -0.474  16.576  -8.729  1.00  0.00           C  
ATOM   2412  O   MET A 317      -1.224  17.294  -8.071  1.00  0.00           O  
ATOM   2413  CB  MET A 317       1.748  15.863  -7.784  1.00  0.00           C  
ATOM   2414  CG  MET A 317       2.465  14.942  -6.794  1.00  0.00           C  
ATOM   2415  SD  MET A 317       1.768  14.875  -5.122  1.00  0.00           S  
ATOM   2416  CE  MET A 317       2.087  16.572  -4.568  1.00  0.00           C  
ATOM   2417  N   LYS A 318      -0.363  16.706 -10.056  1.00  0.00           N  
ATOM   2418  CA  LYS A 318      -1.112  17.703 -10.838  1.00  0.00           C  
ATOM   2419  C   LYS A 318      -2.617  17.456 -10.854  1.00  0.00           C  
ATOM   2420  O   LYS A 318      -3.375  18.415 -10.978  1.00  0.00           O  
ATOM   2421  CB  LYS A 318      -0.578  17.751 -12.279  1.00  0.00           C  
ATOM   2422  CG  LYS A 318       0.757  18.492 -12.360  1.00  0.00           C  
ATOM   2423  CD  LYS A 318       1.336  18.419 -13.782  1.00  0.00           C  
ATOM   2424  CE  LYS A 318       2.655  19.176 -13.796  1.00  0.00           C  
ATOM   2425  NZ  LYS A 318       3.410  18.979 -15.061  1.00  0.00           N  
ATOM   2426  N   ALA A 319      -3.046  16.202 -10.751  1.00  0.00           N  
ATOM   2427  CA  ALA A 319      -4.456  15.842 -10.686  1.00  0.00           C  
ATOM   2428  C   ALA A 319      -5.091  16.126  -9.310  1.00  0.00           C  
ATOM   2429  O   ALA A 319      -6.310  16.211  -9.204  1.00  0.00           O  
ATOM   2430  CB  ALA A 319      -4.594  14.366 -11.077  1.00  0.00           C  
ATOM   2431  N   LEU A 320      -4.292  16.282  -8.256  1.00  0.00           N  
ATOM   2432  CA  LEU A 320      -4.804  16.662  -6.948  1.00  0.00           C  
ATOM   2433  C   LEU A 320      -5.232  18.140  -6.937  1.00  0.00           C  
ATOM   2434  O   LEU A 320      -4.566  18.986  -7.533  1.00  0.00           O  
ATOM   2435  CB  LEU A 320      -3.768  16.396  -5.844  1.00  0.00           C  
ATOM   2436  CG  LEU A 320      -3.476  14.912  -5.579  1.00  0.00           C  
ATOM   2437  CD1 LEU A 320      -2.381  14.812  -4.521  1.00  0.00           C  
ATOM   2438  CD2 LEU A 320      -4.704  14.147  -5.066  1.00  0.00           C  
ATOM   2439  N   PRO A 321      -6.290  18.488  -6.178  1.00  0.00           N  
ATOM   2440  CA  PRO A 321      -6.620  19.879  -5.914  1.00  0.00           C  
ATOM   2441  C   PRO A 321      -5.426  20.583  -5.256  1.00  0.00           C  
ATOM   2442  O   PRO A 321      -4.993  20.201  -4.168  1.00  0.00           O  
ATOM   2443  CB  PRO A 321      -7.852  19.849  -5.002  1.00  0.00           C  
ATOM   2444  CG  PRO A 321      -8.455  18.456  -5.236  1.00  0.00           C  
ATOM   2445  CD  PRO A 321      -7.234  17.596  -5.537  1.00  0.00           C  
ATOM   2446  N   LYS A 322      -4.900  21.632  -5.897  1.00  0.00           N  
ATOM   2447  CA  LYS A 322      -3.804  22.438  -5.353  1.00  0.00           C  
ATOM   2448  C   LYS A 322      -4.385  23.576  -4.510  1.00  0.00           C  
ATOM   2449  O   LYS A 322      -4.680  24.644  -5.032  1.00  0.00           O  
ATOM   2450  CB  LYS A 322      -2.844  22.906  -6.469  1.00  0.00           C  
ATOM   2451  CG  LYS A 322      -1.596  23.571  -5.844  1.00  0.00           C  
ATOM   2452  CD  LYS A 322      -0.442  23.882  -6.816  1.00  0.00           C  
ATOM   2453  CE  LYS A 322       0.706  24.441  -5.961  1.00  0.00           C  
ATOM   2454  NZ  LYS A 322       2.031  24.579  -6.626  1.00  0.00           N  
ATOM   2455  N   ASN A 323      -4.488  23.348  -3.210  1.00  0.00           N  
ATOM   2456  CA  ASN A 323      -4.992  24.326  -2.250  1.00  0.00           C  
ATOM   2457  C   ASN A 323      -3.879  25.077  -1.501  1.00  0.00           C  
ATOM   2458  O   ASN A 323      -4.150  26.055  -0.805  1.00  0.00           O  
ATOM   2459  CB  ASN A 323      -5.936  23.604  -1.276  1.00  0.00           C  
ATOM   2460  CG  ASN A 323      -7.189  23.048  -1.945  1.00  0.00           C  
ATOM   2461  OD1 ASN A 323      -7.588  23.449  -3.017  1.00  0.00           O  
ATOM   2462  ND2 ASN A 323      -7.847  22.112  -1.309  1.00  0.00           N  
ATOM   2463  N   GLY A 324      -2.628  24.623  -1.630  1.00  0.00           N  
ATOM   2464  CA  GLY A 324      -1.469  25.182  -0.949  1.00  0.00           C  
ATOM   2465  C   GLY A 324      -0.165  24.815  -1.652  1.00  0.00           C  
ATOM   2466  O   GLY A 324      -0.155  24.495  -2.845  1.00  0.00           O  
ATOM   2467  N   ARG A 325       0.947  24.867  -0.905  1.00  0.00           N  
ATOM   2468  CA  ARG A 325       2.282  24.504  -1.390  1.00  0.00           C  
ATOM   2469  C   ARG A 325       2.481  22.989  -1.350  1.00  0.00           C  
ATOM   2470  O   ARG A 325       1.850  22.288  -0.557  1.00  0.00           O  
ATOM   2471  CB  ARG A 325       3.358  25.201  -0.548  1.00  0.00           C  
ATOM   2472  CG  ARG A 325       3.240  26.736  -0.576  1.00  0.00           C  
ATOM   2473  CD  ARG A 325       4.233  27.372   0.398  1.00  0.00           C  
ATOM   2474  NE  ARG A 325       3.909  27.017   1.789  1.00  0.00           N  
ATOM   2475  CZ  ARG A 325       4.756  26.850   2.784  1.00  0.00           C  
ATOM   2476  NH1 ARG A 325       6.024  27.142   2.684  1.00  0.00           N  
ATOM   2477  NH2 ARG A 325       4.332  26.362   3.912  1.00  0.00           N  
ATOM   2478  N   VAL A 326       3.408  22.509  -2.156  1.00  0.00           N  
ATOM   2479  CA  VAL A 326       3.927  21.140  -2.066  1.00  0.00           C  
ATOM   2480  C   VAL A 326       5.341  21.197  -1.499  1.00  0.00           C  
ATOM   2481  O   VAL A 326       6.247  21.741  -2.125  1.00  0.00           O  
ATOM   2482  CB  VAL A 326       3.883  20.417  -3.422  1.00  0.00           C  
ATOM   2483  CG1 VAL A 326       4.448  19.003  -3.303  1.00  0.00           C  
ATOM   2484  CG2 VAL A 326       2.444  20.318  -3.938  1.00  0.00           C  
ATOM   2485  N   LEU A 327       5.538  20.642  -0.308  1.00  0.00           N  
ATOM   2486  CA  LEU A 327       6.812  20.533   0.386  1.00  0.00           C  
ATOM   2487  C   LEU A 327       7.331  19.108   0.184  1.00  0.00           C  
ATOM   2488  O   LEU A 327       6.683  18.162   0.611  1.00  0.00           O  
ATOM   2489  CB  LEU A 327       6.629  20.856   1.884  1.00  0.00           C  
ATOM   2490  CG  LEU A 327       6.359  22.340   2.232  1.00  0.00           C  
ATOM   2491  CD1 LEU A 327       4.975  22.836   1.813  1.00  0.00           C  
ATOM   2492  CD2 LEU A 327       6.448  22.529   3.747  1.00  0.00           C  
ATOM   2493  N   ALA A 328       8.495  18.928  -0.456  1.00  0.00           N  
ATOM   2494  CA  ALA A 328       9.057  17.605  -0.710  1.00  0.00           C  
ATOM   2495  C   ALA A 328      10.193  17.269   0.263  1.00  0.00           C  
ATOM   2496  O   ALA A 328      11.232  17.921   0.264  1.00  0.00           O  
ATOM   2497  CB  ALA A 328       9.499  17.496  -2.170  1.00  0.00           C  
ATOM   2498  N   VAL A 329      10.019  16.204   1.036  1.00  0.00           N  
ATOM   2499  CA  VAL A 329      11.088  15.530   1.782  1.00  0.00           C  
ATOM   2500  C   VAL A 329      11.702  14.500   0.857  1.00  0.00           C  
ATOM   2501  O   VAL A 329      11.026  13.551   0.441  1.00  0.00           O  
ATOM   2502  CB  VAL A 329      10.561  14.875   3.062  1.00  0.00           C  
ATOM   2503  CG1 VAL A 329      11.677  14.167   3.825  1.00  0.00           C  
ATOM   2504  CG2 VAL A 329       9.926  15.911   3.999  1.00  0.00           C  
ATOM   2505  N   ILE A 330      12.969  14.659   0.507  1.00  0.00           N  
ATOM   2506  CA  ILE A 330      13.625  13.822  -0.488  1.00  0.00           C  
ATOM   2507  C   ILE A 330      15.013  13.358  -0.046  1.00  0.00           C  
ATOM   2508  O   ILE A 330      15.818  14.118   0.470  1.00  0.00           O  
ATOM   2509  CB  ILE A 330      13.607  14.503  -1.873  1.00  0.00           C  
ATOM   2510  CG1 ILE A 330      14.024  13.510  -2.968  1.00  0.00           C  
ATOM   2511  CG2 ILE A 330      14.471  15.786  -1.902  1.00  0.00           C  
ATOM   2512  CD1 ILE A 330      13.608  13.944  -4.372  1.00  0.00           C  
ATOM   2513  N   GLY A 331      15.292  12.076  -0.288  1.00  0.00           N  
ATOM   2514  CA  GLY A 331      16.603  11.464  -0.265  1.00  0.00           C  
ATOM   2515  C   GLY A 331      16.684  10.452  -1.404  1.00  0.00           C  
ATOM   2516  O   GLY A 331      15.703   9.766  -1.699  1.00  0.00           O  
ATOM   2517  N   MET A 332      17.843  10.362  -2.073  1.00  0.00           N  
ATOM   2518  CA  MET A 332      18.038   9.464  -3.209  1.00  0.00           C  
ATOM   2519  C   MET A 332      19.341   8.666  -3.083  1.00  0.00           C  
ATOM   2520  O   MET A 332      20.271   9.057  -2.372  1.00  0.00           O  
ATOM   2521  CB  MET A 332      17.988  10.233  -4.541  1.00  0.00           C  
ATOM   2522  CG  MET A 332      16.595  10.817  -4.826  1.00  0.00           C  
ATOM   2523  SD  MET A 332      16.366  11.489  -6.495  1.00  0.00           S  
ATOM   2524  CE  MET A 332      16.425   9.971  -7.477  1.00  0.00           C  
ATOM   2525  N   LEU A 333      19.417   7.549  -3.802  1.00  0.00           N  
ATOM   2526  CA  LEU A 333      20.671   6.823  -3.993  1.00  0.00           C  
ATOM   2527  C   LEU A 333      21.439   7.446  -5.163  1.00  0.00           C  
ATOM   2528  O   LEU A 333      20.833   7.815  -6.165  1.00  0.00           O  
ATOM   2529  CB  LEU A 333      20.380   5.330  -4.223  1.00  0.00           C  
ATOM   2530  CG  LEU A 333      19.637   4.635  -3.068  1.00  0.00           C  
ATOM   2531  CD1 LEU A 333      19.375   3.169  -3.437  1.00  0.00           C  
ATOM   2532  CD2 LEU A 333      20.445   4.646  -1.759  1.00  0.00           C  
ATOM   2533  N   HIS A 334      22.782   7.538  -5.053  1.00  0.00           N  
ATOM   2534  CA  HIS A 334      23.629   8.204  -6.058  1.00  0.00           C  
ATOM   2535  C   HIS A 334      23.705   7.459  -7.398  1.00  0.00           C  
ATOM   2536  O   HIS A 334      24.066   8.050  -8.406  1.00  0.00           O  
ATOM   2537  CB  HIS A 334      25.031   8.425  -5.476  1.00  0.00           C  
ATOM   2538  CG  HIS A 334      25.853   7.172  -5.386  1.00  0.00           C  
ATOM   2539  ND1 HIS A 334      26.298   6.405  -6.443  1.00  0.00           N  
ATOM   2540  CD2 HIS A 334      26.309   6.565  -4.240  1.00  0.00           C  
ATOM   2541  CE1 HIS A 334      26.985   5.364  -5.950  1.00  0.00           C  
ATOM   2542  NE2 HIS A 334      27.023   5.425  -4.620  1.00  0.00           N  
ATOM   2543  N   ASP A 335      23.373   6.165  -7.412  1.00  0.00           N  
ATOM   2544  CA  ASP A 335      23.353   5.330  -8.617  1.00  0.00           C  
ATOM   2545  C   ASP A 335      22.034   5.447  -9.410  1.00  0.00           C  
ATOM   2546  O   ASP A 335      21.853   4.771 -10.420  1.00  0.00           O  
ATOM   2547  CB  ASP A 335      23.682   3.875  -8.236  1.00  0.00           C  
ATOM   2548  CG  ASP A 335      22.656   3.183  -7.332  1.00  0.00           C  
ATOM   2549  OD1 ASP A 335      21.853   3.852  -6.632  1.00  0.00           O  
ATOM   2550  OD2 ASP A 335      22.682   1.939  -7.243  1.00  0.00           O  
ATOM   2551  N   LYS A 336      21.131   6.329  -8.973  1.00  0.00           N  
ATOM   2552  CA  LYS A 336      19.909   6.685  -9.687  1.00  0.00           C  
ATOM   2553  C   LYS A 336      20.118   7.958 -10.519  1.00  0.00           C  
ATOM   2554  O   LYS A 336      20.985   8.766 -10.217  1.00  0.00           O  
ATOM   2555  CB  LYS A 336      18.745   6.855  -8.693  1.00  0.00           C  
ATOM   2556  CG  LYS A 336      18.475   5.601  -7.832  1.00  0.00           C  
ATOM   2557  CD  LYS A 336      18.201   4.373  -8.693  1.00  0.00           C  
ATOM   2558  CE  LYS A 336      17.760   3.185  -7.847  1.00  0.00           C  
ATOM   2559  NZ  LYS A 336      17.336   2.075  -8.725  1.00  0.00           N  
ATOM   2560  N   ASP A 337      19.278   8.153 -11.528  1.00  0.00           N  
ATOM   2561  CA  ASP A 337      19.224   9.411 -12.274  1.00  0.00           C  
ATOM   2562  C   ASP A 337      18.558  10.510 -11.423  1.00  0.00           C  
ATOM   2563  O   ASP A 337      17.358  10.792 -11.528  1.00  0.00           O  
ATOM   2564  CB  ASP A 337      18.547   9.199 -13.636  1.00  0.00           C  
ATOM   2565  CG  ASP A 337      18.529  10.471 -14.501  1.00  0.00           C  
ATOM   2566  OD1 ASP A 337      19.034  11.525 -14.050  1.00  0.00           O  
ATOM   2567  OD2 ASP A 337      17.959  10.395 -15.608  1.00  0.00           O  
ATOM   2568  N   ILE A 338      19.357  11.105 -10.540  1.00  0.00           N  
ATOM   2569  CA  ILE A 338      18.923  12.183  -9.658  1.00  0.00           C  
ATOM   2570  C   ILE A 338      18.459  13.385 -10.481  1.00  0.00           C  
ATOM   2571  O   ILE A 338      17.365  13.900 -10.247  1.00  0.00           O  
ATOM   2572  CB  ILE A 338      20.057  12.561  -8.671  1.00  0.00           C  
ATOM   2573  CG1 ILE A 338      20.363  11.377  -7.727  1.00  0.00           C  
ATOM   2574  CG2 ILE A 338      19.689  13.814  -7.871  1.00  0.00           C  
ATOM   2575  CD1 ILE A 338      21.579  11.582  -6.817  1.00  0.00           C  
ATOM   2576  N   ALA A 339      19.239  13.802 -11.479  1.00  0.00           N  
ATOM   2577  CA  ALA A 339      18.944  14.981 -12.279  1.00  0.00           C  
ATOM   2578  C   ALA A 339      17.612  14.842 -13.029  1.00  0.00           C  
ATOM   2579  O   ALA A 339      16.748  15.715 -12.923  1.00  0.00           O  
ATOM   2580  CB  ALA A 339      20.115  15.221 -13.250  1.00  0.00           C  
ATOM   2581  N   GLY A 340      17.402  13.724 -13.731  1.00  0.00           N  
ATOM   2582  CA  GLY A 340      16.174  13.449 -14.463  1.00  0.00           C  
ATOM   2583  C   GLY A 340      14.956  13.289 -13.549  1.00  0.00           C  
ATOM   2584  O   GLY A 340      13.879  13.795 -13.852  1.00  0.00           O  
ATOM   2585  N   THR A 341      15.136  12.661 -12.386  1.00  0.00           N  
ATOM   2586  CA  THR A 341      14.058  12.499 -11.396  1.00  0.00           C  
ATOM   2587  C   THR A 341      13.618  13.852 -10.839  1.00  0.00           C  
ATOM   2588  O   THR A 341      12.428  14.176 -10.852  1.00  0.00           O  
ATOM   2589  CB  THR A 341      14.501  11.569 -10.251  1.00  0.00           C  
ATOM   2590  OG1 THR A 341      14.867  10.311 -10.773  1.00  0.00           O  
ATOM   2591  CG2 THR A 341      13.399  11.316  -9.234  1.00  0.00           C  
ATOM   2592  N   LEU A 342      14.571  14.679 -10.409  1.00  0.00           N  
ATOM   2593  CA  LEU A 342      14.279  16.001  -9.866  1.00  0.00           C  
ATOM   2594  C   LEU A 342      13.713  16.960 -10.914  1.00  0.00           C  
ATOM   2595  O   LEU A 342      12.867  17.785 -10.581  1.00  0.00           O  
ATOM   2596  CB  LEU A 342      15.547  16.582  -9.219  1.00  0.00           C  
ATOM   2597  CG  LEU A 342      16.038  15.826  -7.968  1.00  0.00           C  
ATOM   2598  CD1 LEU A 342      17.310  16.492  -7.450  1.00  0.00           C  
ATOM   2599  CD2 LEU A 342      15.011  15.841  -6.842  1.00  0.00           C  
ATOM   2600  N   ALA A 343      14.115  16.835 -12.179  1.00  0.00           N  
ATOM   2601  CA  ALA A 343      13.599  17.667 -13.266  1.00  0.00           C  
ATOM   2602  C   ALA A 343      12.076  17.529 -13.439  1.00  0.00           C  
ATOM   2603  O   ALA A 343      11.387  18.530 -13.634  1.00  0.00           O  
ATOM   2604  CB  ALA A 343      14.345  17.316 -14.559  1.00  0.00           C  
ATOM   2605  N   TRP A 344      11.537  16.312 -13.301  1.00  0.00           N  
ATOM   2606  CA  TRP A 344      10.090  16.100 -13.304  1.00  0.00           C  
ATOM   2607  C   TRP A 344       9.424  16.708 -12.063  1.00  0.00           C  
ATOM   2608  O   TRP A 344       8.512  17.525 -12.189  1.00  0.00           O  
ATOM   2609  CB  TRP A 344       9.792  14.596 -13.421  1.00  0.00           C  
ATOM   2610  CG  TRP A 344       9.812  14.109 -14.834  1.00  0.00           C  
ATOM   2611  CD1 TRP A 344      10.745  13.328 -15.414  1.00  0.00           C  
ATOM   2612  CD2 TRP A 344       8.811  14.387 -15.867  1.00  0.00           C  
ATOM   2613  NE1 TRP A 344      10.409  13.096 -16.734  1.00  0.00           N  
ATOM   2614  CE2 TRP A 344       9.226  13.732 -17.059  1.00  0.00           C  
ATOM   2615  CE3 TRP A 344       7.612  15.129 -15.898  1.00  0.00           C  
ATOM   2616  CZ2 TRP A 344       8.477  13.817 -18.247  1.00  0.00           C  
ATOM   2617  CZ3 TRP A 344       6.866  15.208 -17.089  1.00  0.00           C  
ATOM   2618  CH2 TRP A 344       7.299  14.558 -18.249  1.00  0.00           C  
ATOM   2619  N   LEU A 345       9.913  16.377 -10.889  1.00  0.00           N  
ATOM   2620  CA  LEU A 345       9.297  16.780  -9.619  1.00  0.00           C  
ATOM   2621  C   LEU A 345       9.307  18.304  -9.391  1.00  0.00           C  
ATOM   2622  O   LEU A 345       8.363  18.827  -8.804  1.00  0.00           O  
ATOM   2623  CB  LEU A 345       9.993  16.048  -8.463  1.00  0.00           C  
ATOM   2624  CG  LEU A 345       9.818  14.523  -8.469  1.00  0.00           C  
ATOM   2625  CD1 LEU A 345      10.619  13.912  -7.316  1.00  0.00           C  
ATOM   2626  CD2 LEU A 345       8.352  14.105  -8.303  1.00  0.00           C  
ATOM   2627  N   LYS A 346      10.290  19.042  -9.938  1.00  0.00           N  
ATOM   2628  CA  LYS A 346      10.342  20.512  -9.910  1.00  0.00           C  
ATOM   2629  C   LYS A 346       9.068  21.197 -10.416  1.00  0.00           C  
ATOM   2630  O   LYS A 346       8.792  22.315 -10.014  1.00  0.00           O  
ATOM   2631  CB  LYS A 346      11.500  21.005 -10.783  1.00  0.00           C  
ATOM   2632  CG  LYS A 346      12.811  21.054 -10.005  1.00  0.00           C  
ATOM   2633  CD  LYS A 346      13.924  21.485 -10.962  1.00  0.00           C  
ATOM   2634  CE  LYS A 346      15.194  21.691 -10.165  1.00  0.00           C  
ATOM   2635  NZ  LYS A 346      16.283  22.203 -11.002  1.00  0.00           N  
ATOM   2636  N   SER A 347       8.322  20.559 -11.301  1.00  0.00           N  
ATOM   2637  CA  SER A 347       7.100  21.146 -11.852  1.00  0.00           C  
ATOM   2638  C   SER A 347       5.902  21.129 -10.888  1.00  0.00           C  
ATOM   2639  O   SER A 347       4.891  21.767 -11.180  1.00  0.00           O  
ATOM   2640  CB  SER A 347       6.748  20.464 -13.176  1.00  0.00           C  
ATOM   2641  OG  SER A 347       6.245  19.162 -12.997  1.00  0.00           O  
ATOM   2642  N   VAL A 348       6.011  20.401  -9.768  1.00  0.00           N  
ATOM   2643  CA  VAL A 348       4.932  20.243  -8.780  1.00  0.00           C  
ATOM   2644  C   VAL A 348       5.358  20.569  -7.353  1.00  0.00           C  
ATOM   2645  O   VAL A 348       4.487  20.777  -6.515  1.00  0.00           O  
ATOM   2646  CB  VAL A 348       4.304  18.842  -8.832  1.00  0.00           C  
ATOM   2647  CG1 VAL A 348       3.571  18.625 -10.158  1.00  0.00           C  
ATOM   2648  CG2 VAL A 348       5.318  17.707  -8.634  1.00  0.00           C  
ATOM   2649  N   VAL A 349       6.661  20.623  -7.067  1.00  0.00           N  
ATOM   2650  CA  VAL A 349       7.207  20.938  -5.740  1.00  0.00           C  
ATOM   2651  C   VAL A 349       7.521  22.425  -5.641  1.00  0.00           C  
ATOM   2652  O   VAL A 349       8.204  22.973  -6.505  1.00  0.00           O  
ATOM   2653  CB  VAL A 349       8.438  20.073  -5.436  1.00  0.00           C  
ATOM   2654  CG1 VAL A 349       9.075  20.433  -4.092  1.00  0.00           C  
ATOM   2655  CG2 VAL A 349       8.065  18.585  -5.401  1.00  0.00           C  
ATOM   2656  N   ASP A 350       7.052  23.061  -4.574  1.00  0.00           N  
ATOM   2657  CA  ASP A 350       7.297  24.470  -4.287  1.00  0.00           C  
ATOM   2658  C   ASP A 350       8.527  24.662  -3.367  1.00  0.00           C  
ATOM   2659  O   ASP A 350       9.350  25.541  -3.618  1.00  0.00           O  
ATOM   2660  CB  ASP A 350       6.029  25.105  -3.676  1.00  0.00           C  
ATOM   2661  CG  ASP A 350       4.769  25.005  -4.570  1.00  0.00           C  
ATOM   2662  OD1 ASP A 350       4.649  25.714  -5.595  1.00  0.00           O  
ATOM   2663  OD2 ASP A 350       3.835  24.254  -4.221  1.00  0.00           O  
ATOM   2664  N   ASP A 351       8.690  23.815  -2.341  1.00  0.00           N  
ATOM   2665  CA  ASP A 351       9.784  23.871  -1.368  1.00  0.00           C  
ATOM   2666  C   ASP A 351      10.437  22.489  -1.178  1.00  0.00           C  
ATOM   2667  O   ASP A 351       9.751  21.469  -1.022  1.00  0.00           O  
ATOM   2668  CB  ASP A 351       9.272  24.402  -0.019  1.00  0.00           C  
ATOM   2669  CG  ASP A 351       8.937  25.892  -0.009  1.00  0.00           C  
ATOM   2670  OD1 ASP A 351       9.856  26.704  -0.273  1.00  0.00           O  
ATOM   2671  OD2 ASP A 351       7.796  26.243   0.372  1.00  0.00           O  
ATOM   2672  N   TRP A 352      11.784  22.438  -1.132  1.00  0.00           N  
ATOM   2673  CA  TRP A 352      12.564  21.210  -1.024  1.00  0.00           C  
ATOM   2674  C   TRP A 352      13.234  21.063   0.342  1.00  0.00           C  
ATOM   2675  O   TRP A 352      13.915  21.981   0.812  1.00  0.00           O  
ATOM   2676  CB  TRP A 352      13.603  21.174  -2.143  1.00  0.00           C  
ATOM   2677  CG  TRP A 352      13.028  21.063  -3.521  1.00  0.00           C  
ATOM   2678  CD1 TRP A 352      12.736  22.097  -4.338  1.00  0.00           C  
ATOM   2679  CD2 TRP A 352      12.661  19.850  -4.246  1.00  0.00           C  
ATOM   2680  NE1 TRP A 352      12.228  21.613  -5.534  1.00  0.00           N  
ATOM   2681  CE2 TRP A 352      12.176  20.239  -5.518  1.00  0.00           C  
ATOM   2682  CE3 TRP A 352      12.713  18.472  -3.944  1.00  0.00           C  
ATOM   2683  CZ2 TRP A 352      11.757  19.291  -6.476  1.00  0.00           C  
ATOM   2684  CZ3 TRP A 352      12.301  17.534  -4.890  1.00  0.00           C  
ATOM   2685  CH2 TRP A 352      11.823  17.933  -6.147  1.00  0.00           C  
ATOM   2686  N   TYR A 353      13.116  19.873   0.930  1.00  0.00           N  
ATOM   2687  CA  TYR A 353      13.724  19.459   2.186  1.00  0.00           C  
ATOM   2688  C   TYR A 353      14.619  18.248   1.904  1.00  0.00           C  
ATOM   2689  O   TYR A 353      14.174  17.104   1.934  1.00  0.00           O  
ATOM   2690  CB  TYR A 353      12.625  19.151   3.213  1.00  0.00           C  
ATOM   2691  CG  TYR A 353      11.753  20.333   3.584  1.00  0.00           C  
ATOM   2692  CD1 TYR A 353      11.939  21.011   4.804  1.00  0.00           C  
ATOM   2693  CD2 TYR A 353      10.762  20.786   2.685  1.00  0.00           C  
ATOM   2694  CE1 TYR A 353      11.162  22.130   5.124  1.00  0.00           C  
ATOM   2695  CE2 TYR A 353       9.985  21.918   2.990  1.00  0.00           C  
ATOM   2696  CZ  TYR A 353      10.194  22.596   4.204  1.00  0.00           C  
ATOM   2697  OH  TYR A 353       9.468  23.723   4.480  1.00  0.00           O  
ATOM   2698  N   CYS A 354      15.878  18.515   1.543  1.00  0.00           N  
ATOM   2699  CA  CYS A 354      16.822  17.503   1.102  1.00  0.00           C  
ATOM   2700  C   CYS A 354      17.536  16.868   2.296  1.00  0.00           C  
ATOM   2701  O   CYS A 354      18.027  17.570   3.180  1.00  0.00           O  
ATOM   2702  CB  CYS A 354      17.819  18.117   0.120  1.00  0.00           C  
ATOM   2703  SG  CYS A 354      16.949  18.759  -1.352  1.00  0.00           S  
ATOM   2704  N   ALA A 355      17.647  15.537   2.281  1.00  0.00           N  
ATOM   2705  CA  ALA A 355      18.346  14.761   3.293  1.00  0.00           C  
ATOM   2706  C   ALA A 355      19.306  13.751   2.657  1.00  0.00           C  
ATOM   2707  O   ALA A 355      19.026  13.258   1.557  1.00  0.00           O  
ATOM   2708  CB  ALA A 355      17.310  14.075   4.177  1.00  0.00           C  
ATOM   2709  N   PRO A 356      20.423  13.405   3.336  1.00  0.00           N  
ATOM   2710  CA  PRO A 356      21.276  12.309   2.909  1.00  0.00           C  
ATOM   2711  C   PRO A 356      20.569  10.966   3.116  1.00  0.00           C  
ATOM   2712  O   PRO A 356      19.712  10.814   3.999  1.00  0.00           O  
ATOM   2713  CB  PRO A 356      22.541  12.435   3.755  1.00  0.00           C  
ATOM   2714  CG  PRO A 356      22.021  13.018   5.066  1.00  0.00           C  
ATOM   2715  CD  PRO A 356      20.872  13.931   4.618  1.00  0.00           C  
ATOM   2716  N   LEU A 357      20.982   9.969   2.329  1.00  0.00           N  
ATOM   2717  CA  LEU A 357      20.711   8.571   2.641  1.00  0.00           C  
ATOM   2718  C   LEU A 357      21.984   7.897   3.145  1.00  0.00           C  
ATOM   2719  O   LEU A 357      23.092   8.204   2.716  1.00  0.00           O  
ATOM   2720  CB  LEU A 357      20.110   7.832   1.439  1.00  0.00           C  
ATOM   2721  CG  LEU A 357      18.673   8.249   1.088  1.00  0.00           C  
ATOM   2722  CD1 LEU A 357      18.183   7.394  -0.083  1.00  0.00           C  
ATOM   2723  CD2 LEU A 357      17.695   8.046   2.247  1.00  0.00           C  
ATOM   2724  N   GLU A 358      21.818   6.955   4.056  1.00  0.00           N  
ATOM   2725  CA  GLU A 358      22.911   6.237   4.687  1.00  0.00           C  
ATOM   2726  C   GLU A 358      23.562   5.212   3.745  1.00  0.00           C  
ATOM   2727  O   GLU A 358      23.007   4.768   2.739  1.00  0.00           O  
ATOM   2728  CB  GLU A 358      22.422   5.561   5.967  1.00  0.00           C  
ATOM   2729  CG  GLU A 358      21.904   6.573   7.006  1.00  0.00           C  
ATOM   2730  CD  GLU A 358      21.408   5.905   8.296  1.00  0.00           C  
ATOM   2731  OE1 GLU A 358      20.791   6.628   9.107  1.00  0.00           O  
ATOM   2732  OE2 GLU A 358      21.653   4.690   8.466  1.00  0.00           O  
ATOM   2733  N   GLY A 359      24.774   4.809   4.119  1.00  0.00           N  
ATOM   2734  CA  GLY A 359      25.523   3.782   3.413  1.00  0.00           C  
ATOM   2735  C   GLY A 359      26.244   4.278   2.157  1.00  0.00           C  
ATOM   2736  O   GLY A 359      26.142   5.434   1.757  1.00  0.00           O  
ATOM   2737  N   PRO A 360      26.988   3.373   1.489  1.00  0.00           N  
ATOM   2738  CA  PRO A 360      27.866   3.740   0.378  1.00  0.00           C  
ATOM   2739  C   PRO A 360      27.120   4.163  -0.888  1.00  0.00           C  
ATOM   2740  O   PRO A 360      27.730   4.726  -1.785  1.00  0.00           O  
ATOM   2741  CB  PRO A 360      28.732   2.497   0.140  1.00  0.00           C  
ATOM   2742  CG  PRO A 360      27.826   1.349   0.597  1.00  0.00           C  
ATOM   2743  CD  PRO A 360      27.084   1.961   1.789  1.00  0.00           C  
ATOM   2744  N   ARG A 361      25.823   3.883  -0.987  1.00  0.00           N  
ATOM   2745  CA  ARG A 361      24.970   4.220  -2.136  1.00  0.00           C  
ATOM   2746  C   ARG A 361      24.180   5.514  -1.938  1.00  0.00           C  
ATOM   2747  O   ARG A 361      23.553   5.971  -2.892  1.00  0.00           O  
ATOM   2748  CB  ARG A 361      24.016   3.059  -2.465  1.00  0.00           C  
ATOM   2749  CG  ARG A 361      24.748   1.788  -2.922  1.00  0.00           C  
ATOM   2750  CD  ARG A 361      23.746   0.656  -3.198  1.00  0.00           C  
ATOM   2751  NE  ARG A 361      22.852   0.949  -4.328  1.00  0.00           N  
ATOM   2752  CZ  ARG A 361      21.628   0.462  -4.542  1.00  0.00           C  
ATOM   2753  NH1 ARG A 361      21.075  -0.383  -3.727  1.00  0.00           N  
ATOM   2754  NH2 ARG A 361      20.949   0.828  -5.577  1.00  0.00           N  
ATOM   2755  N   GLY A 362      24.148   6.067  -0.745  1.00  0.00           N  
ATOM   2756  CA  GLY A 362      23.390   7.272  -0.453  1.00  0.00           C  
ATOM   2757  C   GLY A 362      24.002   8.510  -1.120  1.00  0.00           C  
ATOM   2758  O   GLY A 362      25.207   8.709  -1.058  1.00  0.00           O  
ATOM   2759  N   ALA A 363      23.170   9.339  -1.746  1.00  0.00           N  
ATOM   2760  CA  ALA A 363      23.546  10.694  -2.116  1.00  0.00           C  
ATOM   2761  C   ALA A 363      23.490  11.611  -0.885  1.00  0.00           C  
ATOM   2762  O   ALA A 363      22.700  11.374   0.034  1.00  0.00           O  
ATOM   2763  CB  ALA A 363      22.643  11.195  -3.239  1.00  0.00           C  
ATOM   2764  N   THR A 364      24.319  12.669  -0.875  1.00  0.00           N  
ATOM   2765  CA  THR A 364      24.242  13.702   0.157  1.00  0.00           C  
ATOM   2766  C   THR A 364      23.099  14.679  -0.135  1.00  0.00           C  
ATOM   2767  O   THR A 364      22.598  14.760  -1.261  1.00  0.00           O  
ATOM   2768  CB  THR A 364      25.566  14.458   0.354  1.00  0.00           C  
ATOM   2769  OG1 THR A 364      25.791  15.379  -0.679  1.00  0.00           O  
ATOM   2770  CG2 THR A 364      26.777  13.533   0.454  1.00  0.00           C  
ATOM   2771  N   ALA A 365      22.687  15.442   0.859  1.00  0.00           N  
ATOM   2772  CA  ALA A 365      21.688  16.488   0.668  1.00  0.00           C  
ATOM   2773  C   ALA A 365      22.173  17.566  -0.307  1.00  0.00           C  
ATOM   2774  O   ALA A 365      21.408  18.047  -1.136  1.00  0.00           O  
ATOM   2775  CB  ALA A 365      21.334  17.071   2.038  1.00  0.00           C  
ATOM   2776  N   GLU A 366      23.474  17.892  -0.276  1.00  0.00           N  
ATOM   2777  CA  GLU A 366      24.121  18.840  -1.175  1.00  0.00           C  
ATOM   2778  C   GLU A 366      24.074  18.363  -2.623  1.00  0.00           C  
ATOM   2779  O   GLU A 366      23.756  19.150  -3.505  1.00  0.00           O  
ATOM   2780  CB  GLU A 366      25.576  19.090  -0.751  1.00  0.00           C  
ATOM   2781  CG  GLU A 366      25.745  19.802   0.597  1.00  0.00           C  
ATOM   2782  CD  GLU A 366      25.289  18.972   1.800  1.00  0.00           C  
ATOM   2783  OE1 GLU A 366      24.773  19.581   2.764  1.00  0.00           O  
ATOM   2784  OE2 GLU A 366      25.395  17.725   1.732  1.00  0.00           O  
ATOM   2785  N   GLN A 367      24.295  17.065  -2.880  1.00  0.00           N  
ATOM   2786  CA  GLN A 367      24.187  16.494  -4.227  1.00  0.00           C  
ATOM   2787  C   GLN A 367      22.771  16.634  -4.803  1.00  0.00           C  
ATOM   2788  O   GLN A 367      22.613  16.843  -6.003  1.00  0.00           O  
ATOM   2789  CB  GLN A 367      24.581  15.017  -4.197  1.00  0.00           C  
ATOM   2790  CG  GLN A 367      26.100  14.825  -4.102  1.00  0.00           C  
ATOM   2791  CD  GLN A 367      26.490  13.355  -3.927  1.00  0.00           C  
ATOM   2792  OE1 GLN A 367      25.780  12.539  -3.373  1.00  0.00           O  
ATOM   2793  NE2 GLN A 367      27.644  12.964  -4.401  1.00  0.00           N  
ATOM   2794  N   LEU A 368      21.749  16.552  -3.970  1.00  0.00           N  
ATOM   2795  CA  LEU A 368      20.373  16.803  -4.410  1.00  0.00           C  
ATOM   2796  C   LEU A 368      20.157  18.294  -4.686  1.00  0.00           C  
ATOM   2797  O   LEU A 368      19.585  18.653  -5.712  1.00  0.00           O  
ATOM   2798  CB  LEU A 368      19.372  16.282  -3.362  1.00  0.00           C  
ATOM   2799  CG  LEU A 368      19.475  14.776  -3.046  1.00  0.00           C  
ATOM   2800  CD1 LEU A 368      18.456  14.406  -1.969  1.00  0.00           C  
ATOM   2801  CD2 LEU A 368      19.209  13.906  -4.273  1.00  0.00           C  
ATOM   2802  N   LEU A 369      20.642  19.165  -3.801  1.00  0.00           N  
ATOM   2803  CA  LEU A 369      20.510  20.616  -3.913  1.00  0.00           C  
ATOM   2804  C   LEU A 369      21.203  21.198  -5.147  1.00  0.00           C  
ATOM   2805  O   LEU A 369      20.676  22.150  -5.726  1.00  0.00           O  
ATOM   2806  CB  LEU A 369      21.053  21.278  -2.639  1.00  0.00           C  
ATOM   2807  CG  LEU A 369      20.067  21.247  -1.459  1.00  0.00           C  
ATOM   2808  CD1 LEU A 369      20.794  21.641  -0.182  1.00  0.00           C  
ATOM   2809  CD2 LEU A 369      18.918  22.235  -1.670  1.00  0.00           C  
ATOM   2810  N   GLU A 370      22.314  20.618  -5.623  1.00  0.00           N  
ATOM   2811  CA  GLU A 370      22.989  21.022  -6.860  1.00  0.00           C  
ATOM   2812  C   GLU A 370      22.056  21.001  -8.082  1.00  0.00           C  
ATOM   2813  O   GLU A 370      22.198  21.804  -9.005  1.00  0.00           O  
ATOM   2814  CB  GLU A 370      24.182  20.094  -7.132  1.00  0.00           C  
ATOM   2815  CG  GLU A 370      25.394  20.432  -6.269  1.00  0.00           C  
ATOM   2816  CD  GLU A 370      26.597  19.484  -6.513  1.00  0.00           C  
ATOM   2817  OE1 GLU A 370      27.617  19.680  -5.821  1.00  0.00           O  
ATOM   2818  OE2 GLU A 370      26.512  18.609  -7.402  1.00  0.00           O  
ATOM   2819  N   HIS A 371      21.068  20.112  -8.073  1.00  0.00           N  
ATOM   2820  CA  HIS A 371      20.070  20.024  -9.138  1.00  0.00           C  
ATOM   2821  C   HIS A 371      18.850  20.917  -8.903  1.00  0.00           C  
ATOM   2822  O   HIS A 371      17.997  21.024  -9.788  1.00  0.00           O  
ATOM   2823  CB  HIS A 371      19.664  18.561  -9.326  1.00  0.00           C  
ATOM   2824  CG  HIS A 371      20.827  17.693  -9.727  1.00  0.00           C  
ATOM   2825  ND1 HIS A 371      21.551  17.784 -10.897  1.00  0.00           N  
ATOM   2826  CD2 HIS A 371      21.389  16.693  -8.979  1.00  0.00           C  
ATOM   2827  CE1 HIS A 371      22.523  16.860 -10.852  1.00  0.00           C  
ATOM   2828  NE2 HIS A 371      22.447  16.173  -9.704  1.00  0.00           N  
ATOM   2829  N   LEU A 372      18.743  21.561  -7.742  1.00  0.00           N  
ATOM   2830  CA  LEU A 372      17.587  22.343  -7.327  1.00  0.00           C  
ATOM   2831  C   LEU A 372      17.918  23.837  -7.293  1.00  0.00           C  
ATOM   2832  O   LEU A 372      19.009  24.249  -6.926  1.00  0.00           O  
ATOM   2833  CB  LEU A 372      17.071  21.802  -5.979  1.00  0.00           C  
ATOM   2834  CG  LEU A 372      16.564  20.342  -6.048  1.00  0.00           C  
ATOM   2835  CD1 LEU A 372      16.248  19.838  -4.645  1.00  0.00           C  
ATOM   2836  CD2 LEU A 372      15.306  20.199  -6.905  1.00  0.00           C  
ATOM   2837  N   GLY A 373      16.966  24.667  -7.687  1.00  0.00           N  
ATOM   2838  CA  GLY A 373      17.138  26.126  -7.629  1.00  0.00           C  
ATOM   2839  C   GLY A 373      16.901  26.721  -6.239  1.00  0.00           C  
ATOM   2840  O   GLY A 373      17.340  27.826  -5.957  1.00  0.00           O  
ATOM   2841  N   ASN A 374      16.202  25.978  -5.392  1.00  0.00           N  
ATOM   2842  CA  ASN A 374      15.878  26.334  -4.019  1.00  0.00           C  
ATOM   2843  C   ASN A 374      15.771  25.056  -3.177  1.00  0.00           C  
ATOM   2844  O   ASN A 374      15.483  23.988  -3.705  1.00  0.00           O  
ATOM   2845  CB  ASN A 374      14.568  27.147  -3.986  1.00  0.00           C  
ATOM   2846  CG  ASN A 374      13.323  26.373  -4.450  1.00  0.00           C  
ATOM   2847  OD1 ASN A 374      13.377  25.493  -5.272  1.00  0.00           O  
ATOM   2848  ND2 ASN A 374      12.159  26.704  -3.941  1.00  0.00           N  
ATOM   2849  N   GLY A 375      15.973  25.178  -1.862  1.00  0.00           N  
ATOM   2850  CA  GLY A 375      15.846  24.050  -0.953  1.00  0.00           C  
ATOM   2851  C   GLY A 375      16.634  24.255   0.326  1.00  0.00           C  
ATOM   2852  O   GLY A 375      17.448  25.176   0.441  1.00  0.00           O  
ATOM   2853  N   LYS A 376      16.391  23.366   1.289  1.00  0.00           N  
ATOM   2854  CA  LYS A 376      17.104  23.289   2.559  1.00  0.00           C  
ATOM   2855  C   LYS A 376      17.811  21.943   2.655  1.00  0.00           C  
ATOM   2856  O   LYS A 376      17.236  20.923   2.268  1.00  0.00           O  
ATOM   2857  CB  LYS A 376      16.121  23.500   3.724  1.00  0.00           C  
ATOM   2858  CG  LYS A 376      15.420  24.878   3.723  1.00  0.00           C  
ATOM   2859  CD  LYS A 376      14.354  24.931   4.834  1.00  0.00           C  
ATOM   2860  CE  LYS A 376      13.536  26.217   4.809  1.00  0.00           C  
ATOM   2861  NZ  LYS A 376      12.370  26.135   5.743  1.00  0.00           N  
ATOM   2862  N   SER A 377      19.037  21.932   3.187  1.00  0.00           N  
ATOM   2863  CA  SER A 377      19.789  20.725   3.528  1.00  0.00           C  
ATOM   2864  C   SER A 377      19.556  20.367   5.003  1.00  0.00           C  
ATOM   2865  O   SER A 377      19.507  21.257   5.851  1.00  0.00           O  
ATOM   2866  CB  SER A 377      21.282  20.924   3.235  1.00  0.00           C  
ATOM   2867  OG  SER A 377      22.011  19.800   3.672  1.00  0.00           O  
ATOM   2868  N   PHE A 378      19.429  19.078   5.280  1.00  0.00           N  
ATOM   2869  CA  PHE A 378      19.288  18.512   6.619  1.00  0.00           C  
ATOM   2870  C   PHE A 378      20.272  17.352   6.804  1.00  0.00           C  
ATOM   2871  O   PHE A 378      20.687  16.729   5.833  1.00  0.00           O  
ATOM   2872  CB  PHE A 378      17.840  18.045   6.837  1.00  0.00           C  
ATOM   2873  CG  PHE A 378      16.833  19.160   6.762  1.00  0.00           C  
ATOM   2874  CD1 PHE A 378      16.513  19.905   7.910  1.00  0.00           C  
ATOM   2875  CD2 PHE A 378      16.230  19.494   5.537  1.00  0.00           C  
ATOM   2876  CE1 PHE A 378      15.618  20.979   7.828  1.00  0.00           C  
ATOM   2877  CE2 PHE A 378      15.335  20.569   5.451  1.00  0.00           C  
ATOM   2878  CZ  PHE A 378      15.027  21.316   6.598  1.00  0.00           C  
ATOM   2879  N   ASP A 379      20.605  17.022   8.058  1.00  0.00           N  
ATOM   2880  CA  ASP A 379      21.543  15.945   8.377  1.00  0.00           C  
ATOM   2881  C   ASP A 379      20.915  14.544   8.283  1.00  0.00           C  
ATOM   2882  O   ASP A 379      21.616  13.530   8.232  1.00  0.00           O  
ATOM   2883  CB  ASP A 379      22.111  16.145   9.789  1.00  0.00           C  
ATOM   2884  CG  ASP A 379      22.880  17.463   9.972  1.00  0.00           C  
ATOM   2885  OD1 ASP A 379      23.530  17.904   9.003  1.00  0.00           O  
ATOM   2886  OD2 ASP A 379      22.797  17.999  11.096  1.00  0.00           O  
ATOM   2887  N   SER A 380      19.587  14.461   8.290  1.00  0.00           N  
ATOM   2888  CA  SER A 380      18.861  13.197   8.195  1.00  0.00           C  
ATOM   2889  C   SER A 380      17.463  13.378   7.596  1.00  0.00           C  
ATOM   2890  O   SER A 380      16.871  14.457   7.665  1.00  0.00           O  
ATOM   2891  CB  SER A 380      18.760  12.534   9.575  1.00  0.00           C  
ATOM   2892  OG  SER A 380      17.930  13.285  10.443  1.00  0.00           O  
ATOM   2893  N   VAL A 381      16.885  12.269   7.087  1.00  0.00           N  
ATOM   2894  CA  VAL A 381      15.490  12.235   6.630  1.00  0.00           C  
ATOM   2895  C   VAL A 381      14.525  12.606   7.765  1.00  0.00           C  
ATOM   2896  O   VAL A 381      13.582  13.348   7.531  1.00  0.00           O  
ATOM   2897  CB  VAL A 381      15.133  10.858   6.044  1.00  0.00           C  
ATOM   2898  CG1 VAL A 381      13.658  10.766   5.643  1.00  0.00           C  
ATOM   2899  CG2 VAL A 381      15.969  10.558   4.791  1.00  0.00           C  
ATOM   2900  N   ALA A 382      14.794  12.155   8.984  1.00  0.00           N  
ATOM   2901  CA  ALA A 382      13.980  12.490  10.148  1.00  0.00           C  
ATOM   2902  C   ALA A 382      13.927  14.006  10.411  1.00  0.00           C  
ATOM   2903  O   ALA A 382      12.845  14.561  10.630  1.00  0.00           O  
ATOM   2904  CB  ALA A 382      14.526  11.733  11.366  1.00  0.00           C  
ATOM   2905  N   GLN A 383      15.072  14.693  10.327  1.00  0.00           N  
ATOM   2906  CA  GLN A 383      15.125  16.149  10.492  1.00  0.00           C  
ATOM   2907  C   GLN A 383      14.431  16.890   9.338  1.00  0.00           C  
ATOM   2908  O   GLN A 383      13.720  17.867   9.578  1.00  0.00           O  
ATOM   2909  CB  GLN A 383      16.577  16.614  10.594  1.00  0.00           C  
ATOM   2910  CG  GLN A 383      17.264  16.232  11.910  1.00  0.00           C  
ATOM   2911  CD  GLN A 383      18.716  16.740  11.930  1.00  0.00           C  
ATOM   2912  OE1 GLN A 383      19.155  17.426  11.028  1.00  0.00           O  
ATOM   2913  NE2 GLN A 383      19.503  16.441  12.929  1.00  0.00           N  
ATOM   2914  N   ALA A 384      14.614  16.421   8.102  1.00  0.00           N  
ATOM   2915  CA  ALA A 384      13.930  16.989   6.944  1.00  0.00           C  
ATOM   2916  C   ALA A 384      12.401  16.852   7.059  1.00  0.00           C  
ATOM   2917  O   ALA A 384      11.666  17.803   6.797  1.00  0.00           O  
ATOM   2918  CB  ALA A 384      14.468  16.316   5.678  1.00  0.00           C  
ATOM   2919  N   TRP A 385      11.940  15.681   7.509  1.00  0.00           N  
ATOM   2920  CA  TRP A 385      10.530  15.415   7.793  1.00  0.00           C  
ATOM   2921  C   TRP A 385       9.971  16.351   8.865  1.00  0.00           C  
ATOM   2922  O   TRP A 385       8.951  16.992   8.648  1.00  0.00           O  
ATOM   2923  CB  TRP A 385      10.377  13.949   8.222  1.00  0.00           C  
ATOM   2924  CG  TRP A 385       9.058  13.623   8.842  1.00  0.00           C  
ATOM   2925  CD1 TRP A 385       8.843  13.385  10.151  1.00  0.00           C  
ATOM   2926  CD2 TRP A 385       7.755  13.529   8.191  1.00  0.00           C  
ATOM   2927  NE1 TRP A 385       7.492  13.128  10.354  1.00  0.00           N  
ATOM   2928  CE2 TRP A 385       6.794  13.207   9.181  1.00  0.00           C  
ATOM   2929  CE3 TRP A 385       7.319  13.675   6.857  1.00  0.00           C  
ATOM   2930  CZ2 TRP A 385       5.426  13.021   8.862  1.00  0.00           C  
ATOM   2931  CZ3 TRP A 385       5.958  13.495   6.539  1.00  0.00           C  
ATOM   2932  CH2 TRP A 385       5.030  13.175   7.533  1.00  0.00           C  
ATOM   2933  N   ASP A 386      10.664  16.482   9.991  1.00  0.00           N  
ATOM   2934  CA  ASP A 386      10.213  17.344  11.082  1.00  0.00           C  
ATOM   2935  C   ASP A 386      10.140  18.820  10.671  1.00  0.00           C  
ATOM   2936  O   ASP A 386       9.163  19.502  10.993  1.00  0.00           O  
ATOM   2937  CB  ASP A 386      11.152  17.184  12.291  1.00  0.00           C  
ATOM   2938  CG  ASP A 386      10.886  15.908  13.076  1.00  0.00           C  
ATOM   2939  OD1 ASP A 386       9.762  15.361  12.995  1.00  0.00           O  
ATOM   2940  OD2 ASP A 386      11.754  15.477  13.871  1.00  0.00           O  
ATOM   2941  N   ALA A 387      11.118  19.280   9.909  1.00  0.00           N  
ATOM   2942  CA  ALA A 387      11.116  20.639   9.384  1.00  0.00           C  
ATOM   2943  C   ALA A 387       9.974  20.873   8.388  1.00  0.00           C  
ATOM   2944  O   ALA A 387       9.263  21.872   8.499  1.00  0.00           O  
ATOM   2945  CB  ALA A 387      12.485  20.917   8.768  1.00  0.00           C  
ATOM   2946  N   ALA A 388       9.751  19.938   7.456  1.00  0.00           N  
ATOM   2947  CA  ALA A 388       8.655  20.034   6.504  1.00  0.00           C  
ATOM   2948  C   ALA A 388       7.281  20.041   7.192  1.00  0.00           C  
ATOM   2949  O   ALA A 388       6.437  20.880   6.875  1.00  0.00           O  
ATOM   2950  CB  ALA A 388       8.767  18.890   5.492  1.00  0.00           C  
ATOM   2951  N   MET A 389       7.088  19.165   8.182  1.00  0.00           N  
ATOM   2952  CA  MET A 389       5.841  19.103   8.953  1.00  0.00           C  
ATOM   2953  C   MET A 389       5.627  20.335   9.840  1.00  0.00           C  
ATOM   2954  O   MET A 389       4.480  20.739  10.067  1.00  0.00           O  
ATOM   2955  CB  MET A 389       5.818  17.823   9.791  1.00  0.00           C  
ATOM   2956  CG  MET A 389       5.620  16.564   8.930  1.00  0.00           C  
ATOM   2957  SD  MET A 389       4.033  16.489   8.027  1.00  0.00           S  
ATOM   2958  CE  MET A 389       2.865  16.261   9.396  1.00  0.00           C  
ATOM   2959  N   ALA A 390       6.702  20.956  10.326  1.00  0.00           N  
ATOM   2960  CA  ALA A 390       6.627  22.202  11.080  1.00  0.00           C  
ATOM   2961  C   ALA A 390       6.268  23.410  10.191  1.00  0.00           C  
ATOM   2962  O   ALA A 390       5.490  24.268  10.612  1.00  0.00           O  
ATOM   2963  CB  ALA A 390       7.960  22.413  11.805  1.00  0.00           C  
ATOM   2964  N   ASP A 391       6.812  23.452   8.967  1.00  0.00           N  
ATOM   2965  CA  ASP A 391       6.574  24.531   7.998  1.00  0.00           C  
ATOM   2966  C   ASP A 391       5.229  24.386   7.261  1.00  0.00           C  
ATOM   2967  O   ASP A 391       4.681  25.381   6.762  1.00  0.00           O  
ATOM   2968  CB  ASP A 391       7.740  24.571   6.984  1.00  0.00           C  
ATOM   2969  CG  ASP A 391       9.056  25.168   7.507  1.00  0.00           C  
ATOM   2970  OD1 ASP A 391       9.067  25.779   8.596  1.00  0.00           O  
ATOM   2971  OD2 ASP A 391      10.066  25.118   6.753  1.00  0.00           O  
ATOM   2972  N   ALA A 392       4.690  23.152   7.189  1.00  0.00           N  
ATOM   2973  CA  ALA A 392       3.458  22.854   6.488  1.00  0.00           C  
ATOM   2974  C   ALA A 392       2.239  23.469   7.191  1.00  0.00           C  
ATOM   2975  O   ALA A 392       1.989  23.283   8.384  1.00  0.00           O  
ATOM   2976  CB  ALA A 392       3.305  21.343   6.328  1.00  0.00           C  
ATOM   2977  N   LYS A 393       1.425  24.151   6.392  1.00  0.00           N  
ATOM   2978  CA  LYS A 393       0.103  24.609   6.781  1.00  0.00           C  
ATOM   2979  C   LYS A 393      -0.951  23.561   6.439  1.00  0.00           C  
ATOM   2980  O   LYS A 393      -0.687  22.596   5.732  1.00  0.00           O  
ATOM   2981  CB  LYS A 393      -0.195  25.950   6.112  1.00  0.00           C  
ATOM   2982  CG  LYS A 393       0.838  27.024   6.472  1.00  0.00           C  
ATOM   2983  CD  LYS A 393       0.459  28.304   5.736  1.00  0.00           C  
ATOM   2984  CE  LYS A 393       1.491  29.388   5.990  1.00  0.00           C  
ATOM   2985  NZ  LYS A 393       1.157  30.567   5.176  1.00  0.00           N  
ATOM   2986  N   ALA A 394      -2.164  23.770   6.920  1.00  0.00           N  
ATOM   2987  CA  ALA A 394      -3.276  22.854   6.702  1.00  0.00           C  
ATOM   2988  C   ALA A 394      -3.580  22.602   5.213  1.00  0.00           C  
ATOM   2989  O   ALA A 394      -3.908  21.486   4.830  1.00  0.00           O  
ATOM   2990  CB  ALA A 394      -4.489  23.437   7.435  1.00  0.00           C  
ATOM   2991  N   GLU A 395      -3.451  23.637   4.385  1.00  0.00           N  
ATOM   2992  CA  GLU A 395      -3.695  23.594   2.948  1.00  0.00           C  
ATOM   2993  C   GLU A 395      -2.531  23.030   2.124  1.00  0.00           C  
ATOM   2994  O   GLU A 395      -2.697  22.775   0.926  1.00  0.00           O  
ATOM   2995  CB  GLU A 395      -4.107  25.003   2.461  1.00  0.00           C  
ATOM   2996  CG  GLU A 395      -3.037  26.120   2.591  1.00  0.00           C  
ATOM   2997  CD  GLU A 395      -2.966  26.839   3.951  1.00  0.00           C  
ATOM   2998  OE1 GLU A 395      -2.372  27.948   3.990  1.00  0.00           O  
ATOM   2999  OE2 GLU A 395      -3.474  26.321   4.964  1.00  0.00           O  
ATOM   3000  N   ASP A 396      -1.357  22.837   2.749  1.00  0.00           N  
ATOM   3001  CA  ASP A 396      -0.156  22.355   2.071  1.00  0.00           C  
ATOM   3002  C   ASP A 396      -0.175  20.821   1.894  1.00  0.00           C  
ATOM   3003  O   ASP A 396      -0.973  20.096   2.481  1.00  0.00           O  
ATOM   3004  CB  ASP A 396       1.103  22.834   2.821  1.00  0.00           C  
ATOM   3005  CG  ASP A 396       1.373  24.345   2.737  1.00  0.00           C  
ATOM   3006  OD1 ASP A 396       0.972  25.000   1.746  1.00  0.00           O  
ATOM   3007  OD2 ASP A 396       2.083  24.879   3.624  1.00  0.00           O  
ATOM   3008  N   THR A 397       0.746  20.330   1.081  1.00  0.00           N  
ATOM   3009  CA  THR A 397       1.007  18.897   0.905  1.00  0.00           C  
ATOM   3010  C   THR A 397       2.474  18.612   1.212  1.00  0.00           C  
ATOM   3011  O   THR A 397       3.349  19.263   0.654  1.00  0.00           O  
ATOM   3012  CB  THR A 397       0.651  18.441  -0.516  1.00  0.00           C  
ATOM   3013  OG1 THR A 397      -0.722  18.651  -0.762  1.00  0.00           O  
ATOM   3014  CG2 THR A 397       0.922  16.957  -0.756  1.00  0.00           C  
ATOM   3015  N   VAL A 398       2.748  17.611   2.053  1.00  0.00           N  
ATOM   3016  CA  VAL A 398       4.100  17.087   2.287  1.00  0.00           C  
ATOM   3017  C   VAL A 398       4.260  15.793   1.494  1.00  0.00           C  
ATOM   3018  O   VAL A 398       3.591  14.802   1.764  1.00  0.00           O  
ATOM   3019  CB  VAL A 398       4.390  16.893   3.784  1.00  0.00           C  
ATOM   3020  CG1 VAL A 398       5.816  16.384   3.997  1.00  0.00           C  
ATOM   3021  CG2 VAL A 398       4.245  18.216   4.544  1.00  0.00           C  
ATOM   3022  N   LEU A 399       5.145  15.804   0.506  1.00  0.00           N  
ATOM   3023  CA  LEU A 399       5.477  14.640  -0.309  1.00  0.00           C  
ATOM   3024  C   LEU A 399       6.797  14.042   0.169  1.00  0.00           C  
ATOM   3025  O   LEU A 399       7.830  14.699   0.085  1.00  0.00           O  
ATOM   3026  CB  LEU A 399       5.524  15.085  -1.785  1.00  0.00           C  
ATOM   3027  CG  LEU A 399       5.992  13.986  -2.751  1.00  0.00           C  
ATOM   3028  CD1 LEU A 399       5.015  12.811  -2.813  1.00  0.00           C  
ATOM   3029  CD2 LEU A 399       6.130  14.569  -4.167  1.00  0.00           C  
ATOM   3030  N   VAL A 400       6.800  12.791   0.614  1.00  0.00           N  
ATOM   3031  CA  VAL A 400       8.011  12.034   0.947  1.00  0.00           C  
ATOM   3032  C   VAL A 400       8.342  11.117  -0.226  1.00  0.00           C  
ATOM   3033  O   VAL A 400       7.539  10.242  -0.561  1.00  0.00           O  
ATOM   3034  CB  VAL A 400       7.863  11.243   2.251  1.00  0.00           C  
ATOM   3035  CG1 VAL A 400       9.178  10.553   2.615  1.00  0.00           C  
ATOM   3036  CG2 VAL A 400       7.447  12.144   3.416  1.00  0.00           C  
ATOM   3037  N   CYS A 401       9.493  11.298  -0.855  1.00  0.00           N  
ATOM   3038  CA  CYS A 401       9.840  10.570  -2.082  1.00  0.00           C  
ATOM   3039  C   CYS A 401      11.357  10.425  -2.295  1.00  0.00           C  
ATOM   3040  O   CYS A 401      12.171  10.805  -1.454  1.00  0.00           O  
ATOM   3041  CB  CYS A 401       9.135  11.251  -3.266  1.00  0.00           C  
ATOM   3042  SG  CYS A 401       9.789  12.933  -3.549  1.00  0.00           S  
ATOM   3043  N   GLY A 402      11.738   9.839  -3.430  1.00  0.00           N  
ATOM   3044  CA  GLY A 402      13.112   9.713  -3.921  1.00  0.00           C  
ATOM   3045  C   GLY A 402      13.734   8.325  -3.746  1.00  0.00           C  
ATOM   3046  O   GLY A 402      14.556   7.913  -4.557  1.00  0.00           O  
ATOM   3047  N   SER A 403      13.320   7.583  -2.718  1.00  0.00           N  
ATOM   3048  CA  SER A 403      13.797   6.218  -2.478  1.00  0.00           C  
ATOM   3049  C   SER A 403      12.865   5.447  -1.544  1.00  0.00           C  
ATOM   3050  O   SER A 403      12.138   6.036  -0.746  1.00  0.00           O  
ATOM   3051  CB  SER A 403      15.200   6.283  -1.859  1.00  0.00           C  
ATOM   3052  OG  SER A 403      15.744   4.982  -1.687  1.00  0.00           O  
ATOM   3053  N   PHE A 404      12.943   4.102  -1.604  1.00  0.00           N  
ATOM   3054  CA  PHE A 404      12.378   3.250  -0.556  1.00  0.00           C  
ATOM   3055  C   PHE A 404      12.935   3.603   0.829  1.00  0.00           C  
ATOM   3056  O   PHE A 404      12.176   3.670   1.784  1.00  0.00           O  
ATOM   3057  CB  PHE A 404      12.680   1.777  -0.852  1.00  0.00           C  
ATOM   3058  CG  PHE A 404      11.729   1.131  -1.831  1.00  0.00           C  
ATOM   3059  CD1 PHE A 404      10.650   0.378  -1.342  1.00  0.00           C  
ATOM   3060  CD2 PHE A 404      11.922   1.262  -3.218  1.00  0.00           C  
ATOM   3061  CE1 PHE A 404       9.773  -0.257  -2.240  1.00  0.00           C  
ATOM   3062  CE2 PHE A 404      11.051   0.630  -4.113  1.00  0.00           C  
ATOM   3063  CZ  PHE A 404       9.974  -0.135  -3.624  1.00  0.00           C  
ATOM   3064  N   HIS A 405      14.238   3.891   0.923  1.00  0.00           N  
ATOM   3065  CA  HIS A 405      14.887   4.257   2.178  1.00  0.00           C  
ATOM   3066  C   HIS A 405      14.335   5.560   2.755  1.00  0.00           C  
ATOM   3067  O   HIS A 405      14.073   5.633   3.951  1.00  0.00           O  
ATOM   3068  CB  HIS A 405      16.401   4.363   1.970  1.00  0.00           C  
ATOM   3069  CG  HIS A 405      17.028   3.061   1.552  1.00  0.00           C  
ATOM   3070  ND1 HIS A 405      17.185   1.947   2.347  1.00  0.00           N  
ATOM   3071  CD2 HIS A 405      17.540   2.740   0.315  1.00  0.00           C  
ATOM   3072  CE1 HIS A 405      17.764   0.991   1.604  1.00  0.00           C  
ATOM   3073  NE2 HIS A 405      17.995   1.432   0.366  1.00  0.00           N  
ATOM   3074  N   THR A 406      14.083   6.557   1.919  1.00  0.00           N  
ATOM   3075  CA  THR A 406      13.497   7.837   2.369  1.00  0.00           C  
ATOM   3076  C   THR A 406      12.109   7.638   2.982  1.00  0.00           C  
ATOM   3077  O   THR A 406      11.834   8.148   4.064  1.00  0.00           O  
ATOM   3078  CB  THR A 406      13.381   8.823   1.195  1.00  0.00           C  
ATOM   3079  OG1 THR A 406      14.586   8.862   0.472  1.00  0.00           O  
ATOM   3080  CG2 THR A 406      13.083  10.245   1.657  1.00  0.00           C  
ATOM   3081  N   VAL A 407      11.251   6.863   2.314  1.00  0.00           N  
ATOM   3082  CA  VAL A 407       9.914   6.554   2.814  1.00  0.00           C  
ATOM   3083  C   VAL A 407       9.983   5.702   4.088  1.00  0.00           C  
ATOM   3084  O   VAL A 407       9.302   6.019   5.062  1.00  0.00           O  
ATOM   3085  CB  VAL A 407       9.066   5.865   1.727  1.00  0.00           C  
ATOM   3086  CG1 VAL A 407       7.700   5.411   2.248  1.00  0.00           C  
ATOM   3087  CG2 VAL A 407       8.816   6.835   0.560  1.00  0.00           C  
ATOM   3088  N   ALA A 408      10.853   4.682   4.118  1.00  0.00           N  
ATOM   3089  CA  ALA A 408      11.041   3.817   5.276  1.00  0.00           C  
ATOM   3090  C   ALA A 408      11.487   4.607   6.512  1.00  0.00           C  
ATOM   3091  O   ALA A 408      10.871   4.464   7.563  1.00  0.00           O  
ATOM   3092  CB  ALA A 408      12.051   2.720   4.928  1.00  0.00           C  
ATOM   3093  N   HIS A 409      12.458   5.525   6.390  1.00  0.00           N  
ATOM   3094  CA  HIS A 409      12.900   6.362   7.503  1.00  0.00           C  
ATOM   3095  C   HIS A 409      11.762   7.205   8.093  1.00  0.00           C  
ATOM   3096  O   HIS A 409      11.663   7.346   9.313  1.00  0.00           O  
ATOM   3097  CB  HIS A 409      14.042   7.285   7.071  1.00  0.00           C  
ATOM   3098  CG  HIS A 409      15.370   6.596   6.953  1.00  0.00           C  
ATOM   3099  ND1 HIS A 409      16.003   5.859   7.937  1.00  0.00           N  
ATOM   3100  CD2 HIS A 409      16.215   6.635   5.875  1.00  0.00           C  
ATOM   3101  CE1 HIS A 409      17.186   5.462   7.453  1.00  0.00           C  
ATOM   3102  NE2 HIS A 409      17.356   5.915   6.211  1.00  0.00           N  
ATOM   3103  N   VAL A 410      10.893   7.765   7.259  1.00  0.00           N  
ATOM   3104  CA  VAL A 410       9.737   8.526   7.767  1.00  0.00           C  
ATOM   3105  C   VAL A 410       8.736   7.610   8.463  1.00  0.00           C  
ATOM   3106  O   VAL A 410       8.251   7.962   9.539  1.00  0.00           O  
ATOM   3107  CB  VAL A 410       9.076   9.358   6.658  1.00  0.00           C  
ATOM   3108  CG1 VAL A 410       7.829  10.081   7.177  1.00  0.00           C  
ATOM   3109  CG2 VAL A 410      10.043  10.431   6.153  1.00  0.00           C  
ATOM   3110  N   MET A 411       8.464   6.429   7.909  1.00  0.00           N  
ATOM   3111  CA  MET A 411       7.602   5.429   8.563  1.00  0.00           C  
ATOM   3112  C   MET A 411       8.175   4.995   9.922  1.00  0.00           C  
ATOM   3113  O   MET A 411       7.452   5.002  10.915  1.00  0.00           O  
ATOM   3114  CB  MET A 411       7.418   4.208   7.650  1.00  0.00           C  
ATOM   3115  CG  MET A 411       6.526   4.506   6.441  1.00  0.00           C  
ATOM   3116  SD  MET A 411       6.345   3.087   5.315  1.00  0.00           S  
ATOM   3117  CE  MET A 411       5.036   3.712   4.238  1.00  0.00           C  
ATOM   3118  N   GLU A 412       9.471   4.707   9.993  1.00  0.00           N  
ATOM   3119  CA  GLU A 412      10.164   4.339  11.229  1.00  0.00           C  
ATOM   3120  C   GLU A 412      10.111   5.454  12.282  1.00  0.00           C  
ATOM   3121  O   GLU A 412       9.859   5.189  13.456  1.00  0.00           O  
ATOM   3122  CB  GLU A 412      11.631   4.008  10.932  1.00  0.00           C  
ATOM   3123  CG  GLU A 412      11.799   2.663  10.215  1.00  0.00           C  
ATOM   3124  CD  GLU A 412      13.251   2.387   9.793  1.00  0.00           C  
ATOM   3125  OE1 GLU A 412      13.503   1.250   9.339  1.00  0.00           O  
ATOM   3126  OE2 GLU A 412      14.095   3.299   9.914  1.00  0.00           O  
ATOM   3127  N   VAL A 413      10.297   6.710  11.874  1.00  0.00           N  
ATOM   3128  CA  VAL A 413      10.169   7.866  12.779  1.00  0.00           C  
ATOM   3129  C   VAL A 413       8.751   7.968  13.346  1.00  0.00           C  
ATOM   3130  O   VAL A 413       8.590   8.218  14.542  1.00  0.00           O  
ATOM   3131  CB  VAL A 413      10.562   9.163  12.049  1.00  0.00           C  
ATOM   3132  CG1 VAL A 413      10.147  10.433  12.803  1.00  0.00           C  
ATOM   3133  CG2 VAL A 413      12.080   9.236  11.873  1.00  0.00           C  
ATOM   3134  N   ILE A 414       7.739   7.765  12.514  1.00  0.00           N  
ATOM   3135  CA  ILE A 414       6.341   7.780  12.936  1.00  0.00           C  
ATOM   3136  C   ILE A 414       6.059   6.636  13.925  1.00  0.00           C  
ATOM   3137  O   ILE A 414       5.519   6.878  15.001  1.00  0.00           O  
ATOM   3138  CB  ILE A 414       5.424   7.749  11.698  1.00  0.00           C  
ATOM   3139  CG1 ILE A 414       5.488   9.104  10.951  1.00  0.00           C  
ATOM   3140  CG2 ILE A 414       3.981   7.424  12.091  1.00  0.00           C  
ATOM   3141  CD1 ILE A 414       4.897   9.069   9.532  1.00  0.00           C  
ATOM   3142  N   ASP A 415       6.506   5.417  13.618  1.00  0.00           N  
ATOM   3143  CA  ASP A 415       6.306   4.242  14.461  1.00  0.00           C  
ATOM   3144  C   ASP A 415       7.075   4.326  15.792  1.00  0.00           C  
ATOM   3145  O   ASP A 415       6.551   3.968  16.854  1.00  0.00           O  
ATOM   3146  CB  ASP A 415       6.693   2.974  13.687  1.00  0.00           C  
ATOM   3147  CG  ASP A 415       5.648   2.533  12.650  1.00  0.00           C  
ATOM   3148  OD1 ASP A 415       4.488   3.010  12.733  1.00  0.00           O  
ATOM   3149  OD2 ASP A 415       5.997   1.666  11.835  1.00  0.00           O  
ATOM   3150  N   ALA A 416       8.288   4.870  15.789  1.00  0.00           N  
ATOM   3151  CA  ALA A 416       9.068   5.102  17.002  1.00  0.00           C  
ATOM   3152  C   ALA A 416       8.385   6.113  17.933  1.00  0.00           C  
ATOM   3153  O   ALA A 416       8.368   5.931  19.151  1.00  0.00           O  
ATOM   3154  CB  ALA A 416      10.474   5.572  16.608  1.00  0.00           C  
ATOM   3155  N   ARG A 417       7.769   7.153  17.378  1.00  0.00           N  
ATOM   3156  CA  ARG A 417       7.011   8.147  18.160  1.00  0.00           C  
ATOM   3157  C   ARG A 417       5.720   7.573  18.735  1.00  0.00           C  
ATOM   3158  O   ARG A 417       5.326   7.957  19.832  1.00  0.00           O  
ATOM   3159  CB  ARG A 417       6.714   9.383  17.301  1.00  0.00           C  
ATOM   3160  CG  ARG A 417       8.000  10.195  17.066  1.00  0.00           C  
ATOM   3161  CD  ARG A 417       7.756  11.324  16.065  1.00  0.00           C  
ATOM   3162  NE  ARG A 417       9.025  11.985  15.773  1.00  0.00           N  
ATOM   3163  CZ  ARG A 417       9.257  13.017  14.980  1.00  0.00           C  
ATOM   3164  NH1 ARG A 417       8.325  13.660  14.341  1.00  0.00           N  
ATOM   3165  NH2 ARG A 417      10.474  13.396  14.812  1.00  0.00           N  
ATOM   3166  N   ARG A 418       5.094   6.639  18.036  1.00  0.00           N  
ATOM   3167  CA  ARG A 418       3.918   5.909  18.546  1.00  0.00           C  
ATOM   3168  C   ARG A 418       4.274   4.957  19.687  1.00  0.00           C  
ATOM   3169  O   ARG A 418       3.554   4.893  20.678  1.00  0.00           O  
ATOM   3170  CB  ARG A 418       3.309   5.079  17.407  1.00  0.00           C  
ATOM   3171  CG  ARG A 418       2.516   5.914  16.400  1.00  0.00           C  
ATOM   3172  CD  ARG A 418       2.203   4.999  15.213  1.00  0.00           C  
ATOM   3173  NE  ARG A 418       1.052   5.467  14.440  1.00  0.00           N  
ATOM   3174  CZ  ARG A 418       0.383   4.725  13.600  1.00  0.00           C  
ATOM   3175  NH1 ARG A 418       0.777   3.546  13.213  1.00  0.00           N  
ATOM   3176  NH2 ARG A 418      -0.757   5.138  13.144  1.00  0.00           N  
ATOM   3177  N   SER A 419       5.358   4.197  19.535  1.00  0.00           N  
ATOM   3178  CA  SER A 419       5.775   3.189  20.523  1.00  0.00           C  
ATOM   3179  C   SER A 419       6.455   3.796  21.748  1.00  0.00           C  
ATOM   3180  O   SER A 419       6.271   3.282  22.860  1.00  0.00           O  
ATOM   3181  CB  SER A 419       6.671   2.140  19.869  1.00  0.00           C  
ATOM   3182  OG  SER A 419       7.761   2.747  19.199  1.00  0.00           O  
ATOM   3183  N   GLY A 420       7.191   4.897  21.580  1.00  0.00           N  
ATOM   3184  CA  GLY A 420       7.827   5.617  22.678  1.00  0.00           C  
ATOM   3185  C   GLY A 420       6.865   6.400  23.583  1.00  0.00           C  
ATOM   3186  O   GLY A 420       7.277   6.881  24.635  1.00  0.00           O  
ATOM   3187  N   GLY A 421       5.596   6.512  23.186  1.00  0.00           N  
ATOM   3188  CA  GLY A 421       4.522   7.059  24.020  1.00  0.00           C  
ATOM   3189  C   GLY A 421       3.943   6.056  25.032  1.00  0.00           C  
ATOM   3190  O   GLY A 421       2.975   6.396  25.723  1.00  0.00           O  
ATOM   3191  N   LYS A 422       4.491   4.826  25.105  1.00  0.00           N  
ATOM   3192  CA  LYS A 422       4.141   3.814  26.111  1.00  0.00           C  
ATOM   3193  C   LYS A 422       5.024   3.894  27.354  1.00  0.00           C  
ATOM   3194  O   LYS A 422       6.237   4.122  27.206  1.00  0.00           O  
ATOM   3195  CB  LYS A 422       4.210   2.400  25.546  1.00  0.00           C  
ATOM   3196  CG  LYS A 422       2.986   2.064  24.695  1.00  0.00           C  
ATOM   3197  CD  LYS A 422       3.021   0.574  24.316  1.00  0.00           C  
ATOM   3198  CE  LYS A 422       1.764   0.239  23.541  1.00  0.00           C  
ATOM   3199  NZ  LYS A 422       1.743  -1.181  23.145  1.00  0.00           N  
ATOM   3200  OXT LYS A 422       4.448   3.648  28.442  1.00  0.00           O  
ATOM   3201  N   MET B   1     -17.683 -11.618   6.860  1.00  0.00           N  
ATOM   3202  CA  MET B   1     -17.483 -10.452   5.980  1.00  0.00           C  
ATOM   3203  C   MET B   1     -17.920  -9.174   6.674  1.00  0.00           C  
ATOM   3204  O   MET B   1     -19.000  -9.137   7.261  1.00  0.00           O  
ATOM   3205  CB  MET B   1     -18.252 -10.634   4.667  1.00  0.00           C  
ATOM   3206  CG  MET B   1     -17.946  -9.531   3.650  1.00  0.00           C  
ATOM   3207  SD  MET B   1     -19.091  -9.535   2.237  1.00  0.00           S  
ATOM   3208  CE  MET B   1     -20.502  -8.683   2.952  1.00  0.00           C  
ATOM   3209  N   ILE B   2     -17.097  -8.151   6.584  1.00  0.00           N  
ATOM   3210  CA  ILE B   2     -17.427  -6.767   6.940  1.00  0.00           C  
ATOM   3211  C   ILE B   2     -17.721  -6.008   5.655  1.00  0.00           C  
ATOM   3212  O   ILE B   2     -16.942  -6.069   4.715  1.00  0.00           O  
ATOM   3213  CB  ILE B   2     -16.272  -6.112   7.719  1.00  0.00           C  
ATOM   3214  CG1 ILE B   2     -16.026  -6.886   9.026  1.00  0.00           C  
ATOM   3215  CG2 ILE B   2     -16.586  -4.637   8.006  1.00  0.00           C  
ATOM   3216  CD1 ILE B   2     -14.828  -6.338   9.795  1.00  0.00           C  
ATOM   3217  N   LEU B   3     -18.833  -5.275   5.621  1.00  0.00           N  
ATOM   3218  CA  LEU B   3     -19.109  -4.319   4.559  1.00  0.00           C  
ATOM   3219  C   LEU B   3     -18.519  -2.961   4.953  1.00  0.00           C  
ATOM   3220  O   LEU B   3     -18.955  -2.362   5.930  1.00  0.00           O  
ATOM   3221  CB  LEU B   3     -20.618  -4.259   4.303  1.00  0.00           C  
ATOM   3222  CG  LEU B   3     -21.020  -3.239   3.223  1.00  0.00           C  
ATOM   3223  CD1 LEU B   3     -20.497  -3.624   1.835  1.00  0.00           C  
ATOM   3224  CD2 LEU B   3     -22.547  -3.161   3.151  1.00  0.00           C  
ATOM   3225  N   LEU B   4     -17.567  -2.475   4.168  1.00  0.00           N  
ATOM   3226  CA  LEU B   4     -17.008  -1.136   4.300  1.00  0.00           C  
ATOM   3227  C   LEU B   4     -17.629  -0.235   3.226  1.00  0.00           C  
ATOM   3228  O   LEU B   4     -17.403  -0.427   2.039  1.00  0.00           O  
ATOM   3229  CB  LEU B   4     -15.472  -1.234   4.219  1.00  0.00           C  
ATOM   3230  CG  LEU B   4     -14.734   0.117   4.213  1.00  0.00           C  
ATOM   3231  CD1 LEU B   4     -15.020   0.963   5.452  1.00  0.00           C  
ATOM   3232  CD2 LEU B   4     -13.229  -0.140   4.171  1.00  0.00           C  
ATOM   3233  N   ILE B   5     -18.414   0.736   3.657  1.00  0.00           N  
ATOM   3234  CA  ILE B   5     -19.020   1.734   2.773  1.00  0.00           C  
ATOM   3235  C   ILE B   5     -18.021   2.855   2.551  1.00  0.00           C  
ATOM   3236  O   ILE B   5     -17.675   3.580   3.488  1.00  0.00           O  
ATOM   3237  CB  ILE B   5     -20.374   2.235   3.322  1.00  0.00           C  
ATOM   3238  CG1 ILE B   5     -21.340   1.034   3.435  1.00  0.00           C  
ATOM   3239  CG2 ILE B   5     -20.950   3.334   2.412  1.00  0.00           C  
ATOM   3240  CD1 ILE B   5     -22.733   1.404   3.956  1.00  0.00           C  
ATOM   3241  N   ASP B   6     -17.586   2.999   1.315  1.00  0.00           N  
ATOM   3242  CA  ASP B   6     -16.668   4.038   0.871  1.00  0.00           C  
ATOM   3243  C   ASP B   6     -17.424   5.318   0.521  1.00  0.00           C  
ATOM   3244  O   ASP B   6     -18.191   5.372  -0.447  1.00  0.00           O  
ATOM   3245  CB  ASP B   6     -15.841   3.515  -0.317  1.00  0.00           C  
ATOM   3246  CG  ASP B   6     -14.878   4.560  -0.895  1.00  0.00           C  
ATOM   3247  OD1 ASP B   6     -14.513   5.508  -0.169  1.00  0.00           O  
ATOM   3248  OD2 ASP B   6     -14.507   4.417  -2.078  1.00  0.00           O  
ATOM   3249  N   ASN B   7     -17.171   6.370   1.288  1.00  0.00           N  
ATOM   3250  CA  ASN B   7     -17.661   7.723   1.050  1.00  0.00           C  
ATOM   3251  C   ASN B   7     -16.718   8.538   0.152  1.00  0.00           C  
ATOM   3252  O   ASN B   7     -16.565   9.743   0.353  1.00  0.00           O  
ATOM   3253  CB  ASN B   7     -17.955   8.386   2.405  1.00  0.00           C  
ATOM   3254  CG  ASN B   7     -19.215   7.843   3.044  1.00  0.00           C  
ATOM   3255  OD1 ASN B   7     -20.260   7.769   2.429  1.00  0.00           O  
ATOM   3256  ND2 ASN B   7     -19.168   7.477   4.299  1.00  0.00           N  
ATOM   3257  N   TYR B   8     -16.070   7.882  -0.824  1.00  0.00           N  
ATOM   3258  CA  TYR B   8     -15.123   8.508  -1.753  1.00  0.00           C  
ATOM   3259  C   TYR B   8     -13.922   9.147  -1.045  1.00  0.00           C  
ATOM   3260  O   TYR B   8     -13.469  10.233  -1.416  1.00  0.00           O  
ATOM   3261  CB  TYR B   8     -15.855   9.469  -2.698  1.00  0.00           C  
ATOM   3262  CG  TYR B   8     -16.769   8.798  -3.686  1.00  0.00           C  
ATOM   3263  CD1 TYR B   8     -16.273   8.487  -4.961  1.00  0.00           C  
ATOM   3264  CD2 TYR B   8     -18.104   8.504  -3.354  1.00  0.00           C  
ATOM   3265  CE1 TYR B   8     -17.110   7.900  -5.916  1.00  0.00           C  
ATOM   3266  CE2 TYR B   8     -18.945   7.914  -4.307  1.00  0.00           C  
ATOM   3267  CZ  TYR B   8     -18.444   7.617  -5.595  1.00  0.00           C  
ATOM   3268  OH  TYR B   8     -19.238   7.054  -6.553  1.00  0.00           O  
ATOM   3269  N   ASP B   9     -13.406   8.465  -0.028  1.00  0.00           N  
ATOM   3270  CA  ASP B   9     -12.303   8.960   0.779  1.00  0.00           C  
ATOM   3271  C   ASP B   9     -11.004   8.185   0.528  1.00  0.00           C  
ATOM   3272  O   ASP B   9     -10.998   6.977   0.271  1.00  0.00           O  
ATOM   3273  CB  ASP B   9     -12.700   8.930   2.253  1.00  0.00           C  
ATOM   3274  CG  ASP B   9     -11.716   9.765   3.061  1.00  0.00           C  
ATOM   3275  OD1 ASP B   9     -10.740   9.177   3.537  1.00  0.00           O  
ATOM   3276  OD2 ASP B   9     -11.907  10.998   3.130  1.00  0.00           O  
ATOM   3277  N   SER B  10      -9.883   8.889   0.609  1.00  0.00           N  
ATOM   3278  CA  SER B  10      -8.566   8.291   0.428  1.00  0.00           C  
ATOM   3279  C   SER B  10      -8.184   7.325   1.559  1.00  0.00           C  
ATOM   3280  O   SER B  10      -7.371   6.431   1.337  1.00  0.00           O  
ATOM   3281  CB  SER B  10      -7.507   9.401   0.293  1.00  0.00           C  
ATOM   3282  OG  SER B  10      -7.593  10.332   1.348  1.00  0.00           O  
ATOM   3283  N   PHE B  11      -8.781   7.469   2.740  1.00  0.00           N  
ATOM   3284  CA  PHE B  11      -8.523   6.610   3.899  1.00  0.00           C  
ATOM   3285  C   PHE B  11      -9.391   5.356   3.960  1.00  0.00           C  
ATOM   3286  O   PHE B  11      -9.097   4.473   4.766  1.00  0.00           O  
ATOM   3287  CB  PHE B  11      -8.691   7.406   5.185  1.00  0.00           C  
ATOM   3288  CG  PHE B  11      -7.670   8.497   5.342  1.00  0.00           C  
ATOM   3289  CD1 PHE B  11      -6.364   8.168   5.739  1.00  0.00           C  
ATOM   3290  CD2 PHE B  11      -8.033   9.834   5.096  1.00  0.00           C  
ATOM   3291  CE1 PHE B  11      -5.416   9.184   5.890  1.00  0.00           C  
ATOM   3292  CE2 PHE B  11      -7.087  10.846   5.249  1.00  0.00           C  
ATOM   3293  CZ  PHE B  11      -5.773  10.523   5.640  1.00  0.00           C  
ATOM   3294  N   THR B  12     -10.396   5.223   3.105  1.00  0.00           N  
ATOM   3295  CA  THR B  12     -11.213   3.997   3.035  1.00  0.00           C  
ATOM   3296  C   THR B  12     -10.343   2.759   2.859  1.00  0.00           C  
ATOM   3297  O   THR B  12     -10.549   1.736   3.506  1.00  0.00           O  
ATOM   3298  CB  THR B  12     -12.205   4.072   1.870  1.00  0.00           C  
ATOM   3299  OG1 THR B  12     -13.063   5.167   2.067  1.00  0.00           O  
ATOM   3300  CG2 THR B  12     -13.085   2.828   1.772  1.00  0.00           C  
ATOM   3301  N   TRP B  13      -9.297   2.872   2.057  1.00  0.00           N  
ATOM   3302  CA  TRP B  13      -8.396   1.759   1.774  1.00  0.00           C  
ATOM   3303  C   TRP B  13      -7.392   1.487   2.888  1.00  0.00           C  
ATOM   3304  O   TRP B  13      -6.949   0.349   3.046  1.00  0.00           O  
ATOM   3305  CB  TRP B  13      -7.715   2.016   0.435  1.00  0.00           C  
ATOM   3306  CG  TRP B  13      -8.724   2.106  -0.671  1.00  0.00           C  
ATOM   3307  CD1 TRP B  13      -9.115   3.218  -1.324  1.00  0.00           C  
ATOM   3308  CD2 TRP B  13      -9.574   1.027  -1.161  1.00  0.00           C  
ATOM   3309  NE1 TRP B  13     -10.138   2.908  -2.199  1.00  0.00           N  
ATOM   3310  CE2 TRP B  13     -10.457   1.585  -2.120  1.00  0.00           C  
ATOM   3311  CE3 TRP B  13      -9.681  -0.347  -0.864  1.00  0.00           C  
ATOM   3312  CZ2 TRP B  13     -11.429   0.798  -2.772  1.00  0.00           C  
ATOM   3313  CZ3 TRP B  13     -10.646  -1.132  -1.526  1.00  0.00           C  
ATOM   3314  CH2 TRP B  13     -11.506  -0.559  -2.459  1.00  0.00           C  
ATOM   3315  N   ASN B  14      -7.076   2.487   3.696  1.00  0.00           N  
ATOM   3316  CA  ASN B  14      -6.301   2.266   4.910  1.00  0.00           C  
ATOM   3317  C   ASN B  14      -7.139   1.483   5.932  1.00  0.00           C  
ATOM   3318  O   ASN B  14      -6.647   0.516   6.503  1.00  0.00           O  
ATOM   3319  CB  ASN B  14      -5.817   3.602   5.488  1.00  0.00           C  
ATOM   3320  CG  ASN B  14      -4.818   4.358   4.624  1.00  0.00           C  
ATOM   3321  OD1 ASN B  14      -4.391   3.952   3.559  1.00  0.00           O  
ATOM   3322  ND2 ASN B  14      -4.393   5.514   5.095  1.00  0.00           N  
ATOM   3323  N   LEU B  15      -8.421   1.827   6.097  1.00  0.00           N  
ATOM   3324  CA  LEU B  15      -9.359   1.031   6.901  1.00  0.00           C  
ATOM   3325  C   LEU B  15      -9.460  -0.401   6.383  1.00  0.00           C  
ATOM   3326  O   LEU B  15      -9.321  -1.342   7.159  1.00  0.00           O  
ATOM   3327  CB  LEU B  15     -10.760   1.674   6.887  1.00  0.00           C  
ATOM   3328  CG  LEU B  15     -10.937   2.819   7.896  1.00  0.00           C  
ATOM   3329  CD1 LEU B  15     -12.215   3.587   7.579  1.00  0.00           C  
ATOM   3330  CD2 LEU B  15     -11.035   2.283   9.319  1.00  0.00           C  
ATOM   3331  N   TYR B  16      -9.639  -0.580   5.077  1.00  0.00           N  
ATOM   3332  CA  TYR B  16      -9.655  -1.894   4.442  1.00  0.00           C  
ATOM   3333  C   TYR B  16      -8.396  -2.691   4.774  1.00  0.00           C  
ATOM   3334  O   TYR B  16      -8.484  -3.827   5.233  1.00  0.00           O  
ATOM   3335  CB  TYR B  16      -9.804  -1.734   2.923  1.00  0.00           C  
ATOM   3336  CG  TYR B  16      -9.626  -3.029   2.157  1.00  0.00           C  
ATOM   3337  CD1 TYR B  16      -8.367  -3.390   1.633  1.00  0.00           C  
ATOM   3338  CD2 TYR B  16     -10.715  -3.906   2.000  1.00  0.00           C  
ATOM   3339  CE1 TYR B  16      -8.196  -4.611   0.964  1.00  0.00           C  
ATOM   3340  CE2 TYR B  16     -10.557  -5.129   1.325  1.00  0.00           C  
ATOM   3341  CZ  TYR B  16      -9.300  -5.478   0.813  1.00  0.00           C  
ATOM   3342  OH  TYR B  16      -9.146  -6.674   0.165  1.00  0.00           O  
ATOM   3343  N   GLN B  17      -7.218  -2.089   4.599  1.00  0.00           N  
ATOM   3344  CA  GLN B  17      -5.951  -2.746   4.881  1.00  0.00           C  
ATOM   3345  C   GLN B  17      -5.837  -3.150   6.352  1.00  0.00           C  
ATOM   3346  O   GLN B  17      -5.507  -4.295   6.636  1.00  0.00           O  
ATOM   3347  CB  GLN B  17      -4.796  -1.841   4.433  1.00  0.00           C  
ATOM   3348  CG  GLN B  17      -3.454  -2.550   4.652  1.00  0.00           C  
ATOM   3349  CD  GLN B  17      -2.247  -1.748   4.188  1.00  0.00           C  
ATOM   3350  OE1 GLN B  17      -2.308  -0.819   3.408  1.00  0.00           O  
ATOM   3351  NE2 GLN B  17      -1.079  -2.130   4.664  1.00  0.00           N  
ATOM   3352  N   TYR B  18      -6.169  -2.256   7.277  1.00  0.00           N  
ATOM   3353  CA  TYR B  18      -6.108  -2.544   8.708  1.00  0.00           C  
ATOM   3354  C   TYR B  18      -7.053  -3.685   9.109  1.00  0.00           C  
ATOM   3355  O   TYR B  18      -6.668  -4.575   9.860  1.00  0.00           O  
ATOM   3356  CB  TYR B  18      -6.439  -1.267   9.503  1.00  0.00           C  
ATOM   3357  CG  TYR B  18      -5.284  -0.318   9.763  1.00  0.00           C  
ATOM   3358  CD1 TYR B  18      -5.139   0.264  11.031  1.00  0.00           C  
ATOM   3359  CD2 TYR B  18      -4.344   0.004   8.759  1.00  0.00           C  
ATOM   3360  CE1 TYR B  18      -4.083   1.150  11.305  1.00  0.00           C  
ATOM   3361  CE2 TYR B  18      -3.282   0.880   9.015  1.00  0.00           C  
ATOM   3362  CZ  TYR B  18      -3.155   1.450  10.299  1.00  0.00           C  
ATOM   3363  OH  TYR B  18      -2.100   2.298  10.566  1.00  0.00           O  
ATOM   3364  N   PHE B  19      -8.261  -3.711   8.567  1.00  0.00           N  
ATOM   3365  CA  PHE B  19      -9.179  -4.823   8.811  1.00  0.00           C  
ATOM   3366  C   PHE B  19      -8.683  -6.139   8.202  1.00  0.00           C  
ATOM   3367  O   PHE B  19      -8.801  -7.175   8.852  1.00  0.00           O  
ATOM   3368  CB  PHE B  19     -10.575  -4.465   8.295  1.00  0.00           C  
ATOM   3369  CG  PHE B  19     -11.367  -3.558   9.204  1.00  0.00           C  
ATOM   3370  CD1 PHE B  19     -11.668  -3.963  10.515  1.00  0.00           C  
ATOM   3371  CD2 PHE B  19     -11.837  -2.309   8.746  1.00  0.00           C  
ATOM   3372  CE1 PHE B  19     -12.421  -3.137  11.366  1.00  0.00           C  
ATOM   3373  CE2 PHE B  19     -12.581  -1.486   9.587  1.00  0.00           C  
ATOM   3374  CZ  PHE B  19     -12.872  -1.887  10.903  1.00  0.00           C  
ATOM   3375  N   CYS B  20      -8.087  -6.115   7.016  1.00  0.00           N  
ATOM   3376  CA  CYS B  20      -7.470  -7.297   6.418  1.00  0.00           C  
ATOM   3377  C   CYS B  20      -6.277  -7.801   7.242  1.00  0.00           C  
ATOM   3378  O   CYS B  20      -6.151  -8.999   7.464  1.00  0.00           O  
ATOM   3379  CB  CYS B  20      -7.041  -6.990   4.969  1.00  0.00           C  
ATOM   3380  SG  CYS B  20      -8.497  -6.813   3.905  1.00  0.00           S  
ATOM   3381  N   GLU B  21      -5.437  -6.902   7.758  1.00  0.00           N  
ATOM   3382  CA  GLU B  21      -4.319  -7.237   8.648  1.00  0.00           C  
ATOM   3383  C   GLU B  21      -4.796  -7.881   9.963  1.00  0.00           C  
ATOM   3384  O   GLU B  21      -4.130  -8.755  10.510  1.00  0.00           O  
ATOM   3385  CB  GLU B  21      -3.496  -5.976   8.936  1.00  0.00           C  
ATOM   3386  CG  GLU B  21      -2.651  -5.528   7.729  1.00  0.00           C  
ATOM   3387  CD  GLU B  21      -1.984  -4.153   7.904  1.00  0.00           C  
ATOM   3388  OE1 GLU B  21      -1.372  -3.674   6.913  1.00  0.00           O  
ATOM   3389  OE2 GLU B  21      -2.080  -3.554   8.996  1.00  0.00           O  
ATOM   3390  N   LEU B  22      -5.993  -7.526  10.414  1.00  0.00           N  
ATOM   3391  CA  LEU B  22      -6.650  -8.159  11.561  1.00  0.00           C  
ATOM   3392  C   LEU B  22      -7.343  -9.494  11.225  1.00  0.00           C  
ATOM   3393  O   LEU B  22      -7.928 -10.121  12.116  1.00  0.00           O  
ATOM   3394  CB  LEU B  22      -7.627  -7.147  12.189  1.00  0.00           C  
ATOM   3395  CG  LEU B  22      -6.951  -5.927  12.830  1.00  0.00           C  
ATOM   3396  CD1 LEU B  22      -8.012  -4.874  13.163  1.00  0.00           C  
ATOM   3397  CD2 LEU B  22      -6.213  -6.296  14.123  1.00  0.00           C  
ATOM   3398  N   GLY B  23      -7.283  -9.934   9.975  1.00  0.00           N  
ATOM   3399  CA  GLY B  23      -7.860 -11.209   9.522  1.00  0.00           C  
ATOM   3400  C   GLY B  23      -9.335 -11.138   9.135  1.00  0.00           C  
ATOM   3401  O   GLY B  23      -9.970 -12.186   8.987  1.00  0.00           O  
ATOM   3402  N   ALA B  24      -9.892  -9.940   8.986  1.00  0.00           N  
ATOM   3403  CA  ALA B  24     -11.262  -9.779   8.538  1.00  0.00           C  
ATOM   3404  C   ALA B  24     -11.383  -9.943   7.021  1.00  0.00           C  
ATOM   3405  O   ALA B  24     -10.566  -9.444   6.258  1.00  0.00           O  
ATOM   3406  CB  ALA B  24     -11.799  -8.423   9.001  1.00  0.00           C  
ATOM   3407  N   ASP B  25     -12.472 -10.598   6.592  1.00  0.00           N  
ATOM   3408  CA  ASP B  25     -12.924 -10.544   5.207  1.00  0.00           C  
ATOM   3409  C   ASP B  25     -13.725  -9.247   5.007  1.00  0.00           C  
ATOM   3410  O   ASP B  25     -14.713  -9.014   5.707  1.00  0.00           O  
ATOM   3411  CB  ASP B  25     -13.748 -11.798   4.906  1.00  0.00           C  
ATOM   3412  CG  ASP B  25     -14.261 -11.839   3.464  1.00  0.00           C  
ATOM   3413  OD1 ASP B  25     -13.632 -11.206   2.591  1.00  0.00           O  
ATOM   3414  OD2 ASP B  25     -15.301 -12.511   3.262  1.00  0.00           O  
ATOM   3415  N   VAL B  26     -13.267  -8.376   4.110  1.00  0.00           N  
ATOM   3416  CA  VAL B  26     -13.816  -7.032   3.908  1.00  0.00           C  
ATOM   3417  C   VAL B  26     -14.241  -6.844   2.465  1.00  0.00           C  
ATOM   3418  O   VAL B  26     -13.440  -6.989   1.543  1.00  0.00           O  
ATOM   3419  CB  VAL B  26     -12.824  -5.920   4.307  1.00  0.00           C  
ATOM   3420  CG1 VAL B  26     -13.518  -4.546   4.309  1.00  0.00           C  
ATOM   3421  CG2 VAL B  26     -12.229  -6.136   5.703  1.00  0.00           C  
ATOM   3422  N   LEU B  27     -15.499  -6.456   2.273  1.00  0.00           N  
ATOM   3423  CA  LEU B  27     -16.024  -6.012   0.994  1.00  0.00           C  
ATOM   3424  C   LEU B  27     -16.187  -4.491   1.025  1.00  0.00           C  
ATOM   3425  O   LEU B  27     -16.902  -3.961   1.870  1.00  0.00           O  
ATOM   3426  CB  LEU B  27     -17.355  -6.728   0.741  1.00  0.00           C  
ATOM   3427  CG  LEU B  27     -17.999  -6.351  -0.607  1.00  0.00           C  
ATOM   3428  CD1 LEU B  27     -17.190  -6.874  -1.791  1.00  0.00           C  
ATOM   3429  CD2 LEU B  27     -19.398  -6.955  -0.689  1.00  0.00           C  
ATOM   3430  N   VAL B  28     -15.566  -3.800   0.077  1.00  0.00           N  
ATOM   3431  CA  VAL B  28     -15.701  -2.348  -0.067  1.00  0.00           C  
ATOM   3432  C   VAL B  28     -16.716  -2.033  -1.153  1.00  0.00           C  
ATOM   3433  O   VAL B  28     -16.642  -2.572  -2.256  1.00  0.00           O  
ATOM   3434  CB  VAL B  28     -14.361  -1.658  -0.345  1.00  0.00           C  
ATOM   3435  CG1 VAL B  28     -14.526  -0.139  -0.268  1.00  0.00           C  
ATOM   3436  CG2 VAL B  28     -13.294  -2.088   0.669  1.00  0.00           C  
ATOM   3437  N   LYS B  29     -17.669  -1.145  -0.854  1.00  0.00           N  
ATOM   3438  CA  LYS B  29     -18.643  -0.630  -1.817  1.00  0.00           C  
ATOM   3439  C   LYS B  29     -18.820   0.873  -1.627  1.00  0.00           C  
ATOM   3440  O   LYS B  29     -18.935   1.343  -0.502  1.00  0.00           O  
ATOM   3441  CB  LYS B  29     -19.988  -1.352  -1.665  1.00  0.00           C  
ATOM   3442  CG  LYS B  29     -19.965  -2.843  -2.065  1.00  0.00           C  
ATOM   3443  CD  LYS B  29     -19.735  -3.055  -3.566  1.00  0.00           C  
ATOM   3444  CE  LYS B  29     -19.670  -4.542  -3.883  1.00  0.00           C  
ATOM   3445  NZ  LYS B  29     -19.144  -4.799  -5.250  1.00  0.00           N  
ATOM   3446  N   ARG B  30     -18.895   1.624  -2.724  1.00  0.00           N  
ATOM   3447  CA  ARG B  30     -19.174   3.051  -2.667  1.00  0.00           C  
ATOM   3448  C   ARG B  30     -20.580   3.324  -2.153  1.00  0.00           C  
ATOM   3449  O   ARG B  30     -21.489   2.517  -2.358  1.00  0.00           O  
ATOM   3450  CB  ARG B  30     -18.938   3.701  -4.037  1.00  0.00           C  
ATOM   3451  CG  ARG B  30     -17.449   3.733  -4.387  1.00  0.00           C  
ATOM   3452  CD  ARG B  30     -17.250   4.442  -5.725  1.00  0.00           C  
ATOM   3453  NE  ARG B  30     -15.828   4.632  -6.021  1.00  0.00           N  
ATOM   3454  CZ  ARG B  30     -15.343   5.079  -7.159  1.00  0.00           C  
ATOM   3455  NH1 ARG B  30     -16.114   5.361  -8.171  1.00  0.00           N  
ATOM   3456  NH2 ARG B  30     -14.064   5.255  -7.291  1.00  0.00           N  
ATOM   3457  N   ASN B  31     -20.757   4.475  -1.517  1.00  0.00           N  
ATOM   3458  CA  ASN B  31     -22.011   4.875  -0.882  1.00  0.00           C  
ATOM   3459  C   ASN B  31     -23.202   5.052  -1.843  1.00  0.00           C  
ATOM   3460  O   ASN B  31     -24.347   5.126  -1.391  1.00  0.00           O  
ATOM   3461  CB  ASN B  31     -21.747   6.151  -0.055  1.00  0.00           C  
ATOM   3462  CG  ASN B  31     -21.415   7.405  -0.867  1.00  0.00           C  
ATOM   3463  OD1 ASN B  31     -21.583   7.509  -2.068  1.00  0.00           O  
ATOM   3464  ND2 ASN B  31     -20.944   8.439  -0.202  1.00  0.00           N  
ATOM   3465  N   ASP B  32     -22.946   5.093  -3.146  1.00  0.00           N  
ATOM   3466  CA  ASP B  32     -23.922   5.215  -4.230  1.00  0.00           C  
ATOM   3467  C   ASP B  32     -23.970   3.982  -5.149  1.00  0.00           C  
ATOM   3468  O   ASP B  32     -24.734   3.946  -6.103  1.00  0.00           O  
ATOM   3469  CB  ASP B  32     -23.617   6.498  -5.028  1.00  0.00           C  
ATOM   3470  CG  ASP B  32     -22.214   6.511  -5.654  1.00  0.00           C  
ATOM   3471  OD1 ASP B  32     -21.417   5.580  -5.432  1.00  0.00           O  
ATOM   3472  OD2 ASP B  32     -21.899   7.518  -6.332  1.00  0.00           O  
ATOM   3473  N   ALA B  33     -23.183   2.944  -4.844  1.00  0.00           N  
ATOM   3474  CA  ALA B  33     -23.048   1.752  -5.677  1.00  0.00           C  
ATOM   3475  C   ALA B  33     -23.916   0.563  -5.226  1.00  0.00           C  
ATOM   3476  O   ALA B  33     -23.880  -0.503  -5.854  1.00  0.00           O  
ATOM   3477  CB  ALA B  33     -21.564   1.382  -5.748  1.00  0.00           C  
ATOM   3478  N   LEU B  34     -24.666   0.694  -4.139  1.00  0.00           N  
ATOM   3479  CA  LEU B  34     -25.509  -0.358  -3.584  1.00  0.00           C  
ATOM   3480  C   LEU B  34     -26.744   0.213  -2.890  1.00  0.00           C  
ATOM   3481  O   LEU B  34     -26.756   1.334  -2.385  1.00  0.00           O  
ATOM   3482  CB  LEU B  34     -24.698  -1.291  -2.660  1.00  0.00           C  
ATOM   3483  CG  LEU B  34     -24.264  -0.712  -1.291  1.00  0.00           C  
ATOM   3484  CD1 LEU B  34     -23.744  -1.853  -0.415  1.00  0.00           C  
ATOM   3485  CD2 LEU B  34     -23.155   0.323  -1.394  1.00  0.00           C  
ATOM   3486  N   THR B  35     -27.791  -0.615  -2.821  1.00  0.00           N  
ATOM   3487  CA  THR B  35     -29.031  -0.341  -2.105  1.00  0.00           C  
ATOM   3488  C   THR B  35     -29.085  -1.129  -0.786  1.00  0.00           C  
ATOM   3489  O   THR B  35     -28.309  -2.058  -0.565  1.00  0.00           O  
ATOM   3490  CB  THR B  35     -30.247  -0.679  -2.978  1.00  0.00           C  
ATOM   3491  OG1 THR B  35     -30.344  -2.064  -3.172  1.00  0.00           O  
ATOM   3492  CG2 THR B  35     -30.220   0.010  -4.342  1.00  0.00           C  
ATOM   3493  N   LEU B  36     -30.048  -0.811   0.083  1.00  0.00           N  
ATOM   3494  CA  LEU B  36     -30.294  -1.619   1.286  1.00  0.00           C  
ATOM   3495  C   LEU B  36     -30.622  -3.081   0.944  1.00  0.00           C  
ATOM   3496  O   LEU B  36     -30.201  -3.986   1.660  1.00  0.00           O  
ATOM   3497  CB  LEU B  36     -31.446  -1.006   2.104  1.00  0.00           C  
ATOM   3498  CG  LEU B  36     -31.152   0.384   2.712  1.00  0.00           C  
ATOM   3499  CD1 LEU B  36     -32.407   0.913   3.403  1.00  0.00           C  
ATOM   3500  CD2 LEU B  36     -30.028   0.340   3.746  1.00  0.00           C  
ATOM   3501  N   ALA B  37     -31.307  -3.318  -0.164  1.00  0.00           N  
ATOM   3502  CA  ALA B  37     -31.611  -4.671  -0.630  1.00  0.00           C  
ATOM   3503  C   ALA B  37     -30.347  -5.445  -1.038  1.00  0.00           C  
ATOM   3504  O   ALA B  37     -30.237  -6.634  -0.751  1.00  0.00           O  
ATOM   3505  CB  ALA B  37     -32.612  -4.573  -1.791  1.00  0.00           C  
ATOM   3506  N   ASP B  38     -29.365  -4.762  -1.633  1.00  0.00           N  
ATOM   3507  CA  ASP B  38     -28.085  -5.372  -1.969  1.00  0.00           C  
ATOM   3508  C   ASP B  38     -27.294  -5.727  -0.701  1.00  0.00           C  
ATOM   3509  O   ASP B  38     -26.722  -6.813  -0.613  1.00  0.00           O  
ATOM   3510  CB  ASP B  38     -27.247  -4.438  -2.864  1.00  0.00           C  
ATOM   3511  CG  ASP B  38     -27.974  -4.055  -4.148  1.00  0.00           C  
ATOM   3512  OD1 ASP B  38     -28.449  -4.974  -4.851  1.00  0.00           O  
ATOM   3513  OD2 ASP B  38     -28.093  -2.835  -4.385  1.00  0.00           O  
ATOM   3514  N   ILE B  39     -27.330  -4.858   0.309  1.00  0.00           N  
ATOM   3515  CA  ILE B  39     -26.685  -5.120   1.598  1.00  0.00           C  
ATOM   3516  C   ILE B  39     -27.338  -6.318   2.302  1.00  0.00           C  
ATOM   3517  O   ILE B  39     -26.628  -7.193   2.804  1.00  0.00           O  
ATOM   3518  CB  ILE B  39     -26.681  -3.862   2.490  1.00  0.00           C  
ATOM   3519  CG1 ILE B  39     -25.921  -2.704   1.802  1.00  0.00           C  
ATOM   3520  CG2 ILE B  39     -26.037  -4.177   3.848  1.00  0.00           C  
ATOM   3521  CD1 ILE B  39     -26.025  -1.365   2.541  1.00  0.00           C  
ATOM   3522  N   ASP B  40     -28.668  -6.404   2.290  1.00  0.00           N  
ATOM   3523  CA  ASP B  40     -29.387  -7.557   2.841  1.00  0.00           C  
ATOM   3524  C   ASP B  40     -29.018  -8.863   2.127  1.00  0.00           C  
ATOM   3525  O   ASP B  40     -28.883  -9.915   2.762  1.00  0.00           O  
ATOM   3526  CB  ASP B  40     -30.907  -7.324   2.745  1.00  0.00           C  
ATOM   3527  CG  ASP B  40     -31.504  -6.432   3.842  1.00  0.00           C  
ATOM   3528  OD1 ASP B  40     -30.897  -6.334   4.931  1.00  0.00           O  
ATOM   3529  OD2 ASP B  40     -32.632  -5.926   3.632  1.00  0.00           O  
ATOM   3530  N   ALA B  41     -28.820  -8.824   0.812  1.00  0.00           N  
ATOM   3531  CA  ALA B  41     -28.395  -9.976   0.024  1.00  0.00           C  
ATOM   3532  C   ALA B  41     -26.954 -10.409   0.337  1.00  0.00           C  
ATOM   3533  O   ALA B  41     -26.670 -11.611   0.404  1.00  0.00           O  
ATOM   3534  CB  ALA B  41     -28.583  -9.648  -1.465  1.00  0.00           C  
ATOM   3535  N   LEU B  42     -26.068  -9.449   0.597  1.00  0.00           N  
ATOM   3536  CA  LEU B  42     -24.672  -9.695   0.975  1.00  0.00           C  
ATOM   3537  C   LEU B  42     -24.534 -10.306   2.377  1.00  0.00           C  
ATOM   3538  O   LEU B  42     -23.551 -10.995   2.644  1.00  0.00           O  
ATOM   3539  CB  LEU B  42     -23.883  -8.375   0.884  1.00  0.00           C  
ATOM   3540  CG  LEU B  42     -23.627  -7.869  -0.550  1.00  0.00           C  
ATOM   3541  CD1 LEU B  42     -23.070  -6.443  -0.493  1.00  0.00           C  
ATOM   3542  CD2 LEU B  42     -22.636  -8.752  -1.294  1.00  0.00           C  
ATOM   3543  N   LYS B  43     -25.495 -10.068   3.258  1.00  0.00           N  
ATOM   3544  CA  LYS B  43     -25.504 -10.541   4.657  1.00  0.00           C  
ATOM   3545  C   LYS B  43     -24.190 -10.249   5.403  1.00  0.00           C  
ATOM   3546  O   LYS B  43     -23.562 -11.178   5.938  1.00  0.00           O  
ATOM   3547  CB  LYS B  43     -25.880 -12.025   4.724  1.00  0.00           C  
ATOM   3548  CG  LYS B  43     -27.278 -12.289   4.175  1.00  0.00           C  
ATOM   3549  CD  LYS B  43     -27.598 -13.785   4.299  1.00  0.00           C  
ATOM   3550  CE  LYS B  43     -29.001 -14.018   3.752  1.00  0.00           C  
ATOM   3551  NZ  LYS B  43     -29.350 -15.446   3.823  1.00  0.00           N  
ATOM   3552  N   PRO B  44     -23.761  -8.981   5.475  1.00  0.00           N  
ATOM   3553  CA  PRO B  44     -22.567  -8.637   6.233  1.00  0.00           C  
ATOM   3554  C   PRO B  44     -22.756  -8.973   7.710  1.00  0.00           C  
ATOM   3555  O   PRO B  44     -23.858  -8.880   8.255  1.00  0.00           O  
ATOM   3556  CB  PRO B  44     -22.341  -7.140   5.983  1.00  0.00           C  
ATOM   3557  CG  PRO B  44     -23.747  -6.615   5.729  1.00  0.00           C  
ATOM   3558  CD  PRO B  44     -24.434  -7.779   5.007  1.00  0.00           C  
ATOM   3559  N   GLN B  45     -21.671  -9.349   8.376  1.00  0.00           N  
ATOM   3560  CA  GLN B  45     -21.668  -9.550   9.824  1.00  0.00           C  
ATOM   3561  C   GLN B  45     -21.565  -8.223  10.572  1.00  0.00           C  
ATOM   3562  O   GLN B  45     -22.099  -8.091  11.672  1.00  0.00           O  
ATOM   3563  CB  GLN B  45     -20.502 -10.455  10.217  1.00  0.00           C  
ATOM   3564  CG  GLN B  45     -20.672 -11.888   9.682  1.00  0.00           C  
ATOM   3565  CD  GLN B  45     -19.497 -12.790  10.058  1.00  0.00           C  
ATOM   3566  OE1 GLN B  45     -18.446 -12.362  10.493  1.00  0.00           O  
ATOM   3567  NE2 GLN B  45     -19.638 -14.082   9.911  1.00  0.00           N  
ATOM   3568  N   LYS B  46     -20.862  -7.266   9.973  1.00  0.00           N  
ATOM   3569  CA  LYS B  46     -20.639  -5.920  10.504  1.00  0.00           C  
ATOM   3570  C   LYS B  46     -20.585  -4.916   9.359  1.00  0.00           C  
ATOM   3571  O   LYS B  46     -20.276  -5.296   8.230  1.00  0.00           O  
ATOM   3572  CB  LYS B  46     -19.335  -5.851  11.331  1.00  0.00           C  
ATOM   3573  CG  LYS B  46     -19.299  -6.898  12.445  1.00  0.00           C  
ATOM   3574  CD  LYS B  46     -18.192  -6.653  13.464  1.00  0.00           C  
ATOM   3575  CE  LYS B  46     -18.330  -7.746  14.531  1.00  0.00           C  
ATOM   3576  NZ  LYS B  46     -17.693  -7.375  15.801  1.00  0.00           N  
ATOM   3577  N   ILE B  47     -20.839  -3.654   9.665  1.00  0.00           N  
ATOM   3578  CA  ILE B  47     -20.737  -2.554   8.707  1.00  0.00           C  
ATOM   3579  C   ILE B  47     -19.762  -1.514   9.258  1.00  0.00           C  
ATOM   3580  O   ILE B  47     -19.802  -1.164  10.435  1.00  0.00           O  
ATOM   3581  CB  ILE B  47     -22.123  -1.966   8.372  1.00  0.00           C  
ATOM   3582  CG1 ILE B  47     -23.049  -3.062   7.802  1.00  0.00           C  
ATOM   3583  CG2 ILE B  47     -21.982  -0.803   7.376  1.00  0.00           C  
ATOM   3584  CD1 ILE B  47     -24.485  -2.605   7.512  1.00  0.00           C  
ATOM   3585  N   VAL B  48     -18.898  -1.000   8.398  1.00  0.00           N  
ATOM   3586  CA  VAL B  48     -18.030   0.141   8.694  1.00  0.00           C  
ATOM   3587  C   VAL B  48     -18.351   1.238   7.692  1.00  0.00           C  
ATOM   3588  O   VAL B  48     -18.455   0.977   6.498  1.00  0.00           O  
ATOM   3589  CB  VAL B  48     -16.542  -0.234   8.670  1.00  0.00           C  
ATOM   3590  CG1 VAL B  48     -15.658   0.953   9.058  1.00  0.00           C  
ATOM   3591  CG2 VAL B  48     -16.251  -1.379   9.639  1.00  0.00           C  
ATOM   3592  N   ILE B  49     -18.540   2.457   8.180  1.00  0.00           N  
ATOM   3593  CA  ILE B  49     -18.781   3.629   7.337  1.00  0.00           C  
ATOM   3594  C   ILE B  49     -17.525   4.483   7.365  1.00  0.00           C  
ATOM   3595  O   ILE B  49     -17.110   4.943   8.426  1.00  0.00           O  
ATOM   3596  CB  ILE B  49     -20.041   4.389   7.779  1.00  0.00           C  
ATOM   3597  CG1 ILE B  49     -21.247   3.424   7.773  1.00  0.00           C  
ATOM   3598  CG2 ILE B  49     -20.287   5.588   6.845  1.00  0.00           C  
ATOM   3599  CD1 ILE B  49     -22.570   4.067   8.163  1.00  0.00           C  
ATOM   3600  N   SER B  50     -16.922   4.661   6.205  1.00  0.00           N  
ATOM   3601  CA  SER B  50     -15.641   5.328   6.045  1.00  0.00           C  
ATOM   3602  C   SER B  50     -15.699   6.824   6.360  1.00  0.00           C  
ATOM   3603  O   SER B  50     -16.789   7.411   6.427  1.00  0.00           O  
ATOM   3604  CB  SER B  50     -15.092   5.094   4.627  1.00  0.00           C  
ATOM   3605  OG  SER B  50     -15.683   5.981   3.690  1.00  0.00           O  
ATOM   3606  N   PRO B  51     -14.537   7.466   6.513  1.00  0.00           N  
ATOM   3607  CA  PRO B  51     -14.414   8.899   6.341  1.00  0.00           C  
ATOM   3608  C   PRO B  51     -14.934   9.359   4.976  1.00  0.00           C  
ATOM   3609  O   PRO B  51     -15.290   8.554   4.111  1.00  0.00           O  
ATOM   3610  CB  PRO B  51     -12.919   9.212   6.504  1.00  0.00           C  
ATOM   3611  CG  PRO B  51     -12.342   7.993   7.203  1.00  0.00           C  
ATOM   3612  CD  PRO B  51     -13.226   6.869   6.704  1.00  0.00           C  
ATOM   3613  N   GLY B  52     -14.982  10.668   4.775  1.00  0.00           N  
ATOM   3614  CA  GLY B  52     -15.323  11.262   3.496  1.00  0.00           C  
ATOM   3615  C   GLY B  52     -15.214  12.783   3.522  1.00  0.00           C  
ATOM   3616  O   GLY B  52     -15.228  13.395   4.590  1.00  0.00           O  
ATOM   3617  N   PRO B  53     -15.133  13.412   2.336  1.00  0.00           N  
ATOM   3618  CA  PRO B  53     -14.961  14.854   2.218  1.00  0.00           C  
ATOM   3619  C   PRO B  53     -16.255  15.654   2.407  1.00  0.00           C  
ATOM   3620  O   PRO B  53     -16.213  16.877   2.501  1.00  0.00           O  
ATOM   3621  CB  PRO B  53     -14.387  15.031   0.807  1.00  0.00           C  
ATOM   3622  CG  PRO B  53     -15.034  13.895   0.018  1.00  0.00           C  
ATOM   3623  CD  PRO B  53     -15.106  12.761   1.038  1.00  0.00           C  
ATOM   3624  N   CYS B  54     -17.400  14.978   2.441  1.00  0.00           N  
ATOM   3625  CA  CYS B  54     -18.723  15.587   2.369  1.00  0.00           C  
ATOM   3626  C   CYS B  54     -19.362  15.763   3.761  1.00  0.00           C  
ATOM   3627  O   CYS B  54     -18.818  15.371   4.794  1.00  0.00           O  
ATOM   3628  CB  CYS B  54     -19.599  14.735   1.432  1.00  0.00           C  
ATOM   3629  SG  CYS B  54     -18.812  14.556  -0.195  1.00  0.00           S  
ATOM   3630  N   THR B  55     -20.559  16.335   3.780  1.00  0.00           N  
ATOM   3631  CA  THR B  55     -21.436  16.285   4.957  1.00  0.00           C  
ATOM   3632  C   THR B  55     -22.195  14.949   4.998  1.00  0.00           C  
ATOM   3633  O   THR B  55     -22.325  14.288   3.967  1.00  0.00           O  
ATOM   3634  CB  THR B  55     -22.419  17.463   4.973  1.00  0.00           C  
ATOM   3635  OG1 THR B  55     -23.305  17.379   3.897  1.00  0.00           O  
ATOM   3636  CG2 THR B  55     -21.713  18.823   4.925  1.00  0.00           C  
ATOM   3637  N   PRO B  56     -22.742  14.534   6.158  1.00  0.00           N  
ATOM   3638  CA  PRO B  56     -23.544  13.313   6.234  1.00  0.00           C  
ATOM   3639  C   PRO B  56     -24.727  13.251   5.258  1.00  0.00           C  
ATOM   3640  O   PRO B  56     -25.058  12.168   4.784  1.00  0.00           O  
ATOM   3641  CB  PRO B  56     -24.027  13.252   7.681  1.00  0.00           C  
ATOM   3642  CG  PRO B  56     -22.930  13.973   8.447  1.00  0.00           C  
ATOM   3643  CD  PRO B  56     -22.534  15.089   7.484  1.00  0.00           C  
ATOM   3644  N   ASP B  57     -25.339  14.399   4.926  1.00  0.00           N  
ATOM   3645  CA  ASP B  57     -26.449  14.470   3.958  1.00  0.00           C  
ATOM   3646  C   ASP B  57     -26.011  14.116   2.526  1.00  0.00           C  
ATOM   3647  O   ASP B  57     -26.816  13.636   1.732  1.00  0.00           O  
ATOM   3648  CB  ASP B  57     -27.068  15.880   3.980  1.00  0.00           C  
ATOM   3649  CG  ASP B  57     -27.797  16.171   5.286  1.00  0.00           C  
ATOM   3650  OD1 ASP B  57     -28.608  15.329   5.715  1.00  0.00           O  
ATOM   3651  OD2 ASP B  57     -27.521  17.223   5.908  1.00  0.00           O  
ATOM   3652  N   GLU B  58     -24.738  14.309   2.215  1.00  0.00           N  
ATOM   3653  CA  GLU B  58     -24.137  14.035   0.902  1.00  0.00           C  
ATOM   3654  C   GLU B  58     -23.434  12.666   0.854  1.00  0.00           C  
ATOM   3655  O   GLU B  58     -22.879  12.290  -0.177  1.00  0.00           O  
ATOM   3656  CB  GLU B  58     -23.169  15.171   0.556  1.00  0.00           C  
ATOM   3657  CG  GLU B  58     -23.865  16.540   0.430  1.00  0.00           C  
ATOM   3658  CD  GLU B  58     -22.869  17.710   0.472  1.00  0.00           C  
ATOM   3659  OE1 GLU B  58     -23.100  18.707  -0.238  1.00  0.00           O  
ATOM   3660  OE2 GLU B  58     -21.910  17.631   1.275  1.00  0.00           O  
ATOM   3661  N   ALA B  59     -23.466  11.905   1.954  1.00  0.00           N  
ATOM   3662  CA  ALA B  59     -22.773  10.622   2.088  1.00  0.00           C  
ATOM   3663  C   ALA B  59     -23.569   9.424   1.517  1.00  0.00           C  
ATOM   3664  O   ALA B  59     -23.513   8.312   2.049  1.00  0.00           O  
ATOM   3665  CB  ALA B  59     -22.358  10.454   3.554  1.00  0.00           C  
ATOM   3666  N   GLY B  60     -24.339   9.655   0.465  1.00  0.00           N  
ATOM   3667  CA  GLY B  60     -25.115   8.630  -0.231  1.00  0.00           C  
ATOM   3668  C   GLY B  60     -26.006   7.818   0.712  1.00  0.00           C  
ATOM   3669  O   GLY B  60     -26.797   8.366   1.476  1.00  0.00           O  
ATOM   3670  N   ILE B  61     -25.841   6.489   0.684  1.00  0.00           N  
ATOM   3671  CA  ILE B  61     -26.663   5.567   1.482  1.00  0.00           C  
ATOM   3672  C   ILE B  61     -26.274   5.514   2.973  1.00  0.00           C  
ATOM   3673  O   ILE B  61     -26.964   4.860   3.755  1.00  0.00           O  
ATOM   3674  CB  ILE B  61     -26.651   4.186   0.795  1.00  0.00           C  
ATOM   3675  CG1 ILE B  61     -27.845   3.344   1.253  1.00  0.00           C  
ATOM   3676  CG2 ILE B  61     -25.306   3.463   0.986  1.00  0.00           C  
ATOM   3677  CD1 ILE B  61     -28.034   2.042   0.476  1.00  0.00           C  
ATOM   3678  N   SER B  62     -25.216   6.196   3.413  1.00  0.00           N  
ATOM   3679  CA  SER B  62     -24.651   6.046   4.759  1.00  0.00           C  
ATOM   3680  C   SER B  62     -25.665   6.285   5.884  1.00  0.00           C  
ATOM   3681  O   SER B  62     -25.774   5.479   6.805  1.00  0.00           O  
ATOM   3682  CB  SER B  62     -23.456   6.985   4.944  1.00  0.00           C  
ATOM   3683  OG  SER B  62     -22.423   6.638   4.041  1.00  0.00           O  
ATOM   3684  N   LEU B  63     -26.461   7.361   5.794  1.00  0.00           N  
ATOM   3685  CA  LEU B  63     -27.503   7.655   6.790  1.00  0.00           C  
ATOM   3686  C   LEU B  63     -28.593   6.575   6.833  1.00  0.00           C  
ATOM   3687  O   LEU B  63     -29.016   6.162   7.914  1.00  0.00           O  
ATOM   3688  CB  LEU B  63     -28.142   9.019   6.471  1.00  0.00           C  
ATOM   3689  CG  LEU B  63     -27.263  10.235   6.816  1.00  0.00           C  
ATOM   3690  CD1 LEU B  63     -27.916  11.509   6.273  1.00  0.00           C  
ATOM   3691  CD2 LEU B  63     -27.105  10.405   8.325  1.00  0.00           C  
ATOM   3692  N   ASP B  64     -29.033   6.102   5.676  1.00  0.00           N  
ATOM   3693  CA  ASP B  64     -30.075   5.088   5.579  1.00  0.00           C  
ATOM   3694  C   ASP B  64     -29.590   3.727   6.069  1.00  0.00           C  
ATOM   3695  O   ASP B  64     -30.322   3.025   6.761  1.00  0.00           O  
ATOM   3696  CB  ASP B  64     -30.604   5.012   4.144  1.00  0.00           C  
ATOM   3697  CG  ASP B  64     -31.431   6.241   3.747  1.00  0.00           C  
ATOM   3698  OD1 ASP B  64     -31.948   6.941   4.653  1.00  0.00           O  
ATOM   3699  OD2 ASP B  64     -31.566   6.452   2.520  1.00  0.00           O  
ATOM   3700  N   VAL B  65     -28.321   3.389   5.811  1.00  0.00           N  
ATOM   3701  CA  VAL B  65     -27.676   2.184   6.344  1.00  0.00           C  
ATOM   3702  C   VAL B  65     -27.647   2.218   7.864  1.00  0.00           C  
ATOM   3703  O   VAL B  65     -28.083   1.251   8.492  1.00  0.00           O  
ATOM   3704  CB  VAL B  65     -26.261   2.027   5.769  1.00  0.00           C  
ATOM   3705  CG1 VAL B  65     -25.445   0.960   6.498  1.00  0.00           C  
ATOM   3706  CG2 VAL B  65     -26.350   1.622   4.306  1.00  0.00           C  
ATOM   3707  N   ILE B  66     -27.228   3.326   8.465  1.00  0.00           N  
ATOM   3708  CA  ILE B  66     -27.206   3.459   9.927  1.00  0.00           C  
ATOM   3709  C   ILE B  66     -28.614   3.261  10.495  1.00  0.00           C  
ATOM   3710  O   ILE B  66     -28.798   2.433  11.384  1.00  0.00           O  
ATOM   3711  CB  ILE B  66     -26.619   4.818  10.357  1.00  0.00           C  
ATOM   3712  CG1 ILE B  66     -25.127   4.924  10.000  1.00  0.00           C  
ATOM   3713  CG2 ILE B  66     -26.769   5.023  11.879  1.00  0.00           C  
ATOM   3714  CD1 ILE B  66     -24.629   6.371   9.927  1.00  0.00           C  
ATOM   3715  N   ARG B  67     -29.615   3.949   9.951  1.00  0.00           N  
ATOM   3716  CA  ARG B  67     -31.007   3.841  10.422  1.00  0.00           C  
ATOM   3717  C   ARG B  67     -31.575   2.433  10.250  1.00  0.00           C  
ATOM   3718  O   ARG B  67     -32.296   1.955  11.122  1.00  0.00           O  
ATOM   3719  CB  ARG B  67     -31.879   4.835   9.658  1.00  0.00           C  
ATOM   3720  CG  ARG B  67     -31.592   6.296  10.036  1.00  0.00           C  
ATOM   3721  CD  ARG B  67     -32.356   7.216   9.075  1.00  0.00           C  
ATOM   3722  NE  ARG B  67     -32.027   8.631   9.272  1.00  0.00           N  
ATOM   3723  CZ  ARG B  67     -31.930   9.539   8.317  1.00  0.00           C  
ATOM   3724  NH1 ARG B  67     -32.153   9.253   7.057  1.00  0.00           N  
ATOM   3725  NH2 ARG B  67     -31.594  10.761   8.615  1.00  0.00           N  
ATOM   3726  N   HIS B  68     -31.275   1.775   9.135  1.00  0.00           N  
ATOM   3727  CA  HIS B  68     -31.843   0.473   8.812  1.00  0.00           C  
ATOM   3728  C   HIS B  68     -31.210  -0.665   9.608  1.00  0.00           C  
ATOM   3729  O   HIS B  68     -31.937  -1.565  10.065  1.00  0.00           O  
ATOM   3730  CB  HIS B  68     -31.729   0.234   7.304  1.00  0.00           C  
ATOM   3731  CG  HIS B  68     -32.495  -0.981   6.849  1.00  0.00           C  
ATOM   3732  ND1 HIS B  68     -33.810  -1.004   6.450  1.00  0.00           N  
ATOM   3733  CD2 HIS B  68     -32.027  -2.262   6.783  1.00  0.00           C  
ATOM   3734  CE1 HIS B  68     -34.117  -2.267   6.128  1.00  0.00           C  
ATOM   3735  NE2 HIS B  68     -33.064  -3.060   6.326  1.00  0.00           N  
ATOM   3736  N   TYR B  69     -29.898  -0.632   9.815  1.00  0.00           N  
ATOM   3737  CA  TYR B  69     -29.161  -1.698  10.494  1.00  0.00           C  
ATOM   3738  C   TYR B  69     -28.895  -1.443  11.983  1.00  0.00           C  
ATOM   3739  O   TYR B  69     -28.424  -2.349  12.678  1.00  0.00           O  
ATOM   3740  CB  TYR B  69     -27.878  -2.025   9.723  1.00  0.00           C  
ATOM   3741  CG  TYR B  69     -28.152  -2.635   8.365  1.00  0.00           C  
ATOM   3742  CD1 TYR B  69     -28.645  -3.955   8.255  1.00  0.00           C  
ATOM   3743  CD2 TYR B  69     -27.938  -1.887   7.197  1.00  0.00           C  
ATOM   3744  CE1 TYR B  69     -28.943  -4.501   7.007  1.00  0.00           C  
ATOM   3745  CE2 TYR B  69     -28.244  -2.417   5.932  1.00  0.00           C  
ATOM   3746  CZ  TYR B  69     -28.758  -3.728   5.837  1.00  0.00           C  
ATOM   3747  OH  TYR B  69     -29.098  -4.217   4.609  1.00  0.00           O  
ATOM   3748  N   ALA B  70     -29.254  -0.264  12.495  1.00  0.00           N  
ATOM   3749  CA  ALA B  70     -29.210   0.029  13.921  1.00  0.00           C  
ATOM   3750  C   ALA B  70     -29.960  -1.041  14.728  1.00  0.00           C  
ATOM   3751  O   ALA B  70     -31.140  -1.307  14.513  1.00  0.00           O  
ATOM   3752  CB  ALA B  70     -29.799   1.421  14.160  1.00  0.00           C  
ATOM   3753  N   GLY B  71     -29.253  -1.675  15.668  1.00  0.00           N  
ATOM   3754  CA  GLY B  71     -29.783  -2.765  16.484  1.00  0.00           C  
ATOM   3755  C   GLY B  71     -29.883  -4.126  15.790  1.00  0.00           C  
ATOM   3756  O   GLY B  71     -30.317  -5.086  16.421  1.00  0.00           O  
ATOM   3757  N   ARG B  72     -29.492  -4.236  14.519  1.00  0.00           N  
ATOM   3758  CA  ARG B  72     -29.450  -5.493  13.765  1.00  0.00           C  
ATOM   3759  C   ARG B  72     -28.029  -5.986  13.531  1.00  0.00           C  
ATOM   3760  O   ARG B  72     -27.778  -7.184  13.623  1.00  0.00           O  
ATOM   3761  CB  ARG B  72     -30.161  -5.358  12.419  1.00  0.00           C  
ATOM   3762  CG  ARG B  72     -31.618  -4.869  12.536  1.00  0.00           C  
ATOM   3763  CD  ARG B  72     -32.254  -4.906  11.147  1.00  0.00           C  
ATOM   3764  NE  ARG B  72     -33.527  -4.167  11.123  1.00  0.00           N  
ATOM   3765  CZ  ARG B  72     -34.209  -3.886  10.026  1.00  0.00           C  
ATOM   3766  NH1 ARG B  72     -33.879  -4.386   8.861  1.00  0.00           N  
ATOM   3767  NH2 ARG B  72     -35.216  -3.067  10.080  1.00  0.00           N  
ATOM   3768  N   LEU B  73     -27.132  -5.060  13.211  1.00  0.00           N  
ATOM   3769  CA  LEU B  73     -25.725  -5.335  12.950  1.00  0.00           C  
ATOM   3770  C   LEU B  73     -24.847  -4.328  13.704  1.00  0.00           C  
ATOM   3771  O   LEU B  73     -25.243  -3.173  13.846  1.00  0.00           O  
ATOM   3772  CB  LEU B  73     -25.437  -5.261  11.442  1.00  0.00           C  
ATOM   3773  CG  LEU B  73     -26.137  -6.329  10.586  1.00  0.00           C  
ATOM   3774  CD1 LEU B  73     -25.840  -6.086   9.106  1.00  0.00           C  
ATOM   3775  CD2 LEU B  73     -25.675  -7.750  10.925  1.00  0.00           C  
ATOM   3776  N   PRO B  74     -23.643  -4.745  14.140  1.00  0.00           N  
ATOM   3777  CA  PRO B  74     -22.637  -3.805  14.617  1.00  0.00           C  
ATOM   3778  C   PRO B  74     -22.221  -2.837  13.507  1.00  0.00           C  
ATOM   3779  O   PRO B  74     -21.935  -3.256  12.381  1.00  0.00           O  
ATOM   3780  CB  PRO B  74     -21.459  -4.655  15.092  1.00  0.00           C  
ATOM   3781  CG  PRO B  74     -22.073  -6.030  15.351  1.00  0.00           C  
ATOM   3782  CD  PRO B  74     -23.180  -6.105  14.294  1.00  0.00           C  
ATOM   3783  N   ILE B  75     -22.154  -1.544  13.828  1.00  0.00           N  
ATOM   3784  CA  ILE B  75     -21.721  -0.497  12.909  1.00  0.00           C  
ATOM   3785  C   ILE B  75     -20.638   0.353  13.574  1.00  0.00           C  
ATOM   3786  O   ILE B  75     -20.833   0.867  14.675  1.00  0.00           O  
ATOM   3787  CB  ILE B  75     -22.888   0.385  12.400  1.00  0.00           C  
ATOM   3788  CG1 ILE B  75     -24.066  -0.472  11.884  1.00  0.00           C  
ATOM   3789  CG2 ILE B  75     -22.376   1.338  11.309  1.00  0.00           C  
ATOM   3790  CD1 ILE B  75     -25.241   0.339  11.314  1.00  0.00           C  
ATOM   3791  N   LEU B  76     -19.520   0.543  12.878  1.00  0.00           N  
ATOM   3792  CA  LEU B  76     -18.505   1.528  13.226  1.00  0.00           C  
ATOM   3793  C   LEU B  76     -18.517   2.656  12.196  1.00  0.00           C  
ATOM   3794  O   LEU B  76     -18.373   2.403  11.000  1.00  0.00           O  
ATOM   3795  CB  LEU B  76     -17.134   0.834  13.303  1.00  0.00           C  
ATOM   3796  CG  LEU B  76     -15.962   1.780  13.655  1.00  0.00           C  
ATOM   3797  CD1 LEU B  76     -16.078   2.336  15.068  1.00  0.00           C  
ATOM   3798  CD2 LEU B  76     -14.638   1.029  13.545  1.00  0.00           C  
ATOM   3799  N   GLY B  77     -18.664   3.894  12.657  1.00  0.00           N  
ATOM   3800  CA  GLY B  77     -18.507   5.085  11.836  1.00  0.00           C  
ATOM   3801  C   GLY B  77     -17.170   5.770  12.102  1.00  0.00           C  
ATOM   3802  O   GLY B  77     -16.854   6.066  13.251  1.00  0.00           O  
ATOM   3803  N   VAL B  78     -16.402   6.068  11.068  1.00  0.00           N  
ATOM   3804  CA  VAL B  78     -15.116   6.771  11.176  1.00  0.00           C  
ATOM   3805  C   VAL B  78     -15.249   8.159  10.551  1.00  0.00           C  
ATOM   3806  O   VAL B  78     -15.706   8.288   9.424  1.00  0.00           O  
ATOM   3807  CB  VAL B  78     -13.975   5.960  10.538  1.00  0.00           C  
ATOM   3808  CG1 VAL B  78     -12.637   6.665  10.738  1.00  0.00           C  
ATOM   3809  CG2 VAL B  78     -13.877   4.562  11.160  1.00  0.00           C  
ATOM   3810  N   CYS B  79     -14.874   9.204  11.279  1.00  0.00           N  
ATOM   3811  CA  CYS B  79     -14.926  10.615  10.866  1.00  0.00           C  
ATOM   3812  C   CYS B  79     -16.305  11.015  10.306  1.00  0.00           C  
ATOM   3813  O   CYS B  79     -17.231  11.216  11.100  1.00  0.00           O  
ATOM   3814  CB  CYS B  79     -13.727  10.918   9.954  1.00  0.00           C  
ATOM   3815  SG  CYS B  79     -13.573  12.701   9.685  1.00  0.00           S  
ATOM   3816  N   LEU B  80     -16.488  11.093   8.988  1.00  0.00           N  
ATOM   3817  CA  LEU B  80     -17.796  11.302   8.370  1.00  0.00           C  
ATOM   3818  C   LEU B  80     -18.811  10.239   8.807  1.00  0.00           C  
ATOM   3819  O   LEU B  80     -19.942  10.575   9.135  1.00  0.00           O  
ATOM   3820  CB  LEU B  80     -17.642  11.314   6.838  1.00  0.00           C  
ATOM   3821  CG  LEU B  80     -18.970  11.433   6.070  1.00  0.00           C  
ATOM   3822  CD1 LEU B  80     -19.674  12.754   6.331  1.00  0.00           C  
ATOM   3823  CD2 LEU B  80     -18.732  11.323   4.568  1.00  0.00           C  
ATOM   3824  N   GLY B  81     -18.406   8.981   8.888  1.00  0.00           N  
ATOM   3825  CA  GLY B  81     -19.269   7.897   9.361  1.00  0.00           C  
ATOM   3826  C   GLY B  81     -19.723   8.095  10.812  1.00  0.00           C  
ATOM   3827  O   GLY B  81     -20.874   7.809  11.147  1.00  0.00           O  
ATOM   3828  N   HIS B  82     -18.867   8.643  11.675  1.00  0.00           N  
ATOM   3829  CA  HIS B  82     -19.221   9.052  13.039  1.00  0.00           C  
ATOM   3830  C   HIS B  82     -20.233  10.202  13.046  1.00  0.00           C  
ATOM   3831  O   HIS B  82     -21.231  10.157  13.768  1.00  0.00           O  
ATOM   3832  CB  HIS B  82     -17.931   9.417  13.793  1.00  0.00           C  
ATOM   3833  CG  HIS B  82     -18.130  10.275  15.003  1.00  0.00           C  
ATOM   3834  ND1 HIS B  82     -18.372   9.838  16.279  1.00  0.00           N  
ATOM   3835  CD2 HIS B  82     -18.052  11.642  15.059  1.00  0.00           C  
ATOM   3836  CE1 HIS B  82     -18.429  10.921  17.088  1.00  0.00           C  
ATOM   3837  NE2 HIS B  82     -18.243  12.032  16.377  1.00  0.00           N  
ATOM   3838  N   GLN B  83     -20.018  11.211  12.211  1.00  0.00           N  
ATOM   3839  CA  GLN B  83     -20.930  12.346  12.074  1.00  0.00           C  
ATOM   3840  C   GLN B  83     -22.296  11.891  11.537  1.00  0.00           C  
ATOM   3841  O   GLN B  83     -23.329  12.262  12.094  1.00  0.00           O  
ATOM   3842  CB  GLN B  83     -20.303  13.393  11.147  1.00  0.00           C  
ATOM   3843  CG  GLN B  83     -19.026  14.022  11.722  1.00  0.00           C  
ATOM   3844  CD  GLN B  83     -18.230  14.809  10.681  1.00  0.00           C  
ATOM   3845  OE1 GLN B  83     -18.642  15.005   9.551  1.00  0.00           O  
ATOM   3846  NE2 GLN B  83     -17.063  15.267  11.021  1.00  0.00           N  
ATOM   3847  N   ALA B  84     -22.294  11.031  10.527  1.00  0.00           N  
ATOM   3848  CA  ALA B  84     -23.501  10.429   9.977  1.00  0.00           C  
ATOM   3849  C   ALA B  84     -24.255   9.618  11.033  1.00  0.00           C  
ATOM   3850  O   ALA B  84     -25.485   9.708  11.121  1.00  0.00           O  
ATOM   3851  CB  ALA B  84     -23.108   9.567   8.770  1.00  0.00           C  
ATOM   3852  N   MET B  85     -23.553   8.886  11.898  1.00  0.00           N  
ATOM   3853  CA  MET B  85     -24.166   8.131  12.993  1.00  0.00           C  
ATOM   3854  C   MET B  85     -24.883   9.046  13.989  1.00  0.00           C  
ATOM   3855  O   MET B  85     -26.029   8.784  14.330  1.00  0.00           O  
ATOM   3856  CB  MET B  85     -23.091   7.284  13.674  1.00  0.00           C  
ATOM   3857  CG  MET B  85     -23.682   6.309  14.691  1.00  0.00           C  
ATOM   3858  SD  MET B  85     -22.447   5.171  15.384  1.00  0.00           S  
ATOM   3859  CE  MET B  85     -22.119   4.127  13.941  1.00  0.00           C  
ATOM   3860  N   ALA B  86     -24.249  10.146  14.401  1.00  0.00           N  
ATOM   3861  CA  ALA B  86     -24.912  11.119  15.268  1.00  0.00           C  
ATOM   3862  C   ALA B  86     -26.121  11.769  14.579  1.00  0.00           C  
ATOM   3863  O   ALA B  86     -27.207  11.854  15.169  1.00  0.00           O  
ATOM   3864  CB  ALA B  86     -23.880  12.158  15.710  1.00  0.00           C  
ATOM   3865  N   GLN B  87     -25.973  12.163  13.319  1.00  0.00           N  
ATOM   3866  CA  GLN B  87     -27.038  12.819  12.551  1.00  0.00           C  
ATOM   3867  C   GLN B  87     -28.219  11.882  12.251  1.00  0.00           C  
ATOM   3868  O   GLN B  87     -29.363  12.321  12.290  1.00  0.00           O  
ATOM   3869  CB  GLN B  87     -26.433  13.410  11.274  1.00  0.00           C  
ATOM   3870  CG  GLN B  87     -27.470  14.211  10.475  1.00  0.00           C  
ATOM   3871  CD  GLN B  87     -26.862  15.005   9.309  1.00  0.00           C  
ATOM   3872  OE1 GLN B  87     -25.740  15.465   9.363  1.00  0.00           O  
ATOM   3873  NE2 GLN B  87     -27.601  15.181   8.249  1.00  0.00           N  
ATOM   3874  N   ALA B  88     -27.970  10.606  12.011  1.00  0.00           N  
ATOM   3875  CA  ALA B  88     -29.022   9.620  11.756  1.00  0.00           C  
ATOM   3876  C   ALA B  88     -30.052   9.530  12.898  1.00  0.00           C  
ATOM   3877  O   ALA B  88     -31.220   9.223  12.656  1.00  0.00           O  
ATOM   3878  CB  ALA B  88     -28.371   8.261  11.511  1.00  0.00           C  
ATOM   3879  N   PHE B  89     -29.629   9.850  14.125  1.00  0.00           N  
ATOM   3880  CA  PHE B  89     -30.455   9.877  15.329  1.00  0.00           C  
ATOM   3881  C   PHE B  89     -30.859  11.289  15.782  1.00  0.00           C  
ATOM   3882  O   PHE B  89     -31.477  11.433  16.835  1.00  0.00           O  
ATOM   3883  CB  PHE B  89     -29.751   9.078  16.424  1.00  0.00           C  
ATOM   3884  CG  PHE B  89     -29.668   7.591  16.142  1.00  0.00           C  
ATOM   3885  CD1 PHE B  89     -30.690   6.735  16.582  1.00  0.00           C  
ATOM   3886  CD2 PHE B  89     -28.583   7.067  15.424  1.00  0.00           C  
ATOM   3887  CE1 PHE B  89     -30.620   5.361  16.317  1.00  0.00           C  
ATOM   3888  CE2 PHE B  89     -28.514   5.703  15.146  1.00  0.00           C  
ATOM   3889  CZ  PHE B  89     -29.529   4.842  15.597  1.00  0.00           C  
ATOM   3890  N   GLY B  90     -30.563  12.326  14.996  1.00  0.00           N  
ATOM   3891  CA  GLY B  90     -30.988  13.708  15.232  1.00  0.00           C  
ATOM   3892  C   GLY B  90     -29.918  14.648  15.797  1.00  0.00           C  
ATOM   3893  O   GLY B  90     -30.239  15.792  16.096  1.00  0.00           O  
ATOM   3894  N   GLY B  91     -28.675  14.195  15.951  1.00  0.00           N  
ATOM   3895  CA  GLY B  91     -27.550  15.055  16.308  1.00  0.00           C  
ATOM   3896  C   GLY B  91     -27.207  16.040  15.195  1.00  0.00           C  
ATOM   3897  O   GLY B  91     -27.418  15.762  14.013  1.00  0.00           O  
ATOM   3898  N   LYS B  92     -26.658  17.189  15.566  1.00  0.00           N  
ATOM   3899  CA  LYS B  92     -26.183  18.186  14.611  1.00  0.00           C  
ATOM   3900  C   LYS B  92     -24.687  18.072  14.406  1.00  0.00           C  
ATOM   3901  O   LYS B  92     -23.922  17.915  15.358  1.00  0.00           O  
ATOM   3902  CB  LYS B  92     -26.555  19.595  15.051  1.00  0.00           C  
ATOM   3903  CG  LYS B  92     -28.061  19.844  14.972  1.00  0.00           C  
ATOM   3904  CD  LYS B  92     -28.330  21.274  15.421  1.00  0.00           C  
ATOM   3905  CE  LYS B  92     -29.815  21.586  15.426  1.00  0.00           C  
ATOM   3906  NZ  LYS B  92     -30.011  22.934  16.016  1.00  0.00           N  
ATOM   3907  N   VAL B  93     -24.270  18.233  13.166  1.00  0.00           N  
ATOM   3908  CA  VAL B  93     -22.867  18.350  12.797  1.00  0.00           C  
ATOM   3909  C   VAL B  93     -22.564  19.825  12.568  1.00  0.00           C  
ATOM   3910  O   VAL B  93     -23.202  20.477  11.741  1.00  0.00           O  
ATOM   3911  CB  VAL B  93     -22.544  17.480  11.580  1.00  0.00           C  
ATOM   3912  CG1 VAL B  93     -21.052  17.561  11.242  1.00  0.00           C  
ATOM   3913  CG2 VAL B  93     -22.886  16.013  11.857  1.00  0.00           C  
ATOM   3914  N   VAL B  94     -21.632  20.363  13.328  1.00  0.00           N  
ATOM   3915  CA  VAL B  94     -21.276  21.782  13.326  1.00  0.00           C  
ATOM   3916  C   VAL B  94     -19.796  21.974  13.045  1.00  0.00           C  
ATOM   3917  O   VAL B  94     -18.997  21.050  13.121  1.00  0.00           O  
ATOM   3918  CB  VAL B  94     -21.689  22.485  14.635  1.00  0.00           C  
ATOM   3919  CG1 VAL B  94     -23.206  22.434  14.825  1.00  0.00           C  
ATOM   3920  CG2 VAL B  94     -21.003  21.895  15.868  1.00  0.00           C  
ATOM   3921  N   ARG B  95     -19.411  23.188  12.708  1.00  0.00           N  
ATOM   3922  CA  ARG B  95     -18.011  23.506  12.456  1.00  0.00           C  
ATOM   3923  C   ARG B  95     -17.212  23.443  13.757  1.00  0.00           C  
ATOM   3924  O   ARG B  95     -17.605  24.062  14.736  1.00  0.00           O  
ATOM   3925  CB  ARG B  95     -17.912  24.861  11.748  1.00  0.00           C  
ATOM   3926  CG  ARG B  95     -16.786  24.872  10.721  1.00  0.00           C  
ATOM   3927  CD  ARG B  95     -16.758  26.208   9.974  1.00  0.00           C  
ATOM   3928  NE  ARG B  95     -15.917  26.138   8.782  1.00  0.00           N  
ATOM   3929  CZ  ARG B  95     -15.709  27.116   7.898  1.00  0.00           C  
ATOM   3930  NH1 ARG B  95     -16.232  28.290   8.067  1.00  0.00           N  
ATOM   3931  NH2 ARG B  95     -14.991  26.899   6.847  1.00  0.00           N  
ATOM   3932  N   ALA B  96     -16.087  22.746  13.753  1.00  0.00           N  
ATOM   3933  CA  ALA B  96     -15.186  22.702  14.889  1.00  0.00           C  
ATOM   3934  C   ALA B  96     -14.615  24.103  15.181  1.00  0.00           C  
ATOM   3935  O   ALA B  96     -14.292  24.855  14.262  1.00  0.00           O  
ATOM   3936  CB  ALA B  96     -14.072  21.690  14.611  1.00  0.00           C  
ATOM   3937  N   ALA B  97     -14.436  24.441  16.458  1.00  0.00           N  
ATOM   3938  CA  ALA B  97     -13.824  25.702  16.865  1.00  0.00           C  
ATOM   3939  C   ALA B  97     -12.371  25.825  16.372  1.00  0.00           C  
ATOM   3940  O   ALA B  97     -11.899  26.908  16.029  1.00  0.00           O  
ATOM   3941  CB  ALA B  97     -13.893  25.800  18.387  1.00  0.00           C  
ATOM   3942  N   LYS B  98     -11.673  24.688  16.320  1.00  0.00           N  
ATOM   3943  CA  LYS B  98     -10.330  24.569  15.777  1.00  0.00           C  
ATOM   3944  C   LYS B  98     -10.333  23.507  14.686  1.00  0.00           C  
ATOM   3945  O   LYS B  98     -10.602  22.340  14.957  1.00  0.00           O  
ATOM   3946  CB  LYS B  98      -9.343  24.260  16.911  1.00  0.00           C  
ATOM   3947  CG  LYS B  98      -8.067  25.090  16.814  1.00  0.00           C  
ATOM   3948  CD  LYS B  98      -7.162  24.771  17.994  1.00  0.00           C  
ATOM   3949  CE  LYS B  98      -5.935  25.675  18.014  1.00  0.00           C  
ATOM   3950  NZ  LYS B  98      -5.063  25.363  19.177  1.00  0.00           N  
ATOM   3951  N   VAL B  99     -10.024  23.912  13.478  1.00  0.00           N  
ATOM   3952  CA  VAL B  99      -9.865  22.985  12.361  1.00  0.00           C  
ATOM   3953  C   VAL B  99      -8.605  22.151  12.622  1.00  0.00           C  
ATOM   3954  O   VAL B  99      -7.494  22.680  12.642  1.00  0.00           O  
ATOM   3955  CB  VAL B  99      -9.816  23.729  11.021  1.00  0.00           C  
ATOM   3956  CG1 VAL B  99      -9.812  22.743   9.868  1.00  0.00           C  
ATOM   3957  CG2 VAL B  99     -11.048  24.631  10.839  1.00  0.00           C  
ATOM   3958  N   MET B 100      -8.793  20.872  12.910  1.00  0.00           N  
ATOM   3959  CA  MET B 100      -7.716  19.921  13.222  1.00  0.00           C  
ATOM   3960  C   MET B 100      -7.519  19.003  12.019  1.00  0.00           C  
ATOM   3961  O   MET B 100      -8.255  18.048  11.798  1.00  0.00           O  
ATOM   3962  CB  MET B 100      -8.024  19.133  14.487  1.00  0.00           C  
ATOM   3963  CG  MET B 100      -7.881  19.985  15.746  1.00  0.00           C  
ATOM   3964  SD  MET B 100      -6.182  20.436  16.207  1.00  0.00           S  
ATOM   3965  CE  MET B 100      -5.578  18.858  16.830  1.00  0.00           C  
ATOM   3966  N   HIS B 101      -6.509  19.323  11.251  1.00  0.00           N  
ATOM   3967  CA  HIS B 101      -6.317  18.794   9.933  1.00  0.00           C  
ATOM   3968  C   HIS B 101      -4.924  18.136   9.922  1.00  0.00           C  
ATOM   3969  O   HIS B 101      -3.910  18.817   9.997  1.00  0.00           O  
ATOM   3970  CB  HIS B 101      -6.472  19.989   8.981  1.00  0.00           C  
ATOM   3971  CG  HIS B 101      -7.804  20.154   8.298  1.00  0.00           C  
ATOM   3972  ND1 HIS B 101      -8.632  19.170   7.808  1.00  0.00           N  
ATOM   3973  CD2 HIS B 101      -8.317  21.350   7.846  1.00  0.00           C  
ATOM   3974  CE1 HIS B 101      -9.585  19.757   7.062  1.00  0.00           C  
ATOM   3975  NE2 HIS B 101      -9.424  21.084   7.066  1.00  0.00           N  
ATOM   3976  N   GLY B 102      -4.893  16.801   9.922  1.00  0.00           N  
ATOM   3977  CA  GLY B 102      -3.656  16.015   9.852  1.00  0.00           C  
ATOM   3978  C   GLY B 102      -2.751  16.085  11.068  1.00  0.00           C  
ATOM   3979  O   GLY B 102      -1.630  15.588  11.048  1.00  0.00           O  
ATOM   3980  N   LYS B 103      -3.233  16.720  12.143  1.00  0.00           N  
ATOM   3981  CA  LYS B 103      -2.475  16.855  13.375  1.00  0.00           C  
ATOM   3982  C   LYS B 103      -2.806  15.692  14.300  1.00  0.00           C  
ATOM   3983  O   LYS B 103      -3.970  15.329  14.474  1.00  0.00           O  
ATOM   3984  CB  LYS B 103      -2.701  18.222  14.022  1.00  0.00           C  
ATOM   3985  CG  LYS B 103      -2.138  19.313  13.096  1.00  0.00           C  
ATOM   3986  CD  LYS B 103      -2.192  20.713  13.708  1.00  0.00           C  
ATOM   3987  CE  LYS B 103      -1.611  21.652  12.648  1.00  0.00           C  
ATOM   3988  NZ  LYS B 103      -1.481  23.047  13.116  1.00  0.00           N  
ATOM   3989  N   THR B 104      -1.768  15.161  14.921  1.00  0.00           N  
ATOM   3990  CA  THR B 104      -1.949  14.298  16.080  1.00  0.00           C  
ATOM   3991  C   THR B 104      -2.469  15.136  17.248  1.00  0.00           C  
ATOM   3992  O   THR B 104      -2.066  16.278  17.464  1.00  0.00           O  
ATOM   3993  CB  THR B 104      -0.653  13.564  16.451  1.00  0.00           C  
ATOM   3994  OG1 THR B 104       0.417  14.466  16.542  1.00  0.00           O  
ATOM   3995  CG2 THR B 104      -0.293  12.531  15.379  1.00  0.00           C  
ATOM   3996  N   SER B 105      -3.406  14.563  17.984  1.00  0.00           N  
ATOM   3997  CA  SER B 105      -3.997  15.162  19.180  1.00  0.00           C  
ATOM   3998  C   SER B 105      -4.160  14.074  20.223  1.00  0.00           C  
ATOM   3999  O   SER B 105      -4.681  13.007  19.887  1.00  0.00           O  
ATOM   4000  CB  SER B 105      -5.345  15.793  18.821  1.00  0.00           C  
ATOM   4001  OG  SER B 105      -6.035  16.291  19.948  1.00  0.00           O  
ATOM   4002  N   PRO B 106      -3.768  14.306  21.484  1.00  0.00           N  
ATOM   4003  CA  PRO B 106      -4.184  13.436  22.558  1.00  0.00           C  
ATOM   4004  C   PRO B 106      -5.701  13.566  22.753  1.00  0.00           C  
ATOM   4005  O   PRO B 106      -6.248  14.667  22.787  1.00  0.00           O  
ATOM   4006  CB  PRO B 106      -3.374  13.880  23.777  1.00  0.00           C  
ATOM   4007  CG  PRO B 106      -3.141  15.359  23.523  1.00  0.00           C  
ATOM   4008  CD  PRO B 106      -3.054  15.461  21.997  1.00  0.00           C  
ATOM   4009  N   ILE B 107      -6.357  12.426  22.881  1.00  0.00           N  
ATOM   4010  CA  ILE B 107      -7.751  12.352  23.294  1.00  0.00           C  
ATOM   4011  C   ILE B 107      -7.849  11.557  24.594  1.00  0.00           C  
ATOM   4012  O   ILE B 107      -7.092  10.606  24.819  1.00  0.00           O  
ATOM   4013  CB  ILE B 107      -8.674  11.780  22.201  1.00  0.00           C  
ATOM   4014  CG1 ILE B 107      -8.332  10.313  21.841  1.00  0.00           C  
ATOM   4015  CG2 ILE B 107      -8.648  12.683  20.956  1.00  0.00           C  
ATOM   4016  CD1 ILE B 107      -9.452   9.601  21.088  1.00  0.00           C  
ATOM   4017  N   THR B 108      -8.779  11.931  25.444  1.00  0.00           N  
ATOM   4018  CA  THR B 108      -9.145  11.145  26.619  1.00  0.00           C  
ATOM   4019  C   THR B 108     -10.390  10.332  26.325  1.00  0.00           C  
ATOM   4020  O   THR B 108     -11.298  10.815  25.656  1.00  0.00           O  
ATOM   4021  CB  THR B 108      -9.345  12.024  27.862  1.00  0.00           C  
ATOM   4022  OG1 THR B 108     -10.001  13.230  27.550  1.00  0.00           O  
ATOM   4023  CG2 THR B 108      -8.004  12.395  28.481  1.00  0.00           C  
ATOM   4024  N   HIS B 109     -10.449   9.106  26.834  1.00  0.00           N  
ATOM   4025  CA  HIS B 109     -11.594   8.223  26.652  1.00  0.00           C  
ATOM   4026  C   HIS B 109     -11.998   7.554  27.970  1.00  0.00           C  
ATOM   4027  O   HIS B 109     -11.256   7.575  28.949  1.00  0.00           O  
ATOM   4028  CB  HIS B 109     -11.296   7.215  25.539  1.00  0.00           C  
ATOM   4029  CG  HIS B 109     -10.147   6.301  25.840  1.00  0.00           C  
ATOM   4030  ND1 HIS B 109     -10.154   5.229  26.698  1.00  0.00           N  
ATOM   4031  CD2 HIS B 109      -8.887   6.357  25.287  1.00  0.00           C  
ATOM   4032  CE1 HIS B 109      -8.946   4.650  26.663  1.00  0.00           C  
ATOM   4033  NE2 HIS B 109      -8.143   5.312  25.818  1.00  0.00           N  
ATOM   4034  N   ASN B 110     -13.184   6.961  28.008  1.00  0.00           N  
ATOM   4035  CA  ASN B 110     -13.697   6.249  29.184  1.00  0.00           C  
ATOM   4036  C   ASN B 110     -13.270   4.769  29.255  1.00  0.00           C  
ATOM   4037  O   ASN B 110     -13.620   4.078  30.202  1.00  0.00           O  
ATOM   4038  CB  ASN B 110     -15.228   6.426  29.236  1.00  0.00           C  
ATOM   4039  CG  ASN B 110     -15.972   5.724  28.111  1.00  0.00           C  
ATOM   4040  OD1 ASN B 110     -15.394   5.211  27.167  1.00  0.00           O  
ATOM   4041  ND2 ASN B 110     -17.286   5.673  28.194  1.00  0.00           N  
ATOM   4042  N   GLY B 111     -12.523   4.270  28.262  1.00  0.00           N  
ATOM   4043  CA  GLY B 111     -12.090   2.871  28.194  1.00  0.00           C  
ATOM   4044  C   GLY B 111     -13.194   1.879  27.828  1.00  0.00           C  
ATOM   4045  O   GLY B 111     -13.047   0.674  28.049  1.00  0.00           O  
ATOM   4046  N   GLU B 112     -14.309   2.363  27.289  1.00  0.00           N  
ATOM   4047  CA  GLU B 112     -15.416   1.525  26.848  1.00  0.00           C  
ATOM   4048  C   GLU B 112     -15.436   1.333  25.322  1.00  0.00           C  
ATOM   4049  O   GLU B 112     -14.861   2.107  24.568  1.00  0.00           O  
ATOM   4050  CB  GLU B 112     -16.766   2.078  27.324  1.00  0.00           C  
ATOM   4051  CG  GLU B 112     -16.912   2.067  28.850  1.00  0.00           C  
ATOM   4052  CD  GLU B 112     -18.362   2.283  29.305  1.00  0.00           C  
ATOM   4053  OE1 GLU B 112     -18.596   2.145  30.530  1.00  0.00           O  
ATOM   4054  OE2 GLU B 112     -19.239   2.535  28.439  1.00  0.00           O  
ATOM   4055  N   GLY B 113     -16.131   0.283  24.903  1.00  0.00           N  
ATOM   4056  CA  GLY B 113     -16.309  -0.005  23.492  1.00  0.00           C  
ATOM   4057  C   GLY B 113     -14.990  -0.241  22.763  1.00  0.00           C  
ATOM   4058  O   GLY B 113     -14.160  -1.044  23.203  1.00  0.00           O  
ATOM   4059  N   VAL B 114     -14.787   0.490  21.676  1.00  0.00           N  
ATOM   4060  CA  VAL B 114     -13.555   0.413  20.879  1.00  0.00           C  
ATOM   4061  C   VAL B 114     -12.317   0.913  21.621  1.00  0.00           C  
ATOM   4062  O   VAL B 114     -11.209   0.563  21.238  1.00  0.00           O  
ATOM   4063  CB  VAL B 114     -13.680   1.138  19.525  1.00  0.00           C  
ATOM   4064  CG1 VAL B 114     -14.710   0.457  18.625  1.00  0.00           C  
ATOM   4065  CG2 VAL B 114     -14.024   2.625  19.659  1.00  0.00           C  
ATOM   4066  N   PHE B 115     -12.475   1.677  22.689  1.00  0.00           N  
ATOM   4067  CA  PHE B 115     -11.368   2.209  23.495  1.00  0.00           C  
ATOM   4068  C   PHE B 115     -10.878   1.235  24.569  1.00  0.00           C  
ATOM   4069  O   PHE B 115      -9.943   1.535  25.307  1.00  0.00           O  
ATOM   4070  CB  PHE B 115     -11.782   3.549  24.098  1.00  0.00           C  
ATOM   4071  CG  PHE B 115     -12.095   4.604  23.067  1.00  0.00           C  
ATOM   4072  CD1 PHE B 115     -11.049   5.250  22.390  1.00  0.00           C  
ATOM   4073  CD2 PHE B 115     -13.426   4.924  22.752  1.00  0.00           C  
ATOM   4074  CE1 PHE B 115     -11.329   6.206  21.408  1.00  0.00           C  
ATOM   4075  CE2 PHE B 115     -13.713   5.885  21.763  1.00  0.00           C  
ATOM   4076  CZ  PHE B 115     -12.656   6.527  21.087  1.00  0.00           C  
ATOM   4077  N   ARG B 116     -11.477   0.056  24.678  1.00  0.00           N  
ATOM   4078  CA  ARG B 116     -11.156  -0.895  25.729  1.00  0.00           C  
ATOM   4079  C   ARG B 116      -9.701  -1.348  25.658  1.00  0.00           C  
ATOM   4080  O   ARG B 116      -9.276  -1.938  24.672  1.00  0.00           O  
ATOM   4081  CB  ARG B 116     -12.133  -2.076  25.647  1.00  0.00           C  
ATOM   4082  CG  ARG B 116     -11.954  -3.002  26.844  1.00  0.00           C  
ATOM   4083  CD  ARG B 116     -12.934  -4.170  26.737  1.00  0.00           C  
ATOM   4084  NE  ARG B 116     -12.790  -5.068  27.883  1.00  0.00           N  
ATOM   4085  CZ  ARG B 116     -13.431  -6.219  28.051  1.00  0.00           C  
ATOM   4086  NH1 ARG B 116     -14.285  -6.650  27.164  1.00  0.00           N  
ATOM   4087  NH2 ARG B 116     -13.223  -6.937  29.118  1.00  0.00           N  
ATOM   4088  N   GLY B 117      -8.956  -1.123  26.747  1.00  0.00           N  
ATOM   4089  CA  GLY B 117      -7.560  -1.546  26.868  1.00  0.00           C  
ATOM   4090  C   GLY B 117      -6.561  -0.699  26.077  1.00  0.00           C  
ATOM   4091  O   GLY B 117      -5.393  -1.085  25.985  1.00  0.00           O  
ATOM   4092  N   LEU B 118      -6.993   0.426  25.517  1.00  0.00           N  
ATOM   4093  CA  LEU B 118      -6.105   1.357  24.827  1.00  0.00           C  
ATOM   4094  C   LEU B 118      -5.420   2.310  25.822  1.00  0.00           C  
ATOM   4095  O   LEU B 118      -5.907   2.526  26.934  1.00  0.00           O  
ATOM   4096  CB  LEU B 118      -6.872   2.132  23.743  1.00  0.00           C  
ATOM   4097  CG  LEU B 118      -7.616   1.270  22.718  1.00  0.00           C  
ATOM   4098  CD1 LEU B 118      -8.196   2.161  21.619  1.00  0.00           C  
ATOM   4099  CD2 LEU B 118      -6.735   0.214  22.055  1.00  0.00           C  
ATOM   4100  N   ALA B 119      -4.300   2.899  25.408  1.00  0.00           N  
ATOM   4101  CA  ALA B 119      -3.634   3.966  26.144  1.00  0.00           C  
ATOM   4102  C   ALA B 119      -4.597   5.144  26.389  1.00  0.00           C  
ATOM   4103  O   ALA B 119      -5.435   5.451  25.548  1.00  0.00           O  
ATOM   4104  CB  ALA B 119      -2.384   4.403  25.374  1.00  0.00           C  
ATOM   4105  N   ASN B 120      -4.465   5.803  27.542  1.00  0.00           N  
ATOM   4106  CA  ASN B 120      -5.294   6.950  27.896  1.00  0.00           C  
ATOM   4107  C   ASN B 120      -4.434   8.002  28.623  1.00  0.00           C  
ATOM   4108  O   ASN B 120      -4.010   7.748  29.744  1.00  0.00           O  
ATOM   4109  CB  ASN B 120      -6.470   6.472  28.752  1.00  0.00           C  
ATOM   4110  CG  ASN B 120      -7.568   7.508  28.907  1.00  0.00           C  
ATOM   4111  OD1 ASN B 120      -7.555   8.585  28.346  1.00  0.00           O  
ATOM   4112  ND2 ASN B 120      -8.608   7.180  29.655  1.00  0.00           N  
ATOM   4113  N   PRO B 121      -4.158   9.175  28.023  1.00  0.00           N  
ATOM   4114  CA  PRO B 121      -4.658   9.631  26.723  1.00  0.00           C  
ATOM   4115  C   PRO B 121      -4.172   8.784  25.539  1.00  0.00           C  
ATOM   4116  O   PRO B 121      -3.079   8.222  25.586  1.00  0.00           O  
ATOM   4117  CB  PRO B 121      -4.190  11.084  26.587  1.00  0.00           C  
ATOM   4118  CG  PRO B 121      -3.877  11.510  28.017  1.00  0.00           C  
ATOM   4119  CD  PRO B 121      -3.386  10.219  28.655  1.00  0.00           C  
ATOM   4120  N   LEU B 122      -4.980   8.742  24.485  1.00  0.00           N  
ATOM   4121  CA  LEU B 122      -4.642   8.087  23.227  1.00  0.00           C  
ATOM   4122  C   LEU B 122      -4.264   9.147  22.189  1.00  0.00           C  
ATOM   4123  O   LEU B 122      -5.028  10.074  21.941  1.00  0.00           O  
ATOM   4124  CB  LEU B 122      -5.849   7.240  22.770  1.00  0.00           C  
ATOM   4125  CG  LEU B 122      -5.603   6.423  21.487  1.00  0.00           C  
ATOM   4126  CD1 LEU B 122      -4.669   5.246  21.754  1.00  0.00           C  
ATOM   4127  CD2 LEU B 122      -6.922   5.859  20.967  1.00  0.00           C  
ATOM   4128  N   THR B 123      -3.105   9.003  21.564  1.00  0.00           N  
ATOM   4129  CA  THR B 123      -2.675   9.905  20.489  1.00  0.00           C  
ATOM   4130  C   THR B 123      -3.318   9.481  19.174  1.00  0.00           C  
ATOM   4131  O   THR B 123      -3.073   8.387  18.676  1.00  0.00           O  
ATOM   4132  CB  THR B 123      -1.155   9.947  20.367  1.00  0.00           C  
ATOM   4133  OG1 THR B 123      -0.616  10.389  21.589  1.00  0.00           O  
ATOM   4134  CG2 THR B 123      -0.691  10.938  19.308  1.00  0.00           C  
ATOM   4135  N   VAL B 124      -4.129  10.354  18.583  1.00  0.00           N  
ATOM   4136  CA  VAL B 124      -4.872  10.055  17.360  1.00  0.00           C  
ATOM   4137  C   VAL B 124      -4.673  11.124  16.292  1.00  0.00           C  
ATOM   4138  O   VAL B 124      -4.348  12.274  16.593  1.00  0.00           O  
ATOM   4139  CB  VAL B 124      -6.369   9.857  17.628  1.00  0.00           C  
ATOM   4140  CG1 VAL B 124      -6.595   8.730  18.637  1.00  0.00           C  
ATOM   4141  CG2 VAL B 124      -7.061  11.137  18.108  1.00  0.00           C  
ATOM   4142  N   THR B 125      -4.901  10.762  15.044  1.00  0.00           N  
ATOM   4143  CA  THR B 125      -4.860  11.690  13.913  1.00  0.00           C  
ATOM   4144  C   THR B 125      -6.253  12.218  13.615  1.00  0.00           C  
ATOM   4145  O   THR B 125      -7.208  11.455  13.514  1.00  0.00           O  
ATOM   4146  CB  THR B 125      -4.265  11.029  12.680  1.00  0.00           C  
ATOM   4147  OG1 THR B 125      -3.112  10.321  13.030  1.00  0.00           O  
ATOM   4148  CG2 THR B 125      -3.832  12.081  11.666  1.00  0.00           C  
ATOM   4149  N   ARG B 126      -6.364  13.545  13.466  1.00  0.00           N  
ATOM   4150  CA  ARG B 126      -7.626  14.247  13.224  1.00  0.00           C  
ATOM   4151  C   ARG B 126      -7.583  14.993  11.888  1.00  0.00           C  
ATOM   4152  O   ARG B 126      -6.660  15.759  11.642  1.00  0.00           O  
ATOM   4153  CB  ARG B 126      -7.904  15.205  14.395  1.00  0.00           C  
ATOM   4154  CG  ARG B 126      -8.131  14.484  15.732  1.00  0.00           C  
ATOM   4155  CD  ARG B 126      -8.207  15.456  16.916  1.00  0.00           C  
ATOM   4156  NE  ARG B 126      -9.284  16.445  16.755  1.00  0.00           N  
ATOM   4157  CZ  ARG B 126      -9.572  17.446  17.569  1.00  0.00           C  
ATOM   4158  NH1 ARG B 126      -8.900  17.676  18.660  1.00  0.00           N  
ATOM   4159  NH2 ARG B 126     -10.540  18.254  17.298  1.00  0.00           N  
ATOM   4160  N   TYR B 127      -8.612  14.800  11.075  1.00  0.00           N  
ATOM   4161  CA  TYR B 127      -8.760  15.389   9.730  1.00  0.00           C  
ATOM   4162  C   TYR B 127     -10.107  16.064   9.534  1.00  0.00           C  
ATOM   4163  O   TYR B 127     -10.725  15.950   8.482  1.00  0.00           O  
ATOM   4164  CB  TYR B 127      -8.609  14.309   8.664  1.00  0.00           C  
ATOM   4165  CG  TYR B 127      -7.242  13.738   8.601  1.00  0.00           C  
ATOM   4166  CD1 TYR B 127      -6.233  14.463   7.988  1.00  0.00           C  
ATOM   4167  CD2 TYR B 127      -6.990  12.463   9.141  1.00  0.00           C  
ATOM   4168  CE1 TYR B 127      -4.954  13.934   7.932  1.00  0.00           C  
ATOM   4169  CE2 TYR B 127      -5.720  11.930   9.085  1.00  0.00           C  
ATOM   4170  CZ  TYR B 127      -4.704  12.674   8.491  1.00  0.00           C  
ATOM   4171  OH  TYR B 127      -3.453  12.169   8.472  1.00  0.00           O  
ATOM   4172  N   HIS B 128     -10.618  16.702  10.536  1.00  0.00           N  
ATOM   4173  CA  HIS B 128     -11.984  17.183  10.481  1.00  0.00           C  
ATOM   4174  C   HIS B 128     -12.075  18.687  10.720  1.00  0.00           C  
ATOM   4175  O   HIS B 128     -11.441  19.264  11.603  1.00  0.00           O  
ATOM   4176  CB  HIS B 128     -12.860  16.349  11.422  1.00  0.00           C  
ATOM   4177  CG  HIS B 128     -12.540  16.576  12.861  1.00  0.00           C  
ATOM   4178  ND1 HIS B 128     -13.093  17.560  13.657  1.00  0.00           N  
ATOM   4179  CD2 HIS B 128     -11.619  15.901  13.634  1.00  0.00           C  
ATOM   4180  CE1 HIS B 128     -12.538  17.468  14.869  1.00  0.00           C  
ATOM   4181  NE2 HIS B 128     -11.639  16.474  14.891  1.00  0.00           N  
ATOM   4182  N   SER B 129     -12.931  19.327   9.936  1.00  0.00           N  
ATOM   4183  CA  SER B 129     -13.403  20.697  10.139  1.00  0.00           C  
ATOM   4184  C   SER B 129     -14.791  20.758  10.774  1.00  0.00           C  
ATOM   4185  O   SER B 129     -15.260  21.835  11.139  1.00  0.00           O  
ATOM   4186  CB  SER B 129     -13.407  21.421   8.796  1.00  0.00           C  
ATOM   4187  OG  SER B 129     -14.213  20.733   7.860  1.00  0.00           O  
ATOM   4188  N   LEU B 130     -15.431  19.601  10.895  1.00  0.00           N  
ATOM   4189  CA  LEU B 130     -16.754  19.431  11.469  1.00  0.00           C  
ATOM   4190  C   LEU B 130     -16.653  18.513  12.698  1.00  0.00           C  
ATOM   4191  O   LEU B 130     -15.774  17.659  12.779  1.00  0.00           O  
ATOM   4192  CB  LEU B 130     -17.714  18.851  10.415  1.00  0.00           C  
ATOM   4193  CG  LEU B 130     -17.917  19.719   9.157  1.00  0.00           C  
ATOM   4194  CD1 LEU B 130     -18.812  18.982   8.158  1.00  0.00           C  
ATOM   4195  CD2 LEU B 130     -18.570  21.060   9.479  1.00  0.00           C  
ATOM   4196  N   VAL B 131     -17.573  18.711  13.654  1.00  0.00           N  
ATOM   4197  CA  VAL B 131     -17.722  17.880  14.853  1.00  0.00           C  
ATOM   4198  C   VAL B 131     -19.195  17.702  15.169  1.00  0.00           C  
ATOM   4199  O   VAL B 131     -20.033  18.493  14.737  1.00  0.00           O  
ATOM   4200  CB  VAL B 131     -16.991  18.464  16.080  1.00  0.00           C  
ATOM   4201  CG1 VAL B 131     -15.477  18.411  15.900  1.00  0.00           C  
ATOM   4202  CG2 VAL B 131     -17.414  19.905  16.402  1.00  0.00           C  
ATOM   4203  N   VAL B 132     -19.522  16.679  15.940  1.00  0.00           N  
ATOM   4204  CA  VAL B 132     -20.861  16.531  16.505  1.00  0.00           C  
ATOM   4205  C   VAL B 132     -21.044  17.564  17.615  1.00  0.00           C  
ATOM   4206  O   VAL B 132     -20.216  17.661  18.519  1.00  0.00           O  
ATOM   4207  CB  VAL B 132     -21.099  15.101  17.009  1.00  0.00           C  
ATOM   4208  CG1 VAL B 132     -22.487  14.948  17.621  1.00  0.00           C  
ATOM   4209  CG2 VAL B 132     -20.984  14.100  15.850  1.00  0.00           C  
ATOM   4210  N   GLU B 133     -22.119  18.338  17.547  1.00  0.00           N  
ATOM   4211  CA  GLU B 133     -22.465  19.315  18.572  1.00  0.00           C  
ATOM   4212  C   GLU B 133     -22.864  18.588  19.873  1.00  0.00           C  
ATOM   4213  O   GLU B 133     -23.847  17.838  19.868  1.00  0.00           O  
ATOM   4214  CB  GLU B 133     -23.593  20.225  18.055  1.00  0.00           C  
ATOM   4215  CG  GLU B 133     -24.019  21.297  19.065  1.00  0.00           C  
ATOM   4216  CD  GLU B 133     -25.151  22.167  18.491  1.00  0.00           C  
ATOM   4217  OE1 GLU B 133     -24.925  23.371  18.278  1.00  0.00           O  
ATOM   4218  OE2 GLU B 133     -26.250  21.627  18.219  1.00  0.00           O  
ATOM   4219  N   PRO B 134     -22.165  18.813  21.004  1.00  0.00           N  
ATOM   4220  CA  PRO B 134     -22.442  18.101  22.247  1.00  0.00           C  
ATOM   4221  C   PRO B 134     -23.890  18.239  22.736  1.00  0.00           C  
ATOM   4222  O   PRO B 134     -24.507  17.254  23.120  1.00  0.00           O  
ATOM   4223  CB  PRO B 134     -21.457  18.668  23.275  1.00  0.00           C  
ATOM   4224  CG  PRO B 134     -20.294  19.157  22.425  1.00  0.00           C  
ATOM   4225  CD  PRO B 134     -20.972  19.640  21.148  1.00  0.00           C  
ATOM   4226  N   ASP B 135     -24.446  19.443  22.648  1.00  0.00           N  
ATOM   4227  CA  ASP B 135     -25.796  19.746  23.139  1.00  0.00           C  
ATOM   4228  C   ASP B 135     -26.906  19.085  22.307  1.00  0.00           C  
ATOM   4229  O   ASP B 135     -28.025  18.887  22.785  1.00  0.00           O  
ATOM   4230  CB  ASP B 135     -25.996  21.272  23.157  1.00  0.00           C  
ATOM   4231  CG  ASP B 135     -25.101  22.017  24.153  1.00  0.00           C  
ATOM   4232  OD1 ASP B 135     -24.562  21.368  25.081  1.00  0.00           O  
ATOM   4233  OD2 ASP B 135     -24.966  23.253  23.996  1.00  0.00           O  
ATOM   4234  N   SER B 136     -26.600  18.710  21.069  1.00  0.00           N  
ATOM   4235  CA  SER B 136     -27.533  18.034  20.166  1.00  0.00           C  
ATOM   4236  C   SER B 136     -27.351  16.516  20.123  1.00  0.00           C  
ATOM   4237  O   SER B 136     -28.139  15.843  19.452  1.00  0.00           O  
ATOM   4238  CB  SER B 136     -27.434  18.625  18.764  1.00  0.00           C  
ATOM   4239  OG  SER B 136     -26.240  18.244  18.122  1.00  0.00           O  
ATOM   4240  N   LEU B 137     -26.321  15.981  20.805  1.00  0.00           N  
ATOM   4241  CA  LEU B 137     -26.077  14.542  20.789  1.00  0.00           C  
ATOM   4242  C   LEU B 137     -27.302  13.797  21.347  1.00  0.00           C  
ATOM   4243  O   LEU B 137     -27.705  14.040  22.486  1.00  0.00           O  
ATOM   4244  CB  LEU B 137     -24.799  14.200  21.567  1.00  0.00           C  
ATOM   4245  CG  LEU B 137     -24.454  12.697  21.504  1.00  0.00           C  
ATOM   4246  CD1 LEU B 137     -23.973  12.275  20.119  1.00  0.00           C  
ATOM   4247  CD2 LEU B 137     -23.351  12.351  22.499  1.00  0.00           C  
ATOM   4248  N   PRO B 138     -27.895  12.881  20.583  1.00  0.00           N  
ATOM   4249  CA  PRO B 138     -29.086  12.168  21.032  1.00  0.00           C  
ATOM   4250  C   PRO B 138     -28.835  11.391  22.329  1.00  0.00           C  
ATOM   4251  O   PRO B 138     -27.804  10.736  22.477  1.00  0.00           O  
ATOM   4252  CB  PRO B 138     -29.471  11.245  19.881  1.00  0.00           C  
ATOM   4253  CG  PRO B 138     -28.864  11.921  18.664  1.00  0.00           C  
ATOM   4254  CD  PRO B 138     -27.589  12.539  19.214  1.00  0.00           C  
ATOM   4255  N   ALA B 139     -29.811  11.396  23.239  1.00  0.00           N  
ATOM   4256  CA  ALA B 139     -29.692  10.731  24.542  1.00  0.00           C  
ATOM   4257  C   ALA B 139     -29.435   9.210  24.472  1.00  0.00           C  
ATOM   4258  O   ALA B 139     -29.070   8.608  25.477  1.00  0.00           O  
ATOM   4259  CB  ALA B 139     -30.978  11.025  25.332  1.00  0.00           C  
ATOM   4260  N   CYS B 140     -29.646   8.590  23.319  1.00  0.00           N  
ATOM   4261  CA  CYS B 140     -29.313   7.187  23.083  1.00  0.00           C  
ATOM   4262  C   CYS B 140     -27.805   6.930  22.942  1.00  0.00           C  
ATOM   4263  O   CYS B 140     -27.394   5.779  23.023  1.00  0.00           O  
ATOM   4264  CB  CYS B 140     -30.077   6.674  21.854  1.00  0.00           C  
ATOM   4265  SG  CYS B 140     -29.721   7.667  20.379  1.00  0.00           S  
ATOM   4266  N   PHE B 141     -26.987   7.969  22.777  1.00  0.00           N  
ATOM   4267  CA  PHE B 141     -25.535   7.870  22.732  1.00  0.00           C  
ATOM   4268  C   PHE B 141     -24.885   8.347  24.028  1.00  0.00           C  
ATOM   4269  O   PHE B 141     -25.275   9.365  24.602  1.00  0.00           O  
ATOM   4270  CB  PHE B 141     -24.983   8.649  21.540  1.00  0.00           C  
ATOM   4271  CG  PHE B 141     -25.288   8.015  20.202  1.00  0.00           C  
ATOM   4272  CD1 PHE B 141     -24.522   6.923  19.754  1.00  0.00           C  
ATOM   4273  CD2 PHE B 141     -26.324   8.512  19.401  1.00  0.00           C  
ATOM   4274  CE1 PHE B 141     -24.794   6.336  18.511  1.00  0.00           C  
ATOM   4275  CE2 PHE B 141     -26.606   7.921  18.152  1.00  0.00           C  
ATOM   4276  CZ  PHE B 141     -25.832   6.833  17.709  1.00  0.00           C  
ATOM   4277  N   ASP B 142     -23.855   7.644  24.445  1.00  0.00           N  
ATOM   4278  CA  ASP B 142     -22.870   8.133  25.400  1.00  0.00           C  
ATOM   4279  C   ASP B 142     -21.634   8.637  24.659  1.00  0.00           C  
ATOM   4280  O   ASP B 142     -21.231   8.076  23.638  1.00  0.00           O  
ATOM   4281  CB  ASP B 142     -22.520   7.038  26.413  1.00  0.00           C  
ATOM   4282  CG  ASP B 142     -23.666   6.797  27.399  1.00  0.00           C  
ATOM   4283  OD1 ASP B 142     -24.280   7.793  27.857  1.00  0.00           O  
ATOM   4284  OD2 ASP B 142     -23.954   5.630  27.706  1.00  0.00           O  
ATOM   4285  N   VAL B 143     -21.007   9.687  25.196  1.00  0.00           N  
ATOM   4286  CA  VAL B 143     -19.700  10.131  24.712  1.00  0.00           C  
ATOM   4287  C   VAL B 143     -18.639   9.223  25.321  1.00  0.00           C  
ATOM   4288  O   VAL B 143     -18.546   9.101  26.541  1.00  0.00           O  
ATOM   4289  CB  VAL B 143     -19.422  11.609  25.033  1.00  0.00           C  
ATOM   4290  CG1 VAL B 143     -18.085  12.051  24.438  1.00  0.00           C  
ATOM   4291  CG2 VAL B 143     -20.514  12.520  24.455  1.00  0.00           C  
ATOM   4292  N   THR B 144     -17.831   8.586  24.477  1.00  0.00           N  
ATOM   4293  CA  THR B 144     -16.767   7.661  24.892  1.00  0.00           C  
ATOM   4294  C   THR B 144     -15.387   8.300  24.888  1.00  0.00           C  
ATOM   4295  O   THR B 144     -14.519   7.856  25.635  1.00  0.00           O  
ATOM   4296  CB  THR B 144     -16.764   6.399  24.024  1.00  0.00           C  
ATOM   4297  OG1 THR B 144     -16.725   6.744  22.650  1.00  0.00           O  
ATOM   4298  CG2 THR B 144     -18.014   5.552  24.233  1.00  0.00           C  
ATOM   4299  N   ALA B 145     -15.185   9.355  24.098  1.00  0.00           N  
ATOM   4300  CA  ALA B 145     -13.920  10.065  24.005  1.00  0.00           C  
ATOM   4301  C   ALA B 145     -14.087  11.561  23.742  1.00  0.00           C  
ATOM   4302  O   ALA B 145     -15.046  12.001  23.103  1.00  0.00           O  
ATOM   4303  CB  ALA B 145     -13.058   9.406  22.921  1.00  0.00           C  
ATOM   4304  N   TRP B 146     -13.105  12.348  24.203  1.00  0.00           N  
ATOM   4305  CA  TRP B 146     -13.075  13.801  24.103  1.00  0.00           C  
ATOM   4306  C   TRP B 146     -11.691  14.293  23.689  1.00  0.00           C  
ATOM   4307  O   TRP B 146     -10.667  13.728  24.085  1.00  0.00           O  
ATOM   4308  CB  TRP B 146     -13.477  14.449  25.438  1.00  0.00           C  
ATOM   4309  CG  TRP B 146     -14.692  13.888  26.103  1.00  0.00           C  
ATOM   4310  CD1 TRP B 146     -15.960  14.336  25.971  1.00  0.00           C  
ATOM   4311  CD2 TRP B 146     -14.771  12.728  26.993  1.00  0.00           C  
ATOM   4312  NE1 TRP B 146     -16.814  13.546  26.713  1.00  0.00           N  
ATOM   4313  CE2 TRP B 146     -16.140  12.548  27.358  1.00  0.00           C  
ATOM   4314  CE3 TRP B 146     -13.833  11.819  27.512  1.00  0.00           C  
ATOM   4315  CZ2 TRP B 146     -16.564  11.490  28.204  1.00  0.00           C  
ATOM   4316  CZ3 TRP B 146     -14.258  10.768  28.355  1.00  0.00           C  
ATOM   4317  CH2 TRP B 146     -15.600  10.614  28.689  1.00  0.00           C  
ATOM   4318  N   SER B 147     -11.656  15.395  22.954  1.00  0.00           N  
ATOM   4319  CA  SER B 147     -10.428  16.150  22.723  1.00  0.00           C  
ATOM   4320  C   SER B 147     -10.045  16.985  23.954  1.00  0.00           C  
ATOM   4321  O   SER B 147     -10.834  17.177  24.884  1.00  0.00           O  
ATOM   4322  CB  SER B 147     -10.589  17.035  21.487  1.00  0.00           C  
ATOM   4323  OG  SER B 147     -11.432  18.137  21.758  1.00  0.00           O  
ATOM   4324  N   GLU B 148      -8.856  17.583  23.933  1.00  0.00           N  
ATOM   4325  CA  GLU B 148      -8.413  18.546  24.951  1.00  0.00           C  
ATOM   4326  C   GLU B 148      -9.357  19.753  25.091  1.00  0.00           C  
ATOM   4327  O   GLU B 148      -9.524  20.302  26.177  1.00  0.00           O  
ATOM   4328  CB  GLU B 148      -7.026  19.077  24.577  1.00  0.00           C  
ATOM   4329  CG  GLU B 148      -5.935  17.998  24.560  1.00  0.00           C  
ATOM   4330  CD  GLU B 148      -4.586  18.602  24.165  1.00  0.00           C  
ATOM   4331  OE1 GLU B 148      -3.613  18.354  24.892  1.00  0.00           O  
ATOM   4332  OE2 GLU B 148      -4.543  19.308  23.138  1.00  0.00           O  
ATOM   4333  N   THR B 149     -10.011  20.133  23.999  1.00  0.00           N  
ATOM   4334  CA  THR B 149     -11.004  21.219  23.965  1.00  0.00           C  
ATOM   4335  C   THR B 149     -12.432  20.736  24.258  1.00  0.00           C  
ATOM   4336  O   THR B 149     -13.374  21.498  24.084  1.00  0.00           O  
ATOM   4337  CB  THR B 149     -10.926  21.988  22.640  1.00  0.00           C  
ATOM   4338  OG1 THR B 149     -10.963  21.105  21.535  1.00  0.00           O  
ATOM   4339  CG2 THR B 149      -9.620  22.759  22.518  1.00  0.00           C  
ATOM   4340  N   ARG B 150     -12.592  19.504  24.736  1.00  0.00           N  
ATOM   4341  CA  ARG B 150     -13.876  18.829  24.991  1.00  0.00           C  
ATOM   4342  C   ARG B 150     -14.780  18.649  23.764  1.00  0.00           C  
ATOM   4343  O   ARG B 150     -15.984  18.479  23.917  1.00  0.00           O  
ATOM   4344  CB  ARG B 150     -14.641  19.452  26.158  1.00  0.00           C  
ATOM   4345  CG  ARG B 150     -13.930  19.318  27.500  1.00  0.00           C  
ATOM   4346  CD  ARG B 150     -14.951  19.652  28.598  1.00  0.00           C  
ATOM   4347  NE  ARG B 150     -14.419  19.392  29.939  1.00  0.00           N  
ATOM   4348  CZ  ARG B 150     -15.141  19.293  31.038  1.00  0.00           C  
ATOM   4349  NH1 ARG B 150     -16.439  19.463  31.030  1.00  0.00           N  
ATOM   4350  NH2 ARG B 150     -14.564  19.010  32.172  1.00  0.00           N  
ATOM   4351  N   GLU B 151     -14.212  18.620  22.583  1.00  0.00           N  
ATOM   4352  CA  GLU B 151     -14.948  18.162  21.407  1.00  0.00           C  
ATOM   4353  C   GLU B 151     -15.175  16.653  21.490  1.00  0.00           C  
ATOM   4354  O   GLU B 151     -14.312  15.917  21.958  1.00  0.00           O  
ATOM   4355  CB  GLU B 151     -14.193  18.523  20.128  1.00  0.00           C  
ATOM   4356  CG  GLU B 151     -14.055  20.037  19.931  1.00  0.00           C  
ATOM   4357  CD  GLU B 151     -13.105  20.356  18.770  1.00  0.00           C  
ATOM   4358  OE1 GLU B 151     -13.516  21.093  17.847  1.00  0.00           O  
ATOM   4359  OE2 GLU B 151     -11.949  19.864  18.807  1.00  0.00           O  
ATOM   4360  N   ILE B 152     -16.332  16.191  21.027  1.00  0.00           N  
ATOM   4361  CA  ILE B 152     -16.653  14.767  20.976  1.00  0.00           C  
ATOM   4362  C   ILE B 152     -15.707  14.073  19.987  1.00  0.00           C  
ATOM   4363  O   ILE B 152     -15.676  14.422  18.809  1.00  0.00           O  
ATOM   4364  CB  ILE B 152     -18.138  14.556  20.595  1.00  0.00           C  
ATOM   4365  CG1 ILE B 152     -19.064  15.144  21.685  1.00  0.00           C  
ATOM   4366  CG2 ILE B 152     -18.430  13.061  20.387  1.00  0.00           C  
ATOM   4367  CD1 ILE B 152     -20.558  15.090  21.340  1.00  0.00           C  
ATOM   4368  N   MET B 153     -14.965  13.081  20.479  1.00  0.00           N  
ATOM   4369  CA  MET B 153     -14.049  12.262  19.685  1.00  0.00           C  
ATOM   4370  C   MET B 153     -14.523  10.812  19.535  1.00  0.00           C  
ATOM   4371  O   MET B 153     -14.017  10.088  18.683  1.00  0.00           O  
ATOM   4372  CB  MET B 153     -12.654  12.295  20.309  1.00  0.00           C  
ATOM   4373  CG  MET B 153     -11.976  13.666  20.208  1.00  0.00           C  
ATOM   4374  SD  MET B 153     -11.593  14.211  18.514  1.00  0.00           S  
ATOM   4375  CE  MET B 153     -12.844  15.478  18.296  1.00  0.00           C  
ATOM   4376  N   GLY B 154     -15.499  10.392  20.338  1.00  0.00           N  
ATOM   4377  CA  GLY B 154     -16.113   9.078  20.243  1.00  0.00           C  
ATOM   4378  C   GLY B 154     -17.510   9.082  20.836  1.00  0.00           C  
ATOM   4379  O   GLY B 154     -17.769   9.758  21.830  1.00  0.00           O  
ATOM   4380  N   ILE B 155     -18.399   8.310  20.229  1.00  0.00           N  
ATOM   4381  CA  ILE B 155     -19.751   8.062  20.717  1.00  0.00           C  
ATOM   4382  C   ILE B 155     -20.052   6.569  20.681  1.00  0.00           C  
ATOM   4383  O   ILE B 155     -19.537   5.846  19.825  1.00  0.00           O  
ATOM   4384  CB  ILE B 155     -20.822   8.863  19.937  1.00  0.00           C  
ATOM   4385  CG1 ILE B 155     -20.876   8.488  18.444  1.00  0.00           C  
ATOM   4386  CG2 ILE B 155     -20.594  10.367  20.139  1.00  0.00           C  
ATOM   4387  CD1 ILE B 155     -22.008   9.168  17.655  1.00  0.00           C  
ATOM   4388  N   ARG B 156     -20.929   6.117  21.580  1.00  0.00           N  
ATOM   4389  CA  ARG B 156     -21.412   4.743  21.620  1.00  0.00           C  
ATOM   4390  C   ARG B 156     -22.900   4.726  21.939  1.00  0.00           C  
ATOM   4391  O   ARG B 156     -23.332   5.390  22.870  1.00  0.00           O  
ATOM   4392  CB  ARG B 156     -20.586   3.970  22.645  1.00  0.00           C  
ATOM   4393  CG  ARG B 156     -20.990   2.501  22.711  1.00  0.00           C  
ATOM   4394  CD  ARG B 156     -20.064   1.760  23.657  1.00  0.00           C  
ATOM   4395  NE  ARG B 156     -20.337   0.319  23.632  1.00  0.00           N  
ATOM   4396  CZ  ARG B 156     -20.099  -0.535  24.602  1.00  0.00           C  
ATOM   4397  NH1 ARG B 156     -19.583  -0.142  25.733  1.00  0.00           N  
ATOM   4398  NH2 ARG B 156     -20.383  -1.797  24.449  1.00  0.00           N  
ATOM   4399  N   HIS B 157     -23.666   3.955  21.198  1.00  0.00           N  
ATOM   4400  CA  HIS B 157     -25.079   3.770  21.486  1.00  0.00           C  
ATOM   4401  C   HIS B 157     -25.260   2.903  22.743  1.00  0.00           C  
ATOM   4402  O   HIS B 157     -24.631   1.863  22.890  1.00  0.00           O  
ATOM   4403  CB  HIS B 157     -25.776   3.181  20.261  1.00  0.00           C  
ATOM   4404  CG  HIS B 157     -27.269   3.234  20.363  1.00  0.00           C  
ATOM   4405  ND1 HIS B 157     -28.069   2.363  21.044  1.00  0.00           N  
ATOM   4406  CD2 HIS B 157     -28.100   4.168  19.796  1.00  0.00           C  
ATOM   4407  CE1 HIS B 157     -29.354   2.758  20.906  1.00  0.00           C  
ATOM   4408  NE2 HIS B 157     -29.410   3.851  20.146  1.00  0.00           N  
ATOM   4409  N   ARG B 158     -26.156   3.314  23.633  1.00  0.00           N  
ATOM   4410  CA  ARG B 158     -26.353   2.661  24.936  1.00  0.00           C  
ATOM   4411  C   ARG B 158     -26.892   1.235  24.859  1.00  0.00           C  
ATOM   4412  O   ARG B 158     -26.706   0.466  25.796  1.00  0.00           O  
ATOM   4413  CB  ARG B 158     -27.308   3.503  25.783  1.00  0.00           C  
ATOM   4414  CG  ARG B 158     -26.664   4.817  26.214  1.00  0.00           C  
ATOM   4415  CD  ARG B 158     -27.623   5.614  27.086  1.00  0.00           C  
ATOM   4416  NE  ARG B 158     -26.967   6.815  27.567  1.00  0.00           N  
ATOM   4417  CZ  ARG B 158     -27.484   7.842  28.195  1.00  0.00           C  
ATOM   4418  NH1 ARG B 158     -28.746   7.888  28.503  1.00  0.00           N  
ATOM   4419  NH2 ARG B 158     -26.712   8.832  28.504  1.00  0.00           N  
ATOM   4420  N   GLN B 159     -27.633   0.899  23.806  1.00  0.00           N  
ATOM   4421  CA  GLN B 159     -28.315  -0.393  23.681  1.00  0.00           C  
ATOM   4422  C   GLN B 159     -27.833  -1.221  22.494  1.00  0.00           C  
ATOM   4423  O   GLN B 159     -27.879  -2.447  22.559  1.00  0.00           O  
ATOM   4424  CB  GLN B 159     -29.828  -0.181  23.549  1.00  0.00           C  
ATOM   4425  CG  GLN B 159     -30.460   0.344  24.843  1.00  0.00           C  
ATOM   4426  CD  GLN B 159     -31.990   0.459  24.737  1.00  0.00           C  
ATOM   4427  OE1 GLN B 159     -32.588   0.426  23.680  1.00  0.00           O  
ATOM   4428  NE2 GLN B 159     -32.667   0.602  25.850  1.00  0.00           N  
ATOM   4429  N   TRP B 160     -27.434  -0.564  21.406  1.00  0.00           N  
ATOM   4430  CA  TRP B 160     -27.051  -1.231  20.172  1.00  0.00           C  
ATOM   4431  C   TRP B 160     -25.544  -1.115  19.943  1.00  0.00           C  
ATOM   4432  O   TRP B 160     -24.908  -0.209  20.473  1.00  0.00           O  
ATOM   4433  CB  TRP B 160     -27.861  -0.655  19.004  1.00  0.00           C  
ATOM   4434  CG  TRP B 160     -29.347  -0.776  19.130  1.00  0.00           C  
ATOM   4435  CD1 TRP B 160     -30.017  -1.774  19.762  1.00  0.00           C  
ATOM   4436  CD2 TRP B 160     -30.372   0.125  18.612  1.00  0.00           C  
ATOM   4437  NE1 TRP B 160     -31.383  -1.548  19.661  1.00  0.00           N  
ATOM   4438  CE2 TRP B 160     -31.640  -0.400  18.958  1.00  0.00           C  
ATOM   4439  CE3 TRP B 160     -30.332   1.327  17.864  1.00  0.00           C  
ATOM   4440  CZ2 TRP B 160     -32.841   0.242  18.577  1.00  0.00           C  
ATOM   4441  CZ3 TRP B 160     -31.528   1.962  17.494  1.00  0.00           C  
ATOM   4442  CH2 TRP B 160     -32.762   1.421  17.848  1.00  0.00           C  
ATOM   4443  N   ASP B 161     -24.986  -2.025  19.184  1.00  0.00           N  
ATOM   4444  CA  ASP B 161     -23.555  -2.013  18.879  1.00  0.00           C  
ATOM   4445  C   ASP B 161     -23.255  -1.001  17.758  1.00  0.00           C  
ATOM   4446  O   ASP B 161     -22.923  -1.353  16.626  1.00  0.00           O  
ATOM   4447  CB  ASP B 161     -23.056  -3.443  18.615  1.00  0.00           C  
ATOM   4448  CG  ASP B 161     -21.533  -3.570  18.746  1.00  0.00           C  
ATOM   4449  OD1 ASP B 161     -20.887  -2.617  19.209  1.00  0.00           O  
ATOM   4450  OD2 ASP B 161     -21.021  -4.670  18.449  1.00  0.00           O  
ATOM   4451  N   LEU B 162     -23.468   0.253  18.076  1.00  0.00           N  
ATOM   4452  CA  LEU B 162     -23.189   1.392  17.206  1.00  0.00           C  
ATOM   4453  C   LEU B 162     -22.130   2.248  17.878  1.00  0.00           C  
ATOM   4454  O   LEU B 162     -22.356   2.781  18.968  1.00  0.00           O  
ATOM   4455  CB  LEU B 162     -24.462   2.221  16.979  1.00  0.00           C  
ATOM   4456  CG  LEU B 162     -25.653   1.483  16.367  1.00  0.00           C  
ATOM   4457  CD1 LEU B 162     -26.845   2.442  16.283  1.00  0.00           C  
ATOM   4458  CD2 LEU B 162     -25.371   0.976  14.966  1.00  0.00           C  
ATOM   4459  N   GLU B 163     -20.981   2.408  17.217  1.00  0.00           N  
ATOM   4460  CA  GLU B 163     -19.922   3.296  17.696  1.00  0.00           C  
ATOM   4461  C   GLU B 163     -19.390   4.189  16.591  1.00  0.00           C  
ATOM   4462  O   GLU B 163     -19.289   3.799  15.432  1.00  0.00           O  
ATOM   4463  CB  GLU B 163     -18.791   2.517  18.371  1.00  0.00           C  
ATOM   4464  CG  GLU B 163     -19.233   2.130  19.781  1.00  0.00           C  
ATOM   4465  CD  GLU B 163     -18.120   1.543  20.636  1.00  0.00           C  
ATOM   4466  OE1 GLU B 163     -18.384   0.529  21.299  1.00  0.00           O  
ATOM   4467  OE2 GLU B 163     -16.995   2.063  20.684  1.00  0.00           O  
ATOM   4468  N   GLY B 164     -19.033   5.406  16.982  1.00  0.00           N  
ATOM   4469  CA  GLY B 164     -18.409   6.368  16.101  1.00  0.00           C  
ATOM   4470  C   GLY B 164     -17.127   6.917  16.708  1.00  0.00           C  
ATOM   4471  O   GLY B 164     -17.066   7.172  17.909  1.00  0.00           O  
ATOM   4472  N   VAL B 165     -16.126   7.126  15.870  1.00  0.00           N  
ATOM   4473  CA  VAL B 165     -14.887   7.835  16.218  1.00  0.00           C  
ATOM   4474  C   VAL B 165     -14.646   8.981  15.241  1.00  0.00           C  
ATOM   4475  O   VAL B 165     -14.699   8.802  14.027  1.00  0.00           O  
ATOM   4476  CB  VAL B 165     -13.672   6.891  16.322  1.00  0.00           C  
ATOM   4477  CG1 VAL B 165     -13.852   5.886  17.457  1.00  0.00           C  
ATOM   4478  CG2 VAL B 165     -13.374   6.118  15.035  1.00  0.00           C  
ATOM   4479  N   GLN B 166     -14.378  10.176  15.765  1.00  0.00           N  
ATOM   4480  CA  GLN B 166     -14.190  11.387  14.948  1.00  0.00           C  
ATOM   4481  C   GLN B 166     -12.787  11.473  14.312  1.00  0.00           C  
ATOM   4482  O   GLN B 166     -12.572  12.225  13.370  1.00  0.00           O  
ATOM   4483  CB  GLN B 166     -14.489  12.600  15.853  1.00  0.00           C  
ATOM   4484  CG  GLN B 166     -14.366  13.980  15.188  1.00  0.00           C  
ATOM   4485  CD  GLN B 166     -15.295  14.152  13.981  1.00  0.00           C  
ATOM   4486  OE1 GLN B 166     -16.435  14.537  14.092  1.00  0.00           O  
ATOM   4487  NE2 GLN B 166     -14.824  13.873  12.792  1.00  0.00           N  
ATOM   4488  N   PHE B 167     -11.843  10.734  14.860  1.00  0.00           N  
ATOM   4489  CA  PHE B 167     -10.464  10.630  14.392  1.00  0.00           C  
ATOM   4490  C   PHE B 167     -10.292   9.424  13.459  1.00  0.00           C  
ATOM   4491  O   PHE B 167     -11.227   8.658  13.249  1.00  0.00           O  
ATOM   4492  CB  PHE B 167      -9.542  10.570  15.610  1.00  0.00           C  
ATOM   4493  CG  PHE B 167      -9.819   9.410  16.534  1.00  0.00           C  
ATOM   4494  CD1 PHE B 167     -10.728   9.554  17.596  1.00  0.00           C  
ATOM   4495  CD2 PHE B 167      -9.187   8.176  16.333  1.00  0.00           C  
ATOM   4496  CE1 PHE B 167     -11.000   8.474  18.444  1.00  0.00           C  
ATOM   4497  CE2 PHE B 167      -9.461   7.091  17.178  1.00  0.00           C  
ATOM   4498  CZ  PHE B 167     -10.365   7.238  18.235  1.00  0.00           C  
ATOM   4499  N   HIS B 168      -9.093   9.253  12.929  1.00  0.00           N  
ATOM   4500  CA  HIS B 168      -8.752   8.224  11.962  1.00  0.00           C  
ATOM   4501  C   HIS B 168      -7.861   7.147  12.603  1.00  0.00           C  
ATOM   4502  O   HIS B 168      -6.643   7.324  12.653  1.00  0.00           O  
ATOM   4503  CB  HIS B 168      -8.071   8.890  10.764  1.00  0.00           C  
ATOM   4504  CG  HIS B 168      -8.996   9.773   9.983  1.00  0.00           C  
ATOM   4505  ND1 HIS B 168      -9.603   9.425   8.798  1.00  0.00           N  
ATOM   4506  CD2 HIS B 168      -9.400  11.044  10.283  1.00  0.00           C  
ATOM   4507  CE1 HIS B 168     -10.339  10.460   8.393  1.00  0.00           C  
ATOM   4508  NE2 HIS B 168     -10.246  11.475   9.273  1.00  0.00           N  
ATOM   4509  N   PRO B 169      -8.424   6.031  13.121  1.00  0.00           N  
ATOM   4510  CA  PRO B 169      -7.639   4.920  13.658  1.00  0.00           C  
ATOM   4511  C   PRO B 169      -6.766   4.242  12.595  1.00  0.00           C  
ATOM   4512  O   PRO B 169      -5.716   3.710  12.925  1.00  0.00           O  
ATOM   4513  CB  PRO B 169      -8.669   3.954  14.244  1.00  0.00           C  
ATOM   4514  CG  PRO B 169      -9.929   4.217  13.431  1.00  0.00           C  
ATOM   4515  CD  PRO B 169      -9.841   5.713  13.145  1.00  0.00           C  
ATOM   4516  N   GLU B 170      -7.167   4.319  11.337  1.00  0.00           N  
ATOM   4517  CA  GLU B 170      -6.455   3.804  10.176  1.00  0.00           C  
ATOM   4518  C   GLU B 170      -5.272   4.667   9.723  1.00  0.00           C  
ATOM   4519  O   GLU B 170      -4.510   4.262   8.842  1.00  0.00           O  
ATOM   4520  CB  GLU B 170      -7.454   3.616   9.014  1.00  0.00           C  
ATOM   4521  CG  GLU B 170      -7.905   4.897   8.271  1.00  0.00           C  
ATOM   4522  CD  GLU B 170      -8.871   5.840   9.017  1.00  0.00           C  
ATOM   4523  OE1 GLU B 170      -9.277   6.856   8.413  1.00  0.00           O  
ATOM   4524  OE2 GLU B 170      -9.222   5.595  10.187  1.00  0.00           O  
ATOM   4525  N   SER B 171      -5.090   5.840  10.300  1.00  0.00           N  
ATOM   4526  CA  SER B 171      -3.938   6.670   9.979  1.00  0.00           C  
ATOM   4527  C   SER B 171      -2.676   6.122  10.636  1.00  0.00           C  
ATOM   4528  O   SER B 171      -2.651   5.840  11.835  1.00  0.00           O  
ATOM   4529  CB  SER B 171      -4.162   8.116  10.400  1.00  0.00           C  
ATOM   4530  OG  SER B 171      -2.997   8.875  10.122  1.00  0.00           O  
ATOM   4531  N   ILE B 172      -1.588   6.091   9.887  1.00  0.00           N  
ATOM   4532  CA  ILE B 172      -0.273   5.708  10.389  1.00  0.00           C  
ATOM   4533  C   ILE B 172       0.235   6.603  11.538  1.00  0.00           C  
ATOM   4534  O   ILE B 172       1.168   6.224  12.235  1.00  0.00           O  
ATOM   4535  CB  ILE B 172       0.729   5.645   9.215  1.00  0.00           C  
ATOM   4536  CG1 ILE B 172       1.954   4.777   9.565  1.00  0.00           C  
ATOM   4537  CG2 ILE B 172       1.144   7.044   8.751  1.00  0.00           C  
ATOM   4538  CD1 ILE B 172       2.877   4.501   8.384  1.00  0.00           C  
ATOM   4539  N   LEU B 173      -0.371   7.761  11.784  1.00  0.00           N  
ATOM   4540  CA  LEU B 173      -0.052   8.638  12.915  1.00  0.00           C  
ATOM   4541  C   LEU B 173      -0.917   8.371  14.159  1.00  0.00           C  
ATOM   4542  O   LEU B 173      -0.627   8.928  15.213  1.00  0.00           O  
ATOM   4543  CB  LEU B 173      -0.130  10.112  12.477  1.00  0.00           C  
ATOM   4544  CG  LEU B 173       0.874  10.526  11.387  1.00  0.00           C  
ATOM   4545  CD1 LEU B 173       0.571  11.923  10.875  1.00  0.00           C  
ATOM   4546  CD2 LEU B 173       2.297  10.535  11.931  1.00  0.00           C  
ATOM   4547  N   SER B 174      -1.954   7.537  14.067  1.00  0.00           N  
ATOM   4548  CA  SER B 174      -2.816   7.212  15.201  1.00  0.00           C  
ATOM   4549  C   SER B 174      -2.257   6.046  16.011  1.00  0.00           C  
ATOM   4550  O   SER B 174      -1.995   4.974  15.478  1.00  0.00           O  
ATOM   4551  CB  SER B 174      -4.232   6.869  14.755  1.00  0.00           C  
ATOM   4552  OG  SER B 174      -4.847   8.037  14.244  1.00  0.00           O  
ATOM   4553  N   GLU B 175      -2.103   6.241  17.311  1.00  0.00           N  
ATOM   4554  CA  GLU B 175      -1.679   5.181  18.218  1.00  0.00           C  
ATOM   4555  C   GLU B 175      -2.738   4.078  18.309  1.00  0.00           C  
ATOM   4556  O   GLU B 175      -3.942   4.353  18.339  1.00  0.00           O  
ATOM   4557  CB  GLU B 175      -1.374   5.792  19.590  1.00  0.00           C  
ATOM   4558  CG  GLU B 175      -0.605   4.821  20.480  1.00  0.00           C  
ATOM   4559  CD  GLU B 175      -0.371   5.348  21.902  1.00  0.00           C  
ATOM   4560  OE1 GLU B 175       0.292   4.608  22.655  1.00  0.00           O  
ATOM   4561  OE2 GLU B 175      -0.873   6.445  22.230  1.00  0.00           O  
ATOM   4562  N   GLN B 176      -2.308   2.836  18.348  1.00  0.00           N  
ATOM   4563  CA  GLN B 176      -3.160   1.663  18.595  1.00  0.00           C  
ATOM   4564  C   GLN B 176      -4.390   1.546  17.669  1.00  0.00           C  
ATOM   4565  O   GLN B 176      -5.402   0.970  18.063  1.00  0.00           O  
ATOM   4566  CB  GLN B 176      -3.518   1.582  20.090  1.00  0.00           C  
ATOM   4567  CG  GLN B 176      -2.276   1.414  20.976  1.00  0.00           C  
ATOM   4568  CD  GLN B 176      -2.647   1.205  22.441  1.00  0.00           C  
ATOM   4569  OE1 GLN B 176      -3.433   1.918  23.025  1.00  0.00           O  
ATOM   4570  NE2 GLN B 176      -2.081   0.226  23.098  1.00  0.00           N  
ATOM   4571  N   GLY B 177      -4.299   2.046  16.437  1.00  0.00           N  
ATOM   4572  CA  GLY B 177      -5.392   1.967  15.461  1.00  0.00           C  
ATOM   4573  C   GLY B 177      -5.874   0.541  15.207  1.00  0.00           C  
ATOM   4574  O   GLY B 177      -7.073   0.274  15.286  1.00  0.00           O  
ATOM   4575  N   HIS B 178      -4.956  -0.407  15.026  1.00  0.00           N  
ATOM   4576  CA  HIS B 178      -5.299  -1.821  14.871  1.00  0.00           C  
ATOM   4577  C   HIS B 178      -6.027  -2.381  16.091  1.00  0.00           C  
ATOM   4578  O   HIS B 178      -6.998  -3.108  15.941  1.00  0.00           O  
ATOM   4579  CB  HIS B 178      -4.029  -2.644  14.620  1.00  0.00           C  
ATOM   4580  CG  HIS B 178      -3.432  -2.426  13.268  1.00  0.00           C  
ATOM   4581  ND1 HIS B 178      -2.529  -1.447  12.921  1.00  0.00           N  
ATOM   4582  CD2 HIS B 178      -3.657  -3.208  12.159  1.00  0.00           C  
ATOM   4583  CE1 HIS B 178      -2.205  -1.632  11.631  1.00  0.00           C  
ATOM   4584  NE2 HIS B 178      -2.873  -2.689  11.141  1.00  0.00           N  
ATOM   4585  N   GLN B 179      -5.624  -2.044  17.323  1.00  0.00           N  
ATOM   4586  CA  GLN B 179      -6.282  -2.510  18.544  1.00  0.00           C  
ATOM   4587  C   GLN B 179      -7.695  -1.927  18.669  1.00  0.00           C  
ATOM   4588  O   GLN B 179      -8.602  -2.644  19.086  1.00  0.00           O  
ATOM   4589  CB  GLN B 179      -5.464  -2.169  19.801  1.00  0.00           C  
ATOM   4590  CG  GLN B 179      -4.162  -2.976  19.944  1.00  0.00           C  
ATOM   4591  CD  GLN B 179      -2.989  -2.482  19.093  1.00  0.00           C  
ATOM   4592  OE1 GLN B 179      -3.034  -1.487  18.398  1.00  0.00           O  
ATOM   4593  NE2 GLN B 179      -1.871  -3.166  19.134  1.00  0.00           N  
ATOM   4594  N   LEU B 180      -7.883  -0.667  18.296  1.00  0.00           N  
ATOM   4595  CA  LEU B 180      -9.197  -0.042  18.277  1.00  0.00           C  
ATOM   4596  C   LEU B 180     -10.135  -0.762  17.302  1.00  0.00           C  
ATOM   4597  O   LEU B 180     -11.244  -1.135  17.673  1.00  0.00           O  
ATOM   4598  CB  LEU B 180      -9.020   1.461  17.967  1.00  0.00           C  
ATOM   4599  CG  LEU B 180     -10.323   2.283  18.058  1.00  0.00           C  
ATOM   4600  CD1 LEU B 180      -9.999   3.746  18.356  1.00  0.00           C  
ATOM   4601  CD2 LEU B 180     -11.145   2.261  16.757  1.00  0.00           C  
ATOM   4602  N   LEU B 181      -9.676  -1.028  16.092  1.00  0.00           N  
ATOM   4603  CA  LEU B 181     -10.451  -1.748  15.084  1.00  0.00           C  
ATOM   4604  C   LEU B 181     -10.676  -3.219  15.482  1.00  0.00           C  
ATOM   4605  O   LEU B 181     -11.762  -3.755  15.282  1.00  0.00           O  
ATOM   4606  CB  LEU B 181      -9.762  -1.624  13.717  1.00  0.00           C  
ATOM   4607  CG  LEU B 181      -9.666  -0.183  13.166  1.00  0.00           C  
ATOM   4608  CD1 LEU B 181      -8.911  -0.191  11.842  1.00  0.00           C  
ATOM   4609  CD2 LEU B 181     -11.034   0.468  12.942  1.00  0.00           C  
ATOM   4610  N   ALA B 182      -9.697  -3.858  16.137  1.00  0.00           N  
ATOM   4611  CA  ALA B 182      -9.849  -5.199  16.690  1.00  0.00           C  
ATOM   4612  C   ALA B 182     -10.916  -5.266  17.786  1.00  0.00           C  
ATOM   4613  O   ALA B 182     -11.688  -6.223  17.830  1.00  0.00           O  
ATOM   4614  CB  ALA B 182      -8.494  -5.685  17.222  1.00  0.00           C  
ATOM   4615  N   ASN B 183     -11.034  -4.240  18.633  1.00  0.00           N  
ATOM   4616  CA  ASN B 183     -12.094  -4.155  19.631  1.00  0.00           C  
ATOM   4617  C   ASN B 183     -13.488  -4.103  18.986  1.00  0.00           C  
ATOM   4618  O   ASN B 183     -14.427  -4.657  19.551  1.00  0.00           O  
ATOM   4619  CB  ASN B 183     -11.887  -2.925  20.521  1.00  0.00           C  
ATOM   4620  CG  ASN B 183     -10.772  -3.057  21.534  1.00  0.00           C  
ATOM   4621  OD1 ASN B 183     -10.404  -4.130  21.980  1.00  0.00           O  
ATOM   4622  ND2 ASN B 183     -10.254  -1.935  21.989  1.00  0.00           N  
ATOM   4623  N   PHE B 184     -13.625  -3.477  17.818  1.00  0.00           N  
ATOM   4624  CA  PHE B 184     -14.860  -3.533  17.044  1.00  0.00           C  
ATOM   4625  C   PHE B 184     -15.065  -4.909  16.391  1.00  0.00           C  
ATOM   4626  O   PHE B 184     -16.173  -5.442  16.395  1.00  0.00           O  
ATOM   4627  CB  PHE B 184     -14.864  -2.416  15.989  1.00  0.00           C  
ATOM   4628  CG  PHE B 184     -16.066  -2.474  15.065  1.00  0.00           C  
ATOM   4629  CD1 PHE B 184     -15.915  -2.885  13.729  1.00  0.00           C  
ATOM   4630  CD2 PHE B 184     -17.338  -2.150  15.555  1.00  0.00           C  
ATOM   4631  CE1 PHE B 184     -17.033  -2.963  12.885  1.00  0.00           C  
ATOM   4632  CE2 PHE B 184     -18.459  -2.228  14.713  1.00  0.00           C  
ATOM   4633  CZ  PHE B 184     -18.301  -2.627  13.374  1.00  0.00           C  
ATOM   4634  N   LEU B 185     -14.009  -5.520  15.884  1.00  0.00           N  
ATOM   4635  CA  LEU B 185     -14.067  -6.826  15.224  1.00  0.00           C  
ATOM   4636  C   LEU B 185     -14.474  -7.974  16.138  1.00  0.00           C  
ATOM   4637  O   LEU B 185     -15.249  -8.833  15.726  1.00  0.00           O  
ATOM   4638  CB  LEU B 185     -12.688  -7.121  14.611  1.00  0.00           C  
ATOM   4639  CG  LEU B 185     -12.626  -6.721  13.136  1.00  0.00           C  
ATOM   4640  CD1 LEU B 185     -11.180  -6.629  12.684  1.00  0.00           C  
ATOM   4641  CD2 LEU B 185     -13.326  -7.785  12.296  1.00  0.00           C  
ATOM   4642  N   HIS B 186     -13.969  -7.997  17.365  1.00  0.00           N  
ATOM   4643  CA  HIS B 186     -14.089  -9.127  18.290  1.00  0.00           C  
ATOM   4644  C   HIS B 186     -15.275  -9.019  19.261  1.00  0.00           C  
ATOM   4645  O   HIS B 186     -15.251  -9.623  20.333  1.00  0.00           O  
ATOM   4646  CB  HIS B 186     -12.756  -9.316  19.031  1.00  0.00           C  
ATOM   4647  CG  HIS B 186     -11.575  -9.597  18.141  1.00  0.00           C  
ATOM   4648  ND1 HIS B 186     -10.270  -9.356  18.480  1.00  0.00           N  
ATOM   4649  CD2 HIS B 186     -11.564 -10.161  16.891  1.00  0.00           C  
ATOM   4650  CE1 HIS B 186      -9.487  -9.757  17.466  1.00  0.00           C  
ATOM   4651  NE2 HIS B 186     -10.242 -10.255  16.477  1.00  0.00           N  
ATOM   4652  N   ARG B 187     -16.295  -8.256  18.894  1.00  0.00           N  
ATOM   4653  CA  ARG B 187     -17.526  -8.134  19.682  1.00  0.00           C  
ATOM   4654  C   ARG B 187     -18.508  -9.256  19.431  1.00  0.00           C  
ATOM   4655  O   ARG B 187     -18.620  -9.712  18.278  1.00  0.00           O  
ATOM   4656  CB  ARG B 187     -18.195  -6.786  19.429  1.00  0.00           C  
ATOM   4657  CG  ARG B 187     -17.415  -5.693  20.141  1.00  0.00           C  
ATOM   4658  CD  ARG B 187     -18.024  -4.366  19.753  1.00  0.00           C  
ATOM   4659  NE  ARG B 187     -17.164  -3.281  20.220  1.00  0.00           N  
ATOM   4660  CZ  ARG B 187     -17.441  -2.013  20.071  1.00  0.00           C  
ATOM   4661  NH1 ARG B 187     -18.545  -1.612  19.511  1.00  0.00           N  
ATOM   4662  NH2 ARG B 187     -16.607  -1.148  20.497  1.00  0.00           N  
ATOM   4663  OXT ARG B 187     -19.174  -9.619  20.429  1.00  0.00           O  
CONECT    1    2                                                      
CONECT    2    5    1    3                                            
CONECT    3    2    9    4    4                                       
CONECT    4    3    3                                                 
CONECT    5    6    2                                                 
CONECT    6    7    5                                                 
CONECT    7    8    6                                                 
CONECT    8    7                                                      
CONECT    9    3   10                                                 
CONECT   10   11    9   13                                            
CONECT   11   12   12   17   10                                       
CONECT   12   11   11                                                 
CONECT   13   10   15   14                                            
CONECT   14   13   16                                                 
CONECT   15   13                                                      
CONECT   16   14                                                      
CONECT   17   18   11                                                 
CONECT   18   19   21   17                                            
CONECT   19   25   18   20   20                                       
CONECT   20   19   19                                                 
CONECT   21   23   18   22                                            
CONECT   22   21   24                                                 
CONECT   23   21                                                      
CONECT   24   22                                                      
CONECT   25   26   19                                                 
CONECT   26   29   25   27                                            
CONECT   27   28   28   26   34                                       
CONECT   28   27   27                                                 
CONECT   29   30   26                                                 
CONECT   30   31   29                                                 
CONECT   31   32   30                                                 
CONECT   32   33   31                                                 
CONECT   33   32                                                      
CONECT   34   27   35                                                 
CONECT   35   36   34   38                                            
CONECT   36   45   37   37   35                                       
CONECT   37   36   36                                                 
CONECT   38   35   39                                                 
CONECT   39   38   40                                                 
CONECT   40   39   41                                                 
CONECT   41   40   42   42                                            
CONECT   42   41   41   43   44                                       
CONECT   43   42                                                      
CONECT   44   42                                                      
CONECT   45   46   36                                                 
CONECT   46   49   45   47                                            
CONECT   47   46   52   48   48                                       
CONECT   48   47   47                                                 
CONECT   49   51   50   46                                            
CONECT   50   49                                                      
CONECT   51   49                                                      
CONECT   52   58   47   53                                            
CONECT   53   52   56   54                                            
CONECT   54   55   55   53   59                                       
CONECT   55   54   54                                                 
CONECT   56   57   53                                                 
CONECT   57   58   56                                                 
CONECT   58   57   52                                                 
CONECT   59   54   60                                                 
CONECT   60   61   59   63                                            
CONECT   61   68   62   62   60                                       
CONECT   62   61   61                                                 
CONECT   63   60   64                                                 
CONECT   64   63   65                                                 
CONECT   65   64   67   66   66                                       
CONECT   66   65   65                                                 
CONECT   67   65                                                      
CONECT   68   69   61                                                 
CONECT   69   72   68   70                                            
CONECT   70   69   71   71   73                                       
CONECT   71   70   70                                                 
CONECT   72   69                                                      
CONECT   73   70   74                                                 
CONECT   74   73   75   77                                            
CONECT   75   78   74   76   76                                       
CONECT   76   75   75                                                 
CONECT   77   74                                                      
CONECT   78   79   75                                                 
CONECT   79   82   80   78                                            
CONECT   80   81   81   79   84                                       
CONECT   81   80   80                                                 
CONECT   82   83   79                                                 
CONECT   83   82                                                      
CONECT   84   80   85   90                                            
CONECT   85   86   84   88                                            
CONECT   86   91   87   87   85                                       
CONECT   87   86   86                                                 
CONECT   88   85   89                                                 
CONECT   89   88   90                                                 
CONECT   90   84   89                                                 
CONECT   91   92   86                                                 
CONECT   92   95   93   91                                            
CONECT   93   94   94   92   99                                       
CONECT   94   93   93                                                 
CONECT   95   96   92                                                 
CONECT   96   97   98   95                                            
CONECT   97   96                                                      
CONECT   98   96                                                      
CONECT   99   93  100                                                 
CONECT  100  101   99  103                                            
CONECT  101  102  102  100  104                                       
CONECT  102  101  101                                                 
CONECT  103  100                                                      
CONECT  104  101  105                                                 
CONECT  105  106  104  108                                            
CONECT  106  110  107  107  105                                       
CONECT  107  106  106                                                 
CONECT  108  105  109                                                 
CONECT  109  108                                                      
CONECT  110  111  106                                                 
CONECT  111  112  114  110                                            
CONECT  112  113  113  124  111                                       
CONECT  113  112  112                                                 
CONECT  114  111  115                                                 
CONECT  115  117  117  114  116                                       
CONECT  116  115  118                                                 
CONECT  117  120  115  115  119                                       
CONECT  118  119  119  116                                            
CONECT  119  117  121  118  118                                       
CONECT  120  122  122  117                                            
CONECT  121  123  123  119                                            
CONECT  122  120  120  123                                            
CONECT  123  122  121  121                                            
CONECT  124  125  112                                                 
CONECT  125  126  128  124                                            
CONECT  126  127  127  125  132                                       
CONECT  127  126  126                                                 
CONECT  128  125  129                                                 
CONECT  129  131  128  130                                            
CONECT  130  129                                                      
CONECT  131  129                                                      
CONECT  132  126  133                                                 
CONECT  133  134  132  136                                            
CONECT  134  135  135  138  133                                       
CONECT  135  134  134                                                 
CONECT  136  133  137                                                 
CONECT  137  136                                                      
CONECT  138  139  134                                                 
CONECT  139  140  138  142                                            
CONECT  140  141  141  150  139                                       
CONECT  141  140  140                                                 
CONECT  142  139  143                                                 
CONECT  143  144  144  145  142                                       
CONECT  144  146  143  143                                            
CONECT  145  147  147  143                                            
CONECT  146  148  148  144                                            
CONECT  147  148  145  145                                            
CONECT  148  149  146  146  147                                       
CONECT  149  148                                                      
CONECT  150  151  140                                                 
CONECT  151  152  154  150                                            
CONECT  152  153  153  158  151                                       
CONECT  153  152  152                                                 
CONECT  154  151  155                                                 
CONECT  155  154  156  157                                            
CONECT  156  155                                                      
CONECT  157  155                                                      
CONECT  158  152  159                                                 
CONECT  159  160  158  162                                            
CONECT  160  161  161  159  167                                       
CONECT  161  160  160                                                 
CONECT  162  159  163                                                 
CONECT  163  162  164                                                 
CONECT  164  163  165  165  166                                       
CONECT  165  164  164                                                 
CONECT  166  164                                                      
CONECT  167  160  168                                                 
CONECT  168  169  167  171                                            
CONECT  169  175  170  170  168                                       
CONECT  170  169  169                                                 
CONECT  171  168  172                                                 
CONECT  172  171  173  173  174                                       
CONECT  173  172  172                                                 
CONECT  174  172                                                      
CONECT  175  176  169                                                 
CONECT  176  177  179  175                                            
CONECT  177  183  178  178  176                                       
CONECT  178  177  177                                                 
CONECT  179  176  180                                                 
CONECT  180  179  182  181                                            
CONECT  181  180                                                      
CONECT  182  180                                                      
CONECT  183  184  177                                                 
CONECT  184  187  185  183                                            
CONECT  185  186  186  184  193                                       
CONECT  186  185  185                                                 
CONECT  187  188  184                                                 
CONECT  188  189  189  190  187                                       
CONECT  189  191  188  188                                            
CONECT  190  192  188                                                 
CONECT  191  192  192  189                                            
CONECT  192  191  191  190                                            
CONECT  193  185  194                                                 
CONECT  194  195  193  197                                            
CONECT  195  199  196  196  194                                       
CONECT  196  195  195                                                 
CONECT  197  194  198                                                 
CONECT  198  197                                                      
CONECT  199  200  195                                                 
CONECT  200  201  203  199                                            
CONECT  201  208  202  202  200                                       
CONECT  202  201  201                                                 
CONECT  203  200  204                                                 
CONECT  204  203  205                                                 
CONECT  205  204  206                                                 
CONECT  206  205  207                                                 
CONECT  207  206                                                      
CONECT  208  209  201                                                 
CONECT  209  212  210  208                                            
CONECT  210  215  209  211  211                                       
CONECT  211  210  210                                                 
CONECT  212  214  213  209                                            
CONECT  213  212                                                      
CONECT  214  212                                                      
CONECT  215  216  210                                                 
CONECT  216  217  215  219                                            
CONECT  217  218  218  223  216                                       
CONECT  218  217  217                                                 
CONECT  219  216  220  221                                            
CONECT  220  219  222                                                 
CONECT  221  219                                                      
CONECT  222  220                                                      
CONECT  223  224  217                                                 
CONECT  224  227  225  223                                            
CONECT  225  231  224  226  226                                       
CONECT  226  225  225                                                 
CONECT  227  228  224                                                 
CONECT  228  229  229  227  230                                       
CONECT  229  228  228                                                 
CONECT  230  228                                                      
CONECT  231  232  225                                                 
CONECT  232  235  233  231                                            
CONECT  233  234  234  239  232                                       
CONECT  234  233  233                                                 
CONECT  235  236  232                                                 
CONECT  236  237  235  238                                            
CONECT  237  236                                                      
CONECT  238  236                                                      
CONECT  239  240  233                                                 
CONECT  240  239  241                                                 
CONECT  241  240  243  242  242                                       
CONECT  242  241  241                                                 
CONECT  243  241  244                                                 
CONECT  244  247  243  245                                            
CONECT  245  244  251  246  246                                       
CONECT  246  245  245                                                 
CONECT  247  248  244                                                 
CONECT  248  249  247  250                                            
CONECT  249  248                                                      
CONECT  250  248                                                      
CONECT  251  252  245                                                 
CONECT  252  255  251  253                                            
CONECT  253  252  254  254  260                                       
CONECT  254  253  253                                                 
CONECT  255  256  252                                                 
CONECT  256  257  255                                                 
CONECT  257  258  258  256  259                                       
CONECT  258  257  257                                                 
CONECT  259  257                                                      
CONECT  260  253  261                                                 
CONECT  261  260  264  262                                            
CONECT  262  261  271  263  263                                       
CONECT  263  262  262                                                 
CONECT  264  261  265                                                 
CONECT  265  264  266                                                 
CONECT  266  265  267                                                 
CONECT  267  266  268  268                                            
CONECT  268  267  267  270  269                                       
CONECT  269  268                                                      
CONECT  270  268                                                      
CONECT  271  262  272                                                 
CONECT  272  271  273  275                                            
CONECT  273  278  272  274  274                                       
CONECT  274  273  273                                                 
CONECT  275  276  272  277                                            
CONECT  276  275                                                      
CONECT  277  275                                                      
CONECT  278  279  273                                                 
CONECT  279  282  278  280                                            
CONECT  280  279  284  281  281                                       
CONECT  281  280  280                                                 
CONECT  282  283  279                                                 
CONECT  283  282                                                      
CONECT  284  280  285                                                 
CONECT  285  284  288  286                                            
CONECT  286  285  287  287  292                                       
CONECT  287  286  286                                                 
CONECT  288  289  285                                                 
CONECT  289  290  288  291                                            
CONECT  290  289                                                      
CONECT  291  289                                                      
CONECT  292  286  293                                                 
CONECT  293  292  294  296                                            
CONECT  294  299  293  295  295                                       
CONECT  295  294  294                                                 
CONECT  296  293  298  297                                            
CONECT  297  296                                                      
CONECT  298  296                                                      
CONECT  299  300  294                                                 
CONECT  300  303  301  299                                            
CONECT  301  304  300  302  302                                       
CONECT  302  301  301                                                 
CONECT  303  300                                                      
CONECT  304  305  301                                                 
CONECT  305  308  304  306                                            
CONECT  306  305  307  307  309                                       
CONECT  307  306  306                                                 
CONECT  308  305                                                      
CONECT  309  306  310                                                 
CONECT  310  309  313  311                                            
CONECT  311  310  320  312  312                                       
CONECT  312  311  311                                                 
CONECT  313  314  310
[truncated: 308,926 more chars]
