# Supplementary material for: Conserved interfaces mediate multiple protein–protein interactions in a prokaryotic metabolon
Source: Mol Syst Biol. 2025 Sep 3;21(11):1490–521. doi: 10.1038/s44320-025-00139-9 (PMC12583656; doi:10.1038/s44320-025-00139-9)
Supplement: Supplementary file 12 — Source data Fig. 7 [file 44320_2025_139_MOESM12_ESM.zip › Figure7_data/Fig7A/1_9.pdb]

COMPND    5ebc84c337272d52 
AUTHOR    GENERATED BY OPEN BABEL 3.1.1
ATOM      1  N   MET A   1       1.795 -32.642  17.959  1.00  0.00           N  
ATOM      2  CA  MET A   1       0.704 -31.689  18.247  1.00  0.00           C  
ATOM      3  C   MET A   1      -0.558 -32.201  17.572  1.00  0.00           C  
ATOM      4  O   MET A   1      -0.417 -32.755  16.486  1.00  0.00           O  
ATOM      5  CB  MET A   1       1.030 -30.290  17.729  1.00  0.00           C  
ATOM      6  CG  MET A   1       2.251 -29.669  18.400  1.00  0.00           C  
ATOM      7  SD  MET A   1       2.521 -27.982  17.825  1.00  0.00           S  
ATOM      8  CE  MET A   1       4.237 -27.737  18.287  1.00  0.00           C  
ATOM      9  N   PRO A   2      -1.773 -32.080  18.158  1.00  0.00           N  
ATOM     10  CA  PRO A   2      -2.986 -32.355  17.406  1.00  0.00           C  
ATOM     11  C   PRO A   2      -2.980 -31.461  16.167  1.00  0.00           C  
ATOM     12  O   PRO A   2      -2.712 -30.259  16.263  1.00  0.00           O  
ATOM     13  CB  PRO A   2      -4.143 -32.065  18.369  1.00  0.00           C  
ATOM     14  CG  PRO A   2      -3.546 -31.091  19.378  1.00  0.00           C  
ATOM     15  CD  PRO A   2      -2.064 -31.456  19.427  1.00  0.00           C  
ATOM     16  N   SER A   3      -3.203 -32.041  14.995  1.00  0.00           N  
ATOM     17  CA  SER A   3      -3.221 -31.275  13.762  1.00  0.00           C  
ATOM     18  C   SER A   3      -4.324 -30.227  13.875  1.00  0.00           C  
ATOM     19  O   SER A   3      -5.491 -30.579  14.092  1.00  0.00           O  
ATOM     20  CB  SER A   3      -3.473 -32.188  12.565  1.00  0.00           C  
ATOM     21  OG  SER A   3      -4.683 -32.904  12.724  1.00  0.00           O  
ATOM     22  N   LEU A   4      -3.966 -28.953  13.714  1.00  0.00           N  
ATOM     23  CA  LEU A   4      -4.935 -27.870  13.652  1.00  0.00           C  
ATOM     24  C   LEU A   4      -5.995 -28.204  12.601  1.00  0.00           C  
ATOM     25  O   LEU A   4      -5.677 -28.747  11.538  1.00  0.00           O  
ATOM     26  CB  LEU A   4      -4.216 -26.545  13.321  1.00  0.00           C  
ATOM     27  CG  LEU A   4      -3.309 -26.012  14.444  1.00  0.00           C  
ATOM     28  CD1 LEU A   4      -2.521 -24.803  13.946  1.00  0.00           C  
ATOM     29  CD2 LEU A   4      -4.111 -25.584  15.673  1.00  0.00           C  
ATOM     30  N   SER A   5      -7.253 -27.897  12.892  1.00  0.00           N  
ATOM     31  CA  SER A   5      -8.287 -28.011  11.874  1.00  0.00           C  
ATOM     32  C   SER A   5      -7.951 -27.085  10.697  1.00  0.00           C  
ATOM     33  O   SER A   5      -7.272 -26.071  10.860  1.00  0.00           O  
ATOM     34  CB  SER A   5      -9.675 -27.725  12.444  1.00  0.00           C  
ATOM     35  OG  SER A   5      -9.892 -26.348  12.655  1.00  0.00           O  
ATOM     36  N   LYS A   6      -8.442 -27.433   9.509  1.00  0.00           N  
ATOM     37  CA  LYS A   6      -8.233 -26.592   8.334  1.00  0.00           C  
ATOM     38  C   LYS A   6      -8.735 -25.164   8.566  1.00  0.00           C  
ATOM     39  O   LYS A   6      -8.092 -24.203   8.161  1.00  0.00           O  
ATOM     40  CB  LYS A   6      -8.924 -27.257   7.129  1.00  0.00           C  
ATOM     41  CG  LYS A   6      -8.616 -26.508   5.828  1.00  0.00           C  
ATOM     42  CD  LYS A   6      -9.324 -27.164   4.640  1.00  0.00           C  
ATOM     43  CE  LYS A   6      -9.010 -26.345   3.387  1.00  0.00           C  
ATOM     44  NZ  LYS A   6      -9.720 -26.853   2.187  1.00  0.00           N  
ATOM     45  N   GLU A   7      -9.854 -25.018   9.258  1.00  0.00           N  
ATOM     46  CA  GLU A   7     -10.454 -23.738   9.606  1.00  0.00           C  
ATOM     47  C   GLU A   7      -9.591 -22.957  10.602  1.00  0.00           C  
ATOM     48  O   GLU A   7      -9.390 -21.760  10.422  1.00  0.00           O  
ATOM     49  CB  GLU A   7     -11.861 -23.955  10.187  1.00  0.00           C  
ATOM     50  CG  GLU A   7     -12.851 -24.652   9.239  1.00  0.00           C  
ATOM     51  CD  GLU A   7     -12.765 -26.187   9.219  1.00  0.00           C  
ATOM     52  OE1 GLU A   7     -13.611 -26.801   8.534  1.00  0.00           O  
ATOM     53  OE2 GLU A   7     -11.882 -26.776   9.892  1.00  0.00           O  
ATOM     54  N   ALA A   8      -9.031 -23.640  11.610  1.00  0.00           N  
ATOM     55  CA  ALA A   8      -8.127 -23.013  12.570  1.00  0.00           C  
ATOM     56  C   ALA A   8      -6.863 -22.471  11.888  1.00  0.00           C  
ATOM     57  O   ALA A   8      -6.470 -21.338  12.139  1.00  0.00           O  
ATOM     58  CB  ALA A   8      -7.779 -24.030  13.664  1.00  0.00           C  
ATOM     59  N   ALA A   9      -6.266 -23.265  10.978  1.00  0.00           N  
ATOM     60  CA  ALA A   9      -5.095 -22.850  10.213  1.00  0.00           C  
ATOM     61  C   ALA A   9      -5.401 -21.630   9.328  1.00  0.00           C  
ATOM     62  O   ALA A   9      -4.688 -20.630   9.404  1.00  0.00           O  
ATOM     63  CB  ALA A   9      -4.592 -24.047   9.397  1.00  0.00           C  
ATOM     64  N   LEU A  10      -6.502 -21.662   8.574  1.00  0.00           N  
ATOM     65  CA  LEU A  10      -6.916 -20.544   7.709  1.00  0.00           C  
ATOM     66  C   LEU A  10      -7.157 -19.252   8.499  1.00  0.00           C  
ATOM     67  O   LEU A  10      -6.745 -18.173   8.067  1.00  0.00           O  
ATOM     68  CB  LEU A  10      -8.203 -20.932   6.960  1.00  0.00           C  
ATOM     69  CG  LEU A  10      -7.998 -21.894   5.781  1.00  0.00           C  
ATOM     70  CD1 LEU A  10      -9.349 -22.420   5.312  1.00  0.00           C  
ATOM     71  CD2 LEU A  10      -7.321 -21.206   4.597  1.00  0.00           C  
ATOM     72  N   VAL A  11      -7.821 -19.347   9.646  1.00  0.00           N  
ATOM     73  CA  VAL A  11      -8.085 -18.176  10.502  1.00  0.00           C  
ATOM     74  C   VAL A  11      -6.790 -17.628  11.083  1.00  0.00           C  
ATOM     75  O   VAL A  11      -6.587 -16.415  11.059  1.00  0.00           O  
ATOM     76  CB  VAL A  11      -9.102 -18.521  11.603  1.00  0.00           C  
ATOM     77  CG1 VAL A  11      -9.222 -17.423  12.664  1.00  0.00           C  
ATOM     78  CG2 VAL A  11     -10.494 -18.707  10.986  1.00  0.00           C  
ATOM     79  N   HIS A  12      -5.895 -18.494  11.564  1.00  0.00           N  
ATOM     80  CA  HIS A  12      -4.606 -18.081  12.107  1.00  0.00           C  
ATOM     81  C   HIS A  12      -3.755 -17.377  11.049  1.00  0.00           C  
ATOM     82  O   HIS A  12      -3.314 -16.249  11.283  1.00  0.00           O  
ATOM     83  CB  HIS A  12      -3.885 -19.291  12.696  1.00  0.00           C  
ATOM     84  CG  HIS A  12      -2.556 -18.931  13.304  1.00  0.00           C  
ATOM     85  ND1 HIS A  12      -2.325 -17.949  14.232  1.00  0.00           N  
ATOM     86  CD2 HIS A  12      -1.343 -19.492  13.012  1.00  0.00           C  
ATOM     87  CE1 HIS A  12      -1.007 -17.919  14.499  1.00  0.00           C  
ATOM     88  NE2 HIS A  12      -0.373 -18.849  13.779  1.00  0.00           N  
ATOM     89  N   GLU A  13      -3.600 -17.965   9.866  1.00  0.00           N  
ATOM     90  CA  GLU A  13      -2.885 -17.342   8.749  1.00  0.00           C  
ATOM     91  C   GLU A  13      -3.493 -15.986   8.368  1.00  0.00           C  
ATOM     92  O   GLU A  13      -2.777 -15.008   8.223  1.00  0.00           O  
ATOM     93  CB  GLU A  13      -2.890 -18.270   7.525  1.00  0.00           C  
ATOM     94  CG  GLU A  13      -1.887 -19.415   7.654  1.00  0.00           C  
ATOM     95  CD  GLU A  13      -1.889 -20.362   6.440  1.00  0.00           C  
ATOM     96  OE1 GLU A  13      -0.994 -21.231   6.392  1.00  0.00           O  
ATOM     97  OE2 GLU A  13      -2.795 -20.250   5.590  1.00  0.00           O  
ATOM     98  N   ALA A  14      -4.824 -15.897   8.280  1.00  0.00           N  
ATOM     99  CA  ALA A  14      -5.497 -14.656   7.930  1.00  0.00           C  
ATOM    100  C   ALA A  14      -5.283 -13.531   8.960  1.00  0.00           C  
ATOM    101  O   ALA A  14      -5.250 -12.354   8.583  1.00  0.00           O  
ATOM    102  CB  ALA A  14      -6.992 -14.941   7.739  1.00  0.00           C  
ATOM    103  N   LEU A  15      -5.149 -13.868  10.248  1.00  0.00           N  
ATOM    104  CA  LEU A  15      -4.869 -12.904  11.316  1.00  0.00           C  
ATOM    105  C   LEU A  15      -3.400 -12.473  11.324  1.00  0.00           C  
ATOM    106  O   LEU A  15      -3.123 -11.280  11.407  1.00  0.00           O  
ATOM    107  CB  LEU A  15      -5.278 -13.490  12.666  1.00  0.00           C  
ATOM    108  CG  LEU A  15      -6.797 -13.583  12.874  1.00  0.00           C  
ATOM    109  CD1 LEU A  15      -7.077 -14.307  14.189  1.00  0.00           C  
ATOM    110  CD2 LEU A  15      -7.465 -12.204  12.950  1.00  0.00           C  
ATOM    111  N   VAL A  16      -2.465 -13.432  11.190  1.00  0.00           N  
ATOM    112  CA  VAL A  16      -1.027 -13.150  11.095  1.00  0.00           C  
ATOM    113  C   VAL A  16      -0.736 -12.265   9.890  1.00  0.00           C  
ATOM    114  O   VAL A  16      -0.063 -11.246  10.023  1.00  0.00           O  
ATOM    115  CB  VAL A  16      -0.216 -14.459  11.024  1.00  0.00           C  
ATOM    116  CG1 VAL A  16       1.271 -14.213  10.743  1.00  0.00           C  
ATOM    117  CG2 VAL A  16      -0.298 -15.219  12.351  1.00  0.00           C  
ATOM    118  N   ALA A  17      -1.347 -12.581   8.747  1.00  0.00           N  
ATOM    119  CA  ALA A  17      -1.270 -11.812   7.511  1.00  0.00           C  
ATOM    120  C   ALA A  17      -1.642 -10.331   7.686  1.00  0.00           C  
ATOM    121  O   ALA A  17      -1.047  -9.450   7.067  1.00  0.00           O  
ATOM    122  CB  ALA A  17      -2.221 -12.490   6.508  1.00  0.00           C  
ATOM    123  N   ARG A  18      -2.609 -10.049   8.555  1.00  0.00           N  
ATOM    124  CA  ARG A  18      -3.106  -8.695   8.814  1.00  0.00           C  
ATOM    125  C   ARG A  18      -2.463  -8.024  10.034  1.00  0.00           C  
ATOM    126  O   ARG A  18      -2.860  -6.922  10.394  1.00  0.00           O  
ATOM    127  CB  ARG A  18      -4.631  -8.739   8.918  1.00  0.00           C  
ATOM    128  CG  ARG A  18      -5.269  -9.048   7.554  1.00  0.00           C  
ATOM    129  CD  ARG A  18      -6.764  -9.293   7.719  1.00  0.00           C  
ATOM    130  NE  ARG A  18      -7.437  -9.551   6.431  1.00  0.00           N  
ATOM    131  CZ  ARG A  18      -7.341 -10.661   5.710  1.00  0.00           C  
ATOM    132  NH1 ARG A  18      -6.628 -11.682   6.091  1.00  0.00           N  
ATOM    133  NH2 ARG A  18      -7.962 -10.749   4.570  1.00  0.00           N  
ATOM    134  N   GLY A  19      -1.525  -8.690  10.690  1.00  0.00           N  
ATOM    135  CA  GLY A  19      -0.936  -8.199  11.937  1.00  0.00           C  
ATOM    136  C   GLY A  19      -1.941  -8.067  13.087  1.00  0.00           C  
ATOM    137  O   GLY A  19      -1.781  -7.220  13.967  1.00  0.00           O  
ATOM    138  N   LEU A  20      -3.009  -8.869  13.052  1.00  0.00           N  
ATOM    139  CA  LEU A  20      -4.092  -8.838  14.038  1.00  0.00           C  
ATOM    140  C   LEU A  20      -4.008  -9.975  15.056  1.00  0.00           C  
ATOM    141  O   LEU A  20      -4.817 -10.001  15.987  1.00  0.00           O  
ATOM    142  CB  LEU A  20      -5.447  -8.856  13.317  1.00  0.00           C  
ATOM    143  CG  LEU A  20      -5.768  -7.569  12.541  1.00  0.00           C  
ATOM    144  CD1 LEU A  20      -7.078  -7.764  11.773  1.00  0.00           C  
ATOM    145  CD2 LEU A  20      -5.935  -6.361  13.469  1.00  0.00           C  
ATOM    146  N   GLU A  21      -3.069 -10.896  14.913  1.00  0.00           N  
ATOM    147  CA  GLU A  21      -2.879 -11.957  15.894  1.00  0.00           C  
ATOM    148  C   GLU A  21      -2.407 -11.380  17.235  1.00  0.00           C  
ATOM    149  O   GLU A  21      -1.748 -10.336  17.305  1.00  0.00           O  
ATOM    150  CB  GLU A  21      -1.952 -13.047  15.324  1.00  0.00           C  
ATOM    151  CG  GLU A  21      -1.891 -14.343  16.141  1.00  0.00           C  
ATOM    152  CD  GLU A  21      -3.267 -14.939  16.468  1.00  0.00           C  
ATOM    153  OE1 GLU A  21      -3.843 -14.552  17.512  1.00  0.00           O  
ATOM    154  OE2 GLU A  21      -3.803 -15.769  15.712  1.00  0.00           O  
ATOM    155  N   THR A  22      -2.781 -12.034  18.315  1.00  0.00           N  
ATOM    156  CA  THR A  22      -2.345 -11.638  19.651  1.00  0.00           C  
ATOM    157  C   THR A  22      -0.819 -11.723  19.727  1.00  0.00           C  
ATOM    158  O   THR A  22      -0.268 -12.699  19.234  1.00  0.00           O  
ATOM    159  CB  THR A  22      -2.993 -12.531  20.720  1.00  0.00           C  
ATOM    160  OG1 THR A  22      -4.398 -12.439  20.600  1.00  0.00           O  
ATOM    161  CG2 THR A  22      -2.654 -12.109  22.141  1.00  0.00           C  
ATOM    162  N   PRO A  23      -0.116 -10.745  20.336  1.00  0.00           N  
ATOM    163  CA  PRO A  23       1.344 -10.765  20.422  1.00  0.00           C  
ATOM    164  C   PRO A  23       1.854 -12.006  21.158  1.00  0.00           C  
ATOM    165  O   PRO A  23       1.873 -12.052  22.391  1.00  0.00           O  
ATOM    166  CB  PRO A  23       1.742  -9.457  21.115  1.00  0.00           C  
ATOM    167  CG  PRO A  23       0.554  -8.528  20.865  1.00  0.00           C  
ATOM    168  CD  PRO A  23      -0.629  -9.486  20.846  1.00  0.00           C  
ATOM    169  N   LEU A  24       2.258 -13.024  20.391  1.00  0.00           N  
ATOM    170  CA  LEU A  24       2.783 -14.281  20.889  1.00  0.00           C  
ATOM    171  C   LEU A  24       4.241 -14.426  20.471  1.00  0.00           C  
ATOM    172  O   LEU A  24       4.611 -14.118  19.339  1.00  0.00           O  
ATOM    173  CB  LEU A  24       1.921 -15.446  20.373  1.00  0.00           C  
ATOM    174  CG  LEU A  24       0.529 -15.529  21.027  1.00  0.00           C  
ATOM    175  CD1 LEU A  24      -0.352 -16.532  20.281  1.00  0.00           C  
ATOM    176  CD2 LEU A  24       0.613 -15.968  22.492  1.00  0.00           C  
ATOM    177  N   ARG A  25       5.071 -14.931  21.377  1.00  0.00           N  
ATOM    178  CA  ARG A  25       6.398 -15.410  20.990  1.00  0.00           C  
ATOM    179  C   ARG A  25       6.242 -16.715  20.208  1.00  0.00           C  
ATOM    180  O   ARG A  25       5.423 -17.544  20.603  1.00  0.00           O  
ATOM    181  CB  ARG A  25       7.305 -15.574  22.218  1.00  0.00           C  
ATOM    182  CG  ARG A  25       7.863 -14.212  22.659  1.00  0.00           C  
ATOM    183  CD  ARG A  25       8.871 -14.341  23.808  1.00  0.00           C  
ATOM    184  NE  ARG A  25       8.256 -14.013  25.106  1.00  0.00           N  
ATOM    185  CZ  ARG A  25       8.882 -13.990  26.283  1.00  0.00           C  
ATOM    186  NH1 ARG A  25      10.125 -14.365  26.398  1.00  0.00           N  
ATOM    187  NH2 ARG A  25       8.265 -13.576  27.360  1.00  0.00           N  
ATOM    188  N   PRO A  26       7.029 -16.928  19.134  1.00  0.00           N  
ATOM    189  CA  PRO A  26       7.066 -18.221  18.477  1.00  0.00           C  
ATOM    190  C   PRO A  26       7.414 -19.305  19.510  1.00  0.00           C  
ATOM    191  O   PRO A  26       8.222 -19.057  20.413  1.00  0.00           O  
ATOM    192  CB  PRO A  26       8.113 -18.090  17.355  1.00  0.00           C  
ATOM    193  CG  PRO A  26       8.991 -16.929  17.795  1.00  0.00           C  
ATOM    194  CD  PRO A  26       8.042 -16.036  18.592  1.00  0.00           C  
ATOM    195  N   PRO A  27       6.794 -20.486  19.424  1.00  0.00           N  
ATOM    196  CA  PRO A  27       7.038 -21.569  20.366  1.00  0.00           C  
ATOM    197  C   PRO A  27       8.487 -22.053  20.220  1.00  0.00           C  
ATOM    198  O   PRO A  27       8.819 -22.800  19.318  1.00  0.00           O  
ATOM    199  CB  PRO A  27       5.985 -22.635  20.038  1.00  0.00           C  
ATOM    200  CG  PRO A  27       5.639 -22.376  18.582  1.00  0.00           C  
ATOM    201  CD  PRO A  27       5.816 -20.868  18.424  1.00  0.00           C  
ATOM    202  N   VAL A  28       9.367 -21.586  21.120  1.00  0.00           N  
ATOM    203  CA  VAL A  28      10.799 -21.947  21.107  1.00  0.00           C  
ATOM    204  C   VAL A  28      10.992 -23.372  21.630  1.00  0.00           C  
ATOM    205  O   VAL A  28      11.744 -24.159  21.052  1.00  0.00           O  
ATOM    206  CB  VAL A  28      11.628 -20.960  21.953  1.00  0.00           C  
ATOM    207  CG1 VAL A  28      13.125 -21.219  21.784  1.00  0.00           C  
ATOM    208  CG2 VAL A  28      11.364 -19.499  21.570  1.00  0.00           C  
ATOM    209  N   HIS A  29      10.305 -23.703  22.727  1.00  0.00           N  
ATOM    210  CA  HIS A  29      10.301 -25.034  23.320  1.00  0.00           C  
ATOM    211  C   HIS A  29       8.862 -25.487  23.555  1.00  0.00           C  
ATOM    212  O   HIS A  29       8.062 -24.764  24.146  1.00  0.00           O  
ATOM    213  CB  HIS A  29      11.121 -25.043  24.623  1.00  0.00           C  
ATOM    214  CG  HIS A  29      12.603 -24.871  24.392  1.00  0.00           C  
ATOM    215  ND1 HIS A  29      13.363 -25.536  23.448  1.00  0.00           N  
ATOM    216  CD2 HIS A  29      13.460 -24.019  25.047  1.00  0.00           C  
ATOM    217  CE1 HIS A  29      14.626 -25.093  23.536  1.00  0.00           C  
ATOM    218  NE2 HIS A  29      14.732 -24.178  24.497  1.00  0.00           N  
ATOM    219  N   GLU A  30       8.558 -26.706  23.127  1.00  0.00           N  
ATOM    220  CA  GLU A  30       7.329 -27.395  23.502  1.00  0.00           C  
ATOM    221  C   GLU A  30       7.393 -27.735  24.994  1.00  0.00           C  
ATOM    222  O   GLU A  30       7.888 -28.775  25.403  1.00  0.00           O  
ATOM    223  CB  GLU A  30       7.113 -28.654  22.653  1.00  0.00           C  
ATOM    224  CG  GLU A  30       6.674 -28.327  21.215  1.00  0.00           C  
ATOM    225  CD  GLU A  30       6.284 -29.583  20.426  1.00  0.00           C  
ATOM    226  OE1 GLU A  30       5.659 -29.416  19.357  1.00  0.00           O  
ATOM    227  OE2 GLU A  30       6.572 -30.707  20.875  1.00  0.00           O  
ATOM    228  N   MET A  31       6.903 -26.817  25.819  1.00  0.00           N  
ATOM    229  CA  MET A  31       6.642 -27.068  27.218  1.00  0.00           C  
ATOM    230  C   MET A  31       5.203 -27.589  27.348  1.00  0.00           C  
ATOM    231  O   MET A  31       4.280 -26.931  26.857  1.00  0.00           O  
ATOM    232  CB  MET A  31       6.874 -25.788  28.017  1.00  0.00           C  
ATOM    233  CG  MET A  31       6.794 -26.024  29.528  1.00  0.00           C  
ATOM    234  SD  MET A  31       7.148 -24.525  30.511  1.00  0.00           S  
ATOM    235  CE  MET A  31       8.915 -24.351  30.209  1.00  0.00           C  
ATOM    236  N   ASP A  32       5.037 -28.739  27.989  1.00  0.00           N  
ATOM    237  CA  ASP A  32       3.706 -29.265  28.256  1.00  0.00           C  
ATOM    238  C   ASP A  32       2.923 -28.357  29.222  1.00  0.00           C  
ATOM    239  O   ASP A  32       3.486 -27.573  30.007  1.00  0.00           O  
ATOM    240  CB  ASP A  32       3.791 -30.715  28.754  1.00  0.00           C  
ATOM    241  CG  ASP A  32       4.304 -30.746  30.177  1.00  0.00           C  
ATOM    242  OD1 ASP A  32       3.464 -30.602  31.090  1.00  0.00           O  
ATOM    243  OD2 ASP A  32       5.535 -30.797  30.369  1.00  0.00           O  
ATOM    244  N   ASN A  33       1.600 -28.420  29.155  1.00  0.00           N  
ATOM    245  CA  ASN A  33       0.736 -27.547  29.935  1.00  0.00           C  
ATOM    246  C   ASN A  33       0.816 -27.813  31.446  1.00  0.00           C  
ATOM    247  O   ASN A  33       0.634 -26.870  32.213  1.00  0.00           O  
ATOM    248  CB  ASN A  33      -0.704 -27.649  29.406  1.00  0.00           C  
ATOM    249  CG  ASN A  33      -0.945 -26.820  28.157  1.00  0.00           C  
ATOM    250  OD1 ASN A  33      -0.183 -25.946  27.787  1.00  0.00           O  
ATOM    251  ND2 ASN A  33      -2.064 -27.048  27.492  1.00  0.00           N  
ATOM    252  N   GLU A  34       1.129 -29.029  31.882  1.00  0.00           N  
ATOM    253  CA  GLU A  34       1.261 -29.331  33.318  1.00  0.00           C  
ATOM    254  C   GLU A  34       2.519 -28.686  33.900  1.00  0.00           C  
ATOM    255  O   GLU A  34       2.456 -28.012  34.935  1.00  0.00           O  
ATOM    256  CB  GLU A  34       1.251 -30.853  33.557  1.00  0.00           C  
ATOM    257  CG  GLU A  34      -0.134 -31.477  33.318  1.00  0.00           C  
ATOM    258  CD  GLU A  34      -1.215 -30.814  34.187  1.00  0.00           C  
ATOM    259  OE1 GLU A  34      -2.283 -30.443  33.639  1.00  0.00           O  
ATOM    260  OE2 GLU A  34      -0.968 -30.597  35.388  1.00  0.00           O  
ATOM    261  N   THR A  35       3.644 -28.749  33.194  1.00  0.00           N  
ATOM    262  CA  THR A  35       4.863 -28.033  33.581  1.00  0.00           C  
ATOM    263  C   THR A  35       4.639 -26.522  33.571  1.00  0.00           C  
ATOM    264  O   THR A  35       5.053 -25.825  34.503  1.00  0.00           O  
ATOM    265  CB  THR A  35       6.026 -28.401  32.645  1.00  0.00           C  
ATOM    266  OG1 THR A  35       6.248 -29.787  32.676  1.00  0.00           O  
ATOM    267  CG2 THR A  35       7.340 -27.766  33.089  1.00  0.00           C  
ATOM    268  N   ARG A  36       3.907 -25.998  32.589  1.00  0.00           N  
ATOM    269  CA  ARG A  36       3.532 -24.583  32.517  1.00  0.00           C  
ATOM    270  C   ARG A  36       2.710 -24.146  33.733  1.00  0.00           C  
ATOM    271  O   ARG A  36       3.033 -23.132  34.344  1.00  0.00           O  
ATOM    272  CB  ARG A  36       2.767 -24.319  31.212  1.00  0.00           C  
ATOM    273  CG  ARG A  36       3.447 -23.256  30.352  1.00  0.00           C  
ATOM    274  CD  ARG A  36       2.705 -23.018  29.039  1.00  0.00           C  
ATOM    275  NE  ARG A  36       3.428 -23.641  27.908  1.00  0.00           N  
ATOM    276  CZ  ARG A  36       3.178 -23.427  26.616  1.00  0.00           C  
ATOM    277  NH1 ARG A  36       2.206 -22.650  26.234  1.00  0.00           N  
ATOM    278  NH2 ARG A  36       3.904 -23.985  25.691  1.00  0.00           N  
ATOM    279  N   LYS A  37       1.689 -24.927  34.101  1.00  0.00           N  
ATOM    280  CA  LYS A  37       0.857 -24.664  35.286  1.00  0.00           C  
ATOM    281  C   LYS A  37       1.672 -24.716  36.569  1.00  0.00           C  
ATOM    282  O   LYS A  37       1.524 -23.825  37.403  1.00  0.00           O  
ATOM    283  CB  LYS A  37      -0.278 -25.690  35.380  1.00  0.00           C  
ATOM    284  CG  LYS A  37      -1.369 -25.479  34.330  1.00  0.00           C  
ATOM    285  CD  LYS A  37      -2.310 -26.681  34.383  1.00  0.00           C  
ATOM    286  CE  LYS A  37      -3.088 -26.809  33.083  1.00  0.00           C  
ATOM    287  NZ  LYS A  37      -3.707 -28.140  32.973  1.00  0.00           N  
ATOM    288  N   SER A  38       2.547 -25.696  36.717  1.00  0.00           N  
ATOM    289  CA  SER A  38       3.404 -25.820  37.896  1.00  0.00           C  
ATOM    290  C   SER A  38       4.318 -24.606  38.086  1.00  0.00           C  
ATOM    291  O   SER A  38       4.398 -24.054  39.182  1.00  0.00           O  
ATOM    292  CB  SER A  38       4.231 -27.105  37.796  1.00  0.00           C  
ATOM    293  OG  SER A  38       4.951 -27.299  38.995  1.00  0.00           O  
ATOM    294  N   LEU A  39       4.935 -24.112  37.009  1.00  0.00           N  
ATOM    295  CA  LEU A  39       5.775 -22.915  37.053  1.00  0.00           C  
ATOM    296  C   LEU A  39       4.953 -21.649  37.363  1.00  0.00           C  
ATOM    297  O   LEU A  39       5.347 -20.859  38.220  1.00  0.00           O  
ATOM    298  CB  LEU A  39       6.534 -22.768  35.725  1.00  0.00           C  
ATOM    299  CG  LEU A  39       7.626 -23.833  35.497  1.00  0.00           C  
ATOM    300  CD1 LEU A  39       8.153 -23.724  34.064  1.00  0.00           C  
ATOM    301  CD2 LEU A  39       8.817 -23.657  36.435  1.00  0.00           C  
ATOM    302  N   ILE A  40       3.787 -21.472  36.726  1.00  0.00           N  
ATOM    303  CA  ILE A  40       2.893 -20.336  37.004  1.00  0.00           C  
ATOM    304  C   ILE A  40       2.407 -20.372  38.460  1.00  0.00           C  
ATOM    305  O   ILE A  40       2.391 -19.335  39.118  1.00  0.00           O  
ATOM    306  CB  ILE A  40       1.703 -20.314  36.005  1.00  0.00           C  
ATOM    307  CG1 ILE A  40       2.197 -19.969  34.579  1.00  0.00           C  
ATOM    308  CG2 ILE A  40       0.625 -19.297  36.435  1.00  0.00           C  
ATOM    309  CD1 ILE A  40       1.164 -20.262  33.482  1.00  0.00           C  
ATOM    310  N   ALA A  41       2.056 -21.549  38.975  1.00  0.00           N  
ATOM    311  CA  ALA A  41       1.663 -21.717  40.367  1.00  0.00           C  
ATOM    312  C   ALA A  41       2.802 -21.347  41.332  1.00  0.00           C  
ATOM    313  O   ALA A  41       2.563 -20.661  42.324  1.00  0.00           O  
ATOM    314  CB  ALA A  41       1.190 -23.159  40.582  1.00  0.00           C  
ATOM    315  N   GLY A  42       4.046 -21.705  41.008  1.00  0.00           N  
ATOM    316  CA  GLY A  42       5.230 -21.294  41.762  1.00  0.00           C  
ATOM    317  C   GLY A  42       5.388 -19.770  41.811  1.00  0.00           C  
ATOM    318  O   GLY A  42       5.500 -19.197  42.891  1.00  0.00           O  
ATOM    319  N   HIS A  43       5.288 -19.102  40.665  1.00  0.00           N  
ATOM    320  CA  HIS A  43       5.353 -17.636  40.614  1.00  0.00           C  
ATOM    321  C   HIS A  43       4.177 -16.965  41.344  1.00  0.00           C  
ATOM    322  O   HIS A  43       4.376 -15.958  42.031  1.00  0.00           O  
ATOM    323  CB  HIS A  43       5.419 -17.179  39.151  1.00  0.00           C  
ATOM    324  CG  HIS A  43       6.709 -17.537  38.474  1.00  0.00           C  
ATOM    325  ND1 HIS A  43       7.977 -17.285  38.948  1.00  0.00           N  
ATOM    326  CD2 HIS A  43       6.866 -18.167  37.265  1.00  0.00           C  
ATOM    327  CE1 HIS A  43       8.866 -17.759  38.056  1.00  0.00           C  
ATOM    328  NE2 HIS A  43       8.223 -18.293  37.014  1.00  0.00           N  
ATOM    329  N   MET A  44       2.965 -17.516  41.265  1.00  0.00           N  
ATOM    330  CA  MET A  44       1.836 -17.004  42.037  1.00  0.00           C  
ATOM    331  C   MET A  44       2.015 -17.193  43.542  1.00  0.00           C  
ATOM    332  O   MET A  44       1.609 -16.323  44.312  1.00  0.00           O  
ATOM    333  CB  MET A  44       0.524 -17.640  41.577  1.00  0.00           C  
ATOM    334  CG  MET A  44      -0.087 -16.916  40.372  1.00  0.00           C  
ATOM    335  SD  MET A  44      -0.308 -15.116  40.513  1.00  0.00           S  
ATOM    336  CE  MET A  44      -1.124 -14.928  42.098  1.00  0.00           C  
ATOM    337  N   THR A  45       2.640 -18.284  43.968  1.00  0.00           N  
ATOM    338  CA  THR A  45       3.004 -18.511  45.373  1.00  0.00           C  
ATOM    339  C   THR A  45       3.928 -17.403  45.876  1.00  0.00           C  
ATOM    340  O   THR A  45       3.643 -16.796  46.899  1.00  0.00           O  
ATOM    341  CB  THR A  45       3.646 -19.896  45.558  1.00  0.00           C  
ATOM    342  OG1 THR A  45       2.728 -20.896  45.194  1.00  0.00           O  
ATOM    343  CG2 THR A  45       4.083 -20.181  46.988  1.00  0.00           C  
ATOM    344  N   GLU A  46       4.975 -17.066  45.126  1.00  0.00           N  
ATOM    345  CA  GLU A  46       5.883 -15.971  45.470  1.00  0.00           C  
ATOM    346  C   GLU A  46       5.161 -14.612  45.525  1.00  0.00           C  
ATOM    347  O   GLU A  46       5.347 -13.855  46.480  1.00  0.00           O  
ATOM    348  CB  GLU A  46       7.033 -15.886  44.461  1.00  0.00           C  
ATOM    349  CG  GLU A  46       8.019 -17.051  44.589  1.00  0.00           C  
ATOM    350  CD  GLU A  46       9.216 -16.927  43.631  1.00  0.00           C  
ATOM    351  OE1 GLU A  46      10.143 -17.753  43.771  1.00  0.00           O  
ATOM    352  OE2 GLU A  46       9.204 -16.031  42.760  1.00  0.00           O  
ATOM    353  N   ILE A  47       4.280 -14.315  44.553  1.00  0.00           N  
ATOM    354  CA  ILE A  47       3.494 -13.072  44.545  1.00  0.00           C  
ATOM    355  C   ILE A  47       2.615 -12.974  45.798  1.00  0.00           C  
ATOM    356  O   ILE A  47       2.578 -11.929  46.441  1.00  0.00           O  
ATOM    357  CB  ILE A  47       2.653 -12.961  43.249  1.00  0.00           C  
ATOM    358  CG1 ILE A  47       3.570 -12.709  42.036  1.00  0.00           C  
ATOM    359  CG2 ILE A  47       1.605 -11.837  43.349  1.00  0.00           C  
ATOM    360  CD1 ILE A  47       2.889 -12.946  40.676  1.00  0.00           C  
ATOM    361  N   MET A  48       1.928 -14.048  46.175  1.00  0.00           N  
ATOM    362  CA  MET A  48       1.074 -14.054  47.363  1.00  0.00           C  
ATOM    363  C   MET A  48       1.885 -13.899  48.652  1.00  0.00           C  
ATOM    364  O   MET A  48       1.460 -13.173  49.550  1.00  0.00           O  
ATOM    365  CB  MET A  48       0.230 -15.330  47.390  1.00  0.00           C  
ATOM    366  CG  MET A  48      -0.860 -15.308  46.311  1.00  0.00           C  
ATOM    367  SD  MET A  48      -1.875 -16.813  46.220  1.00  0.00           S  
ATOM    368  CE  MET A  48      -2.774 -16.695  47.781  1.00  0.00           C  
ATOM    369  N   GLN A  49       3.081 -14.499  48.734  1.00  0.00           N  
ATOM    370  CA  GLN A  49       3.999 -14.298  49.860  1.00  0.00           C  
ATOM    371  C   GLN A  49       4.484 -12.849  49.947  1.00  0.00           C  
ATOM    372  O   GLN A  49       4.494 -12.271  51.037  1.00  0.00           O  
ATOM    373  CB  GLN A  49       5.196 -15.249  49.724  1.00  0.00           C  
ATOM    374  CG  GLN A  49       4.818 -16.701  50.060  1.00  0.00           C  
ATOM    375  CD  GLN A  49       5.974 -17.675  49.795  1.00  0.00           C  
ATOM    376  OE1 GLN A  49       6.966 -17.371  49.165  1.00  0.00           O  
ATOM    377  NE2 GLN A  49       5.882 -18.889  50.272  1.00  0.00           N  
ATOM    378  N   LEU A  50       4.809 -12.218  48.838  1.00  0.00           N  
ATOM    379  CA  LEU A  50       5.176 -10.796  48.787  1.00  0.00           C  
ATOM    380  C   LEU A  50       4.030  -9.869  49.229  1.00  0.00           C  
ATOM    381  O   LEU A  50       4.282  -8.787  49.747  1.00  0.00           O  
ATOM    382  CB  LEU A  50       5.626 -10.434  47.363  1.00  0.00           C  
ATOM    383  CG  LEU A  50       7.008 -10.993  46.974  1.00  0.00           C  
ATOM    384  CD1 LEU A  50       7.223 -10.812  45.470  1.00  0.00           C  
ATOM    385  CD2 LEU A  50       8.133 -10.266  47.702  1.00  0.00           C  
ATOM    386  N   LEU A  51       2.782 -10.294  49.071  1.00  0.00           N  
ATOM    387  CA  LEU A  51       1.592  -9.602  49.581  1.00  0.00           C  
ATOM    388  C   LEU A  51       1.308  -9.897  51.057  1.00  0.00           C  
ATOM    389  O   LEU A  51       0.300  -9.412  51.593  1.00  0.00           O  
ATOM    390  CB  LEU A  51       0.387  -9.943  48.686  1.00  0.00           C  
ATOM    391  CG  LEU A  51       0.478  -9.391  47.254  1.00  0.00           C  
ATOM    392  CD1 LEU A  51      -0.660  -9.973  46.408  1.00  0.00           C  
ATOM    393  CD2 LEU A  51       0.355  -7.864  47.221  1.00  0.00           C  
ATOM    394  N   ASN A  52       2.167 -10.674  51.741  1.00  0.00           N  
ATOM    395  CA  ASN A  52       2.008 -11.131  53.121  1.00  0.00           C  
ATOM    396  C   ASN A  52       0.729 -11.951  53.359  1.00  0.00           C  
ATOM    397  O   ASN A  52       0.165 -11.938  54.458  1.00  0.00           O  
ATOM    398  CB  ASN A  52       2.152  -9.953  54.110  1.00  0.00           C  
ATOM    399  CG  ASN A  52       3.471  -9.221  53.984  1.00  0.00           C  
ATOM    400  OD1 ASN A  52       4.545  -9.793  54.015  1.00  0.00           O  
ATOM    401  ND2 ASN A  52       3.439  -7.913  53.865  1.00  0.00           N  
ATOM    402  N   LEU A  53       0.250 -12.675  52.337  1.00  0.00           N  
ATOM    403  CA  LEU A  53      -0.867 -13.604  52.484  1.00  0.00           C  
ATOM    404  C   LEU A  53      -0.379 -14.908  53.119  1.00  0.00           C  
ATOM    405  O   LEU A  53       0.646 -15.459  52.719  1.00  0.00           O  
ATOM    406  CB  LEU A  53      -1.536 -13.853  51.123  1.00  0.00           C  
ATOM    407  CG  LEU A  53      -2.217 -12.611  50.519  1.00  0.00           C  
ATOM    408  CD1 LEU A  53      -2.635 -12.900  49.071  1.00  0.00           C  
ATOM    409  CD2 LEU A  53      -3.460 -12.202  51.292  1.00  0.00           C  
ATOM    410  N   ASP A  54      -1.133 -15.420  54.095  1.00  0.00           N  
ATOM    411  CA  ASP A  54      -0.831 -16.692  54.743  1.00  0.00           C  
ATOM    412  C   ASP A  54      -1.325 -17.866  53.890  1.00  0.00           C  
ATOM    413  O   ASP A  54      -2.503 -18.211  53.884  1.00  0.00           O  
ATOM    414  CB  ASP A  54      -1.401 -16.720  56.170  1.00  0.00           C  
ATOM    415  CG  ASP A  54      -0.956 -17.968  56.942  1.00  0.00           C  
ATOM    416  OD1 ASP A  54      -0.187 -18.779  56.374  1.00  0.00           O  
ATOM    417  OD2 ASP A  54      -1.363 -18.096  58.114  1.00  0.00           O  
ATOM    418  N   LEU A  55      -0.406 -18.497  53.162  1.00  0.00           N  
ATOM    419  CA  LEU A  55      -0.689 -19.648  52.299  1.00  0.00           C  
ATOM    420  C   LEU A  55      -0.967 -20.945  53.080  1.00  0.00           C  
ATOM    421  O   LEU A  55      -1.322 -21.946  52.462  1.00  0.00           O  
ATOM    422  CB  LEU A  55       0.474 -19.848  51.323  1.00  0.00           C  
ATOM    423  CG  LEU A  55       0.530 -18.779  50.208  1.00  0.00           C  
ATOM    424  CD1 LEU A  55       1.868 -18.868  49.485  1.00  0.00           C  
ATOM    425  CD2 LEU A  55      -0.570 -18.994  49.166  1.00  0.00           C  
ATOM    426  N   ALA A  56      -0.812 -20.953  54.411  1.00  0.00           N  
ATOM    427  CA  ALA A  56      -1.235 -22.081  55.242  1.00  0.00           C  
ATOM    428  C   ALA A  56      -2.754 -22.094  55.482  1.00  0.00           C  
ATOM    429  O   ALA A  56      -3.294 -23.135  55.855  1.00  0.00           O  
ATOM    430  CB  ALA A  56      -0.453 -22.039  56.561  1.00  0.00           C  
ATOM    431  N   ASP A  57      -3.433 -20.982  55.244  1.00  0.00           N  
ATOM    432  CA  ASP A  57      -4.888 -20.890  55.313  1.00  0.00           C  
ATOM    433  C   ASP A  57      -5.545 -21.778  54.239  1.00  0.00           C  
ATOM    434  O   ASP A  57      -5.160 -21.768  53.064  1.00  0.00           O  
ATOM    435  CB  ASP A  57      -5.309 -19.423  55.163  1.00  0.00           C  
ATOM    436  CG  ASP A  57      -6.816 -19.249  55.285  1.00  0.00           C  
ATOM    437  OD1 ASP A  57      -7.508 -19.429  54.261  1.00  0.00           O  
ATOM    438  OD2 ASP A  57      -7.287 -18.944  56.402  1.00  0.00           O  
ATOM    439  N   ASP A  58      -6.565 -22.538  54.617  1.00  0.00           N  
ATOM    440  CA  ASP A  58      -7.239 -23.509  53.759  1.00  0.00           C  
ATOM    441  C   ASP A  58      -7.913 -22.867  52.537  1.00  0.00           C  
ATOM    442  O   ASP A  58      -7.978 -23.454  51.454  1.00  0.00           O  
ATOM    443  CB  ASP A  58      -8.241 -24.328  54.594  1.00  0.00           C  
ATOM    444  CG  ASP A  58      -9.442 -23.540  55.141  1.00  0.00           C  
ATOM    445  OD1 ASP A  58      -9.357 -22.308  55.257  1.00  0.00           O  
ATOM    446  OD2 ASP A  58     -10.468 -24.198  55.431  1.00  0.00           O  
ATOM    447  N   SER A  59      -8.360 -21.616  52.657  1.00  0.00           N  
ATOM    448  CA  SER A  59      -8.954 -20.831  51.572  1.00  0.00           C  
ATOM    449  C   SER A  59      -7.913 -20.371  50.554  1.00  0.00           C  
ATOM    450  O   SER A  59      -8.206 -20.305  49.346  1.00  0.00           O  
ATOM    451  CB  SER A  59      -9.713 -19.653  52.205  1.00  0.00           C  
ATOM    452  OG  SER A  59      -9.680 -18.471  51.427  1.00  0.00           O  
ATOM    453  N   LEU A  60      -6.681 -20.055  50.982  1.00  0.00           N  
ATOM    454  CA  LEU A  60      -5.621 -19.508  50.144  1.00  0.00           C  
ATOM    455  C   LEU A  60      -4.663 -20.569  49.594  1.00  0.00           C  
ATOM    456  O   LEU A  60      -4.078 -20.352  48.533  1.00  0.00           O  
ATOM    457  CB  LEU A  60      -4.857 -18.426  50.919  1.00  0.00           C  
ATOM    458  CG  LEU A  60      -5.695 -17.188  51.309  1.00  0.00           C  
ATOM    459  CD1 LEU A  60      -4.810 -16.197  52.060  1.00  0.00           C  
ATOM    460  CD2 LEU A  60      -6.285 -16.468  50.100  1.00  0.00           C  
ATOM    461  N   MET A  61      -4.532 -21.714  50.253  1.00  0.00           N  
ATOM    462  CA  MET A  61      -3.547 -22.762  49.974  1.00  0.00           C  
ATOM    463  C   MET A  61      -3.544 -23.214  48.503  1.00  0.00           C  
ATOM    464  O   MET A  61      -2.494 -23.304  47.868  1.00  0.00           O  
ATOM    465  CB  MET A  61      -3.833 -23.932  50.917  1.00  0.00           C  
ATOM    466  CG  MET A  61      -2.812 -25.068  50.792  1.00  0.00           C  
ATOM    467  SD  MET A  61      -3.029 -26.416  52.006  1.00  0.00           S  
ATOM    468  CE  MET A  61      -4.702 -26.967  51.611  1.00  0.00           C  
ATOM    469  N   GLU A  62      -4.728 -23.431  47.907  1.00  0.00           N  
ATOM    470  CA  GLU A  62      -4.880 -23.888  46.520  1.00  0.00           C  
ATOM    471  C   GLU A  62      -4.994 -22.739  45.500  1.00  0.00           C  
ATOM    472  O   GLU A  62      -5.189 -22.963  44.302  1.00  0.00           O  
ATOM    473  CB  GLU A  62      -6.096 -24.827  46.432  1.00  0.00           C  
ATOM    474  CG  GLU A  62      -5.858 -26.189  47.112  1.00  0.00           C  
ATOM    475  CD  GLU A  62      -4.802 -27.029  46.374  1.00  0.00           C  
ATOM    476  OE1 GLU A  62      -4.035 -27.729  47.060  1.00  0.00           O  
ATOM    477  OE2 GLU A  62      -4.779 -26.959  45.116  1.00  0.00           O  
ATOM    478  N   THR A  63      -4.904 -21.479  45.947  1.00  0.00           N  
ATOM    479  CA  THR A  63      -5.082 -20.315  45.057  1.00  0.00           C  
ATOM    480  C   THR A  63      -4.041 -20.240  43.942  1.00  0.00           C  
ATOM    481  O   THR A  63      -4.452 -20.046  42.799  1.00  0.00           O  
ATOM    482  CB  THR A  63      -5.163 -19.001  45.849  1.00  0.00           C  
ATOM    483  OG1 THR A  63      -6.292 -19.056  46.683  1.00  0.00           O  
ATOM    484  CG2 THR A  63      -5.321 -17.771  44.963  1.00  0.00           C  
ATOM    485  N   PRO A  64      -2.732 -20.475  44.184  1.00  0.00           N  
ATOM    486  CA  PRO A  64      -1.737 -20.506  43.113  1.00  0.00           C  
ATOM    487  C   PRO A  64      -2.058 -21.542  42.033  1.00  0.00           C  
ATOM    488  O   PRO A  64      -1.980 -21.243  40.843  1.00  0.00           O  
ATOM    489  CB  PRO A  64      -0.407 -20.813  43.812  1.00  0.00           C  
ATOM    490  CG  PRO A  64      -0.612 -20.318  45.236  1.00  0.00           C  
ATOM    491  CD  PRO A  64      -2.086 -20.626  45.478  1.00  0.00           C  
ATOM    492  N   HIS A  65      -2.497 -22.742  42.439  1.00  0.00           N  
ATOM    493  CA  HIS A  65      -2.867 -23.806  41.509  1.00  0.00           C  
ATOM    494  C   HIS A  65      -4.139 -23.456  40.723  1.00  0.00           C  
ATOM    495  O   HIS A  65      -4.178 -23.632  39.503  1.00  0.00           O  
ATOM    496  CB  HIS A  65      -3.022 -25.117  42.289  1.00  0.00           C  
ATOM    497  CG  HIS A  65      -3.256 -26.289  41.388  1.00  0.00           C  
ATOM    498  ND1 HIS A  65      -4.449 -26.676  40.828  1.00  0.00           N  
ATOM    499  CD2 HIS A  65      -2.301 -27.170  40.913  1.00  0.00           C  
ATOM    500  CE1 HIS A  65      -4.226 -27.749  40.048  1.00  0.00           C  
ATOM    501  NE2 HIS A  65      -2.936 -28.074  40.072  1.00  0.00           N  
ATOM    502  N   ARG A  66      -5.158 -22.888  41.377  1.00  0.00           N  
ATOM    503  CA  ARG A  66      -6.386 -22.425  40.713  1.00  0.00           C  
ATOM    504  C   ARG A  66      -6.100 -21.337  39.668  1.00  0.00           C  
ATOM    505  O   ARG A  66      -6.650 -21.404  38.571  1.00  0.00           O  
ATOM    506  CB  ARG A  66      -7.403 -21.912  41.738  1.00  0.00           C  
ATOM    507  CG  ARG A  66      -8.055 -23.039  42.555  1.00  0.00           C  
ATOM    508  CD  ARG A  66      -9.215 -22.515  43.422  1.00  0.00           C  
ATOM    509  NE  ARG A  66      -8.764 -21.603  44.491  1.00  0.00           N  
ATOM    510  CZ  ARG A  66      -8.655 -21.881  45.780  1.00  0.00           C  
ATOM    511  NH1 ARG A  66      -8.918 -23.056  46.279  1.00  0.00           N  
ATOM    512  NH2 ARG A  66      -8.286 -20.968  46.622  1.00  0.00           N  
ATOM    513  N   ILE A  67      -5.221 -20.387  39.974  1.00  0.00           N  
ATOM    514  CA  ILE A  67      -4.848 -19.317  39.045  1.00  0.00           C  
ATOM    515  C   ILE A  67      -4.064 -19.870  37.849  1.00  0.00           C  
ATOM    516  O   ILE A  67      -4.370 -19.532  36.712  1.00  0.00           O  
ATOM    517  CB  ILE A  67      -4.080 -18.198  39.775  1.00  0.00           C  
ATOM    518  CG1 ILE A  67      -5.049 -17.451  40.720  1.00  0.00           C  
ATOM    519  CG2 ILE A  67      -3.440 -17.214  38.783  1.00  0.00           C  
ATOM    520  CD1 ILE A  67      -4.374 -16.424  41.641  1.00  0.00           C  
ATOM    521  N   ALA A  68      -3.106 -20.768  38.086  1.00  0.00           N  
ATOM    522  CA  ALA A  68      -2.353 -21.402  37.010  1.00  0.00           C  
ATOM    523  C   ALA A  68      -3.263 -22.179  36.057  1.00  0.00           C  
ATOM    524  O   ALA A  68      -3.195 -21.999  34.835  1.00  0.00           O  
ATOM    525  CB  ALA A  68      -1.284 -22.313  37.634  1.00  0.00           C  
ATOM    526  N   LYS A  69      -4.179 -22.981  36.596  1.00  0.00           N  
ATOM    527  CA  LYS A  69      -5.185 -23.701  35.824  1.00  0.00           C  
ATOM    528  C   LYS A  69      -6.085 -22.737  35.051  1.00  0.00           C  
ATOM    529  O   LYS A  69      -6.296 -22.930  33.861  1.00  0.00           O  
ATOM    530  CB  LYS A  69      -5.983 -24.612  36.759  1.00  0.00           C  
ATOM    531  CG  LYS A  69      -6.983 -25.457  35.961  1.00  0.00           C  
ATOM    532  CD  LYS A  69      -7.817 -26.346  36.884  1.00  0.00           C  
ATOM    533  CE  LYS A  69      -8.860 -27.042  36.012  1.00  0.00           C  
ATOM    534  NZ  LYS A  69      -9.844 -27.780  36.840  1.00  0.00           N  
ATOM    535  N   MET A  70      -6.568 -21.678  35.691  1.00  0.00           N  
ATOM    536  CA  MET A  70      -7.418 -20.666  35.069  1.00  0.00           C  
ATOM    537  C   MET A  70      -6.726 -20.001  33.876  1.00  0.00           C  
ATOM    538  O   MET A  70      -7.343 -19.858  32.821  1.00  0.00           O  
ATOM    539  CB  MET A  70      -7.805 -19.639  36.134  1.00  0.00           C  
ATOM    540  CG  MET A  70      -8.697 -18.523  35.597  1.00  0.00           C  
ATOM    541  SD  MET A  70      -9.041 -17.191  36.779  1.00  0.00           S  
ATOM    542  CE  MET A  70      -7.417 -16.416  36.886  1.00  0.00           C  
ATOM    543  N   TYR A  71      -5.454 -19.637  33.997  1.00  0.00           N  
ATOM    544  CA  TYR A  71      -4.724 -18.999  32.905  1.00  0.00           C  
ATOM    545  C   TYR A  71      -4.469 -19.947  31.727  1.00  0.00           C  
ATOM    546  O   TYR A  71      -4.668 -19.553  30.584  1.00  0.00           O  
ATOM    547  CB  TYR A  71      -3.405 -18.405  33.423  1.00  0.00           C  
ATOM    548  CG  TYR A  71      -3.500 -17.143  34.261  1.00  0.00           C  
ATOM    549  CD1 TYR A  71      -4.695 -16.407  34.378  1.00  0.00           C  
ATOM    550  CD2 TYR A  71      -2.339 -16.654  34.909  1.00  0.00           C  
ATOM    551  CE1 TYR A  71      -4.745 -15.223  35.129  1.00  0.00           C  
ATOM    552  CE2 TYR A  71      -2.380 -15.474  35.662  1.00  0.00           C  
ATOM    553  CZ  TYR A  71      -3.584 -14.762  35.771  1.00  0.00           C  
ATOM    554  OH  TYR A  71      -3.625 -13.602  36.508  1.00  0.00           O  
ATOM    555  N   VAL A  72      -4.069 -21.183  31.982  1.00  0.00           N  
ATOM    556  CA  VAL A  72      -3.672 -22.120  30.920  1.00  0.00           C  
ATOM    557  C   VAL A  72      -4.884 -22.790  30.267  1.00  0.00           C  
ATOM    558  O   VAL A  72      -4.948 -22.838  29.037  1.00  0.00           O  
ATOM    559  CB  VAL A  72      -2.660 -23.150  31.447  1.00  0.00           C  
ATOM    560  CG1 VAL A  72      -2.250 -24.159  30.367  1.00  0.00           C  
ATOM    561  CG2 VAL A  72      -1.378 -22.454  31.925  1.00  0.00           C  
ATOM    562  N   ASP A  73      -5.836 -23.276  31.049  1.00  0.00           N  
ATOM    563  CA  ASP A  73      -6.929 -24.128  30.559  1.00  0.00           C  
ATOM    564  C   ASP A  73      -8.242 -23.371  30.320  1.00  0.00           C  
ATOM    565  O   ASP A  73      -9.100 -23.861  29.580  1.00  0.00           O  
ATOM    566  CB  ASP A  73      -7.201 -25.270  31.551  1.00  0.00           C  
ATOM    567  CG  ASP A  73      -6.045 -26.243  31.769  1.00  0.00           C  
ATOM    568  OD1 ASP A  73      -5.114 -26.345  30.943  1.00  0.00           O  
ATOM    569  OD2 ASP A  73      -6.085 -26.962  32.795  1.00  0.00           O  
ATOM    570  N   GLU A  74      -8.435 -22.208  30.945  1.00  0.00           N  
ATOM    571  CA  GLU A  74      -9.730 -21.525  30.954  1.00  0.00           C  
ATOM    572  C   GLU A  74      -9.643 -20.157  30.260  1.00  0.00           C  
ATOM    573  O   GLU A  74      -9.839 -20.078  29.042  1.00  0.00           O  
ATOM    574  CB  GLU A  74     -10.305 -21.458  32.383  1.00  0.00           C  
ATOM    575  CG  GLU A  74     -10.497 -22.825  33.058  1.00  0.00           C  
ATOM    576  CD  GLU A  74     -10.977 -22.740  34.518  1.00  0.00           C  
ATOM    577  OE1 GLU A  74     -10.931 -23.789  35.209  1.00  0.00           O  
ATOM    578  OE2 GLU A  74     -11.372 -21.650  34.975  1.00  0.00           O  
ATOM    579  N   ILE A  75      -9.336 -19.089  30.970  1.00  0.00           N  
ATOM    580  CA  ILE A  75      -9.506 -17.711  30.479  1.00  0.00           C  
ATOM    581  C   ILE A  75      -8.547 -17.310  29.349  1.00  0.00           C  
ATOM    582  O   ILE A  75      -8.800 -16.319  28.671  1.00  0.00           O  
ATOM    583  CB  ILE A  75      -9.457 -16.678  31.625  1.00  0.00           C  
ATOM    584  CG1 ILE A  75      -8.064 -16.579  32.268  1.00  0.00           C  
ATOM    585  CG2 ILE A  75     -10.548 -16.990  32.668  1.00  0.00           C  
ATOM    586  CD1 ILE A  75      -7.917 -15.375  33.195  1.00  0.00           C  
ATOM    587  N   PHE A  76      -7.461 -18.074  29.124  1.00  0.00           N  
ATOM    588  CA  PHE A  76      -6.525 -17.870  28.019  1.00  0.00           C  
ATOM    589  C   PHE A  76      -6.443 -19.069  27.069  1.00  0.00           C  
ATOM    590  O   PHE A  76      -5.545 -19.138  26.238  1.00  0.00           O  
ATOM    591  CB  PHE A  76      -5.148 -17.439  28.547  1.00  0.00           C  
ATOM    592  CG  PHE A  76      -5.107 -16.193  29.413  1.00  0.00           C  
ATOM    593  CD1 PHE A  76      -5.979 -15.109  29.193  1.00  0.00           C  
ATOM    594  CD2 PHE A  76      -4.171 -16.104  30.457  1.00  0.00           C  
ATOM    595  CE1 PHE A  76      -5.936 -13.969  30.013  1.00  0.00           C  
ATOM    596  CE2 PHE A  76      -4.114 -14.966  31.271  1.00  0.00           C  
ATOM    597  CZ  PHE A  76      -4.999 -13.899  31.057  1.00  0.00           C  
ATOM    598  N   SER A  77      -7.397 -19.990  27.134  1.00  0.00           N  
ATOM    599  CA  SER A  77      -7.453 -21.155  26.245  1.00  0.00           C  
ATOM    600  C   SER A  77      -7.528 -20.782  24.761  1.00  0.00           C  
ATOM    601  O   SER A  77      -7.062 -21.529  23.909  1.00  0.00           O  
ATOM    602  CB  SER A  77      -8.657 -22.027  26.613  1.00  0.00           C  
ATOM    603  OG  SER A  77      -9.860 -21.309  26.464  1.00  0.00           O  
ATOM    604  N   GLY A  78      -8.039 -19.590  24.429  1.00  0.00           N  
ATOM    605  CA  GLY A  78      -8.097 -19.067  23.074  1.00  0.00           C  
ATOM    606  C   GLY A  78      -6.744 -18.672  22.466  1.00  0.00           C  
ATOM    607  O   GLY A  78      -6.684 -18.343  21.289  1.00  0.00           O  
ATOM    608  N   LEU A  79      -5.651 -18.721  23.248  1.00  0.00           N  
ATOM    609  CA  LEU A  79      -4.294 -18.569  22.698  1.00  0.00           C  
ATOM    610  C   LEU A  79      -3.838 -19.808  21.923  1.00  0.00           C  
ATOM    611  O   LEU A  79      -2.990 -19.690  21.044  1.00  0.00           O  
ATOM    612  CB  LEU A  79      -3.293 -18.268  23.833  1.00  0.00           C  
ATOM    613  CG  LEU A  79      -3.495 -16.907  24.529  1.00  0.00           C  
ATOM    614  CD1 LEU A  79      -2.535 -16.795  25.720  1.00  0.00           C  
ATOM    615  CD2 LEU A  79      -3.229 -15.731  23.594  1.00  0.00           C  
ATOM    616  N   ASP A  80      -4.416 -20.967  22.211  1.00  0.00           N  
ATOM    617  CA  ASP A  80      -4.098 -22.222  21.546  1.00  0.00           C  
ATOM    618  C   ASP A  80      -5.172 -22.578  20.507  1.00  0.00           C  
ATOM    619  O   ASP A  80      -6.328 -22.874  20.829  1.00  0.00           O  
ATOM    620  CB  ASP A  80      -3.898 -23.328  22.596  1.00  0.00           C  
ATOM    621  CG  ASP A  80      -3.426 -24.651  21.992  1.00  0.00           C  
ATOM    622  OD1 ASP A  80      -3.279 -24.728  20.750  1.00  0.00           O  
ATOM    623  OD2 ASP A  80      -3.236 -25.604  22.778  1.00  0.00           O  
ATOM    624  N   TYR A  81      -4.780 -22.582  19.228  1.00  0.00           N  
ATOM    625  CA  TYR A  81      -5.663 -22.941  18.116  1.00  0.00           C  
ATOM    626  C   TYR A  81      -6.097 -24.412  18.118  1.00  0.00           C  
ATOM    627  O   TYR A  81      -7.041 -24.759  17.398  1.00  0.00           O  
ATOM    628  CB  TYR A  81      -4.995 -22.562  16.797  1.00  0.00           C  
ATOM    629  CG  TYR A  81      -5.183 -21.109  16.443  1.00  0.00           C  
ATOM    630  CD1 TYR A  81      -6.324 -20.704  15.713  1.00  0.00           C  
ATOM    631  CD2 TYR A  81      -4.243 -20.136  16.843  1.00  0.00           C  
ATOM    632  CE1 TYR A  81      -6.523 -19.359  15.396  1.00  0.00           C  
ATOM    633  CE2 TYR A  81      -4.435 -18.784  16.529  1.00  0.00           C  
ATOM    634  CZ  TYR A  81      -5.588 -18.395  15.803  1.00  0.00           C  
ATOM    635  OH  TYR A  81      -5.794 -17.072  15.505  1.00  0.00           O  
ATOM    636  N   ALA A  82      -5.511 -25.281  18.946  1.00  0.00           N  
ATOM    637  CA  ALA A  82      -6.047 -26.615  19.198  1.00  0.00           C  
ATOM    638  C   ALA A  82      -7.453 -26.565  19.823  1.00  0.00           C  
ATOM    639  O   ALA A  82      -8.261 -27.474  19.614  1.00  0.00           O  
ATOM    640  CB  ALA A  82      -5.065 -27.379  20.098  1.00  0.00           C  
ATOM    641  N   ASN A  83      -7.788 -25.466  20.506  1.00  0.00           N  
ATOM    642  CA  ASN A  83      -9.099 -25.220  21.103  1.00  0.00           C  
ATOM    643  C   ASN A  83     -10.084 -24.517  20.156  1.00  0.00           C  
ATOM    644  O   ASN A  83     -11.206 -24.195  20.559  1.00  0.00           O  
ATOM    645  CB  ASN A  83      -8.894 -24.443  22.420  1.00  0.00           C  
ATOM    646  CG  ASN A  83      -8.049 -25.218  23.413  1.00  0.00           C  
ATOM    647  OD1 ASN A  83      -8.249 -26.393  23.649  1.00  0.00           O  
ATOM    648  ND2 ASN A  83      -7.083 -24.575  24.020  1.00  0.00           N  
ATOM    649  N   PHE A  84      -9.694 -24.275  18.894  1.00  0.00           N  
ATOM    650  CA  PHE A  84     -10.569 -23.612  17.924  1.00  0.00           C  
ATOM    651  C   PHE A  84     -11.854 -24.425  17.705  1.00  0.00           C  
ATOM    652  O   PHE A  84     -11.803 -25.647  17.524  1.00  0.00           O  
ATOM    653  CB  PHE A  84      -9.827 -23.355  16.602  1.00  0.00           C  
ATOM    654  CG  PHE A  84     -10.550 -22.357  15.713  1.00  0.00           C  
ATOM    655  CD1 PHE A  84     -11.375 -22.792  14.669  1.00  0.00           C  
ATOM    656  CD2 PHE A  84     -10.422 -20.979  15.967  1.00  0.00           C  
ATOM    657  CE1 PHE A  84     -12.072 -21.857  13.880  1.00  0.00           C  
ATOM    658  CE2 PHE A  84     -11.113 -20.041  15.187  1.00  0.00           C  
ATOM    659  CZ  PHE A  84     -11.948 -20.479  14.142  1.00  0.00           C  
ATOM    660  N   PRO A  85     -13.038 -23.793  17.711  1.00  0.00           N  
ATOM    661  CA  PRO A  85     -14.300 -24.507  17.627  1.00  0.00           C  
ATOM    662  C   PRO A  85     -14.446 -25.224  16.290  1.00  0.00           C  
ATOM    663  O   PRO A  85     -14.160 -24.678  15.222  1.00  0.00           O  
ATOM    664  CB  PRO A  85     -15.391 -23.459  17.850  1.00  0.00           C  
ATOM    665  CG  PRO A  85     -14.718 -22.144  17.434  1.00  0.00           C  
ATOM    666  CD  PRO A  85     -13.265 -22.361  17.852  1.00  0.00           C  
ATOM    667  N   LYS A  86     -14.987 -26.441  16.315  1.00  0.00           N  
ATOM    668  CA  LYS A  86     -15.322 -27.179  15.098  1.00  0.00           C  
ATOM    669  C   LYS A  86     -16.394 -26.416  14.321  1.00  0.00           C  
ATOM    670  O   LYS A  86     -17.527 -26.307  14.796  1.00  0.00           O  
ATOM    671  CB  LYS A  86     -15.744 -28.606  15.445  1.00  0.00           C  
ATOM    672  CG  LYS A  86     -15.880 -29.469  14.184  1.00  0.00           C  
ATOM    673  CD  LYS A  86     -16.216 -30.932  14.544  1.00  0.00           C  
ATOM    674  CE  LYS A  86     -16.261 -31.769  13.275  1.00  0.00           C  
ATOM    675  NZ  LYS A  86     -16.463 -33.214  13.567  1.00  0.00           N  
ATOM    676  N   ILE A  87     -16.073 -25.945  13.131  1.00  0.00           N  
ATOM    677  CA  ILE A  87     -16.995 -25.196  12.274  1.00  0.00           C  
ATOM    678  C   ILE A  87     -17.901 -26.160  11.500  1.00  0.00           C  
ATOM    679  O   ILE A  87     -17.506 -27.258  11.113  1.00  0.00           O  
ATOM    680  CB  ILE A  87     -16.231 -24.195  11.388  1.00  0.00           C  
ATOM    681  CG1 ILE A  87     -15.328 -23.256  12.217  1.00  0.00           C  
ATOM    682  CG2 ILE A  87     -17.191 -23.354  10.532  1.00  0.00           C  
ATOM    683  CD1 ILE A  87     -16.035 -22.519  13.376  1.00  0.00           C  
ATOM    684  N   THR A  88     -19.167 -25.776  11.340  1.00  0.00           N  
ATOM    685  CA  THR A  88     -20.148 -26.475  10.513  1.00  0.00           C  
ATOM    686  C   THR A  88     -20.870 -25.459   9.661  1.00  0.00           C  
ATOM    687  O   THR A  88     -21.516 -24.549  10.186  1.00  0.00           O  
ATOM    688  CB  THR A  88     -21.159 -27.286  11.344  1.00  0.00           C  
ATOM    689  OG1 THR A  88     -21.520 -26.624  12.527  1.00  0.00           O  
ATOM    690  CG2 THR A  88     -20.587 -28.643  11.752  1.00  0.00           C  
ATOM    691  N   LEU A  89     -20.742 -25.616   8.349  1.00  0.00           N  
ATOM    692  CA  LEU A  89     -21.395 -24.798   7.338  1.00  0.00           C  
ATOM    693  C   LEU A  89     -22.469 -25.643   6.662  1.00  0.00           C  
ATOM    694  O   LEU A  89     -22.292 -26.846   6.465  1.00  0.00           O  
ATOM    695  CB  LEU A  89     -20.348 -24.292   6.335  1.00  0.00           C  
ATOM    696  CG  LEU A  89     -19.293 -23.345   6.937  1.00  0.00           C  
ATOM    697  CD1 LEU A  89     -18.170 -23.086   5.930  1.00  0.00           C  
ATOM    698  CD2 LEU A  89     -19.898 -21.998   7.341  1.00  0.00           C  
ATOM    699  N   ILE A  90     -23.574 -25.006   6.317  1.00  0.00           N  
ATOM    700  CA  ILE A  90     -24.654 -25.577   5.522  1.00  0.00           C  
ATOM    701  C   ILE A  90     -24.687 -24.799   4.207  1.00  0.00           C  
ATOM    702  O   ILE A  90     -24.564 -23.579   4.220  1.00  0.00           O  
ATOM    703  CB  ILE A  90     -26.002 -25.518   6.264  1.00  0.00           C  
ATOM    704  CG1 ILE A  90     -25.884 -26.073   7.701  1.00  0.00           C  
ATOM    705  CG2 ILE A  90     -27.061 -26.305   5.466  1.00  0.00           C  
ATOM    706  CD1 ILE A  90     -27.166 -25.891   8.544  1.00  0.00           C  
ATOM    707  N   GLU A  91     -24.836 -25.482   3.094  1.00  0.00           N  
ATOM    708  CA  GLU A  91     -24.978 -24.832   1.798  1.00  0.00           C  
ATOM    709  C   GLU A  91     -26.199 -23.901   1.804  1.00  0.00           C  
ATOM    710  O   GLU A  91     -27.281 -24.291   2.264  1.00  0.00           O  
ATOM    711  CB  GLU A  91     -25.096 -25.928   0.732  1.00  0.00           C  
ATOM    712  CG  GLU A  91     -24.864 -25.419  -0.690  1.00  0.00           C  
ATOM    713  CD  GLU A  91     -25.114 -26.521  -1.731  1.00  0.00           C  
ATOM    714  OE1 GLU A  91     -25.073 -26.197  -2.937  1.00  0.00           O  
ATOM    715  OE2 GLU A  91     -25.441 -27.666  -1.352  1.00  0.00           O  
ATOM    716  N   ASN A  92     -26.061 -22.677   1.289  1.00  0.00           N  
ATOM    717  CA  ASN A  92     -27.134 -21.691   1.236  1.00  0.00           C  
ATOM    718  C   ASN A  92     -28.162 -22.004   0.137  1.00  0.00           C  
ATOM    719  O   ASN A  92     -28.430 -21.215  -0.770  1.00  0.00           O  
ATOM    720  CB  ASN A  92     -26.534 -20.269   1.134  1.00  0.00           C  
ATOM    721  CG  ASN A  92     -27.588 -19.175   1.242  1.00  0.00           C  
ATOM    722  OD1 ASN A  92     -28.721 -19.385   1.662  1.00  0.00           O  
ATOM    723  ND2 ASN A  92     -27.235 -17.963   0.866  1.00  0.00           N  
ATOM    724  N   LYS A  93     -28.786 -23.187   0.215  1.00  0.00           N  
ATOM    725  CA  LYS A  93     -29.855 -23.616  -0.700  1.00  0.00           C  
ATOM    726  C   LYS A  93     -31.090 -22.727  -0.613  1.00  0.00           C  
ATOM    727  O   LYS A  93     -31.847 -22.629  -1.573  1.00  0.00           O  
ATOM    728  CB  LYS A  93     -30.242 -25.075  -0.421  1.00  0.00           C  
ATOM    729  CG  LYS A  93     -29.095 -26.020  -0.770  1.00  0.00           C  
ATOM    730  CD  LYS A  93     -29.482 -27.483  -0.578  1.00  0.00           C  
ATOM    731  CE  LYS A  93     -28.237 -28.282  -0.940  1.00  0.00           C  
ATOM    732  NZ  LYS A  93     -28.404 -29.748  -0.837  1.00  0.00           N  
ATOM    733  N   MET A  94     -31.285 -22.083   0.540  1.00  0.00           N  
ATOM    734  CA  MET A  94     -32.399 -21.156   0.777  1.00  0.00           C  
ATOM    735  C   MET A  94     -32.203 -19.812   0.074  1.00  0.00           C  
ATOM    736  O   MET A  94     -33.144 -19.031   0.018  1.00  0.00           O  
ATOM    737  CB  MET A  94     -32.572 -20.949   2.290  1.00  0.00           C  
ATOM    738  CG  MET A  94     -32.853 -22.258   3.032  1.00  0.00           C  
ATOM    739  SD  MET A  94     -33.028 -22.040   4.818  1.00  0.00           S  
ATOM    740  CE  MET A  94     -33.203 -23.749   5.340  1.00  0.00           C  
ATOM    741  N   LYS A  95     -31.019 -19.549  -0.473  1.00  0.00           N  
ATOM    742  CA  LYS A  95     -30.638 -18.284  -1.106  1.00  0.00           C  
ATOM    743  C   LYS A  95     -30.933 -17.076  -0.211  1.00  0.00           C  
ATOM    744  O   LYS A  95     -31.506 -16.085  -0.654  1.00  0.00           O  
ATOM    745  CB  LYS A  95     -31.262 -18.136  -2.496  1.00  0.00           C  
ATOM    746  CG  LYS A  95     -30.859 -19.252  -3.460  1.00  0.00           C  
ATOM    747  CD  LYS A  95     -31.398 -18.918  -4.854  1.00  0.00           C  
ATOM    748  CE  LYS A  95     -30.927 -19.957  -5.855  1.00  0.00           C  
ATOM    749  NZ  LYS A  95     -31.276 -19.553  -7.242  1.00  0.00           N  
ATOM    750  N   VAL A  96     -30.564 -17.185   1.058  1.00  0.00           N  
ATOM    751  CA  VAL A  96     -30.645 -16.056   1.986  1.00  0.00           C  
ATOM    752  C   VAL A  96     -29.661 -14.992   1.516  1.00  0.00           C  
ATOM    753  O   VAL A  96     -28.469 -15.259   1.431  1.00  0.00           O  
ATOM    754  CB  VAL A  96     -30.340 -16.473   3.432  1.00  0.00           C  
ATOM    755  CG1 VAL A  96     -30.549 -15.311   4.398  1.00  0.00           C  
ATOM    756  CG2 VAL A  96     -31.245 -17.618   3.886  1.00  0.00           C  
ATOM    757  N   ASP A  97     -30.176 -13.814   1.186  1.00  0.00           N  
ATOM    758  CA  ASP A  97     -29.442 -12.646   0.707  1.00  0.00           C  
ATOM    759  C   ASP A  97     -29.592 -11.437   1.633  1.00  0.00           C  
ATOM    760  O   ASP A  97     -29.004 -10.380   1.405  1.00  0.00           O  
ATOM    761  CB  ASP A  97     -29.879 -12.332  -0.736  1.00  0.00           C  
ATOM    762  CG  ASP A  97     -31.369 -11.992  -0.915  1.00  0.00           C  
ATOM    763  OD1 ASP A  97     -32.161 -12.249   0.020  1.00  0.00           O  
ATOM    764  OD2 ASP A  97     -31.708 -11.534  -2.023  1.00  0.00           O  
ATOM    765  N   GLU A  98     -30.322 -11.600   2.740  1.00  0.00           N  
ATOM    766  CA  GLU A  98     -30.444 -10.632   3.816  1.00  0.00           C  
ATOM    767  C   GLU A  98     -29.548 -10.983   5.009  1.00  0.00           C  
ATOM    768  O   GLU A  98     -29.109 -12.114   5.188  1.00  0.00           O  
ATOM    769  CB  GLU A  98     -31.905 -10.478   4.256  1.00  0.00           C  
ATOM    770  CG  GLU A  98     -32.784  -9.890   3.146  1.00  0.00           C  
ATOM    771  CD  GLU A  98     -34.121  -9.340   3.668  1.00  0.00           C  
ATOM    772  OE1 GLU A  98     -34.832  -8.707   2.865  1.00  0.00           O  
ATOM    773  OE2 GLU A  98     -34.420  -9.510   4.872  1.00  0.00           O  
ATOM    774  N   MET A  99     -29.279  -9.996   5.860  1.00  0.00           N  
ATOM    775  CA  MET A  99     -28.399 -10.200   7.003  1.00  0.00           C  
ATOM    776  C   MET A  99     -29.014 -11.123   8.054  1.00  0.00           C  
ATOM    777  O   MET A  99     -30.139 -10.937   8.521  1.00  0.00           O  
ATOM    778  CB  MET A  99     -27.928  -8.860   7.591  1.00  0.00           C  
ATOM    779  CG  MET A  99     -28.986  -8.109   8.407  1.00  0.00           C  
ATOM    780  SD  MET A  99     -28.385  -6.551   9.134  1.00  0.00           S  
ATOM    781  CE  MET A  99     -28.245  -5.550   7.638  1.00  0.00           C  
ATOM    782  N   VAL A 100     -28.209 -12.084   8.505  1.00  0.00           N  
ATOM    783  CA  VAL A 100     -28.476 -12.860   9.706  1.00  0.00           C  
ATOM    784  C   VAL A 100     -27.765 -12.171  10.862  1.00  0.00           C  
ATOM    785  O   VAL A 100     -26.553 -11.974  10.806  1.00  0.00           O  
ATOM    786  CB  VAL A 100     -28.003 -14.310   9.549  1.00  0.00           C  
ATOM    787  CG1 VAL A 100     -28.276 -15.130  10.809  1.00  0.00           C  
ATOM    788  CG2 VAL A 100     -28.717 -14.998   8.378  1.00  0.00           C  
ATOM    789  N   THR A 101     -28.496 -11.799  11.919  1.00  0.00           N  
ATOM    790  CA  THR A 101     -27.942 -11.117  13.094  1.00  0.00           C  
ATOM    791  C   THR A 101     -28.094 -11.976  14.346  1.00  0.00           C  
ATOM    792  O   THR A 101     -29.205 -12.326  14.730  1.00  0.00           O  
ATOM    793  CB  THR A 101     -28.588  -9.741  13.312  1.00  0.00           C  
ATOM    794  OG1 THR A 101     -28.558  -8.983  12.131  1.00  0.00           O  
ATOM    795  CG2 THR A 101     -27.866  -8.925  14.382  1.00  0.00           C  
ATOM    796  N   VAL A 102     -26.985 -12.267  15.011  1.00  0.00           N  
ATOM    797  CA  VAL A 102     -26.936 -12.863  16.349  1.00  0.00           C  
ATOM    798  C   VAL A 102     -26.582 -11.765  17.337  1.00  0.00           C  
ATOM    799  O   VAL A 102     -25.540 -11.122  17.207  1.00  0.00           O  
ATOM    800  CB  VAL A 102     -25.943 -14.031  16.431  1.00  0.00           C  
ATOM    801  CG1 VAL A 102     -26.056 -14.740  17.786  1.00  0.00           C  
ATOM    802  CG2 VAL A 102     -26.209 -15.075  15.345  1.00  0.00           C  
ATOM    803  N   ARG A 103     -27.451 -11.520  18.311  1.00  0.00           N  
ATOM    804  CA  ARG A 103     -27.365 -10.417  19.276  1.00  0.00           C  
ATOM    805  C   ARG A 103     -27.121 -10.949  20.679  1.00  0.00           C  
ATOM    806  O   ARG A 103     -27.369 -12.124  20.936  1.00  0.00           O  
ATOM    807  CB  ARG A 103     -28.645  -9.571  19.233  1.00  0.00           C  
ATOM    808  CG  ARG A 103     -28.969  -9.084  17.816  1.00  0.00           C  
ATOM    809  CD  ARG A 103     -30.260  -8.267  17.787  1.00  0.00           C  
ATOM    810  NE  ARG A 103     -30.680  -8.022  16.391  1.00  0.00           N  
ATOM    811  CZ  ARG A 103     -31.819  -7.484  16.010  1.00  0.00           C  
ATOM    812  NH1 ARG A 103     -32.715  -7.084  16.863  1.00  0.00           N  
ATOM    813  NH2 ARG A 103     -32.088  -7.348  14.740  1.00  0.00           N  
ATOM    814  N   ASP A 104     -26.686 -10.076  21.568  1.00  0.00           N  
ATOM    815  CA  ASP A 104     -26.499 -10.360  22.988  1.00  0.00           C  
ATOM    816  C   ASP A 104     -25.638 -11.605  23.274  1.00  0.00           C  
ATOM    817  O   ASP A 104     -25.893 -12.359  24.214  1.00  0.00           O  
ATOM    818  CB  ASP A 104     -27.857 -10.404  23.706  1.00  0.00           C  
ATOM    819  CG  ASP A 104     -28.526  -9.041  23.783  1.00  0.00           C  
ATOM    820  OD1 ASP A 104     -27.984  -8.215  24.552  1.00  0.00           O  
ATOM    821  OD2 ASP A 104     -29.587  -8.868  23.151  1.00  0.00           O  
ATOM    822  N   ILE A 105     -24.595 -11.822  22.443  1.00  0.00           N  
ATOM    823  CA  ILE A 105     -23.644 -12.915  22.658  1.00  0.00           C  
ATOM    824  C   ILE A 105     -22.855 -12.598  23.919  1.00  0.00           C  
ATOM    825  O   ILE A 105     -22.136 -11.602  23.967  1.00  0.00           O  
ATOM    826  CB  ILE A 105     -22.713 -13.096  21.441  1.00  0.00           C  
ATOM    827  CG1 ILE A 105     -23.516 -13.390  20.154  1.00  0.00           C  
ATOM    828  CG2 ILE A 105     -21.699 -14.223  21.720  1.00  0.00           C  
ATOM    829  CD1 ILE A 105     -22.677 -13.337  18.874  1.00  0.00           C  
ATOM    830  N   THR A 106     -22.952 -13.464  24.920  1.00  0.00           N  
ATOM    831  CA  THR A 106     -22.151 -13.338  26.143  1.00  0.00           C  
ATOM    832  C   THR A 106     -20.665 -13.331  25.795  1.00  0.00           C  
ATOM    833  O   THR A 106     -20.171 -14.249  25.139  1.00  0.00           O  
ATOM    834  CB  THR A 106     -22.440 -14.480  27.123  1.00  0.00           C  
ATOM    835  OG1 THR A 106     -23.823 -14.562  27.364  1.00  0.00           O  
ATOM    836  CG2 THR A 106     -21.755 -14.279  28.471  1.00  0.00           C  
ATOM    837  N   LEU A 107     -19.972 -12.306  26.265  1.00  0.00           N  
ATOM    838  CA  LEU A 107     -18.540 -12.139  26.073  1.00  0.00           C  
ATOM    839  C   LEU A 107     -17.894 -11.790  27.407  1.00  0.00           C  
ATOM    840  O   LEU A 107     -18.173 -10.751  27.998  1.00  0.00           O  
ATOM    841  CB  LEU A 107     -18.311 -11.079  24.984  1.00  0.00           C  
ATOM    842  CG  LEU A 107     -16.826 -10.835  24.635  1.00  0.00           C  
ATOM    843  CD1 LEU A 107     -16.709 -10.363  23.188  1.00  0.00           C  
ATOM    844  CD2 LEU A 107     -16.175  -9.758  25.510  1.00  0.00           C  
ATOM    845  N   THR A 108     -17.005 -12.669  27.851  1.00  0.00           N  
ATOM    846  CA  THR A 108     -16.135 -12.410  28.996  1.00  0.00           C  
ATOM    847  C   THR A 108     -14.698 -12.552  28.531  1.00  0.00           C  
ATOM    848  O   THR A 108     -14.333 -13.558  27.934  1.00  0.00           O  
ATOM    849  CB  THR A 108     -16.430 -13.365  30.164  1.00  0.00           C  
ATOM    850  OG1 THR A 108     -17.809 -13.373  30.449  1.00  0.00           O  
ATOM    851  CG2 THR A 108     -15.704 -12.944  31.434  1.00  0.00           C  
ATOM    852  N   SER A 109     -13.889 -11.522  28.770  1.00  0.00           N  
ATOM    853  CA  SER A 109     -12.491 -11.469  28.358  1.00  0.00           C  
ATOM    854  C   SER A 109     -11.616 -10.900  29.475  1.00  0.00           C  
ATOM    855  O   SER A 109     -12.079 -10.669  30.601  1.00  0.00           O  
ATOM    856  CB  SER A 109     -12.379 -10.661  27.052  1.00  0.00           C  
ATOM    857  OG  SER A 109     -11.110 -10.853  26.455  1.00  0.00           O  
ATOM    858  N   THR A 110     -10.339 -10.697  29.190  1.00  0.00           N  
ATOM    859  CA  THR A 110      -9.357 -10.159  30.131  1.00  0.00           C  
ATOM    860  C   THR A 110      -8.549  -9.048  29.472  1.00  0.00           C  
ATOM    861  O   THR A 110      -7.969  -9.240  28.408  1.00  0.00           O  
ATOM    862  CB  THR A 110      -8.442 -11.280  30.644  1.00  0.00           C  
ATOM    863  OG1 THR A 110      -9.214 -12.333  31.176  1.00  0.00           O  
ATOM    864  CG2 THR A 110      -7.518 -10.806  31.757  1.00  0.00           C  
ATOM    865  N   CYS A 111      -8.494  -7.888  30.112  1.00  0.00           N  
ATOM    866  CA  CYS A 111      -7.685  -6.757  29.645  1.00  0.00           C  
ATOM    867  C   CYS A 111      -6.188  -7.095  29.753  1.00  0.00           C  
ATOM    868  O   CYS A 111      -5.705  -7.356  30.848  1.00  0.00           O  
ATOM    869  CB  CYS A 111      -8.047  -5.535  30.491  1.00  0.00           C  
ATOM    870  SG  CYS A 111      -6.938  -4.136  30.123  1.00  0.00           S  
ATOM    871  N   GLU A 112      -5.448  -7.019  28.643  1.00  0.00           N  
ATOM    872  CA  GLU A 112      -4.012  -7.352  28.620  1.00  0.00           C  
ATOM    873  C   GLU A 112      -3.139  -6.397  29.443  1.00  0.00           C  
ATOM    874  O   GLU A 112      -2.082  -6.793  29.917  1.00  0.00           O  
ATOM    875  CB  GLU A 112      -3.515  -7.466  27.168  1.00  0.00           C  
ATOM    876  CG  GLU A 112      -3.358  -6.128  26.418  1.00  0.00           C  
ATOM    877  CD  GLU A 112      -2.928  -6.307  24.936  1.00  0.00           C  
ATOM    878  OE1 GLU A 112      -2.500  -5.327  24.291  1.00  0.00           O  
ATOM    879  OE2 GLU A 112      -3.057  -7.411  24.368  1.00  0.00           O  
ATOM    880  N   HIS A 113      -3.589  -5.161  29.686  1.00  0.00           N  
ATOM    881  CA  HIS A 113      -2.809  -4.157  30.413  1.00  0.00           C  
ATOM    882  C   HIS A 113      -2.779  -4.361  31.927  1.00  0.00           C  
ATOM    883  O   HIS A 113      -1.889  -3.849  32.602  1.00  0.00           O  
ATOM    884  CB  HIS A 113      -3.376  -2.764  30.114  1.00  0.00           C  
ATOM    885  CG  HIS A 113      -3.504  -2.450  28.661  1.00  0.00           C  
ATOM    886  ND1 HIS A 113      -4.666  -2.265  27.966  1.00  0.00           N  
ATOM    887  CD2 HIS A 113      -2.478  -2.271  27.764  1.00  0.00           C  
ATOM    888  CE1 HIS A 113      -4.355  -1.986  26.690  1.00  0.00           C  
ATOM    889  NE2 HIS A 113      -3.037  -1.980  26.532  1.00  0.00           N  
ATOM    890  N   HIS A 114      -3.773  -5.067  32.490  1.00  0.00           N  
ATOM    891  CA  HIS A 114      -3.912  -5.240  33.940  1.00  0.00           C  
ATOM    892  C   HIS A 114      -4.340  -6.654  34.348  1.00  0.00           C  
ATOM    893  O   HIS A 114      -4.420  -6.919  35.545  1.00  0.00           O  
ATOM    894  CB  HIS A 114      -4.934  -4.226  34.474  1.00  0.00           C  
ATOM    895  CG  HIS A 114      -4.558  -2.788  34.272  1.00  0.00           C  
ATOM    896  ND1 HIS A 114      -5.066  -1.945  33.313  1.00  0.00           N  
ATOM    897  CD2 HIS A 114      -3.659  -2.055  35.000  1.00  0.00           C  
ATOM    898  CE1 HIS A 114      -4.477  -0.754  33.453  1.00  0.00           C  
ATOM    899  NE2 HIS A 114      -3.620  -0.767  34.475  1.00  0.00           N  
ATOM    900  N   PHE A 115      -4.638  -7.528  33.383  1.00  0.00           N  
ATOM    901  CA  PHE A 115      -5.163  -8.875  33.619  1.00  0.00           C  
ATOM    902  C   PHE A 115      -6.438  -8.874  34.480  1.00  0.00           C  
ATOM    903  O   PHE A 115      -6.624  -9.704  35.358  1.00  0.00           O  
ATOM    904  CB  PHE A 115      -4.048  -9.807  34.121  1.00  0.00           C  
ATOM    905  CG  PHE A 115      -3.136 -10.360  33.036  1.00  0.00           C  
ATOM    906  CD1 PHE A 115      -2.813 -11.725  33.047  1.00  0.00           C  
ATOM    907  CD2 PHE A 115      -2.613  -9.550  32.018  1.00  0.00           C  
ATOM    908  CE1 PHE A 115      -1.974 -12.273  32.059  1.00  0.00           C  
ATOM    909  CE2 PHE A 115      -1.783 -10.088  31.021  1.00  0.00           C  
ATOM    910  CZ  PHE A 115      -1.464 -11.454  31.048  1.00  0.00           C  
ATOM    911  N   VAL A 116      -7.339  -7.919  34.219  1.00  0.00           N  
ATOM    912  CA  VAL A 116      -8.623  -7.794  34.911  1.00  0.00           C  
ATOM    913  C   VAL A 116      -9.764  -8.025  33.930  1.00  0.00           C  
ATOM    914  O   VAL A 116      -9.635  -7.781  32.735  1.00  0.00           O  
ATOM    915  CB  VAL A 116      -8.805  -6.439  35.628  1.00  0.00           C  
ATOM    916  CG1 VAL A 116      -9.529  -6.656  36.951  1.00  0.00           C  
ATOM    917  CG2 VAL A 116      -7.508  -5.694  35.947  1.00  0.00           C  
ATOM    918  N   THR A 117     -10.901  -8.473  34.444  1.00  0.00           N  
ATOM    919  CA  THR A 117     -12.089  -8.843  33.683  1.00  0.00           C  
ATOM    920  C   THR A 117     -12.594  -7.736  32.757  1.00  0.00           C  
ATOM    921  O   THR A 117     -12.711  -6.579  33.141  1.00  0.00           O  
ATOM    922  CB  THR A 117     -13.209  -9.274  34.646  1.00  0.00           C  
ATOM    923  OG1 THR A 117     -12.697 -10.249  35.528  1.00  0.00           O  
ATOM    924  CG2 THR A 117     -14.430  -9.872  33.954  1.00  0.00           C  
ATOM    925  N   ILE A 118     -12.933  -8.141  31.537  1.00  0.00           N  
ATOM    926  CA  ILE A 118     -13.784  -7.409  30.609  1.00  0.00           C  
ATOM    927  C   ILE A 118     -15.096  -8.181  30.535  1.00  0.00           C  
ATOM    928  O   ILE A 118     -15.083  -9.370  30.197  1.00  0.00           O  
ATOM    929  CB  ILE A 118     -13.126  -7.283  29.216  1.00  0.00           C  
ATOM    930  CG1 ILE A 118     -11.788  -6.512  29.291  1.00  0.00           C  
ATOM    931  CG2 ILE A 118     -14.093  -6.601  28.230  1.00  0.00           C  
ATOM    932  CD1 ILE A 118     -10.985  -6.531  27.984  1.00  0.00           C  
ATOM    933  N   ASP A 119     -16.216  -7.542  30.837  1.00  0.00           N  
ATOM    934  CA  ASP A 119     -17.549  -8.142  30.771  1.00  0.00           C  
ATOM    935  C   ASP A 119     -18.422  -7.374  29.787  1.00  0.00           C  
ATOM    936  O   ASP A 119     -18.504  -6.147  29.847  1.00  0.00           O  
ATOM    937  CB  ASP A 119     -18.171  -8.194  32.166  1.00  0.00           C  
ATOM    938  CG  ASP A 119     -19.487  -8.971  32.185  1.00  0.00           C  
ATOM    939  OD1 ASP A 119     -19.639  -9.894  31.350  1.00  0.00           O  
ATOM    940  OD2 ASP A 119     -20.333  -8.661  33.048  1.00  0.00           O  
ATOM    941  N   GLY A 120     -19.029  -8.085  28.830  1.00  0.00           N  
ATOM    942  CA  GLY A 120     -19.768  -7.437  27.772  1.00  0.00           C  
ATOM    943  C   GLY A 120     -20.590  -8.383  26.910  1.00  0.00           C  
ATOM    944  O   GLY A 120     -20.760  -9.574  27.180  1.00  0.00           O  
ATOM    945  N   LYS A 121     -21.118  -7.796  25.844  1.00  0.00           N  
ATOM    946  CA  LYS A 121     -21.939  -8.484  24.859  1.00  0.00           C  
ATOM    947  C   LYS A 121     -21.462  -8.153  23.457  1.00  0.00           C  
ATOM    948  O   LYS A 121     -21.116  -7.015  23.163  1.00  0.00           O  
ATOM    949  CB  LYS A 121     -23.405  -8.089  25.039  1.00  0.00           C  
ATOM    950  CG  LYS A 121     -24.008  -8.597  26.352  1.00  0.00           C  
ATOM    951  CD  LYS A 121     -25.452  -8.122  26.399  1.00  0.00           C  
ATOM    952  CE  LYS A 121     -26.252  -8.655  27.571  1.00  0.00           C  
ATOM    953  NZ  LYS A 121     -27.663  -8.248  27.381  1.00  0.00           N  
ATOM    954  N   ALA A 122     -21.516  -9.154  22.570  1.00  0.00           N  
ATOM    955  CA  ALA A 122     -21.230  -8.969  21.164  1.00  0.00           C  
ATOM    956  C   ALA A 122     -22.496  -9.115  20.317  1.00  0.00           C  
ATOM    957  O   ALA A 122     -23.362  -9.948  20.586  1.00  0.00           O  
ATOM    958  CB  ALA A 122     -20.123  -9.935  20.732  1.00  0.00           C  
ATOM    959  N   THR A 123     -22.586  -8.324  19.261  1.00  0.00           N  
ATOM    960  CA  THR A 123     -23.561  -8.473  18.188  1.00  0.00           C  
ATOM    961  C   THR A 123     -22.817  -8.734  16.891  1.00  0.00           C  
ATOM    962  O   THR A 123     -21.956  -7.948  16.496  1.00  0.00           O  
ATOM    963  CB  THR A 123     -24.466  -7.248  18.077  1.00  0.00           C  
ATOM    964  OG1 THR A 123     -25.165  -7.070  19.284  1.00  0.00           O  
ATOM    965  CG2 THR A 123     -25.508  -7.397  16.976  1.00  0.00           C  
ATOM    966  N   VAL A 124     -23.142  -9.840  16.230  1.00  0.00           N  
ATOM    967  CA  VAL A 124     -22.540 -10.243  14.960  1.00  0.00           C  
ATOM    968  C   VAL A 124     -23.631 -10.328  13.905  1.00  0.00           C  
ATOM    969  O   VAL A 124     -24.645 -10.988  14.116  1.00  0.00           O  
ATOM    970  CB  VAL A 124     -21.796 -11.580  15.089  1.00  0.00           C  
ATOM    971  CG1 VAL A 124     -21.247 -12.061  13.748  1.00  0.00           C  
ATOM    972  CG2 VAL A 124     -20.627 -11.465  16.068  1.00  0.00           C  
ATOM    973  N   ALA A 125     -23.408  -9.698  12.751  1.00  0.00           N  
ATOM    974  CA  ALA A 125     -24.245  -9.856  11.584  1.00  0.00           C  
ATOM    975  C   ALA A 125     -23.406 -10.231  10.366  1.00  0.00           C  
ATOM    976  O   ALA A 125     -22.271  -9.794  10.222  1.00  0.00           O  
ATOM    977  CB  ALA A 125     -25.062  -8.583  11.349  1.00  0.00           C  
ATOM    978  N   TYR A 126     -23.993 -11.037   9.472  1.00  0.00           N  
ATOM    979  CA  TYR A 126     -23.404 -11.330   8.171  1.00  0.00           C  
ATOM    980  C   TYR A 126     -24.502 -11.557   7.131  1.00  0.00           C  
ATOM    981  O   TYR A 126     -25.608 -11.971   7.465  1.00  0.00           O  
ATOM    982  CB  TYR A 126     -22.457 -12.536   8.263  1.00  0.00           C  
ATOM    983  CG  TYR A 126     -23.132 -13.890   8.326  1.00  0.00           C  
ATOM    984  CD1 TYR A 126     -23.769 -14.326   9.509  1.00  0.00           C  
ATOM    985  CD2 TYR A 126     -23.140 -14.719   7.200  1.00  0.00           C  
ATOM    986  CE1 TYR A 126     -24.403 -15.572   9.560  1.00  0.00           C  
ATOM    987  CE2 TYR A 126     -23.767 -15.975   7.236  1.00  0.00           C  
ATOM    988  CZ  TYR A 126     -24.401 -16.398   8.418  1.00  0.00           C  
ATOM    989  OH  TYR A 126     -25.021 -17.617   8.454  1.00  0.00           O  
ATOM    990  N   ILE A 127     -24.170 -11.308   5.868  1.00  0.00           N  
ATOM    991  CA  ILE A 127     -25.024 -11.641   4.729  1.00  0.00           C  
ATOM    992  C   ILE A 127     -24.494 -12.957   4.160  1.00  0.00           C  
ATOM    993  O   ILE A 127     -23.348 -12.987   3.693  1.00  0.00           O  
ATOM    994  CB  ILE A 127     -25.042 -10.497   3.693  1.00  0.00           C  
ATOM    995  CG1 ILE A 127     -25.547  -9.193   4.343  1.00  0.00           C  
ATOM    996  CG2 ILE A 127     -25.941 -10.891   2.504  1.00  0.00           C  
ATOM    997  CD1 ILE A 127     -25.413  -7.947   3.457  1.00  0.00           C  
ATOM    998  N   PRO A 128     -25.278 -14.057   4.210  1.00  0.00           N  
ATOM    999  CA  PRO A 128     -24.847 -15.336   3.672  1.00  0.00           C  
ATOM   1000  C   PRO A 128     -24.548 -15.232   2.175  1.00  0.00           C  
ATOM   1001  O   PRO A 128     -25.274 -14.587   1.426  1.00  0.00           O  
ATOM   1002  CB  PRO A 128     -25.987 -16.320   3.942  1.00  0.00           C  
ATOM   1003  CG  PRO A 128     -26.746 -15.683   5.099  1.00  0.00           C  
ATOM   1004  CD  PRO A 128     -26.580 -14.191   4.842  1.00  0.00           C  
ATOM   1005  N   LYS A 129     -23.482 -15.927   1.741  1.00  0.00           N  
ATOM   1006  CA  LYS A 129     -23.136 -16.076   0.332  1.00  0.00           C  
ATOM   1007  C   LYS A 129     -23.403 -17.518  -0.094  1.00  0.00           C  
ATOM   1008  O   LYS A 129     -24.571 -17.882  -0.286  1.00  0.00           O  
ATOM   1009  CB  LYS A 129     -21.697 -15.576   0.131  1.00  0.00           C  
ATOM   1010  CG  LYS A 129     -21.355 -15.461  -1.361  1.00  0.00           C  
ATOM   1011  CD  LYS A 129     -19.891 -15.068  -1.513  1.00  0.00           C  
ATOM   1012  CE  LYS A 129     -19.528 -15.119  -2.988  1.00  0.00           C  
ATOM   1013  NZ  LYS A 129     -18.092 -14.876  -3.174  1.00  0.00           N  
ATOM   1014  N   ASP A 130     -22.384 -18.354  -0.165  1.00  0.00           N  
ATOM   1015  CA  ASP A 130     -22.513 -19.751  -0.585  1.00  0.00           C  
ATOM   1016  C   ASP A 130     -22.891 -20.679   0.595  1.00  0.00           C  
ATOM   1017  O   ASP A 130     -23.399 -21.776   0.395  1.00  0.00           O  
ATOM   1018  CB  ASP A 130     -21.198 -20.204  -1.242  1.00  0.00           C  
ATOM   1019  CG  ASP A 130     -20.786 -19.276  -2.387  1.00  0.00           C  
ATOM   1020  OD1 ASP A 130     -21.650 -18.938  -3.213  1.00  0.00           O  
ATOM   1021  OD2 ASP A 130     -19.607 -18.843  -2.390  1.00  0.00           O  
ATOM   1022  N   SER A 131     -22.649 -20.225   1.819  1.00  0.00           N  
ATOM   1023  CA  SER A 131     -22.803 -21.025   3.027  1.00  0.00           C  
ATOM   1024  C   SER A 131     -23.460 -20.248   4.164  1.00  0.00           C  
ATOM   1025  O   SER A 131     -23.193 -19.065   4.378  1.00  0.00           O  
ATOM   1026  CB  SER A 131     -21.445 -21.548   3.486  1.00  0.00           C  
ATOM   1027  OG  SER A 131     -20.827 -22.316   2.473  1.00  0.00           O  
ATOM   1028  N   VAL A 132     -24.256 -20.959   4.956  1.00  0.00           N  
ATOM   1029  CA  VAL A 132     -24.812 -20.493   6.223  1.00  0.00           C  
ATOM   1030  C   VAL A 132     -24.075 -21.201   7.357  1.00  0.00           C  
ATOM   1031  O   VAL A 132     -24.004 -22.426   7.393  1.00  0.00           O  
ATOM   1032  CB  VAL A 132     -26.334 -20.742   6.289  1.00  0.00           C  
ATOM   1033  CG1 VAL A 132     -26.932 -20.222   7.595  1.00  0.00           C  
ATOM   1034  CG2 VAL A 132     -27.067 -20.044   5.136  1.00  0.00           C  
ATOM   1035  N   ILE A 133     -23.518 -20.442   8.294  1.00  0.00           N  
ATOM   1036  CA  ILE A 133     -22.844 -21.009   9.464  1.00  0.00           C  
ATOM   1037  C   ILE A 133     -23.865 -21.439  10.523  1.00  0.00           C  
ATOM   1038  O   ILE A 133     -24.880 -20.771  10.753  1.00  0.00           O  
ATOM   1039  CB  ILE A 133     -21.761 -20.049   9.993  1.00  0.00           C  
ATOM   1040  CG1 ILE A 133     -20.807 -20.773  10.959  1.00  0.00           C  
ATOM   1041  CG2 ILE A 133     -22.377 -18.802  10.640  1.00  0.00           C  
ATOM   1042  CD1 ILE A 133     -19.554 -19.968  11.310  1.00  0.00           C  
ATOM   1043  N   GLY A 134     -23.601 -22.551  11.201  1.00  0.00           N  
ATOM   1044  CA  GLY A 134     -24.393 -22.940  12.360  1.00  0.00           C  
ATOM   1045  C   GLY A 134     -24.355 -21.845  13.435  1.00  0.00           C  
ATOM   1046  O   GLY A 134     -23.273 -21.461  13.864  1.00  0.00           O  
ATOM   1047  N   LEU A 135     -25.515 -21.361  13.887  1.00  0.00           N  
ATOM   1048  CA  LEU A 135     -25.636 -20.195  14.781  1.00  0.00           C  
ATOM   1049  C   LEU A 135     -24.719 -20.278  16.013  1.00  0.00           C  
ATOM   1050  O   LEU A 135     -23.981 -19.340  16.306  1.00  0.00           O  
ATOM   1051  CB  LEU A 135     -27.104 -20.034  15.219  1.00  0.00           C  
ATOM   1052  CG  LEU A 135     -28.072 -19.607  14.095  1.00  0.00           C  
ATOM   1053  CD1 LEU A 135     -29.507 -19.652  14.619  1.00  0.00           C  
ATOM   1054  CD2 LEU A 135     -27.786 -18.200  13.583  1.00  0.00           C  
ATOM   1055  N   SER A 136     -24.685 -21.433  16.690  1.00  0.00           N  
ATOM   1056  CA  SER A 136     -23.846 -21.631  17.876  1.00  0.00           C  
ATOM   1057  C   SER A 136     -22.338 -21.525  17.618  1.00  0.00           C  
ATOM   1058  O   SER A 136     -21.562 -21.412  18.561  1.00  0.00           O  
ATOM   1059  CB  SER A 136     -24.148 -22.991  18.512  1.00  0.00           C  
ATOM   1060  OG  SER A 136     -23.769 -24.055  17.652  1.00  0.00           O  
ATOM   1061  N   LYS A 137     -21.898 -21.581  16.352  1.00  0.00           N  
ATOM   1062  CA  LYS A 137     -20.487 -21.423  15.984  1.00  0.00           C  
ATOM   1063  C   LYS A 137     -20.051 -19.971  16.089  1.00  0.00           C  
ATOM   1064  O   LYS A 137     -18.938 -19.733  16.524  1.00  0.00           O  
ATOM   1065  CB  LYS A 137     -20.222 -21.967  14.573  1.00  0.00           C  
ATOM   1066  CG  LYS A 137     -20.679 -23.420  14.378  1.00  0.00           C  
ATOM   1067  CD  LYS A 137     -20.010 -24.385  15.365  1.00  0.00           C  
ATOM   1068  CE  LYS A 137     -20.512 -25.782  15.066  1.00  0.00           C  
ATOM   1069  NZ  LYS A 137     -19.703 -26.808  15.765  1.00  0.00           N  
ATOM   1070  N   ILE A 138     -20.949 -19.030  15.800  1.00  0.00           N  
ATOM   1071  CA  ILE A 138     -20.689 -17.607  15.981  1.00  0.00           C  
ATOM   1072  C   ILE A 138     -20.388 -17.317  17.455  1.00  0.00           C  
ATOM   1073  O   ILE A 138     -19.330 -16.778  17.762  1.00  0.00           O  
ATOM   1074  CB  ILE A 138     -21.860 -16.752  15.443  1.00  0.00           C  
ATOM   1075  CG1 ILE A 138     -22.061 -17.013  13.931  1.00  0.00           C  
ATOM   1076  CG2 ILE A 138     -21.601 -15.260  15.711  1.00  0.00           C  
ATOM   1077  CD1 ILE A 138     -23.277 -16.307  13.321  1.00  0.00           C  
ATOM   1078  N   ASN A 139     -21.222 -17.799  18.364  1.00  0.00           N  
ATOM   1079  CA  ASN A 139     -20.995 -17.665  19.805  1.00  0.00           C  
ATOM   1080  C   ASN A 139     -19.645 -18.275  20.229  1.00  0.00           C  
ATOM   1081  O   ASN A 139     -18.903 -17.666  20.995  1.00  0.00           O  
ATOM   1082  CB  ASN A 139     -22.135 -18.353  20.582  1.00  0.00           C  
ATOM   1083  CG  ASN A 139     -23.521 -17.839  20.208  1.00  0.00           C  
ATOM   1084  OD1 ASN A 139     -24.027 -18.116  19.142  1.00  0.00           O  
ATOM   1085  ND2 ASN A 139     -24.168 -17.100  21.082  1.00  0.00           N  
ATOM   1086  N   ARG A 140     -19.310 -19.470  19.704  1.00  0.00           N  
ATOM   1087  CA  ARG A 140     -18.046 -20.146  20.031  1.00  0.00           C  
ATOM   1088  C   ARG A 140     -16.822 -19.405  19.502  1.00  0.00           C  
ATOM   1089  O   ARG A 140     -15.818 -19.369  20.193  1.00  0.00           O  
ATOM   1090  CB  ARG A 140     -18.045 -21.580  19.504  1.00  0.00           C  
ATOM   1091  CG  ARG A 140     -18.965 -22.490  20.325  1.00  0.00           C  
ATOM   1092  CD  ARG A 140     -18.890 -23.911  19.782  1.00  0.00           C  
ATOM   1093  NE  ARG A 140     -19.828 -24.799  20.465  1.00  0.00           N  
ATOM   1094  CZ  ARG A 140     -19.744 -26.117  20.556  1.00  0.00           C  
ATOM   1095  NH1 ARG A 140     -18.769 -26.791  19.991  1.00  0.00           N  
ATOM   1096  NH2 ARG A 140     -20.640 -26.787  21.217  1.00  0.00           N  
ATOM   1097  N   ILE A 141     -16.895 -18.823  18.302  1.00  0.00           N  
ATOM   1098  CA  ILE A 141     -15.800 -18.025  17.723  1.00  0.00           C  
ATOM   1099  C   ILE A 141     -15.572 -16.761  18.555  1.00  0.00           C  
ATOM   1100  O   ILE A 141     -14.440 -16.456  18.901  1.00  0.00           O  
ATOM   1101  CB  ILE A 141     -16.085 -17.703  16.241  1.00  0.00           C  
ATOM   1102  CG1 ILE A 141     -16.009 -18.989  15.382  1.00  0.00           C  
ATOM   1103  CG2 ILE A 141     -15.092 -16.662  15.695  1.00  0.00           C  
ATOM   1104  CD1 ILE A 141     -16.719 -18.843  14.036  1.00  0.00           C  
ATOM   1105  N   VAL A 142     -16.647 -16.062  18.932  1.00  0.00           N  
ATOM   1106  CA  VAL A 142     -16.565 -14.894  19.819  1.00  0.00           C  
ATOM   1107  C   VAL A 142     -15.889 -15.269  21.139  1.00  0.00           C  
ATOM   1108  O   VAL A 142     -14.935 -14.606  21.548  1.00  0.00           O  
ATOM   1109  CB  VAL A 142     -17.961 -14.293  20.065  1.00  0.00           C  
ATOM   1110  CG1 VAL A 142     -17.958 -13.200  21.141  1.00  0.00           C  
ATOM   1111  CG2 VAL A 142     -18.520 -13.664  18.785  1.00  0.00           C  
ATOM   1112  N   GLN A 143     -16.320 -16.359  21.778  1.00  0.00           N  
ATOM   1113  CA  GLN A 143     -15.719 -16.830  23.021  1.00  0.00           C  
ATOM   1114  C   GLN A 143     -14.260 -17.253  22.848  1.00  0.00           C  
ATOM   1115  O   GLN A 143     -13.450 -16.922  23.702  1.00  0.00           O  
ATOM   1116  CB  GLN A 143     -16.540 -17.986  23.597  1.00  0.00           C  
ATOM   1117  CG  GLN A 143     -17.838 -17.479  24.247  1.00  0.00           C  
ATOM   1118  CD  GLN A 143     -18.723 -18.605  24.786  1.00  0.00           C  
ATOM   1119  OE1 GLN A 143     -18.538 -19.792  24.538  1.00  0.00           O  
ATOM   1120  NE2 GLN A 143     -19.727 -18.267  25.551  1.00  0.00           N  
ATOM   1121  N   PHE A 144     -13.899 -17.926  21.750  1.00  0.00           N  
ATOM   1122  CA  PHE A 144     -12.521 -18.342  21.490  1.00  0.00           C  
ATOM   1123  C   PHE A 144     -11.554 -17.150  21.504  1.00  0.00           C  
ATOM   1124  O   PHE A 144     -10.576 -17.166  22.242  1.00  0.00           O  
ATOM   1125  CB  PHE A 144     -12.453 -19.090  20.145  1.00  0.00           C  
ATOM   1126  CG  PHE A 144     -11.041 -19.457  19.740  1.00  0.00           C  
ATOM   1127  CD1 PHE A 144     -10.339 -18.670  18.793  1.00  0.00           C  
ATOM   1128  CD2 PHE A 144     -10.395 -20.560  20.329  1.00  0.00           C  
ATOM   1129  CE1 PHE A 144      -9.028 -18.990  18.447  1.00  0.00           C  
ATOM   1130  CE2 PHE A 144      -9.077 -20.882  19.979  1.00  0.00           C  
ATOM   1131  CZ  PHE A 144      -8.392 -20.094  19.039  1.00  0.00           C  
ATOM   1132  N   PHE A 145     -11.865 -16.083  20.774  1.00  0.00           N  
ATOM   1133  CA  PHE A 145     -11.025 -14.886  20.772  1.00  0.00           C  
ATOM   1134  C   PHE A 145     -11.111 -14.089  22.082  1.00  0.00           C  
ATOM   1135  O   PHE A 145     -10.136 -13.442  22.469  1.00  0.00           O  
ATOM   1136  CB  PHE A 145     -11.356 -14.020  19.554  1.00  0.00           C  
ATOM   1137  CG  PHE A 145     -10.865 -14.620  18.261  1.00  0.00           C  
ATOM   1138  CD1 PHE A 145      -9.491 -14.695  18.004  1.00  0.00           C  
ATOM   1139  CD2 PHE A 145     -11.772 -15.169  17.329  1.00  0.00           C  
ATOM   1140  CE1 PHE A 145      -9.012 -15.316  16.839  1.00  0.00           C  
ATOM   1141  CE2 PHE A 145     -11.303 -15.800  16.165  1.00  0.00           C  
ATOM   1142  CZ  PHE A 145      -9.921 -15.879  15.930  1.00  0.00           C  
ATOM   1143  N   ALA A 146     -12.233 -14.161  22.791  1.00  0.00           N  
ATOM   1144  CA  ALA A 146     -12.373 -13.530  24.100  1.00  0.00           C  
ATOM   1145  C   ALA A 146     -11.510 -14.202  25.188  1.00  0.00           C  
ATOM   1146  O   ALA A 146     -11.050 -13.512  26.096  1.00  0.00           O  
ATOM   1147  CB  ALA A 146     -13.852 -13.522  24.483  1.00  0.00           C  
ATOM   1148  N   GLN A 147     -11.242 -15.505  25.074  1.00  0.00           N  
ATOM   1149  CA  GLN A 147     -10.392 -16.256  26.014  1.00  0.00           C  
ATOM   1150  C   GLN A 147      -8.893 -15.994  25.780  1.00  0.00           C  
ATOM   1151  O   GLN A 147      -8.085 -16.907  25.633  1.00  0.00           O  
ATOM   1152  CB  GLN A 147     -10.738 -17.760  25.983  1.00  0.00           C  
ATOM   1153  CG  GLN A 147     -12.165 -18.100  26.446  1.00  0.00           C  
ATOM   1154  CD  GLN A 147     -12.504 -17.573  27.843  1.00  0.00           C  
ATOM   1155  OE1 GLN A 147     -11.749 -17.711  28.785  1.00  0.00           O  
ATOM   1156  NE2 GLN A 147     -13.644 -16.949  28.017  1.00  0.00           N  
ATOM   1157  N   ARG A 148      -8.529 -14.725  25.715  1.00  0.00           N  
ATOM   1158  CA  ARG A 148      -7.166 -14.224  25.512  1.00  0.00           C  
ATOM   1159  C   ARG A 148      -6.955 -12.942  26.329  1.00  0.00           C  
ATOM   1160  O   ARG A 148      -7.931 -12.229  26.578  1.00  0.00           O  
ATOM   1161  CB  ARG A 148      -6.916 -13.920  24.016  1.00  0.00           C  
ATOM   1162  CG  ARG A 148      -7.074 -15.137  23.096  1.00  0.00           C  
ATOM   1163  CD  ARG A 148      -6.752 -14.753  21.644  1.00  0.00           C  
ATOM   1164  NE  ARG A 148      -6.738 -15.933  20.750  1.00  0.00           N  
ATOM   1165  CZ  ARG A 148      -6.209 -15.977  19.528  1.00  0.00           C  
ATOM   1166  NH1 ARG A 148      -5.732 -14.928  18.942  1.00  0.00           N  
ATOM   1167  NH2 ARG A 148      -6.143 -17.089  18.875  1.00  0.00           N  
ATOM   1168  N   PRO A 149      -5.725 -12.583  26.696  1.00  0.00           N  
ATOM   1169  CA  PRO A 149      -5.414 -11.205  27.053  1.00  0.00           C  
ATOM   1170  C   PRO A 149      -5.706 -10.301  25.854  1.00  0.00           C  
ATOM   1171  O   PRO A 149      -5.175 -10.518  24.766  1.00  0.00           O  
ATOM   1172  CB  PRO A 149      -3.927 -11.193  27.435  1.00  0.00           C  
ATOM   1173  CG  PRO A 149      -3.580 -12.663  27.676  1.00  0.00           C  
ATOM   1174  CD  PRO A 149      -4.538 -13.394  26.736  1.00  0.00           C  
ATOM   1175  N   GLN A 150      -6.598  -9.323  26.011  1.00  0.00           N  
ATOM   1176  CA  GLN A 150      -7.142  -8.570  24.887  1.00  0.00           C  
ATOM   1177  C   GLN A 150      -7.108  -7.048  25.063  1.00  0.00           C  
ATOM   1178  O   GLN A 150      -7.113  -6.514  26.171  1.00  0.00           O  
ATOM   1179  CB  GLN A 150      -8.580  -9.046  24.584  1.00  0.00           C  
ATOM   1180  CG  GLN A 150      -8.660 -10.364  23.793  1.00  0.00           C  
ATOM   1181  CD  GLN A 150      -8.178 -10.270  22.340  1.00  0.00           C  
ATOM   1182  OE1 GLN A 150      -7.596  -9.287  21.901  1.00  0.00           O  
ATOM   1183  NE2 GLN A 150      -8.398 -11.293  21.555  1.00  0.00           N  
ATOM   1184  N   VAL A 151      -7.120  -6.386  23.926  1.00  0.00           N  
ATOM   1185  CA  VAL A 151      -7.608  -5.020  23.742  1.00  0.00           C  
ATOM   1186  C   VAL A 151      -8.924  -5.144  22.986  1.00  0.00           C  
ATOM   1187  O   VAL A 151      -9.004  -5.903  22.015  1.00  0.00           O  
ATOM   1188  CB  VAL A 151      -6.610  -4.162  22.950  1.00  0.00           C  
ATOM   1189  CG1 VAL A 151      -7.063  -2.711  22.849  1.00  0.00           C  
ATOM   1190  CG2 VAL A 151      -5.219  -4.159  23.592  1.00  0.00           C  
ATOM   1191  N   GLN A 152      -9.978  -4.434  23.395  1.00  0.00           N  
ATOM   1192  CA  GLN A 152     -11.319  -4.596  22.822  1.00  0.00           C  
ATOM   1193  C   GLN A 152     -11.365  -4.291  21.316  1.00  0.00           C  
ATOM   1194  O   GLN A 152     -12.036  -4.986  20.560  1.00  0.00           O  
ATOM   1195  CB  GLN A 152     -12.305  -3.727  23.616  1.00  0.00           C  
ATOM   1196  CG  GLN A 152     -13.752  -3.900  23.135  1.00  0.00           C  
ATOM   1197  CD  GLN A 152     -14.758  -3.117  23.992  1.00  0.00           C  
ATOM   1198  OE1 GLN A 152     -14.556  -2.868  25.164  1.00  0.00           O  
ATOM   1199  NE2 GLN A 152     -15.870  -2.722  23.434  1.00  0.00           N  
ATOM   1200  N   GLU A 153     -10.608  -3.312  20.856  1.00  0.00           N  
ATOM   1201  CA  GLU A 153     -10.472  -2.958  19.447  1.00  0.00           C  
ATOM   1202  C   GLU A 153      -9.887  -4.126  18.639  1.00  0.00           C  
ATOM   1203  O   GLU A 153     -10.448  -4.516  17.617  1.00  0.00           O  
ATOM   1204  CB  GLU A 153      -9.578  -1.714  19.301  1.00  0.00           C  
ATOM   1205  CG  GLU A 153     -10.130  -0.420  19.923  1.00  0.00           C  
ATOM   1206  CD  GLU A 153      -9.919  -0.261  21.441  1.00  0.00           C  
ATOM   1207  OE1 GLU A 153     -10.256   0.832  21.956  1.00  0.00           O  
ATOM   1208  OE2 GLU A 153      -9.454  -1.220  22.103  1.00  0.00           O  
ATOM   1209  N   ARG A 154      -8.811  -4.749  19.133  1.00  0.00           N  
ATOM   1210  CA  ARG A 154      -8.189  -5.926  18.505  1.00  0.00           C  
ATOM   1211  C   ARG A 154      -9.138  -7.125  18.501  1.00  0.00           C  
ATOM   1212  O   ARG A 154      -9.300  -7.753  17.465  1.00  0.00           O  
ATOM   1213  CB  ARG A 154      -6.869  -6.271  19.225  1.00  0.00           C  
ATOM   1214  CG  ARG A 154      -6.061  -7.348  18.478  1.00  0.00           C  
ATOM   1215  CD  ARG A 154      -4.910  -7.926  19.326  1.00  0.00           C  
ATOM   1216  NE  ARG A 154      -3.943  -6.903  19.767  1.00  0.00           N  
ATOM   1217  CZ  ARG A 154      -3.362  -6.833  20.963  1.00  0.00           C  
ATOM   1218  NH1 ARG A 154      -3.532  -7.736  21.880  1.00  0.00           N  
ATOM   1219  NH2 ARG A 154      -2.577  -5.852  21.275  1.00  0.00           N  
ATOM   1220  N   LEU A 155      -9.798  -7.407  19.617  1.00  0.00           N  
ATOM   1221  CA  LEU A 155     -10.775  -8.487  19.738  1.00  0.00           C  
ATOM   1222  C   LEU A 155     -11.877  -8.369  18.684  1.00  0.00           C  
ATOM   1223  O   LEU A 155     -12.204  -9.345  18.009  1.00  0.00           O  
ATOM   1224  CB  LEU A 155     -11.345  -8.452  21.170  1.00  0.00           C  
ATOM   1225  CG  LEU A 155     -12.505  -9.427  21.433  1.00  0.00           C  
ATOM   1226  CD1 LEU A 155     -12.118 -10.882  21.186  1.00  0.00           C  
ATOM   1227  CD2 LEU A 155     -12.956  -9.301  22.890  1.00  0.00           C  
ATOM   1228  N   THR A 156     -12.408  -7.164  18.493  1.00  0.00           N  
ATOM   1229  CA  THR A 156     -13.471  -6.892  17.512  1.00  0.00           C  
ATOM   1230  C   THR A 156     -12.991  -7.174  16.090  1.00  0.00           C  
ATOM   1231  O   THR A 156     -13.702  -7.807  15.308  1.00  0.00           O  
ATOM   1232  CB  THR A 156     -13.973  -5.445  17.633  1.00  0.00           C  
ATOM   1233  OG1 THR A 156     -14.267  -5.132  18.974  1.00  0.00           O  
ATOM   1234  CG2 THR A 156     -15.266  -5.219  16.871  1.00  0.00           C  
ATOM   1235  N   GLN A 157     -11.772  -6.767  15.758  1.00  0.00           N  
ATOM   1236  CA  GLN A 157     -11.162  -7.022  14.449  1.00  0.00           C  
ATOM   1237  C   GLN A 157     -10.853  -8.504  14.227  1.00  0.00           C  
ATOM   1238  O   GLN A 157     -11.147  -9.029  13.154  1.00  0.00           O  
ATOM   1239  CB  GLN A 157      -9.891  -6.179  14.299  1.00  0.00           C  
ATOM   1240  CG  GLN A 157     -10.192  -4.681  14.163  1.00  0.00           C  
ATOM   1241  CD  GLN A 157      -8.917  -3.836  14.003  1.00  0.00           C  
ATOM   1242  OE1 GLN A 157      -7.809  -4.324  14.026  1.00  0.00           O  
ATOM   1243  NE2 GLN A 157      -9.037  -2.539  13.821  1.00  0.00           N  
ATOM   1244  N   GLN A 158     -10.324  -9.205  15.222  1.00  0.00           N  
ATOM   1245  CA  GLN A 158     -10.045 -10.643  15.144  1.00  0.00           C  
ATOM   1246  C   GLN A 158     -11.312 -11.444  14.819  1.00  0.00           C  
ATOM   1247  O   GLN A 158     -11.307 -12.264  13.910  1.00  0.00           O  
ATOM   1248  CB  GLN A 158      -9.431 -11.134  16.465  1.00  0.00           C  
ATOM   1249  CG  GLN A 158      -7.957 -10.733  16.630  1.00  0.00           C  
ATOM   1250  CD  GLN A 158      -7.377 -11.134  17.987  1.00  0.00           C  
ATOM   1251  OE1 GLN A 158      -8.080 -11.422  18.948  1.00  0.00           O  
ATOM   1252  NE2 GLN A 158      -6.070 -11.171  18.124  1.00  0.00           N  
ATOM   1253  N   ILE A 159     -12.414 -11.167  15.509  1.00  0.00           N  
ATOM   1254  CA  ILE A 159     -13.699 -11.839  15.266  1.00  0.00           C  
ATOM   1255  C   ILE A 159     -14.206 -11.537  13.848  1.00  0.00           C  
ATOM   1256  O   ILE A 159     -14.672 -12.451  13.164  1.00  0.00           O  
ATOM   1257  CB  ILE A 159     -14.739 -11.437  16.334  1.00  0.00           C  
ATOM   1258  CG1 ILE A 159     -14.306 -11.943  17.731  1.00  0.00           C  
ATOM   1259  CG2 ILE A 159     -16.126 -12.010  15.994  1.00  0.00           C  
ATOM   1260  CD1 ILE A 159     -15.059 -11.271  18.879  1.00  0.00           C  
ATOM   1261  N   LEU A 160     -14.077 -10.293  13.375  1.00  0.00           N  
ATOM   1262  CA  LEU A 160     -14.461  -9.917  12.014  1.00  0.00           C  
ATOM   1263  C   LEU A 160     -13.708 -10.744  10.976  1.00  0.00           C  
ATOM   1264  O   LEU A 160     -14.338 -11.396  10.142  1.00  0.00           O  
ATOM   1265  CB  LEU A 160     -14.226  -8.408  11.791  1.00  0.00           C  
ATOM   1266  CG  LEU A 160     -14.601  -7.942  10.369  1.00  0.00           C  
ATOM   1267  CD1 LEU A 160     -16.113  -7.883  10.175  1.00  0.00           C  
ATOM   1268  CD2 LEU A 160     -14.038  -6.547  10.088  1.00  0.00           C  
ATOM   1269  N   ILE A 161     -12.377 -10.769  11.034  1.00  0.00           N  
ATOM   1270  CA  ILE A 161     -11.527 -11.465  10.064  1.00  0.00           C  
ATOM   1271  C   ILE A 161     -11.755 -12.977  10.114  1.00  0.00           C  
ATOM   1272  O   ILE A 161     -11.872 -13.612   9.061  1.00  0.00           O  
ATOM   1273  CB  ILE A 161     -10.046 -11.099  10.282  1.00  0.00           C  
ATOM   1274  CG1 ILE A 161      -9.759  -9.585  10.068  1.00  0.00           C  
ATOM   1275  CG2 ILE A 161      -9.114 -11.937   9.399  1.00  0.00           C  
ATOM   1276  CD1 ILE A 161     -10.153  -9.015   8.700  1.00  0.00           C  
ATOM   1277  N   ALA A 162     -11.881 -13.546  11.296  1.00  0.00           N  
ATOM   1278  CA  ALA A 162     -12.177 -14.958  11.461  1.00  0.00           C  
ATOM   1279  C   ALA A 162     -13.481 -15.346  10.760  1.00  0.00           C  
ATOM   1280  O   ALA A 162     -13.520 -16.302   9.986  1.00  0.00           O  
ATOM   1281  CB  ALA A 162     -12.227 -15.274  12.960  1.00  0.00           C  
ATOM   1282  N   LEU A 163     -14.550 -14.571  10.964  1.00  0.00           N  
ATOM   1283  CA  LEU A 163     -15.843 -14.829  10.336  1.00  0.00           C  
ATOM   1284  C   LEU A 163     -15.806 -14.601   8.825  1.00  0.00           C  
ATOM   1285  O   LEU A 163     -16.333 -15.429   8.092  1.00  0.00           O  
ATOM   1286  CB  LEU A 163     -16.916 -13.972  11.005  1.00  0.00           C  
ATOM   1287  CG  LEU A 163     -17.279 -14.449  12.420  1.00  0.00           C  
ATOM   1288  CD1 LEU A 163     -18.138 -13.389  13.104  1.00  0.00           C  
ATOM   1289  CD2 LEU A 163     -18.081 -15.752  12.402  1.00  0.00           C  
ATOM   1290  N   GLN A 164     -15.149 -13.545   8.349  1.00  0.00           N  
ATOM   1291  CA  GLN A 164     -14.969 -13.298   6.917  1.00  0.00           C  
ATOM   1292  C   GLN A 164     -14.253 -14.469   6.234  1.00  0.00           C  
ATOM   1293  O   GLN A 164     -14.704 -14.947   5.191  1.00  0.00           O  
ATOM   1294  CB  GLN A 164     -14.163 -12.007   6.710  1.00  0.00           C  
ATOM   1295  CG  GLN A 164     -14.994 -10.747   6.970  1.00  0.00           C  
ATOM   1296  CD  GLN A 164     -14.187  -9.463   6.788  1.00  0.00           C  
ATOM   1297  OE1 GLN A 164     -12.987  -9.390   7.003  1.00  0.00           O  
ATOM   1298  NE2 GLN A 164     -14.814  -8.390   6.366  1.00  0.00           N  
ATOM   1299  N   THR A 165     -13.203 -14.986   6.857  1.00  0.00           N  
ATOM   1300  CA  THR A 165     -12.422 -16.112   6.344  1.00  0.00           C  
ATOM   1301  C   THR A 165     -13.258 -17.385   6.285  1.00  0.00           C  
ATOM   1302  O   THR A 165     -13.285 -18.065   5.264  1.00  0.00           O  
ATOM   1303  CB  THR A 165     -11.181 -16.344   7.223  1.00  0.00           C  
ATOM   1304  OG1 THR A 165     -10.416 -15.164   7.313  1.00  0.00           O  
ATOM   1305  CG2 THR A 165     -10.259 -17.432   6.666  1.00  0.00           C  
ATOM   1306  N   LEU A 166     -13.988 -17.707   7.348  1.00  0.00           N  
ATOM   1307  CA  LEU A 166     -14.776 -18.936   7.443  1.00  0.00           C  
ATOM   1308  C   LEU A 166     -16.037 -18.924   6.566  1.00  0.00           C  
ATOM   1309  O   LEU A 166     -16.462 -19.969   6.083  1.00  0.00           O  
ATOM   1310  CB  LEU A 166     -15.166 -19.163   8.907  1.00  0.00           C  
ATOM   1311  CG  LEU A 166     -13.977 -19.515   9.815  1.00  0.00           C  
ATOM   1312  CD1 LEU A 166     -14.437 -19.447  11.266  1.00  0.00           C  
ATOM   1313  CD2 LEU A 166     -13.433 -20.909   9.536  1.00  0.00           C  
ATOM   1314  N   LEU A 167     -16.640 -17.750   6.373  1.00  0.00           N  
ATOM   1315  CA  LEU A 167     -17.861 -17.575   5.591  1.00  0.00           C  
ATOM   1316  C   LEU A 167     -17.582 -17.333   4.104  1.00  0.00           C  
ATOM   1317  O   LEU A 167     -18.509 -17.382   3.303  1.00  0.00           O  
ATOM   1318  CB  LEU A 167     -18.686 -16.430   6.195  1.00  0.00           C  
ATOM   1319  CG  LEU A 167     -19.237 -16.714   7.609  1.00  0.00           C  
ATOM   1320  CD1 LEU A 167     -19.802 -15.431   8.216  1.00  0.00           C  
ATOM   1321  CD2 LEU A 167     -20.346 -17.763   7.581  1.00  0.00           C  
ATOM   1322  N   GLY A 168     -16.339 -17.045   3.728  1.00  0.00           N  
ATOM   1323  CA  GLY A 168     -15.975 -16.713   2.355  1.00  0.00           C  
ATOM   1324  C   GLY A 168     -16.636 -15.422   1.848  1.00  0.00           C  
ATOM   1325  O   GLY A 168     -16.926 -15.292   0.666  1.00  0.00           O  
ATOM   1326  N   THR A 169     -16.910 -14.476   2.752  1.00  0.00           N  
ATOM   1327  CA  THR A 169     -17.516 -13.182   2.414  1.00  0.00           C  
ATOM   1328  C   THR A 169     -16.987 -12.070   3.308  1.00  0.00           C  
ATOM   1329  O   THR A 169     -16.794 -12.253   4.502  1.00  0.00           O  
ATOM   1330  CB  THR A 169     -19.045 -13.246   2.475  1.00  0.00           C  
ATOM   1331  OG1 THR A 169     -19.584 -12.011   2.055  1.00  0.00           O  
ATOM   1332  CG2 THR A 169     -19.628 -13.537   3.858  1.00  0.00           C  
ATOM   1333  N   ASN A 170     -16.808 -10.884   2.731  1.00  0.00           N  
ATOM   1334  CA  ASN A 170     -16.459  -9.687   3.496  1.00  0.00           C  
ATOM   1335  C   ASN A 170     -17.671  -9.028   4.165  1.00  0.00           C  
ATOM   1336  O   ASN A 170     -17.492  -8.152   5.012  1.00  0.00           O  
ATOM   1337  CB  ASN A 170     -15.710  -8.706   2.584  1.00  0.00           C  
ATOM   1338  CG  ASN A 170     -14.293  -9.171   2.286  1.00  0.00           C  
ATOM   1339  OD1 ASN A 170     -13.816 -10.160   2.793  1.00  0.00           O  
ATOM   1340  ND2 ASN A 170     -13.586  -8.431   1.473  1.00  0.00           N  
ATOM   1341  N   ASN A 171     -18.885  -9.431   3.816  1.00  0.00           N  
ATOM   1342  CA  ASN A 171     -20.129  -8.881   4.335  1.00  0.00           C  
ATOM   1343  C   ASN A 171     -20.403  -9.383   5.761  1.00  0.00           C  
ATOM   1344  O   ASN A 171     -21.343 -10.137   6.010  1.00  0.00           O  
ATOM   1345  CB  ASN A 171     -21.277  -9.181   3.358  1.00  0.00           C  
ATOM   1346  CG  ASN A 171     -21.071  -8.570   1.977  1.00  0.00           C  
ATOM   1347  OD1 ASN A 171     -20.413  -7.568   1.808  1.00  0.00           O  
ATOM   1348  ND2 ASN A 171     -21.644  -9.182   0.961  1.00  0.00           N  
ATOM   1349  N   VAL A 172     -19.552  -8.971   6.690  1.00  0.00           N  
ATOM   1350  CA  VAL A 172     -19.632  -9.280   8.114  1.00  0.00           C  
ATOM   1351  C   VAL A 172     -19.518  -7.985   8.907  1.00  0.00           C  
ATOM   1352  O   VAL A 172     -18.791  -7.059   8.522  1.00  0.00           O  
ATOM   1353  CB  VAL A 172     -18.556 -10.296   8.546  1.00  0.00           C  
ATOM   1354  CG1 VAL A 172     -18.735 -10.717  10.004  1.00  0.00           C  
ATOM   1355  CG2 VAL A 172     -18.589 -11.562   7.691  1.00  0.00           C  
ATOM   1356  N   ALA A 173     -20.239  -7.897  10.030  1.00  0.00           N  
ATOM   1357  CA  ALA A 173     -20.143  -6.809  10.987  1.00  0.00           C  
ATOM   1358  C   ALA A 173     -20.104  -7.361  12.412  1.00  0.00           C  
ATOM   1359  O   ALA A 173     -20.841  -8.278  12.754  1.00  0.00           O  
ATOM   1360  CB  ALA A 173     -21.321  -5.859  10.785  1.00  0.00           C  
ATOM   1361  N   VAL A 174     -19.241  -6.765  13.235  1.00  0.00           N  
ATOM   1362  CA  VAL A 174     -19.091  -7.118  14.643  1.00  0.00           C  
ATOM   1363  C   VAL A 174     -19.157  -5.845  15.476  1.00  0.00           C  
ATOM   1364  O   VAL A 174     -18.450  -4.880  15.190  1.00  0.00           O  
ATOM   1365  CB  VAL A 174     -17.777  -7.874  14.906  1.00  0.00           C  
ATOM   1366  CG1 VAL A 174     -17.690  -8.347  16.358  1.00  0.00           C  
ATOM   1367  CG2 VAL A 174     -17.652  -9.113  14.000  1.00  0.00           C  
ATOM   1368  N   SER A 175     -19.994  -5.838  16.506  1.00  0.00           N  
ATOM   1369  CA  SER A 175     -20.034  -4.798  17.531  1.00  0.00           C  
ATOM   1370  C   SER A 175     -19.886  -5.438  18.901  1.00  0.00           C  
ATOM   1371  O   SER A 175     -20.527  -6.448  19.177  1.00  0.00           O  
ATOM   1372  CB  SER A 175     -21.335  -4.007  17.440  1.00  0.00           C  
ATOM   1373  OG  SER A 175     -21.289  -2.878  18.290  1.00  0.00           O  
ATOM   1374  N   ILE A 176     -19.035  -4.862  19.743  1.00  0.00           N  
ATOM   1375  CA  ILE A 176     -18.845  -5.294  21.129  1.00  0.00           C  
ATOM   1376  C   ILE A 176     -19.114  -4.103  22.035  1.00  0.00           C  
ATOM   1377  O   ILE A 176     -18.540  -3.038  21.839  1.00  0.00           O  
ATOM   1378  CB  ILE A 176     -17.441  -5.884  21.359  1.00  0.00           C  
ATOM   1379  CG1 ILE A 176     -17.252  -7.149  20.491  1.00  0.00           C  
ATOM   1380  CG2 ILE A 176     -17.226  -6.206  22.851  1.00  0.00           C  
ATOM   1381  CD1 ILE A 176     -15.847  -7.773  20.575  1.00  0.00           C  
ATOM   1382  N   ASP A 177     -19.969  -4.312  23.051  1.00  0.00           N  
ATOM   1383  CA  ASP A 177     -20.195  -3.366  24.136  1.00  0.00           C  
ATOM   1384  C   ASP A 177     -19.777  -4.021  25.446  1.00  0.00           C  
ATOM   1385  O   ASP A 177     -20.254  -5.108  25.777  1.00  0.00           O  
ATOM   1386  CB  ASP A 177     -21.665  -2.933  24.143  1.00  0.00           C  
ATOM   1387  CG  ASP A 177     -21.888  -1.647  24.935  1.00  0.00           C  
ATOM   1388  OD1 ASP A 177     -20.895  -1.016  25.360  1.00  0.00           O  
ATOM   1389  OD2 ASP A 177     -23.061  -1.232  25.025  1.00  0.00           O  
ATOM   1390  N   ALA A 178     -18.833  -3.406  26.157  1.00  0.00           N  
ATOM   1391  CA  ALA A 178     -18.209  -4.031  27.305  1.00  0.00           C  
ATOM   1392  C   ALA A 178     -17.822  -3.037  28.407  1.00  0.00           C  
ATOM   1393  O   ALA A 178     -17.426  -1.899  28.167  1.00  0.00           O  
ATOM   1394  CB  ALA A 178     -17.000  -4.851  26.842  1.00  0.00           C  
ATOM   1395  N   VAL A 179     -17.888  -3.541  29.641  1.00  0.00           N  
ATOM   1396  CA  VAL A 179     -17.402  -2.866  30.842  1.00  0.00           C  
ATOM   1397  C   VAL A 179     -16.017  -3.391  31.172  1.00  0.00           C  
ATOM   1398  O   VAL A 179     -15.814  -4.590  31.367  1.00  0.00           O  
ATOM   1399  CB  VAL A 179     -18.375  -3.058  32.018  1.00  0.00           C  
ATOM   1400  CG1 VAL A 179     -17.859  -2.353  33.277  1.00  0.00           C  
ATOM   1401  CG2 VAL A 179     -19.760  -2.481  31.698  1.00  0.00           C  
ATOM   1402  N   HIS A 180     -15.054  -2.492  31.294  1.00  0.00           N  
ATOM   1403  CA  HIS A 180     -13.678  -2.824  31.649  1.00  0.00           C  
ATOM   1404  C   HIS A 180     -13.460  -2.620  33.143  1.00  0.00           C  
ATOM   1405  O   HIS A 180     -13.455  -1.490  33.637  1.00  0.00           O  
ATOM   1406  CB  HIS A 180     -12.710  -1.957  30.830  1.00  0.00           C  
ATOM   1407  CG  HIS A 180     -12.659  -2.306  29.372  1.00  0.00           C  
ATOM   1408  ND1 HIS A 180     -11.582  -2.855  28.712  1.00  0.00           N  
ATOM   1409  CD2 HIS A 180     -13.656  -2.133  28.448  1.00  0.00           C  
ATOM   1410  CE1 HIS A 180     -11.928  -3.010  27.432  1.00  0.00           C  
ATOM   1411  NE2 HIS A 180     -13.175  -2.588  27.240  1.00  0.00           N  
ATOM   1412  N   TYR A 181     -13.231  -3.698  33.895  1.00  0.00           N  
ATOM   1413  CA  TYR A 181     -13.002  -3.601  35.340  1.00  0.00           C  
ATOM   1414  C   TYR A 181     -11.671  -2.924  35.691  1.00  0.00           C  
ATOM   1415  O   TYR A 181     -11.537  -2.381  36.790  1.00  0.00           O  
ATOM   1416  CB  TYR A 181     -13.146  -4.980  35.997  1.00  0.00           C  
ATOM   1417  CG  TYR A 181     -14.586  -5.345  36.262  1.00  0.00           C  
ATOM   1418  CD1 TYR A 181     -15.094  -5.320  37.580  1.00  0.00           C  
ATOM   1419  CD2 TYR A 181     -15.456  -5.692  35.207  1.00  0.00           C  
ATOM   1420  CE1 TYR A 181     -16.425  -5.651  37.837  1.00  0.00           C  
ATOM   1421  CE2 TYR A 181     -16.800  -6.017  35.454  1.00  0.00           C  
ATOM   1422  CZ  TYR A 181     -17.282  -5.997  36.774  1.00  0.00           C  
ATOM   1423  OH  TYR A 181     -18.589  -6.318  37.020  1.00  0.00           O  
ATOM   1424  N   CYS A 182     -10.725  -2.828  34.752  1.00  0.00           N  
ATOM   1425  CA  CYS A 182      -9.530  -1.986  34.894  1.00  0.00           C  
ATOM   1426  C   CYS A 182      -9.841  -0.474  34.930  1.00  0.00           C  
ATOM   1427  O   CYS A 182      -8.999   0.303  35.383  1.00  0.00           O  
ATOM   1428  CB  CYS A 182      -8.531  -2.321  33.779  1.00  0.00           C  
ATOM   1429  SG  CYS A 182      -9.185  -1.841  32.147  1.00  0.00           S  
ATOM   1430  N   VAL A 183     -11.044  -0.068  34.486  1.00  0.00           N  
ATOM   1431  CA  VAL A 183     -11.587   1.299  34.581  1.00  0.00           C  
ATOM   1432  C   VAL A 183     -12.567   1.398  35.757  1.00  0.00           C  
ATOM   1433  O   VAL A 183     -12.498   2.341  36.545  1.00  0.00           O  
ATOM   1434  CB  VAL A 183     -12.269   1.702  33.262  1.00  0.00           C  
ATOM   1435  CG1 VAL A 183     -12.893   3.098  33.329  1.00  0.00           C  
ATOM   1436  CG2 VAL A 183     -11.271   1.686  32.097  1.00  0.00           C  
ATOM   1437  N   LYS A 184     -13.448   0.394  35.926  1.00  0.00           N  
ATOM   1438  CA  LYS A 184     -14.509   0.389  36.938  1.00  0.00           C  
ATOM   1439  C   LYS A 184     -14.014   0.134  38.362  1.00  0.00           C  
ATOM   1440  O   LYS A 184     -14.470   0.772  39.301  1.00  0.00           O  
ATOM   1441  CB  LYS A 184     -15.564  -0.641  36.503  1.00  0.00           C  
ATOM   1442  CG  LYS A 184     -16.790  -0.655  37.419  1.00  0.00           C  
ATOM   1443  CD  LYS A 184     -17.853  -1.601  36.845  1.00  0.00           C  
ATOM   1444  CE  LYS A 184     -19.118  -1.566  37.700  1.00  0.00           C  
ATOM   1445  NZ  LYS A 184     -20.222  -2.278  37.031  1.00  0.00           N  
ATOM   1446  N   ALA A 185     -13.114  -0.821  38.540  1.00  0.00           N  
ATOM   1447  CA  ALA A 185     -12.716  -1.297  39.871  1.00  0.00           C  
ATOM   1448  C   ALA A 185     -11.434  -0.641  40.419  1.00  0.00           C  
ATOM   1449  O   ALA A 185     -11.119  -0.779  41.598  1.00  0.00           O  
ATOM   1450  CB  ALA A 185     -12.599  -2.827  39.823  1.00  0.00           C  
ATOM   1451  N   ARG A 186     -10.677   0.068  39.564  1.00  0.00           N  
ATOM   1452  CA  ARG A 186      -9.412   0.716  39.929  1.00  0.00           C  
ATOM   1453  C   ARG A 186      -9.191   2.009  39.143  1.00  0.00           C  
ATOM   1454  O   ARG A 186      -9.951   2.330  38.236  1.00  0.00           O  
ATOM   1455  CB  ARG A 186      -8.247  -0.272  39.726  1.00  0.00           C  
ATOM   1456  CG  ARG A 186      -8.069  -0.730  38.261  1.00  0.00           C  
ATOM   1457  CD  ARG A 186      -6.726  -1.465  38.040  1.00  0.00           C  
ATOM   1458  NE  ARG A 186      -5.574  -0.573  38.203  1.00  0.00           N  
ATOM   1459  CZ  ARG A 186      -5.105   0.308  37.324  1.00  0.00           C  
ATOM   1460  NH1 ARG A 186      -5.655   0.469  36.154  1.00  0.00           N  
ATOM   1461  NH2 ARG A 186      -4.086   1.045  37.630  1.00  0.00           N  
ATOM   1462  N   GLY A 187      -8.121   2.726  39.469  1.00  0.00           N  
ATOM   1463  CA  GLY A 187      -7.742   3.940  38.759  1.00  0.00           C  
ATOM   1464  C   GLY A 187      -8.811   5.024  38.893  1.00  0.00           C  
ATOM   1465  O   GLY A 187      -9.104   5.449  40.006  1.00  0.00           O  
ATOM   1466  N   ILE A 188      -9.412   5.430  37.752  1.00  0.00           N  
ATOM   1467  CA  ILE A 188     -10.466   6.446  37.738  1.00  0.00           C  
ATOM   1468  C   ILE A 188     -11.770   5.984  38.427  1.00  0.00           C  
ATOM   1469  O   ILE A 188     -12.535   6.826  38.895  1.00  0.00           O  
ATOM   1470  CB  ILE A 188     -10.706   6.926  36.289  1.00  0.00           C  
ATOM   1471  CG1 ILE A 188     -11.472   8.271  36.262  1.00  0.00           C  
ATOM   1472  CG2 ILE A 188     -11.411   5.855  35.433  1.00  0.00           C  
ATOM   1473  CD1 ILE A 188     -11.415   8.986  34.906  1.00  0.00           C  
ATOM   1474  N   ARG A 189     -12.003   4.688  38.530  1.00  0.00           N  
ATOM   1475  CA  ARG A 189     -13.169   4.070  39.197  1.00  0.00           C  
ATOM   1476  C   ARG A 189     -14.518   4.561  38.659  1.00  0.00           C  
ATOM   1477  O   ARG A 189     -15.441   4.843  39.431  1.00  0.00           O  
ATOM   1478  CB  ARG A 189     -13.064   4.206  40.723  1.00  0.00           C  
ATOM   1479  CG  ARG A 189     -11.799   3.564  41.306  1.00  0.00           C  
ATOM   1480  CD  ARG A 189     -11.829   3.707  42.831  1.00  0.00           C  
ATOM   1481  NE  ARG A 189     -10.654   3.078  43.449  1.00  0.00           N  
ATOM   1482  CZ  ARG A 189     -10.466   2.903  44.752  1.00  0.00           C  
ATOM   1483  NH1 ARG A 189     -11.338   3.313  45.623  1.00  0.00           N  
ATOM   1484  NH2 ARG A 189      -9.387   2.307  45.177  1.00  0.00           N  
ATOM   1485  N   ASP A 190     -14.658   4.624  37.340  1.00  0.00           N  
ATOM   1486  CA  ASP A 190     -15.935   4.946  36.712  1.00  0.00           C  
ATOM   1487  C   ASP A 190     -16.879   3.741  36.755  1.00  0.00           C  
ATOM   1488  O   ASP A 190     -16.644   2.697  36.139  1.00  0.00           O  
ATOM   1489  CB  ASP A 190     -15.703   5.460  35.293  1.00  0.00           C  
ATOM   1490  CG  ASP A 190     -16.971   6.041  34.669  1.00  0.00           C  
ATOM   1491  OD1 ASP A 190     -18.083   5.722  35.152  1.00  0.00           O  
ATOM   1492  OD2 ASP A 190     -16.832   6.786  33.685  1.00  0.00           O  
ATOM   1493  N   ALA A 191     -17.967   3.865  37.527  1.00  0.00           N  
ATOM   1494  CA  ALA A 191     -18.937   2.796  37.753  1.00  0.00           C  
ATOM   1495  C   ALA A 191     -19.975   2.654  36.628  1.00  0.00           C  
ATOM   1496  O   ALA A 191     -20.691   1.649  36.605  1.00  0.00           O  
ATOM   1497  CB  ALA A 191     -19.604   3.041  39.111  1.00  0.00           C  
ATOM   1498  N   THR A 192     -20.089   3.643  35.727  1.00  0.00           N  
ATOM   1499  CA  THR A 192     -21.187   3.774  34.760  1.00  0.00           C  
ATOM   1500  C   THR A 192     -20.752   3.695  33.305  1.00  0.00           C  
ATOM   1501  O   THR A 192     -21.580   3.359  32.462  1.00  0.00           O  
ATOM   1502  CB  THR A 192     -21.955   5.086  34.978  1.00  0.00           C  
ATOM   1503  OG1 THR A 192     -21.093   6.196  34.928  1.00  0.00           O  
ATOM   1504  CG2 THR A 192     -22.640   5.130  36.336  1.00  0.00           C  
ATOM   1505  N   SER A 193     -19.495   3.976  32.986  1.00  0.00           N  
ATOM   1506  CA  SER A 193     -19.018   3.940  31.603  1.00  0.00           C  
ATOM   1507  C   SER A 193     -18.935   2.512  31.050  1.00  0.00           C  
ATOM   1508  O   SER A 193     -18.594   1.554  31.738  1.00  0.00           O  
ATOM   1509  CB  SER A 193     -17.688   4.679  31.432  1.00  0.00           C  
ATOM   1510  OG  SER A 193     -16.659   4.124  32.226  1.00  0.00           O  
ATOM   1511  N   ALA A 194     -19.246   2.401  29.757  1.00  0.00           N  
ATOM   1512  CA  ALA A 194     -19.031   1.228  28.937  1.00  0.00           C  
ATOM   1513  C   ALA A 194     -18.358   1.649  27.621  1.00  0.00           C  
ATOM   1514  O   ALA A 194     -18.465   2.801  27.201  1.00  0.00           O  
ATOM   1515  CB  ALA A 194     -20.371   0.519  28.703  1.00  0.00           C  
ATOM   1516  N   THR A 195     -17.654   0.728  26.981  1.00  0.00           N  
ATOM   1517  CA  THR A 195     -16.929   0.984  25.734  1.00  0.00           C  
ATOM   1518  C   THR A 195     -17.539   0.175  24.605  1.00  0.00           C  
ATOM   1519  O   THR A 195     -17.572  -1.052  24.669  1.00  0.00           O  
ATOM   1520  CB  THR A 195     -15.439   0.656  25.888  1.00  0.00           C  
ATOM   1521  OG1 THR A 195     -14.899   1.396  26.957  1.00  0.00           O  
ATOM   1522  CG2 THR A 195     -14.635   1.031  24.644  1.00  0.00           C  
ATOM   1523  N   THR A 196     -17.969   0.853  23.547  1.00  0.00           N  
ATOM   1524  CA  THR A 196     -18.480   0.214  22.336  1.00  0.00           C  
ATOM   1525  C   THR A 196     -17.446   0.298  21.213  1.00  0.00           C  
ATOM   1526  O   THR A 196     -17.016   1.391  20.834  1.00  0.00           O  
ATOM   1527  CB  THR A 196     -19.804   0.832  21.876  1.00  0.00           C  
ATOM   1528  OG1 THR A 196     -20.723   0.955  22.928  1.00  0.00           O  
ATOM   1529  CG2 THR A 196     -20.470  -0.004  20.790  1.00  0.00           C  
ATOM   1530  N   THR A 197     -17.090  -0.854  20.651  1.00  0.00           N  
ATOM   1531  CA  THR A 197     -16.244  -0.962  19.456  1.00  0.00           C  
ATOM   1532  C   THR A 197     -17.014  -1.619  18.325  1.00  0.00           C  
ATOM   1533  O   THR A 197     -17.835  -2.512  18.550  1.00  0.00           O  
ATOM   1534  CB  THR A 197     -14.952  -1.735  19.725  1.00  0.00           C  
ATOM   1535  OG1 THR A 197     -15.238  -2.992  20.282  1.00  0.00           O  
ATOM   1536  CG2 THR A 197     -14.041  -0.984  20.683  1.00  0.00           C  
ATOM   1537  N   THR A 198     -16.786  -1.174  17.085  1.00  0.00           N  
ATOM   1538  CA  THR A 198     -17.478  -1.715  15.914  1.00  0.00           C  
ATOM   1539  C   THR A 198     -16.487  -1.928  14.778  1.00  0.00           C  
ATOM   1540  O   THR A 198     -15.762  -1.014  14.406  1.00  0.00           O  
ATOM   1541  CB  THR A 198     -18.623  -0.801  15.453  1.00  0.00           C  
ATOM   1542  OG1 THR A 198     -19.426  -0.391  16.541  1.00  0.00           O  
ATOM   1543  CG2 THR A 198     -19.554  -1.500  14.483  1.00  0.00           C  
ATOM   1544  N   SER A 199     -16.498  -3.137  14.195  1.00  0.00           N  
ATOM   1545  CA  SER A 199     -15.720  -3.480  13.007  1.00  0.00           C  
ATOM   1546  C   SER A 199     -16.664  -3.905  11.890  1.00  0.00           C  
ATOM   1547  O   SER A 199     -17.483  -4.812  12.056  1.00  0.00           O  
ATOM   1548  CB  SER A 199     -14.683  -4.550  13.358  1.00  0.00           C  
ATOM   1549  OG  SER A 199     -13.589  -4.432  12.476  1.00  0.00           O  
ATOM   1550  N   LEU A 200     -16.604  -3.190  10.760  1.00  0.00           N  
ATOM   1551  CA  LEU A 200     -17.545  -3.322   9.656  1.00  0.00           C  
ATOM   1552  C   LEU A 200     -16.803  -3.755   8.384  1.00  0.00           C  
ATOM   1553  O   LEU A 200     -15.825  -3.108   7.990  1.00  0.00           O  
ATOM   1554  CB  LEU A 200     -18.277  -1.989   9.426  1.00  0.00           C  
ATOM   1555  CG  LEU A 200     -19.076  -1.442  10.623  1.00  0.00           C  
ATOM   1556  CD1 LEU A 200     -19.689  -0.092  10.260  1.00  0.00           C  
ATOM   1557  CD2 LEU A 200     -20.210  -2.367  11.052  1.00  0.00           C  
ATOM   1558  N   GLY A 201     -17.294  -4.808   7.724  1.00  0.00           N  
ATOM   1559  CA  GLY A 201     -16.740  -5.361   6.497  1.00  0.00           C  
ATOM   1560  C   GLY A 201     -17.740  -5.359   5.333  1.00  0.00           C  
ATOM   1561  O   GLY A 201     -18.951  -5.406   5.523  1.00  0.00           O  
ATOM   1562  N   GLY A 202     -17.213  -5.302   4.115  1.00  0.00           N  
ATOM   1563  CA  GLY A 202     -17.995  -5.366   2.889  1.00  0.00           C  
ATOM   1564  C   GLY A 202     -19.121  -4.323   2.821  1.00  0.00           C  
ATOM   1565  O   GLY A 202     -18.888  -3.131   3.052  1.00  0.00           O  
ATOM   1566  N   LEU A 203     -20.346  -4.776   2.541  1.00  0.00           N  
ATOM   1567  CA  LEU A 203     -21.533  -3.927   2.451  1.00  0.00           C  
ATOM   1568  C   LEU A 203     -21.864  -3.207   3.766  1.00  0.00           C  
ATOM   1569  O   LEU A 203     -22.368  -2.087   3.731  1.00  0.00           O  
ATOM   1570  CB  LEU A 203     -22.738  -4.768   1.989  1.00  0.00           C  
ATOM   1571  CG  LEU A 203     -22.664  -5.238   0.524  1.00  0.00           C  
ATOM   1572  CD1 LEU A 203     -23.827  -6.185   0.241  1.00  0.00           C  
ATOM   1573  CD2 LEU A 203     -22.761  -4.077  -0.464  1.00  0.00           C  
ATOM   1574  N   PHE A 204     -21.525  -3.766   4.928  1.00  0.00           N  
ATOM   1575  CA  PHE A 204     -21.718  -3.093   6.216  1.00  0.00           C  
ATOM   1576  C   PHE A 204     -20.846  -1.834   6.367  1.00  0.00           C  
ATOM   1577  O   PHE A 204     -21.159  -0.947   7.165  1.00  0.00           O  
ATOM   1578  CB  PHE A 204     -21.421  -4.066   7.360  1.00  0.00           C  
ATOM   1579  CG  PHE A 204     -22.411  -5.196   7.480  1.00  0.00           C  
ATOM   1580  CD1 PHE A 204     -23.614  -5.004   8.173  1.00  0.00           C  
ATOM   1581  CD2 PHE A 204     -22.142  -6.452   6.901  1.00  0.00           C  
ATOM   1582  CE1 PHE A 204     -24.534  -6.049   8.309  1.00  0.00           C  
ATOM   1583  CE2 PHE A 204     -23.059  -7.498   7.026  1.00  0.00           C  
ATOM   1584  CZ  PHE A 204     -24.258  -7.307   7.733  1.00  0.00           C  
ATOM   1585  N   LYS A 205     -19.759  -1.733   5.597  1.00  0.00           N  
ATOM   1586  CA  LYS A 205     -18.873  -0.565   5.559  1.00  0.00           C  
ATOM   1587  C   LYS A 205     -19.207   0.366   4.388  1.00  0.00           C  
ATOM   1588  O   LYS A 205     -19.211   1.583   4.575  1.00  0.00           O  
ATOM   1589  CB  LYS A 205     -17.414  -1.047   5.537  1.00  0.00           C  
ATOM   1590  CG  LYS A 205     -16.415   0.085   5.844  1.00  0.00           C  
ATOM   1591  CD  LYS A 205     -14.992  -0.471   6.007  1.00  0.00           C  
ATOM   1592  CE  LYS A 205     -14.009   0.631   6.414  1.00  0.00           C  
ATOM   1593  NZ  LYS A 205     -12.652   0.096   6.728  1.00  0.00           N  
ATOM   1594  N   SER A 206     -19.502  -0.193   3.215  1.00  0.00           N  
ATOM   1595  CA  SER A 206     -19.688   0.558   1.962  1.00  0.00           C  
ATOM   1596  C   SER A 206     -21.130   1.020   1.713  1.00  0.00           C  
ATOM   1597  O   SER A 206     -21.334   2.130   1.211  1.00  0.00           O  
ATOM   1598  CB  SER A 206     -19.189  -0.279   0.783  1.00  0.00           C  
ATOM   1599  OG  SER A 206     -19.978  -1.445   0.640  1.00  0.00           O  
ATOM   1600  N   SER A 207     -22.134   0.214   2.060  1.00  0.00           N  
ATOM   1601  CA  SER A 207     -23.549   0.560   1.900  1.00  0.00           C  
ATOM   1602  C   SER A 207     -24.060   1.280   3.145  1.00  0.00           C  
ATOM   1603  O   SER A 207     -24.160   0.694   4.223  1.00  0.00           O  
ATOM   1604  CB  SER A 207     -24.380  -0.685   1.601  1.00  0.00           C  
ATOM   1605  OG  SER A 207     -25.762  -0.351   1.582  1.00  0.00           O  
ATOM   1606  N   GLN A 208     -24.460   2.554   2.995  1.00  0.00           N  
ATOM   1607  CA  GLN A 208     -25.060   3.304   4.099  1.00  0.00           C  
ATOM   1608  C   GLN A 208     -26.342   2.653   4.636  1.00  0.00           C  
ATOM   1609  O   GLN A 208     -26.559   2.680   5.842  1.00  0.00           O  
ATOM   1610  CB  GLN A 208     -25.375   4.747   3.679  1.00  0.00           C  
ATOM   1611  CG  GLN A 208     -24.137   5.650   3.682  1.00  0.00           C  
ATOM   1612  CD  GLN A 208     -24.500   7.137   3.587  1.00  0.00           C  
ATOM   1613  OE1 GLN A 208     -25.635   7.523   3.396  1.00  0.00           O  
ATOM   1614  NE2 GLN A 208     -23.546   8.026   3.734  1.00  0.00           N  
ATOM   1615  N   ASN A 209     -27.157   2.055   3.763  1.00  0.00           N  
ATOM   1616  CA  ASN A 209     -28.389   1.386   4.198  1.00  0.00           C  
ATOM   1617  C   ASN A 209     -28.078   0.183   5.087  1.00  0.00           C  
ATOM   1618  O   ASN A 209     -28.505   0.166   6.238  1.00  0.00           O  
ATOM   1619  CB  ASN A 209     -29.235   1.002   2.977  1.00  0.00           C  
ATOM   1620  CG  ASN A 209     -29.973   2.188   2.369  1.00  0.00           C  
ATOM   1621  OD1 ASN A 209     -30.032   3.278   2.907  1.00  0.00           O  
ATOM   1622  ND2 ASN A 209     -30.573   1.994   1.220  1.00  0.00           N  
ATOM   1623  N   THR A 210     -27.250  -0.742   4.615  1.00  0.00           N  
ATOM   1624  CA  THR A 210     -26.844  -1.925   5.377  1.00  0.00           C  
ATOM   1625  C   THR A 210     -26.131  -1.557   6.675  1.00  0.00           C  
ATOM   1626  O   THR A 210     -26.403  -2.110   7.731  1.00  0.00           O  
ATOM   1627  CB  THR A 210     -25.918  -2.815   4.527  1.00  0.00           C  
ATOM   1628  OG1 THR A 210     -26.456  -2.990   3.229  1.00  0.00           O  
ATOM   1629  CG2 THR A 210     -25.705  -4.195   5.119  1.00  0.00           C  
ATOM   1630  N   ARG A 211     -25.262  -0.538   6.621  1.00  0.00           N  
ATOM   1631  CA  ARG A 211     -24.571  -0.013   7.801  1.00  0.00           C  
ATOM   1632  C   ARG A 211     -25.551   0.517   8.851  1.00  0.00           C  
ATOM   1633  O   ARG A 211     -25.418   0.196  10.025  1.00  0.00           O  
ATOM   1634  CB  ARG A 211     -23.568   1.064   7.362  1.00  0.00           C  
ATOM   1635  CG  ARG A 211     -22.825   1.687   8.553  1.00  0.00           C  
ATOM   1636  CD  ARG A 211     -21.763   2.666   8.064  1.00  0.00           C  
ATOM   1637  NE  ARG A 211     -21.050   3.282   9.195  1.00  0.00           N  
ATOM   1638  CZ  ARG A 211     -19.783   3.663   9.227  1.00  0.00           C  
ATOM   1639  NH1 ARG A 211     -19.010   3.569   8.178  1.00  0.00           N  
ATOM   1640  NH2 ARG A 211     -19.259   4.155  10.311  1.00  0.00           N  
ATOM   1641  N   HIS A 212     -26.533   1.340   8.443  1.00  0.00           N  
ATOM   1642  CA  HIS A 212     -27.503   1.908   9.376  1.00  0.00           C  
ATOM   1643  C   HIS A 212     -28.481   0.869   9.907  1.00  0.00           C  
ATOM   1644  O   HIS A 212     -28.886   0.970  11.066  1.00  0.00           O  
ATOM   1645  CB  HIS A 212     -28.267   3.065   8.715  1.00  0.00           C  
ATOM   1646  CG  HIS A 212     -27.456   4.320   8.639  1.00  0.00           C  
ATOM   1647  ND1 HIS A 212     -26.724   4.751   7.561  1.00  0.00           N  
ATOM   1648  CD2 HIS A 212     -27.284   5.262   9.622  1.00  0.00           C  
ATOM   1649  CE1 HIS A 212     -26.134   5.908   7.876  1.00  0.00           C  
ATOM   1650  NE2 HIS A 212     -26.448   6.253   9.122  1.00  0.00           N  
ATOM   1651  N   GLU A 213     -28.839  -0.133   9.108  1.00  0.00           N  
ATOM   1652  CA  GLU A 213     -29.676  -1.246   9.545  1.00  0.00           C  
ATOM   1653  C   GLU A 213     -28.994  -2.029  10.672  1.00  0.00           C  
ATOM   1654  O   GLU A 213     -29.583  -2.205  11.742  1.00  0.00           O  
ATOM   1655  CB  GLU A 213     -29.984  -2.128   8.336  1.00  0.00           C  
ATOM   1656  CG  GLU A 213     -31.061  -3.163   8.649  1.00  0.00           C  
ATOM   1657  CD  GLU A 213     -31.349  -4.096   7.465  1.00  0.00           C  
ATOM   1658  OE1 GLU A 213     -32.066  -5.098   7.702  1.00  0.00           O  
ATOM   1659  OE2 GLU A 213     -30.841  -3.825   6.350  1.00  0.00           O  
ATOM   1660  N   PHE A 214     -27.722  -2.393  10.496  1.00  0.00           N  
ATOM   1661  CA  PHE A 214     -26.932  -3.052  11.539  1.00  0.00           C  
ATOM   1662  C   PHE A 214     -26.783  -2.176  12.791  1.00  0.00           C  
ATOM   1663  O   PHE A 214     -27.088  -2.621  13.893  1.00  0.00           O  
ATOM   1664  CB  PHE A 214     -25.554  -3.429  10.972  1.00  0.00           C  
ATOM   1665  CG  PHE A 214     -24.651  -4.058  12.015  1.00  0.00           C  
ATOM   1666  CD1 PHE A 214     -23.565  -3.345  12.549  1.00  0.00           C  
ATOM   1667  CD2 PHE A 214     -24.930  -5.351  12.494  1.00  0.00           C  
ATOM   1668  CE1 PHE A 214     -22.748  -3.928  13.533  1.00  0.00           C  
ATOM   1669  CE2 PHE A 214     -24.118  -5.936  13.484  1.00  0.00           C  
ATOM   1670  CZ  PHE A 214     -23.034  -5.224  13.997  1.00  0.00           C  
ATOM   1671  N   LEU A 215     -26.397  -0.909  12.648  1.00  0.00           N  
ATOM   1672  CA  LEU A 215     -26.197  -0.006  13.789  1.00  0.00           C  
ATOM   1673  C   LEU A 215     -27.491   0.267  14.563  1.00  0.00           C  
ATOM   1674  O   LEU A 215     -27.455   0.412  15.789  1.00  0.00           O  
ATOM   1675  CB  LEU A 215     -25.563   1.309  13.311  1.00  0.00           C  
ATOM   1676  CG  LEU A 215     -24.096   1.195  12.852  1.00  0.00           C  
ATOM   1677  CD1 LEU A 215     -23.649   2.536  12.268  1.00  0.00           C  
ATOM   1678  CD2 LEU A 215     -23.144   0.828  13.989  1.00  0.00           C  
ATOM   1679  N   ARG A 216     -28.650   0.312  13.879  1.00  0.00           N  
ATOM   1680  CA  ARG A 216     -29.951   0.391  14.550  1.00  0.00           C  
ATOM   1681  C   ARG A 216     -30.260  -0.887  15.316  1.00  0.00           C  
ATOM   1682  O   ARG A 216     -30.737  -0.809  16.444  1.00  0.00           O  
ATOM   1683  CB  ARG A 216     -31.075   0.663  13.545  1.00  0.00           C  
ATOM   1684  CG  ARG A 216     -31.142   2.137  13.124  1.00  0.00           C  
ATOM   1685  CD  ARG A 216     -32.272   2.309  12.111  1.00  0.00           C  
ATOM   1686  NE  ARG A 216     -32.322   3.686  11.570  1.00  0.00           N  
ATOM   1687  CZ  ARG A 216     -33.193   4.135  10.677  1.00  0.00           C  
ATOM   1688  NH1 ARG A 216     -34.162   3.384  10.237  1.00  0.00           N  
ATOM   1689  NH2 ARG A 216     -33.090   5.349  10.216  1.00  0.00           N  
ATOM   1690  N   ALA A 217     -29.961  -2.051  14.739  1.00  0.00           N  
ATOM   1691  CA  ALA A 217     -30.177  -3.337  15.396  1.00  0.00           C  
ATOM   1692  C   ALA A 217     -29.338  -3.498  16.671  1.00  0.00           C  
ATOM   1693  O   ALA A 217     -29.814  -4.092  17.637  1.00  0.00           O  
ATOM   1694  CB  ALA A 217     -29.885  -4.449  14.386  1.00  0.00           C  
ATOM   1695  N   VAL A 218     -28.120  -2.938  16.696  1.00  0.00           N  
ATOM   1696  CA  VAL A 218     -27.265  -2.896  17.889  1.00  0.00           C  
ATOM   1697  C   VAL A 218     -27.863  -1.976  18.955  1.00  0.00           C  
ATOM   1698  O   VAL A 218     -28.060  -2.399  20.088  1.00  0.00           O  
ATOM   1699  CB  VAL A 218     -25.831  -2.462  17.519  1.00  0.00           C  
ATOM   1700  CG1 VAL A 218     -24.937  -2.291  18.746  1.00  0.00           C  
ATOM   1701  CG2 VAL A 218     -25.167  -3.502  16.611  1.00  0.00           C  
ATOM   1702  N   ARG A 219     -28.251  -0.737  18.607  1.00  0.00           N  
ATOM   1703  CA  ARG A 219     -28.782   0.246  19.576  1.00  0.00           C  
ATOM   1704  C   ARG A 219     -30.115  -0.145  20.215  1.00  0.00           C  
ATOM   1705  O   ARG A 219     -30.402   0.339  21.300  1.00  0.00           O  
ATOM   1706  CB  ARG A 219     -28.977   1.611  18.911  1.00  0.00           C  
ATOM   1707  CG  ARG A 219     -27.678   2.414  18.847  1.00  0.00           C  
ATOM   1708  CD  ARG A 219     -27.999   3.816  18.335  1.00  0.00           C  
ATOM   1709  NE  ARG A 219     -26.798   4.653  18.291  1.00  0.00           N  
ATOM   1710  CZ  ARG A 219     -26.742   5.927  17.927  1.00  0.00           C  
ATOM   1711  NH1 ARG A 219     -27.811   6.571  17.564  1.00  0.00           N  
ATOM   1712  NH2 ARG A 219     -25.606   6.552  17.935  1.00  0.00           N  
ATOM   1713  N   HIS A 220     -30.941  -0.926  19.532  1.00  0.00           N  
ATOM   1714  CA  HIS A 220     -32.242  -1.306  20.081  1.00  0.00           C  
ATOM   1715  C   HIS A 220     -32.178  -2.450  21.106  1.00  0.00           C  
ATOM   1716  O   HIS A 220     -33.194  -2.728  21.738  1.00  0.00           O  
ATOM   1717  CB  HIS A 220     -33.210  -1.645  18.935  1.00  0.00           C  
ATOM   1718  CG  HIS A 220     -33.928  -0.432  18.414  1.00  0.00           C  
ATOM   1719  ND1 HIS A 220     -34.758   0.376  19.155  1.00  0.00           N  
ATOM   1720  CD2 HIS A 220     -33.921   0.079  17.133  1.00  0.00           C  
ATOM   1721  CE1 HIS A 220     -35.233   1.348  18.347  1.00  0.00           C  
ATOM   1722  NE2 HIS A 220     -34.752   1.194  17.116  1.00  0.00           N  
ATOM   1723  N   HIS A 221     -31.030  -3.110  21.222  1.00  0.00           N  
ATOM   1724  CA  HIS A 221     -30.862  -4.243  22.142  1.00  0.00           C  
ATOM   1725  C   HIS A 221     -30.004  -3.935  23.368  1.00  0.00           C  
ATOM   1726  O   HIS A 221     -30.002  -4.743  24.297  1.00  0.00           O  
ATOM   1727  CB  HIS A 221     -30.337  -5.453  21.372  1.00  0.00           C  
ATOM   1728  CG  HIS A 221     -31.453  -6.213  20.733  1.00  0.00           C  
ATOM   1729  ND1 HIS A 221     -32.211  -7.182  21.363  1.00  0.00           N  
ATOM   1730  CD2 HIS A 221     -31.964  -6.077  19.473  1.00  0.00           C  
ATOM   1731  CE1 HIS A 221     -33.134  -7.619  20.495  1.00  0.00           C  
ATOM   1732  NE2 HIS A 221     -33.022  -6.972  19.330  1.00  0.00           N  
ATOM   1733  N   ASN A 222     -29.316  -2.810  23.379  1.00  0.00           N  
ATOM   1734  CA  ASN A 222     -28.590  -2.307  24.546  1.00  0.00           C  
ATOM   1735  C   ASN A 222     -29.454  -1.344  25.370  1.00  0.00           C  
ATOM   1736  O   ASN A 222     -30.148  -0.486  24.777  1.00  0.00           O  
ATOM   1737  CB  ASN A 222     -27.265  -1.666  24.109  1.00  0.00           C  
ATOM   1738  CG  ASN A 222     -26.202  -2.671  23.648  1.00  0.00           C  
ATOM   1739  OD1 ASN A 222     -26.379  -3.876  23.625  1.00  0.00           O  
ATOM   1740  ND2 ASN A 222     -25.035  -2.180  23.293  1.00  0.00           N  
ATOM   1741  OXT ASN A 222     -29.403  -1.492  26.619  1.00  0.00           O  
ATOM   1742  N   MET B   1     -32.726  -1.492 -14.474  1.00  0.00           N  
ATOM   1743  CA  MET B   1     -32.042  -0.496 -13.636  1.00  0.00           C  
ATOM   1744  C   MET B   1     -30.927  -1.198 -12.880  1.00  0.00           C  
ATOM   1745  O   MET B   1     -31.188  -2.241 -12.285  1.00  0.00           O  
ATOM   1746  CB  MET B   1     -33.057   0.170 -12.688  1.00  0.00           C  
ATOM   1747  CG  MET B   1     -32.478   1.357 -11.920  1.00  0.00           C  
ATOM   1748  SD  MET B   1     -33.672   2.158 -10.799  1.00  0.00           S  
ATOM   1749  CE  MET B   1     -34.715   3.071 -11.949  1.00  0.00           C  
ATOM   1750  N   LEU B   2     -29.708  -0.679 -12.936  1.00  0.00           N  
ATOM   1751  CA  LEU B   2     -28.571  -1.236 -12.197  1.00  0.00           C  
ATOM   1752  C   LEU B   2     -28.735  -0.931 -10.701  1.00  0.00           C  
ATOM   1753  O   LEU B   2     -29.036   0.203 -10.330  1.00  0.00           O  
ATOM   1754  CB  LEU B   2     -27.256  -0.667 -12.744  1.00  0.00           C  
ATOM   1755  CG  LEU B   2     -26.934  -1.063 -14.202  1.00  0.00           C  
ATOM   1756  CD1 LEU B   2     -25.734  -0.275 -14.699  1.00  0.00           C  
ATOM   1757  CD2 LEU B   2     -26.633  -2.554 -14.340  1.00  0.00           C  
ATOM   1758  N   LYS B   3     -28.537  -1.930  -9.840  1.00  0.00           N  
ATOM   1759  CA  LYS B   3     -28.642  -1.775  -8.388  1.00  0.00           C  
ATOM   1760  C   LYS B   3     -27.290  -1.352  -7.817  1.00  0.00           C  
ATOM   1761  O   LYS B   3     -26.284  -1.970  -8.137  1.00  0.00           O  
ATOM   1762  CB  LYS B   3     -29.103  -3.083  -7.748  1.00  0.00           C  
ATOM   1763  CG  LYS B   3     -30.505  -3.574  -8.182  1.00  0.00           C  
ATOM   1764  CD  LYS B   3     -30.763  -4.864  -7.405  1.00  0.00           C  
ATOM   1765  CE  LYS B   3     -32.168  -5.437  -7.490  1.00  0.00           C  
ATOM   1766  NZ  LYS B   3     -32.294  -6.480  -6.442  1.00  0.00           N  
ATOM   1767  N   ARG B   4     -27.259  -0.345  -6.939  1.00  0.00           N  
ATOM   1768  CA  ARG B   4     -26.010   0.122  -6.297  1.00  0.00           C  
ATOM   1769  C   ARG B   4     -25.366  -0.903  -5.365  1.00  0.00           C  
ATOM   1770  O   ARG B   4     -24.190  -0.778  -5.064  1.00  0.00           O  
ATOM   1771  CB  ARG B   4     -26.249   1.429  -5.522  1.00  0.00           C  
ATOM   1772  CG  ARG B   4     -26.186   2.657  -6.438  1.00  0.00           C  
ATOM   1773  CD  ARG B   4     -26.211   3.944  -5.603  1.00  0.00           C  
ATOM   1774  NE  ARG B   4     -26.016   5.140  -6.449  1.00  0.00           N  
ATOM   1775  CZ  ARG B   4     -24.972   5.973  -6.454  1.00  0.00           C  
ATOM   1776  NH1 ARG B   4     -23.979   5.827  -5.630  1.00  0.00           N  
ATOM   1777  NH2 ARG B   4     -24.923   6.950  -7.296  1.00  0.00           N  
ATOM   1778  N   GLU B   5     -26.143  -1.884  -4.911  1.00  0.00           N  
ATOM   1779  CA  GLU B   5     -25.677  -2.959  -4.037  1.00  0.00           C  
ATOM   1780  C   GLU B   5     -24.835  -4.024  -4.760  1.00  0.00           C  
ATOM   1781  O   GLU B   5     -24.172  -4.810  -4.096  1.00  0.00           O  
ATOM   1782  CB  GLU B   5     -26.900  -3.570  -3.327  1.00  0.00           C  
ATOM   1783  CG  GLU B   5     -27.890  -4.252  -4.281  1.00  0.00           C  
ATOM   1784  CD  GLU B   5     -29.337  -4.349  -3.754  1.00  0.00           C  
ATOM   1785  OE1 GLU B   5     -30.149  -5.032  -4.431  1.00  0.00           O  
ATOM   1786  OE2 GLU B   5     -29.656  -3.648  -2.773  1.00  0.00           O  
ATOM   1787  N   MET B   6     -24.829  -4.036  -6.113  1.00  0.00           N  
ATOM   1788  CA  MET B   6     -23.968  -4.923  -6.887  1.00  0.00           C  
ATOM   1789  C   MET B   6     -22.506  -4.713  -6.492  1.00  0.00           C  
ATOM   1790  O   MET B   6     -22.009  -3.583  -6.468  1.00  0.00           O  
ATOM   1791  CB  MET B   6     -24.128  -4.675  -8.395  1.00  0.00           C  
ATOM   1792  CG  MET B   6     -25.481  -5.153  -8.932  1.00  0.00           C  
ATOM   1793  SD  MET B   6     -25.739  -4.710 -10.675  1.00  0.00           S  
ATOM   1794  CE  MET B   6     -27.274  -5.596 -10.985  1.00  0.00           C  
ATOM   1795  N   ASN B   7     -21.814  -5.806  -6.185  1.00  0.00           N  
ATOM   1796  CA  ASN B   7     -20.433  -5.786  -5.744  1.00  0.00           C  
ATOM   1797  C   ASN B   7     -19.670  -6.997  -6.307  1.00  0.00           C  
ATOM   1798  O   ASN B   7     -20.268  -7.910  -6.877  1.00  0.00           O  
ATOM   1799  CB  ASN B   7     -20.411  -5.704  -4.204  1.00  0.00           C  
ATOM   1800  CG  ASN B   7     -20.926  -6.971  -3.563  1.00  0.00           C  
ATOM   1801  OD1 ASN B   7     -20.178  -7.913  -3.380  1.00  0.00           O  
ATOM   1802  ND2 ASN B   7     -22.200  -7.041  -3.242  1.00  0.00           N  
ATOM   1803  N   ILE B   8     -18.347  -6.982  -6.189  1.00  0.00           N  
ATOM   1804  CA  ILE B   8     -17.505  -8.053  -6.744  1.00  0.00           C  
ATOM   1805  C   ILE B   8     -17.559  -9.299  -5.848  1.00  0.00           C  
ATOM   1806  O   ILE B   8     -17.605 -10.409  -6.361  1.00  0.00           O  
ATOM   1807  CB  ILE B   8     -16.060  -7.547  -6.952  1.00  0.00           C  
ATOM   1808  CG1 ILE B   8     -16.042  -6.305  -7.871  1.00  0.00           C  
ATOM   1809  CG2 ILE B   8     -15.178  -8.666  -7.531  1.00  0.00           C  
ATOM   1810  CD1 ILE B   8     -14.654  -5.672  -8.067  1.00  0.00           C  
ATOM   1811  N   ALA B   9     -17.623  -9.115  -4.538  1.00  0.00           N  
ATOM   1812  CA  ALA B   9     -17.479 -10.191  -3.558  1.00  0.00           C  
ATOM   1813  C   ALA B   9     -18.542 -11.288  -3.698  1.00  0.00           C  
ATOM   1814  O   ALA B   9     -18.209 -12.464  -3.578  1.00  0.00           O  
ATOM   1815  CB  ALA B   9     -17.525  -9.576  -2.150  1.00  0.00           C  
ATOM   1816  N   ASP B  10     -19.802 -10.934  -3.959  1.00  0.00           N  
ATOM   1817  CA  ASP B  10     -20.907 -11.886  -4.094  1.00  0.00           C  
ATOM   1818  C   ASP B  10     -21.116 -12.394  -5.532  1.00  0.00           C  
ATOM   1819  O   ASP B  10     -21.750 -13.432  -5.715  1.00  0.00           O  
ATOM   1820  CB  ASP B  10     -22.201 -11.292  -3.501  1.00  0.00           C  
ATOM   1821  CG  ASP B  10     -22.699 -10.008  -4.171  1.00  0.00           C  
ATOM   1822  OD1 ASP B  10     -22.110  -9.583  -5.182  1.00  0.00           O  
ATOM   1823  OD2 ASP B  10     -23.643  -9.406  -3.617  1.00  0.00           O  
ATOM   1824  N   TYR B  11     -20.560 -11.719  -6.544  1.00  0.00           N  
ATOM   1825  CA  TYR B  11     -20.719 -12.055  -7.955  1.00  0.00           C  
ATOM   1826  C   TYR B  11     -19.527 -12.818  -8.545  1.00  0.00           C  
ATOM   1827  O   TYR B  11     -19.716 -13.817  -9.231  1.00  0.00           O  
ATOM   1828  CB  TYR B  11     -20.978 -10.755  -8.732  1.00  0.00           C  
ATOM   1829  CG  TYR B  11     -21.079 -10.951 -10.226  1.00  0.00           C  
ATOM   1830  CD1 TYR B  11     -20.009 -10.593 -11.070  1.00  0.00           C  
ATOM   1831  CD2 TYR B  11     -22.239 -11.533 -10.781  1.00  0.00           C  
ATOM   1832  CE1 TYR B  11     -20.088 -10.811 -12.447  1.00  0.00           C  
ATOM   1833  CE2 TYR B  11     -22.326 -11.758 -12.161  1.00  0.00           C  
ATOM   1834  CZ  TYR B  11     -21.249 -11.397 -12.995  1.00  0.00           C  
ATOM   1835  OH  TYR B  11     -21.318 -11.631 -14.347  1.00  0.00           O  
ATOM   1836  N   ASP B  12     -18.297 -12.370  -8.274  1.00  0.00           N  
ATOM   1837  CA  ASP B  12     -17.061 -12.932  -8.817  1.00  0.00           C  
ATOM   1838  C   ASP B  12     -16.075 -13.262  -7.683  1.00  0.00           C  
ATOM   1839  O   ASP B  12     -15.198 -12.479  -7.313  1.00  0.00           O  
ATOM   1840  CB  ASP B  12     -16.477 -11.979  -9.872  1.00  0.00           C  
ATOM   1841  CG  ASP B  12     -15.335 -12.603 -10.664  1.00  0.00           C  
ATOM   1842  OD1 ASP B  12     -14.725 -13.584 -10.179  1.00  0.00           O  
ATOM   1843  OD2 ASP B  12     -15.050 -12.070 -11.759  1.00  0.00           O  
ATOM   1844  N   ALA B  13     -16.273 -14.447  -7.087  1.00  0.00           N  
ATOM   1845  CA  ALA B  13     -15.475 -14.896  -5.953  1.00  0.00           C  
ATOM   1846  C   ALA B  13     -13.989 -15.063  -6.294  1.00  0.00           C  
ATOM   1847  O   ALA B  13     -13.144 -14.824  -5.434  1.00  0.00           O  
ATOM   1848  CB  ALA B  13     -16.064 -16.213  -5.441  1.00  0.00           C  
ATOM   1849  N   GLU B  14     -13.663 -15.473  -7.524  1.00  0.00           N  
ATOM   1850  CA  GLU B  14     -12.282 -15.723  -7.951  1.00  0.00           C  
ATOM   1851  C   GLU B  14     -11.510 -14.403  -8.073  1.00  0.00           C  
ATOM   1852  O   GLU B  14     -10.452 -14.237  -7.465  1.00  0.00           O  
ATOM   1853  CB  GLU B  14     -12.316 -16.521  -9.264  1.00  0.00           C  
ATOM   1854  CG  GLU B  14     -10.944 -17.132  -9.593  1.00  0.00           C  
ATOM   1855  CD  GLU B  14     -10.956 -18.008 -10.860  1.00  0.00           C  
ATOM   1856  OE1 GLU B  14      -9.924 -18.688 -11.091  1.00  0.00           O  
ATOM   1857  OE2 GLU B  14     -11.970 -18.024 -11.590  1.00  0.00           O  
ATOM   1858  N   LEU B  15     -12.106 -13.421  -8.773  1.00  0.00           N  
ATOM   1859  CA  LEU B  15     -11.548 -12.075  -8.859  1.00  0.00           C  
ATOM   1860  C   LEU B  15     -11.438 -11.424  -7.480  1.00  0.00           C  
ATOM   1861  O   LEU B  15     -10.408 -10.839  -7.153  1.00  0.00           O  
ATOM   1862  CB  LEU B  15     -12.413 -11.229  -9.804  1.00  0.00           C  
ATOM   1863  CG  LEU B  15     -11.951  -9.765  -9.940  1.00  0.00           C  
ATOM   1864  CD1 LEU B  15     -10.542  -9.646 -10.518  1.00  0.00           C  
ATOM   1865  CD2 LEU B  15     -12.902  -9.000 -10.856  1.00  0.00           C  
ATOM   1866  N   TRP B  16     -12.478 -11.548  -6.639  1.00  0.00           N  
ATOM   1867  CA  TRP B  16     -12.481 -10.947  -5.304  1.00  0.00           C  
ATOM   1868  C   TRP B  16     -11.393 -11.530  -4.406  1.00  0.00           C  
ATOM   1869  O   TRP B  16     -10.725 -10.785  -3.696  1.00  0.00           O  
ATOM   1870  CB  TRP B  16     -13.848 -11.120  -4.649  1.00  0.00           C  
ATOM   1871  CG  TRP B  16     -13.964 -10.381  -3.355  1.00  0.00           C  
ATOM   1872  CD1 TRP B  16     -14.044 -10.929  -2.126  1.00  0.00           C  
ATOM   1873  CD2 TRP B  16     -13.952  -8.924  -3.159  1.00  0.00           C  
ATOM   1874  NE1 TRP B  16     -14.109  -9.926  -1.180  1.00  0.00           N  
ATOM   1875  CE2 TRP B  16     -14.051  -8.681  -1.768  1.00  0.00           C  
ATOM   1876  CE3 TRP B  16     -13.872  -7.822  -4.026  1.00  0.00           C  
ATOM   1877  CZ2 TRP B  16     -14.077  -7.366  -1.241  1.00  0.00           C  
ATOM   1878  CZ3 TRP B  16     -13.899  -6.506  -3.508  1.00  0.00           C  
ATOM   1879  CH2 TRP B  16     -13.994  -6.295  -2.138  1.00  0.00           C  
ATOM   1880  N   GLN B  17     -11.181 -12.849  -4.472  1.00  0.00           N  
ATOM   1881  CA  GLN B  17     -10.115 -13.494  -3.720  1.00  0.00           C  
ATOM   1882  C   GLN B  17      -8.735 -12.977  -4.145  1.00  0.00           C  
ATOM   1883  O   GLN B  17      -7.925 -12.636  -3.283  1.00  0.00           O  
ATOM   1884  CB  GLN B  17     -10.237 -15.014  -3.877  1.00  0.00           C  
ATOM   1885  CG  GLN B  17      -9.215 -15.754  -3.002  1.00  0.00           C  
ATOM   1886  CD  GLN B  17      -9.373 -17.278  -3.054  1.00  0.00           C  
ATOM   1887  OE1 GLN B  17     -10.172 -17.843  -3.769  1.00  0.00           O  
ATOM   1888  NE2 GLN B  17      -8.606 -18.004  -2.277  1.00  0.00           N  
ATOM   1889  N   ALA B  18      -8.482 -12.843  -5.443  1.00  0.00           N  
ATOM   1890  CA  ALA B  18      -7.227 -12.284  -5.945  1.00  0.00           C  
ATOM   1891  C   ALA B  18      -7.026 -10.816  -5.520  1.00  0.00           C  
ATOM   1892  O   ALA B  18      -5.938 -10.436  -5.094  1.00  0.00           O  
ATOM   1893  CB  ALA B  18      -7.201 -12.450  -7.470  1.00  0.00           C  
ATOM   1894  N   MET B  19      -8.084  -9.992  -5.560  1.00  0.00           N  
ATOM   1895  CA  MET B  19      -8.046  -8.603  -5.110  1.00  0.00           C  
ATOM   1896  C   MET B  19      -7.729  -8.474  -3.611  1.00  0.00           C  
ATOM   1897  O   MET B  19      -6.916  -7.638  -3.231  1.00  0.00           O  
ATOM   1898  CB  MET B  19      -9.386  -7.914  -5.405  1.00  0.00           C  
ATOM   1899  CG  MET B  19      -9.603  -7.639  -6.897  1.00  0.00           C  
ATOM   1900  SD  MET B  19     -11.219  -6.906  -7.288  1.00  0.00           S  
ATOM   1901  CE  MET B  19     -11.086  -5.311  -6.445  1.00  0.00           C  
ATOM   1902  N   GLU B  20      -8.337  -9.299  -2.765  1.00  0.00           N  
ATOM   1903  CA  GLU B  20      -8.064  -9.284  -1.322  1.00  0.00           C  
ATOM   1904  C   GLU B  20      -6.663  -9.839  -1.000  1.00  0.00           C  
ATOM   1905  O   GLU B  20      -5.989  -9.319  -0.116  1.00  0.00           O  
ATOM   1906  CB  GLU B  20      -9.156 -10.034  -0.551  1.00  0.00           C  
ATOM   1907  CG  GLU B  20     -10.506  -9.289  -0.495  1.00  0.00           C  
ATOM   1908  CD  GLU B  20     -10.480  -7.973   0.318  1.00  0.00           C  
ATOM   1909  OE1 GLU B  20     -10.783  -6.893  -0.241  1.00  0.00           O  
ATOM   1910  OE2 GLU B  20     -10.189  -8.001   1.531  1.00  0.00           O  
ATOM   1911  N   GLN B  21      -6.171 -10.823  -1.762  1.00  0.00           N  
ATOM   1912  CA  GLN B  21      -4.791 -11.313  -1.625  1.00  0.00           C  
ATOM   1913  C   GLN B  21      -3.763 -10.229  -1.985  1.00  0.00           C  
ATOM   1914  O   GLN B  21      -2.776 -10.074  -1.267  1.00  0.00           O  
ATOM   1915  CB  GLN B  21      -4.587 -12.547  -2.511  1.00  0.00           C  
ATOM   1916  CG  GLN B  21      -5.212 -13.813  -1.886  1.00  0.00           C  
ATOM   1917  CD  GLN B  21      -5.156 -15.028  -2.823  1.00  0.00           C  
ATOM   1918  OE1 GLN B  21      -4.919 -14.942  -4.015  1.00  0.00           O  
ATOM   1919  NE2 GLN B  21      -5.395 -16.212  -2.315  1.00  0.00           N  
ATOM   1920  N   GLU B  22      -3.997  -9.448  -3.038  1.00  0.00           N  
ATOM   1921  CA  GLU B  22      -3.125  -8.317  -3.369  1.00  0.00           C  
ATOM   1922  C   GLU B  22      -3.143  -7.238  -2.275  1.00  0.00           C  
ATOM   1923  O   GLU B  22      -2.100  -6.685  -1.924  1.00  0.00           O  
ATOM   1924  CB  GLU B  22      -3.512  -7.743  -4.740  1.00  0.00           C  
ATOM   1925  CG  GLU B  22      -2.741  -6.473  -5.151  1.00  0.00           C  
ATOM   1926  CD  GLU B  22      -1.206  -6.587  -5.157  1.00  0.00           C  
ATOM   1927  OE1 GLU B  22      -0.535  -5.534  -5.167  1.00  0.00           O  
ATOM   1928  OE2 GLU B  22      -0.637  -7.692  -5.143  1.00  0.00           O  
ATOM   1929  N   LYS B  23      -4.292  -6.992  -1.661  1.00  0.00           N  
ATOM   1930  CA  LYS B  23      -4.415  -6.080  -0.517  1.00  0.00           C  
ATOM   1931  C   LYS B  23      -3.550  -6.527   0.661  1.00  0.00           C  
ATOM   1932  O   LYS B  23      -2.842  -5.713   1.243  1.00  0.00           O  
ATOM   1933  CB  LYS B  23      -5.883  -6.033  -0.097  1.00  0.00           C  
ATOM   1934  CG  LYS B  23      -6.424  -4.626   0.145  1.00  0.00           C  
ATOM   1935  CD  LYS B  23      -7.859  -4.815   0.573  1.00  0.00           C  
ATOM   1936  CE  LYS B  23      -8.687  -3.538   0.635  1.00  0.00           C  
ATOM   1937  NZ  LYS B  23     -10.079  -3.957   0.874  1.00  0.00           N  
ATOM   1938  N   VAL B  24      -3.589  -7.814   0.981  1.00  0.00           N  
ATOM   1939  CA  VAL B  24      -2.756  -8.400   2.039  1.00  0.00           C  
ATOM   1940  C   VAL B  24      -1.275  -8.314   1.673  1.00  0.00           C  
ATOM   1941  O   VAL B  24      -0.480  -7.860   2.482  1.00  0.00           O  
ATOM   1942  CB  VAL B  24      -3.171  -9.855   2.326  1.00  0.00           C  
ATOM   1943  CG1 VAL B  24      -2.244 -10.537   3.327  1.00  0.00           C  
ATOM   1944  CG2 VAL B  24      -4.578  -9.908   2.921  1.00  0.00           C  
ATOM   1945  N   ARG B  25      -0.909  -8.650   0.421  1.00  0.00           N  
ATOM   1946  CA  ARG B  25       0.479  -8.555  -0.056  1.00  0.00           C  
ATOM   1947  C   ARG B  25       1.043  -7.145   0.116  1.00  0.00           C  
ATOM   1948  O   ARG B  25       2.174  -7.000   0.560  1.00  0.00           O  
ATOM   1949  CB  ARG B  25       0.549  -8.988  -1.534  1.00  0.00           C  
ATOM   1950  CG  ARG B  25       1.993  -9.169  -2.015  1.00  0.00           C  
ATOM   1951  CD  ARG B  25       2.112  -9.092  -3.550  1.00  0.00           C  
ATOM   1952  NE  ARG B  25       1.840  -7.737  -4.050  1.00  0.00           N  
ATOM   1953  CZ  ARG B  25       2.617  -6.662  -3.950  1.00  0.00           C  
ATOM   1954  NH1 ARG B  25       3.813  -6.707  -3.428  1.00  0.00           N  
ATOM   1955  NH2 ARG B  25       2.192  -5.510  -4.389  1.00  0.00           N  
ATOM   1956  N   GLN B  26       0.271  -6.096  -0.191  1.00  0.00           N  
ATOM   1957  CA  GLN B  26       0.702  -4.706  -0.014  1.00  0.00           C  
ATOM   1958  C   GLN B  26       0.917  -4.323   1.464  1.00  0.00           C  
ATOM   1959  O   GLN B  26       1.751  -3.465   1.752  1.00  0.00           O  
ATOM   1960  CB  GLN B  26      -0.315  -3.747  -0.662  1.00  0.00           C  
ATOM   1961  CG  GLN B  26      -0.257  -3.803  -2.190  1.00  0.00           C  
ATOM   1962  CD  GLN B  26      -1.234  -2.864  -2.882  1.00  0.00           C  
ATOM   1963  OE1 GLN B  26      -1.717  -1.881  -2.346  1.00  0.00           O  
ATOM   1964  NE2 GLN B  26      -1.541  -3.125  -4.138  1.00  0.00           N  
ATOM   1965  N   GLU B  27       0.205  -4.961   2.380  1.00  0.00           N  
ATOM   1966  CA  GLU B  27       0.375  -4.747   3.823  1.00  0.00           C  
ATOM   1967  C   GLU B  27       1.563  -5.541   4.395  1.00  0.00           C  
ATOM   1968  O   GLU B  27       2.335  -5.000   5.190  1.00  0.00           O  
ATOM   1969  CB  GLU B  27      -0.928  -5.084   4.568  1.00  0.00           C  
ATOM   1970  CG  GLU B  27      -2.100  -4.131   4.257  1.00  0.00           C  
ATOM   1971  CD  GLU B  27      -1.898  -2.669   4.690  1.00  0.00           C  
ATOM   1972  OE1 GLU B  27      -2.684  -1.803   4.227  1.00  0.00           O  
ATOM   1973  OE2 GLU B  27      -0.989  -2.382   5.489  1.00  0.00           O  
ATOM   1974  N   GLU B  28       1.778  -6.768   3.941  1.00  0.00           N  
ATOM   1975  CA  GLU B  28       2.798  -7.688   4.467  1.00  0.00           C  
ATOM   1976  C   GLU B  28       4.193  -7.556   3.833  1.00  0.00           C  
ATOM   1977  O   GLU B  28       5.146  -8.163   4.317  1.00  0.00           O  
ATOM   1978  CB  GLU B  28       2.346  -9.134   4.255  1.00  0.00           C  
ATOM   1979  CG  GLU B  28       1.118  -9.509   5.085  1.00  0.00           C  
ATOM   1980  CD  GLU B  28       0.887 -11.020   4.953  1.00  0.00           C  
ATOM   1981  OE1 GLU B  28       0.819 -11.672   6.008  1.00  0.00           O  
ATOM   1982  OE2 GLU B  28       0.831 -11.530   3.813  1.00  0.00           O  
ATOM   1983  N   HIS B  29       4.319  -6.809   2.725  1.00  0.00           N  
ATOM   1984  CA  HIS B  29       5.585  -6.659   2.026  1.00  0.00           C  
ATOM   1985  C   HIS B  29       6.123  -5.237   2.160  1.00  0.00           C  
ATOM   1986  O   HIS B  29       5.396  -4.247   2.038  1.00  0.00           O  
ATOM   1987  CB  HIS B  29       5.461  -7.083   0.556  1.00  0.00           C  
ATOM   1988  CG  HIS B  29       5.202  -8.557   0.369  1.00  0.00           C  
ATOM   1989  ND1 HIS B  29       4.087  -9.257   0.803  1.00  0.00           N  
ATOM   1990  CD2 HIS B  29       6.010  -9.478  -0.251  1.00  0.00           C  
ATOM   1991  CE1 HIS B  29       4.234 -10.536   0.468  1.00  0.00           C  
ATOM   1992  NE2 HIS B  29       5.385 -10.722  -0.185  1.00  0.00           N  
ATOM   1993  N   ILE B  30       7.432  -5.137   2.351  1.00  0.00           N  
ATOM   1994  CA  ILE B  30       8.150  -3.868   2.267  1.00  0.00           C  
ATOM   1995  C   ILE B  30       8.421  -3.568   0.794  1.00  0.00           C  
ATOM   1996  O   ILE B  30       9.268  -4.195   0.166  1.00  0.00           O  
ATOM   1997  CB  ILE B  30       9.412  -3.879   3.145  1.00  0.00           C  
ATOM   1998  CG1 ILE B  30       8.978  -3.887   4.622  1.00  0.00           C  
ATOM   1999  CG2 ILE B  30      10.281  -2.646   2.835  1.00  0.00           C  
ATOM   2000  CD1 ILE B  30      10.139  -3.924   5.625  1.00  0.00           C  
ATOM   2001  N   GLU B  31       7.725  -2.581   0.255  1.00  0.00           N  
ATOM   2002  CA  GLU B  31       7.825  -2.152  -1.135  1.00  0.00           C  
ATOM   2003  C   GLU B  31       8.974  -1.151  -1.327  1.00  0.00           C  
ATOM   2004  O   GLU B  31       8.902  -0.003  -0.889  1.00  0.00           O  
ATOM   2005  CB  GLU B  31       6.459  -1.593  -1.572  1.00  0.00           C  
ATOM   2006  CG  GLU B  31       6.371  -1.289  -3.074  1.00  0.00           C  
ATOM   2007  CD  GLU B  31       6.764  -2.517  -3.880  1.00  0.00           C  
ATOM   2008  OE1 GLU B  31       7.914  -2.520  -4.371  1.00  0.00           O  
ATOM   2009  OE2 GLU B  31       5.986  -3.487  -3.933  1.00  0.00           O  
ATOM   2010  N   LEU B  32      10.031  -1.584  -2.006  1.00  0.00           N  
ATOM   2011  CA  LEU B  32      11.212  -0.770  -2.314  1.00  0.00           C  
ATOM   2012  C   LEU B  32      11.391  -0.506  -3.824  1.00  0.00           C  
ATOM   2013  O   LEU B  32      12.431   0.005  -4.248  1.00  0.00           O  
ATOM   2014  CB  LEU B  32      12.465  -1.411  -1.689  1.00  0.00           C  
ATOM   2015  CG  LEU B  32      12.518  -1.333  -0.149  1.00  0.00           C  
ATOM   2016  CD1 LEU B  32      13.752  -2.103   0.329  1.00  0.00           C  
ATOM   2017  CD2 LEU B  32      12.643   0.105   0.352  1.00  0.00           C  
ATOM   2018  N   ILE B  33      10.389  -0.811  -4.644  1.00  0.00           N  
ATOM   2019  CA  ILE B  33      10.402  -0.444  -6.058  1.00  0.00           C  
ATOM   2020  C   ILE B  33      10.281   1.083  -6.165  1.00  0.00           C  
ATOM   2021  O   ILE B  33       9.255   1.677  -5.848  1.00  0.00           O  
ATOM   2022  CB  ILE B  33       9.322  -1.205  -6.848  1.00  0.00           C  
ATOM   2023  CG1 ILE B  33       9.647  -2.720  -6.866  1.00  0.00           C  
ATOM   2024  CG2 ILE B  33       9.223  -0.663  -8.281  1.00  0.00           C  
ATOM   2025  CD1 ILE B  33       8.565  -3.594  -7.518  1.00  0.00           C  
ATOM   2026  N   ALA B  34      11.324   1.730  -6.673  1.00  0.00           N  
ATOM   2027  CA  ALA B  34      11.421   3.195  -6.730  1.00  0.00           C  
ATOM   2028  C   ALA B  34      10.310   3.892  -7.536  1.00  0.00           C  
ATOM   2029  O   ALA B  34      10.104   5.103  -7.410  1.00  0.00           O  
ATOM   2030  CB  ALA B  34      12.794   3.542  -7.308  1.00  0.00           C  
ATOM   2031  N   SER B  35       9.604   3.158  -8.411  1.00  0.00           N  
ATOM   2032  CA  SER B  35       8.483   3.658  -9.210  1.00  0.00           C  
ATOM   2033  C   SER B  35       7.113   3.428  -8.576  1.00  0.00           C  
ATOM   2034  O   SER B  35       6.113   3.840  -9.159  1.00  0.00           O  
ATOM   2035  CB  SER B  35       8.530   3.048 -10.612  1.00  0.00           C  
ATOM   2036  OG  SER B  35       8.616   1.635 -10.589  1.00  0.00           O  
ATOM   2037  N   GLU B  36       7.056   2.779  -7.413  1.00  0.00           N  
ATOM   2038  CA  GLU B  36       5.812   2.479  -6.720  1.00  0.00           C  
ATOM   2039  C   GLU B  36       5.572   3.403  -5.523  1.00  0.00           C  
ATOM   2040  O   GLU B  36       6.471   4.070  -5.008  1.00  0.00           O  
ATOM   2041  CB  GLU B  36       5.734   0.991  -6.334  1.00  0.00           C  
ATOM   2042  CG  GLU B  36       5.704   0.122  -7.593  1.00  0.00           C  
ATOM   2043  CD  GLU B  36       5.099  -1.279  -7.401  1.00  0.00           C  
ATOM   2044  OE1 GLU B  36       5.192  -2.050  -8.385  1.00  0.00           O  
ATOM   2045  OE2 GLU B  36       4.471  -1.525  -6.357  1.00  0.00           O  
ATOM   2046  N   ASN B  37       4.303   3.505  -5.139  1.00  0.00           N  
ATOM   2047  CA  ASN B  37       3.826   4.286  -4.007  1.00  0.00           C  
ATOM   2048  C   ASN B  37       2.407   3.835  -3.641  1.00  0.00           C  
ATOM   2049  O   ASN B  37       1.775   3.088  -4.385  1.00  0.00           O  
ATOM   2050  CB  ASN B  37       3.869   5.783  -4.389  1.00  0.00           C  
ATOM   2051  CG  ASN B  37       4.072   6.701  -3.192  1.00  0.00           C  
ATOM   2052  OD1 ASN B  37       3.713   6.421  -2.068  1.00  0.00           O  
ATOM   2053  ND2 ASN B  37       4.677   7.847  -3.412  1.00  0.00           N  
ATOM   2054  N   TYR B  38       1.885   4.345  -2.527  1.00  0.00           N  
ATOM   2055  CA  TYR B  38       0.515   4.135  -2.078  1.00  0.00           C  
ATOM   2056  C   TYR B  38      -0.297   5.415  -2.279  1.00  0.00           C  
ATOM   2057  O   TYR B  38      -0.058   6.430  -1.620  1.00  0.00           O  
ATOM   2058  CB  TYR B  38       0.527   3.658  -0.625  1.00  0.00           C  
ATOM   2059  CG  TYR B  38       1.413   2.458  -0.390  1.00  0.00           C  
ATOM   2060  CD1 TYR B  38       1.112   1.213  -0.968  1.00  0.00           C  
ATOM   2061  CD2 TYR B  38       2.588   2.592   0.390  1.00  0.00           C  
ATOM   2062  CE1 TYR B  38       1.941   0.104  -0.756  1.00  0.00           C  
ATOM   2063  CE2 TYR B  38       3.423   1.488   0.616  1.00  0.00           C  
ATOM   2064  CZ  TYR B  38       3.091   0.241   0.042  1.00  0.00           C  
ATOM   2065  OH  TYR B  38       3.906  -0.845   0.278  1.00  0.00           O  
ATOM   2066  N   THR B  39      -1.244   5.379  -3.218  1.00  0.00           N  
ATOM   2067  CA  THR B  39      -2.116   6.530  -3.476  1.00  0.00           C  
ATOM   2068  C   THR B  39      -3.182   6.684  -2.389  1.00  0.00           C  
ATOM   2069  O   THR B  39      -3.565   5.703  -1.747  1.00  0.00           O  
ATOM   2070  CB  THR B  39      -2.713   6.464  -4.886  1.00  0.00           C  
ATOM   2071  OG1 THR B  39      -3.149   7.753  -5.249  1.00  0.00           O  
ATOM   2072  CG2 THR B  39      -3.883   5.499  -5.034  1.00  0.00           C  
ATOM   2073  N   SER B  40      -3.675   7.896  -2.168  1.00  0.00           N  
ATOM   2074  CA  SER B  40      -4.655   8.150  -1.118  1.00  0.00           C  
ATOM   2075  C   SER B  40      -6.028   7.496  -1.410  1.00  0.00           C  
ATOM   2076  O   SER B  40      -6.402   7.323  -2.580  1.00  0.00           O  
ATOM   2077  CB  SER B  40      -4.826   9.650  -0.872  1.00  0.00           C  
ATOM   2078  OG  SER B  40      -5.680  10.234  -1.838  1.00  0.00           O  
ATOM   2079  N   PRO B  41      -6.840   7.217  -0.389  1.00  0.00           N  
ATOM   2080  CA  PRO B  41      -8.223   6.782  -0.570  1.00  0.00           C  
ATOM   2081  C   PRO B  41      -9.071   7.766  -1.393  1.00  0.00           C  
ATOM   2082  O   PRO B  41      -9.993   7.344  -2.084  1.00  0.00           O  
ATOM   2083  CB  PRO B  41      -8.783   6.602   0.843  1.00  0.00           C  
ATOM   2084  CG  PRO B  41      -7.542   6.292   1.677  1.00  0.00           C  
ATOM   2085  CD  PRO B  41      -6.471   7.158   1.022  1.00  0.00           C  
ATOM   2086  N   ARG B  42      -8.738   9.064  -1.395  1.00  0.00           N  
ATOM   2087  CA  ARG B  42      -9.412  10.071  -2.230  1.00  0.00           C  
ATOM   2088  C   ARG B  42      -9.154   9.859  -3.726  1.00  0.00           C  
ATOM   2089  O   ARG B  42     -10.074  10.009  -4.527  1.00  0.00           O  
ATOM   2090  CB  ARG B  42      -8.954  11.483  -1.817  1.00  0.00           C  
ATOM   2091  CG  ARG B  42      -9.505  11.902  -0.442  1.00  0.00           C  
ATOM   2092  CD  ARG B  42      -9.145  13.352  -0.089  1.00  0.00           C  
ATOM   2093  NE  ARG B  42      -7.740  13.476   0.320  1.00  0.00           N  
ATOM   2094  CZ  ARG B  42      -7.250  13.900   1.476  1.00  0.00           C  
ATOM   2095  NH1 ARG B  42      -8.007  14.278   2.470  1.00  0.00           N  
ATOM   2096  NH2 ARG B  42      -5.962  13.957   1.648  1.00  0.00           N  
ATOM   2097  N   VAL B  43      -7.942   9.474  -4.100  1.00  0.00           N  
ATOM   2098  CA  VAL B  43      -7.605   9.139  -5.488  1.00  0.00           C  
ATOM   2099  C   VAL B  43      -8.354   7.875  -5.923  1.00  0.00           C  
ATOM   2100  O   VAL B  43      -8.972   7.872  -6.988  1.00  0.00           O  
ATOM   2101  CB  VAL B  43      -6.092   8.970  -5.675  1.00  0.00           C  
ATOM   2102  CG1 VAL B  43      -5.739   8.514  -7.089  1.00  0.00           C  
ATOM   2103  CG2 VAL B  43      -5.361  10.294  -5.420  1.00  0.00           C  
ATOM   2104  N   MET B  44      -8.378   6.840  -5.091  1.00  0.00           N  
ATOM   2105  CA  MET B  44      -9.126   5.607  -5.368  1.00  0.00           C  
ATOM   2106  C   MET B  44     -10.636   5.866  -5.483  1.00  0.00           C  
ATOM   2107  O   MET B  44     -11.279   5.352  -6.401  1.00  0.00           O  
ATOM   2108  CB  MET B  44      -8.844   4.556  -4.284  1.00  0.00           C  
ATOM   2109  CG  MET B  44      -7.386   4.069  -4.331  1.00  0.00           C  
ATOM   2110  SD  MET B  44      -7.038   2.621  -3.279  1.00  0.00           S  
ATOM   2111  CE  MET B  44      -7.033   3.369  -1.637  1.00  0.00           C  
ATOM   2112  N   GLN B  45     -11.189   6.736  -4.634  1.00  0.00           N  
ATOM   2113  CA  GLN B  45     -12.593   7.157  -4.711  1.00  0.00           C  
ATOM   2114  C   GLN B  45     -12.912   7.831  -6.060  1.00  0.00           C  
ATOM   2115  O   GLN B  45     -13.948   7.549  -6.658  1.00  0.00           O  
ATOM   2116  CB  GLN B  45     -12.903   8.102  -3.540  1.00  0.00           C  
ATOM   2117  CG  GLN B  45     -14.382   8.502  -3.490  1.00  0.00           C  
ATOM   2118  CD  GLN B  45     -14.702   9.505  -2.374  1.00  0.00           C  
ATOM   2119  OE1 GLN B  45     -13.850  10.138  -1.786  1.00  0.00           O  
ATOM   2120  NE2 GLN B  45     -15.965   9.693  -2.065  1.00  0.00           N  
ATOM   2121  N   ALA B  46     -12.036   8.704  -6.549  1.00  0.00           N  
ATOM   2122  CA  ALA B  46     -12.212   9.329  -7.852  1.00  0.00           C  
ATOM   2123  C   ALA B  46     -12.182   8.292  -8.990  1.00  0.00           C  
ATOM   2124  O   ALA B  46     -13.041   8.318  -9.863  1.00  0.00           O  
ATOM   2125  CB  ALA B  46     -11.129  10.404  -8.039  1.00  0.00           C  
ATOM   2126  N   GLN B  47     -11.250   7.341  -8.943  1.00  0.00           N  
ATOM   2127  CA  GLN B  47     -11.117   6.284  -9.954  1.00  0.00           C  
ATOM   2128  C   GLN B  47     -12.303   5.312  -9.974  1.00  0.00           C  
ATOM   2129  O   GLN B  47     -12.651   4.818 -11.047  1.00  0.00           O  
ATOM   2130  CB  GLN B  47      -9.797   5.524  -9.757  1.00  0.00           C  
ATOM   2131  CG  GLN B  47      -8.596   6.390 -10.148  1.00  0.00           C  
ATOM   2132  CD  GLN B  47      -7.300   5.583 -10.194  1.00  0.00           C  
ATOM   2133  OE1 GLN B  47      -6.427   5.707  -9.359  1.00  0.00           O  
ATOM   2134  NE2 GLN B  47      -7.106   4.751 -11.192  1.00  0.00           N  
ATOM   2135  N   GLY B  48     -12.969   5.084  -8.838  1.00  0.00           N  
ATOM   2136  CA  GLY B  48     -14.187   4.278  -8.739  1.00  0.00           C  
ATOM   2137  C   GLY B  48     -15.491   5.032  -9.046  1.00  0.00           C  
ATOM   2138  O   GLY B  48     -16.578   4.509  -8.823  1.00  0.00           O  
ATOM   2139  N   SER B  49     -15.409   6.282  -9.522  1.00  0.00           N  
ATOM   2140  CA  SER B  49     -16.590   7.134  -9.710  1.00  0.00           C  
ATOM   2141  C   SER B  49     -17.307   6.905 -11.049  1.00  0.00           C  
ATOM   2142  O   SER B  49     -16.770   6.322 -11.987  1.00  0.00           O  
ATOM   2143  CB  SER B  49     -16.195   8.607  -9.555  1.00  0.00           C  
ATOM   2144  OG  SER B  49     -15.494   9.068 -10.696  1.00  0.00           O  
ATOM   2145  N   GLN B  50     -18.508   7.457 -11.170  1.00  0.00           N  
ATOM   2146  CA  GLN B  50     -19.311   7.431 -12.408  1.00  0.00           C  
ATOM   2147  C   GLN B  50     -18.698   8.225 -13.574  1.00  0.00           C  
ATOM   2148  O   GLN B  50     -19.193   8.137 -14.692  1.00  0.00           O  
ATOM   2149  CB  GLN B  50     -20.733   7.944 -12.121  1.00  0.00           C  
ATOM   2150  CG  GLN B  50     -21.527   6.960 -11.250  1.00  0.00           C  
ATOM   2151  CD  GLN B  50     -22.981   7.404 -11.022  1.00  0.00           C  
ATOM   2152  OE1 GLN B  50     -23.370   8.537 -11.196  1.00  0.00           O  
ATOM   2153  NE2 GLN B  50     -23.845   6.522 -10.595  1.00  0.00           N  
ATOM   2154  N   LEU B  51     -17.619   8.971 -13.353  1.00  0.00           N  
ATOM   2155  CA  LEU B  51     -16.902   9.668 -14.426  1.00  0.00           C  
ATOM   2156  C   LEU B  51     -16.329   8.698 -15.468  1.00  0.00           C  
ATOM   2157  O   LEU B  51     -16.108   9.109 -16.604  1.00  0.00           O  
ATOM   2158  CB  LEU B  51     -15.789  10.536 -13.815  1.00  0.00           C  
ATOM   2159  CG  LEU B  51     -16.279  11.702 -12.944  1.00  0.00           C  
ATOM   2160  CD1 LEU B  51     -15.082  12.360 -12.261  1.00  0.00           C  
ATOM   2161  CD2 LEU B  51     -17.002  12.775 -13.760  1.00  0.00           C  
ATOM   2162  N   THR B  52     -16.172   7.406 -15.128  1.00  0.00           N  
ATOM   2163  CA  THR B  52     -15.773   6.359 -16.082  1.00  0.00           C  
ATOM   2164  C   THR B  52     -16.745   6.186 -17.256  1.00  0.00           C  
ATOM   2165  O   THR B  52     -16.356   5.711 -18.310  1.00  0.00           O  
ATOM   2166  CB  THR B  52     -15.593   5.013 -15.346  1.00  0.00           C  
ATOM   2167  OG1 THR B  52     -14.885   4.121 -16.153  1.00  0.00           O  
ATOM   2168  CG2 THR B  52     -16.915   4.326 -14.954  1.00  0.00           C  
ATOM   2169  N   ASN B  53     -18.005   6.602 -17.099  1.00  0.00           N  
ATOM   2170  CA  ASN B  53     -19.028   6.470 -18.131  1.00  0.00           C  
ATOM   2171  C   ASN B  53     -18.960   7.585 -19.182  1.00  0.00           C  
ATOM   2172  O   ASN B  53     -19.559   7.457 -20.252  1.00  0.00           O  
ATOM   2173  CB  ASN B  53     -20.410   6.468 -17.458  1.00  0.00           C  
ATOM   2174  CG  ASN B  53     -20.632   5.277 -16.539  1.00  0.00           C  
ATOM   2175  OD1 ASN B  53     -20.228   4.164 -16.808  1.00  0.00           O  
ATOM   2176  ND2 ASN B  53     -21.303   5.483 -15.428  1.00  0.00           N  
ATOM   2177  N   LYS B  54     -18.304   8.714 -18.880  1.00  0.00           N  
ATOM   2178  CA  LYS B  54     -18.369   9.878 -19.752  1.00  0.00           C  
ATOM   2179  C   LYS B  54     -17.298   9.839 -20.829  1.00  0.00           C  
ATOM   2180  O   LYS B  54     -16.113   9.947 -20.549  1.00  0.00           O  
ATOM   2181  CB  LYS B  54     -18.337  11.178 -18.928  1.00  0.00           C  
ATOM   2182  CG  LYS B  54     -18.607  12.423 -19.791  1.00  0.00           C  
ATOM   2183  CD  LYS B  54     -19.991  12.436 -20.455  1.00  0.00           C  
ATOM   2184  CE  LYS B  54     -20.002  13.429 -21.605  1.00  0.00           C  
ATOM   2185  NZ  LYS B  54     -21.199  13.278 -22.467  1.00  0.00           N  
ATOM   2186  N   TYR B  55     -17.750   9.781 -22.090  1.00  0.00           N  
ATOM   2187  CA  TYR B  55     -16.917  10.015 -23.269  1.00  0.00           C  
ATOM   2188  C   TYR B  55     -16.782  11.525 -23.511  1.00  0.00           C  
ATOM   2189  O   TYR B  55     -17.780  12.234 -23.573  1.00  0.00           O  
ATOM   2190  CB  TYR B  55     -17.523   9.265 -24.459  1.00  0.00           C  
ATOM   2191  CG  TYR B  55     -16.466   8.644 -25.338  1.00  0.00           C  
ATOM   2192  CD1 TYR B  55     -15.949   9.360 -26.434  1.00  0.00           C  
ATOM   2193  CD2 TYR B  55     -15.987   7.349 -25.054  1.00  0.00           C  
ATOM   2194  CE1 TYR B  55     -14.961   8.782 -27.244  1.00  0.00           C  
ATOM   2195  CE2 TYR B  55     -15.001   6.767 -25.863  1.00  0.00           C  
ATOM   2196  CZ  TYR B  55     -14.486   7.487 -26.963  1.00  0.00           C  
ATOM   2197  OH  TYR B  55     -13.519   6.927 -27.750  1.00  0.00           O  
ATOM   2198  N   ALA B  56     -15.550  12.023 -23.586  1.00  0.00           N  
ATOM   2199  CA  ALA B  56     -15.247  13.450 -23.652  1.00  0.00           C  
ATOM   2200  C   ALA B  56     -14.037  13.733 -24.552  1.00  0.00           C  
ATOM   2201  O   ALA B  56     -13.027  14.291 -24.108  1.00  0.00           O  
ATOM   2202  CB  ALA B  56     -15.081  13.984 -22.223  1.00  0.00           C  
ATOM   2203  N   GLU B  57     -14.118  13.338 -25.816  1.00  0.00           N  
ATOM   2204  CA  GLU B  57     -13.089  13.669 -26.798  1.00  0.00           C  
ATOM   2205  C   GLU B  57     -12.961  15.180 -27.003  1.00  0.00           C  
ATOM   2206  O   GLU B  57     -13.948  15.922 -26.980  1.00  0.00           O  
ATOM   2207  CB  GLU B  57     -13.368  12.977 -28.139  1.00  0.00           C  
ATOM   2208  CG  GLU B  57     -13.117  11.472 -28.083  1.00  0.00           C  
ATOM   2209  CD  GLU B  57     -13.382  10.773 -29.424  1.00  0.00           C  
ATOM   2210  OE1 GLU B  57     -12.955   9.602 -29.542  1.00  0.00           O  
ATOM   2211  OE2 GLU B  57     -14.046  11.370 -30.297  1.00  0.00           O  
ATOM   2212  N   GLY B  58     -11.748  15.654 -27.234  1.00  0.00           N  
ATOM   2213  CA  GLY B  58     -11.408  17.069 -27.322  1.00  0.00           C  
ATOM   2214  C   GLY B  58     -10.912  17.642 -25.992  1.00  0.00           C  
ATOM   2215  O   GLY B  58     -10.381  16.923 -25.144  1.00  0.00           O  
ATOM   2216  N   TYR B  59     -11.070  18.945 -25.812  1.00  0.00           N  
ATOM   2217  CA  TYR B  59     -10.604  19.685 -24.632  1.00  0.00           C  
ATOM   2218  C   TYR B  59     -11.751  20.492 -24.004  1.00  0.00           C  
ATOM   2219  O   TYR B  59     -12.749  20.742 -24.695  1.00  0.00           O  
ATOM   2220  CB  TYR B  59      -9.425  20.581 -25.038  1.00  0.00           C  
ATOM   2221  CG  TYR B  59      -8.187  19.793 -25.398  1.00  0.00           C  
ATOM   2222  CD1 TYR B  59      -7.379  19.256 -24.386  1.00  0.00           C  
ATOM   2223  CD2 TYR B  59      -7.875  19.524 -26.746  1.00  0.00           C  
ATOM   2224  CE1 TYR B  59      -6.273  18.449 -24.704  1.00  0.00           C  
ATOM   2225  CE2 TYR B  59      -6.768  18.718 -27.079  1.00  0.00           C  
ATOM   2226  CZ  TYR B  59      -5.977  18.178 -26.046  1.00  0.00           C  
ATOM   2227  OH  TYR B  59      -4.913  17.355 -26.366  1.00  0.00           O  
ATOM   2228  N   PRO B  60     -11.653  20.935 -22.737  1.00  0.00           N  
ATOM   2229  CA  PRO B  60     -12.686  21.743 -22.091  1.00  0.00           C  
ATOM   2230  C   PRO B  60     -13.121  22.937 -22.959  1.00  0.00           C  
ATOM   2231  O   PRO B  60     -12.290  23.660 -23.495  1.00  0.00           O  
ATOM   2232  CB  PRO B  60     -12.085  22.187 -20.753  1.00  0.00           C  
ATOM   2233  CG  PRO B  60     -11.107  21.066 -20.430  1.00  0.00           C  
ATOM   2234  CD  PRO B  60     -10.569  20.664 -21.801  1.00  0.00           C  
ATOM   2235  N   GLY B  61     -14.431  23.075 -23.144  1.00  0.00           N  
ATOM   2236  CA  GLY B  61     -15.026  24.090 -24.022  1.00  0.00           C  
ATOM   2237  C   GLY B  61     -14.958  23.794 -25.528  1.00  0.00           C  
ATOM   2238  O   GLY B  61     -15.587  24.503 -26.315  1.00  0.00           O  
ATOM   2239  N   LYS B  62     -14.229  22.753 -25.967  1.00  0.00           N  
ATOM   2240  CA  LYS B  62     -14.115  22.308 -27.365  1.00  0.00           C  
ATOM   2241  C   LYS B  62     -14.201  20.787 -27.470  1.00  0.00           C  
ATOM   2242  O   LYS B  62     -13.266  20.118 -27.929  1.00  0.00           O  
ATOM   2243  CB  LYS B  62     -12.832  22.848 -28.010  1.00  0.00           C  
ATOM   2244  CG  LYS B  62     -12.873  24.358 -28.236  1.00  0.00           C  
ATOM   2245  CD  LYS B  62     -11.620  24.799 -29.021  1.00  0.00           C  
ATOM   2246  CE  LYS B  62     -11.663  26.304 -29.258  1.00  0.00           C  
ATOM   2247  NZ  LYS B  62     -10.437  26.768 -29.947  1.00  0.00           N  
ATOM   2248  N   ARG B  63     -15.329  20.225 -27.035  1.00  0.00           N  
ATOM   2249  CA  ARG B  63     -15.595  18.783 -27.085  1.00  0.00           C  
ATOM   2250  C   ARG B  63     -16.287  18.375 -28.379  1.00  0.00           C  
ATOM   2251  O   ARG B  63     -17.008  19.166 -28.985  1.00  0.00           O  
ATOM   2252  CB  ARG B  63     -16.436  18.356 -25.876  1.00  0.00           C  
ATOM   2253  CG  ARG B  63     -15.788  18.655 -24.512  1.00  0.00           C  
ATOM   2254  CD  ARG B  63     -14.506  17.863 -24.256  1.00  0.00           C  
ATOM   2255  NE  ARG B  63     -14.113  18.052 -22.859  1.00  0.00           N  
ATOM   2256  CZ  ARG B  63     -13.068  17.579 -22.215  1.00  0.00           C  
ATOM   2257  NH1 ARG B  63     -12.152  16.838 -22.775  1.00  0.00           N  
ATOM   2258  NH2 ARG B  63     -12.923  17.859 -20.973  1.00  0.00           N  
ATOM   2259  N   TYR B  64     -16.122  17.101 -28.758  1.00  0.00           N  
ATOM   2260  CA  TYR B  64     -16.830  16.475 -29.874  1.00  0.00           C  
ATOM   2261  C   TYR B  64     -18.213  15.926 -29.478  1.00  0.00           C  
ATOM   2262  O   TYR B  64     -19.047  15.668 -30.343  1.00  0.00           O  
ATOM   2263  CB  TYR B  64     -15.947  15.377 -30.476  1.00  0.00           C  
ATOM   2264  CG  TYR B  64     -14.772  15.909 -31.275  1.00  0.00           C  
ATOM   2265  CD1 TYR B  64     -14.842  15.934 -32.685  1.00  0.00           C  
ATOM   2266  CD2 TYR B  64     -13.621  16.392 -30.630  1.00  0.00           C  
ATOM   2267  CE1 TYR B  64     -13.765  16.431 -33.438  1.00  0.00           C  
ATOM   2268  CE2 TYR B  64     -12.542  16.904 -31.376  1.00  0.00           C  
ATOM   2269  CZ  TYR B  64     -12.620  16.907 -32.783  1.00  0.00           C  
ATOM   2270  OH  TYR B  64     -11.561  17.390 -33.518  1.00  0.00           O  
ATOM   2271  N   TYR B  65     -18.481  15.772 -28.179  1.00  0.00           N  
ATOM   2272  CA  TYR B  65     -19.742  15.263 -27.642  1.00  0.00           C  
ATOM   2273  C   TYR B  65     -20.380  16.264 -26.673  1.00  0.00           C  
ATOM   2274  O   TYR B  65     -19.689  16.949 -25.917  1.00  0.00           O  
ATOM   2275  CB  TYR B  65     -19.524  13.901 -26.963  1.00  0.00           C  
ATOM   2276  CG  TYR B  65     -18.867  12.869 -27.854  1.00  0.00           C  
ATOM   2277  CD1 TYR B  65     -19.610  12.184 -28.833  1.00  0.00           C  
ATOM   2278  CD2 TYR B  65     -17.488  12.612 -27.731  1.00  0.00           C  
ATOM   2279  CE1 TYR B  65     -18.989  11.264 -29.688  1.00  0.00           C  
ATOM   2280  CE2 TYR B  65     -16.856  11.697 -28.581  1.00  0.00           C  
ATOM   2281  CZ  TYR B  65     -17.604  11.024 -29.563  1.00  0.00           C  
ATOM   2282  OH  TYR B  65     -16.973  10.139 -30.399  1.00  0.00           O  
ATOM   2283  N   GLY B  66     -21.716  16.298 -26.648  1.00  0.00           N  
ATOM   2284  CA  GLY B  66     -22.487  17.063 -25.678  1.00  0.00           C  
ATOM   2285  C   GLY B  66     -22.510  16.436 -24.278  1.00  0.00           C  
ATOM   2286  O   GLY B  66     -22.122  15.277 -24.077  1.00  0.00           O  
ATOM   2287  N   GLY B  67     -22.997  17.194 -23.289  1.00  0.00           N  
ATOM   2288  CA  GLY B  67     -23.096  16.751 -21.902  1.00  0.00           C  
ATOM   2289  C   GLY B  67     -21.740  16.671 -21.198  1.00  0.00           C  
ATOM   2290  O   GLY B  67     -21.526  15.771 -20.390  1.00  0.00           O  
ATOM   2291  N   CYS B  68     -20.814  17.553 -21.548  1.00  0.00           N  
ATOM   2292  CA  CYS B  68     -19.473  17.615 -20.974  1.00  0.00           C  
ATOM   2293  C   CYS B  68     -19.303  18.728 -19.928  1.00  0.00           C  
ATOM   2294  O   CYS B  68     -18.209  18.871 -19.391  1.00  0.00           O  
ATOM   2295  CB  CYS B  68     -18.437  17.738 -22.099  1.00  0.00           C  
ATOM   2296  SG  CYS B  68     -18.344  16.186 -23.058  1.00  0.00           S  
ATOM   2297  N   GLU B  69     -20.358  19.470 -19.586  1.00  0.00           N  
ATOM   2298  CA  GLU B  69     -20.291  20.640 -18.699  1.00  0.00           C  
ATOM   2299  C   GLU B  69     -19.593  20.373 -17.351  1.00  0.00           C  
ATOM   2300  O   GLU B  69     -18.825  21.206 -16.873  1.00  0.00           O  
ATOM   2301  CB  GLU B  69     -21.699  21.232 -18.483  1.00  0.00           C  
ATOM   2302  CG  GLU B  69     -22.803  20.273 -17.986  1.00  0.00           C  
ATOM   2303  CD  GLU B  69     -23.667  19.635 -19.083  1.00  0.00           C  
ATOM   2304  OE1 GLU B  69     -24.747  19.100 -18.742  1.00  0.00           O  
ATOM   2305  OE2 GLU B  69     -23.258  19.659 -20.264  1.00  0.00           O  
ATOM   2306  N   TYR B  70     -19.793  19.192 -16.750  1.00  0.00           N  
ATOM   2307  CA  TYR B  70     -19.172  18.856 -15.461  1.00  0.00           C  
ATOM   2308  C   TYR B  70     -17.789  18.216 -15.612  1.00  0.00           C  
ATOM   2309  O   TYR B  70     -16.900  18.472 -14.790  1.00  0.00           O  
ATOM   2310  CB  TYR B  70     -20.114  17.954 -14.658  1.00  0.00           C  
ATOM   2311  CG  TYR B  70     -21.479  18.557 -14.420  1.00  0.00           C  
ATOM   2312  CD1 TYR B  70     -21.616  19.732 -13.648  1.00  0.00           C  
ATOM   2313  CD2 TYR B  70     -22.626  17.967 -14.982  1.00  0.00           C  
ATOM   2314  CE1 TYR B  70     -22.878  20.312 -13.446  1.00  0.00           C  
ATOM   2315  CE2 TYR B  70     -23.892  18.537 -14.788  1.00  0.00           C  
ATOM   2316  CZ  TYR B  70     -24.019  19.711 -14.020  1.00  0.00           C  
ATOM   2317  OH  TYR B  70     -25.259  20.278 -13.830  1.00  0.00           O  
ATOM   2318  N   VAL B  71     -17.575  17.403 -16.663  1.00  0.00           N  
ATOM   2319  CA  VAL B  71     -16.246  16.819 -16.909  1.00  0.00           C  
ATOM   2320  C   VAL B  71     -15.242  17.868 -17.378  1.00  0.00           C  
ATOM   2321  O   VAL B  71     -14.055  17.722 -17.091  1.00  0.00           O  
ATOM   2322  CB  VAL B  71     -16.264  15.610 -17.860  1.00  0.00           C  
ATOM   2323  CG1 VAL B  71     -17.015  14.436 -17.212  1.00  0.00           C  
ATOM   2324  CG2 VAL B  71     -16.892  15.909 -19.219  1.00  0.00           C  
ATOM   2325  N   ASP B  72     -15.710  18.944 -18.020  1.00  0.00           N  
ATOM   2326  CA  ASP B  72     -14.890  20.108 -18.356  1.00  0.00           C  
ATOM   2327  C   ASP B  72     -14.365  20.789 -17.091  1.00  0.00           C  
ATOM   2328  O   ASP B  72     -13.174  21.100 -17.001  1.00  0.00           O  
ATOM   2329  CB  ASP B  72     -15.696  21.099 -19.223  1.00  0.00           C  
ATOM   2330  CG  ASP B  72     -15.848  20.660 -20.687  1.00  0.00           C  
ATOM   2331  OD1 ASP B  72     -15.397  19.546 -21.047  1.00  0.00           O  
ATOM   2332  OD2 ASP B  72     -16.352  21.471 -21.493  1.00  0.00           O  
ATOM   2333  N   ILE B  73     -15.194  20.936 -16.058  1.00  0.00           N  
ATOM   2334  CA  ILE B  73     -14.774  21.471 -14.751  1.00  0.00           C  
ATOM   2335  C   ILE B  73     -13.726  20.557 -14.100  1.00  0.00           C  
ATOM   2336  O   ILE B  73     -12.721  21.042 -13.581  1.00  0.00           O  
ATOM   2337  CB  ILE B  73     -15.999  21.674 -13.824  1.00  0.00           C  
ATOM   2338  CG1 ILE B  73     -16.989  22.693 -14.424  1.00  0.00           C  
ATOM   2339  CG2 ILE B  73     -15.551  22.137 -12.423  1.00  0.00           C  
ATOM   2340  CD1 ILE B  73     -18.350  22.760 -13.695  1.00  0.00           C  
ATOM   2341  N   VAL B  74     -13.929  19.233 -14.143  1.00  0.00           N  
ATOM   2342  CA  VAL B  74     -12.985  18.251 -13.579  1.00  0.00           C  
ATOM   2343  C   VAL B  74     -11.619  18.343 -14.269  1.00  0.00           C  
ATOM   2344  O   VAL B  74     -10.594  18.388 -13.585  1.00  0.00           O  
ATOM   2345  CB  VAL B  74     -13.552  16.826 -13.679  1.00  0.00           C  
ATOM   2346  CG1 VAL B  74     -12.535  15.750 -13.271  1.00  0.00           C  
ATOM   2347  CG2 VAL B  74     -14.778  16.651 -12.766  1.00  0.00           C  
ATOM   2348  N   GLU B  75     -11.597  18.376 -15.592  1.00  0.00           N  
ATOM   2349  CA  GLU B  75     -10.353  18.467 -16.359  1.00  0.00           C  
ATOM   2350  C   GLU B  75      -9.660  19.814 -16.133  1.00  0.00           C  
ATOM   2351  O   GLU B  75      -8.452  19.846 -15.908  1.00  0.00           O  
ATOM   2352  CB  GLU B  75     -10.632  18.195 -17.847  1.00  0.00           C  
ATOM   2353  CG  GLU B  75      -9.318  18.067 -18.639  1.00  0.00           C  
ATOM   2354  CD  GLU B  75      -9.501  17.532 -20.064  1.00  0.00           C  
ATOM   2355  OE1 GLU B  75      -8.605  17.747 -20.910  1.00  0.00           O  
ATOM   2356  OE2 GLU B  75     -10.524  16.870 -20.353  1.00  0.00           O  
ATOM   2357  N   GLN B  76     -10.423  20.915 -16.113  1.00  0.00           N  
ATOM   2358  CA  GLN B  76      -9.870  22.245 -15.869  1.00  0.00           C  
ATOM   2359  C   GLN B  76      -9.230  22.355 -14.481  1.00  0.00           C  
ATOM   2360  O   GLN B  76      -8.118  22.859 -14.363  1.00  0.00           O  
ATOM   2361  CB  GLN B  76     -10.963  23.308 -16.089  1.00  0.00           C  
ATOM   2362  CG  GLN B  76     -10.373  24.723 -16.205  1.00  0.00           C  
ATOM   2363  CD  GLN B  76      -9.418  24.859 -17.405  1.00  0.00           C  
ATOM   2364  OE1 GLN B  76      -9.745  24.491 -18.520  1.00  0.00           O  
ATOM   2365  NE2 GLN B  76      -8.222  25.343 -17.195  1.00  0.00           N  
ATOM   2366  N   LEU B  77      -9.855  21.776 -13.447  1.00  0.00           N  
ATOM   2367  CA  LEU B  77      -9.259  21.714 -12.105  1.00  0.00           C  
ATOM   2368  C   LEU B  77      -7.912  20.971 -12.099  1.00  0.00           C  
ATOM   2369  O   LEU B  77      -6.986  21.389 -11.403  1.00  0.00           O  
ATOM   2370  CB  LEU B  77     -10.225  21.014 -11.132  1.00  0.00           C  
ATOM   2371  CG  LEU B  77     -11.395  21.889 -10.647  1.00  0.00           C  
ATOM   2372  CD1 LEU B  77     -12.413  21.007  -9.917  1.00  0.00           C  
ATOM   2373  CD2 LEU B  77     -10.929  22.977  -9.681  1.00  0.00           C  
ATOM   2374  N   ALA B  78      -7.794  19.872 -12.856  1.00  0.00           N  
ATOM   2375  CA  ALA B  78      -6.532  19.149 -12.967  1.00  0.00           C  
ATOM   2376  C   ALA B  78      -5.462  19.979 -13.695  1.00  0.00           C  
ATOM   2377  O   ALA B  78      -4.321  20.034 -13.240  1.00  0.00           O  
ATOM   2378  CB  ALA B  78      -6.780  17.798 -13.645  1.00  0.00           C  
ATOM   2379  N   ILE B  79      -5.840  20.664 -14.790  1.00  0.00           N  
ATOM   2380  CA  ILE B  79      -4.959  21.552 -15.560  1.00  0.00           C  
ATOM   2381  C   ILE B  79      -4.444  22.696 -14.681  1.00  0.00           C  
ATOM   2382  O   ILE B  79      -3.237  22.897 -14.585  1.00  0.00           O  
ATOM   2383  CB  ILE B  79      -5.692  22.084 -16.820  1.00  0.00           C  
ATOM   2384  CG1 ILE B  79      -5.927  20.946 -17.839  1.00  0.00           C  
ATOM   2385  CG2 ILE B  79      -4.911  23.229 -17.489  1.00  0.00           C  
ATOM   2386  CD1 ILE B  79      -6.932  21.296 -18.939  1.00  0.00           C  
ATOM   2387  N   ASP B  80      -5.339  23.414 -14.006  1.00  0.00           N  
ATOM   2388  CA  ASP B  80      -4.990  24.601 -13.222  1.00  0.00           C  
ATOM   2389  C   ASP B  80      -4.078  24.237 -12.045  1.00  0.00           C  
ATOM   2390  O   ASP B  80      -3.038  24.863 -11.841  1.00  0.00           O  
ATOM   2391  CB  ASP B  80      -6.265  25.316 -12.742  1.00  0.00           C  
ATOM   2392  CG  ASP B  80      -7.103  25.901 -13.892  1.00  0.00           C  
ATOM   2393  OD1 ASP B  80      -6.547  26.112 -14.995  1.00  0.00           O  
ATOM   2394  OD2 ASP B  80      -8.311  26.114 -13.670  1.00  0.00           O  
ATOM   2395  N   ARG B  81      -4.378  23.146 -11.347  1.00  0.00           N  
ATOM   2396  CA  ARG B  81      -3.526  22.645 -10.256  1.00  0.00           C  
ATOM   2397  C   ARG B  81      -2.162  22.164 -10.747  1.00  0.00           C  
ATOM   2398  O   ARG B  81      -1.172  22.381 -10.060  1.00  0.00           O  
ATOM   2399  CB  ARG B  81      -4.248  21.519  -9.507  1.00  0.00           C  
ATOM   2400  CG  ARG B  81      -5.446  22.050  -8.707  1.00  0.00           C  
ATOM   2401  CD  ARG B  81      -6.245  20.859  -8.164  1.00  0.00           C  
ATOM   2402  NE  ARG B  81      -7.484  21.313  -7.517  1.00  0.00           N  
ATOM   2403  CZ  ARG B  81      -8.409  20.538  -6.989  1.00  0.00           C  
ATOM   2404  NH1 ARG B  81      -8.273  19.242  -6.942  1.00  0.00           N  
ATOM   2405  NH2 ARG B  81      -9.488  21.060  -6.502  1.00  0.00           N  
ATOM   2406  N   ALA B  82      -2.090  21.537 -11.922  1.00  0.00           N  
ATOM   2407  CA  ALA B  82      -0.815  21.130 -12.498  1.00  0.00           C  
ATOM   2408  C   ALA B  82       0.072  22.345 -12.819  1.00  0.00           C  
ATOM   2409  O   ALA B  82       1.267  22.339 -12.506  1.00  0.00           O  
ATOM   2410  CB  ALA B  82      -1.071  20.276 -13.741  1.00  0.00           C  
ATOM   2411  N   LYS B  83      -0.517  23.398 -13.399  1.00  0.00           N  
ATOM   2412  CA  LYS B  83       0.187  24.652 -13.690  1.00  0.00           C  
ATOM   2413  C   LYS B  83       0.687  25.338 -12.423  1.00  0.00           C  
ATOM   2414  O   LYS B  83       1.843  25.724 -12.355  1.00  0.00           O  
ATOM   2415  CB  LYS B  83      -0.734  25.612 -14.457  1.00  0.00           C  
ATOM   2416  CG  LYS B  83      -1.018  25.168 -15.890  1.00  0.00           C  
ATOM   2417  CD  LYS B  83      -2.009  26.166 -16.508  1.00  0.00           C  
ATOM   2418  CE  LYS B  83      -2.360  25.801 -17.941  1.00  0.00           C  
ATOM   2419  NZ  LYS B  83      -3.326  26.779 -18.497  1.00  0.00           N  
ATOM   2420  N   GLU B  84      -0.167  25.450 -11.412  1.00  0.00           N  
ATOM   2421  CA  GLU B  84       0.170  26.084 -10.140  1.00  0.00           C  
ATOM   2422  C   GLU B  84       1.297  25.332  -9.409  1.00  0.00           C  
ATOM   2423  O   GLU B  84       2.298  25.936  -9.025  1.00  0.00           O  
ATOM   2424  CB  GLU B  84      -1.104  26.157  -9.281  1.00  0.00           C  
ATOM   2425  CG  GLU B  84      -0.907  26.972  -7.994  1.00  0.00           C  
ATOM   2426  CD  GLU B  84      -2.167  27.021  -7.108  1.00  0.00           C  
ATOM   2427  OE1 GLU B  84      -2.066  27.609  -6.008  1.00  0.00           O  
ATOM   2428  OE2 GLU B  84      -3.214  26.460  -7.501  1.00  0.00           O  
ATOM   2429  N   LEU B  85       1.183  24.002  -9.299  1.00  0.00           N  
ATOM   2430  CA  LEU B  85       2.131  23.176  -8.550  1.00  0.00           C  
ATOM   2431  C   LEU B  85       3.545  23.194  -9.149  1.00  0.00           C  
ATOM   2432  O   LEU B  85       4.533  23.202  -8.414  1.00  0.00           O  
ATOM   2433  CB  LEU B  85       1.568  21.748  -8.497  1.00  0.00           C  
ATOM   2434  CG  LEU B  85       2.426  20.746  -7.684  1.00  0.00           C  
ATOM   2435  CD1 LEU B  85       2.455  21.102  -6.203  1.00  0.00           C  
ATOM   2436  CD2 LEU B  85       1.828  19.348  -7.835  1.00  0.00           C  
ATOM   2437  N   PHE B  86       3.657  23.194 -10.483  1.00  0.00           N  
ATOM   2438  CA  PHE B  86       4.947  23.106 -11.180  1.00  0.00           C  
ATOM   2439  C   PHE B  86       5.424  24.444 -11.778  1.00  0.00           C  
ATOM   2440  O   PHE B  86       6.531  24.516 -12.319  1.00  0.00           O  
ATOM   2441  CB  PHE B  86       4.876  21.985 -12.223  1.00  0.00           C  
ATOM   2442  CG  PHE B  86       4.735  20.600 -11.613  1.00  0.00           C  
ATOM   2443  CD1 PHE B  86       5.823  20.025 -10.918  1.00  0.00           C  
ATOM   2444  CD2 PHE B  86       3.535  19.884 -11.734  1.00  0.00           C  
ATOM   2445  CE1 PHE B  86       5.711  18.748 -10.357  1.00  0.00           C  
ATOM   2446  CE2 PHE B  86       3.416  18.601 -11.173  1.00  0.00           C  
ATOM   2447  CZ  PHE B  86       4.505  18.033 -10.483  1.00  0.00           C  
ATOM   2448  N   GLY B  87       4.619  25.498 -11.691  1.00  0.00           N  
ATOM   2449  CA  GLY B  87       4.927  26.798 -12.284  1.00  0.00           C  
ATOM   2450  C   GLY B  87       4.942  26.776 -13.815  1.00  0.00           C  
ATOM   2451  O   GLY B  87       5.789  27.430 -14.438  1.00  0.00           O  
ATOM   2452  N   ALA B  88       4.028  26.020 -14.438  1.00  0.00           N  
ATOM   2453  CA  ALA B  88       3.833  25.947 -15.881  1.00  0.00           C  
ATOM   2454  C   ALA B  88       2.714  26.894 -16.339  1.00  0.00           C  
ATOM   2455  O   ALA B  88       1.784  27.184 -15.594  1.00  0.00           O  
ATOM   2456  CB  ALA B  88       3.538  24.487 -16.255  1.00  0.00           C  
ATOM   2457  N   ASP B  89       2.766  27.359 -17.596  1.00  0.00           N  
ATOM   2458  CA  ASP B  89       1.669  28.101 -18.233  1.00  0.00           C  
ATOM   2459  C   ASP B  89       0.834  27.226 -19.184  1.00  0.00           C  
ATOM   2460  O   ASP B  89      -0.256  27.616 -19.603  1.00  0.00           O  
ATOM   2461  CB  ASP B  89       2.210  29.385 -18.899  1.00  0.00           C  
ATOM   2462  CG  ASP B  89       3.261  29.145 -19.984  1.00  0.00           C  
ATOM   2463  OD1 ASP B  89       3.275  28.061 -20.587  1.00  0.00           O  
ATOM   2464  OD2 ASP B  89       4.081  30.054 -20.217  1.00  0.00           O  
ATOM   2465  N   TYR B  90       1.298  25.998 -19.449  1.00  0.00           N  
ATOM   2466  CA  TYR B  90       0.604  24.960 -20.197  1.00  0.00           C  
ATOM   2467  C   TYR B  90       0.622  23.631 -19.440  1.00  0.00           C  
ATOM   2468  O   TYR B  90       1.664  23.212 -18.930  1.00  0.00           O  
ATOM   2469  CB  TYR B  90       1.241  24.822 -21.582  1.00  0.00           C  
ATOM   2470  CG  TYR B  90       0.744  23.631 -22.372  1.00  0.00           C  
ATOM   2471  CD1 TYR B  90       1.445  22.407 -22.328  1.00  0.00           C  
ATOM   2472  CD2 TYR B  90      -0.432  23.740 -23.143  1.00  0.00           C  
ATOM   2473  CE1 TYR B  90       0.977  21.302 -23.049  1.00  0.00           C  
ATOM   2474  CE2 TYR B  90      -0.904  22.629 -23.880  1.00  0.00           C  
ATOM   2475  CZ  TYR B  90      -0.191  21.418 -23.825  1.00  0.00           C  
ATOM   2476  OH  TYR B  90      -0.632  20.340 -24.539  1.00  0.00           O  
ATOM   2477  N   ALA B  91      -0.520  22.948 -19.414  1.00  0.00           N  
ATOM   2478  CA  ALA B  91      -0.635  21.579 -18.936  1.00  0.00           C  
ATOM   2479  C   ALA B  91      -1.630  20.784 -19.785  1.00  0.00           C  
ATOM   2480  O   ALA B  91      -2.693  21.281 -20.148  1.00  0.00           O  
ATOM   2481  CB  ALA B  91      -1.022  21.570 -17.457  1.00  0.00           C  
ATOM   2482  N   ASN B  92      -1.303  19.520 -20.080  1.00  0.00           N  
ATOM   2483  CA  ASN B  92      -2.214  18.546 -20.674  1.00  0.00           C  
ATOM   2484  C   ASN B  92      -2.308  17.322 -19.754  1.00  0.00           C  
ATOM   2485  O   ASN B  92      -1.309  16.658 -19.477  1.00  0.00           O  
ATOM   2486  CB  ASN B  92      -1.742  18.211 -22.101  1.00  0.00           C  
ATOM   2487  CG  ASN B  92      -2.753  17.369 -22.857  1.00  0.00           C  
ATOM   2488  OD1 ASN B  92      -3.353  16.437 -22.347  1.00  0.00           O  
ATOM   2489  ND2 ASN B  92      -2.975  17.686 -24.114  1.00  0.00           N  
ATOM   2490  N   VAL B  93      -3.515  17.036 -19.268  1.00  0.00           N  
ATOM   2491  CA  VAL B  93      -3.791  16.006 -18.263  1.00  0.00           C  
ATOM   2492  C   VAL B  93      -4.392  14.721 -18.852  1.00  0.00           C  
ATOM   2493  O   VAL B  93      -4.690  13.791 -18.099  1.00  0.00           O  
ATOM   2494  CB  VAL B  93      -4.673  16.555 -17.126  1.00  0.00           C  
ATOM   2495  CG1 VAL B  93      -4.002  17.740 -16.417  1.00  0.00           C  
ATOM   2496  CG2 VAL B  93      -6.059  16.993 -17.617  1.00  0.00           C  
ATOM   2497  N   GLN B  94      -4.565  14.639 -20.176  1.00  0.00           N  
ATOM   2498  CA  GLN B  94      -5.203  13.507 -20.854  1.00  0.00           C  
ATOM   2499  C   GLN B  94      -4.315  12.276 -21.097  1.00  0.00           C  
ATOM   2500  O   GLN B  94      -4.874  11.191 -21.241  1.00  0.00           O  
ATOM   2501  CB  GLN B  94      -5.819  13.956 -22.186  1.00  0.00           C  
ATOM   2502  CG  GLN B  94      -6.898  15.027 -22.020  1.00  0.00           C  
ATOM   2503  CD  GLN B  94      -7.674  15.289 -23.321  1.00  0.00           C  
ATOM   2504  OE1 GLN B  94      -7.424  14.700 -24.367  1.00  0.00           O  
ATOM   2505  NE2 GLN B  94      -8.640  16.156 -23.283  1.00  0.00           N  
ATOM   2506  N   PRO B  95      -2.974  12.358 -21.150  1.00  0.00           N  
ATOM   2507  CA  PRO B  95      -2.168  11.170 -21.443  1.00  0.00           C  
ATOM   2508  C   PRO B  95      -2.453  10.021 -20.473  1.00  0.00           C  
ATOM   2509  O   PRO B  95      -2.399  10.181 -19.253  1.00  0.00           O  
ATOM   2510  CB  PRO B  95      -0.712  11.625 -21.404  1.00  0.00           C  
ATOM   2511  CG  PRO B  95      -0.801  13.102 -21.764  1.00  0.00           C  
ATOM   2512  CD  PRO B  95      -2.117  13.530 -21.102  1.00  0.00           C  
ATOM   2513  N   HIS B  96      -2.735   8.827 -21.031  1.00  0.00           N  
ATOM   2514  CA  HIS B  96      -3.083   7.652 -20.236  1.00  0.00           C  
ATOM   2515  C   HIS B  96      -1.929   7.139 -19.360  1.00  0.00           C  
ATOM   2516  O   HIS B  96      -2.163   6.528 -18.321  1.00  0.00           O  
ATOM   2517  CB  HIS B  96      -3.564   6.524 -21.166  1.00  0.00           C  
ATOM   2518  CG  HIS B  96      -4.804   6.861 -21.951  1.00  0.00           C  
ATOM   2519  ND1 HIS B  96      -5.910   7.539 -21.485  1.00  0.00           N  
ATOM   2520  CD2 HIS B  96      -5.065   6.511 -23.252  1.00  0.00           C  
ATOM   2521  CE1 HIS B  96      -6.810   7.600 -22.480  1.00  0.00           C  
ATOM   2522  NE2 HIS B  96      -6.331   6.981 -23.577  1.00  0.00           N  
ATOM   2523  N   SER B  97      -0.688   7.390 -19.775  1.00  0.00           N  
ATOM   2524  CA  SER B  97       0.515   7.011 -19.043  1.00  0.00           C  
ATOM   2525  C   SER B  97       1.703   7.908 -19.399  1.00  0.00           C  
ATOM   2526  O   SER B  97       1.619   8.737 -20.302  1.00  0.00           O  
ATOM   2527  CB  SER B  97       0.843   5.533 -19.329  1.00  0.00           C  
ATOM   2528  OG  SER B  97       1.526   5.390 -20.550  1.00  0.00           O  
ATOM   2529  N   GLY B  98       2.837   7.715 -18.723  1.00  0.00           N  
ATOM   2530  CA  GLY B  98       4.090   8.369 -19.083  1.00  0.00           C  
ATOM   2531  C   GLY B  98       4.545   8.052 -20.509  1.00  0.00           C  
ATOM   2532  O   GLY B  98       4.954   8.951 -21.226  1.00  0.00           O  
ATOM   2533  N   SER B  99       4.381   6.809 -20.968  1.00  0.00           N  
ATOM   2534  CA  SER B  99       4.741   6.421 -22.340  1.00  0.00           C  
ATOM   2535  C   SER B  99       3.907   7.158 -23.389  1.00  0.00           C  
ATOM   2536  O   SER B  99       4.457   7.589 -24.396  1.00  0.00           O  
ATOM   2537  CB  SER B  99       4.597   4.912 -22.541  1.00  0.00           C  
ATOM   2538  OG  SER B  99       5.422   4.217 -21.629  1.00  0.00           O  
ATOM   2539  N   GLN B 100       2.613   7.360 -23.147  1.00  0.00           N  
ATOM   2540  CA  GLN B 100       1.747   8.128 -24.045  1.00  0.00           C  
ATOM   2541  C   GLN B 100       2.068   9.632 -24.014  1.00  0.00           C  
ATOM   2542  O   GLN B 100       2.021  10.282 -25.055  1.00  0.00           O  
ATOM   2543  CB  GLN B 100       0.262   7.899 -23.719  1.00  0.00           C  
ATOM   2544  CG  GLN B 100      -0.327   6.636 -24.371  1.00  0.00           C  
ATOM   2545  CD  GLN B 100       0.201   5.321 -23.821  1.00  0.00           C  
ATOM   2546  OE1 GLN B 100       0.599   5.194 -22.678  1.00  0.00           O  
ATOM   2547  NE2 GLN B 100       0.212   4.280 -24.613  1.00  0.00           N  
ATOM   2548  N   ALA B 101       2.422  10.184 -22.853  1.00  0.00           N  
ATOM   2549  CA  ALA B 101       2.864  11.569 -22.755  1.00  0.00           C  
ATOM   2550  C   ALA B 101       4.148  11.796 -23.569  1.00  0.00           C  
ATOM   2551  O   ALA B 101       4.220  12.734 -24.365  1.00  0.00           O  
ATOM   2552  CB  ALA B 101       3.054  11.931 -21.279  1.00  0.00           C  
ATOM   2553  N   ASN B 102       5.112  10.886 -23.438  1.00  0.00           N  
ATOM   2554  CA  ASN B 102       6.362  10.939 -24.192  1.00  0.00           C  
ATOM   2555  C   ASN B 102       6.095  10.783 -25.696  1.00  0.00           C  
ATOM   2556  O   ASN B 102       6.555  11.610 -26.476  1.00  0.00           O  
ATOM   2557  CB  ASN B 102       7.350   9.892 -23.637  1.00  0.00           C  
ATOM   2558  CG  ASN B 102       7.817  10.205 -22.220  1.00  0.00           C  
ATOM   2559  OD1 ASN B 102       7.395  11.144 -21.575  1.00  0.00           O  
ATOM   2560  ND2 ASN B 102       8.723   9.421 -21.681  1.00  0.00           N  
ATOM   2561  N   PHE B 103       5.278   9.804 -26.103  1.00  0.00           N  
ATOM   2562  CA  PHE B 103       4.897   9.607 -27.507  1.00  0.00           C  
ATOM   2563  C   PHE B 103       4.308  10.874 -28.135  1.00  0.00           C  
ATOM   2564  O   PHE B 103       4.671  11.230 -29.260  1.00  0.00           O  
ATOM   2565  CB  PHE B 103       3.900   8.451 -27.599  1.00  0.00           C  
ATOM   2566  CG  PHE B 103       3.508   8.115 -29.020  1.00  0.00           C  
ATOM   2567  CD1 PHE B 103       2.311   8.595 -29.568  1.00  0.00           C  
ATOM   2568  CD2 PHE B 103       4.361   7.322 -29.814  1.00  0.00           C  
ATOM   2569  CE1 PHE B 103       1.971   8.294 -30.903  1.00  0.00           C  
ATOM   2570  CE2 PHE B 103       4.027   7.018 -31.139  1.00  0.00           C  
ATOM   2571  CZ  PHE B 103       2.831   7.506 -31.686  1.00  0.00           C  
ATOM   2572  N   ALA B 104       3.450  11.587 -27.404  1.00  0.00           N  
ATOM   2573  CA  ALA B 104       2.885  12.841 -27.873  1.00  0.00           C  
ATOM   2574  C   ALA B 104       3.967  13.910 -28.101  1.00  0.00           C  
ATOM   2575  O   ALA B 104       3.955  14.585 -29.124  1.00  0.00           O  
ATOM   2576  CB  ALA B 104       1.823  13.316 -26.877  1.00  0.00           C  
ATOM   2577  N   VAL B 105       4.955  14.029 -27.211  1.00  0.00           N  
ATOM   2578  CA  VAL B 105       6.070  14.977 -27.386  1.00  0.00           C  
ATOM   2579  C   VAL B 105       6.895  14.636 -28.630  1.00  0.00           C  
ATOM   2580  O   VAL B 105       7.160  15.527 -29.432  1.00  0.00           O  
ATOM   2581  CB  VAL B 105       6.969  15.040 -26.138  1.00  0.00           C  
ATOM   2582  CG1 VAL B 105       8.185  15.945 -26.341  1.00  0.00           C  
ATOM   2583  CG2 VAL B 105       6.185  15.592 -24.942  1.00  0.00           C  
ATOM   2584  N   TYR B 106       7.233  13.362 -28.850  1.00  0.00           N  
ATOM   2585  CA  TYR B 106       7.959  12.940 -30.049  1.00  0.00           C  
ATOM   2586  C   TYR B 106       7.189  13.290 -31.326  1.00  0.00           C  
ATOM   2587  O   TYR B 106       7.730  13.938 -32.215  1.00  0.00           O  
ATOM   2588  CB  TYR B 106       8.230  11.431 -30.010  1.00  0.00           C  
ATOM   2589  CG  TYR B 106       9.413  10.996 -29.185  1.00  0.00           C  
ATOM   2590  CD1 TYR B 106      10.697  10.938 -29.756  1.00  0.00           C  
ATOM   2591  CD2 TYR B 106       9.235  10.565 -27.857  1.00  0.00           C  
ATOM   2592  CE1 TYR B 106      11.786  10.437 -29.020  1.00  0.00           C  
ATOM   2593  CE2 TYR B 106      10.305  10.070 -27.111  1.00  0.00           C  
ATOM   2594  CZ  TYR B 106      11.585   9.987 -27.704  1.00  0.00           C  
ATOM   2595  OH  TYR B 106      12.617   9.445 -26.990  1.00  0.00           O  
ATOM   2596  N   THR B 107       5.911  12.906 -31.410  1.00  0.00           N  
ATOM   2597  CA  THR B 107       5.104  13.111 -32.623  1.00  0.00           C  
ATOM   2598  C   THR B 107       4.697  14.569 -32.848  1.00  0.00           C  
ATOM   2599  O   THR B 107       4.380  14.943 -33.975  1.00  0.00           O  
ATOM   2600  CB  THR B 107       3.851  12.226 -32.623  1.00  0.00           C  
ATOM   2601  OG1 THR B 107       3.080  12.424 -31.464  1.00  0.00           O  
ATOM   2602  CG2 THR B 107       4.209  10.742 -32.686  1.00  0.00           C  
ATOM   2603  N   ALA B 108       4.726  15.410 -31.807  1.00  0.00           N  
ATOM   2604  CA  ALA B 108       4.459  16.842 -31.948  1.00  0.00           C  
ATOM   2605  C   ALA B 108       5.655  17.628 -32.493  1.00  0.00           C  
ATOM   2606  O   ALA B 108       5.464  18.621 -33.199  1.00  0.00           O  
ATOM   2607  CB  ALA B 108       4.053  17.396 -30.572  1.00  0.00           C  
ATOM   2608  N   LEU B 109       6.874  17.219 -32.123  1.00  0.00           N  
ATOM   2609  CA  LEU B 109       8.087  18.008 -32.356  1.00  0.00           C  
ATOM   2610  C   LEU B 109       9.003  17.439 -33.437  1.00  0.00           C  
ATOM   2611  O   LEU B 109       9.823  18.185 -33.983  1.00  0.00           O  
ATOM   2612  CB  LEU B 109       8.854  18.154 -31.028  1.00  0.00           C  
ATOM   2613  CG  LEU B 109       8.083  18.838 -29.887  1.00  0.00           C  
ATOM   2614  CD1 LEU B 109       9.000  18.979 -28.667  1.00  0.00           C  
ATOM   2615  CD2 LEU B 109       7.578  20.229 -30.270  1.00  0.00           C  
ATOM   2616  N   LEU B 110       8.895  16.140 -33.733  1.00  0.00           N  
ATOM   2617  CA  LEU B 110       9.815  15.418 -34.599  1.00  0.00           C  
ATOM   2618  C   LEU B 110       9.083  14.759 -35.768  1.00  0.00           C  
ATOM   2619  O   LEU B 110       7.924  14.349 -35.651  1.00  0.00           O  
ATOM   2620  CB  LEU B 110      10.581  14.359 -33.797  1.00  0.00           C  
ATOM   2621  CG  LEU B 110      11.330  14.865 -32.549  1.00  0.00           C  
ATOM   2622  CD1 LEU B 110      12.014  13.689 -31.876  1.00  0.00           C  
ATOM   2623  CD2 LEU B 110      12.393  15.910 -32.890  1.00  0.00           C  
ATOM   2624  N   GLU B 111       9.822  14.581 -36.863  1.00  0.00           N  
ATOM   2625  CA  GLU B 111       9.459  13.691 -37.959  1.00  0.00           C  
ATOM   2626  C   GLU B 111      10.115  12.308 -37.770  1.00  0.00           C  
ATOM   2627  O   GLU B 111      11.208  12.222 -37.193  1.00  0.00           O  
ATOM   2628  CB  GLU B 111       9.859  14.321 -39.301  1.00  0.00           C  
ATOM   2629  CG  GLU B 111       9.063  15.591 -39.655  1.00  0.00           C  
ATOM   2630  CD  GLU B 111       7.555  15.346 -39.831  1.00  0.00           C  
ATOM   2631  OE1 GLU B 111       6.780  16.302 -39.606  1.00  0.00           O  
ATOM   2632  OE2 GLU B 111       7.180  14.208 -40.196  1.00  0.00           O  
ATOM   2633  N   PRO B 112       9.509  11.213 -38.260  1.00  0.00           N  
ATOM   2634  CA  PRO B 112      10.154   9.909 -38.270  1.00  0.00           C  
ATOM   2635  C   PRO B 112      11.539   9.964 -38.931  1.00  0.00           C  
ATOM   2636  O   PRO B 112      11.692  10.498 -40.023  1.00  0.00           O  
ATOM   2637  CB  PRO B 112       9.196   8.979 -39.020  1.00  0.00           C  
ATOM   2638  CG  PRO B 112       7.835   9.642 -38.822  1.00  0.00           C  
ATOM   2639  CD  PRO B 112       8.178  11.142 -38.822  1.00  0.00           C  
ATOM   2640  N   GLY B 113      12.550   9.396 -38.270  1.00  0.00           N  
ATOM   2641  CA  GLY B 113      13.944   9.423 -38.720  1.00  0.00           C  
ATOM   2642  C   GLY B 113      14.787  10.585 -38.177  1.00  0.00           C  
ATOM   2643  O   GLY B 113      16.006  10.543 -38.326  1.00  0.00           O  
ATOM   2644  N   ASP B 114      14.183  11.587 -37.526  1.00  0.00           N  
ATOM   2645  CA  ASP B 114      14.938  12.657 -36.881  1.00  0.00           C  
ATOM   2646  C   ASP B 114      15.907  12.118 -35.815  1.00  0.00           C  
ATOM   2647  O   ASP B 114      15.647  11.113 -35.138  1.00  0.00           O  
ATOM   2648  CB  ASP B 114      13.995  13.695 -36.242  1.00  0.00           C  
ATOM   2649  CG  ASP B 114      13.442  14.755 -37.194  1.00  0.00           C  
ATOM   2650  OD1 ASP B 114      14.089  15.088 -38.211  1.00  0.00           O  
ATOM   2651  OD2 ASP B 114      12.423  15.410 -36.836  1.00  0.00           O  
ATOM   2652  N   THR B 115      17.030  12.813 -35.640  1.00  0.00           N  
ATOM   2653  CA  THR B 115      18.045  12.444 -34.648  1.00  0.00           C  
ATOM   2654  C   THR B 115      17.677  12.976 -33.265  1.00  0.00           C  
ATOM   2655  O   THR B 115      17.381  14.156 -33.094  1.00  0.00           O  
ATOM   2656  CB  THR B 115      19.445  12.899 -35.080  1.00  0.00           C  
ATOM   2657  OG1 THR B 115      19.761  12.285 -36.319  1.00  0.00           O  
ATOM   2658  CG2 THR B 115      20.547  12.481 -34.104  1.00  0.00           C  
ATOM   2659  N   VAL B 116      17.754  12.085 -32.273  1.00  0.00           N  
ATOM   2660  CA  VAL B 116      17.458  12.378 -30.873  1.00  0.00           C  
ATOM   2661  C   VAL B 116      18.614  11.908 -30.001  1.00  0.00           C  
ATOM   2662  O   VAL B 116      19.075  10.778 -30.132  1.00  0.00           O  
ATOM   2663  CB  VAL B 116      16.151  11.687 -30.429  1.00  0.00           C  
ATOM   2664  CG1 VAL B 116      15.804  12.009 -28.975  1.00  0.00           C  
ATOM   2665  CG2 VAL B 116      14.963  12.119 -31.295  1.00  0.00           C  
ATOM   2666  N   LEU B 117      19.064  12.766 -29.091  1.00  0.00           N  
ATOM   2667  CA  LEU B 117      20.058  12.423 -28.082  1.00  0.00           C  
ATOM   2668  C   LEU B 117      19.334  12.020 -26.793  1.00  0.00           C  
ATOM   2669  O   LEU B 117      18.660  12.845 -26.179  1.00  0.00           O  
ATOM   2670  CB  LEU B 117      21.004  13.622 -27.910  1.00  0.00           C  
ATOM   2671  CG  LEU B 117      22.369  13.252 -27.307  1.00  0.00           C  
ATOM   2672  CD1 LEU B 117      23.237  12.508 -28.308  1.00  0.00           C  
ATOM   2673  CD2 LEU B 117      23.125  14.526 -26.930  1.00  0.00           C  
ATOM   2674  N   GLY B 118      19.450  10.752 -26.375  1.00  0.00           N  
ATOM   2675  CA  GLY B 118      18.764  10.211 -25.207  1.00  0.00           C  
ATOM   2676  C   GLY B 118      19.697   9.405 -24.307  1.00  0.00           C  
ATOM   2677  O   GLY B 118      20.670   8.816 -24.779  1.00  0.00           O  
ATOM   2678  N   MET B 119      19.418   9.346 -23.014  1.00  0.00           N  
ATOM   2679  CA  MET B 119      20.238   8.571 -22.083  1.00  0.00           C  
ATOM   2680  C   MET B 119      20.141   7.066 -22.379  1.00  0.00           C  
ATOM   2681  O   MET B 119      19.053   6.506 -22.519  1.00  0.00           O  
ATOM   2682  CB  MET B 119      19.871   8.897 -20.629  1.00  0.00           C  
ATOM   2683  CG  MET B 119      20.829   8.214 -19.633  1.00  0.00           C  
ATOM   2684  SD  MET B 119      20.463   8.549 -17.876  1.00  0.00           S  
ATOM   2685  CE  MET B 119      21.289  10.135 -17.677  1.00  0.00           C  
ATOM   2686  N   ASN B 120      21.302   6.397 -22.407  1.00  0.00           N  
ATOM   2687  CA  ASN B 120      21.397   4.957 -22.581  1.00  0.00           C  
ATOM   2688  C   ASN B 120      20.641   4.227 -21.454  1.00  0.00           C  
ATOM   2689  O   ASN B 120      20.788   4.540 -20.275  1.00  0.00           O  
ATOM   2690  CB  ASN B 120      22.886   4.571 -22.644  1.00  0.00           C  
ATOM   2691  CG  ASN B 120      23.139   3.120 -23.005  1.00  0.00           C  
ATOM   2692  OD1 ASN B 120      22.356   2.222 -22.752  1.00  0.00           O  
ATOM   2693  ND2 ASN B 120      24.271   2.837 -23.600  1.00  0.00           N  
ATOM   2694  N   LEU B 121      19.881   3.200 -21.832  1.00  0.00           N  
ATOM   2695  CA  LEU B 121      19.103   2.385 -20.890  1.00  0.00           C  
ATOM   2696  C   LEU B 121      19.976   1.777 -19.783  1.00  0.00           C  
ATOM   2697  O   LEU B 121      19.596   1.801 -18.618  1.00  0.00           O  
ATOM   2698  CB  LEU B 121      18.400   1.263 -21.684  1.00  0.00           C  
ATOM   2699  CG  LEU B 121      17.117   0.784 -20.979  1.00  0.00           C  
ATOM   2700  CD1 LEU B 121      15.913   1.481 -21.578  1.00  0.00           C  
ATOM   2701  CD2 LEU B 121      16.917  -0.716 -21.127  1.00  0.00           C  
ATOM   2702  N   ALA B 122      21.164   1.266 -20.135  1.00  0.00           N  
ATOM   2703  CA  ALA B 122      22.099   0.665 -19.189  1.00  0.00           C  
ATOM   2704  C   ALA B 122      22.688   1.679 -18.188  1.00  0.00           C  
ATOM   2705  O   ALA B 122      23.124   1.299 -17.111  1.00  0.00           O  
ATOM   2706  CB  ALA B 122      23.210  -0.029 -19.987  1.00  0.00           C  
ATOM   2707  N   HIS B 123      22.646   2.963 -18.521  1.00  0.00           N  
ATOM   2708  CA  HIS B 123      23.143   4.051 -17.670  1.00  0.00           C  
ATOM   2709  C   HIS B 123      22.029   4.774 -16.891  1.00  0.00           C  
ATOM   2710  O   HIS B 123      22.279   5.781 -16.240  1.00  0.00           O  
ATOM   2711  CB  HIS B 123      23.979   5.017 -18.533  1.00  0.00           C  
ATOM   2712  CG  HIS B 123      25.264   4.452 -19.056  1.00  0.00           C  
ATOM   2713  ND1 HIS B 123      26.338   5.205 -19.498  1.00  0.00           N  
ATOM   2714  CD2 HIS B 123      25.652   3.143 -19.192  1.00  0.00           C  
ATOM   2715  CE1 HIS B 123      27.315   4.373 -19.886  1.00  0.00           C  
ATOM   2716  NE2 HIS B 123      26.934   3.107 -19.715  1.00  0.00           N  
ATOM   2717  N   GLY B 124      20.801   4.261 -16.948  1.00  0.00           N  
ATOM   2718  CA  GLY B 124      19.666   4.790 -16.186  1.00  0.00           C  
ATOM   2719  C   GLY B 124      18.545   5.419 -17.016  1.00  0.00           C  
ATOM   2720  O   GLY B 124      17.563   5.890 -16.429  1.00  0.00           O  
ATOM   2721  N   GLY B 125      18.644   5.415 -18.356  1.00  0.00           N  
ATOM   2722  CA  GLY B 125      17.594   5.914 -19.243  1.00  0.00           C  
ATOM   2723  C   GLY B 125      16.314   5.066 -19.196  1.00  0.00           C  
ATOM   2724  O   GLY B 125      16.325   3.886 -18.849  1.00  0.00           O  
ATOM   2725  N   HIS B 126      15.190   5.661 -19.586  1.00  0.00           N  
ATOM   2726  CA  HIS B 126      13.924   4.946 -19.696  1.00  0.00           C  
ATOM   2727  C   HIS B 126      13.766   4.301 -21.086  1.00  0.00           C  
ATOM   2728  O   HIS B 126      14.335   4.769 -22.068  1.00  0.00           O  
ATOM   2729  CB  HIS B 126      12.773   5.916 -19.380  1.00  0.00           C  
ATOM   2730  CG  HIS B 126      11.421   5.267 -19.310  1.00  0.00           C  
ATOM   2731  ND1 HIS B 126      10.390   5.449 -20.188  1.00  0.00           N  
ATOM   2732  CD2 HIS B 126      10.978   4.366 -18.377  1.00  0.00           C  
ATOM   2733  CE1 HIS B 126       9.347   4.677 -19.799  1.00  0.00           C  
ATOM   2734  NE2 HIS B 126       9.673   4.000 -18.705  1.00  0.00           N  
ATOM   2735  N   LEU B 127      12.927   3.262 -21.197  1.00  0.00           N  
ATOM   2736  CA  LEU B 127      12.616   2.607 -22.484  1.00  0.00           C  
ATOM   2737  C   LEU B 127      12.196   3.604 -23.573  1.00  0.00           C  
ATOM   2738  O   LEU B 127      12.664   3.512 -24.698  1.00  0.00           O  
ATOM   2739  CB  LEU B 127      11.495   1.573 -22.264  1.00  0.00           C  
ATOM   2740  CG  LEU B 127      11.929   0.294 -21.518  1.00  0.00           C  
ATOM   2741  CD1 LEU B 127      10.695  -0.508 -21.108  1.00  0.00           C  
ATOM   2742  CD2 LEU B 127      12.800  -0.606 -22.393  1.00  0.00           C  
ATOM   2743  N   THR B 128      11.373   4.593 -23.227  1.00  0.00           N  
ATOM   2744  CA  THR B 128      10.899   5.626 -24.159  1.00  0.00           C  
ATOM   2745  C   THR B 128      11.944   6.703 -24.497  1.00  0.00           C  
ATOM   2746  O   THR B 128      11.638   7.616 -25.249  1.00  0.00           O  
ATOM   2747  CB  THR B 128       9.623   6.316 -23.655  1.00  0.00           C  
ATOM   2748  OG1 THR B 128       9.871   6.938 -22.413  1.00  0.00           O  
ATOM   2749  CG2 THR B 128       8.479   5.329 -23.462  1.00  0.00           C  
ATOM   2750  N   HIS B 129      13.162   6.602 -23.980  1.00  0.00           N  
ATOM   2751  CA  HIS B 129      14.246   7.540 -24.282  1.00  0.00           C  
ATOM   2752  C   HIS B 129      15.177   7.057 -25.406  1.00  0.00           C  
ATOM   2753  O   HIS B 129      16.266   7.586 -25.585  1.00  0.00           O  
ATOM   2754  CB  HIS B 129      15.030   7.892 -23.000  1.00  0.00           C  
ATOM   2755  CG  HIS B 129      14.222   8.471 -21.875  1.00  0.00           C  
ATOM   2756  ND1 HIS B 129      14.685   8.692 -20.583  1.00  0.00           N  
ATOM   2757  CD2 HIS B 129      12.921   8.894 -21.905  1.00  0.00           C  
ATOM   2758  CE1 HIS B 129      13.679   9.215 -19.869  1.00  0.00           C  
ATOM   2759  NE2 HIS B 129      12.595   9.355 -20.639  1.00  0.00           N  
ATOM   2760  N   GLY B 130      14.744   6.039 -26.172  1.00  0.00           N  
ATOM   2761  CA  GLY B 130      15.470   5.566 -27.348  1.00  0.00           C  
ATOM   2762  C   GLY B 130      15.826   4.084 -27.361  1.00  0.00           C  
ATOM   2763  O   GLY B 130      16.653   3.658 -28.164  1.00  0.00           O  
ATOM   2764  N   SER B 131      15.215   3.262 -26.512  1.00  0.00           N  
ATOM   2765  CA  SER B 131      15.462   1.820 -26.556  1.00  0.00           C  
ATOM   2766  C   SER B 131      15.063   1.222 -27.913  1.00  0.00           C  
ATOM   2767  O   SER B 131      13.948   1.471 -28.380  1.00  0.00           O  
ATOM   2768  CB  SER B 131      14.696   1.113 -25.439  1.00  0.00           C  
ATOM   2769  OG  SER B 131      14.892  -0.284 -25.517  1.00  0.00           O  
ATOM   2770  N   PRO B 132      15.892   0.359 -28.526  1.00  0.00           N  
ATOM   2771  CA  PRO B 132      15.617  -0.219 -29.847  1.00  0.00           C  
ATOM   2772  C   PRO B 132      14.389  -1.137 -29.884  1.00  0.00           C  
ATOM   2773  O   PRO B 132      13.834  -1.401 -30.954  1.00  0.00           O  
ATOM   2774  CB  PRO B 132      16.898  -0.963 -30.225  1.00  0.00           C  
ATOM   2775  CG  PRO B 132      17.552  -1.295 -28.883  1.00  0.00           C  
ATOM   2776  CD  PRO B 132      17.177  -0.087 -28.026  1.00  0.00           C  
ATOM   2777  N   VAL B 133      13.919  -1.620 -28.723  1.00  0.00           N  
ATOM   2778  CA  VAL B 133      12.690  -2.434 -28.607  1.00  0.00           C  
ATOM   2779  C   VAL B 133      11.430  -1.586 -28.400  1.00  0.00           C  
ATOM   2780  O   VAL B 133      10.317  -2.114 -28.470  1.00  0.00           O  
ATOM   2781  CB  VAL B 133      12.814  -3.518 -27.525  1.00  0.00           C  
ATOM   2782  CG1 VAL B 133      13.961  -4.483 -27.847  1.00  0.00           C  
ATOM   2783  CG2 VAL B 133      13.030  -2.952 -26.122  1.00  0.00           C  
ATOM   2784  N   ASN B 134      11.588  -0.284 -28.184  1.00  0.00           N  
ATOM   2785  CA  ASN B 134      10.508   0.674 -27.977  1.00  0.00           C  
ATOM   2786  C   ASN B 134      10.221   1.483 -29.265  1.00  0.00           C  
ATOM   2787  O   ASN B 134      11.073   1.578 -30.144  1.00  0.00           O  
ATOM   2788  CB  ASN B 134      10.898   1.569 -26.791  1.00  0.00           C  
ATOM   2789  CG  ASN B 134       9.801   2.543 -26.440  1.00  0.00           C  
ATOM   2790  OD1 ASN B 134       9.808   3.682 -26.855  1.00  0.00           O  
ATOM   2791  ND2 ASN B 134       8.794   2.110 -25.719  1.00  0.00           N  
ATOM   2792  N   PHE B 135       9.041   2.110 -29.349  1.00  0.00           N  
ATOM   2793  CA  PHE B 135       8.695   2.983 -30.483  1.00  0.00           C  
ATOM   2794  C   PHE B 135       9.750   4.076 -30.720  1.00  0.00           C  
ATOM   2795  O   PHE B 135      10.061   4.360 -31.868  1.00  0.00           O  
ATOM   2796  CB  PHE B 135       7.307   3.607 -30.266  1.00  0.00           C  
ATOM   2797  CG  PHE B 135       7.271   4.757 -29.286  1.00  0.00           C  
ATOM   2798  CD1 PHE B 135       6.945   4.549 -27.936  1.00  0.00           C  
ATOM   2799  CD2 PHE B 135       7.639   6.053 -29.704  1.00  0.00           C  
ATOM   2800  CE1 PHE B 135       7.013   5.600 -27.015  1.00  0.00           C  
ATOM   2801  CE2 PHE B 135       7.717   7.112 -28.780  1.00  0.00           C  
ATOM   2802  CZ  PHE B 135       7.411   6.883 -27.438  1.00  0.00           C  
ATOM   2803  N   SER B 136      10.324   4.636 -29.654  1.00  0.00           N  
ATOM   2804  CA  SER B 136      11.312   5.713 -29.747  1.00  0.00           C  
ATOM   2805  C   SER B 136      12.553   5.298 -30.541  1.00  0.00           C  
ATOM   2806  O   SER B 136      12.954   6.002 -31.460  1.00  0.00           O  
ATOM   2807  CB  SER B 136      11.703   6.198 -28.344  1.00  0.00           C  
ATOM   2808  OG  SER B 136      12.231   5.155 -27.549  1.00  0.00           O  
ATOM   2809  N   GLY B 137      13.111   4.115 -30.271  1.00  0.00           N  
ATOM   2810  CA  GLY B 137      14.262   3.587 -31.006  1.00  0.00           C  
ATOM   2811  C   GLY B 137      13.928   2.988 -32.373  1.00  0.00           C  
ATOM   2812  O   GLY B 137      14.830   2.734 -33.159  1.00  0.00           O  
ATOM   2813  N   LYS B 138      12.647   2.740 -32.679  1.00  0.00           N  
ATOM   2814  CA  LYS B 138      12.198   2.207 -33.981  1.00  0.00           C  
ATOM   2815  C   LYS B 138      11.856   3.305 -34.992  1.00  0.00           C  
ATOM   2816  O   LYS B 138      12.046   3.094 -36.182  1.00  0.00           O  
ATOM   2817  CB  LYS B 138      10.974   1.302 -33.789  1.00  0.00           C  
ATOM   2818  CG  LYS B 138      11.327  -0.019 -33.086  1.00  0.00           C  
ATOM   2819  CD  LYS B 138      10.067  -0.867 -32.904  1.00  0.00           C  
ATOM   2820  CE  LYS B 138      10.449  -2.173 -32.235  1.00  0.00           C  
ATOM   2821  NZ  LYS B 138       9.269  -3.035 -31.968  1.00  0.00           N  
ATOM   2822  N   LEU B 139      11.310   4.420 -34.521  1.00  0.00           N  
ATOM   2823  CA  LEU B 139      10.824   5.507 -35.377  1.00  0.00           C  
ATOM   2824  C   LEU B 139      11.859   6.615 -35.574  1.00  0.00           C  
ATOM   2825  O   LEU B 139      11.783   7.325 -36.573  1.00  0.00           O  
ATOM   2826  CB  LEU B 139       9.518   6.079 -34.790  1.00  0.00           C  
ATOM   2827  CG  LEU B 139       8.341   5.097 -34.727  1.00  0.00           C  
ATOM   2828  CD1 LEU B 139       7.130   5.784 -34.088  1.00  0.00           C  
ATOM   2829  CD2 LEU B 139       7.912   4.599 -36.111  1.00  0.00           C  
ATOM   2830  N   TYR B 140      12.810   6.765 -34.656  1.00  0.00           N  
ATOM   2831  CA  TYR B 140      13.765   7.867 -34.644  1.00  0.00           C  
ATOM   2832  C   TYR B 140      15.212   7.356 -34.626  1.00  0.00           C  
ATOM   2833  O   TYR B 140      15.487   6.240 -34.181  1.00  0.00           O  
ATOM   2834  CB  TYR B 140      13.474   8.797 -33.461  1.00  0.00           C  
ATOM   2835  CG  TYR B 140      12.040   9.266 -33.401  1.00  0.00           C  
ATOM   2836  CD1 TYR B 140      11.586  10.300 -34.239  1.00  0.00           C  
ATOM   2837  CD2 TYR B 140      11.119   8.635 -32.546  1.00  0.00           C  
ATOM   2838  CE1 TYR B 140      10.242  10.703 -34.230  1.00  0.00           C  
ATOM   2839  CE2 TYR B 140       9.768   9.019 -32.523  1.00  0.00           C  
ATOM   2840  CZ  TYR B 140       9.330  10.058 -33.372  1.00  0.00           C  
ATOM   2841  OH  TYR B 140       8.015  10.424 -33.368  1.00  0.00           O  
ATOM   2842  N   ASN B 141      16.137   8.178 -35.098  1.00  0.00           N  
ATOM   2843  CA  ASN B 141      17.565   7.900 -35.029  1.00  0.00           C  
ATOM   2844  C   ASN B 141      18.099   8.307 -33.648  1.00  0.00           C  
ATOM   2845  O   ASN B 141      18.211   9.494 -33.344  1.00  0.00           O  
ATOM   2846  CB  ASN B 141      18.278   8.631 -36.171  1.00  0.00           C  
ATOM   2847  CG  ASN B 141      19.777   8.369 -36.139  1.00  0.00           C  
ATOM   2848  OD1 ASN B 141      20.221   7.257 -35.930  1.00  0.00           O  
ATOM   2849  ND2 ASN B 141      20.590   9.382 -36.317  1.00  0.00           N  
ATOM   2850  N   ILE B 142      18.428   7.333 -32.806  1.00  0.00           N  
ATOM   2851  CA  ILE B 142      18.842   7.588 -31.432  1.00  0.00           C  
ATOM   2852  C   ILE B 142      20.364   7.566 -31.315  1.00  0.00           C  
ATOM   2853  O   ILE B 142      21.005   6.565 -31.626  1.00  0.00           O  
ATOM   2854  CB  ILE B 142      18.189   6.585 -30.457  1.00  0.00           C  
ATOM   2855  CG1 ILE B 142      16.647   6.564 -30.570  1.00  0.00           C  
ATOM   2856  CG2 ILE B 142      18.614   6.883 -29.015  1.00  0.00           C  
ATOM   2857  CD1 ILE B 142      15.932   7.883 -30.299  1.00  0.00           C  
ATOM   2858  N   VAL B 143      20.921   8.648 -30.774  1.00  0.00           N  
ATOM   2859  CA  VAL B 143      22.299   8.720 -30.312  1.00  0.00           C  
ATOM   2860  C   VAL B 143      22.274   8.658 -28.785  1.00  0.00           C  
ATOM   2861  O   VAL B 143      21.703   9.535 -28.146  1.00  0.00           O  
ATOM   2862  CB  VAL B 143      23.005   9.986 -30.824  1.00  0.00           C  
ATOM   2863  CG1 VAL B 143      24.460  10.015 -30.369  1.00  0.00           C  
ATOM   2864  CG2 VAL B 143      22.981  10.035 -32.356  1.00  0.00           C  
ATOM   2865  N   PRO B 144      22.852   7.609 -28.172  1.00  0.00           N  
ATOM   2866  CA  PRO B 144      22.872   7.507 -26.719  1.00  0.00           C  
ATOM   2867  C   PRO B 144      23.977   8.380 -26.118  1.00  0.00           C  
ATOM   2868  O   PRO B 144      25.091   8.435 -26.635  1.00  0.00           O  
ATOM   2869  CB  PRO B 144      23.074   6.019 -26.426  1.00  0.00           C  
ATOM   2870  CG  PRO B 144      23.910   5.545 -27.618  1.00  0.00           C  
ATOM   2871  CD  PRO B 144      23.427   6.423 -28.779  1.00  0.00           C  
ATOM   2872  N   TYR B 145      23.702   9.000 -24.980  1.00  0.00           N  
ATOM   2873  CA  TYR B 145      24.708   9.546 -24.068  1.00  0.00           C  
ATOM   2874  C   TYR B 145      24.664   8.796 -22.739  1.00  0.00           C  
ATOM   2875  O   TYR B 145      23.670   8.131 -22.415  1.00  0.00           O  
ATOM   2876  CB  TYR B 145      24.533  11.057 -23.896  1.00  0.00           C  
ATOM   2877  CG  TYR B 145      23.310  11.476 -23.101  1.00  0.00           C  
ATOM   2878  CD1 TYR B 145      22.090  11.744 -23.766  1.00  0.00           C  
ATOM   2879  CD2 TYR B 145      23.377  11.627 -21.706  1.00  0.00           C  
ATOM   2880  CE1 TYR B 145      20.957  12.162 -23.048  1.00  0.00           C  
ATOM   2881  CE2 TYR B 145      22.252  12.044 -20.977  1.00  0.00           C  
ATOM   2882  CZ  TYR B 145      21.050  12.314 -21.646  1.00  0.00           C  
ATOM   2883  OH  TYR B 145      19.952  12.740 -20.936  1.00  0.00           O  
ATOM   2884  N   GLY B 146      25.745   8.881 -21.961  1.00  0.00           N  
ATOM   2885  CA  GLY B 146      25.901   8.104 -20.747  1.00  0.00           C  
ATOM   2886  C   GLY B 146      26.298   8.923 -19.527  1.00  0.00           C  
ATOM   2887  O   GLY B 146      26.262  10.155 -19.514  1.00  0.00           O  
ATOM   2888  N   ILE B 147      26.669   8.187 -18.499  1.00  0.00           N  
ATOM   2889  CA  ILE B 147      27.260   8.689 -17.266  1.00  0.00           C  
ATOM   2890  C   ILE B 147      28.759   8.391 -17.265  1.00  0.00           C  
ATOM   2891  O   ILE B 147      29.222   7.452 -17.927  1.00  0.00           O  
ATOM   2892  CB  ILE B 147      26.540   8.128 -16.019  1.00  0.00           C  
ATOM   2893  CG1 ILE B 147      26.489   6.586 -16.027  1.00  0.00           C  
ATOM   2894  CG2 ILE B 147      25.132   8.739 -15.933  1.00  0.00           C  
ATOM   2895  CD1 ILE B 147      25.836   5.987 -14.776  1.00  0.00           C  
ATOM   2896  N   ASP B 148      29.503   9.189 -16.522  1.00  0.00           N  
ATOM   2897  CA  ASP B 148      30.927   8.991 -16.315  1.00  0.00           C  
ATOM   2898  C   ASP B 148      31.211   7.838 -15.326  1.00  0.00           C  
ATOM   2899  O   ASP B 148      30.308   7.192 -14.769  1.00  0.00           O  
ATOM   2900  CB  ASP B 148      31.578  10.332 -15.907  1.00  0.00           C  
ATOM   2901  CG  ASP B 148      31.154  10.865 -14.543  1.00  0.00           C  
ATOM   2902  OD1 ASP B 148      30.702  10.076 -13.688  1.00  0.00           O  
ATOM   2903  OD2 ASP B 148      31.337  12.076 -14.292  1.00  0.00           O  
ATOM   2904  N   ALA B 149      32.491   7.573 -15.074  1.00  0.00           N  
ATOM   2905  CA  ALA B 149      32.923   6.545 -14.130  1.00  0.00           C  
ATOM   2906  C   ALA B 149      32.514   6.838 -12.669  1.00  0.00           C  
ATOM   2907  O   ALA B 149      32.529   5.929 -11.842  1.00  0.00           O  
ATOM   2908  CB  ALA B 149      34.438   6.392 -14.260  1.00  0.00           C  
ATOM   2909  N   THR B 150      32.158   8.077 -12.344  1.00  0.00           N  
ATOM   2910  CA  THR B 150      31.652   8.461 -11.016  1.00  0.00           C  
ATOM   2911  C   THR B 150      30.144   8.240 -10.883  1.00  0.00           C  
ATOM   2912  O   THR B 150      29.612   8.334  -9.783  1.00  0.00           O  
ATOM   2913  CB  THR B 150      32.031   9.901 -10.638  1.00  0.00           C  
ATOM   2914  OG1 THR B 150      31.221  10.862 -11.266  1.00  0.00           O  
ATOM   2915  CG2 THR B 150      33.491  10.243 -10.935  1.00  0.00           C  
ATOM   2916  N   GLY B 151      29.455   7.917 -11.984  1.00  0.00           N  
ATOM   2917  CA  GLY B 151      28.013   7.692 -12.013  1.00  0.00           C  
ATOM   2918  C   GLY B 151      27.180   8.960 -12.212  1.00  0.00           C  
ATOM   2919  O   GLY B 151      25.970   8.925 -12.000  1.00  0.00           O  
ATOM   2920  N   HIS B 152      27.820  10.075 -12.641  1.00  0.00           N  
ATOM   2921  CA  HIS B 152      27.142  11.323 -12.968  1.00  0.00           C  
ATOM   2922  C   HIS B 152      27.123  11.562 -14.484  1.00  0.00           C  
ATOM   2923  O   HIS B 152      27.934  11.006 -15.222  1.00  0.00           O  
ATOM   2924  CB  HIS B 152      27.801  12.493 -12.221  1.00  0.00           C  
ATOM   2925  CG  HIS B 152      27.740  12.333 -10.729  1.00  0.00           C  
ATOM   2926  ND1 HIS B 152      28.670  11.691  -9.954  1.00  0.00           N  
ATOM   2927  CD2 HIS B 152      26.725  12.735  -9.891  1.00  0.00           C  
ATOM   2928  CE1 HIS B 152      28.238  11.708  -8.675  1.00  0.00           C  
ATOM   2929  NE2 HIS B 152      27.063  12.334  -8.601  1.00  0.00           N  
ATOM   2930  N   ILE B 153      26.191  12.382 -14.963  1.00  0.00           N  
ATOM   2931  CA  ILE B 153      26.124  12.742 -16.382  1.00  0.00           C  
ATOM   2932  C   ILE B 153      27.404  13.486 -16.772  1.00  0.00           C  
ATOM   2933  O   ILE B 153      27.736  14.500 -16.163  1.00  0.00           O  
ATOM   2934  CB  ILE B 153      24.860  13.576 -16.682  1.00  0.00           C  
ATOM   2935  CG1 ILE B 153      23.593  12.717 -16.459  1.00  0.00           C  
ATOM   2936  CG2 ILE B 153      24.880  14.127 -18.128  1.00  0.00           C  
ATOM   2937  CD1 ILE B 153      22.283  13.506 -16.494  1.00  0.00           C  
ATOM   2938  N   ASP B 154      28.069  13.015 -17.831  1.00  0.00           N  
ATOM   2939  CA  ASP B 154      29.182  13.734 -18.436  1.00  0.00           C  
ATOM   2940  C   ASP B 154      28.639  14.812 -19.384  1.00  0.00           C  
ATOM   2941  O   ASP B 154      28.323  14.569 -20.553  1.00  0.00           O  
ATOM   2942  CB  ASP B 154      30.146  12.752 -19.125  1.00  0.00           C  
ATOM   2943  CG  ASP B 154      31.426  13.437 -19.608  1.00  0.00           C  
ATOM   2944  OD1 ASP B 154      31.430  14.685 -19.765  1.00  0.00           O  
ATOM   2945  OD2 ASP B 154      32.424  12.712 -19.837  1.00  0.00           O  
ATOM   2946  N   TYR B 155      28.508  16.041 -18.864  1.00  0.00           N  
ATOM   2947  CA  TYR B 155      28.021  17.180 -19.655  1.00  0.00           C  
ATOM   2948  C   TYR B 155      28.995  17.602 -20.767  1.00  0.00           C  
ATOM   2949  O   TYR B 155      28.565  18.197 -21.750  1.00  0.00           O  
ATOM   2950  CB  TYR B 155      27.733  18.374 -18.742  1.00  0.00           C  
ATOM   2951  CG  TYR B 155      26.647  18.115 -17.720  1.00  0.00           C  
ATOM   2952  CD1 TYR B 155      25.283  18.172 -18.087  1.00  0.00           C  
ATOM   2953  CD2 TYR B 155      26.985  17.793 -16.390  1.00  0.00           C  
ATOM   2954  CE1 TYR B 155      24.276  17.911 -17.148  1.00  0.00           C  
ATOM   2955  CE2 TYR B 155      25.991  17.528 -15.443  1.00  0.00           C  
ATOM   2956  CZ  TYR B 155      24.629  17.585 -15.823  1.00  0.00           C  
ATOM   2957  OH  TYR B 155      23.661  17.307 -14.894  1.00  0.00           O  
ATOM   2958  N   ALA B 156      30.290  17.293 -20.633  1.00  0.00           N  
ATOM   2959  CA  ALA B 156      31.276  17.580 -21.665  1.00  0.00           C  
ATOM   2960  C   ALA B 156      31.122  16.618 -22.853  1.00  0.00           C  
ATOM   2961  O   ALA B 156      31.116  17.061 -24.011  1.00  0.00           O  
ATOM   2962  CB  ALA B 156      32.678  17.530 -21.051  1.00  0.00           C  
ATOM   2963  N   ASP B 157      30.926  15.324 -22.595  1.00  0.00           N  
ATOM   2964  CA  ASP B 157      30.586  14.351 -23.633  1.00  0.00           C  
ATOM   2965  C   ASP B 157      29.207  14.670 -24.250  1.00  0.00           C  
ATOM   2966  O   ASP B 157      29.087  14.703 -25.478  1.00  0.00           O  
ATOM   2967  CB  ASP B 157      30.619  12.915 -23.092  1.00  0.00           C  
ATOM   2968  CG  ASP B 157      30.394  11.910 -24.232  1.00  0.00           C  
ATOM   2969  OD1 ASP B 157      31.241  11.866 -25.155  1.00  0.00           O  
ATOM   2970  OD2 ASP B 157      29.358  11.214 -24.219  1.00  0.00           O  
ATOM   2971  N   LEU B 158      28.208  15.030 -23.437  1.00  0.00           N  
ATOM   2972  CA  LEU B 158      26.890  15.435 -23.921  1.00  0.00           C  
ATOM   2973  C   LEU B 158      26.978  16.610 -24.912  1.00  0.00           C  
ATOM   2974  O   LEU B 158      26.361  16.573 -25.971  1.00  0.00           O  
ATOM   2975  CB  LEU B 158      26.001  15.800 -22.710  1.00  0.00           C  
ATOM   2976  CG  LEU B 158      24.534  16.085 -23.093  1.00  0.00           C  
ATOM   2977  CD1 LEU B 158      23.786  14.805 -23.412  1.00  0.00           C  
ATOM   2978  CD2 LEU B 158      23.797  16.768 -21.945  1.00  0.00           C  
ATOM   2979  N   GLU B 159      27.759  17.636 -24.590  1.00  0.00           N  
ATOM   2980  CA  GLU B 159      27.976  18.788 -25.477  1.00  0.00           C  
ATOM   2981  C   GLU B 159      28.704  18.389 -26.766  1.00  0.00           C  
ATOM   2982  O   GLU B 159      28.365  18.858 -27.852  1.00  0.00           O  
ATOM   2983  CB  GLU B 159      28.757  19.875 -24.714  1.00  0.00           C  
ATOM   2984  CG  GLU B 159      28.822  21.175 -25.519  1.00  0.00           C  
ATOM   2985  CD  GLU B 159      29.598  22.308 -24.839  1.00  0.00           C  
ATOM   2986  OE1 GLU B 159      29.796  23.342 -25.536  1.00  0.00           O  
ATOM   2987  OE2 GLU B 159      30.029  22.183 -23.676  1.00  0.00           O  
ATOM   2988  N   LYS B 160      29.694  17.487 -26.655  1.00  0.00           N  
ATOM   2989  CA  LYS B 160      30.433  16.969 -27.809  1.00  0.00           C  
ATOM   2990  C   LYS B 160      29.514  16.191 -28.754  1.00  0.00           C  
ATOM   2991  O   LYS B 160      29.467  16.498 -29.941  1.00  0.00           O  
ATOM   2992  CB  LYS B 160      31.597  16.110 -27.296  1.00  0.00           C  
ATOM   2993  CG  LYS B 160      32.491  15.629 -28.441  1.00  0.00           C  
ATOM   2994  CD  LYS B 160      33.524  14.637 -27.917  1.00  0.00           C  
ATOM   2995  CE  LYS B 160      34.261  14.009 -29.087  1.00  0.00           C  
ATOM   2996  NZ  LYS B 160      34.993  12.785 -28.670  1.00  0.00           N  
ATOM   2997  N   GLN B 161      28.719  15.245 -28.218  1.00  0.00           N  
ATOM   2998  CA  GLN B 161      27.739  14.452 -28.963  1.00  0.00           C  
ATOM   2999  C   GLN B 161      26.693  15.354 -29.637  1.00  0.00           C  
ATOM   3000  O   GLN B 161      26.359  15.177 -30.802  1.00  0.00           O  
ATOM   3001  CB  GLN B 161      27.044  13.487 -27.993  1.00  0.00           C  
ATOM   3002  CG  GLN B 161      27.953  12.378 -27.422  1.00  0.00           C  
ATOM   3003  CD  GLN B 161      28.075  11.141 -28.301  1.00  0.00           C  
ATOM   3004  OE1 GLN B 161      27.562  11.045 -29.399  1.00  0.00           O  
ATOM   3005  NE2 GLN B 161      28.760  10.134 -27.802  1.00  0.00           N  
ATOM   3006  N   ALA B 162      26.203  16.389 -28.933  1.00  0.00           N  
ATOM   3007  CA  ALA B 162      25.253  17.342 -29.478  1.00  0.00           C  
ATOM   3008  C   ALA B 162      25.838  18.114 -30.678  1.00  0.00           C  
ATOM   3009  O   ALA B 162      25.187  18.239 -31.718  1.00  0.00           O  
ATOM   3010  CB  ALA B 162      24.808  18.289 -28.358  1.00  0.00           C  
ATOM   3011  N   LYS B 163      27.076  18.590 -30.582  1.00  0.00           N  
ATOM   3012  CA  LYS B 163      27.745  19.297 -31.681  1.00  0.00           C  
ATOM   3013  C   LYS B 163      28.048  18.391 -32.879  1.00  0.00           C  
ATOM   3014  O   LYS B 163      27.967  18.849 -34.017  1.00  0.00           O  
ATOM   3015  CB  LYS B 163      29.037  19.955 -31.170  1.00  0.00           C  
ATOM   3016  CG  LYS B 163      28.731  21.231 -30.373  1.00  0.00           C  
ATOM   3017  CD  LYS B 163      30.008  21.819 -29.755  1.00  0.00           C  
ATOM   3018  CE  LYS B 163      29.633  23.104 -29.030  1.00  0.00           C  
ATOM   3019  NZ  LYS B 163      30.681  23.562 -28.086  1.00  0.00           N  
ATOM   3020  N   GLU B 164      28.392  17.128 -32.639  1.00  0.00           N  
ATOM   3021  CA  GLU B 164      28.764  16.167 -33.669  1.00  0.00           C  
ATOM   3022  C   GLU B 164      27.545  15.668 -34.455  1.00  0.00           C  
ATOM   3023  O   GLU B 164      27.540  15.702 -35.685  1.00  0.00           O  
ATOM   3024  CB  GLU B 164      29.542  15.017 -32.993  1.00  0.00           C  
ATOM   3025  CG  GLU B 164      30.126  14.012 -33.993  1.00  0.00           C  
ATOM   3026  CD  GLU B 164      31.111  13.017 -33.351  1.00  0.00           C  
ATOM   3027  OE1 GLU B 164      31.658  12.191 -34.119  1.00  0.00           O  
ATOM   3028  OE2 GLU B 164      31.384  13.100 -32.131  1.00  0.00           O  
ATOM   3029  N   HIS B 165      26.492  15.269 -33.762  1.00  0.00           N  
ATOM   3030  CA  HIS B 165      25.311  14.648 -34.367  1.00  0.00           C  
ATOM   3031  C   HIS B 165      24.177  15.625 -34.695  1.00  0.00           C  
ATOM   3032  O   HIS B 165      23.269  15.255 -35.436  1.00  0.00           O  
ATOM   3033  CB  HIS B 165      24.827  13.514 -33.466  1.00  0.00           C  
ATOM   3034  CG  HIS B 165      25.827  12.396 -33.353  1.00  0.00           C  
ATOM   3035  ND1 HIS B 165      26.136  11.488 -34.345  1.00  0.00           N  
ATOM   3036  CD2 HIS B 165      26.615  12.108 -32.276  1.00  0.00           C  
ATOM   3037  CE1 HIS B 165      27.088  10.671 -33.867  1.00  0.00           C  
ATOM   3038  NE2 HIS B 165      27.405  11.012 -32.612  1.00  0.00           N  
ATOM   3039  N   LYS B 166      24.195  16.831 -34.157  1.00  0.00           N  
ATOM   3040  CA  LYS B 166      23.145  17.852 -34.290  1.00  0.00           C  
ATOM   3041  C   LYS B 166      21.722  17.289 -34.121  1.00  0.00           C  
ATOM   3042  O   LYS B 166      20.909  17.403 -35.042  1.00  0.00           O  
ATOM   3043  CB  LYS B 166      23.305  18.642 -35.591  1.00  0.00           C  
ATOM   3044  CG  LYS B 166      24.586  19.483 -35.602  1.00  0.00           C  
ATOM   3045  CD  LYS B 166      24.494  20.525 -36.719  1.00  0.00           C  
ATOM   3046  CE  LYS B 166      25.690  21.449 -36.644  1.00  0.00           C  
ATOM   3047  NZ  LYS B 166      25.515  22.612 -37.554  1.00  0.00           N  
ATOM   3048  N   PRO B 167      21.405  16.677 -32.982  1.00  0.00           N  
ATOM   3049  CA  PRO B 167      20.073  16.153 -32.728  1.00  0.00           C  
ATOM   3050  C   PRO B 167      19.034  17.271 -32.785  1.00  0.00           C  
ATOM   3051  O   PRO B 167      19.288  18.406 -32.373  1.00  0.00           O  
ATOM   3052  CB  PRO B 167      20.131  15.511 -31.344  1.00  0.00           C  
ATOM   3053  CG  PRO B 167      21.215  16.320 -30.639  1.00  0.00           C  
ATOM   3054  CD  PRO B 167      22.207  16.585 -31.772  1.00  0.00           C  
ATOM   3055  N   LYS B 168      17.836  16.939 -33.249  1.00  0.00           N  
ATOM   3056  CA  LYS B 168      16.697  17.859 -33.232  1.00  0.00           C  
ATOM   3057  C   LYS B 168      16.091  18.008 -31.837  1.00  0.00           C  
ATOM   3058  O   LYS B 168      15.449  19.006 -31.531  1.00  0.00           O  
ATOM   3059  CB  LYS B 168      15.682  17.356 -34.267  1.00  0.00           C  
ATOM   3060  CG  LYS B 168      14.819  18.470 -34.873  1.00  0.00           C  
ATOM   3061  CD  LYS B 168      14.045  17.852 -36.048  1.00  0.00           C  
ATOM   3062  CE  LYS B 168      13.112  18.768 -36.798  1.00  0.00           C  
ATOM   3063  NZ  LYS B 168      12.427  17.974 -37.854  1.00  0.00           N  
ATOM   3064  N   MET B 169      16.337  17.010 -30.977  1.00  0.00           N  
ATOM   3065  CA  MET B 169      15.889  16.989 -29.590  1.00  0.00           C  
ATOM   3066  C   MET B 169      16.904  16.298 -28.673  1.00  0.00           C  
ATOM   3067  O   MET B 169      17.455  15.252 -29.020  1.00  0.00           O  
ATOM   3068  CB  MET B 169      14.512  16.310 -29.524  1.00  0.00           C  
ATOM   3069  CG  MET B 169      13.826  16.449 -28.164  1.00  0.00           C  
ATOM   3070  SD  MET B 169      12.093  15.921 -28.158  1.00  0.00           S  
ATOM   3071  CE  MET B 169      12.273  14.142 -28.398  1.00  0.00           C  
ATOM   3072  N   ILE B 170      17.112  16.862 -27.485  1.00  0.00           N  
ATOM   3073  CA  ILE B 170      17.876  16.273 -26.388  1.00  0.00           C  
ATOM   3074  C   ILE B 170      16.896  15.890 -25.276  1.00  0.00           C  
ATOM   3075  O   ILE B 170      16.054  16.700 -24.888  1.00  0.00           O  
ATOM   3076  CB  ILE B 170      18.980  17.224 -25.882  1.00  0.00           C  
ATOM   3077  CG1 ILE B 170      19.934  17.620 -27.032  1.00  0.00           C  
ATOM   3078  CG2 ILE B 170      19.753  16.571 -24.725  1.00  0.00           C  
ATOM   3079  CD1 ILE B 170      21.035  18.608 -26.639  1.00  0.00           C  
ATOM   3080  N   ILE B 171      17.009  14.676 -24.761  1.00  0.00           N  
ATOM   3081  CA  ILE B 171      16.154  14.164 -23.689  1.00  0.00           C  
ATOM   3082  C   ILE B 171      16.920  14.160 -22.373  1.00  0.00           C  
ATOM   3083  O   ILE B 171      17.893  13.430 -22.212  1.00  0.00           O  
ATOM   3084  CB  ILE B 171      15.580  12.777 -24.027  1.00  0.00           C  
ATOM   3085  CG1 ILE B 171      14.862  12.817 -25.397  1.00  0.00           C  
ATOM   3086  CG2 ILE B 171      14.613  12.323 -22.910  1.00  0.00           C  
ATOM   3087  CD1 ILE B 171      14.296  11.468 -25.818  1.00  0.00           C  
ATOM   3088  N   GLY B 172      16.429  14.929 -21.407  1.00  0.00           N  
ATOM   3089  CA  GLY B 172      16.796  14.832 -20.004  1.00  0.00           C  
ATOM   3090  C   GLY B 172      15.782  13.981 -19.241  1.00  0.00           C  
ATOM   3091  O   GLY B 172      14.583  14.099 -19.440  1.00  0.00           O  
ATOM   3092  N   GLY B 173      16.260  13.123 -18.346  1.00  0.00           N  
ATOM   3093  CA  GLY B 173      15.395  12.271 -17.540  1.00  0.00           C  
ATOM   3094  C   GLY B 173      15.935  10.855 -17.415  1.00  0.00           C  
ATOM   3095  O   GLY B 173      16.800  10.431 -18.169  1.00  0.00           O  
ATOM   3096  N   PHE B 174      15.434  10.120 -16.425  1.00  0.00           N  
ATOM   3097  CA  PHE B 174      16.013   8.837 -16.048  1.00  0.00           C  
ATOM   3098  C   PHE B 174      15.027   7.946 -15.290  1.00  0.00           C  
ATOM   3099  O   PHE B 174      14.044   8.410 -14.704  1.00  0.00           O  
ATOM   3100  CB  PHE B 174      17.270   9.093 -15.201  1.00  0.00           C  
ATOM   3101  CG  PHE B 174      17.052   9.982 -13.994  1.00  0.00           C  
ATOM   3102  CD1 PHE B 174      17.294  11.365 -14.072  1.00  0.00           C  
ATOM   3103  CD2 PHE B 174      16.589   9.434 -12.790  1.00  0.00           C  
ATOM   3104  CE1 PHE B 174      17.086  12.190 -12.959  1.00  0.00           C  
ATOM   3105  CE2 PHE B 174      16.368  10.256 -11.668  1.00  0.00           C  
ATOM   3106  CZ  PHE B 174      16.621  11.630 -11.750  1.00  0.00           C  
ATOM   3107  N   SER B 175      15.330   6.636 -15.252  1.00  0.00           N  
ATOM   3108  CA  SER B 175      14.647   5.646 -14.412  1.00  0.00           C  
ATOM   3109  C   SER B 175      15.497   5.163 -13.238  1.00  0.00           C  
ATOM   3110  O   SER B 175      14.949   4.659 -12.264  1.00  0.00           O  
ATOM   3111  CB  SER B 175      14.247   4.429 -15.240  1.00  0.00           C  
ATOM   3112  OG  SER B 175      13.294   4.786 -16.204  1.00  0.00           O  
ATOM   3113  N   ALA B 176      16.829   5.267 -13.348  1.00  0.00           N  
ATOM   3114  CA  ALA B 176      17.778   4.693 -12.409  1.00  0.00           C  
ATOM   3115  C   ALA B 176      19.040   5.559 -12.286  1.00  0.00           C  
ATOM   3116  O   ALA B 176      20.150   5.096 -12.498  1.00  0.00           O  
ATOM   3117  CB  ALA B 176      18.057   3.247 -12.842  1.00  0.00           C  
ATOM   3118  N   TYR B 177      18.853   6.839 -11.955  1.00  0.00           N  
ATOM   3119  CA  TYR B 177      19.925   7.793 -11.690  1.00  0.00           C  
ATOM   3120  C   TYR B 177      19.699   8.433 -10.319  1.00  0.00           C  
ATOM   3121  O   TYR B 177      18.585   8.878 -10.024  1.00  0.00           O  
ATOM   3122  CB  TYR B 177      19.966   8.829 -12.814  1.00  0.00           C  
ATOM   3123  CG  TYR B 177      21.056   9.861 -12.669  1.00  0.00           C  
ATOM   3124  CD1 TYR B 177      20.731  11.201 -12.393  1.00  0.00           C  
ATOM   3125  CD2 TYR B 177      22.397   9.488 -12.830  1.00  0.00           C  
ATOM   3126  CE1 TYR B 177      21.746  12.169 -12.294  1.00  0.00           C  
ATOM   3127  CE2 TYR B 177      23.421  10.443 -12.729  1.00  0.00           C  
ATOM   3128  CZ  TYR B 177      23.093  11.786 -12.466  1.00  0.00           C  
ATOM   3129  OH  TYR B 177      24.086  12.726 -12.382  1.00  0.00           O  
ATOM   3130  N   SER B 178      20.729   8.447  -9.475  1.00  0.00           N  
ATOM   3131  CA  SER B 178      20.636   8.912  -8.092  1.00  0.00           C  
ATOM   3132  C   SER B 178      21.130  10.340  -7.873  1.00  0.00           C  
ATOM   3133  O   SER B 178      20.926  10.910  -6.805  1.00  0.00           O  
ATOM   3134  CB  SER B 178      21.381   7.935  -7.163  1.00  0.00           C  
ATOM   3135  OG  SER B 178      22.693   7.711  -7.622  1.00  0.00           O  
ATOM   3136  N   GLY B 179      21.738  10.931  -8.886  1.00  0.00           N  
ATOM   3137  CA  GLY B 179      22.259  12.286  -8.827  1.00  0.00           C  
ATOM   3138  C   GLY B 179      21.222  13.377  -9.135  1.00  0.00           C  
ATOM   3139  O   GLY B 179      20.033  13.122  -9.356  1.00  0.00           O  
ATOM   3140  N   VAL B 180      21.728  14.621  -9.175  1.00  0.00           N  
ATOM   3141  CA  VAL B 180      20.979  15.805  -9.614  1.00  0.00           C  
ATOM   3142  C   VAL B 180      21.352  16.112 -11.062  1.00  0.00           C  
ATOM   3143  O   VAL B 180      22.527  16.128 -11.415  1.00  0.00           O  
ATOM   3144  CB  VAL B 180      21.250  17.002  -8.684  1.00  0.00           C  
ATOM   3145  CG1 VAL B 180      20.533  18.266  -9.153  1.00  0.00           C  
ATOM   3146  CG2 VAL B 180      20.759  16.703  -7.261  1.00  0.00           C  
ATOM   3147  N   VAL B 181      20.347  16.354 -11.905  1.00  0.00           N  
ATOM   3148  CA  VAL B 181      20.565  16.784 -13.292  1.00  0.00           C  
ATOM   3149  C   VAL B 181      20.571  18.309 -13.349  1.00  0.00           C  
ATOM   3150  O   VAL B 181      19.655  18.960 -12.845  1.00  0.00           O  
ATOM   3151  CB  VAL B 181      19.518  16.193 -14.251  1.00  0.00           C  
ATOM   3152  CG1 VAL B 181      19.809  16.587 -15.698  1.00  0.00           C  
ATOM   3153  CG2 VAL B 181      19.498  14.655 -14.179  1.00  0.00           C  
ATOM   3154  N   ASP B 182      21.585  18.881 -14.006  1.00  0.00           N  
ATOM   3155  CA  ASP B 182      21.665  20.311 -14.279  1.00  0.00           C  
ATOM   3156  C   ASP B 182      20.827  20.660 -15.523  1.00  0.00           C  
ATOM   3157  O   ASP B 182      21.293  20.640 -16.669  1.00  0.00           O  
ATOM   3158  CB  ASP B 182      23.128  20.766 -14.387  1.00  0.00           C  
ATOM   3159  CG  ASP B 182      23.283  22.293 -14.457  1.00  0.00           C  
ATOM   3160  OD1 ASP B 182      22.285  22.987 -14.776  1.00  0.00           O  
ATOM   3161  OD2 ASP B 182      24.408  22.774 -14.208  1.00  0.00           O  
ATOM   3162  N   TRP B 183      19.560  20.975 -15.299  1.00  0.00           N  
ATOM   3163  CA  TRP B 183      18.614  21.330 -16.365  1.00  0.00           C  
ATOM   3164  C   TRP B 183      19.036  22.592 -17.122  1.00  0.00           C  
ATOM   3165  O   TRP B 183      18.837  22.679 -18.335  1.00  0.00           O  
ATOM   3166  CB  TRP B 183      17.220  21.530 -15.764  1.00  0.00           C  
ATOM   3167  CG  TRP B 183      16.718  20.422 -14.893  1.00  0.00           C  
ATOM   3168  CD1 TRP B 183      16.253  20.566 -13.636  1.00  0.00           C  
ATOM   3169  CD2 TRP B 183      16.611  18.994 -15.202  1.00  0.00           C  
ATOM   3170  NE1 TRP B 183      15.858  19.341 -13.138  1.00  0.00           N  
ATOM   3171  CE2 TRP B 183      16.056  18.342 -14.064  1.00  0.00           C  
ATOM   3172  CE3 TRP B 183      16.916  18.205 -16.329  1.00  0.00           C  
ATOM   3173  CZ2 TRP B 183      15.797  16.958 -14.056  1.00  0.00           C  
ATOM   3174  CZ3 TRP B 183      16.663  16.820 -16.308  1.00  0.00           C  
ATOM   3175  CH2 TRP B 183      16.116  16.205 -15.189  1.00  0.00           C  
ATOM   3176  N   ALA B 184      19.619  23.569 -16.430  1.00  0.00           N  
ATOM   3177  CA  ALA B 184      20.097  24.803 -17.043  1.00  0.00           C  
ATOM   3178  C   ALA B 184      21.256  24.514 -18.006  1.00  0.00           C  
ATOM   3179  O   ALA B 184      21.251  24.992 -19.146  1.00  0.00           O  
ATOM   3180  CB  ALA B 184      20.499  25.784 -15.931  1.00  0.00           C  
ATOM   3181  N   LYS B 185      22.201  23.639 -17.602  1.00  0.00           N  
ATOM   3182  CA  LYS B 185      23.312  23.211 -18.454  1.00  0.00           C  
ATOM   3183  C   LYS B 185      22.831  22.438 -19.678  1.00  0.00           C  
ATOM   3184  O   LYS B 185      23.302  22.700 -20.783  1.00  0.00           O  
ATOM   3185  CB  LYS B 185      24.310  22.382 -17.619  1.00  0.00           C  
ATOM   3186  CG  LYS B 185      25.636  22.124 -18.360  1.00  0.00           C  
ATOM   3187  CD  LYS B 185      26.383  23.441 -18.604  1.00  0.00           C  
ATOM   3188  CE  LYS B 185      27.602  23.295 -19.496  1.00  0.00           C  
ATOM   3189  NZ  LYS B 185      28.060  24.648 -19.927  1.00  0.00           N  
ATOM   3190  N   MET B 186      21.881  21.538 -19.527  1.00  0.00           N  
ATOM   3191  CA  MET B 186      21.286  20.825 -20.664  1.00  0.00           C  
ATOM   3192  C   MET B 186      20.573  21.782 -21.630  1.00  0.00           C  
ATOM   3193  O   MET B 186      20.631  21.577 -22.846  1.00  0.00           O  
ATOM   3194  CB  MET B 186      20.306  19.747 -20.183  1.00  0.00           C  
ATOM   3195  CG  MET B 186      21.004  18.595 -19.469  1.00  0.00           C  
ATOM   3196  SD  MET B 186      19.944  17.143 -19.205  1.00  0.00           S  
ATOM   3197  CE  MET B 186      20.030  16.402 -20.845  1.00  0.00           C  
ATOM   3198  N   ARG B 187      19.942  22.842 -21.112  1.00  0.00           N  
ATOM   3199  CA  ARG B 187      19.316  23.871 -21.951  1.00  0.00           C  
ATOM   3200  C   ARG B 187      20.344  24.689 -22.724  1.00  0.00           C  
ATOM   3201  O   ARG B 187      20.139  24.908 -23.915  1.00  0.00           O  
ATOM   3202  CB  ARG B 187      18.401  24.753 -21.092  1.00  0.00           C  
ATOM   3203  CG  ARG B 187      17.701  25.856 -21.906  1.00  0.00           C  
ATOM   3204  CD  ARG B 187      16.837  25.294 -23.050  1.00  0.00           C  
ATOM   3205  NE  ARG B 187      16.292  26.376 -23.864  1.00  0.00           N  
ATOM   3206  CZ  ARG B 187      15.165  27.040 -23.696  1.00  0.00           C  
ATOM   3207  NH1 ARG B 187      14.322  26.772 -22.747  1.00  0.00           N  
ATOM   3208  NH2 ARG B 187      14.894  28.006 -24.510  1.00  0.00           N  
ATOM   3209  N   GLU B 188      21.460  25.073 -22.111  1.00  0.00           N  
ATOM   3210  CA  GLU B 188      22.574  25.725 -22.810  1.00  0.00           C  
ATOM   3211  C   GLU B 188      23.074  24.885 -23.995  1.00  0.00           C  
ATOM   3212  O   GLU B 188      23.254  25.412 -25.087  1.00  0.00           O  
ATOM   3213  CB  GLU B 188      23.760  25.943 -21.855  1.00  0.00           C  
ATOM   3214  CG  GLU B 188      23.806  27.326 -21.212  1.00  0.00           C  
ATOM   3215  CD  GLU B 188      25.098  27.558 -20.410  1.00  0.00           C  
ATOM   3216  OE1 GLU B 188      25.358  28.732 -20.066  1.00  0.00           O  
ATOM   3217  OE2 GLU B 188      25.848  26.583 -20.142  1.00  0.00           O  
ATOM   3218  N   ILE B 189      23.256  23.582 -23.784  1.00  0.00           N  
ATOM   3219  CA  ILE B 189      23.712  22.662 -24.834  1.00  0.00           C  
ATOM   3220  C   ILE B 189      22.677  22.583 -25.966  1.00  0.00           C  
ATOM   3221  O   ILE B 189      23.050  22.714 -27.129  1.00  0.00           O  
ATOM   3222  CB  ILE B 189      24.037  21.275 -24.231  1.00  0.00           C  
ATOM   3223  CG1 ILE B 189      25.227  21.375 -23.248  1.00  0.00           C  
ATOM   3224  CG2 ILE B 189      24.371  20.273 -25.352  1.00  0.00           C  
ATOM   3225  CD1 ILE B 189      25.428  20.136 -22.375  1.00  0.00           C  
ATOM   3226  N   ALA B 190      21.393  22.436 -25.639  1.00  0.00           N  
ATOM   3227  CA  ALA B 190      20.315  22.392 -26.626  1.00  0.00           C  
ATOM   3228  C   ALA B 190      20.237  23.684 -27.459  1.00  0.00           C  
ATOM   3229  O   ALA B 190      20.205  23.626 -28.688  1.00  0.00           O  
ATOM   3230  CB  ALA B 190      18.995  22.104 -25.904  1.00  0.00           C  
ATOM   3231  N   ASP B 191      20.298  24.849 -26.811  1.00  0.00           N  
ATOM   3232  CA  ASP B 191      20.231  26.149 -27.475  1.00  0.00           C  
ATOM   3233  C   ASP B 191      21.439  26.384 -28.391  1.00  0.00           C  
ATOM   3234  O   ASP B 191      21.291  26.955 -29.472  1.00  0.00           O  
ATOM   3235  CB  ASP B 191      20.097  27.270 -26.424  1.00  0.00           C  
ATOM   3236  CG  ASP B 191      18.718  27.348 -25.741  1.00  0.00           C  
ATOM   3237  OD1 ASP B 191      17.726  26.766 -26.235  1.00  0.00           O  
ATOM   3238  OD2 ASP B 191      18.589  28.038 -24.706  1.00  0.00           O  
ATOM   3239  N   SER B 192      22.628  25.867 -28.030  1.00  0.00           N  
ATOM   3240  CA  SER B 192      23.850  26.007 -28.841  1.00  0.00           C  
ATOM   3241  C   SER B 192      23.768  25.355 -30.233  1.00  0.00           C  
ATOM   3242  O   SER B 192      24.514  25.735 -31.141  1.00  0.00           O  
ATOM   3243  CB  SER B 192      25.063  25.464 -28.072  1.00  0.00           C  
ATOM   3244  OG  SER B 192      25.174  24.060 -28.142  1.00  0.00           O  
ATOM   3245  N   ILE B 193      22.862  24.388 -30.408  1.00  0.00           N  
ATOM   3246  CA  ILE B 193      22.636  23.667 -31.670  1.00  0.00           C  
ATOM   3247  C   ILE B 193      21.214  23.854 -32.220  1.00  0.00           C  
ATOM   3248  O   ILE B 193      20.869  23.270 -33.249  1.00  0.00           O  
ATOM   3249  CB  ILE B 193      23.000  22.174 -31.521  1.00  0.00           C  
ATOM   3250  CG1 ILE B 193      22.132  21.477 -30.456  1.00  0.00           C  
ATOM   3251  CG2 ILE B 193      24.500  22.015 -31.194  1.00  0.00           C  
ATOM   3252  CD1 ILE B 193      22.143  19.960 -30.579  1.00  0.00           C  
ATOM   3253  N   GLY B 194      20.361  24.632 -31.546  1.00  0.00           N  
ATOM   3254  CA  GLY B 194      18.960  24.846 -31.917  1.00  0.00           C  
ATOM   3255  C   GLY B 194      18.065  23.618 -31.723  1.00  0.00           C  
ATOM   3256  O   GLY B 194      17.107  23.436 -32.468  1.00  0.00           O  
ATOM   3257  N   ALA B 195      18.388  22.754 -30.764  1.00  0.00           N  
ATOM   3258  CA  ALA B 195      17.587  21.584 -30.438  1.00  0.00           C  
ATOM   3259  C   ALA B 195      16.516  21.885 -29.381  1.00  0.00           C  
ATOM   3260  O   ALA B 195      16.639  22.792 -28.559  1.00  0.00           O  
ATOM   3261  CB  ALA B 195      18.511  20.445 -29.986  1.00  0.00           C  
ATOM   3262  N   TYR B 196      15.468  21.060 -29.352  1.00  0.00           N  
ATOM   3263  CA  TYR B 196      14.530  21.044 -28.229  1.00  0.00           C  
ATOM   3264  C   TYR B 196      15.151  20.354 -27.015  1.00  0.00           C  
ATOM   3265  O   TYR B 196      15.709  19.268 -27.139  1.00  0.00           O  
ATOM   3266  CB  TYR B 196      13.228  20.352 -28.636  1.00  0.00           C  
ATOM   3267  CG  TYR B 196      12.430  21.099 -29.677  1.00  0.00           C  
ATOM   3268  CD1 TYR B 196      11.742  22.277 -29.326  1.00  0.00           C  
ATOM   3269  CD2 TYR B 196      12.373  20.633 -31.010  1.00  0.00           C  
ATOM   3270  CE1 TYR B 196      11.001  22.986 -30.294  1.00  0.00           C  
ATOM   3271  CE2 TYR B 196      11.641  21.333 -31.981  1.00  0.00           C  
ATOM   3272  CZ  TYR B 196      10.952  22.510 -31.616  1.00  0.00           C  
ATOM   3273  OH  TYR B 196      10.229  23.196 -32.553  1.00  0.00           O  
ATOM   3274  N   LEU B 197      14.973  20.921 -25.810  1.00  0.00           N  
ATOM   3275  CA  LEU B 197      15.167  20.201 -24.563  1.00  0.00           C  
ATOM   3276  C   LEU B 197      13.828  19.646 -24.087  1.00  0.00           C  
ATOM   3277  O   LEU B 197      12.933  20.398 -23.685  1.00  0.00           O  
ATOM   3278  CB  LEU B 197      15.843  21.099 -23.511  1.00  0.00           C  
ATOM   3279  CG  LEU B 197      16.058  20.380 -22.156  1.00  0.00           C  
ATOM   3280  CD1 LEU B 197      16.995  19.179 -22.271  1.00  0.00           C  
ATOM   3281  CD2 LEU B 197      16.649  21.345 -21.133  1.00  0.00           C  
ATOM   3282  N   PHE B 198      13.708  18.329 -24.120  1.00  0.00           N  
ATOM   3283  CA  PHE B 198      12.589  17.595 -23.552  1.00  0.00           C  
ATOM   3284  C   PHE B 198      13.032  16.906 -22.257  1.00  0.00           C  
ATOM   3285  O   PHE B 198      13.978  16.127 -22.266  1.00  0.00           O  
ATOM   3286  CB  PHE B 198      12.069  16.597 -24.601  1.00  0.00           C  
ATOM   3287  CG  PHE B 198      11.190  15.490 -24.055  1.00  0.00           C  
ATOM   3288  CD1 PHE B 198      11.393  14.155 -24.471  1.00  0.00           C  
ATOM   3289  CD2 PHE B 198      10.202  15.764 -23.094  1.00  0.00           C  
ATOM   3290  CE1 PHE B 198      10.623  13.124 -23.931  1.00  0.00           C  
ATOM   3291  CE2 PHE B 198       9.437  14.731 -22.551  1.00  0.00           C  
ATOM   3292  CZ  PHE B 198       9.642  13.409 -22.963  1.00  0.00           C  
ATOM   3293  N   VAL B 199      12.356  17.171 -21.143  1.00  0.00           N  
ATOM   3294  CA  VAL B 199      12.663  16.529 -19.853  1.00  0.00           C  
ATOM   3295  C   VAL B 199      11.517  15.625 -19.417  1.00  0.00           C  
ATOM   3296  O   VAL B 199      10.381  16.067 -19.282  1.00  0.00           O  
ATOM   3297  CB  VAL B 199      13.025  17.561 -18.768  1.00  0.00           C  
ATOM   3298  CG1 VAL B 199      13.231  16.899 -17.407  1.00  0.00           C  
ATOM   3299  CG2 VAL B 199      14.325  18.293 -19.136  1.00  0.00           C  
ATOM   3300  N   ASP B 200      11.833  14.362 -19.141  1.00  0.00           N  
ATOM   3301  CA  ASP B 200      10.934  13.433 -18.457  1.00  0.00           C  
ATOM   3302  C   ASP B 200      11.296  13.376 -16.968  1.00  0.00           C  
ATOM   3303  O   ASP B 200      12.253  12.713 -16.556  1.00  0.00           O  
ATOM   3304  CB  ASP B 200      10.989  12.055 -19.139  1.00  0.00           C  
ATOM   3305  CG  ASP B 200      10.061  11.000 -18.516  1.00  0.00           C  
ATOM   3306  OD1 ASP B 200       9.496  11.233 -17.424  1.00  0.00           O  
ATOM   3307  OD2 ASP B 200       9.914   9.922 -19.136  1.00  0.00           O  
ATOM   3308  N   MET B 201      10.514  14.055 -16.128  1.00  0.00           N  
ATOM   3309  CA  MET B 201      10.717  14.108 -14.677  1.00  0.00           C  
ATOM   3310  C   MET B 201       9.871  13.087 -13.896  1.00  0.00           C  
ATOM   3311  O   MET B 201       9.677  13.235 -12.686  1.00  0.00           O  
ATOM   3312  CB  MET B 201      10.556  15.544 -14.149  1.00  0.00           C  
ATOM   3313  CG  MET B 201       9.117  16.066 -14.199  1.00  0.00           C  
ATOM   3314  SD  MET B 201       8.880  17.599 -13.254  1.00  0.00           S  
ATOM   3315  CE  MET B 201       7.119  17.861 -13.515  1.00  0.00           C  
ATOM   3316  N   ALA B 202       9.373  12.026 -14.536  1.00  0.00           N  
ATOM   3317  CA  ALA B 202       8.415  11.093 -13.939  1.00  0.00           C  
ATOM   3318  C   ALA B 202       8.852  10.530 -12.575  1.00  0.00           C  
ATOM   3319  O   ALA B 202       8.032  10.386 -11.668  1.00  0.00           O  
ATOM   3320  CB  ALA B 202       8.193   9.958 -14.941  1.00  0.00           C  
ATOM   3321  N   HIS B 203      10.149  10.220 -12.414  1.00  0.00           N  
ATOM   3322  CA  HIS B 203      10.688   9.670 -11.172  1.00  0.00           C  
ATOM   3323  C   HIS B 203      10.793  10.701 -10.044  1.00  0.00           C  
ATOM   3324  O   HIS B 203      10.593  10.346  -8.886  1.00  0.00           O  
ATOM   3325  CB  HIS B 203      12.037   8.997 -11.455  1.00  0.00           C  
ATOM   3326  CG  HIS B 203      11.867   7.516 -11.660  1.00  0.00           C  
ATOM   3327  ND1 HIS B 203      11.887   6.560 -10.665  1.00  0.00           N  
ATOM   3328  CD2 HIS B 203      11.585   6.857 -12.837  1.00  0.00           C  
ATOM   3329  CE1 HIS B 203      11.631   5.363 -11.228  1.00  0.00           C  
ATOM   3330  NE2 HIS B 203      11.438   5.507 -12.541  1.00  0.00           N  
ATOM   3331  N   VAL B 204      11.067  11.969 -10.365  1.00  0.00           N  
ATOM   3332  CA  VAL B 204      11.355  13.022  -9.382  1.00  0.00           C  
ATOM   3333  C   VAL B 204      10.245  14.068  -9.241  1.00  0.00           C  
ATOM   3334  O   VAL B 204      10.380  14.978  -8.431  1.00  0.00           O  
ATOM   3335  CB  VAL B 204      12.719  13.690  -9.651  1.00  0.00           C  
ATOM   3336  CG1 VAL B 204      13.854  12.678  -9.449  1.00  0.00           C  
ATOM   3337  CG2 VAL B 204      12.820  14.293 -11.065  1.00  0.00           C  
ATOM   3338  N   ALA B 205       9.124  13.929  -9.963  1.00  0.00           N  
ATOM   3339  CA  ALA B 205       8.041  14.921  -9.964  1.00  0.00           C  
ATOM   3340  C   ALA B 205       7.530  15.297  -8.561  1.00  0.00           C  
ATOM   3341  O   ALA B 205       7.320  16.470  -8.274  1.00  0.00           O  
ATOM   3342  CB  ALA B 205       6.897  14.379 -10.823  1.00  0.00           C  
ATOM   3343  N   GLY B 206       7.387  14.325  -7.657  1.00  0.00           N  
ATOM   3344  CA  GLY B 206       6.976  14.601  -6.278  1.00  0.00           C  
ATOM   3345  C   GLY B 206       8.027  15.374  -5.481  1.00  0.00           C  
ATOM   3346  O   GLY B 206       7.686  16.297  -4.736  1.00  0.00           O  
ATOM   3347  N   LEU B 207       9.309  15.054  -5.687  1.00  0.00           N  
ATOM   3348  CA  LEU B 207      10.423  15.791  -5.073  1.00  0.00           C  
ATOM   3349  C   LEU B 207      10.491  17.233  -5.605  1.00  0.00           C  
ATOM   3350  O   LEU B 207      10.681  18.165  -4.827  1.00  0.00           O  
ATOM   3351  CB  LEU B 207      11.744  15.042  -5.357  1.00  0.00           C  
ATOM   3352  CG  LEU B 207      11.854  13.641  -4.723  1.00  0.00           C  
ATOM   3353  CD1 LEU B 207      12.986  12.854  -5.393  1.00  0.00           C  
ATOM   3354  CD2 LEU B 207      12.168  13.716  -3.236  1.00  0.00           C  
ATOM   3355  N   VAL B 208      10.270  17.417  -6.911  1.00  0.00           N  
ATOM   3356  CA  VAL B 208      10.180  18.737  -7.550  1.00  0.00           C  
ATOM   3357  C   VAL B 208       9.018  19.544  -6.973  1.00  0.00           C  
ATOM   3358  O   VAL B 208       9.210  20.689  -6.577  1.00  0.00           O  
ATOM   3359  CB  VAL B 208      10.054  18.599  -9.081  1.00  0.00           C  
ATOM   3360  CG1 VAL B 208       9.764  19.935  -9.774  1.00  0.00           C  
ATOM   3361  CG2 VAL B 208      11.340  18.040  -9.689  1.00  0.00           C  
ATOM   3362  N   ALA B 209       7.835  18.941  -6.857  1.00  0.00           N  
ATOM   3363  CA  ALA B 209       6.651  19.603  -6.304  1.00  0.00           C  
ATOM   3364  C   ALA B 209       6.870  20.094  -4.857  1.00  0.00           C  
ATOM   3365  O   ALA B 209       6.391  21.163  -4.473  1.00  0.00           O  
ATOM   3366  CB  ALA B 209       5.485  18.603  -6.366  1.00  0.00           C  
ATOM   3367  N   ALA B 210       7.652  19.357  -4.065  1.00  0.00           N  
ATOM   3368  CA  ALA B 210       8.003  19.741  -2.702  1.00  0.00           C  
ATOM   3369  C   ALA B 210       9.194  20.725  -2.602  1.00  0.00           C  
ATOM   3370  O   ALA B 210       9.509  21.195  -1.506  1.00  0.00           O  
ATOM   3371  CB  ALA B 210       8.256  18.463  -1.912  1.00  0.00           C  
ATOM   3372  N   GLY B 211       9.865  21.017  -3.714  1.00  0.00           N  
ATOM   3373  CA  GLY B 211      11.077  21.853  -3.748  1.00  0.00           C  
ATOM   3374  C   GLY B 211      12.320  21.154  -3.175  1.00  0.00           C  
ATOM   3375  O   GLY B 211      13.218  21.824  -2.671  1.00  0.00           O  
ATOM   3376  N   VAL B 212      12.364  19.819  -3.229  1.00  0.00           N  
ATOM   3377  CA  VAL B 212      13.484  18.984  -2.749  1.00  0.00           C  
ATOM   3378  C   VAL B 212      14.433  18.601  -3.896  1.00  0.00           C  
ATOM   3379  O   VAL B 212      15.560  18.192  -3.659  1.00  0.00           O  
ATOM   3380  CB  VAL B 212      12.955  17.727  -2.018  1.00  0.00           C  
ATOM   3381  CG1 VAL B 212      14.052  16.885  -1.386  1.00  0.00           C  
ATOM   3382  CG2 VAL B 212      11.986  18.099  -0.896  1.00  0.00           C  
ATOM   3383  N   TYR B 213      13.989  18.765  -5.144  1.00  0.00           N  
ATOM   3384  CA  TYR B 213      14.772  18.512  -6.352  1.00  0.00           C  
ATOM   3385  C   TYR B 213      14.589  19.670  -7.351  1.00  0.00           C  
ATOM   3386  O   TYR B 213      13.503  20.244  -7.403  1.00  0.00           O  
ATOM   3387  CB  TYR B 213      14.336  17.168  -6.948  1.00  0.00           C  
ATOM   3388  CG  TYR B 213      15.296  16.596  -7.964  1.00  0.00           C  
ATOM   3389  CD1 TYR B 213      15.202  16.956  -9.322  1.00  0.00           C  
ATOM   3390  CD2 TYR B 213      16.306  15.701  -7.557  1.00  0.00           C  
ATOM   3391  CE1 TYR B 213      16.102  16.428 -10.257  1.00  0.00           C  
ATOM   3392  CE2 TYR B 213      17.209  15.166  -8.490  1.00  0.00           C  
ATOM   3393  CZ  TYR B 213      17.105  15.530  -9.843  1.00  0.00           C  
ATOM   3394  OH  TYR B 213      17.980  15.012 -10.759  1.00  0.00           O  
ATOM   3395  N   PRO B 214      15.604  20.027  -8.157  1.00  0.00           N  
ATOM   3396  CA  PRO B 214      15.508  21.128  -9.110  1.00  0.00           C  
ATOM   3397  C   PRO B 214      14.358  20.951 -10.115  1.00  0.00           C  
ATOM   3398  O   PRO B 214      14.190  19.893 -10.716  1.00  0.00           O  
ATOM   3399  CB  PRO B 214      16.866  21.184  -9.823  1.00  0.00           C  
ATOM   3400  CG  PRO B 214      17.825  20.569  -8.809  1.00  0.00           C  
ATOM   3401  CD  PRO B 214      16.969  19.508  -8.125  1.00  0.00           C  
ATOM   3402  N   ASN B 215      13.572  22.009 -10.316  1.00  0.00           N  
ATOM   3403  CA  ASN B 215      12.446  22.008 -11.246  1.00  0.00           C  
ATOM   3404  C   ASN B 215      12.931  22.200 -12.699  1.00  0.00           C  
ATOM   3405  O   ASN B 215      13.519  23.241 -12.983  1.00  0.00           O  
ATOM   3406  CB  ASN B 215      11.447  23.095 -10.796  1.00  0.00           C  
ATOM   3407  CG  ASN B 215      10.138  23.077 -11.580  1.00  0.00           C  
ATOM   3408  OD1 ASN B 215       9.972  22.393 -12.566  1.00  0.00           O  
ATOM   3409  ND2 ASN B 215       9.154  23.844 -11.150  1.00  0.00           N  
ATOM   3410  N   PRO B 216      12.659  21.258 -13.623  1.00  0.00           N  
ATOM   3411  CA  PRO B 216      13.044  21.410 -15.023  1.00  0.00           C  
ATOM   3412  C   PRO B 216      12.130  22.337 -15.836  1.00  0.00           C  
ATOM   3413  O   PRO B 216      12.526  22.795 -16.908  1.00  0.00           O  
ATOM   3414  CB  PRO B 216      13.028  19.985 -15.587  1.00  0.00           C  
ATOM   3415  CG  PRO B 216      11.922  19.308 -14.790  1.00  0.00           C  
ATOM   3416  CD  PRO B 216      12.047  19.958 -13.410  1.00  0.00           C  
ATOM   3417  N   VAL B 217      10.924  22.641 -15.356  1.00  0.00           N  
ATOM   3418  CA  VAL B 217       9.906  23.413 -16.101  1.00  0.00           C  
ATOM   3419  C   VAL B 217      10.405  24.784 -16.591  1.00  0.00           C  
ATOM   3420  O   VAL B 217      10.109  25.137 -17.730  1.00  0.00           O  
ATOM   3421  CB  VAL B 217       8.600  23.542 -15.287  1.00  0.00           C  
ATOM   3422  CG1 VAL B 217       7.557  24.435 -15.969  1.00  0.00           C  
ATOM   3423  CG2 VAL B 217       7.958  22.169 -15.074  1.00  0.00           C  
ATOM   3424  N   PRO B 218      11.197  25.563 -15.819  1.00  0.00           N  
ATOM   3425  CA  PRO B 218      11.741  26.840 -16.303  1.00  0.00           C  
ATOM   3426  C   PRO B 218      12.833  26.719 -17.373  1.00  0.00           C  
ATOM   3427  O   PRO B 218      13.185  27.722 -17.980  1.00  0.00           O  
ATOM   3428  CB  PRO B 218      12.290  27.550 -15.058  1.00  0.00           C  
ATOM   3429  CG  PRO B 218      11.620  26.839 -13.884  1.00  0.00           C  
ATOM   3430  CD  PRO B 218      11.477  25.414 -14.405  1.00  0.00           C  
ATOM   3431  N   HIS B 219      13.392  25.522 -17.576  1.00  0.00           N  
ATOM   3432  CA  HIS B 219      14.561  25.299 -18.428  1.00  0.00           C  
ATOM   3433  C   HIS B 219      14.228  24.519 -19.706  1.00  0.00           C  
ATOM   3434  O   HIS B 219      14.759  24.835 -20.770  1.00  0.00           O  
ATOM   3435  CB  HIS B 219      15.642  24.579 -17.613  1.00  0.00           C  
ATOM   3436  CG  HIS B 219      16.072  25.355 -16.400  1.00  0.00           C  
ATOM   3437  ND1 HIS B 219      16.850  26.493 -16.384  1.00  0.00           N  
ATOM   3438  CD2 HIS B 219      15.723  25.103 -15.092  1.00  0.00           C  
ATOM   3439  CE1 HIS B 219      16.972  26.907 -15.109  1.00  0.00           C  
ATOM   3440  NE2 HIS B 219      16.299  26.084 -14.296  1.00  0.00           N  
ATOM   3441  N   ALA B 220      13.344  23.529 -19.634  1.00  0.00           N  
ATOM   3442  CA  ALA B 220      12.974  22.707 -20.780  1.00  0.00           C  
ATOM   3443  C   ALA B 220      11.943  23.404 -21.690  1.00  0.00           C  
ATOM   3444  O   ALA B 220      11.136  24.209 -21.236  1.00  0.00           O  
ATOM   3445  CB  ALA B 220      12.468  21.363 -20.271  1.00  0.00           C  
ATOM   3446  N   HIS B 221      11.932  23.050 -22.973  1.00  0.00           N  
ATOM   3447  CA  HIS B 221      10.855  23.453 -23.884  1.00  0.00           C  
ATOM   3448  C   HIS B 221       9.554  22.721 -23.557  1.00  0.00           C  
ATOM   3449  O   HIS B 221       8.475  23.314 -23.589  1.00  0.00           O  
ATOM   3450  CB  HIS B 221      11.271  23.161 -25.326  1.00  0.00           C  
ATOM   3451  CG  HIS B 221      12.458  23.958 -25.799  1.00  0.00           C  
ATOM   3452  ND1 HIS B 221      13.779  23.590 -25.705  1.00  0.00           N  
ATOM   3453  CD2 HIS B 221      12.429  25.165 -26.445  1.00  0.00           C  
ATOM   3454  CE1 HIS B 221      14.522  24.554 -26.288  1.00  0.00           C  
ATOM   3455  NE2 HIS B 221      13.748  25.519 -26.753  1.00  0.00           N  
ATOM   3456  N   VAL B 222       9.661  21.436 -23.239  1.00  0.00           N  
ATOM   3457  CA  VAL B 222       8.532  20.579 -22.845  1.00  0.00           C  
ATOM   3458  C   VAL B 222       8.980  19.641 -21.732  1.00  0.00           C  
ATOM   3459  O   VAL B 222      10.086  19.104 -21.755  1.00  0.00           O  
ATOM   3460  CB  VAL B 222       7.988  19.764 -24.034  1.00  0.00           C  
ATOM   3461  CG1 VAL B 222       6.721  18.990 -23.643  1.00  0.00           C  
ATOM   3462  CG2 VAL B 222       7.608  20.663 -25.218  1.00  0.00           C  
ATOM   3463  N   VAL B 223       8.102  19.414 -20.757  1.00  0.00           N  
ATOM   3464  CA  VAL B 223       8.313  18.483 -19.642  1.00  0.00           C  
ATOM   3465  C   VAL B 223       7.183  17.467 -19.630  1.00  0.00           C  
ATOM   3466  O   VAL B 223       6.015  17.816 -19.773  1.00  0.00           O  
ATOM   3467  CB  VAL B 223       8.416  19.224 -18.298  1.00  0.00           C  
ATOM   3468  CG1 VAL B 223       8.649  18.267 -17.124  1.00  0.00           C  
ATOM   3469  CG2 VAL B 223       9.571  20.229 -18.302  1.00  0.00           C  
ATOM   3470  N   THR B 224       7.513  16.201 -19.420  1.00  0.00           N  
ATOM   3471  CA  THR B 224       6.517  15.176 -19.109  1.00  0.00           C  
ATOM   3472  C   THR B 224       6.744  14.590 -17.727  1.00  0.00           C  
ATOM   3473  O   THR B 224       7.845  14.618 -17.173  1.00  0.00           O  
ATOM   3474  CB  THR B 224       6.458  14.044 -20.140  1.00  0.00           C  
ATOM   3475  OG1 THR B 224       7.682  13.363 -20.191  1.00  0.00           O  
ATOM   3476  CG2 THR B 224       6.107  14.552 -21.530  1.00  0.00           C  
ATOM   3477  N   THR B 225       5.683  14.033 -17.168  1.00  0.00           N  
ATOM   3478  CA  THR B 225       5.772  13.248 -15.948  1.00  0.00           C  
ATOM   3479  C   THR B 225       4.658  12.216 -15.888  1.00  0.00           C  
ATOM   3480  O   THR B 225       3.650  12.310 -16.591  1.00  0.00           O  
ATOM   3481  CB  THR B 225       5.787  14.148 -14.701  1.00  0.00           C  
ATOM   3482  OG1 THR B 225       5.990  13.345 -13.561  1.00  0.00           O  
ATOM   3483  CG2 THR B 225       4.501  14.942 -14.476  1.00  0.00           C  
ATOM   3484  N   THR B 226       4.825  11.232 -15.025  1.00  0.00           N  
ATOM   3485  CA  THR B 226       3.711  10.422 -14.540  1.00  0.00           C  
ATOM   3486  C   THR B 226       3.125  11.044 -13.280  1.00  0.00           C  
ATOM   3487  O   THR B 226       3.815  11.728 -12.529  1.00  0.00           O  
ATOM   3488  CB  THR B 226       4.130   8.976 -14.282  1.00  0.00           C  
ATOM   3489  OG1 THR B 226       5.240   8.919 -13.410  1.00  0.00           O  
ATOM   3490  CG2 THR B 226       4.529   8.292 -15.582  1.00  0.00           C  
ATOM   3491  N   THR B 227       1.842  10.782 -13.024  1.00  0.00           N  
ATOM   3492  CA  THR B 227       1.158  11.259 -11.810  1.00  0.00           C  
ATOM   3493  C   THR B 227       1.233  10.269 -10.643  1.00  0.00           C  
ATOM   3494  O   THR B 227       0.887  10.623  -9.521  1.00  0.00           O  
ATOM   3495  CB  THR B 227      -0.299  11.617 -12.119  1.00  0.00           C  
ATOM   3496  OG1 THR B 227      -0.922  10.570 -12.825  1.00  0.00           O  
ATOM   3497  CG2 THR B 227      -0.392  12.858 -13.005  1.00  0.00           C  
ATOM   3498  N   HIS B 228       1.709   9.046 -10.885  1.00  0.00           N  
ATOM   3499  CA  HIS B 228       2.073   8.072  -9.856  1.00  0.00           C  
ATOM   3500  C   HIS B 228       3.542   8.252  -9.436  1.00  0.00           C  
ATOM   3501  O   HIS B 228       4.070   9.363  -9.540  1.00  0.00           O  
ATOM   3502  CB  HIS B 228       1.736   6.654 -10.368  1.00  0.00           C  
ATOM   3503  CG  HIS B 228       2.350   6.293 -11.690  1.00  0.00           C  
ATOM   3504  ND1 HIS B 228       1.891   6.685 -12.929  1.00  0.00           N  
ATOM   3505  CD2 HIS B 228       3.405   5.452 -11.920  1.00  0.00           C  
ATOM   3506  CE1 HIS B 228       2.646   6.088 -13.873  1.00  0.00           C  
ATOM   3507  NE2 HIS B 228       3.584   5.328 -13.299  1.00  0.00           N  
ATOM   3508  N   LYS B 229       4.224   7.204  -8.964  1.00  0.00           N  
ATOM   3509  CA  LYS B 229       5.595   7.267  -8.439  1.00  0.00           C  
ATOM   3510  C   LYS B 229       5.697   8.244  -7.259  1.00  0.00           C  
ATOM   3511  O   LYS B 229       4.854   8.202  -6.349  1.00  0.00           O  
ATOM   3512  CB  LYS B 229       6.629   7.552  -9.558  1.00  0.00           C  
ATOM   3513  CG  LYS B 229       6.510   6.682 -10.816  1.00  0.00           C  
ATOM   3514  CD  LYS B 229       7.785   6.843 -11.665  1.00  0.00           C  
ATOM   3515  CE  LYS B 229       7.757   5.992 -12.925  1.00  0.00           C  
ATOM   3516  NZ  LYS B 229       7.190   6.715 -14.097  1.00  0.00           N  
ATOM   3517  N   THR B 230       6.674   9.137  -7.256  1.00  0.00           N  
ATOM   3518  CA  THR B 230       6.875  10.093  -6.157  1.00  0.00           C  
ATOM   3519  C   THR B 230       5.737  11.106  -6.003  1.00  0.00           C  
ATOM   3520  O   THR B 230       5.519  11.587  -4.900  1.00  0.00           O  
ATOM   3521  CB  THR B 230       8.191  10.865  -6.321  1.00  0.00           C  
ATOM   3522  OG1 THR B 230       8.287  11.406  -7.613  1.00  0.00           O  
ATOM   3523  CG2 THR B 230       9.402   9.960  -6.113  1.00  0.00           C  
ATOM   3524  N   LEU B 231       4.957  11.379  -7.046  1.00  0.00           N  
ATOM   3525  CA  LEU B 231       3.794  12.274  -6.957  1.00  0.00           C  
ATOM   3526  C   LEU B 231       2.602  11.632  -6.212  1.00  0.00           C  
ATOM   3527  O   LEU B 231       1.661  12.324  -5.853  1.00  0.00           O  
ATOM   3528  CB  LEU B 231       3.425  12.761  -8.367  1.00  0.00           C  
ATOM   3529  CG  LEU B 231       2.644  14.092  -8.394  1.00  0.00           C  
ATOM   3530  CD1 LEU B 231       3.487  15.279  -7.924  1.00  0.00           C  
ATOM   3531  CD2 LEU B 231       2.197  14.395  -9.823  1.00  0.00           C  
ATOM   3532  N   ALA B 232       2.645  10.318  -5.975  1.00  0.00           N  
ATOM   3533  CA  ALA B 232       1.696   9.545  -5.186  1.00  0.00           C  
ATOM   3534  C   ALA B 232       0.226   9.593  -5.662  1.00  0.00           C  
ATOM   3535  O   ALA B 232      -0.695   9.278  -4.910  1.00  0.00           O  
ATOM   3536  CB  ALA B 232       1.879   9.909  -3.705  1.00  0.00           C  
ATOM   3537  N   GLY B 233       0.005   9.960  -6.924  1.00  0.00           N  
ATOM   3538  CA  GLY B 233      -1.305  10.011  -7.548  1.00  0.00           C  
ATOM   3539  C   GLY B 233      -1.676   8.736  -8.325  1.00  0.00           C  
ATOM   3540  O   GLY B 233      -1.015   7.701  -8.193  1.00  0.00           O  
ATOM   3541  N   PRO B 234      -2.735   8.800  -9.167  1.00  0.00           N  
ATOM   3542  CA  PRO B 234      -3.138   7.676  -9.995  1.00  0.00           C  
ATOM   3543  C   PRO B 234      -2.109   7.404 -11.099  1.00  0.00           C  
ATOM   3544  O   PRO B 234      -1.328   8.280 -11.487  1.00  0.00           O  
ATOM   3545  CB  PRO B 234      -4.488   8.085 -10.586  1.00  0.00           C  
ATOM   3546  CG  PRO B 234      -4.351   9.604 -10.718  1.00  0.00           C  
ATOM   3547  CD  PRO B 234      -3.529   9.974  -9.489  1.00  0.00           C  
ATOM   3548  N   ARG B 235      -2.157   6.200 -11.690  1.00  0.00           N  
ATOM   3549  CA  ARG B 235      -1.428   5.931 -12.937  1.00  0.00           C  
ATOM   3550  C   ARG B 235      -1.945   6.837 -14.050  1.00  0.00           C  
ATOM   3551  O   ARG B 235      -3.135   6.853 -14.337  1.00  0.00           O  
ATOM   3552  CB  ARG B 235      -1.523   4.456 -13.335  1.00  0.00           C  
ATOM   3553  CG  ARG B 235      -0.668   3.558 -12.431  1.00  0.00           C  
ATOM   3554  CD  ARG B 235      -0.606   2.123 -12.979  1.00  0.00           C  
ATOM   3555  NE  ARG B 235       0.292   1.268 -12.197  1.00  0.00           N  
ATOM   3556  CZ  ARG B 235       1.100   0.324 -12.637  1.00  0.00           C  
ATOM   3557  NH1 ARG B 235       1.179   0.004 -13.893  1.00  0.00           N  
ATOM   3558  NH2 ARG B 235       1.859  -0.328 -11.804  1.00  0.00           N  
ATOM   3559  N   GLY B 236      -1.039   7.565 -14.686  1.00  0.00           N  
ATOM   3560  CA  GLY B 236      -1.353   8.479 -15.771  1.00  0.00           C  
ATOM   3561  C   GLY B 236      -0.155   9.324 -16.185  1.00  0.00           C  
ATOM   3562  O   GLY B 236       0.860   9.369 -15.489  1.00  0.00           O  
ATOM   3563  N   GLY B 237      -0.289   9.997 -17.318  1.00  0.00           N  
ATOM   3564  CA  GLY B 237       0.690  10.945 -17.838  1.00  0.00           C  
ATOM   3565  C   GLY B 237       0.248  12.398 -17.676  1.00  0.00           C  
ATOM   3566  O   GLY B 237      -0.935  12.688 -17.491  1.00  0.00           O  
ATOM   3567  N   LEU B 238       1.228  13.305 -17.755  1.00  0.00           N  
ATOM   3568  CA  LEU B 238       1.041  14.749 -17.717  1.00  0.00           C  
ATOM   3569  C   LEU B 238       2.091  15.397 -18.628  1.00  0.00           C  
ATOM   3570  O   LEU B 238       3.248  14.976 -18.613  1.00  0.00           O  
ATOM   3571  CB  LEU B 238       1.168  15.194 -16.249  1.00  0.00           C  
ATOM   3572  CG  LEU B 238       1.027  16.702 -15.982  1.00  0.00           C  
ATOM   3573  CD1 LEU B 238      -0.385  17.187 -16.242  1.00  0.00           C  
ATOM   3574  CD2 LEU B 238       1.345  16.989 -14.512  1.00  0.00           C  
ATOM   3575  N   ILE B 239       1.698  16.393 -19.394  1.00  0.00           N  
ATOM   3576  CA  ILE B 239       2.613  17.238 -20.171  1.00  0.00           C  
ATOM   3577  C   ILE B 239       2.555  18.644 -19.588  1.00  0.00           C  
ATOM   3578  O   ILE B 239       1.466  19.147 -19.323  1.00  0.00           O  
ATOM   3579  CB  ILE B 239       2.283  17.229 -21.681  1.00  0.00           C  
ATOM   3580  CG1 ILE B 239       2.147  15.791 -22.227  1.00  0.00           C  
ATOM   3581  CG2 ILE B 239       3.357  18.016 -22.455  1.00  0.00           C  
ATOM   3582  CD1 ILE B 239       1.756  15.713 -23.709  1.00  0.00           C  
ATOM   3583  N   LEU B 240       3.713  19.265 -19.401  1.00  0.00           N  
ATOM   3584  CA  LEU B 240       3.873  20.616 -18.879  1.00  0.00           C  
ATOM   3585  C   LEU B 240       4.796  21.412 -19.797  1.00  0.00           C  
ATOM   3586  O   LEU B 240       5.732  20.862 -20.372  1.00  0.00           O  
ATOM   3587  CB  LEU B 240       4.459  20.550 -17.456  1.00  0.00           C  
ATOM   3588  CG  LEU B 240       3.601  19.822 -16.418  1.00  0.00           C  
ATOM   3589  CD1 LEU B 240       4.419  19.582 -15.153  1.00  0.00           C  
ATOM   3590  CD2 LEU B 240       2.361  20.627 -16.039  1.00  0.00           C  
ATOM   3591  N   ALA B 241       4.563  22.715 -19.901  1.00  0.00           N  
ATOM   3592  CA  ALA B 241       5.472  23.627 -20.564  1.00  0.00           C  
ATOM   3593  C   ALA B 241       5.370  25.029 -19.961  1.00  0.00           C  
ATOM   3594  O   ALA B 241       4.384  25.377 -19.303  1.00  0.00           O  
ATOM   3595  CB  ALA B 241       5.192  23.629 -22.072  1.00  0.00           C  
ATOM   3596  N   LYS B 242       6.415  25.856 -20.213  1.00  0.00           N  
ATOM   3597  CA  LYS B 242       6.449  27.258 -19.811  1.00  0.00           C  
ATOM   3598  C   LYS B 242       7.210  28.083 -20.839  1.00  0.00           C  
ATOM   3599  O   LYS B 242       8.274  27.670 -21.289  1.00  0.00           O  
ATOM   3600  CB  LYS B 242       7.085  27.374 -18.423  1.00  0.00           C  
ATOM   3601  CG  LYS B 242       7.122  28.821 -17.924  1.00  0.00           C  
ATOM   3602  CD  LYS B 242       7.559  28.869 -16.462  1.00  0.00           C  
ATOM   3603  CE  LYS B 242       7.499  30.302 -15.953  1.00  0.00           C  
ATOM   3604  NZ  LYS B 242       7.629  30.333 -14.472  1.00  0.00           N  
ATOM   3605  N   GLY B 243       6.664  29.252 -21.197  1.00  0.00           N  
ATOM   3606  CA  GLY B 243       7.284  30.171 -22.147  1.00  0.00           C  
ATOM   3607  C   GLY B 243       7.249  29.702 -23.602  1.00  0.00           C  
ATOM   3608  O   GLY B 243       7.967  30.250 -24.438  1.00  0.00           O  
ATOM   3609  N   GLY B 244       6.448  28.677 -23.917  1.00  0.00           N  
ATOM   3610  CA  GLY B 244       6.249  28.194 -25.274  1.00  0.00           C  
ATOM   3611  C   GLY B 244       5.288  29.064 -26.084  1.00  0.00           C  
ATOM   3612  O   GLY B 244       4.499  29.825 -25.544  1.00  0.00           O  
ATOM   3613  N   SER B 245       5.341  28.920 -27.412  1.00  0.00           N  
ATOM   3614  CA  SER B 245       4.407  29.587 -28.317  1.00  0.00           C  
ATOM   3615  C   SER B 245       3.035  28.915 -28.307  1.00  0.00           C  
ATOM   3616  O   SER B 245       2.894  27.725 -28.019  1.00  0.00           O  
ATOM   3617  CB  SER B 245       4.973  29.647 -29.736  1.00  0.00           C  
ATOM   3618  OG  SER B 245       5.037  28.361 -30.315  1.00  0.00           O  
ATOM   3619  N   GLU B 246       2.011  29.658 -28.714  1.00  0.00           N  
ATOM   3620  CA  GLU B 246       0.667  29.114 -28.895  1.00  0.00           C  
ATOM   3621  C   GLU B 246       0.651  27.977 -29.934  1.00  0.00           C  
ATOM   3622  O   GLU B 246      -0.086  27.005 -29.796  1.00  0.00           O  
ATOM   3623  CB  GLU B 246      -0.258  30.273 -29.315  1.00  0.00           C  
ATOM   3624  CG  GLU B 246      -1.710  30.026 -28.918  1.00  0.00           C  
ATOM   3625  CD  GLU B 246      -2.665  31.149 -29.353  1.00  0.00           C  
ATOM   3626  OE1 GLU B 246      -3.810  31.149 -28.842  1.00  0.00           O  
ATOM   3627  OE2 GLU B 246      -2.276  31.953 -30.211  1.00  0.00           O  
ATOM   3628  N   GLU B 247       1.532  28.047 -30.943  1.00  0.00           N  
ATOM   3629  CA  GLU B 247       1.688  27.005 -31.959  1.00  0.00           C  
ATOM   3630  C   GLU B 247       2.246  25.704 -31.374  1.00  0.00           C  
ATOM   3631  O   GLU B 247       1.727  24.628 -31.668  1.00  0.00           O  
ATOM   3632  CB  GLU B 247       2.597  27.536 -33.077  1.00  0.00           C  
ATOM   3633  CG  GLU B 247       2.450  26.704 -34.356  1.00  0.00           C  
ATOM   3634  CD  GLU B 247       3.481  27.040 -35.421  1.00  0.00           C  
ATOM   3635  OE1 GLU B 247       3.664  26.168 -36.310  1.00  0.00           O  
ATOM   3636  OE2 GLU B 247       4.117  28.106 -35.345  1.00  0.00           O  
ATOM   3637  N   LEU B 248       3.250  25.783 -30.486  1.00  0.00           N  
ATOM   3638  CA  LEU B 248       3.795  24.626 -29.781  1.00  0.00           C  
ATOM   3639  C   LEU B 248       2.713  23.943 -28.933  1.00  0.00           C  
ATOM   3640  O   LEU B 248       2.545  22.726 -29.010  1.00  0.00           O  
ATOM   3641  CB  LEU B 248       4.992  25.067 -28.911  1.00  0.00           C  
ATOM   3642  CG  LEU B 248       5.572  23.956 -28.017  1.00  0.00           C  
ATOM   3643  CD1 LEU B 248       6.155  22.810 -28.842  1.00  0.00           C  
ATOM   3644  CD2 LEU B 248       6.677  24.519 -27.128  1.00  0.00           C  
ATOM   3645  N   TYR B 249       1.936  24.719 -28.180  1.00  0.00           N  
ATOM   3646  CA  TYR B 249       0.880  24.180 -27.327  1.00  0.00           C  
ATOM   3647  C   TYR B 249      -0.254  23.549 -28.139  1.00  0.00           C  
ATOM   3648  O   TYR B 249      -0.796  22.513 -27.755  1.00  0.00           O  
ATOM   3649  CB  TYR B 249       0.378  25.276 -26.384  1.00  0.00           C  
ATOM   3650  CG  TYR B 249       1.397  25.828 -25.413  1.00  0.00           C  
ATOM   3651  CD1 TYR B 249       2.650  25.217 -25.200  1.00  0.00           C  
ATOM   3652  CD2 TYR B 249       1.081  26.985 -24.658  1.00  0.00           C  
ATOM   3653  CE1 TYR B 249       3.573  25.733 -24.284  1.00  0.00           C  
ATOM   3654  CE2 TYR B 249       1.991  27.506 -23.733  1.00  0.00           C  
ATOM   3655  CZ  TYR B 249       3.234  26.872 -23.548  1.00  0.00           C  
ATOM   3656  OH  TYR B 249       4.144  27.360 -22.633  1.00  0.00           O  
ATOM   3657  N   LYS B 250      -0.569  24.099 -29.324  1.00  0.00           N  
ATOM   3658  CA  LYS B 250      -1.510  23.499 -30.268  1.00  0.00           C  
ATOM   3659  C   LYS B 250      -1.012  22.166 -30.812  1.00  0.00           C  
ATOM   3660  O   LYS B 250      -1.786  21.219 -30.875  1.00  0.00           O  
ATOM   3661  CB  LYS B 250      -1.777  24.489 -31.411  1.00  0.00           C  
ATOM   3662  CG  LYS B 250      -3.267  24.711 -31.650  1.00  0.00           C  
ATOM   3663  CD  LYS B 250      -3.434  25.750 -32.752  1.00  0.00           C  
ATOM   3664  CE  LYS B 250      -4.894  26.109 -32.957  1.00  0.00           C  
ATOM   3665  NZ  LYS B 250      -5.016  27.207 -33.953  1.00  0.00           N  
ATOM   3666  N   LYS B 251       0.283  22.072 -31.181  1.00  0.00           N  
ATOM   3667  CA  LYS B 251       0.904  20.817 -31.628  1.00  0.00           C  
ATOM   3668  C   LYS B 251       0.852  19.752 -30.534  1.00  0.00           C  
ATOM   3669  O   LYS B 251       0.431  18.635 -30.815  1.00  0.00           O  
ATOM   3670  CB  LYS B 251       2.360  21.053 -32.067  1.00  0.00           C  
ATOM   3671  CG  LYS B 251       2.459  21.705 -33.450  1.00  0.00           C  
ATOM   3672  CD  LYS B 251       3.937  21.905 -33.834  1.00  0.00           C  
ATOM   3673  CE  LYS B 251       4.051  22.520 -35.224  1.00  0.00           C  
ATOM   3674  NZ  LYS B 251       5.457  22.753 -35.601  1.00  0.00           N  
ATOM   3675  N   LEU B 252       1.181  20.095 -29.288  1.00  0.00           N  
ATOM   3676  CA  LEU B 252       1.122  19.169 -28.159  1.00  0.00           C  
ATOM   3677  C   LEU B 252      -0.303  18.670 -27.893  1.00  0.00           C  
ATOM   3678  O   LEU B 252      -0.518  17.462 -27.755  1.00  0.00           O  
ATOM   3679  CB  LEU B 252       1.693  19.844 -26.895  1.00  0.00           C  
ATOM   3680  CG  LEU B 252       3.206  20.106 -26.934  1.00  0.00           C  
ATOM   3681  CD1 LEU B 252       3.605  20.973 -25.734  1.00  0.00           C  
ATOM   3682  CD2 LEU B 252       4.021  18.810 -26.873  1.00  0.00           C  
ATOM   3683  N   ASN B 253      -1.303  19.547 -27.901  1.00  0.00           N  
ATOM   3684  CA  ASN B 253      -2.703  19.159 -27.748  1.00  0.00           C  
ATOM   3685  C   ASN B 253      -3.160  18.220 -28.869  1.00  0.00           C  
ATOM   3686  O   ASN B 253      -3.789  17.200 -28.602  1.00  0.00           O  
ATOM   3687  CB  ASN B 253      -3.578  20.416 -27.673  1.00  0.00           C  
ATOM   3688  CG  ASN B 253      -3.563  21.092 -26.312  1.00  0.00           C  
ATOM   3689  OD1 ASN B 253      -3.173  20.544 -25.298  1.00  0.00           O  
ATOM   3690  ND2 ASN B 253      -4.049  22.311 -26.233  1.00  0.00           N  
ATOM   3691  N   SER B 254      -2.795  18.520 -30.127  1.00  0.00           N  
ATOM   3692  CA  SER B 254      -3.137  17.685 -31.283  1.00  0.00           C  
ATOM   3693  C   SER B 254      -2.419  16.330 -31.261  1.00  0.00           C  
ATOM   3694  O   SER B 254      -3.005  15.333 -31.668  1.00  0.00           O  
ATOM   3695  CB  SER B 254      -2.811  18.433 -32.574  1.00  0.00           C  
ATOM   3696  OG  SER B 254      -3.404  17.775 -33.675  1.00  0.00           O  
ATOM   3697  N   ALA B 255      -1.188  16.266 -30.764  1.00  0.00           N  
ATOM   3698  CA  ALA B 255      -0.436  15.018 -30.656  1.00  0.00           C  
ATOM   3699  C   ALA B 255      -1.039  14.061 -29.616  1.00  0.00           C  
ATOM   3700  O   ALA B 255      -1.038  12.843 -29.821  1.00  0.00           O  
ATOM   3701  CB  ALA B 255       1.015  15.361 -30.322  1.00  0.00           C  
ATOM   3702  N   VAL B 256      -1.601  14.587 -28.530  1.00  0.00           N  
ATOM   3703  CA  VAL B 256      -2.349  13.778 -27.560  1.00  0.00           C  
ATOM   3704  C   VAL B 256      -3.679  13.332 -28.160  1.00  0.00           C  
ATOM   3705  O   VAL B 256      -3.958  12.132 -28.202  1.00  0.00           O  
ATOM   3706  CB  VAL B 256      -2.558  14.531 -26.237  1.00  0.00           C  
ATOM   3707  CG1 VAL B 256      -3.395  13.717 -25.246  1.00  0.00           C  
ATOM   3708  CG2 VAL B 256      -1.212  14.808 -25.555  1.00  0.00           C  
ATOM   3709  N   PHE B 257      -4.485  14.261 -28.656  1.00  0.00           N  
ATOM   3710  CA  PHE B 257      -5.756  13.980 -29.320  1.00  0.00           C  
ATOM   3711  C   PHE B 257      -5.997  14.940 -30.495  1.00  0.00           C  
ATOM   3712  O   PHE B 257      -5.967  16.156 -30.294  1.00  0.00           O  
ATOM   3713  CB  PHE B 257      -6.902  14.066 -28.312  1.00  0.00           C  
ATOM   3714  CG  PHE B 257      -8.258  13.864 -28.960  1.00  0.00           C  
ATOM   3715  CD1 PHE B 257      -8.983  14.970 -29.441  1.00  0.00           C  
ATOM   3716  CD2 PHE B 257      -8.750  12.567 -29.186  1.00  0.00           C  
ATOM   3717  CE1 PHE B 257     -10.175  14.779 -30.160  1.00  0.00           C  
ATOM   3718  CE2 PHE B 257      -9.942  12.369 -29.900  1.00  0.00           C  
ATOM   3719  CZ  PHE B 257     -10.646  13.474 -30.402  1.00  0.00           C  
ATOM   3720  N   PRO B 258      -6.248  14.420 -31.714  1.00  0.00           N  
ATOM   3721  CA  PRO B 258      -6.503  13.018 -32.054  1.00  0.00           C  
ATOM   3722  C   PRO B 258      -5.251  12.200 -32.445  1.00  0.00           C  
ATOM   3723  O   PRO B 258      -5.394  11.101 -32.972  1.00  0.00           O  
ATOM   3724  CB  PRO B 258      -7.507  13.104 -33.207  1.00  0.00           C  
ATOM   3725  CG  PRO B 258      -7.036  14.356 -33.955  1.00  0.00           C  
ATOM   3726  CD  PRO B 258      -6.573  15.283 -32.835  1.00  0.00           C  
ATOM   3727  N   GLY B 259      -4.053  12.700 -32.230  1.00  0.00           N  
ATOM   3728  CA  GLY B 259      -2.825  12.111 -32.762  1.00  0.00           C  
ATOM   3729  C   GLY B 259      -2.485  10.711 -32.245  1.00  0.00           C  
ATOM   3730  O   GLY B 259      -2.200   9.813 -33.032  1.00  0.00           O  
ATOM   3731  N   GLY B 260      -2.526  10.502 -30.921  1.00  0.00           N  
ATOM   3732  CA  GLY B 260      -2.104   9.250 -30.291  1.00  0.00           C  
ATOM   3733  C   GLY B 260      -3.129   8.575 -29.378  1.00  0.00           C  
ATOM   3734  O   GLY B 260      -2.921   7.429 -28.960  1.00  0.00           O  
ATOM   3735  N   GLN B 261      -4.225   9.260 -29.059  1.00  0.00           N  
ATOM   3736  CA  GLN B 261      -5.271   8.760 -28.163  1.00  0.00           C  
ATOM   3737  C   GLN B 261      -6.676   9.076 -28.703  1.00  0.00           C  
ATOM   3738  O   GLN B 261      -6.857   9.990 -29.503  1.00  0.00           O  
ATOM   3739  CB  GLN B 261      -5.104   9.350 -26.750  1.00  0.00           C  
ATOM   3740  CG  GLN B 261      -3.768   9.016 -26.086  1.00  0.00           C  
ATOM   3741  CD  GLN B 261      -3.652   9.519 -24.635  1.00  0.00           C  
ATOM   3742  OE1 GLN B 261      -2.691   9.222 -23.943  1.00  0.00           O  
ATOM   3743  NE2 GLN B 261      -4.599  10.266 -24.110  1.00  0.00           N  
ATOM   3744  N   GLY B 262      -7.669   8.333 -28.203  1.00  0.00           N  
ATOM   3745  CA  GLY B 262      -9.079   8.682 -28.313  1.00  0.00           C  
ATOM   3746  C   GLY B 262      -9.564   9.457 -27.080  1.00  0.00           C  
ATOM   3747  O   GLY B 262      -8.886  10.364 -26.585  1.00  0.00           O  
ATOM   3748  N   GLY B 263     -10.733   9.078 -26.545  1.00  0.00           N  
ATOM   3749  CA  GLY B 263     -11.306   9.727 -25.377  1.00  0.00           C  
ATOM   3750  C   GLY B 263     -10.452   9.577 -24.108  1.00  0.00           C  
ATOM   3751  O   GLY B 263      -9.925   8.500 -23.836  1.00  0.00           O  
ATOM   3752  N   PRO B 264     -10.341  10.651 -23.290  1.00  0.00           N  
ATOM   3753  CA  PRO B 264      -9.583  10.598 -22.045  1.00  0.00           C  
ATOM   3754  C   PRO B 264     -10.330   9.830 -20.946  1.00  0.00           C  
ATOM   3755  O   PRO B 264     -11.553   9.679 -20.950  1.00  0.00           O  
ATOM   3756  CB  PRO B 264      -9.351  12.062 -21.672  1.00  0.00           C  
ATOM   3757  CG  PRO B 264     -10.595  12.758 -22.218  1.00  0.00           C  
ATOM   3758  CD  PRO B 264     -10.897  11.979 -23.492  1.00  0.00           C  
ATOM   3759  N   LEU B 265      -9.588   9.385 -19.933  1.00  0.00           N  
ATOM   3760  CA  LEU B 265     -10.126   8.682 -18.764  1.00  0.00           C  
ATOM   3761  C   LEU B 265     -10.528   9.690 -17.680  1.00  0.00           C  
ATOM   3762  O   LEU B 265      -9.742   9.995 -16.779  1.00  0.00           O  
ATOM   3763  CB  LEU B 265      -9.082   7.666 -18.257  1.00  0.00           C  
ATOM   3764  CG  LEU B 265      -8.677   6.578 -19.270  1.00  0.00           C  
ATOM   3765  CD1 LEU B 265      -7.579   5.703 -18.660  1.00  0.00           C  
ATOM   3766  CD2 LEU B 265      -9.850   5.677 -19.659  1.00  0.00           C  
ATOM   3767  N   MET B 266     -11.762  10.221 -17.744  1.00  0.00           N  
ATOM   3768  CA  MET B 266     -12.219  11.314 -16.869  1.00  0.00           C  
ATOM   3769  C   MET B 266     -12.162  10.983 -15.369  1.00  0.00           C  
ATOM   3770  O   MET B 266     -11.841  11.848 -14.554  1.00  0.00           O  
ATOM   3771  CB  MET B 266     -13.637  11.749 -17.257  1.00  0.00           C  
ATOM   3772  CG  MET B 266     -13.727  12.324 -18.675  1.00  0.00           C  
ATOM   3773  SD  MET B 266     -12.496  13.586 -19.123  1.00  0.00           S  
ATOM   3774  CE  MET B 266     -12.707  14.802 -17.802  1.00  0.00           C  
ATOM   3775  N   HIS B 267     -12.400   9.719 -14.984  1.00  0.00           N  
ATOM   3776  CA  HIS B 267     -12.262   9.244 -13.606  1.00  0.00           C  
ATOM   3777  C   HIS B 267     -10.803   9.263 -13.122  1.00  0.00           C  
ATOM   3778  O   HIS B 267     -10.529   9.628 -11.974  1.00  0.00           O  
ATOM   3779  CB  HIS B 267     -12.869   7.836 -13.505  1.00  0.00           C  
ATOM   3780  CG  HIS B 267     -12.255   6.815 -14.427  1.00  0.00           C  
ATOM   3781  ND1 HIS B 267     -12.391   6.758 -15.797  1.00  0.00           N  
ATOM   3782  CD2 HIS B 267     -11.461   5.756 -14.065  1.00  0.00           C  
ATOM   3783  CE1 HIS B 267     -11.713   5.697 -16.240  1.00  0.00           C  
ATOM   3784  NE2 HIS B 267     -11.126   5.066 -15.229  1.00  0.00           N  
ATOM   3785  N   VAL B 268      -9.845   8.976 -14.001  1.00  0.00           N  
ATOM   3786  CA  VAL B 268      -8.415   9.086 -13.697  1.00  0.00           C  
ATOM   3787  C   VAL B 268      -7.990  10.552 -13.632  1.00  0.00           C  
ATOM   3788  O   VAL B 268      -7.211  10.918 -12.753  1.00  0.00           O  
ATOM   3789  CB  VAL B 268      -7.554   8.313 -14.718  1.00  0.00           C  
ATOM   3790  CG1 VAL B 268      -6.067   8.368 -14.367  1.00  0.00           C  
ATOM   3791  CG2 VAL B 268      -7.961   6.838 -14.790  1.00  0.00           C  
ATOM   3792  N   ILE B 269      -8.535  11.415 -14.495  1.00  0.00           N  
ATOM   3793  CA  ILE B 269      -8.282  12.867 -14.455  1.00  0.00           C  
ATOM   3794  C   ILE B 269      -8.804  13.481 -13.151  1.00  0.00           C  
ATOM   3795  O   ILE B 269      -8.106  14.301 -12.552  1.00  0.00           O  
ATOM   3796  CB  ILE B 269      -8.865  13.552 -15.714  1.00  0.00           C  
ATOM   3797  CG1 ILE B 269      -8.072  13.100 -16.963  1.00  0.00           C  
ATOM   3798  CG2 ILE B 269      -8.823  15.084 -15.577  1.00  0.00           C  
ATOM   3799  CD1 ILE B 269      -8.662  13.569 -18.290  1.00  0.00           C  
ATOM   3800  N   ALA B 270      -9.956  13.030 -12.635  1.00  0.00           N  
ATOM   3801  CA  ALA B 270     -10.424  13.417 -11.309  1.00  0.00           C  
ATOM   3802  C   ALA B 270      -9.444  12.971 -10.206  1.00  0.00           C  
ATOM   3803  O   ALA B 270      -9.127  13.742  -9.295  1.00  0.00           O  
ATOM   3804  CB  ALA B 270     -11.823  12.840 -11.087  1.00  0.00           C  
ATOM   3805  N   GLY B 271      -8.894  11.759 -10.321  1.00  0.00           N  
ATOM   3806  CA  GLY B 271      -7.829  11.267  -9.453  1.00  0.00           C  
ATOM   3807  C   GLY B 271      -6.566  12.131  -9.515  1.00  0.00           C  
ATOM   3808  O   GLY B 271      -6.014  12.481  -8.474  1.00  0.00           O  
ATOM   3809  N   LYS B 272      -6.154  12.554 -10.718  1.00  0.00           N  
ATOM   3810  CA  LYS B 272      -5.048  13.514 -10.903  1.00  0.00           C  
ATOM   3811  C   LYS B 272      -5.347  14.838 -10.194  1.00  0.00           C  
ATOM   3812  O   LYS B 272      -4.508  15.317  -9.442  1.00  0.00           O  
ATOM   3813  CB  LYS B 272      -4.758  13.766 -12.392  1.00  0.00           C  
ATOM   3814  CG  LYS B 272      -4.216  12.539 -13.143  1.00  0.00           C  
ATOM   3815  CD  LYS B 272      -4.056  12.838 -14.642  1.00  0.00           C  
ATOM   3816  CE  LYS B 272      -3.645  11.582 -15.410  1.00  0.00           C  
ATOM   3817  NZ  LYS B 272      -3.497  11.845 -16.862  1.00  0.00           N  
ATOM   3818  N   ALA B 273      -6.544  15.396 -10.379  1.00  0.00           N  
ATOM   3819  CA  ALA B 273      -6.936  16.673  -9.789  1.00  0.00           C  
ATOM   3820  C   ALA B 273      -6.841  16.669  -8.252  1.00  0.00           C  
ATOM   3821  O   ALA B 273      -6.316  17.613  -7.663  1.00  0.00           O  
ATOM   3822  CB  ALA B 273      -8.352  17.028 -10.257  1.00  0.00           C  
ATOM   3823  N   VAL B 274      -7.310  15.594  -7.590  1.00  0.00           N  
ATOM   3824  CA  VAL B 274      -7.222  15.496  -6.130  1.00  0.00           C  
ATOM   3825  C   VAL B 274      -5.792  15.209  -5.657  1.00  0.00           C  
ATOM   3826  O   VAL B 274      -5.358  15.814  -4.689  1.00  0.00           O  
ATOM   3827  CB  VAL B 274      -8.271  14.526  -5.558  1.00  0.00           C  
ATOM   3828  CG1 VAL B 274      -8.007  13.058  -5.841  1.00  0.00           C  
ATOM   3829  CG2 VAL B 274      -8.400  14.710  -4.042  1.00  0.00           C  
ATOM   3830  N   ALA B 275      -5.020  14.383  -6.376  1.00  0.00           N  
ATOM   3831  CA  ALA B 275      -3.618  14.117  -6.040  1.00  0.00           C  
ATOM   3832  C   ALA B 275      -2.734  15.371  -6.167  1.00  0.00           C  
ATOM   3833  O   ALA B 275      -1.883  15.613  -5.321  1.00  0.00           O  
ATOM   3834  CB  ALA B 275      -3.103  13.002  -6.950  1.00  0.00           C  
ATOM   3835  N   LEU B 276      -2.967  16.205  -7.188  1.00  0.00           N  
ATOM   3836  CA  LEU B 276      -2.252  17.477  -7.362  1.00  0.00           C  
ATOM   3837  C   LEU B 276      -2.589  18.467  -6.241  1.00  0.00           C  
ATOM   3838  O   LEU B 276      -1.708  19.197  -5.801  1.00  0.00           O  
ATOM   3839  CB  LEU B 276      -2.588  18.075  -8.735  1.00  0.00           C  
ATOM   3840  CG  LEU B 276      -2.003  17.291  -9.926  1.00  0.00           C  
ATOM   3841  CD1 LEU B 276      -2.684  17.739 -11.221  1.00  0.00           C  
ATOM   3842  CD2 LEU B 276      -0.503  17.484 -10.079  1.00  0.00           C  
ATOM   3843  N   LYS B 277      -3.823  18.460  -5.718  1.00  0.00           N  
ATOM   3844  CA  LYS B 277      -4.190  19.230  -4.526  1.00  0.00           C  
ATOM   3845  C   LYS B 277      -3.493  18.703  -3.271  1.00  0.00           C  
ATOM   3846  O   LYS B 277      -2.993  19.484  -2.482  1.00  0.00           O  
ATOM   3847  CB  LYS B 277      -5.714  19.278  -4.369  1.00  0.00           C  
ATOM   3848  CG  LYS B 277      -6.124  20.156  -3.176  1.00  0.00           C  
ATOM   3849  CD  LYS B 277      -7.643  20.275  -3.020  1.00  0.00           C  
ATOM   3850  CE  LYS B 277      -7.895  21.135  -1.789  1.00  0.00           C  
ATOM   3851  NZ  LYS B 277      -9.333  21.316  -1.484  1.00  0.00           N  
ATOM   3852  N   GLU B 278      -3.424  17.384  -3.093  1.00  0.00           N  
ATOM   3853  CA  GLU B 278      -2.687  16.764  -1.979  1.00  0.00           C  
ATOM   3854  C   GLU B 278      -1.190  17.111  -2.018  1.00  0.00           C  
ATOM   3855  O   GLU B 278      -0.584  17.337  -0.977  1.00  0.00           O  
ATOM   3856  CB  GLU B 278      -2.862  15.242  -2.014  1.00  0.00           C  
ATOM   3857  CG  GLU B 278      -4.285  14.804  -1.628  1.00  0.00           C  
ATOM   3858  CD  GLU B 278      -4.527  13.294  -1.772  1.00  0.00           C  
ATOM   3859  OE1 GLU B 278      -5.515  12.812  -1.169  1.00  0.00           O  
ATOM   3860  OE2 GLU B 278      -3.768  12.581  -2.461  1.00  0.00           O  
ATOM   3861  N   ALA B 279      -0.603  17.216  -3.217  1.00  0.00           N  
ATOM   3862  CA  ALA B 279       0.792  17.591  -3.395  1.00  0.00           C  
ATOM   3863  C   ALA B 279       1.105  19.066  -3.042  1.00  0.00           C  
ATOM   3864  O   ALA B 279       2.274  19.417  -2.900  1.00  0.00           O  
ATOM   3865  CB  ALA B 279       1.197  17.247  -4.832  1.00  0.00           C  
ATOM   3866  N   MET B 280       0.090  19.923  -2.884  1.00  0.00           N  
ATOM   3867  CA  MET B 280       0.235  21.312  -2.420  1.00  0.00           C  
ATOM   3868  C   MET B 280       0.259  21.425  -0.892  1.00  0.00           C  
ATOM   3869  O   MET B 280       0.616  22.479  -0.363  1.00  0.00           O  
ATOM   3870  CB  MET B 280      -0.895  22.172  -2.989  1.00  0.00           C  
ATOM   3871  CG  MET B 280      -0.841  22.296  -4.515  1.00  0.00           C  
ATOM   3872  SD  MET B 280      -2.331  23.050  -5.233  1.00  0.00           S  
ATOM   3873  CE  MET B 280      -1.860  23.051  -6.965  1.00  0.00           C  
ATOM   3874  N   GLU B 281      -0.108  20.374  -0.166  1.00  0.00           N  
ATOM   3875  CA  GLU B 281      -0.181  20.417   1.296  1.00  0.00           C  
ATOM   3876  C   GLU B 281       1.227  20.490   1.938  1.00  0.00           C  
ATOM   3877  O   GLU B 281       2.165  19.840   1.468  1.00  0.00           O  
ATOM   3878  CB  GLU B 281      -0.958  19.208   1.842  1.00  0.00           C  
ATOM   3879  CG  GLU B 281      -2.441  19.152   1.411  1.00  0.00           C  
ATOM   3880  CD  GLU B 281      -3.317  20.301   1.931  1.00  0.00           C  
ATOM   3881  OE1 GLU B 281      -4.422  20.484   1.375  1.00  0.00           O  
ATOM   3882  OE2 GLU B 281      -2.908  20.988   2.884  1.00  0.00           O  
ATOM   3883  N   PRO B 282       1.389  21.202   3.059  1.00  0.00           N  
ATOM   3884  CA  PRO B 282       2.656  21.238   3.799  1.00  0.00           C  
ATOM   3885  C   PRO B 282       3.150  19.855   4.238  1.00  0.00           C  
ATOM   3886  O   PRO B 282       4.360  19.595   4.271  1.00  0.00           O  
ATOM   3887  CB  PRO B 282       2.385  22.129   5.020  1.00  0.00           C  
ATOM   3888  CG  PRO B 282       1.211  23.009   4.582  1.00  0.00           C  
ATOM   3889  CD  PRO B 282       0.411  22.090   3.672  1.00  0.00           C  
ATOM   3890  N   GLU B 283       2.235  18.947   4.535  1.00  0.00           N  
ATOM   3891  CA  GLU B 283       2.531  17.563   4.903  1.00  0.00           C  
ATOM   3892  C   GLU B 283       3.204  16.798   3.750  1.00  0.00           C  
ATOM   3893  O   GLU B 283       4.139  16.031   3.973  1.00  0.00           O  
ATOM   3894  CB  GLU B 283       1.222  16.896   5.351  1.00  0.00           C  
ATOM   3895  CG  GLU B 283       1.472  15.556   6.056  1.00  0.00           C  
ATOM   3896  CD  GLU B 283       0.178  14.912   6.586  1.00  0.00           C  
ATOM   3897  OE1 GLU B 283       0.310  13.966   7.390  1.00  0.00           O  
ATOM   3898  OE2 GLU B 283      -0.919  15.361   6.190  1.00  0.00           O  
ATOM   3899  N   PHE B 284       2.814  17.077   2.494  1.00  0.00           N  
ATOM   3900  CA  PHE B 284       3.442  16.475   1.320  1.00  0.00           C  
ATOM   3901  C   PHE B 284       4.900  16.930   1.151  1.00  0.00           C  
ATOM   3902  O   PHE B 284       5.767  16.124   0.820  1.00  0.00           O  
ATOM   3903  CB  PHE B 284       2.629  16.811   0.069  1.00  0.00           C  
ATOM   3904  CG  PHE B 284       3.071  16.034  -1.151  1.00  0.00           C  
ATOM   3905  CD1 PHE B 284       3.954  16.599  -2.087  1.00  0.00           C  
ATOM   3906  CD2 PHE B 284       2.593  14.725  -1.350  1.00  0.00           C  
ATOM   3907  CE1 PHE B 284       4.340  15.870  -3.226  1.00  0.00           C  
ATOM   3908  CE2 PHE B 284       2.972  13.994  -2.484  1.00  0.00           C  
ATOM   3909  CZ  PHE B 284       3.839  14.571  -3.425  1.00  0.00           C  
ATOM   3910  N   LYS B 285       5.197  18.198   1.477  1.00  0.00           N  
ATOM   3911  CA  LYS B 285       6.566  18.714   1.474  1.00  0.00           C  
ATOM   3912  C   LYS B 285       7.433  18.003   2.514  1.00  0.00           C  
ATOM   3913  O   LYS B 285       8.547  17.580   2.214  1.00  0.00           O  
ATOM   3914  CB  LYS B 285       6.522  20.234   1.674  1.00  0.00           C  
ATOM   3915  CG  LYS B 285       7.890  20.872   1.395  1.00  0.00           C  
ATOM   3916  CD  LYS B 285       7.779  22.397   1.405  1.00  0.00           C  
ATOM   3917  CE  LYS B 285       9.116  23.009   0.977  1.00  0.00           C  
ATOM   3918  NZ  LYS B 285       9.015  24.468   0.750  1.00  0.00           N  
ATOM   3919  N   THR B 286       6.902  17.816   3.724  1.00  0.00           N  
ATOM   3920  CA  THR B 286       7.580  17.086   4.805  1.00  0.00           C  
ATOM   3921  C   THR B 286       7.798  15.618   4.439  1.00  0.00           C  
ATOM   3922  O   THR B 286       8.880  15.077   4.658  1.00  0.00           O  
ATOM   3923  CB  THR B 286       6.771  17.187   6.117  1.00  0.00           C  
ATOM   3924  OG1 THR B 286       6.462  18.536   6.381  1.00  0.00           O  
ATOM   3925  CG2 THR B 286       7.562  16.675   7.316  1.00  0.00           C  
ATOM   3926  N   TYR B 287       6.814  14.986   3.802  1.00  0.00           N  
ATOM   3927  CA  TYR B 287       6.917  13.631   3.263  1.00  0.00           C  
ATOM   3928  C   TYR B 287       8.078  13.497   2.268  1.00  0.00           C  
ATOM   3929  O   TYR B 287       8.918  12.617   2.437  1.00  0.00           O  
ATOM   3930  CB  TYR B 287       5.573  13.227   2.641  1.00  0.00           C  
ATOM   3931  CG  TYR B 287       5.660  12.055   1.690  1.00  0.00           C  
ATOM   3932  CD1 TYR B 287       5.461  12.231   0.298  1.00  0.00           C  
ATOM   3933  CD2 TYR B 287       6.016  10.789   2.184  1.00  0.00           C  
ATOM   3934  CE1 TYR B 287       5.622  11.153  -0.586  1.00  0.00           C  
ATOM   3935  CE2 TYR B 287       6.180   9.706   1.294  1.00  0.00           C  
ATOM   3936  CZ  TYR B 287       5.986   9.898  -0.081  1.00  0.00           C  
ATOM   3937  OH  TYR B 287       6.162   8.837  -0.937  1.00  0.00           O  
ATOM   3938  N   GLN B 288       8.188  14.368   1.285  1.00  0.00           N  
ATOM   3939  CA  GLN B 288       9.280  14.286   0.290  1.00  0.00           C  
ATOM   3940  C   GLN B 288      10.665  14.547   0.910  1.00  0.00           C  
ATOM   3941  O   GLN B 288      11.638  13.906   0.517  1.00  0.00           O  
ATOM   3942  CB  GLN B 288       9.025  15.263  -0.866  1.00  0.00           C  
ATOM   3943  CG  GLN B 288       7.770  14.955  -1.691  1.00  0.00           C  
ATOM   3944  CD  GLN B 288       7.778  13.628  -2.449  1.00  0.00           C  
ATOM   3945  OE1 GLN B 288       8.769  12.945  -2.606  1.00  0.00           O  
ATOM   3946  NE2 GLN B 288       6.638  13.222  -2.967  1.00  0.00           N  
ATOM   3947  N   GLN B 289      10.754  15.427   1.897  1.00  0.00           N  
ATOM   3948  CA  GLN B 289      11.993  15.609   2.673  1.00  0.00           C  
ATOM   3949  C   GLN B 289      12.390  14.308   3.386  1.00  0.00           C  
ATOM   3950  O   GLN B 289      13.563  13.931   3.360  1.00  0.00           O  
ATOM   3951  CB  GLN B 289      11.803  16.743   3.690  1.00  0.00           C  
ATOM   3952  CG  GLN B 289      11.776  18.121   3.023  1.00  0.00           C  
ATOM   3953  CD  GLN B 289      11.383  19.251   3.988  1.00  0.00           C  
ATOM   3954  OE1 GLN B 289      10.939  19.055   5.100  1.00  0.00           O  
ATOM   3955  NE2 GLN B 289      11.540  20.487   3.591  1.00  0.00           N  
ATOM   3956  N   GLN B 290      11.423  13.601   3.957  1.00  0.00           N  
ATOM   3957  CA  GLN B 290      11.668  12.314   4.608  1.00  0.00           C  
ATOM   3958  C   GLN B 290      12.049  11.212   3.609  1.00  0.00           C  
ATOM   3959  O   GLN B 290      12.918  10.410   3.906  1.00  0.00           O  
ATOM   3960  CB  GLN B 290      10.433  11.936   5.449  1.00  0.00           C  
ATOM   3961  CG  GLN B 290      10.727  10.825   6.458  1.00  0.00           C  
ATOM   3962  CD  GLN B 290      11.763  11.253   7.504  1.00  0.00           C  
ATOM   3963  OE1 GLN B 290      11.626  12.276   8.167  1.00  0.00           O  
ATOM   3964  NE2 GLN B 290      12.834  10.525   7.648  1.00  0.00           N  
ATOM   3965  N   VAL B 291      11.470  11.210   2.399  1.00  0.00           N  
ATOM   3966  CA  VAL B 291      11.849  10.297   1.301  1.00  0.00           C  
ATOM   3967  C   VAL B 291      13.344  10.409   0.993  1.00  0.00           C  
ATOM   3968  O   VAL B 291      14.046   9.390   0.961  1.00  0.00           O  
ATOM   3969  CB  VAL B 291      11.015  10.562   0.032  1.00  0.00           C  
ATOM   3970  CG1 VAL B 291      11.539   9.839  -1.217  1.00  0.00           C  
ATOM   3971  CG2 VAL B 291       9.560  10.125   0.212  1.00  0.00           C  
ATOM   3972  N   ALA B 292      13.855  11.624   0.806  1.00  0.00           N  
ATOM   3973  CA  ALA B 292      15.268  11.864   0.508  1.00  0.00           C  
ATOM   3974  C   ALA B 292      16.181  11.498   1.698  1.00  0.00           C  
ATOM   3975  O   ALA B 292      17.226  10.878   1.507  1.00  0.00           O  
ATOM   3976  CB  ALA B 292      15.433  13.328   0.081  1.00  0.00           C  
ATOM   3977  N   LYS B 293      15.787  11.828   2.934  1.00  0.00           N  
ATOM   3978  CA  LYS B 293      16.518  11.438   4.151  1.00  0.00           C  
ATOM   3979  C   LYS B 293      16.621   9.924   4.310  1.00  0.00           C  
ATOM   3980  O   LYS B 293      17.705   9.421   4.574  1.00  0.00           O  
ATOM   3981  CB  LYS B 293      15.836  12.018   5.391  1.00  0.00           C  
ATOM   3982  CG  LYS B 293      16.251  13.466   5.685  1.00  0.00           C  
ATOM   3983  CD  LYS B 293      15.535  13.868   6.974  1.00  0.00           C  
ATOM   3984  CE  LYS B 293      16.109  15.133   7.611  1.00  0.00           C  
ATOM   3985  NZ  LYS B 293      15.578  15.218   8.994  1.00  0.00           N  
ATOM   3986  N   ASN B 294      15.525   9.208   4.116  1.00  0.00           N  
ATOM   3987  CA  ASN B 294      15.495   7.756   4.220  1.00  0.00           C  
ATOM   3988  C   ASN B 294      16.387   7.099   3.164  1.00  0.00           C  
ATOM   3989  O   ASN B 294      17.100   6.151   3.485  1.00  0.00           O  
ATOM   3990  CB  ASN B 294      14.037   7.267   4.094  1.00  0.00           C  
ATOM   3991  CG  ASN B 294      13.190   7.545   5.327  1.00  0.00           C  
ATOM   3992  OD1 ASN B 294      13.640   8.011   6.357  1.00  0.00           O  
ATOM   3993  ND2 ASN B 294      11.915   7.219   5.260  1.00  0.00           N  
ATOM   3994  N   ALA B 295      16.426   7.622   1.941  1.00  0.00           N  
ATOM   3995  CA  ALA B 295      17.321   7.122   0.903  1.00  0.00           C  
ATOM   3996  C   ALA B 295      18.798   7.270   1.310  1.00  0.00           C  
ATOM   3997  O   ALA B 295      19.553   6.303   1.220  1.00  0.00           O  
ATOM   3998  CB  ALA B 295      17.011   7.825  -0.417  1.00  0.00           C  
ATOM   3999  N   LYS B 296      19.201   8.428   1.851  1.00  0.00           N  
ATOM   4000  CA  LYS B 296      20.566   8.649   2.371  1.00  0.00           C  
ATOM   4001  C   LYS B 296      20.897   7.716   3.536  1.00  0.00           C  
ATOM   4002  O   LYS B 296      21.968   7.123   3.558  1.00  0.00           O  
ATOM   4003  CB  LYS B 296      20.776  10.128   2.764  1.00  0.00           C  
ATOM   4004  CG  LYS B 296      20.854  11.009   1.508  1.00  0.00           C  
ATOM   4005  CD  LYS B 296      21.287  12.467   1.776  1.00  0.00           C  
ATOM   4006  CE  LYS B 296      21.366  13.133   0.397  1.00  0.00           C  
ATOM   4007  NZ  LYS B 296      22.123  14.409   0.347  1.00  0.00           N  
ATOM   4008  N   ALA B 297      19.959   7.526   4.457  1.00  0.00           N  
ATOM   4009  CA  ALA B 297      20.132   6.640   5.605  1.00  0.00           C  
ATOM   4010  C   ALA B 297      20.343   5.173   5.194  1.00  0.00           C  
ATOM   4011  O   ALA B 297      21.186   4.491   5.767  1.00  0.00           O  
ATOM   4012  CB  ALA B 297      18.910   6.793   6.522  1.00  0.00           C  
ATOM   4013  N   MET B 298      19.637   4.685   4.169  1.00  0.00           N  
ATOM   4014  CA  MET B 298      19.846   3.338   3.633  1.00  0.00           C  
ATOM   4015  C   MET B 298      21.203   3.210   2.943  1.00  0.00           C  
ATOM   4016  O   MET B 298      21.895   2.219   3.154  1.00  0.00           O  
ATOM   4017  CB  MET B 298      18.716   2.965   2.660  1.00  0.00           C  
ATOM   4018  CG  MET B 298      17.370   2.771   3.365  1.00  0.00           C  
ATOM   4019  SD  MET B 298      16.043   2.162   2.279  1.00  0.00           S  
ATOM   4020  CE  MET B 298      16.513   0.417   2.171  1.00  0.00           C  
ATOM   4021  N   VAL B 299      21.616   4.206   2.158  1.00  0.00           N  
ATOM   4022  CA  VAL B 299      22.921   4.213   1.484  1.00  0.00           C  
ATOM   4023  C   VAL B 299      24.073   4.126   2.491  1.00  0.00           C  
ATOM   4024  O   VAL B 299      24.980   3.333   2.274  1.00  0.00           O  
ATOM   4025  CB  VAL B 299      23.079   5.449   0.575  1.00  0.00           C  
ATOM   4026  CG1 VAL B 299      24.524   5.640   0.082  1.00  0.00           C  
ATOM   4027  CG2 VAL B 299      22.194   5.319  -0.654  1.00  0.00           C  
ATOM   4028  N   GLU B 300      24.018   4.871   3.602  1.00  0.00           N  
ATOM   4029  CA  GLU B 300      25.035   4.790   4.663  1.00  0.00           C  
ATOM   4030  C   GLU B 300      25.233   3.356   5.150  1.00  0.00           C  
ATOM   4031  O   GLU B 300      26.360   2.871   5.180  1.00  0.00           O  
ATOM   4032  CB  GLU B 300      24.661   5.691   5.853  1.00  0.00           C  
ATOM   4033  CG  GLU B 300      25.026   7.155   5.641  1.00  0.00           C  
ATOM   4034  CD  GLU B 300      24.657   8.069   6.834  1.00  0.00           C  
ATOM   4035  OE1 GLU B 300      25.063   9.248   6.805  1.00  0.00           O  
ATOM   4036  OE2 GLU B 300      23.927   7.626   7.763  1.00  0.00           O  
ATOM   4037  N   VAL B 301      24.149   2.644   5.446  1.00  0.00           N  
ATOM   4038  CA  VAL B 301      24.219   1.255   5.938  1.00  0.00           C  
ATOM   4039  C   VAL B 301      24.793   0.316   4.877  1.00  0.00           C  
ATOM   4040  O   VAL B 301      25.642  -0.515   5.195  1.00  0.00           O  
ATOM   4041  CB  VAL B 301      22.844   0.767   6.412  1.00  0.00           C  
ATOM   4042  CG1 VAL B 301      22.864  -0.704   6.836  1.00  0.00           C  
ATOM   4043  CG2 VAL B 301      22.365   1.585   7.617  1.00  0.00           C  
ATOM   4044  N   PHE B 302      24.393   0.439   3.605  1.00  0.00           N  
ATOM   4045  CA  PHE B 302      24.939  -0.387   2.527  1.00  0.00           C  
ATOM   4046  C   PHE B 302      26.459  -0.201   2.369  1.00  0.00           C  
ATOM   4047  O   PHE B 302      27.180  -1.189   2.241  1.00  0.00           O  
ATOM   4048  CB  PHE B 302      24.206  -0.106   1.211  1.00  0.00           C  
ATOM   4049  CG  PHE B 302      22.981  -0.968   0.992  1.00  0.00           C  
ATOM   4050  CD1 PHE B 302      23.129  -2.306   0.593  1.00  0.00           C  
ATOM   4051  CD2 PHE B 302      21.684  -0.454   1.189  1.00  0.00           C  
ATOM   4052  CE1 PHE B 302      22.004  -3.123   0.394  1.00  0.00           C  
ATOM   4053  CE2 PHE B 302      20.556  -1.265   1.001  1.00  0.00           C  
ATOM   4054  CZ  PHE B 302      20.715  -2.603   0.608  1.00  0.00           C  
ATOM   4055  N   LEU B 303      26.946   1.038   2.443  1.00  0.00           N  
ATOM   4056  CA  LEU B 303      28.366   1.348   2.370  1.00  0.00           C  
ATOM   4057  C   LEU B 303      29.136   0.799   3.579  1.00  0.00           C  
ATOM   4058  O   LEU B 303      30.156   0.136   3.401  1.00  0.00           O  
ATOM   4059  CB  LEU B 303      28.561   2.873   2.237  1.00  0.00           C  
ATOM   4060  CG  LEU B 303      28.079   3.484   0.907  1.00  0.00           C  
ATOM   4061  CD1 LEU B 303      28.170   5.002   0.989  1.00  0.00           C  
ATOM   4062  CD2 LEU B 303      28.911   3.021  -0.283  1.00  0.00           C  
ATOM   4063  N   GLU B 304      28.622   0.975   4.800  1.00  0.00           N  
ATOM   4064  CA  GLU B 304      29.221   0.425   6.033  1.00  0.00           C  
ATOM   4065  C   GLU B 304      29.295  -1.107   6.012  1.00  0.00           C  
ATOM   4066  O   GLU B 304      30.254  -1.694   6.506  1.00  0.00           O  
ATOM   4067  CB  GLU B 304      28.409   0.871   7.263  1.00  0.00           C  
ATOM   4068  CG  GLU B 304      28.707   2.309   7.688  1.00  0.00           C  
ATOM   4069  CD  GLU B 304      27.904   2.752   8.941  1.00  0.00           C  
ATOM   4070  OE1 GLU B 304      28.228   3.844   9.464  1.00  0.00           O  
ATOM   4071  OE2 GLU B 304      26.991   2.016   9.364  1.00  0.00           O  
ATOM   4072  N   ARG B 305      28.319  -1.768   5.392  1.00  0.00           N  
ATOM   4073  CA  ARG B 305      28.271  -3.226   5.228  1.00  0.00           C  
ATOM   4074  C   ARG B 305      29.120  -3.749   4.054  1.00  0.00           C  
ATOM   4075  O   ARG B 305      29.132  -4.955   3.789  1.00  0.00           O  
ATOM   4076  CB  ARG B 305      26.811  -3.673   5.151  1.00  0.00           C  
ATOM   4077  CG  ARG B 305      26.022  -3.467   6.471  1.00  0.00           C  
ATOM   4078  CD  ARG B 305      26.435  -4.445   7.587  1.00  0.00           C  
ATOM   4079  NE  ARG B 305      26.101  -5.836   7.251  1.00  0.00           N  
ATOM   4080  CZ  ARG B 305      24.977  -6.499   7.516  1.00  0.00           C  
ATOM   4081  NH1 ARG B 305      24.008  -5.987   8.209  1.00  0.00           N  
ATOM   4082  NH2 ARG B 305      24.819  -7.711   7.083  1.00  0.00           N  
ATOM   4083  N   GLY B 306      29.844  -2.882   3.356  1.00  0.00           N  
ATOM   4084  CA  GLY B 306      30.763  -3.250   2.275  1.00  0.00           C  
ATOM   4085  C   GLY B 306      30.073  -3.547   0.940  1.00  0.00           C  
ATOM   4086  O   GLY B 306      30.604  -4.327   0.141  1.00  0.00           O  
ATOM   4087  N   TYR B 307      28.925  -2.948   0.680  1.00  0.00           N  
ATOM   4088  CA  TYR B 307      28.247  -2.977  -0.612  1.00  0.00           C  
ATOM   4089  C   TYR B 307      28.567  -1.727  -1.418  1.00  0.00           C  
ATOM   4090  O   TYR B 307      28.657  -0.616  -0.890  1.00  0.00           O  
ATOM   4091  CB  TYR B 307      26.738  -3.158  -0.436  1.00  0.00           C  
ATOM   4092  CG  TYR B 307      26.362  -4.555  -0.019  1.00  0.00           C  
ATOM   4093  CD1 TYR B 307      26.083  -5.539  -0.986  1.00  0.00           C  
ATOM   4094  CD2 TYR B 307      26.342  -4.913   1.350  1.00  0.00           C  
ATOM   4095  CE1 TYR B 307      25.813  -6.862  -0.618  1.00  0.00           C  
ATOM   4096  CE2 TYR B 307      26.082  -6.235   1.733  1.00  0.00           C  
ATOM   4097  CZ  TYR B 307      25.823  -7.214   0.743  1.00  0.00           C  
ATOM   4098  OH  TYR B 307      25.618  -8.522   1.103  1.00  0.00           O  
ATOM   4099  N   LYS B 308      28.721  -1.889  -2.728  1.00  0.00           N  
ATOM   4100  CA  LYS B 308      28.997  -0.780  -3.634  1.00  0.00           C  
ATOM   4101  C   LYS B 308      27.686  -0.128  -4.060  1.00  0.00           C  
ATOM   4102  O   LYS B 308      26.796  -0.786  -4.593  1.00  0.00           O  
ATOM   4103  CB  LYS B 308      29.820  -1.317  -4.806  1.00  0.00           C  
ATOM   4104  CG  LYS B 308      30.317  -0.217  -5.763  1.00  0.00           C  
ATOM   4105  CD  LYS B 308      31.144  -0.912  -6.849  1.00  0.00           C  
ATOM   4106  CE  LYS B 308      31.559  -0.004  -7.979  1.00  0.00           C  
ATOM   4107  NZ  LYS B 308      32.045  -0.856  -9.100  1.00  0.00           N  
ATOM   4108  N   VAL B 309      27.596   1.175  -3.842  1.00  0.00           N  
ATOM   4109  CA  VAL B 309      26.465   1.993  -4.307  1.00  0.00           C  
ATOM   4110  C   VAL B 309      26.923   2.797  -5.519  1.00  0.00           C  
ATOM   4111  O   VAL B 309      27.954   3.469  -5.463  1.00  0.00           O  
ATOM   4112  CB  VAL B 309      25.914   2.881  -3.180  1.00  0.00           C  
ATOM   4113  CG1 VAL B 309      24.755   3.752  -3.664  1.00  0.00           C  
ATOM   4114  CG2 VAL B 309      25.397   2.019  -2.017  1.00  0.00           C  
ATOM   4115  N   VAL B 310      26.180   2.716  -6.627  1.00  0.00           N  
ATOM   4116  CA  VAL B 310      26.482   3.482  -7.837  1.00  0.00           C  
ATOM   4117  C   VAL B 310      26.420   4.979  -7.531  1.00  0.00           C  
ATOM   4118  O   VAL B 310      25.546   5.426  -6.792  1.00  0.00           O  
ATOM   4119  CB  VAL B 310      25.526   3.107  -8.992  1.00  0.00           C  
ATOM   4120  CG1 VAL B 310      25.810   3.911 -10.265  1.00  0.00           C  
ATOM   4121  CG2 VAL B 310      25.666   1.622  -9.345  1.00  0.00           C  
ATOM   4122  N   SER B 311      27.360   5.745  -8.071  1.00  0.00           N  
ATOM   4123  CA  SER B 311      27.581   7.170  -7.767  1.00  0.00           C  
ATOM   4124  C   SER B 311      28.054   7.468  -6.334  1.00  0.00           C  
ATOM   4125  O   SER B 311      28.192   8.630  -5.969  1.00  0.00           O  
ATOM   4126  CB  SER B 311      26.373   8.043  -8.148  1.00  0.00           C  
ATOM   4127  OG  SER B 311      25.811   7.668  -9.393  1.00  0.00           O  
ATOM   4128  N   GLY B 312      28.279   6.448  -5.507  1.00  0.00           N  
ATOM   4129  CA  GLY B 312      28.751   6.610  -4.129  1.00  0.00           C  
ATOM   4130  C   GLY B 312      27.735   7.207  -3.148  1.00  0.00           C  
ATOM   4131  O   GLY B 312      28.064   7.437  -1.981  1.00  0.00           O  
ATOM   4132  N   GLY B 313      26.500   7.460  -3.600  1.00  0.00           N  
ATOM   4133  CA  GLY B 313      25.482   8.118  -2.792  1.00  0.00           C  
ATOM   4134  C   GLY B 313      24.155   8.303  -3.511  1.00  0.00           C  
ATOM   4135  O   GLY B 313      23.884   7.690  -4.543  1.00  0.00           O  
ATOM   4136  N   THR B 314      23.306   9.161  -2.943  1.00  0.00           N  
ATOM   4137  CA  THR B 314      22.053   9.581  -3.557  1.00  0.00           C  
ATOM   4138  C   THR B 314      21.677  11.008  -3.156  1.00  0.00           C  
ATOM   4139  O   THR B 314      21.862  11.410  -2.009  1.00  0.00           O  
ATOM   4140  CB  THR B 314      20.909   8.605  -3.249  1.00  0.00           C  
ATOM   4141  OG1 THR B 314      19.755   8.989  -3.967  1.00  0.00           O  
ATOM   4142  CG2 THR B 314      20.528   8.527  -1.774  1.00  0.00           C  
ATOM   4143  N   ASP B 315      21.090  11.735  -4.110  1.00  0.00           N  
ATOM   4144  CA  ASP B 315      20.498  13.061  -3.913  1.00  0.00           C  
ATOM   4145  C   ASP B 315      19.000  13.091  -4.233  1.00  0.00           C  
ATOM   4146  O   ASP B 315      18.383  14.146  -4.351  1.00  0.00           O  
ATOM   4147  CB  ASP B 315      21.291  14.098  -4.720  1.00  0.00           C  
ATOM   4148  CG  ASP B 315      22.676  14.332  -4.120  1.00  0.00           C  
ATOM   4149  OD1 ASP B 315      22.722  14.579  -2.880  1.00  0.00           O  
ATOM   4150  OD2 ASP B 315      23.648  14.285  -4.889  1.00  0.00           O  
ATOM   4151  N   ASN B 316      18.388  11.917  -4.353  1.00  0.00           N  
ATOM   4152  CA  ASN B 316      16.960  11.787  -4.613  1.00  0.00           C  
ATOM   4153  C   ASN B 316      16.332  10.635  -3.800  1.00  0.00           C  
ATOM   4154  O   ASN B 316      16.737  10.378  -2.658  1.00  0.00           O  
ATOM   4155  CB  ASN B 316      16.756  11.778  -6.149  1.00  0.00           C  
ATOM   4156  CG  ASN B 316      17.332  10.576  -6.865  1.00  0.00           C  
ATOM   4157  OD1 ASN B 316      17.285   9.458  -6.387  1.00  0.00           O  
ATOM   4158  ND2 ASN B 316      17.827  10.763  -8.073  1.00  0.00           N  
ATOM   4159  N   HIS B 317      15.312   9.982  -4.354  1.00  0.00           N  
ATOM   4160  CA  HIS B 317      14.533   8.935  -3.689  1.00  0.00           C  
ATOM   4161  C   HIS B 317      15.047   7.509  -3.927  1.00  0.00           C  
ATOM   4162  O   HIS B 317      14.478   6.565  -3.381  1.00  0.00           O  
ATOM   4163  CB  HIS B 317      13.077   9.054  -4.177  1.00  0.00           C  
ATOM   4164  CG  HIS B 317      12.913   8.801  -5.653  1.00  0.00           C  
ATOM   4165  ND1 HIS B 317      13.433   9.554  -6.682  1.00  0.00           N  
ATOM   4166  CD2 HIS B 317      12.224   7.755  -6.232  1.00  0.00           C  
ATOM   4167  CE1 HIS B 317      13.067   8.989  -7.840  1.00  0.00           C  
ATOM   4168  NE2 HIS B 317      12.337   7.899  -7.603  1.00  0.00           N  
ATOM   4169  N   LEU B 318      16.064   7.319  -4.778  1.00  0.00           N  
ATOM   4170  CA  LEU B 318      16.541   6.008  -5.196  1.00  0.00           C  
ATOM   4171  C   LEU B 318      18.063   5.920  -5.208  1.00  0.00           C  
ATOM   4172  O   LEU B 318      18.780   6.919  -5.232  1.00  0.00           O  
ATOM   4173  CB  LEU B 318      15.896   5.618  -6.553  1.00  0.00           C  
ATOM   4174  CG  LEU B 318      16.352   6.410  -7.797  1.00  0.00           C  
ATOM   4175  CD1 LEU B 318      17.670   5.925  -8.400  1.00  0.00           C  
ATOM   4176  CD2 LEU B 318      15.310   6.265  -8.914  1.00  0.00           C  
ATOM   4177  N   PHE B 319      18.555   4.681  -5.243  1.00  0.00           N  
ATOM   4178  CA  PHE B 319      19.946   4.341  -5.489  1.00  0.00           C  
ATOM   4179  C   PHE B 319      20.054   2.948  -6.115  1.00  0.00           C  
ATOM   4180  O   PHE B 319      19.101   2.163  -6.084  1.00  0.00           O  
ATOM   4181  CB  PHE B 319      20.755   4.468  -4.190  1.00  0.00           C  
ATOM   4182  CG  PHE B 319      20.264   3.605  -3.057  1.00  0.00           C  
ATOM   4183  CD1 PHE B 319      19.213   4.051  -2.219  1.00  0.00           C  
ATOM   4184  CD2 PHE B 319      20.857   2.358  -2.798  1.00  0.00           C  
ATOM   4185  CE1 PHE B 319      18.777   3.263  -1.145  1.00  0.00           C  
ATOM   4186  CE2 PHE B 319      20.420   1.568  -1.723  1.00  0.00           C  
ATOM   4187  CZ  PHE B 319      19.378   2.014  -0.885  1.00  0.00           C  
ATOM   4188  N   LEU B 320      21.216   2.644  -6.699  1.00  0.00           N  
ATOM   4189  CA  LEU B 320      21.544   1.340  -7.256  1.00  0.00           C  
ATOM   4190  C   LEU B 320      22.627   0.681  -6.404  1.00  0.00           C  
ATOM   4191  O   LEU B 320      23.642   1.302  -6.111  1.00  0.00           O  
ATOM   4192  CB  LEU B 320      22.030   1.514  -8.706  1.00  0.00           C  
ATOM   4193  CG  LEU B 320      20.899   1.821  -9.710  1.00  0.00           C  
ATOM   4194  CD1 LEU B 320      21.472   2.419 -10.983  1.00  0.00           C  
ATOM   4195  CD2 LEU B 320      20.150   0.539 -10.075  1.00  0.00           C  
ATOM   4196  N   VAL B 321      22.412  -0.583  -6.051  1.00  0.00           N  
ATOM   4197  CA  VAL B 321      23.431  -1.429  -5.414  1.00  0.00           C  
ATOM   4198  C   VAL B 321      24.065  -2.294  -6.498  1.00  0.00           C  
ATOM   4199  O   VAL B 321      23.369  -3.066  -7.149  1.00  0.00           O  
ATOM   4200  CB  VAL B 321      22.847  -2.279  -4.275  1.00  0.00           C  
ATOM   4201  CG1 VAL B 321      23.950  -3.035  -3.532  1.00  0.00           C  
ATOM   4202  CG2 VAL B 321      22.096  -1.417  -3.254  1.00  0.00           C  
ATOM   4203  N   ASP B 322      25.376  -2.137  -6.699  1.00  0.00           N  
ATOM   4204  CA  ASP B 322      26.190  -2.936  -7.613  1.00  0.00           C  
ATOM   4205  C   ASP B 322      26.676  -4.194  -6.882  1.00  0.00           C  
ATOM   4206  O   ASP B 322      27.353  -4.109  -5.857  1.00  0.00           O  
ATOM   4207  CB  ASP B 322      27.329  -2.056  -8.145  1.00  0.00           C  
ATOM   4208  CG  ASP B 322      28.263  -2.717  -9.162  1.00  0.00           C  
ATOM   4209  OD1 ASP B 322      28.181  -3.949  -9.350  1.00  0.00           O  
ATOM   4210  OD2 ASP B 322      29.101  -1.975  -9.732  1.00  0.00           O  
ATOM   4211  N   LEU B 323      26.302  -5.364  -7.409  1.00  0.00           N  
ATOM   4212  CA  LEU B 323      26.571  -6.675  -6.817  1.00  0.00           C  
ATOM   4213  C   LEU B 323      27.664  -7.454  -7.565  1.00  0.00           C  
ATOM   4214  O   LEU B 323      27.911  -8.613  -7.222  1.00  0.00           O  
ATOM   4215  CB  LEU B 323      25.261  -7.474  -6.739  1.00  0.00           C  
ATOM   4216  CG  LEU B 323      24.146  -6.838  -5.889  1.00  0.00           C  
ATOM   4217  CD1 LEU B 323      22.885  -7.695  -5.999  1.00  0.00           C  
ATOM   4218  CD2 LEU B 323      24.527  -6.742  -4.410  1.00  0.00           C  
ATOM   4219  N   VAL B 324      28.326  -6.858  -8.557  1.00  0.00           N  
ATOM   4220  CA  VAL B 324      29.362  -7.517  -9.370  1.00  0.00           C  
ATOM   4221  C   VAL B 324      30.464  -8.085  -8.487  1.00  0.00           C  
ATOM   4222  O   VAL B 324      30.780  -9.276  -8.573  1.00  0.00           O  
ATOM   4223  CB  VAL B 324      29.942  -6.546 -10.416  1.00  0.00           C  
ATOM   4224  CG1 VAL B 324      31.124  -7.153 -11.182  1.00  0.00           C  
ATOM   4225  CG2 VAL B 324      28.892  -6.171 -11.459  1.00  0.00           C  
ATOM   4226  N   ASP B 325      30.983  -7.286  -7.550  1.00  0.00           N  
ATOM   4227  CA  ASP B 325      32.073  -7.667  -6.644  1.00  0.00           C  
ATOM   4228  C   ASP B 325      31.654  -8.722  -5.596  1.00  0.00           C  
ATOM   4229  O   ASP B 325      32.494  -9.320  -4.931  1.00  0.00           O  
ATOM   4230  CB  ASP B 325      32.626  -6.396  -5.954  1.00  0.00           C  
ATOM   4231  CG  ASP B 325      33.193  -5.344  -6.918  1.00  0.00           C  
ATOM   4232  OD1 ASP B 325      33.578  -5.709  -8.051  1.00  0.00           O  
ATOM   4233  OD2 ASP B 325      33.245  -4.148  -6.524  1.00  0.00           O  
ATOM   4234  N   LYS B 326      30.349  -8.979  -5.447  1.00  0.00           N  
ATOM   4235  CA  LYS B 326      29.785  -9.997  -4.563  1.00  0.00           C  
ATOM   4236  C   LYS B 326      29.475 -11.319  -5.281  1.00  0.00           C  
ATOM   4237  O   LYS B 326      29.012 -12.257  -4.645  1.00  0.00           O  
ATOM   4238  CB  LYS B 326      28.537  -9.443  -3.853  1.00  0.00           C  
ATOM   4239  CG  LYS B 326      28.796  -8.212  -2.974  1.00  0.00           C  
ATOM   4240  CD  LYS B 326      29.636  -8.537  -1.730  1.00  0.00           C  
ATOM   4241  CE  LYS B 326      29.723  -7.286  -0.859  1.00  0.00           C  
ATOM   4242  NZ  LYS B 326      30.322  -7.544   0.473  1.00  0.00           N  
ATOM   4243  N   ASN B 327      29.715 -11.406  -6.593  1.00  0.00           N  
ATOM   4244  CA  ASN B 327      29.350 -12.551  -7.428  1.00  0.00           C  
ATOM   4245  C   ASN B 327      27.855 -12.919  -7.365  1.00  0.00           C  
ATOM   4246  O   ASN B 327      27.476 -14.080  -7.520  1.00  0.00           O  
ATOM   4247  CB  ASN B 327      30.301 -13.739  -7.153  1.00  0.00           C  
ATOM   4248  CG  ASN B 327      31.449 -13.862  -8.135  1.00  0.00           C  
ATOM   4249  OD1 ASN B 327      31.423 -13.391  -9.249  1.00  0.00           O  
ATOM   4250  ND2 ASN B 327      32.487 -14.571  -7.751  1.00  0.00           N  
ATOM   4251  N   LEU B 328      27.003 -11.915  -7.164  1.00  0.00           N  
ATOM   4252  CA  LEU B 328      25.556 -12.076  -7.133  1.00  0.00           C  
ATOM   4253  C   LEU B 328      24.920 -11.424  -8.354  1.00  0.00           C  
ATOM   4254  O   LEU B 328      25.332 -10.345  -8.806  1.00  0.00           O  
ATOM   4255  CB  LEU B 328      24.993 -11.480  -5.834  1.00  0.00           C  
ATOM   4256  CG  LEU B 328      25.402 -12.237  -4.558  1.00  0.00           C  
ATOM   4257  CD1 LEU B 328      24.892 -11.487  -3.331  1.00  0.00           C  
ATOM   4258  CD2 LEU B 328      24.850 -13.654  -4.529  1.00  0.00           C  
ATOM   4259  N   THR B 329      23.884 -12.055  -8.885  1.00  0.00           N  
ATOM   4260  CA  THR B 329      23.046 -11.446  -9.916  1.00  0.00           C  
ATOM   4261  C   THR B 329      21.897 -10.665  -9.286  1.00  0.00           C  
ATOM   4262  O   THR B 329      21.379 -11.026  -8.228  1.00  0.00           O  
ATOM   4263  CB  THR B 329      22.524 -12.472 -10.926  1.00  0.00           C  
ATOM   4264  OG1 THR B 329      21.629 -13.369 -10.332  1.00  0.00           O  
ATOM   4265  CG2 THR B 329      23.645 -13.273 -11.584  1.00  0.00           C  
ATOM   4266  N   GLY B 330      21.419  -9.621  -9.961  1.00  0.00           N  
ATOM   4267  CA  GLY B 330      20.223  -8.908  -9.536  1.00  0.00           C  
ATOM   4268  C   GLY B 330      18.984  -9.802  -9.485  1.00  0.00           C  
ATOM   4269  O   GLY B 330      18.106  -9.600  -8.652  1.00  0.00           O  
ATOM   4270  N   LYS B 331      18.937 -10.854 -10.325  1.00  0.00           N  
ATOM   4271  CA  LYS B 331      17.858 -11.846 -10.306  1.00  0.00           C  
ATOM   4272  C   LYS B 331      17.866 -12.694  -9.031  1.00  0.00           C  
ATOM   4273  O   LYS B 331      16.799 -12.978  -8.497  1.00  0.00           O  
ATOM   4274  CB  LYS B 331      17.960 -12.722 -11.557  1.00  0.00           C  
ATOM   4275  CG  LYS B 331      16.752 -13.661 -11.701  1.00  0.00           C  
ATOM   4276  CD  LYS B 331      16.894 -14.553 -12.939  1.00  0.00           C  
ATOM   4277  CE  LYS B 331      15.715 -15.510 -13.013  1.00  0.00           C  
ATOM   4278  NZ  LYS B 331      15.878 -16.504 -14.101  1.00  0.00           N  
ATOM   4279  N   GLU B 332      19.035 -13.105  -8.556  1.00  0.00           N  
ATOM   4280  CA  GLU B 332      19.173 -13.872  -7.308  1.00  0.00           C  
ATOM   4281  C   GLU B 332      18.866 -12.996  -6.092  1.00  0.00           C  
ATOM   4282  O   GLU B 332      18.110 -13.424  -5.221  1.00  0.00           O  
ATOM   4283  CB  GLU B 332      20.595 -14.437  -7.197  1.00  0.00           C  
ATOM   4284  CG  GLU B 332      20.830 -15.604  -8.162  1.00  0.00           C  
ATOM   4285  CD  GLU B 332      22.312 -15.854  -8.448  1.00  0.00           C  
ATOM   4286  OE1 GLU B 332      22.648 -17.008  -8.774  1.00  0.00           O  
ATOM   4287  OE2 GLU B 332      23.081 -14.865  -8.461  1.00  0.00           O  
ATOM   4288  N   ALA B 333      19.393 -11.772  -6.061  1.00  0.00           N  
ATOM   4289  CA  ALA B 333      19.146 -10.828  -4.977  1.00  0.00           C  
ATOM   4290  C   ALA B 333      17.656 -10.479  -4.841  1.00  0.00           C  
ATOM   4291  O   ALA B 333      17.106 -10.558  -3.747  1.00  0.00           O  
ATOM   4292  CB  ALA B 333      20.007  -9.585  -5.222  1.00  0.00           C  
ATOM   4293  N   ASP B 334      16.990 -10.184  -5.959  1.00  0.00           N  
ATOM   4294  CA  ASP B 334      15.547  -9.926  -6.013  1.00  0.00           C  
ATOM   4295  C   ASP B 334      14.734 -11.116  -5.466  1.00  0.00           C  
ATOM   4296  O   ASP B 334      13.882 -10.952  -4.596  1.00  0.00           O  
ATOM   4297  CB  ASP B 334      15.192  -9.606  -7.474  1.00  0.00           C  
ATOM   4298  CG  ASP B 334      13.714  -9.316  -7.747  1.00  0.00           C  
ATOM   4299  OD1 ASP B 334      13.029  -8.784  -6.856  1.00  0.00           O  
ATOM   4300  OD2 ASP B 334      13.289  -9.587  -8.893  1.00  0.00           O  
ATOM   4301  N   ALA B 335      15.061 -12.334  -5.897  1.00  0.00           N  
ATOM   4302  CA  ALA B 335      14.372 -13.530  -5.437  1.00  0.00           C  
ATOM   4303  C   ALA B 335      14.591 -13.809  -3.934  1.00  0.00           C  
ATOM   4304  O   ALA B 335      13.644 -14.185  -3.232  1.00  0.00           O  
ATOM   4305  CB  ALA B 335      14.812 -14.719  -6.296  1.00  0.00           C  
ATOM   4306  N   ALA B 336      15.810 -13.641  -3.420  1.00  0.00           N  
ATOM   4307  CA  ALA B 336      16.123 -13.871  -2.014  1.00  0.00           C  
ATOM   4308  C   ALA B 336      15.448 -12.836  -1.096  1.00  0.00           C  
ATOM   4309  O   ALA B 336      14.794 -13.208  -0.115  1.00  0.00           O  
ATOM   4310  CB  ALA B 336      17.644 -13.873  -1.841  1.00  0.00           C  
ATOM   4311  N   LEU B 337      15.526 -11.551  -1.452  1.00  0.00           N  
ATOM   4312  CA  LEU B 337      14.835 -10.485  -0.733  1.00  0.00           C  
ATOM   4313  C   LEU B 337      13.315 -10.675  -0.785  1.00  0.00           C  
ATOM   4314  O   LEU B 337      12.642 -10.528   0.230  1.00  0.00           O  
ATOM   4315  CB  LEU B 337      15.256  -9.128  -1.312  1.00  0.00           C  
ATOM   4316  CG  LEU B 337      16.719  -8.738  -0.998  1.00  0.00           C  
ATOM   4317  CD1 LEU B 337      17.145  -7.555  -1.859  1.00  0.00           C  
ATOM   4318  CD2 LEU B 337      16.900  -8.333   0.467  1.00  0.00           C  
ATOM   4319  N   GLY B 338      12.772 -11.107  -1.928  1.00  0.00           N  
ATOM   4320  CA  GLY B 338      11.359 -11.432  -2.088  1.00  0.00           C  
ATOM   4321  C   GLY B 338      10.875 -12.538  -1.141  1.00  0.00           C  
ATOM   4322  O   GLY B 338       9.795 -12.412  -0.555  1.00  0.00           O  
ATOM   4323  N   ARG B 339      11.684 -13.577  -0.900  1.00  0.00           N  
ATOM   4324  CA  ARG B 339      11.365 -14.621   0.105  1.00  0.00           C  
ATOM   4325  C   ARG B 339      11.355 -14.093   1.544  1.00  0.00           C  
ATOM   4326  O   ARG B 339      10.663 -14.653   2.388  1.00  0.00           O  
ATOM   4327  CB  ARG B 339      12.326 -15.819  -0.013  1.00  0.00           C  
ATOM   4328  CG  ARG B 339      12.124 -16.615  -1.305  1.00  0.00           C  
ATOM   4329  CD  ARG B 339      12.765 -18.019  -1.248  1.00  0.00           C  
ATOM   4330  NE  ARG B 339      14.189 -18.036  -0.897  1.00  0.00           N  
ATOM   4331  CZ  ARG B 339      15.233 -17.813  -1.669  1.00  0.00           C  
ATOM   4332  NH1 ARG B 339      15.125 -17.406  -2.900  1.00  0.00           N  
ATOM   4333  NH2 ARG B 339      16.427 -18.040  -1.200  1.00  0.00           N  
ATOM   4334  N   ALA B 340      12.057 -12.992   1.809  1.00  0.00           N  
ATOM   4335  CA  ALA B 340      12.010 -12.273   3.083  1.00  0.00           C  
ATOM   4336  C   ALA B 340      10.918 -11.178   3.137  1.00  0.00           C  
ATOM   4337  O   ALA B 340      10.951 -10.329   4.019  1.00  0.00           O  
ATOM   4338  CB  ALA B 340      13.410 -11.727   3.381  1.00  0.00           C  
ATOM   4339  N   ASN B 341       9.975 -11.173   2.186  1.00  0.00           N  
ATOM   4340  CA  ASN B 341       8.933 -10.149   2.031  1.00  0.00           C  
ATOM   4341  C   ASN B 341       9.480  -8.719   1.766  1.00  0.00           C  
ATOM   4342  O   ASN B 341       8.826  -7.730   2.088  1.00  0.00           O  
ATOM   4343  CB  ASN B 341       7.910 -10.228   3.183  1.00  0.00           C  
ATOM   4344  CG  ASN B 341       6.918 -11.376   3.074  1.00  0.00           C  
ATOM   4345  OD1 ASN B 341       7.136 -12.398   2.450  1.00  0.00           O  
ATOM   4346  ND2 ASN B 341       5.763 -11.225   3.689  1.00  0.00           N  
ATOM   4347  N   ILE B 342      10.650  -8.599   1.158  1.00  0.00           N  
ATOM   4348  CA  ILE B 342      11.234  -7.318   0.738  1.00  0.00           C  
ATOM   4349  C   ILE B 342      11.221  -7.260  -0.786  1.00  0.00           C  
ATOM   4350  O   ILE B 342      11.960  -7.982  -1.452  1.00  0.00           O  
ATOM   4351  CB  ILE B 342      12.646  -7.119   1.317  1.00  0.00           C  
ATOM   4352  CG1 ILE B 342      12.646  -7.195   2.866  1.00  0.00           C  
ATOM   4353  CG2 ILE B 342      13.213  -5.764   0.855  1.00  0.00           C  
ATOM   4354  CD1 ILE B 342      14.038  -7.222   3.496  1.00  0.00           C  
ATOM   4355  N   THR B 343      10.394  -6.396  -1.356  1.00  0.00           N  
ATOM   4356  CA  THR B 343      10.210  -6.268  -2.801  1.00  0.00           C  
ATOM   4357  C   THR B 343      11.114  -5.175  -3.355  1.00  0.00           C  
ATOM   4358  O   THR B 343      10.939  -3.990  -3.082  1.00  0.00           O  
ATOM   4359  CB  THR B 343       8.740  -6.015  -3.158  1.00  0.00           C  
ATOM   4360  OG1 THR B 343       7.911  -6.962  -2.526  1.00  0.00           O  
ATOM   4361  CG2 THR B 343       8.487  -6.162  -4.656  1.00  0.00           C  
ATOM   4362  N   VAL B 344      12.080  -5.578  -4.176  1.00  0.00           N  
ATOM   4363  CA  VAL B 344      12.969  -4.695  -4.920  1.00  0.00           C  
ATOM   4364  C   VAL B 344      12.810  -4.912  -6.432  1.00  0.00           C  
ATOM   4365  O   VAL B 344      11.979  -5.710  -6.874  1.00  0.00           O  
ATOM   4366  CB  VAL B 344      14.444  -4.853  -4.485  1.00  0.00           C  
ATOM   4367  CG1 VAL B 344      14.638  -4.490  -3.019  1.00  0.00           C  
ATOM   4368  CG2 VAL B 344      14.981  -6.267  -4.736  1.00  0.00           C  
ATOM   4369  N   ASN B 345      13.599  -4.211  -7.226  1.00  0.00           N  
ATOM   4370  CA  ASN B 345      13.654  -4.419  -8.663  1.00  0.00           C  
ATOM   4371  C   ASN B 345      15.099  -4.691  -9.093  1.00  0.00           C  
ATOM   4372  O   ASN B 345      15.972  -3.851  -8.867  1.00  0.00           O  
ATOM   4373  CB  ASN B 345      13.051  -3.190  -9.349  1.00  0.00           C  
ATOM   4374  CG  ASN B 345      12.967  -3.389 -10.851  1.00  0.00           C  
ATOM   4375  OD1 ASN B 345      12.267  -4.240 -11.344  1.00  0.00           O  
ATOM   4376  ND2 ASN B 345      13.661  -2.603 -11.636  1.00  0.00           N  
ATOM   4377  N   LYS B 346      15.352  -5.821  -9.752  1.00  0.00           N  
ATOM   4378  CA  LYS B 346      16.630  -6.060 -10.425  1.00  0.00           C  
ATOM   4379  C   LYS B 346      16.875  -4.957 -11.459  1.00  0.00           C  
ATOM   4380  O   LYS B 346      15.951  -4.564 -12.182  1.00  0.00           O  
ATOM   4381  CB  LYS B 346      16.690  -7.471 -11.026  1.00  0.00           C  
ATOM   4382  CG  LYS B 346      15.729  -7.661 -12.202  1.00  0.00           C  
ATOM   4383  CD  LYS B 346      15.768  -9.101 -12.705  1.00  0.00           C  
ATOM   4384  CE  LYS B 346      14.798  -9.216 -13.881  1.00  0.00           C  
ATOM   4385  NZ  LYS B 346      14.737 -10.610 -14.377  1.00  0.00           N  
ATOM   4386  N   ASN B 347      18.099  -4.467 -11.542  1.00  0.00           N  
ATOM   4387  CA  ASN B 347      18.424  -3.359 -12.416  1.00  0.00           C  
ATOM   4388  C   ASN B 347      19.848  -3.501 -12.966  1.00  0.00           C  
ATOM   4389  O   ASN B 347      20.765  -3.824 -12.222  1.00  0.00           O  
ATOM   4390  CB  ASN B 347      18.232  -2.043 -11.642  1.00  0.00           C  
ATOM   4391  CG  ASN B 347      17.900  -0.898 -12.575  1.00  0.00           C  
ATOM   4392  OD1 ASN B 347      16.749  -0.578 -12.813  1.00  0.00           O  
ATOM   4393  ND2 ASN B 347      18.894  -0.278 -13.154  1.00  0.00           N  
ATOM   4394  N   SER B 348      20.017  -3.239 -14.265  1.00  0.00           N  
ATOM   4395  CA  SER B 348      21.348  -3.151 -14.841  1.00  0.00           C  
ATOM   4396  C   SER B 348      22.150  -2.035 -14.160  1.00  0.00           C  
ATOM   4397  O   SER B 348      21.597  -0.993 -13.806  1.00  0.00           O  
ATOM   4398  CB  SER B 348      21.284  -2.905 -16.355  1.00  0.00           C  
ATOM   4399  OG  SER B 348      20.604  -3.964 -16.991  1.00  0.00           O  
ATOM   4400  N   VAL B 349      23.451  -2.276 -13.996  1.00  0.00           N  
ATOM   4401  CA  VAL B 349      24.413  -1.301 -13.479  1.00  0.00           C  
ATOM   4402  C   VAL B 349      25.300  -0.802 -14.621  1.00  0.00           C  
ATOM   4403  O   VAL B 349      25.344  -1.435 -15.679  1.00  0.00           O  
ATOM   4404  CB  VAL B 349      25.220  -1.880 -12.310  1.00  0.00           C  
ATOM   4405  CG1 VAL B 349      24.312  -2.208 -11.124  1.00  0.00           C  
ATOM   4406  CG2 VAL B 349      26.016  -3.133 -12.686  1.00  0.00           C  
ATOM   4407  N   PRO B 350      26.009   0.330 -14.470  1.00  0.00           N  
ATOM   4408  CA  PRO B 350      26.982   0.770 -15.462  1.00  0.00           C  
ATOM   4409  C   PRO B 350      28.035  -0.306 -15.730  1.00  0.00           C  
ATOM   4410  O   PRO B 350      28.615  -0.860 -14.802  1.00  0.00           O  
ATOM   4411  CB  PRO B 350      27.597   2.050 -14.893  1.00  0.00           C  
ATOM   4412  CG  PRO B 350      26.515   2.573 -13.949  1.00  0.00           C  
ATOM   4413  CD  PRO B 350      25.902   1.293 -13.394  1.00  0.00           C  
ATOM   4414  N   ASN B 351      28.271  -0.614 -17.010  1.00  0.00           N  
ATOM   4415  CA  ASN B 351      29.168  -1.694 -17.454  1.00  0.00           C  
ATOM   4416  C   ASN B 351      28.769  -3.086 -16.922  1.00  0.00           C  
ATOM   4417  O   ASN B 351      29.630  -3.908 -16.613  1.00  0.00           O  
ATOM   4418  CB  ASN B 351      30.636  -1.321 -17.165  1.00  0.00           C  
ATOM   4419  CG  ASN B 351      31.029   0.028 -17.748  1.00  0.00           C  
ATOM   4420  OD1 ASN B 351      30.702   0.356 -18.875  1.00  0.00           O  
ATOM   4421  ND2 ASN B 351      31.724   0.841 -16.989  1.00  0.00           N  
ATOM   4422  N   ASP B 352      27.467  -3.365 -16.823  1.00  0.00           N  
ATOM   4423  CA  ASP B 352      26.943  -4.642 -16.351  1.00  0.00           C  
ATOM   4424  C   ASP B 352      27.418  -5.814 -17.234  1.00  0.00           C  
ATOM   4425  O   ASP B 352      27.114  -5.846 -18.436  1.00  0.00           O  
ATOM   4426  CB  ASP B 352      25.405  -4.577 -16.298  1.00  0.00           C  
ATOM   4427  CG  ASP B 352      24.782  -5.685 -15.437  1.00  0.00           C  
ATOM   4428  OD1 ASP B 352      25.299  -6.819 -15.430  1.00  0.00           O  
ATOM   4429  OD2 ASP B 352      23.774  -5.416 -14.754  1.00  0.00           O  
ATOM   4430  N   PRO B 353      28.133  -6.816 -16.678  1.00  0.00           N  
ATOM   4431  CA  PRO B 353      28.588  -7.981 -17.435  1.00  0.00           C  
ATOM   4432  C   PRO B 353      27.462  -8.974 -17.748  1.00  0.00           C  
ATOM   4433  O   PRO B 353      27.664  -9.925 -18.508  1.00  0.00           O  
ATOM   4434  CB  PRO B 353      29.673  -8.603 -16.552  1.00  0.00           C  
ATOM   4435  CG  PRO B 353      29.212  -8.268 -15.139  1.00  0.00           C  
ATOM   4436  CD  PRO B 353      28.599  -6.876 -15.302  1.00  0.00           C  
ATOM   4437  N   LYS B 354      26.273  -8.812 -17.158  1.00  0.00           N  
ATOM   4438  CA  LYS B 354      25.110  -9.677 -17.333  1.00  0.00           C  
ATOM   4439  C   LYS B 354      24.099  -9.062 -18.299  1.00  0.00           C  
ATOM   4440  O   LYS B 354      24.047  -7.861 -18.522  1.00  0.00           O  
ATOM   4441  CB  LYS B 354      24.466 -10.003 -15.973  1.00  0.00           C  
ATOM   4442  CG  LYS B 354      25.407 -10.631 -14.936  1.00  0.00           C  
ATOM   4443  CD  LYS B 354      25.925 -12.014 -15.343  1.00  0.00           C  
ATOM   4444  CE  LYS B 354      26.765 -12.560 -14.191  1.00  0.00           C  
ATOM   4445  NZ  LYS B 354      27.296 -13.923 -14.467  1.00  0.00           N  
ATOM   4446  N   SER B 355      23.251  -9.923 -18.857  1.00  0.00           N  
ATOM   4447  CA  SER B 355      22.160  -9.471 -19.720  1.00  0.00           C  
ATOM   4448  C   SER B 355      21.105  -8.683 -18.933  1.00  0.00           C  
ATOM   4449  O   SER B 355      20.929  -8.920 -17.736  1.00  0.00           O  
ATOM   4450  CB  SER B 355      21.528 -10.661 -20.437  1.00  0.00           C  
ATOM   4451  OG  SER B 355      20.653 -11.383 -19.596  1.00  0.00           O  
ATOM   4452  N   PRO B 356      20.297  -7.837 -19.599  1.00  0.00           N  
ATOM   4453  CA  PRO B 356      19.212  -7.085 -18.956  1.00  0.00           C  
ATOM   4454  C   PRO B 356      18.140  -7.945 -18.261  1.00  0.00           C  
ATOM   4455  O   PRO B 356      17.358  -7.447 -17.458  1.00  0.00           O  
ATOM   4456  CB  PRO B 356      18.588  -6.245 -20.068  1.00  0.00           C  
ATOM   4457  CG  PRO B 356      19.714  -6.087 -21.083  1.00  0.00           C  
ATOM   4458  CD  PRO B 356      20.458  -7.414 -20.978  1.00  0.00           C  
ATOM   4459  N   PHE B 357      18.079  -9.253 -18.582  1.00  0.00           N  
ATOM   4460  CA  PHE B 357      17.152 -10.191 -17.951  1.00  0.00           C  
ATOM   4461  C   PHE B 357      17.669 -10.772 -16.628  1.00  0.00           C  
ATOM   4462  O   PHE B 357      16.875 -11.318 -15.849  1.00  0.00           O  
ATOM   4463  CB  PHE B 357      16.835 -11.332 -18.923  1.00  0.00           C  
ATOM   4464  CG  PHE B 357      16.097 -10.883 -20.165  1.00  0.00           C  
ATOM   4465  CD1 PHE B 357      14.726 -10.574 -20.089  1.00  0.00           C  
ATOM   4466  CD2 PHE B 357      16.772 -10.759 -21.384  1.00  0.00           C  
ATOM   4467  CE1 PHE B 357      14.036 -10.145 -21.229  1.00  0.00           C  
ATOM   4468  CE2 PHE B 357      16.084 -10.333 -22.535  1.00  0.00           C  
ATOM   4469  CZ  PHE B 357      14.715 -10.027 -22.458  1.00  0.00           C  
ATOM   4470  N   VAL B 358      18.970 -10.697 -16.380  1.00  0.00           N  
ATOM   4471  CA  VAL B 358      19.645 -11.224 -15.193  1.00  0.00           C  
ATOM   4472  C   VAL B 358      20.122 -10.070 -14.313  1.00  0.00           C  
ATOM   4473  O   VAL B 358      19.763 -10.029 -13.142  1.00  0.00           O  
ATOM   4474  CB  VAL B 358      20.799 -12.170 -15.587  1.00  0.00           C  
ATOM   4475  CG1 VAL B 358      21.510 -12.741 -14.364  1.00  0.00           C  
ATOM   4476  CG2 VAL B 358      20.285 -13.356 -16.413  1.00  0.00           C  
ATOM   4477  N   THR B 359      20.861  -9.129 -14.900  1.00  0.00           N  
ATOM   4478  CA  THR B 359      21.466  -7.943 -14.261  1.00  0.00           C  
ATOM   4479  C   THR B 359      22.489  -8.293 -13.169  1.00  0.00           C  
ATOM   4480  O   THR B 359      22.559  -9.428 -12.705  1.00  0.00           O  
ATOM   4481  CB  THR B 359      20.407  -6.935 -13.753  1.00  0.00           C  
ATOM   4482  OG1 THR B 359      19.788  -7.399 -12.575  1.00  0.00           O  
ATOM   4483  CG2 THR B 359      19.305  -6.642 -14.766  1.00  0.00           C  
ATOM   4484  N   SER B 360      23.274  -7.306 -12.739  1.00  0.00           N  
ATOM   4485  CA  SER B 360      24.245  -7.413 -11.648  1.00  0.00           C  
ATOM   4486  C   SER B 360      23.969  -6.414 -10.527  1.00  0.00           C  
ATOM   4487  O   SER B 360      24.862  -6.037  -9.781  1.00  0.00           O  
ATOM   4488  CB  SER B 360      25.669  -7.239 -12.183  1.00  0.00           C  
ATOM   4489  OG  SER B 360      25.915  -8.161 -13.226  1.00  0.00           O  
ATOM   4490  N   GLY B 361      22.706  -5.967 -10.396  1.00  0.00           N  
ATOM   4491  CA  GLY B 361      22.331  -4.994  -9.392  1.00  0.00           C  
ATOM   4492  C   GLY B 361      20.855  -5.000  -9.040  1.00  0.00           C  
ATOM   4493  O   GLY B 361      20.022  -5.639  -9.684  1.00  0.00           O  
ATOM   4494  N   ILE B 362      20.546  -4.245  -7.999  1.00  0.00           N  
ATOM   4495  CA  ILE B 362      19.183  -3.952  -7.577  1.00  0.00           C  
ATOM   4496  C   ILE B 362      18.989  -2.445  -7.453  1.00  0.00           C  
ATOM   4497  O   ILE B 362      19.890  -1.714  -7.033  1.00  0.00           O  
ATOM   4498  CB  ILE B 362      18.792  -4.692  -6.275  1.00  0.00           C  
ATOM   4499  CG1 ILE B 362      19.739  -4.350  -5.102  1.00  0.00           C  
ATOM   4500  CG2 ILE B 362      18.726  -6.200  -6.549  1.00  0.00           C  
ATOM   4501  CD1 ILE B 362      19.314  -4.935  -3.749  1.00  0.00           C  
ATOM   4502  N   ARG B 363      17.807  -1.969  -7.813  1.00  0.00           N  
ATOM   4503  CA  ARG B 363      17.368  -0.596  -7.572  1.00  0.00           C  
ATOM   4504  C   ARG B 363      16.507  -0.559  -6.322  1.00  0.00           C  
ATOM   4505  O   ARG B 363      15.547  -1.317  -6.216  1.00  0.00           O  
ATOM   4506  CB  ARG B 363      16.628  -0.061  -8.804  1.00  0.00           C  
ATOM   4507  CG  ARG B 363      16.334   1.440  -8.691  1.00  0.00           C  
ATOM   4508  CD  ARG B 363      15.541   1.947  -9.904  1.00  0.00           C  
ATOM   4509  NE  ARG B 363      14.197   1.355  -9.928  1.00  0.00           N  
ATOM   4510  CZ  ARG B 363      13.241   1.567 -10.822  1.00  0.00           C  
ATOM   4511  NH1 ARG B 363      13.414   2.390 -11.813  1.00  0.00           N  
ATOM   4512  NH2 ARG B 363      12.103   0.943 -10.718  1.00  0.00           N  
ATOM   4513  N   VAL B 364      16.819   0.375  -5.429  1.00  0.00           N  
ATOM   4514  CA  VAL B 364      16.098   0.591  -4.169  1.00  0.00           C  
ATOM   4515  C   VAL B 364      15.538   2.002  -4.160  1.00  0.00           C  
ATOM   4516  O   VAL B 364      16.225   2.949  -4.536  1.00  0.00           O  
ATOM   4517  CB  VAL B 364      17.025   0.350  -2.967  1.00  0.00           C  
ATOM   4518  CG1 VAL B 364      16.271   0.493  -1.644  1.00  0.00           C  
ATOM   4519  CG2 VAL B 364      17.634  -1.060  -3.009  1.00  0.00           C  
ATOM   4520  N   GLY B 365      14.282   2.167  -3.732  1.00  0.00           N  
ATOM   4521  CA  GLY B 365      13.646   3.473  -3.599  1.00  0.00           C  
ATOM   4522  C   GLY B 365      12.788   3.567  -2.344  1.00  0.00           C  
ATOM   4523  O   GLY B 365      12.121   2.609  -1.956  1.00  0.00           O  
ATOM   4524  N   THR B 366      12.783   4.730  -1.720  1.00  0.00           N  
ATOM   4525  CA  THR B 366      12.146   4.968  -0.415  1.00  0.00           C  
ATOM   4526  C   THR B 366      10.735   5.582  -0.428  1.00  0.00           C  
ATOM   4527  O   THR B 366      10.187   5.772   0.659  1.00  0.00           O  
ATOM   4528  CB  THR B 366      13.064   5.801   0.487  1.00  0.00           C  
ATOM   4529  OG1 THR B 366      13.342   7.029  -0.139  1.00  0.00           O  
ATOM   4530  CG2 THR B 366      14.382   5.094   0.763  1.00  0.00           C  
ATOM   4531  N   PRO B 367      10.083   5.900  -1.573  1.00  0.00           N  
ATOM   4532  CA  PRO B 367       8.780   6.561  -1.556  1.00  0.00           C  
ATOM   4533  C   PRO B 367       7.694   5.775  -0.810  1.00  0.00           C  
ATOM   4534  O   PRO B 367       6.979   6.360   0.005  1.00  0.00           O  
ATOM   4535  CB  PRO B 367       8.407   6.794  -3.024  1.00  0.00           C  
ATOM   4536  CG  PRO B 367       9.756   6.865  -3.720  1.00  0.00           C  
ATOM   4537  CD  PRO B 367      10.584   5.849  -2.940  1.00  0.00           C  
ATOM   4538  N   ALA B 368       7.594   4.468  -1.054  1.00  0.00           N  
ATOM   4539  CA  ALA B 368       6.556   3.630  -0.477  1.00  0.00           C  
ATOM   4540  C   ALA B 368       6.723   3.445   1.040  1.00  0.00           C  
ATOM   4541  O   ALA B 368       5.796   3.725   1.797  1.00  0.00           O  
ATOM   4542  CB  ALA B 368       6.544   2.294  -1.231  1.00  0.00           C  
ATOM   4543  N   ILE B 369       7.925   3.080   1.509  1.00  0.00           N  
ATOM   4544  CA  ILE B 369       8.191   2.919   2.952  1.00  0.00           C  
ATOM   4545  C   ILE B 369       8.011   4.231   3.724  1.00  0.00           C  
ATOM   4546  O   ILE B 369       7.477   4.236   4.825  1.00  0.00           O  
ATOM   4547  CB  ILE B 369       9.579   2.307   3.226  1.00  0.00           C  
ATOM   4548  CG1 ILE B 369      10.740   3.153   2.684  1.00  0.00           C  
ATOM   4549  CG2 ILE B 369       9.617   0.868   2.667  1.00  0.00           C  
ATOM   4550  CD1 ILE B 369      12.123   2.732   3.203  1.00  0.00           C  
ATOM   4551  N   THR B 370       8.384   5.359   3.120  1.00  0.00           N  
ATOM   4552  CA  THR B 370       8.209   6.674   3.745  1.00  0.00           C  
ATOM   4553  C   THR B 370       6.734   7.053   3.822  1.00  0.00           C  
ATOM   4554  O   THR B 370       6.284   7.584   4.829  1.00  0.00           O  
ATOM   4555  CB  THR B 370       8.982   7.756   2.985  1.00  0.00           C  
ATOM   4556  OG1 THR B 370      10.317   7.367   2.787  1.00  0.00           O  
ATOM   4557  CG2 THR B 370       9.006   9.074   3.744  1.00  0.00           C  
ATOM   4558  N   ARG B 371       5.961   6.720   2.789  1.00  0.00           N  
ATOM   4559  CA  ARG B 371       4.501   6.910   2.785  1.00  0.00           C  
ATOM   4560  C   ARG B 371       3.810   6.081   3.871  1.00  0.00           C  
ATOM   4561  O   ARG B 371       2.797   6.510   4.401  1.00  0.00           O  
ATOM   4562  CB  ARG B 371       3.971   6.544   1.392  1.00  0.00           C  
ATOM   4563  CG  ARG B 371       2.515   6.963   1.125  1.00  0.00           C  
ATOM   4564  CD  ARG B 371       2.368   8.468   0.966  1.00  0.00           C  
ATOM   4565  NE  ARG B 371       1.065   8.797   0.370  1.00  0.00           N  
ATOM   4566  CZ  ARG B 371       0.677   9.980  -0.072  1.00  0.00           C  
ATOM   4567  NH1 ARG B 371       1.424  11.039   0.037  1.00  0.00           N  
ATOM   4568  NH2 ARG B 371      -0.484  10.124  -0.634  1.00  0.00           N  
ATOM   4569  N   ARG B 372       4.384   4.941   4.199  1.00  0.00           N  
ATOM   4570  CA  ARG B 372       3.927   4.038   5.257  1.00  0.00           C  
ATOM   4571  C   ARG B 372       4.274   4.519   6.676  1.00  0.00           C  
ATOM   4572  O   ARG B 372       3.691   4.024   7.634  1.00  0.00           O  
ATOM   4573  CB  ARG B 372       4.518   2.648   4.953  1.00  0.00           C  
ATOM   4574  CG  ARG B 372       3.792   1.512   5.668  1.00  0.00           C  
ATOM   4575  CD  ARG B 372       4.368   0.163   5.250  1.00  0.00           C  
ATOM   4576  NE  ARG B 372       3.532  -0.939   5.755  1.00  0.00           N  
ATOM   4577  CZ  ARG B 372       3.435  -2.163   5.265  1.00  0.00           C  
ATOM   4578  NH1 ARG B 372       4.185  -2.577   4.289  1.00  0.00           N  
ATOM   4579  NH2 ARG B 372       2.561  -2.975   5.745  1.00  0.00           N  
ATOM   4580  N   GLY B 373       5.203   5.456   6.814  1.00  0.00           N  
ATOM   4581  CA  GLY B 373       5.588   6.038   8.104  1.00  0.00           C  
ATOM   4582  C   GLY B 373       7.024   5.780   8.550  1.00  0.00           C  
ATOM   4583  O   GLY B 373       7.417   6.269   9.616  1.00  0.00           O  
ATOM   4584  N   PHE B 374       7.828   5.059   7.769  1.00  0.00           N  
ATOM   4585  CA  PHE B 374       9.233   4.812   8.082  1.00  0.00           C  
ATOM   4586  C   PHE B 374      10.026   6.119   8.101  1.00  0.00           C  
ATOM   4587  O   PHE B 374       9.900   6.957   7.200  1.00  0.00           O  
ATOM   4588  CB  PHE B 374       9.866   3.832   7.086  1.00  0.00           C  
ATOM   4589  CG  PHE B 374       9.504   2.363   7.240  1.00  0.00           C  
ATOM   4590  CD1 PHE B 374      10.511   1.379   7.127  1.00  0.00           C  
ATOM   4591  CD2 PHE B 374       8.180   1.943   7.454  1.00  0.00           C  
ATOM   4592  CE1 PHE B 374      10.195   0.010   7.209  1.00  0.00           C  
ATOM   4593  CE2 PHE B 374       7.857   0.583   7.545  1.00  0.00           C  
ATOM   4594  CZ  PHE B 374       8.865  -0.379   7.413  1.00  0.00           C  
ATOM   4595  N   LYS B 375      10.898   6.249   9.099  1.00  0.00           N  
ATOM   4596  CA  LYS B 375      11.876   7.329   9.224  1.00  0.00           C  
ATOM   4597  C   LYS B 375      13.302   6.775   9.089  1.00  0.00           C  
ATOM   4598  O   LYS B 375      13.498   5.628   8.674  1.00  0.00           O  
ATOM   4599  CB  LYS B 375      11.627   8.086  10.536  1.00  0.00           C  
ATOM   4600  CG  LYS B 375      10.257   8.760  10.542  1.00  0.00           C  
ATOM   4601  CD  LYS B 375      10.127   9.693  11.740  1.00  0.00           C  
ATOM   4602  CE  LYS B 375       8.757  10.360  11.695  1.00  0.00           C  
ATOM   4603  NZ  LYS B 375       8.584  11.310  12.820  1.00  0.00           N  
ATOM   4604  N   GLU B 376      14.295   7.576   9.422  1.00  0.00           N  
ATOM   4605  CA  GLU B 376      15.697   7.190   9.290  1.00  0.00           C  
ATOM   4606  C   GLU B 376      16.050   5.931  10.119  1.00  0.00           C  
ATOM   4607  O   GLU B 376      16.816   5.105   9.647  1.00  0.00           O  
ATOM   4608  CB  GLU B 376      16.625   8.357   9.694  1.00  0.00           C  
ATOM   4609  CG  GLU B 376      16.530   9.611   8.805  1.00  0.00           C  
ATOM   4610  CD  GLU B 376      15.592  10.719   9.328  1.00  0.00           C  
ATOM   4611  OE1 GLU B 376      15.971  11.912   9.233  1.00  0.00           O  
ATOM   4612  OE2 GLU B 376      14.482  10.422   9.802  1.00  0.00           O  
ATOM   4613  N   ALA B 377      15.483   5.770  11.314  1.00  0.00           N  
ATOM   4614  CA  ALA B 377      15.751   4.621  12.167  1.00  0.00           C  
ATOM   4615  C   ALA B 377      15.260   3.310  11.527  1.00  0.00           C  
ATOM   4616  O   ALA B 377      16.055   2.384  11.335  1.00  0.00           O  
ATOM   4617  CB  ALA B 377      15.117   4.864  13.544  1.00  0.00           C  
ATOM   4618  N   GLU B 378      14.005   3.263  11.089  1.00  0.00           N  
ATOM   4619  CA  GLU B 378      13.429   2.093  10.436  1.00  0.00           C  
ATOM   4620  C   GLU B 378      14.085   1.829   9.064  1.00  0.00           C  
ATOM   4621  O   GLU B 378      14.332   0.678   8.705  1.00  0.00           O  
ATOM   4622  CB  GLU B 378      11.904   2.260  10.248  1.00  0.00           C  
ATOM   4623  CG  GLU B 378      11.083   2.439  11.549  1.00  0.00           C  
ATOM   4624  CD  GLU B 378      11.184   3.839  12.178  1.00  0.00           C  
ATOM   4625  OE1 GLU B 378      10.859   3.977  13.375  1.00  0.00           O  
ATOM   4626  OE2 GLU B 378      11.560   4.802  11.472  1.00  0.00           O  
ATOM   4627  N   ALA B 379      14.431   2.880   8.328  1.00  0.00           N  
ATOM   4628  CA  ALA B 379      15.123   2.752   7.048  1.00  0.00           C  
ATOM   4629  C   ALA B 379      16.530   2.143   7.212  1.00  0.00           C  
ATOM   4630  O   ALA B 379      16.929   1.300   6.409  1.00  0.00           O  
ATOM   4631  CB  ALA B 379      15.166   4.130   6.375  1.00  0.00           C  
ATOM   4632  N   LYS B 380      17.282   2.524   8.261  1.00  0.00           N  
ATOM   4633  CA  LYS B 380      18.585   1.933   8.597  1.00  0.00           C  
ATOM   4634  C   LYS B 380      18.446   0.474   9.014  1.00  0.00           C  
ATOM   4635  O   LYS B 380      19.208  -0.370   8.550  1.00  0.00           O  
ATOM   4636  CB  LYS B 380      19.294   2.745   9.697  1.00  0.00           C  
ATOM   4637  CG  LYS B 380      19.905   4.037   9.136  1.00  0.00           C  
ATOM   4638  CD  LYS B 380      20.759   4.796  10.168  1.00  0.00           C  
ATOM   4639  CE  LYS B 380      21.384   5.996   9.445  1.00  0.00           C  
ATOM   4640  NZ  LYS B 380      22.634   6.521  10.075  1.00  0.00           N  
ATOM   4641  N   GLU B 381      17.464   0.161   9.838  1.00  0.00           N  
ATOM   4642  CA  GLU B 381      17.211  -1.210  10.284  1.00  0.00           C  
ATOM   4643  C   GLU B 381      16.852  -2.117   9.095  1.00  0.00           C  
ATOM   4644  O   GLU B 381      17.435  -3.187   8.937  1.00  0.00           O  
ATOM   4645  CB  GLU B 381      16.115  -1.195  11.364  1.00  0.00           C  
ATOM   4646  CG  GLU B 381      16.234  -2.426  12.269  1.00  0.00           C  
ATOM   4647  CD  GLU B 381      15.169  -2.501  13.376  1.00  0.00           C  
ATOM   4648  OE1 GLU B 381      15.376  -3.334  14.288  1.00  0.00           O  
ATOM   4649  OE2 GLU B 381      14.157  -1.786  13.305  1.00  0.00           O  
ATOM   4650  N   LEU B 382      15.982  -1.648   8.197  1.00  0.00           N  
ATOM   4651  CA  LEU B 382      15.624  -2.334   6.957  1.00  0.00           C  
ATOM   4652  C   LEU B 382      16.841  -2.573   6.053  1.00  0.00           C  
ATOM   4653  O   LEU B 382      17.032  -3.689   5.575  1.00  0.00           O  
ATOM   4654  CB  LEU B 382      14.548  -1.502   6.240  1.00  0.00           C  
ATOM   4655  CG  LEU B 382      14.203  -1.994   4.818  1.00  0.00           C  
ATOM   4656  CD1 LEU B 382      13.664  -3.417   4.814  1.00  0.00           C  
ATOM   4657  CD2 LEU B 382      13.172  -1.054   4.207  1.00  0.00           C  
ATOM   4658  N   ALA B 383      17.681  -1.564   5.835  1.00  0.00           N  
ATOM   4659  CA  ALA B 383      18.898  -1.724   5.039  1.00  0.00           C  
ATOM   4660  C   ALA B 383      19.837  -2.778   5.658  1.00  0.00           C  
ATOM   4661  O   ALA B 383      20.411  -3.588   4.930  1.00  0.00           O  
ATOM   4662  CB  ALA B 383      19.576  -0.365   4.894  1.00  0.00           C  
ATOM   4663  N   GLY B 384      19.927  -2.825   6.981  1.00  0.00           N  
ATOM   4664  CA  GLY B 384      20.655  -3.860   7.706  1.00  0.00           C  
ATOM   4665  C   GLY B 384      20.111  -5.262   7.424  1.00  0.00           C  
ATOM   4666  O   GLY B 384      20.884  -6.156   7.086  1.00  0.00           O  
ATOM   4667  N   TRP B 385      18.800  -5.444   7.466  1.00  0.00           N  
ATOM   4668  CA  TRP B 385      18.169  -6.729   7.140  1.00  0.00           C  
ATOM   4669  C   TRP B 385      18.387  -7.140   5.680  1.00  0.00           C  
ATOM   4670  O   TRP B 385      18.628  -8.317   5.406  1.00  0.00           O  
ATOM   4671  CB  TRP B 385      16.666  -6.669   7.419  1.00  0.00           C  
ATOM   4672  CG  TRP B 385      16.252  -6.332   8.814  1.00  0.00           C  
ATOM   4673  CD1 TRP B 385      17.031  -6.400   9.921  1.00  0.00           C  
ATOM   4674  CD2 TRP B 385      14.955  -5.828   9.258  1.00  0.00           C  
ATOM   4675  NE1 TRP B 385      16.301  -5.957  11.017  1.00  0.00           N  
ATOM   4676  CE2 TRP B 385      15.029  -5.595  10.658  1.00  0.00           C  
ATOM   4677  CE3 TRP B 385      13.734  -5.554   8.604  1.00  0.00           C  
ATOM   4678  CZ2 TRP B 385      13.939  -5.092  11.393  1.00  0.00           C  
ATOM   4679  CZ3 TRP B 385      12.641  -5.053   9.338  1.00  0.00           C  
ATOM   4680  CH2 TRP B 385      12.753  -4.823  10.713  1.00  0.00           C  
ATOM   4681  N   MET B 386      18.359  -6.198   4.756  1.00  0.00           N  
ATOM   4682  CA  MET B 386      18.676  -6.470   3.352  1.00  0.00           C  
ATOM   4683  C   MET B 386      20.110  -6.966   3.200  1.00  0.00           C  
ATOM   4684  O   MET B 386      20.343  -7.958   2.515  1.00  0.00           O  
ATOM   4685  CB  MET B 386      18.463  -5.211   2.498  1.00  0.00           C  
ATOM   4686  CG  MET B 386      17.000  -4.782   2.418  1.00  0.00           C  
ATOM   4687  SD  MET B 386      16.750  -3.222   1.510  1.00  0.00           S  
ATOM   4688  CE  MET B 386      17.139  -3.772  -0.167  1.00  0.00           C  
ATOM   4689  N   CYS B 387      21.069  -6.338   3.890  1.00  0.00           N  
ATOM   4690  CA  CYS B 387      22.457  -6.785   3.914  1.00  0.00           C  
ATOM   4691  C   CYS B 387      22.605  -8.176   4.548  1.00  0.00           C  
ATOM   4692  O   CYS B 387      23.323  -8.996   3.994  1.00  0.00           O  
ATOM   4693  CB  CYS B 387      23.331  -5.745   4.629  1.00  0.00           C  
ATOM   4694  SG  CYS B 387      23.354  -4.173   3.716  1.00  0.00           S  
ATOM   4695  N   ASP B 388      21.875  -8.490   5.616  1.00  0.00           N  
ATOM   4696  CA  ASP B 388      21.884  -9.828   6.231  1.00  0.00           C  
ATOM   4697  C   ASP B 388      21.450 -10.923   5.239  1.00  0.00           C  
ATOM   4698  O   ASP B 388      22.059 -11.992   5.190  1.00  0.00           O  
ATOM   4699  CB  ASP B 388      20.959  -9.880   7.458  1.00  0.00           C  
ATOM   4700  CG  ASP B 388      21.384  -9.037   8.670  1.00  0.00           C  
ATOM   4701  OD1 ASP B 388      22.590  -8.739   8.812  1.00  0.00           O  
ATOM   4702  OD2 ASP B 388      20.496  -8.749   9.506  1.00  0.00           O  
ATOM   4703  N   VAL B 389      20.413 -10.653   4.432  1.00  0.00           N  
ATOM   4704  CA  VAL B 389      19.949 -11.579   3.388  1.00  0.00           C  
ATOM   4705  C   VAL B 389      20.994 -11.718   2.280  1.00  0.00           C  
ATOM   4706  O   VAL B 389      21.300 -12.834   1.869  1.00  0.00           O  
ATOM   4707  CB  VAL B 389      18.593 -11.132   2.806  1.00  0.00           C  
ATOM   4708  CG1 VAL B 389      18.165 -11.966   1.584  1.00  0.00           C  
ATOM   4709  CG2 VAL B 389      17.483 -11.266   3.850  1.00  0.00           C  
ATOM   4710  N   LEU B 390      21.570 -10.618   1.802  1.00  0.00           N  
ATOM   4711  CA  LEU B 390      22.562 -10.633   0.721  1.00  0.00           C  
ATOM   4712  C   LEU B 390      23.886 -11.294   1.149  1.00  0.00           C  
ATOM   4713  O   LEU B 390      24.502 -11.975   0.337  1.00  0.00           O  
ATOM   4714  CB  LEU B 390      22.801  -9.201   0.228  1.00  0.00           C  
ATOM   4715  CG  LEU B 390      21.602  -8.532  -0.472  1.00  0.00           C  
ATOM   4716  CD1 LEU B 390      21.923  -7.060  -0.755  1.00  0.00           C  
ATOM   4717  CD2 LEU B 390      21.249  -9.200  -1.798  1.00  0.00           C  
ATOM   4718  N   ASP B 391      24.291 -11.134   2.410  1.00  0.00           N  
ATOM   4719  CA  ASP B 391      25.479 -11.776   2.988  1.00  0.00           C  
ATOM   4720  C   ASP B 391      25.309 -13.304   3.085  1.00  0.00           C  
ATOM   4721  O   ASP B 391      26.282 -14.054   2.982  1.00  0.00           O  
ATOM   4722  CB  ASP B 391      25.770 -11.198   4.395  1.00  0.00           C  
ATOM   4723  CG  ASP B 391      26.259  -9.731   4.441  1.00  0.00           C  
ATOM   4724  OD1 ASP B 391      26.672  -9.186   3.404  1.00  0.00           O  
ATOM   4725  OD2 ASP B 391      26.262  -9.138   5.551  1.00  0.00           O  
ATOM   4726  N   SER B 392      24.072 -13.778   3.273  1.00  0.00           N  
ATOM   4727  CA  SER B 392      23.728 -15.194   3.466  1.00  0.00           C  
ATOM   4728  C   SER B 392      22.584 -15.642   2.553  1.00  0.00           C  
ATOM   4729  O   SER B 392      21.614 -16.254   2.998  1.00  0.00           O  
ATOM   4730  CB  SER B 392      23.419 -15.467   4.947  1.00  0.00           C  
ATOM   4731  OG  SER B 392      24.531 -15.153   5.755  1.00  0.00           O  
ATOM   4732  N   ILE B 393      22.698 -15.351   1.254  1.00  0.00           N  
ATOM   4733  CA  ILE B 393      21.606 -15.491   0.274  1.00  0.00           C  
ATOM   4734  C   ILE B 393      21.041 -16.915   0.122  1.00  0.00           C  
ATOM   4735  O   ILE B 393      19.906 -17.091  -0.319  1.00  0.00           O  
ATOM   4736  CB  ILE B 393      22.089 -14.913  -1.074  1.00  0.00           C  
ATOM   4737  CG1 ILE B 393      20.893 -14.537  -1.962  1.00  0.00           C  
ATOM   4738  CG2 ILE B 393      23.073 -15.872  -1.793  1.00  0.00           C  
ATOM   4739  CD1 ILE B 393      21.271 -13.639  -3.144  1.00  0.00           C  
ATOM   4740  N   ASN B 394      21.820 -17.939   0.501  1.00  0.00           N  
ATOM   4741  CA  ASN B 394      21.413 -19.351   0.459  1.00  0.00           C  
ATOM   4742  C   ASN B 394      20.991 -19.902   1.825  1.00  0.00           C  
ATOM   4743  O   ASN B 394      20.675 -21.087   1.925  1.00  0.00           O  
ATOM   4744  CB  ASN B 394      22.556 -20.170  -0.164  1.00  0.00           C  
ATOM   4745  CG  ASN B 394      22.864 -19.778  -1.599  1.00  0.00           C  
ATOM   4746  OD1 ASN B 394      22.002 -19.551  -2.421  1.00  0.00           O  
ATOM   4747  ND2 ASN B 394      24.123 -19.696  -1.949  1.00  0.00           N  
ATOM   4748  N   ASP B 395      21.001 -19.091   2.884  1.00  0.00           N  
ATOM   4749  CA  ASP B 395      20.604 -19.511   4.230  1.00  0.00           C  
ATOM   4750  C   ASP B 395      19.119 -19.195   4.475  1.00  0.00           C  
ATOM   4751  O   ASP B 395      18.737 -18.078   4.828  1.00  0.00           O  
ATOM   4752  CB  ASP B 395      21.534 -18.886   5.277  1.00  0.00           C  
ATOM   4753  CG  ASP B 395      21.317 -19.454   6.687  1.00  0.00           C  
ATOM   4754  OD1 ASP B 395      20.241 -20.034   6.945  1.00  0.00           O  
ATOM   4755  OD2 ASP B 395      22.228 -19.288   7.524  1.00  0.00           O  
ATOM   4756  N   GLU B 396      18.272 -20.212   4.292  1.00  0.00           N  
ATOM   4757  CA  GLU B 396      16.828 -20.083   4.505  1.00  0.00           C  
ATOM   4758  C   GLU B 396      16.470 -19.718   5.951  1.00  0.00           C  
ATOM   4759  O   GLU B 396      15.465 -19.052   6.187  1.00  0.00           O  
ATOM   4760  CB  GLU B 396      16.117 -21.379   4.083  1.00  0.00           C  
ATOM   4761  CG  GLU B 396      16.082 -21.586   2.565  1.00  0.00           C  
ATOM   4762  CD  GLU B 396      15.314 -20.464   1.816  1.00  0.00           C  
ATOM   4763  OE1 GLU B 396      15.740 -20.084   0.694  1.00  0.00           O  
ATOM   4764  OE2 GLU B 396      14.315 -19.951   2.350  1.00  0.00           O  
ATOM   4765  N   ALA B 397      17.295 -20.063   6.948  1.00  0.00           N  
ATOM   4766  CA  ALA B 397      17.054 -19.673   8.333  1.00  0.00           C  
ATOM   4767  C   ALA B 397      17.231 -18.160   8.548  1.00  0.00           C  
ATOM   4768  O   ALA B 397      16.487 -17.541   9.311  1.00  0.00           O  
ATOM   4769  CB  ALA B 397      17.982 -20.484   9.250  1.00  0.00           C  
ATOM   4770  N   VAL B 398      18.201 -17.544   7.859  1.00  0.00           N  
ATOM   4771  CA  VAL B 398      18.369 -16.086   7.859  1.00  0.00           C  
ATOM   4772  C   VAL B 398      17.181 -15.425   7.168  1.00  0.00           C  
ATOM   4773  O   VAL B 398      16.591 -14.508   7.745  1.00  0.00           O  
ATOM   4774  CB  VAL B 398      19.696 -15.662   7.203  1.00  0.00           C  
ATOM   4775  CG1 VAL B 398      19.819 -14.140   7.071  1.00  0.00           C  
ATOM   4776  CG2 VAL B 398      20.878 -16.139   8.053  1.00  0.00           C  
ATOM   4777  N   ILE B 399      16.791 -15.917   5.992  1.00  0.00           N  
ATOM   4778  CA  ILE B 399      15.673 -15.365   5.215  1.00  0.00           C  
ATOM   4779  C   ILE B 399      14.376 -15.408   6.023  1.00  0.00           C  
ATOM   4780  O   ILE B 399      13.700 -14.388   6.146  1.00  0.00           O  
ATOM   4781  CB  ILE B 399      15.557 -16.088   3.856  1.00  0.00           C  
ATOM   4782  CG1 ILE B 399      16.803 -15.766   2.995  1.00  0.00           C  
ATOM   4783  CG2 ILE B 399      14.276 -15.670   3.118  1.00  0.00           C  
ATOM   4784  CD1 ILE B 399      16.892 -16.549   1.684  1.00  0.00           C  
ATOM   4785  N   GLU B 400      14.070 -16.541   6.660  1.00  0.00           N  
ATOM   4786  CA  GLU B 400      12.848 -16.691   7.452  1.00  0.00           C  
ATOM   4787  C   GLU B 400      12.861 -15.814   8.722  1.00  0.00           C  
ATOM   4788  O   GLU B 400      11.851 -15.214   9.086  1.00  0.00           O  
ATOM   4789  CB  GLU B 400      12.637 -18.185   7.778  1.00  0.00           C  
ATOM   4790  CG  GLU B 400      11.154 -18.583   7.928  1.00  0.00           C  
ATOM   4791  CD  GLU B 400      10.317 -18.403   6.629  1.00  0.00           C  
ATOM   4792  OE1 GLU B 400       9.074 -18.438   6.701  1.00  0.00           O  
ATOM   4793  OE2 GLU B 400      10.897 -18.174   5.549  1.00  0.00           O  
ATOM   4794  N   ARG B 401      14.027 -15.650   9.355  1.00  0.00           N  
ATOM   4795  CA  ARG B 401      14.185 -14.712  10.478  1.00  0.00           C  
ATOM   4796  C   ARG B 401      13.921 -13.266  10.058  1.00  0.00           C  
ATOM   4797  O   ARG B 401      13.264 -12.524  10.792  1.00  0.00           O  
ATOM   4798  CB  ARG B 401      15.589 -14.870  11.083  1.00  0.00           C  
ATOM   4799  CG  ARG B 401      15.791 -14.004  12.334  1.00  0.00           C  
ATOM   4800  CD  ARG B 401      17.251 -14.064  12.830  1.00  0.00           C  
ATOM   4801  NE  ARG B 401      18.144 -13.327  11.930  1.00  0.00           N  
ATOM   4802  CZ  ARG B 401      19.468 -13.259  11.997  1.00  0.00           C  
ATOM   4803  NH1 ARG B 401      20.137 -13.884  12.928  1.00  0.00           N  
ATOM   4804  NH2 ARG B 401      20.145 -12.555  11.135  1.00  0.00           N  
ATOM   4805  N   ILE B 402      14.428 -12.861   8.902  1.00  0.00           N  
ATOM   4806  CA  ILE B 402      14.205 -11.510   8.372  1.00  0.00           C  
ATOM   4807  C   ILE B 402      12.739 -11.321   7.970  1.00  0.00           C  
ATOM   4808  O   ILE B 402      12.155 -10.302   8.337  1.00  0.00           O  
ATOM   4809  CB  ILE B 402      15.186 -11.190   7.220  1.00  0.00           C  
ATOM   4810  CG1 ILE B 402      16.665 -11.175   7.674  1.00  0.00           C  
ATOM   4811  CG2 ILE B 402      14.836  -9.845   6.560  1.00  0.00           C  
ATOM   4812  CD1 ILE B 402      17.013 -10.271   8.861  1.00  0.00           C  
ATOM   4813  N   LYS B 403      12.122 -12.312   7.347  1.00  0.00           N  
ATOM   4814  CA  LYS B 403      10.685 -12.283   7.043  1.00  0.00           C  
ATOM   4815  C   LYS B 403       9.835 -12.055   8.291  1.00  0.00           C  
ATOM   4816  O   LYS B 403       8.942 -11.210   8.270  1.00  0.00           O  
ATOM   4817  CB  LYS B 403      10.316 -13.591   6.344  1.00  0.00           C  
ATOM   4818  CG  LYS B 403       8.847 -13.649   5.901  1.00  0.00           C  
ATOM   4819  CD  LYS B 403       8.632 -15.006   5.262  1.00  0.00           C  
ATOM   4820  CE  LYS B 403       7.176 -15.329   4.968  1.00  0.00           C  
ATOM   4821  NZ  LYS B 403       7.071 -16.775   4.693  1.00  0.00           N  
ATOM   4822  N   GLY B 404      10.146 -12.717   9.400  1.00  0.00           N  
ATOM   4823  CA  GLY B 404       9.470 -12.484  10.677  1.00  0.00           C  
ATOM   4824  C   GLY B 404       9.599 -11.038  11.175  1.00  0.00           C  
ATOM   4825  O   GLY B 404       8.614 -10.451  11.621  1.00  0.00           O  
ATOM   4826  N   LYS B 405      10.784 -10.427  11.035  1.00  0.00           N  
ATOM   4827  CA  LYS B 405      10.994  -9.011  11.372  1.00  0.00           C  
ATOM   4828  C   LYS B 405      10.234  -8.061  10.438  1.00  0.00           C  
ATOM   4829  O   LYS B 405       9.693  -7.051  10.890  1.00  0.00           O  
ATOM   4830  CB  LYS B 405      12.485  -8.663  11.325  1.00  0.00           C  
ATOM   4831  CG  LYS B 405      13.296  -9.318  12.449  1.00  0.00           C  
ATOM   4832  CD  LYS B 405      14.736  -8.816  12.355  1.00  0.00           C  
ATOM   4833  CE  LYS B 405      15.564  -9.199  13.568  1.00  0.00           C  
ATOM   4834  NZ  LYS B 405      16.794  -8.362  13.632  1.00  0.00           N  
ATOM   4835  N   VAL B 406      10.184  -8.384   9.143  1.00  0.00           N  
ATOM   4836  CA  VAL B 406       9.442  -7.618   8.142  1.00  0.00           C  
ATOM   4837  C   VAL B 406       7.945  -7.643   8.445  1.00  0.00           C  
ATOM   4838  O   VAL B 406       7.330  -6.585   8.477  1.00  0.00           O  
ATOM   4839  CB  VAL B 406       9.735  -8.136   6.721  1.00  0.00           C  
ATOM   4840  CG1 VAL B 406       8.777  -7.570   5.668  1.00  0.00           C  
ATOM   4841  CG2 VAL B 406      11.157  -7.748   6.303  1.00  0.00           C  
ATOM   4842  N   LEU B 407       7.379  -8.808   8.749  1.00  0.00           N  
ATOM   4843  CA  LEU B 407       5.968  -8.931   9.126  1.00  0.00           C  
ATOM   4844  C   LEU B 407       5.639  -8.113  10.388  1.00  0.00           C  
ATOM   4845  O   LEU B 407       4.645  -7.392  10.407  1.00  0.00           O  
ATOM   4846  CB  LEU B 407       5.623 -10.416   9.320  1.00  0.00           C  
ATOM   4847  CG  LEU B 407       5.594 -11.243   8.017  1.00  0.00           C  
ATOM   4848  CD1 LEU B 407       5.450 -12.729   8.352  1.00  0.00           C  
ATOM   4849  CD2 LEU B 407       4.424 -10.848   7.109  1.00  0.00           C  
ATOM   4850  N   ASP B 408       6.511  -8.142  11.402  1.00  0.00           N  
ATOM   4851  CA  ASP B 408       6.337  -7.363  12.631  1.00  0.00           C  
ATOM   4852  C   ASP B 408       6.345  -5.845  12.382  1.00  0.00           C  
ATOM   4853  O   ASP B 408       5.453  -5.121  12.825  1.00  0.00           O  
ATOM   4854  CB  ASP B 408       7.425  -7.760  13.638  1.00  0.00           C  
ATOM   4855  CG  ASP B 408       7.290  -6.974  14.946  1.00  0.00           C  
ATOM   4856  OD1 ASP B 408       6.356  -7.284  15.702  1.00  0.00           O  
ATOM   4857  OD2 ASP B 408       8.105  -6.041  15.165  1.00  0.00           O  
ATOM   4858  N   ILE B 409       7.323  -5.339  11.618  1.00  0.00           N  
ATOM   4859  CA  ILE B 409       7.377  -3.906  11.319  1.00  0.00           C  
ATOM   4860  C   ILE B 409       6.233  -3.469  10.393  1.00  0.00           C  
ATOM   4861  O   ILE B 409       5.680  -2.386  10.575  1.00  0.00           O  
ATOM   4862  CB  ILE B 409       8.773  -3.480  10.815  1.00  0.00           C  
ATOM   4863  CG1 ILE B 409       8.967  -1.964  11.030  1.00  0.00           C  
ATOM   4864  CG2 ILE B 409       9.021  -3.872   9.353  1.00  0.00           C  
ATOM   4865  CD1 ILE B 409      10.412  -1.494  10.827  1.00  0.00           C  
ATOM   4866  N   CYS B 410       5.808  -4.325   9.461  1.00  0.00           N  
ATOM   4867  CA  CYS B 410       4.645  -4.083   8.614  1.00  0.00           C  
ATOM   4868  C   CYS B 410       3.351  -3.963   9.422  1.00  0.00           C  
ATOM   4869  O   CYS B 410       2.533  -3.085   9.136  1.00  0.00           O  
ATOM   4870  CB  CYS B 410       4.533  -5.201   7.572  1.00  0.00           C  
ATOM   4871  SG  CYS B 410       5.752  -4.953   6.240  1.00  0.00           S  
ATOM   4872  N   ALA B 411       3.178  -4.783  10.458  1.00  0.00           N  
ATOM   4873  CA  ALA B 411       2.035  -4.702  11.363  1.00  0.00           C  
ATOM   4874  C   ALA B 411       2.023  -3.407  12.194  1.00  0.00           C  
ATOM   4875  O   ALA B 411       0.965  -2.846  12.451  1.00  0.00           O  
ATOM   4876  CB  ALA B 411       2.051  -5.941  12.257  1.00  0.00           C  
ATOM   4877  N   ARG B 412       3.202  -2.887  12.576  1.00  0.00           N  
ATOM   4878  CA  ARG B 412       3.338  -1.613  13.299  1.00  0.00           C  
ATOM   4879  C   ARG B 412       3.109  -0.372  12.426  1.00  0.00           C  
ATOM   4880  O   ARG B 412       2.717   0.666  12.946  1.00  0.00           O  
ATOM   4881  CB  ARG B 412       4.713  -1.548  13.979  1.00  0.00           C  
ATOM   4882  CG  ARG B 412       4.783  -2.496  15.191  1.00  0.00           C  
ATOM   4883  CD  ARG B 412       6.092  -2.324  15.968  1.00  0.00           C  
ATOM   4884  NE  ARG B 412       7.222  -2.984  15.320  1.00  0.00           N  
ATOM   4885  CZ  ARG B 412       8.461  -2.535  15.191  1.00  0.00           C  
ATOM   4886  NH1 ARG B 412       8.805  -1.326  15.539  1.00  0.00           N  
ATOM   4887  NH2 ARG B 412       9.382  -3.322  14.724  1.00  0.00           N  
ATOM   4888  N   TYR B 413       3.337  -0.490  11.115  1.00  0.00           N  
ATOM   4889  CA  TYR B 413       3.169   0.592  10.145  1.00  0.00           C  
ATOM   4890  C   TYR B 413       2.221   0.165   9.004  1.00  0.00           C  
ATOM   4891  O   TYR B 413       2.681  -0.062   7.883  1.00  0.00           O  
ATOM   4892  CB  TYR B 413       4.537   1.033   9.623  1.00  0.00           C  
ATOM   4893  CG  TYR B 413       5.445   1.672  10.655  1.00  0.00           C  
ATOM   4894  CD1 TYR B 413       5.365   3.049  10.936  1.00  0.00           C  
ATOM   4895  CD2 TYR B 413       6.391   0.881  11.347  1.00  0.00           C  
ATOM   4896  CE1 TYR B 413       6.219   3.639  11.878  1.00  0.00           C  
ATOM   4897  CE2 TYR B 413       7.246   1.460  12.298  1.00  0.00           C  
ATOM   4898  CZ  TYR B 413       7.157   2.837  12.554  1.00  0.00           C  
ATOM   4899  OH  TYR B 413       8.002   3.416  13.486  1.00  0.00           O  
ATOM   4900  N   PRO B 414       0.906   0.013   9.263  1.00  0.00           N  
ATOM   4901  CA  PRO B 414      -0.052  -0.333   8.223  1.00  0.00           C  
ATOM   4902  C   PRO B 414      -0.100   0.751   7.138  1.00  0.00           C  
ATOM   4903  O   PRO B 414       0.090   1.938   7.414  1.00  0.00           O  
ATOM   4904  CB  PRO B 414      -1.396  -0.510   8.940  1.00  0.00           C  
ATOM   4905  CG  PRO B 414      -1.260   0.381  10.174  1.00  0.00           C  
ATOM   4906  CD  PRO B 414       0.214   0.252  10.530  1.00  0.00           C  
ATOM   4907  N   VAL B 415      -0.328   0.342   5.888  1.00  0.00           N  
ATOM   4908  CA  VAL B 415      -0.376   1.264   4.734  1.00  0.00           C  
ATOM   4909  C   VAL B 415      -1.638   2.121   4.777  1.00  0.00           C  
ATOM   4910  O   VAL B 415      -1.562   3.347   4.650  1.00  0.00           O  
ATOM   4911  CB  VAL B 415      -0.313   0.494   3.400  1.00  0.00           C  
ATOM   4912  CG1 VAL B 415      -0.377   1.438   2.195  1.00  0.00           C  
ATOM   4913  CG2 VAL B 415       0.982  -0.310   3.272  1.00  0.00           C  
ATOM   4914  N   TYR B 416      -2.794   1.471   4.967  1.00  0.00           N  
ATOM   4915  CA  TYR B 416      -4.107   2.093   5.118  1.00  0.00           C  
ATOM   4916  C   TYR B 416      -4.675   1.729   6.490  1.00  0.00           C  
ATOM   4917  O   TYR B 416      -4.830   0.548   6.808  1.00  0.00           O  
ATOM   4918  CB  TYR B 416      -5.035   1.655   3.976  1.00  0.00           C  
ATOM   4919  CG  TYR B 416      -4.538   2.017   2.589  1.00  0.00           C  
ATOM   4920  CD1 TYR B 416      -4.638   3.341   2.108  1.00  0.00           C  
ATOM   4921  CD2 TYR B 416      -3.957   1.030   1.763  1.00  0.00           C  
ATOM   4922  CE1 TYR B 416      -4.172   3.677   0.833  1.00  0.00           C  
ATOM   4923  CE2 TYR B 416      -3.493   1.356   0.479  1.00  0.00           C  
ATOM   4924  CZ  TYR B 416      -3.596   2.685   0.008  1.00  0.00           C  
ATOM   4925  OH  TYR B 416      -3.135   3.004  -1.240  1.00  0.00           O  
ATOM   4926  N   ALA B 417      -4.975   2.728   7.312  1.00  0.00           N  
ATOM   4927  CA  ALA B 417      -5.507   2.599   8.663  1.00  0.00           C  
ATOM   4928  C   ALA B 417      -6.953   3.082   8.768  1.00  0.00           C  
ATOM   4929  O   ALA B 417      -7.339   4.015   8.022  1.00  0.00           O  
ATOM   4930  CB  ALA B 417      -4.580   3.328   9.638  1.00  0.00           C  
ATOM   4931  OXT ALA B 417      -7.717   2.510   9.594  1.00  0.00           O  
CONECT    1    2                                                      
CONECT    2    3    5    1                                            
CONECT    3    4    4    9    2                                       
CONECT    4    3    3                                                 
CONECT    5    2    6                                                 
CONECT    6    5    7                                                 
CONECT    7    8    6
[truncated: 349,680 more chars]
