# Supplementary material for: Conserved interfaces mediate multiple protein–protein interactions in a prokaryotic metabolon
Source: Mol Syst Biol. 2025 Sep 3;21(11):1490–521. doi: 10.1038/s44320-025-00139-9 (PMC12583656; doi:10.1038/s44320-025-00139-9)
Supplement: Supplementary file 12 — Source data Fig. 7 [file 44320_2025_139_MOESM12_ESM.zip › Figure7_data/Fig7A/1_4.pdb]

COMPND    323d6e71b22fa0e9 
AUTHOR    GENERATED BY OPEN BABEL 3.1.1
ATOM      1  N   MET A   1      12.400 -30.104  31.475  1.00  0.00           N  
ATOM      2  CA  MET A   1      12.529 -28.828  30.740  1.00  0.00           C  
ATOM      3  C   MET A   1      11.529 -27.866  31.351  1.00  0.00           C  
ATOM      4  O   MET A   1      10.422 -28.322  31.619  1.00  0.00           O  
ATOM      5  CB  MET A   1      12.241 -29.007  29.248  1.00  0.00           C  
ATOM      6  CG  MET A   1      13.301 -29.868  28.567  1.00  0.00           C  
ATOM      7  SD  MET A   1      12.990 -30.108  26.795  1.00  0.00           S  
ATOM      8  CE  MET A   1      14.304 -31.278  26.398  1.00  0.00           C  
ATOM      9  N   PRO A   2      11.877 -26.593  31.638  1.00  0.00           N  
ATOM     10  CA  PRO A   2      10.875 -25.641  32.089  1.00  0.00           C  
ATOM     11  C   PRO A   2       9.766 -25.592  31.037  1.00  0.00           C  
ATOM     12  O   PRO A   2      10.047 -25.502  29.840  1.00  0.00           O  
ATOM     13  CB  PRO A   2      11.616 -24.315  32.269  1.00  0.00           C  
ATOM     14  CG  PRO A   2      12.850 -24.456  31.381  1.00  0.00           C  
ATOM     15  CD  PRO A   2      13.136 -25.955  31.362  1.00  0.00           C  
ATOM     16  N   SER A   3       8.518 -25.745  31.469  1.00  0.00           N  
ATOM     17  CA  SER A   3       7.391 -25.751  30.548  1.00  0.00           C  
ATOM     18  C   SER A   3       7.326 -24.387  29.856  1.00  0.00           C  
ATOM     19  O   SER A   3       7.184 -23.364  30.532  1.00  0.00           O  
ATOM     20  CB  SER A   3       6.084 -26.049  31.289  1.00  0.00           C  
ATOM     21  OG  SER A   3       5.880 -25.105  32.326  1.00  0.00           O  
ATOM     22  N   LEU A   4       7.406 -24.398  28.535  1.00  0.00           N  
ATOM     23  CA  LEU A   4       7.228 -23.194  27.744  1.00  0.00           C  
ATOM     24  C   LEU A   4       5.877 -22.559  28.086  1.00  0.00           C  
ATOM     25  O   LEU A   4       4.882 -23.261  28.270  1.00  0.00           O  
ATOM     26  CB  LEU A   4       7.309 -23.530  26.242  1.00  0.00           C  
ATOM     27  CG  LEU A   4       8.701 -23.990  25.770  1.00  0.00           C  
ATOM     28  CD1 LEU A   4       8.634 -24.433  24.305  1.00  0.00           C  
ATOM     29  CD2 LEU A   4       9.746 -22.888  25.889  1.00  0.00           C  
ATOM     30  N   SER A   5       5.846 -21.239  28.169  1.00  0.00           N  
ATOM     31  CA  SER A   5       4.572 -20.541  28.282  1.00  0.00           C  
ATOM     32  C   SER A   5       3.718 -20.827  27.044  1.00  0.00           C  
ATOM     33  O   SER A   5       4.235 -21.125  25.964  1.00  0.00           O  
ATOM     34  CB  SER A   5       4.759 -19.044  28.516  1.00  0.00           C  
ATOM     35  OG  SER A   5       5.146 -18.372  27.332  1.00  0.00           O  
ATOM     36  N   LYS A   6       2.402 -20.709  27.184  1.00  0.00           N  
ATOM     37  CA  LYS A   6       1.487 -20.886  26.054  1.00  0.00           C  
ATOM     38  C   LYS A   6       1.819 -19.922  24.906  1.00  0.00           C  
ATOM     39  O   LYS A   6       1.785 -20.298  23.744  1.00  0.00           O  
ATOM     40  CB  LYS A   6       0.047 -20.705  26.558  1.00  0.00           C  
ATOM     41  CG  LYS A   6      -0.981 -21.022  25.472  1.00  0.00           C  
ATOM     42  CD  LYS A   6      -2.402 -20.804  25.984  1.00  0.00           C  
ATOM     43  CE  LYS A   6      -3.387 -21.078  24.847  1.00  0.00           C  
ATOM     44  NZ  LYS A   6      -4.787 -20.769  25.235  1.00  0.00           N  
ATOM     45  N   GLU A   7       2.192 -18.699  25.239  1.00  0.00           N  
ATOM     46  CA  GLU A   7       2.587 -17.659  24.297  1.00  0.00           C  
ATOM     47  C   GLU A   7       3.896 -18.011  23.586  1.00  0.00           C  
ATOM     48  O   GLU A   7       3.978 -17.873  22.365  1.00  0.00           O  
ATOM     49  CB  GLU A   7       2.727 -16.315  25.030  1.00  0.00           C  
ATOM     50  CG  GLU A   7       1.451 -15.804  25.726  1.00  0.00           C  
ATOM     51  CD  GLU A   7       1.124 -16.479  27.072  1.00  0.00           C  
ATOM     52  OE1 GLU A   7       0.027 -16.201  27.601  1.00  0.00           O  
ATOM     53  OE2 GLU A   7       1.952 -17.274  27.582  1.00  0.00           O  
ATOM     54  N   ALA A   8       4.890 -18.528  24.317  1.00  0.00           N  
ATOM     55  CA  ALA A   8       6.150 -18.963  23.731  1.00  0.00           C  
ATOM     56  C   ALA A   8       5.947 -20.113  22.732  1.00  0.00           C  
ATOM     57  O   ALA A   8       6.494 -20.076  21.635  1.00  0.00           O  
ATOM     58  CB  ALA A   8       7.109 -19.370  24.856  1.00  0.00           C  
ATOM     59  N   ALA A   9       5.114 -21.101  23.097  1.00  0.00           N  
ATOM     60  CA  ALA A   9       4.785 -22.223  22.223  1.00  0.00           C  
ATOM     61  C   ALA A   9       4.070 -21.758  20.941  1.00  0.00           C  
ATOM     62  O   ALA A   9       4.502 -22.106  19.844  1.00  0.00           O  
ATOM     63  CB  ALA A   9       3.950 -23.234  23.013  1.00  0.00           C  
ATOM     64  N   LEU A  10       3.057 -20.906  21.062  1.00  0.00           N  
ATOM     65  CA  LEU A  10       2.323 -20.349  19.918  1.00  0.00           C  
ATOM     66  C   LEU A  10       3.231 -19.567  18.958  1.00  0.00           C  
ATOM     67  O   LEU A  10       3.148 -19.728  17.740  1.00  0.00           O  
ATOM     68  CB  LEU A  10       1.213 -19.418  20.441  1.00  0.00           C  
ATOM     69  CG  LEU A  10      -0.071 -20.151  20.849  1.00  0.00           C  
ATOM     70  CD1 LEU A  10      -0.939 -19.237  21.714  1.00  0.00           C  
ATOM     71  CD2 LEU A  10      -0.887 -20.568  19.636  1.00  0.00           C  
ATOM     72  N   VAL A  11       4.111 -18.740  19.504  1.00  0.00           N  
ATOM     73  CA  VAL A  11       5.055 -17.956  18.693  1.00  0.00           C  
ATOM     74  C   VAL A  11       6.044 -18.873  17.980  1.00  0.00           C  
ATOM     75  O   VAL A  11       6.268 -18.709  16.785  1.00  0.00           O  
ATOM     76  CB  VAL A  11       5.778 -16.911  19.563  1.00  0.00           C  
ATOM     77  CG1 VAL A  11       6.951 -16.257  18.838  1.00  0.00           C  
ATOM     78  CG2 VAL A  11       4.798 -15.794  19.955  1.00  0.00           C  
ATOM     79  N   HIS A  12       6.591 -19.876  18.677  1.00  0.00           N  
ATOM     80  CA  HIS A  12       7.515 -20.835  18.091  1.00  0.00           C  
ATOM     81  C   HIS A  12       6.869 -21.626  16.952  1.00  0.00           C  
ATOM     82  O   HIS A  12       7.406 -21.644  15.841  1.00  0.00           O  
ATOM     83  CB  HIS A  12       8.059 -21.763  19.185  1.00  0.00           C  
ATOM     84  CG  HIS A  12       9.051 -22.756  18.650  1.00  0.00           C  
ATOM     85  ND1 HIS A  12      10.182 -22.467  17.935  1.00  0.00           N  
ATOM     86  CD2 HIS A  12       8.979 -24.123  18.740  1.00  0.00           C  
ATOM     87  CE1 HIS A  12      10.784 -23.624  17.610  1.00  0.00           C  
ATOM     88  NE2 HIS A  12      10.079 -24.657  18.080  1.00  0.00           N  
ATOM     89  N   GLU A  13       5.681 -22.177  17.159  1.00  0.00           N  
ATOM     90  CA  GLU A  13       4.936 -22.887  16.118  1.00  0.00           C  
ATOM     91  C   GLU A  13       4.629 -21.982  14.914  1.00  0.00           C  
ATOM     92  O   GLU A  13       4.815 -22.388  13.766  1.00  0.00           O  
ATOM     93  CB  GLU A  13       3.617 -23.431  16.679  1.00  0.00           C  
ATOM     94  CG  GLU A  13       3.814 -24.694  17.524  1.00  0.00           C  
ATOM     95  CD  GLU A  13       2.494 -25.279  18.042  1.00  0.00           C  
ATOM     96  OE1 GLU A  13       2.546 -26.407  18.572  1.00  0.00           O  
ATOM     97  OE2 GLU A  13       1.440 -24.607  17.911  1.00  0.00           O  
ATOM     98  N   ALA A  14       4.221 -20.733  15.156  1.00  0.00           N  
ATOM     99  CA  ALA A  14       3.919 -19.788  14.084  1.00  0.00           C  
ATOM    100  C   ALA A  14       5.143 -19.445  13.226  1.00  0.00           C  
ATOM    101  O   ALA A  14       5.011 -19.252  12.012  1.00  0.00           O  
ATOM    102  CB  ALA A  14       3.305 -18.528  14.701  1.00  0.00           C  
ATOM    103  N   LEU A  15       6.333 -19.382  13.836  1.00  0.00           N  
ATOM    104  CA  LEU A  15       7.595 -19.155  13.131  1.00  0.00           C  
ATOM    105  C   LEU A  15       8.050 -20.396  12.360  1.00  0.00           C  
ATOM    106  O   LEU A  15       8.413 -20.273  11.185  1.00  0.00           O  
ATOM    107  CB  LEU A  15       8.670 -18.710  14.138  1.00  0.00           C  
ATOM    108  CG  LEU A  15       8.471 -17.292  14.691  1.00  0.00           C  
ATOM    109  CD1 LEU A  15       9.506 -17.029  15.777  1.00  0.00           C  
ATOM    110  CD2 LEU A  15       8.640 -16.208  13.610  1.00  0.00           C  
ATOM    111  N   VAL A  16       7.963 -21.580  12.963  1.00  0.00           N  
ATOM    112  CA  VAL A  16       8.304 -22.854  12.312  1.00  0.00           C  
ATOM    113  C   VAL A  16       7.399 -23.091  11.104  1.00  0.00           C  
ATOM    114  O   VAL A  16       7.895 -23.391  10.015  1.00  0.00           O  
ATOM    115  CB  VAL A  16       8.224 -24.021  13.310  1.00  0.00           C  
ATOM    116  CG1 VAL A  16       8.380 -25.384  12.627  1.00  0.00           C  
ATOM    117  CG2 VAL A  16       9.336 -23.920  14.354  1.00  0.00           C  
ATOM    118  N   ALA A  17       6.095 -22.881  11.248  1.00  0.00           N  
ATOM    119  CA  ALA A  17       5.125 -23.048  10.164  1.00  0.00           C  
ATOM    120  C   ALA A  17       5.399 -22.135   8.954  1.00  0.00           C  
ATOM    121  O   ALA A  17       5.070 -22.475   7.817  1.00  0.00           O  
ATOM    122  CB  ALA A  17       3.726 -22.787  10.729  1.00  0.00           C  
ATOM    123  N   ARG A  18       6.034 -20.985   9.186  1.00  0.00           N  
ATOM    124  CA  ARG A  18       6.405 -20.026   8.129  1.00  0.00           C  
ATOM    125  C   ARG A  18       7.855 -20.180   7.648  1.00  0.00           C  
ATOM    126  O   ARG A  18       8.270 -19.442   6.751  1.00  0.00           O  
ATOM    127  CB  ARG A  18       6.111 -18.601   8.620  1.00  0.00           C  
ATOM    128  CG  ARG A  18       4.598 -18.353   8.735  1.00  0.00           C  
ATOM    129  CD  ARG A  18       4.352 -16.954   9.296  1.00  0.00           C  
ATOM    130  NE  ARG A  18       2.918 -16.611   9.380  1.00  0.00           N  
ATOM    131  CZ  ARG A  18       2.065 -17.005  10.313  1.00  0.00           C  
ATOM    132  NH1 ARG A  18       2.420 -17.824  11.266  1.00  0.00           N  
ATOM    133  NH2 ARG A  18       0.842 -16.583  10.299  1.00  0.00           N  
ATOM    134  N   GLY A  19       8.618 -21.098   8.215  1.00  0.00           N  
ATOM    135  CA  GLY A  19      10.040 -21.261   7.913  1.00  0.00           C  
ATOM    136  C   GLY A  19      10.900 -20.053   8.310  1.00  0.00           C  
ATOM    137  O   GLY A  19      11.901 -19.769   7.656  1.00  0.00           O  
ATOM    138  N   LEU A  20      10.462 -19.322   9.340  1.00  0.00           N  
ATOM    139  CA  LEU A  20      11.109 -18.109   9.837  1.00  0.00           C  
ATOM    140  C   LEU A  20      11.869 -18.321  11.148  1.00  0.00           C  
ATOM    141  O   LEU A  20      12.538 -17.395  11.604  1.00  0.00           O  
ATOM    142  CB  LEU A  20      10.063 -16.992  10.004  1.00  0.00           C  
ATOM    143  CG  LEU A  20       9.494 -16.448   8.685  1.00  0.00           C  
ATOM    144  CD1 LEU A  20       8.383 -15.452   8.997  1.00  0.00           C  
ATOM    145  CD2 LEU A  20      10.557 -15.740   7.851  1.00  0.00           C  
ATOM    146  N   GLU A  21      11.783 -19.506  11.749  1.00  0.00           N  
ATOM    147  CA  GLU A  21      12.558 -19.793  12.951  1.00  0.00           C  
ATOM    148  C   GLU A  21      14.061 -19.758  12.655  1.00  0.00           C  
ATOM    149  O   GLU A  21      14.515 -20.067  11.549  1.00  0.00           O  
ATOM    150  CB  GLU A  21      12.079 -21.118  13.581  1.00  0.00           C  
ATOM    151  CG  GLU A  21      12.648 -21.407  14.975  1.00  0.00           C  
ATOM    152  CD  GLU A  21      12.436 -20.254  15.966  1.00  0.00           C  
ATOM    153  OE1 GLU A  21      13.326 -19.368  16.037  1.00  0.00           O  
ATOM    154  OE2 GLU A  21      11.402 -20.195  16.647  1.00  0.00           O  
ATOM    155  N   THR A  22      14.831 -19.357  13.638  1.00  0.00           N  
ATOM    156  CA  THR A  22      16.292 -19.418  13.558  1.00  0.00           C  
ATOM    157  C   THR A  22      16.703 -20.866  13.307  1.00  0.00           C  
ATOM    158  O   THR A  22      16.134 -21.754  13.937  1.00  0.00           O  
ATOM    159  CB  THR A  22      16.932 -18.878  14.839  1.00  0.00           C  
ATOM    160  OG1 THR A  22      16.513 -17.543  15.035  1.00  0.00           O  
ATOM    161  CG2 THR A  22      18.460 -18.841  14.787  1.00  0.00           C  
ATOM    162  N   PRO A  23      17.666 -21.135  12.415  1.00  0.00           N  
ATOM    163  CA  PRO A  23      18.099 -22.499  12.130  1.00  0.00           C  
ATOM    164  C   PRO A  23      18.647 -23.185  13.385  1.00  0.00           C  
ATOM    165  O   PRO A  23      19.825 -23.048  13.718  1.00  0.00           O  
ATOM    166  CB  PRO A  23      19.132 -22.387  11.005  1.00  0.00           C  
ATOM    167  CG  PRO A  23      18.822 -21.039  10.353  1.00  0.00           C  
ATOM    168  CD  PRO A  23      18.328 -20.205  11.526  1.00  0.00           C  
ATOM    169  N   LEU A  24      17.783 -23.917  14.090  1.00  0.00           N  
ATOM    170  CA  LEU A  24      18.094 -24.622  15.322  1.00  0.00           C  
ATOM    171  C   LEU A  24      18.060 -26.122  15.067  1.00  0.00           C  
ATOM    172  O   LEU A  24      17.136 -26.647  14.440  1.00  0.00           O  
ATOM    173  CB  LEU A  24      17.110 -24.203  16.425  1.00  0.00           C  
ATOM    174  CG  LEU A  24      17.343 -22.772  16.958  1.00  0.00           C  
ATOM    175  CD1 LEU A  24      16.171 -22.336  17.838  1.00  0.00           C  
ATOM    176  CD2 LEU A  24      18.626 -22.681  17.781  1.00  0.00           C  
ATOM    177  N   ARG A  25      19.051 -26.807  15.579  1.00  0.00           N  
ATOM    178  CA  ARG A  25      18.964 -28.255  15.752  1.00  0.00           C  
ATOM    179  C   ARG A  25      18.171 -28.566  17.008  1.00  0.00           C  
ATOM    180  O   ARG A  25      18.382 -27.895  18.016  1.00  0.00           O  
ATOM    181  CB  ARG A  25      20.360 -28.888  15.801  1.00  0.00           C  
ATOM    182  CG  ARG A  25      20.803 -29.335  14.402  1.00  0.00           C  
ATOM    183  CD  ARG A  25      22.195 -29.954  14.451  1.00  0.00           C  
ATOM    184  NE  ARG A  25      22.343 -31.035  13.477  1.00  0.00           N  
ATOM    185  CZ  ARG A  25      23.422 -31.780  13.307  1.00  0.00           C  
ATOM    186  NH1 ARG A  25      24.536 -31.522  13.947  1.00  0.00           N  
ATOM    187  NH2 ARG A  25      23.401 -32.805  12.509  1.00  0.00           N  
ATOM    188  N   PRO A  26      17.309 -29.606  16.983  1.00  0.00           N  
ATOM    189  CA  PRO A  26      16.788 -30.163  18.215  1.00  0.00           C  
ATOM    190  C   PRO A  26      17.959 -30.515  19.141  1.00  0.00           C  
ATOM    191  O   PRO A  26      18.982 -31.020  18.650  1.00  0.00           O  
ATOM    192  CB  PRO A  26      15.995 -31.422  17.823  1.00  0.00           C  
ATOM    193  CG  PRO A  26      15.721 -31.229  16.334  1.00  0.00           C  
ATOM    194  CD  PRO A  26      16.907 -30.398  15.844  1.00  0.00           C  
ATOM    195  N   PRO A  27      17.870 -30.237  20.439  1.00  0.00           N  
ATOM    196  CA  PRO A  27      18.910 -30.633  21.380  1.00  0.00           C  
ATOM    197  C   PRO A  27      19.072 -32.157  21.322  1.00  0.00           C  
ATOM    198  O   PRO A  27      18.152 -32.905  21.628  1.00  0.00           O  
ATOM    199  CB  PRO A  27      18.465 -30.098  22.742  1.00  0.00           C  
ATOM    200  CG  PRO A  27      16.957 -29.914  22.601  1.00  0.00           C  
ATOM    201  CD  PRO A  27      16.751 -29.619  21.120  1.00  0.00           C  
ATOM    202  N   VAL A  28      20.245 -32.608  20.858  1.00  0.00           N  
ATOM    203  CA  VAL A  28      20.528 -34.045  20.669  1.00  0.00           C  
ATOM    204  C   VAL A  28      20.623 -34.765  22.006  1.00  0.00           C  
ATOM    205  O   VAL A  28      20.201 -35.912  22.138  1.00  0.00           O  
ATOM    206  CB  VAL A  28      21.828 -34.247  19.864  1.00  0.00           C  
ATOM    207  CG1 VAL A  28      22.039 -35.713  19.492  1.00  0.00           C  
ATOM    208  CG2 VAL A  28      21.840 -33.443  18.559  1.00  0.00           C  
ATOM    209  N   HIS A  29      21.154 -34.063  22.988  1.00  0.00           N  
ATOM    210  CA  HIS A  29      21.253 -34.522  24.365  1.00  0.00           C  
ATOM    211  C   HIS A  29      20.749 -33.421  25.292  1.00  0.00           C  
ATOM    212  O   HIS A  29      21.019 -32.240  25.060  1.00  0.00           O  
ATOM    213  CB  HIS A  29      22.702 -34.916  24.681  1.00  0.00           C  
ATOM    214  CG  HIS A  29      23.182 -36.082  23.858  1.00  0.00           C  
ATOM    215  ND1 HIS A  29      22.567 -37.312  23.767  1.00  0.00           N  
ATOM    216  CD2 HIS A  29      24.257 -36.123  23.020  1.00  0.00           C  
ATOM    217  CE1 HIS A  29      23.254 -38.067  22.895  1.00  0.00           C  
ATOM    218  NE2 HIS A  29      24.290 -37.384  22.418  1.00  0.00           N  
ATOM    219  N   GLU A  30      20.038 -33.806  26.348  1.00  0.00           N  
ATOM    220  CA  GLU A  30      19.766 -32.902  27.460  1.00  0.00           C  
ATOM    221  C   GLU A  30      21.098 -32.564  28.117  1.00  0.00           C  
ATOM    222  O   GLU A  30      21.725 -33.383  28.786  1.00  0.00           O  
ATOM    223  CB  GLU A  30      18.771 -33.494  28.465  1.00  0.00           C  
ATOM    224  CG  GLU A  30      17.340 -33.462  27.925  1.00  0.00           C  
ATOM    225  CD  GLU A  30      16.284 -33.793  28.989  1.00  0.00           C  
ATOM    226  OE1 GLU A  30      15.117 -33.405  28.774  1.00  0.00           O  
ATOM    227  OE2 GLU A  30      16.634 -34.418  30.010  1.00  0.00           O  
ATOM    228  N   MET A  31      21.560 -31.352  27.861  1.00  0.00           N  
ATOM    229  CA  MET A  31      22.776 -30.803  28.433  1.00  0.00           C  
ATOM    230  C   MET A  31      22.388 -29.550  29.206  1.00  0.00           C  
ATOM    231  O   MET A  31      21.765 -28.642  28.639  1.00  0.00           O  
ATOM    232  CB  MET A  31      23.779 -30.520  27.315  1.00  0.00           C  
ATOM    233  CG  MET A  31      25.138 -30.092  27.864  1.00  0.00           C  
ATOM    234  SD  MET A  31      26.369 -29.729  26.565  1.00  0.00           S  
ATOM    235  CE  MET A  31      26.587 -31.374  25.858  1.00  0.00           C  
ATOM    236  N   ASP A  32      22.760 -29.518  30.471  1.00  0.00           N  
ATOM    237  CA  ASP A  32      22.558 -28.330  31.280  1.00  0.00           C  
ATOM    238  C   ASP A  32      23.452 -27.173  30.798  1.00  0.00           C  
ATOM    239  O   ASP A  32      24.453 -27.356  30.084  1.00  0.00           O  
ATOM    240  CB  ASP A  32      22.754 -28.665  32.766  1.00  0.00           C  
ATOM    241  CG  ASP A  32      24.222 -28.940  33.024  1.00  0.00           C  
ATOM    242  OD1 ASP A  32      24.947 -27.956  33.273  1.00  0.00           O  
ATOM    243  OD2 ASP A  32      24.646 -30.100  32.848  1.00  0.00           O  
ATOM    244  N   ASN A  33      23.089 -25.965  31.169  1.00  0.00           N  
ATOM    245  CA  ASN A  33      23.801 -24.779  30.720  1.00  0.00           C  
ATOM    246  C   ASN A  33      25.210 -24.659  31.312  1.00  0.00           C  
ATOM    247  O   ASN A  33      26.069 -24.080  30.661  1.00  0.00           O  
ATOM    248  CB  ASN A  33      22.945 -23.527  31.004  1.00  0.00           C  
ATOM    249  CG  ASN A  33      21.831 -23.306  29.994  1.00  0.00           C  
ATOM    250  OD1 ASN A  33      21.754 -23.924  28.949  1.00  0.00           O  
ATOM    251  ND2 ASN A  33      20.953 -22.372  30.277  1.00  0.00           N  
ATOM    252  N   GLU A  34      25.470 -25.229  32.473  1.00  0.00           N  
ATOM    253  CA  GLU A  34      26.808 -25.197  33.067  1.00  0.00           C  
ATOM    254  C   GLU A  34      27.774 -26.107  32.304  1.00  0.00           C  
ATOM    255  O   GLU A  34      28.867 -25.675  31.922  1.00  0.00           O  
ATOM    256  CB  GLU A  34      26.760 -25.577  34.556  1.00  0.00           C  
ATOM    257  CG  GLU A  34      26.041 -24.532  35.427  1.00  0.00           C  
ATOM    258  CD  GLU A  34      26.627 -23.122  35.253  1.00  0.00           C  
ATOM    259  OE1 GLU A  34      25.844 -22.159  35.125  1.00  0.00           O  
ATOM    260  OE2 GLU A  34      27.861 -22.992  35.131  1.00  0.00           O  
ATOM    261  N   THR A  35      27.343 -27.310  31.957  1.00  0.00           N  
ATOM    262  CA  THR A  35      28.117 -28.217  31.100  1.00  0.00           C  
ATOM    263  C   THR A  35      28.335 -27.607  29.716  1.00  0.00           C  
ATOM    264  O   THR A  35      29.448 -27.630  29.189  1.00  0.00           O  
ATOM    265  CB  THR A  35      27.425 -29.581  30.980  1.00  0.00           C  
ATOM    266  OG1 THR A  35      27.240 -30.146  32.254  1.00  0.00           O  
ATOM    267  CG2 THR A  35      28.261 -30.584  30.201  1.00  0.00           C  
ATOM    268  N   ARG A  36      27.299 -26.987  29.135  1.00  0.00           N  
ATOM    269  CA  ARG A  36      27.407 -26.305  27.847  1.00  0.00           C  
ATOM    270  C   ARG A  36      28.414 -25.156  27.894  1.00  0.00           C  
ATOM    271  O   ARG A  36      29.248 -25.052  26.995  1.00  0.00           O  
ATOM    272  CB  ARG A  36      26.013 -25.830  27.396  1.00  0.00           C  
ATOM    273  CG  ARG A  36      26.033 -25.326  25.946  1.00  0.00           C  
ATOM    274  CD  ARG A  36      24.653 -24.844  25.488  1.00  0.00           C  
ATOM    275  NE  ARG A  36      23.654 -25.937  25.472  1.00  0.00           N  
ATOM    276  CZ  ARG A  36      22.483 -25.974  26.089  1.00  0.00           C  
ATOM    277  NH1 ARG A  36      22.031 -24.954  26.765  1.00  0.00           N  
ATOM    278  NH2 ARG A  36      21.746 -27.040  26.048  1.00  0.00           N  
ATOM    279  N   LYS A  37      28.380 -24.331  28.927  1.00  0.00           N  
ATOM    280  CA  LYS A  37      29.338 -23.235  29.132  1.00  0.00           C  
ATOM    281  C   LYS A  37      30.762 -23.762  29.303  1.00  0.00           C  
ATOM    282  O   LYS A  37      31.672 -23.231  28.680  1.00  0.00           O  
ATOM    283  CB  LYS A  37      28.930 -22.372  30.334  1.00  0.00           C  
ATOM    284  CG  LYS A  37      27.783 -21.417  29.955  1.00  0.00           C  
ATOM    285  CD  LYS A  37      27.344 -20.508  31.116  1.00  0.00           C  
ATOM    286  CE  LYS A  37      26.665 -21.323  32.215  1.00  0.00           C  
ATOM    287  NZ  LYS A  37      26.027 -20.448  33.225  1.00  0.00           N  
ATOM    288  N   SER A  38      30.945 -24.814  30.073  1.00  0.00           N  
ATOM    289  CA  SER A  38      32.267 -25.415  30.280  1.00  0.00           C  
ATOM    290  C   SER A  38      32.879 -25.943  28.973  1.00  0.00           C  
ATOM    291  O   SER A  38      34.053 -25.695  28.709  1.00  0.00           O  
ATOM    292  CB  SER A  38      32.178 -26.550  31.305  1.00  0.00           C  
ATOM    293  OG  SER A  38      31.722 -26.054  32.547  1.00  0.00           O  
ATOM    294  N   LEU A  39      32.074 -26.599  28.129  1.00  0.00           N  
ATOM    295  CA  LEU A  39      32.534 -27.072  26.819  1.00  0.00           C  
ATOM    296  C   LEU A  39      32.862 -25.908  25.871  1.00  0.00           C  
ATOM    297  O   LEU A  39      33.915 -25.920  25.236  1.00  0.00           O  
ATOM    298  CB  LEU A  39      31.475 -27.992  26.206  1.00  0.00           C  
ATOM    299  CG  LEU A  39      31.343 -29.362  26.911  1.00  0.00           C  
ATOM    300  CD1 LEU A  39      30.111 -30.091  26.370  1.00  0.00           C  
ATOM    301  CD2 LEU A  39      32.556 -30.250  26.675  1.00  0.00           C  
ATOM    302  N   ILE A  40      32.025 -24.886  25.819  1.00  0.00           N  
ATOM    303  CA  ILE A  40      32.285 -23.686  25.004  1.00  0.00           C  
ATOM    304  C   ILE A  40      33.556 -22.978  25.484  1.00  0.00           C  
ATOM    305  O   ILE A  40      34.380 -22.585  24.655  1.00  0.00           O  
ATOM    306  CB  ILE A  40      31.069 -22.734  25.009  1.00  0.00           C  
ATOM    307  CG1 ILE A  40      29.886 -23.363  24.240  1.00  0.00           C  
ATOM    308  CG2 ILE A  40      31.418 -21.366  24.383  1.00  0.00           C  
ATOM    309  CD1 ILE A  40      28.554 -22.635  24.445  1.00  0.00           C  
ATOM    310  N   ALA A  41      33.758 -22.859  26.798  1.00  0.00           N  
ATOM    311  CA  ALA A  41      34.967 -22.280  27.368  1.00  0.00           C  
ATOM    312  C   ALA A  41      36.214 -23.083  26.980  1.00  0.00           C  
ATOM    313  O   ALA A  41      37.222 -22.497  26.592  1.00  0.00           O  
ATOM    314  CB  ALA A  41      34.801 -22.171  28.887  1.00  0.00           C  
ATOM    315  N   GLY A  42      36.130 -24.414  26.992  1.00  0.00           N  
ATOM    316  CA  GLY A  42      37.203 -25.293  26.532  1.00  0.00           C  
ATOM    317  C   GLY A  42      37.573 -25.058  25.066  1.00  0.00           C  
ATOM    318  O   GLY A  42      38.737 -24.827  24.753  1.00  0.00           O  
ATOM    319  N   HIS A  43      36.595 -25.009  24.185  1.00  0.00           N  
ATOM    320  CA  HIS A  43      36.830 -24.696  22.772  1.00  0.00           C  
ATOM    321  C   HIS A  43      37.363 -23.279  22.557  1.00  0.00           C  
ATOM    322  O   HIS A  43      38.232 -23.062  21.713  1.00  0.00           O  
ATOM    323  CB  HIS A  43      35.536 -24.899  21.981  1.00  0.00           C  
ATOM    324  CG  HIS A  43      35.123 -26.340  21.873  1.00  0.00           C  
ATOM    325  ND1 HIS A  43      35.922 -27.376  21.472  1.00  0.00           N  
ATOM    326  CD2 HIS A  43      33.887 -26.885  22.149  1.00  0.00           C  
ATOM    327  CE1 HIS A  43      35.195 -28.504  21.510  1.00  0.00           C  
ATOM    328  NE2 HIS A  43      33.951 -28.240  21.911  1.00  0.00           N  
ATOM    329  N   MET A  44      36.903 -22.308  23.347  1.00  0.00           N  
ATOM    330  CA  MET A  44      37.414 -20.944  23.261  1.00  0.00           C  
ATOM    331  C   MET A  44      38.865 -20.850  23.760  1.00  0.00           C  
ATOM    332  O   MET A  44      39.654 -20.097  23.191  1.00  0.00           O  
ATOM    333  CB  MET A  44      36.475 -19.988  24.010  1.00  0.00           C  
ATOM    334  CG  MET A  44      36.722 -18.543  23.592  1.00  0.00           C  
ATOM    335  SD  MET A  44      36.301 -18.180  21.869  1.00  0.00           S  
ATOM    336  CE  MET A  44      37.549 -16.952  21.477  1.00  0.00           C  
ATOM    337  N   THR A  45      39.221 -21.640  24.760  1.00  0.00           N  
ATOM    338  CA  THR A  45      40.611 -21.788  25.227  1.00  0.00           C  
ATOM    339  C   THR A  45      41.506 -22.281  24.090  1.00  0.00           C  
ATOM    340  O   THR A  45      42.534 -21.665  23.822  1.00  0.00           O  
ATOM    341  CB  THR A  45      40.688 -22.735  26.429  1.00  0.00           C  
ATOM    342  OG1 THR A  45      39.944 -22.214  27.500  1.00  0.00           O  
ATOM    343  CG2 THR A  45      42.107 -22.965  26.947  1.00  0.00           C  
ATOM    344  N   GLU A  46      41.090 -23.326  23.364  1.00  0.00           N  
ATOM    345  CA  GLU A  46      41.825 -23.824  22.197  1.00  0.00           C  
ATOM    346  C   GLU A  46      41.980 -22.754  21.101  1.00  0.00           C  
ATOM    347  O   GLU A  46      43.072 -22.555  20.586  1.00  0.00           O  
ATOM    348  CB  GLU A  46      41.123 -25.057  21.608  1.00  0.00           C  
ATOM    349  CG  GLU A  46      41.785 -26.364  22.033  1.00  0.00           C  
ATOM    350  CD  GLU A  46      41.148 -27.593  21.394  1.00  0.00           C  
ATOM    351  OE1 GLU A  46      41.806 -28.666  21.418  1.00  0.00           O  
ATOM    352  OE2 GLU A  46      40.007 -27.495  20.896  1.00  0.00           O  
ATOM    353  N   ILE A  47      40.914 -22.025  20.786  1.00  0.00           N  
ATOM    354  CA  ILE A  47      40.959 -20.945  19.799  1.00  0.00           C  
ATOM    355  C   ILE A  47      41.981 -19.876  20.211  1.00  0.00           C  
ATOM    356  O   ILE A  47      42.783 -19.441  19.392  1.00  0.00           O  
ATOM    357  CB  ILE A  47      39.557 -20.342  19.574  1.00  0.00           C  
ATOM    358  CG1 ILE A  47      38.640 -21.352  18.847  1.00  0.00           C  
ATOM    359  CG2 ILE A  47      39.627 -19.027  18.759  1.00  0.00           C  
ATOM    360  CD1 ILE A  47      37.152 -20.992  18.903  1.00  0.00           C  
ATOM    361  N   MET A  48      41.962 -19.456  21.472  1.00  0.00           N  
ATOM    362  CA  MET A  48      42.898 -18.440  21.964  1.00  0.00           C  
ATOM    363  C   MET A  48      44.350 -18.930  21.950  1.00  0.00           C  
ATOM    364  O   MET A  48      45.246 -18.175  21.594  1.00  0.00           O  
ATOM    365  CB  MET A  48      42.479 -17.994  23.367  1.00  0.00           C  
ATOM    366  CG  MET A  48      41.193 -17.153  23.332  1.00  0.00           C  
ATOM    367  SD  MET A  48      40.586 -16.619  24.957  1.00  0.00           S  
ATOM    368  CE  MET A  48      41.874 -15.441  25.420  1.00  0.00           C  
ATOM    369  N   GLN A  49      44.582 -20.211  22.246  1.00  0.00           N  
ATOM    370  CA  GLN A  49      45.907 -20.826  22.134  1.00  0.00           C  
ATOM    371  C   GLN A  49      46.395 -20.875  20.682  1.00  0.00           C  
ATOM    372  O   GLN A  49      47.541 -20.531  20.408  1.00  0.00           O  
ATOM    373  CB  GLN A  49      45.878 -22.234  22.722  1.00  0.00           C  
ATOM    374  CG  GLN A  49      45.824 -22.218  24.259  1.00  0.00           C  
ATOM    375  CD  GLN A  49      45.658 -23.619  24.856  1.00  0.00           C  
ATOM    376  OE1 GLN A  49      45.370 -24.589  24.184  1.00  0.00           O  
ATOM    377  NE2 GLN A  49      45.838 -23.765  26.155  1.00  0.00           N  
ATOM    378  N   LEU A  50      45.517 -21.226  19.734  1.00  0.00           N  
ATOM    379  CA  LEU A  50      45.832 -21.195  18.302  1.00  0.00           C  
ATOM    380  C   LEU A  50      46.160 -19.780  17.786  1.00  0.00           C  
ATOM    381  O   LEU A  50      46.916 -19.637  16.829  1.00  0.00           O  
ATOM    382  CB  LEU A  50      44.653 -21.778  17.509  1.00  0.00           C  
ATOM    383  CG  LEU A  50      44.502 -23.305  17.639  1.00  0.00           C  
ATOM    384  CD1 LEU A  50      43.159 -23.736  17.038  1.00  0.00           C  
ATOM    385  CD2 LEU A  50      45.613 -24.054  16.905  1.00  0.00           C  
ATOM    386  N   LEU A  51      45.641 -18.748  18.433  1.00  0.00           N  
ATOM    387  CA  LEU A  51      45.980 -17.345  18.177  1.00  0.00           C  
ATOM    388  C   LEU A  51      47.273 -16.895  18.887  1.00  0.00           C  
ATOM    389  O   LEU A  51      47.635 -15.725  18.786  1.00  0.00           O  
ATOM    390  CB  LEU A  51      44.781 -16.450  18.546  1.00  0.00           C  
ATOM    391  CG  LEU A  51      43.547 -16.635  17.646  1.00  0.00           C  
ATOM    392  CD1 LEU A  51      42.372 -15.863  18.240  1.00  0.00           C  
ATOM    393  CD2 LEU A  51      43.792 -16.118  16.224  1.00  0.00           C  
ATOM    394  N   ASN A  52      47.956 -17.805  19.581  1.00  0.00           N  
ATOM    395  CA  ASN A  52      49.144 -17.540  20.398  1.00  0.00           C  
ATOM    396  C   ASN A  52      48.914 -16.519  21.523  1.00  0.00           C  
ATOM    397  O   ASN A  52      49.828 -15.791  21.909  1.00  0.00           O  
ATOM    398  CB  ASN A  52      50.356 -17.183  19.514  1.00  0.00           C  
ATOM    399  CG  ASN A  52      50.673 -18.244  18.475  1.00  0.00           C  
ATOM    400  OD1 ASN A  52      50.931 -19.389  18.777  1.00  0.00           O  
ATOM    401  ND2 ASN A  52      50.679 -17.875  17.220  1.00  0.00           N  
ATOM    402  N   LEU A  53      47.688 -16.446  22.046  1.00  0.00           N  
ATOM    403  CA  LEU A  53      47.385 -15.624  23.211  1.00  0.00           C  
ATOM    404  C   LEU A  53      47.860 -16.324  24.482  1.00  0.00           C  
ATOM    405  O   LEU A  53      47.606 -17.517  24.676  1.00  0.00           O  
ATOM    406  CB  LEU A  53      45.882 -15.308  23.271  1.00  0.00           C  
ATOM    407  CG  LEU A  53      45.377 -14.436  22.103  1.00  0.00           C  
ATOM    408  CD1 LEU A  53      43.845 -14.364  22.144  1.00  0.00           C  
ATOM    409  CD2 LEU A  53      45.907 -13.010  22.165  1.00  0.00           C  
ATOM    410  N   ASP A  54      48.520 -15.579  25.365  1.00  0.00           N  
ATOM    411  CA  ASP A  54      48.981 -16.092  26.653  1.00  0.00           C  
ATOM    412  C   ASP A  54      47.836 -16.096  27.668  1.00  0.00           C  
ATOM    413  O   ASP A  54      47.488 -15.079  28.260  1.00  0.00           O  
ATOM    414  CB  ASP A  54      50.208 -15.306  27.150  1.00  0.00           C  
ATOM    415  CG  ASP A  54      50.826 -15.939  28.402  1.00  0.00           C  
ATOM    416  OD1 ASP A  54      50.319 -16.997  28.846  1.00  0.00           O  
ATOM    417  OD2 ASP A  54      51.837 -15.392  28.893  1.00  0.00           O  
ATOM    418  N   LEU A  55      47.257 -17.275  27.875  1.00  0.00           N  
ATOM    419  CA  LEU A  55      46.158 -17.468  28.825  1.00  0.00           C  
ATOM    420  C   LEU A  55      46.603 -17.463  30.293  1.00  0.00           C  
ATOM    421  O   LEU A  55      45.750 -17.542  31.173  1.00  0.00           O  
ATOM    422  CB  LEU A  55      45.425 -18.773  28.485  1.00  0.00           C  
ATOM    423  CG  LEU A  55      44.664 -18.736  27.147  1.00  0.00           C  
ATOM    424  CD1 LEU A  55      44.137 -20.131  26.840  1.00  0.00           C  
ATOM    425  CD2 LEU A  55      43.477 -17.786  27.195  1.00  0.00           C  
ATOM    426  N   ALA A  56      47.917 -17.388  30.572  1.00  0.00           N  
ATOM    427  CA  ALA A  56      48.411 -17.162  31.921  1.00  0.00           C  
ATOM    428  C   ALA A  56      48.304 -15.688  32.348  1.00  0.00           C  
ATOM    429  O   ALA A  56      48.407 -15.392  33.532  1.00  0.00           O  
ATOM    430  CB  ALA A  56      49.853 -17.680  32.009  1.00  0.00           C  
ATOM    431  N   ASP A  57      48.077 -14.791  31.403  1.00  0.00           N  
ATOM    432  CA  ASP A  57      47.810 -13.384  31.694  1.00  0.00           C  
ATOM    433  C   ASP A  57      46.461 -13.223  32.416  1.00  0.00           C  
ATOM    434  O   ASP A  57      45.421 -13.713  31.956  1.00  0.00           O  
ATOM    435  CB  ASP A  57      47.848 -12.576  30.396  1.00  0.00           C  
ATOM    436  CG  ASP A  57      47.552 -11.100  30.652  1.00  0.00           C  
ATOM    437  OD1 ASP A  57      46.357 -10.740  30.661  1.00  0.00           O  
ATOM    438  OD2 ASP A  57      48.507 -10.338  30.853  1.00  0.00           O  
ATOM    439  N   ASP A  58      46.451 -12.485  33.521  1.00  0.00           N  
ATOM    440  CA  ASP A  58      45.270 -12.280  34.351  1.00  0.00           C  
ATOM    441  C   ASP A  58      44.077 -11.694  33.582  1.00  0.00           C  
ATOM    442  O   ASP A  58      42.911 -11.971  33.888  1.00  0.00           O  
ATOM    443  CB  ASP A  58      45.611 -11.330  35.516  1.00  0.00           C  
ATOM    444  CG  ASP A  58      46.506 -11.923  36.603  1.00  0.00           C  
ATOM    445  OD1 ASP A  58      46.523 -13.159  36.757  1.00  0.00           O  
ATOM    446  OD2 ASP A  58      47.124 -11.107  37.322  1.00  0.00           O  
ATOM    447  N   SER A  59      44.337 -10.878  32.558  1.00  0.00           N  
ATOM    448  CA  SER A  59      43.287 -10.276  31.734  1.00  0.00           C  
ATOM    449  C   SER A  59      42.654 -11.282  30.777  1.00  0.00           C  
ATOM    450  O   SER A  59      41.446 -11.203  30.496  1.00  0.00           O  
ATOM    451  CB  SER A  59      43.871  -9.096  30.943  1.00  0.00           C  
ATOM    452  OG  SER A  59      42.871  -8.450  30.185  1.00  0.00           O  
ATOM    453  N   LEU A  60      43.431 -12.238  30.252  1.00  0.00           N  
ATOM    454  CA  LEU A  60      42.990 -13.217  29.261  1.00  0.00           C  
ATOM    455  C   LEU A  60      42.500 -14.527  29.882  1.00  0.00           C  
ATOM    456  O   LEU A  60      41.647 -15.182  29.285  1.00  0.00           O  
ATOM    457  CB  LEU A  60      44.135 -13.470  28.255  1.00  0.00           C  
ATOM    458  CG  LEU A  60      44.546 -12.245  27.420  1.00  0.00           C  
ATOM    459  CD1 LEU A  60      45.668 -12.645  26.463  1.00  0.00           C  
ATOM    460  CD2 LEU A  60      43.389 -11.697  26.575  1.00  0.00           C  
ATOM    461  N   MET A  61      42.971 -14.876  31.069  1.00  0.00           N  
ATOM    462  CA  MET A  61      42.703 -16.148  31.748  1.00  0.00           C  
ATOM    463  C   MET A  61      41.202 -16.470  31.851  1.00  0.00           C  
ATOM    464  O   MET A  61      40.766 -17.569  31.525  1.00  0.00           O  
ATOM    465  CB  MET A  61      43.356 -16.086  33.131  1.00  0.00           C  
ATOM    466  CG  MET A  61      43.249 -17.411  33.890  1.00  0.00           C  
ATOM    467  SD  MET A  61      44.127 -17.450  35.488  1.00  0.00           S  
ATOM    468  CE  MET A  61      43.266 -16.139  36.389  1.00  0.00           C  
ATOM    469  N   GLU A  62      40.378 -15.486  32.204  1.00  0.00           N  
ATOM    470  CA  GLU A  62      38.920 -15.626  32.354  1.00  0.00           C  
ATOM    471  C   GLU A  62      38.137 -15.416  31.047  1.00  0.00           C  
ATOM    472  O   GLU A  62      36.909 -15.521  31.011  1.00  0.00           O  
ATOM    473  CB  GLU A  62      38.452 -14.644  33.437  1.00  0.00           C  
ATOM    474  CG  GLU A  62      38.804 -15.094  34.873  1.00  0.00           C  
ATOM    475  CD  GLU A  62      37.884 -16.220  35.371  1.00  0.00           C  
ATOM    476  OE1 GLU A  62      38.381 -17.075  36.133  1.00  0.00           O  
ATOM    477  OE2 GLU A  62      36.686 -16.206  34.994  1.00  0.00           O  
ATOM    478  N   THR A  63      38.809 -15.080  29.949  1.00  0.00           N  
ATOM    479  CA  THR A  63      38.143 -14.740  28.679  1.00  0.00           C  
ATOM    480  C   THR A  63      37.326 -15.898  28.099  1.00  0.00           C  
ATOM    481  O   THR A  63      36.180 -15.646  27.723  1.00  0.00           O  
ATOM    482  CB  THR A  63      39.120 -14.163  27.651  1.00  0.00           C  
ATOM    483  OG1 THR A  63      39.636 -12.961  28.167  1.00  0.00           O  
ATOM    484  CG2 THR A  63      38.465 -13.831  26.318  1.00  0.00           C  
ATOM    485  N   PRO A  64      37.810 -17.154  28.085  1.00  0.00           N  
ATOM    486  CA  PRO A  64      37.009 -18.293  27.636  1.00  0.00           C  
ATOM    487  C   PRO A  64      35.710 -18.451  28.416  1.00  0.00           C  
ATOM    488  O   PRO A  64      34.646 -18.658  27.829  1.00  0.00           O  
ATOM    489  CB  PRO A  64      37.919 -19.516  27.799  1.00  0.00           C  
ATOM    490  CG  PRO A  64      39.319 -18.943  27.721  1.00  0.00           C  
ATOM    491  CD  PRO A  64      39.163 -17.587  28.401  1.00  0.00           C  
ATOM    492  N   HIS A  65      35.763 -18.278  29.747  1.00  0.00           N  
ATOM    493  CA  HIS A  65      34.598 -18.361  30.618  1.00  0.00           C  
ATOM    494  C   HIS A  65      33.620 -17.216  30.371  1.00  0.00           C  
ATOM    495  O   HIS A  65      32.415 -17.449  30.257  1.00  0.00           O  
ATOM    496  CB  HIS A  65      35.047 -18.399  32.085  1.00  0.00           C  
ATOM    497  CG  HIS A  65      34.790 -19.732  32.708  1.00  0.00           C  
ATOM    498  ND1 HIS A  65      35.627 -20.819  32.693  1.00  0.00           N  
ATOM    499  CD2 HIS A  65      33.646 -20.130  33.368  1.00  0.00           C  
ATOM    500  CE1 HIS A  65      35.016 -21.842  33.328  1.00  0.00           C  
ATOM    501  NE2 HIS A  65      33.815 -21.456  33.747  1.00  0.00           N  
ATOM    502  N   ARG A  66      34.109 -15.984  30.227  1.00  0.00           N  
ATOM    503  CA  ARG A  66      33.288 -14.813  29.893  1.00  0.00           C  
ATOM    504  C   ARG A  66      32.574 -14.977  28.549  1.00  0.00           C  
ATOM    505  O   ARG A  66      31.388 -14.676  28.469  1.00  0.00           O  
ATOM    506  CB  ARG A  66      34.139 -13.535  29.896  1.00  0.00           C  
ATOM    507  CG  ARG A  66      34.542 -13.085  31.314  1.00  0.00           C  
ATOM    508  CD  ARG A  66      35.201 -11.698  31.302  1.00  0.00           C  
ATOM    509  NE  ARG A  66      36.503 -11.698  30.613  1.00  0.00           N  
ATOM    510  CZ  ARG A  66      37.700 -11.679  31.176  1.00  0.00           C  
ATOM    511  NH1 ARG A  66      37.877 -11.673  32.461  1.00  0.00           N  
ATOM    512  NH2 ARG A  66      38.769 -11.652  30.435  1.00  0.00           N  
ATOM    513  N   ILE A  67      33.257 -15.496  27.529  1.00  0.00           N  
ATOM    514  CA  ILE A  67      32.657 -15.731  26.215  1.00  0.00           C  
ATOM    515  C   ILE A  67      31.589 -16.832  26.285  1.00  0.00           C  
ATOM    516  O   ILE A  67      30.506 -16.653  25.742  1.00  0.00           O  
ATOM    517  CB  ILE A  67      33.752 -16.042  25.166  1.00  0.00           C  
ATOM    518  CG1 ILE A  67      34.571 -14.763  24.907  1.00  0.00           C  
ATOM    519  CG2 ILE A  67      33.136 -16.570  23.861  1.00  0.00           C  
ATOM    520  CD1 ILE A  67      35.781 -14.963  23.993  1.00  0.00           C  
ATOM    521  N   ALA A  68      31.870 -17.942  26.975  1.00  0.00           N  
ATOM    522  CA  ALA A  68      30.901 -19.017  27.149  1.00  0.00           C  
ATOM    523  C   ALA A  68      29.630 -18.525  27.853  1.00  0.00           C  
ATOM    524  O   ALA A  68      28.516 -18.773  27.380  1.00  0.00           O  
ATOM    525  CB  ALA A  68      31.564 -20.155  27.923  1.00  0.00           C  
ATOM    526  N   LYS A  69      29.784 -17.769  28.936  1.00  0.00           N  
ATOM    527  CA  LYS A  69      28.674 -17.147  29.650  1.00  0.00           C  
ATOM    528  C   LYS A  69      27.910 -16.181  28.745  1.00  0.00           C  
ATOM    529  O   LYS A  69      26.687 -16.269  28.667  1.00  0.00           O  
ATOM    530  CB  LYS A  69      29.203 -16.461  30.912  1.00  0.00           C  
ATOM    531  CG  LYS A  69      28.051 -15.878  31.735  1.00  0.00           C  
ATOM    532  CD  LYS A  69      28.568 -15.134  32.968  1.00  0.00           C  
ATOM    533  CE  LYS A  69      27.361 -14.461  33.641  1.00  0.00           C  
ATOM    534  NZ  LYS A  69      27.779 -13.548  34.712  1.00  0.00           N  
ATOM    535  N   MET A  70      28.607 -15.326  28.019  1.00  0.00           N  
ATOM    536  CA  MET A  70      28.006 -14.369  27.097  1.00  0.00           C  
ATOM    537  C   MET A  70      27.153 -15.065  26.025  1.00  0.00           C  
ATOM    538  O   MET A  70      26.034 -14.631  25.770  1.00  0.00           O  
ATOM    539  CB  MET A  70      29.128 -13.544  26.458  1.00  0.00           C  
ATOM    540  CG  MET A  70      28.617 -12.487  25.484  1.00  0.00           C  
ATOM    541  SD  MET A  70      29.920 -11.618  24.570  1.00  0.00           S  
ATOM    542  CE  MET A  70      30.522 -12.937  23.503  1.00  0.00           C  
ATOM    543  N   TYR A  71      27.641 -16.164  25.437  1.00  0.00           N  
ATOM    544  CA  TYR A  71      26.882 -16.883  24.415  1.00  0.00           C  
ATOM    545  C   TYR A  71      25.648 -17.600  24.973  1.00  0.00           C  
ATOM    546  O   TYR A  71      24.591 -17.554  24.350  1.00  0.00           O  
ATOM    547  CB  TYR A  71      27.799 -17.872  23.674  1.00  0.00           C  
ATOM    548  CG  TYR A  71      28.799 -17.285  22.705  1.00  0.00           C  
ATOM    549  CD1 TYR A  71      28.749 -15.937  22.284  1.00  0.00           C  
ATOM    550  CD2 TYR A  71      29.802 -18.121  22.160  1.00  0.00           C  
ATOM    551  CE1 TYR A  71      29.668 -15.426  21.359  1.00  0.00           C  
ATOM    552  CE2 TYR A  71      30.728 -17.621  21.225  1.00  0.00           C  
ATOM    553  CZ  TYR A  71      30.655 -16.273  20.840  1.00  0.00           C  
ATOM    554  OH  TYR A  71      31.557 -15.782  19.934  1.00  0.00           O  
ATOM    555  N   VAL A  72      25.759 -18.241  26.132  1.00  0.00           N  
ATOM    556  CA  VAL A  72      24.679 -19.069  26.671  1.00  0.00           C  
ATOM    557  C   VAL A  72      23.643 -18.246  27.425  1.00  0.00           C  
ATOM    558  O   VAL A  72      22.442 -18.438  27.206  1.00  0.00           O  
ATOM    559  CB  VAL A  72      25.245 -20.217  27.533  1.00  0.00           C  
ATOM    560  CG1 VAL A  72      24.132 -21.073  28.151  1.00  0.00           C  
ATOM    561  CG2 VAL A  72      26.117 -21.148  26.685  1.00  0.00           C  
ATOM    562  N   ASP A  73      24.089 -17.343  28.289  1.00  0.00           N  
ATOM    563  CA  ASP A  73      23.226 -16.655  29.246  1.00  0.00           C  
ATOM    564  C   ASP A  73      22.824 -15.234  28.791  1.00  0.00           C  
ATOM    565  O   ASP A  73      21.848 -14.688  29.305  1.00  0.00           O  
ATOM    566  CB  ASP A  73      23.911 -16.589  30.620  1.00  0.00           C  
ATOM    567  CG  ASP A  73      24.249 -17.942  31.266  1.00  0.00           C  
ATOM    568  OD1 ASP A  73      23.640 -18.973  30.931  1.00  0.00           O  
ATOM    569  OD2 ASP A  73      25.131 -17.964  32.148  1.00  0.00           O  
ATOM    570  N   GLU A  74      23.544 -14.638  27.839  1.00  0.00           N  
ATOM    571  CA  GLU A  74      23.356 -13.231  27.466  1.00  0.00           C  
ATOM    572  C   GLU A  74      22.968 -13.080  25.989  1.00  0.00           C  
ATOM    573  O   GLU A  74      21.781 -13.175  25.656  1.00  0.00           O  
ATOM    574  CB  GLU A  74      24.595 -12.397  27.867  1.00  0.00           C  
ATOM    575  CG  GLU A  74      24.941 -12.447  29.364  1.00  0.00           C  
ATOM    576  CD  GLU A  74      26.244 -11.722  29.735  1.00  0.00           C  
ATOM    577  OE1 GLU A  74      26.684 -11.866  30.898  1.00  0.00           O  
ATOM    578  OE2 GLU A  74      26.845 -11.056  28.865  1.00  0.00           O  
ATOM    579  N   ILE A  75      23.912 -12.886  25.084  1.00  0.00           N  
ATOM    580  CA  ILE A  75      23.641 -12.435  23.709  1.00  0.00           C  
ATOM    581  C   ILE A  75      22.885 -13.440  22.835  1.00  0.00           C  
ATOM    582  O   ILE A  75      22.333 -13.051  21.803  1.00  0.00           O  
ATOM    583  CB  ILE A  75      24.926 -11.957  23.000  1.00  0.00           C  
ATOM    584  CG1 ILE A  75      25.910 -13.118  22.731  1.00  0.00           C  
ATOM    585  CG2 ILE A  75      25.591 -10.830  23.815  1.00  0.00           C  
ATOM    586  CD1 ILE A  75      27.079 -12.717  21.826  1.00  0.00           C  
ATOM    587  N   PHE A  76      22.850 -14.737  23.228  1.00  0.00           N  
ATOM    588  CA  PHE A  76      22.085 -15.777  22.540  1.00  0.00           C  
ATOM    589  C   PHE A  76      21.003 -16.416  23.421  1.00  0.00           C  
ATOM    590  O   PHE A  76      20.442 -17.447  23.056  1.00  0.00           O  
ATOM    591  CB  PHE A  76      23.029 -16.829  21.925  1.00  0.00           C  
ATOM    592  CG  PHE A  76      24.056 -16.317  20.937  1.00  0.00           C  
ATOM    593  CD1 PHE A  76      23.781 -15.235  20.088  1.00  0.00           C  
ATOM    594  CD2 PHE A  76      25.309 -16.950  20.856  1.00  0.00           C  
ATOM    595  CE1 PHE A  76      24.753 -14.769  19.179  1.00  0.00           C  
ATOM    596  CE2 PHE A  76      26.272 -16.495  19.948  1.00  0.00           C  
ATOM    597  CZ  PHE A  76      26.003 -15.402  19.117  1.00  0.00           C  
ATOM    598  N   SER A  77      20.640 -15.777  24.514  1.00  0.00           N  
ATOM    599  CA  SER A  77      19.574 -16.258  25.399  1.00  0.00           C  
ATOM    600  C   SER A  77      18.219 -16.368  24.698  1.00  0.00           C  
ATOM    601  O   SER A  77      17.407 -17.227  25.042  1.00  0.00           O  
ATOM    602  CB  SER A  77      19.453 -15.341  26.617  1.00  0.00           C  
ATOM    603  OG  SER A  77      19.110 -14.034  26.224  1.00  0.00           O  
ATOM    604  N   GLY A  78      17.988 -15.590  23.648  1.00  0.00           N  
ATOM    605  CA  GLY A  78      16.785 -15.652  22.824  1.00  0.00           C  
ATOM    606  C   GLY A  78      16.646 -16.918  21.967  1.00  0.00           C  
ATOM    607  O   GLY A  78      15.602 -17.116  21.351  1.00  0.00           O  
ATOM    608  N   LEU A  79      17.669 -17.794  21.917  1.00  0.00           N  
ATOM    609  CA  LEU A  79      17.545 -19.123  21.301  1.00  0.00           C  
ATOM    610  C   LEU A  79      16.703 -20.080  22.146  1.00  0.00           C  
ATOM    611  O   LEU A  79      16.131 -21.023  21.605  1.00  0.00           O  
ATOM    612  CB  LEU A  79      18.941 -19.726  21.057  1.00  0.00           C  
ATOM    613  CG  LEU A  79      19.797 -18.979  20.020  1.00  0.00           C  
ATOM    614  CD1 LEU A  79      21.193 -19.608  19.963  1.00  0.00           C  
ATOM    615  CD2 LEU A  79      19.189 -19.034  18.622  1.00  0.00           C  
ATOM    616  N   ASP A  80      16.620 -19.846  23.452  1.00  0.00           N  
ATOM    617  CA  ASP A  80      15.845 -20.653  24.379  1.00  0.00           C  
ATOM    618  C   ASP A  80      14.506 -19.969  24.691  1.00  0.00           C  
ATOM    619  O   ASP A  80      14.439 -18.925  25.340  1.00  0.00           O  
ATOM    620  CB  ASP A  80      16.673 -20.947  25.635  1.00  0.00           C  
ATOM    621  CG  ASP A  80      15.991 -21.928  26.576  1.00  0.00           C  
ATOM    622  OD1 ASP A  80      14.840 -22.332  26.292  1.00  0.00           O  
ATOM    623  OD2 ASP A  80      16.616 -22.285  27.600  1.00  0.00           O  
ATOM    624  N   TYR A  81      13.417 -20.600  24.259  1.00  0.00           N  
ATOM    625  CA  TYR A  81      12.061 -20.120  24.520  1.00  0.00           C  
ATOM    626  C   TYR A  81      11.665 -20.151  26.003  1.00  0.00           C  
ATOM    627  O   TYR A  81      10.663 -19.535  26.365  1.00  0.00           O  
ATOM    628  CB  TYR A  81      11.069 -20.898  23.657  1.00  0.00           C  
ATOM    629  CG  TYR A  81      10.944 -20.356  22.252  1.00  0.00           C  
ATOM    630  CD1 TYR A  81      10.041 -19.307  21.987  1.00  0.00           C  
ATOM    631  CD2 TYR A  81      11.728 -20.876  21.205  1.00  0.00           C  
ATOM    632  CE1 TYR A  81       9.916 -18.783  20.694  1.00  0.00           C  
ATOM    633  CE2 TYR A  81      11.617 -20.356  19.907  1.00  0.00           C  
ATOM    634  CZ  TYR A  81      10.709 -19.306  19.654  1.00  0.00           C  
ATOM    635  OH  TYR A  81      10.598 -18.777  18.395  1.00  0.00           O  
ATOM    636  N   ALA A  82      12.440 -20.788  26.871  1.00  0.00           N  
ATOM    637  CA  ALA A  82      12.285 -20.637  28.318  1.00  0.00           C  
ATOM    638  C   ALA A  82      12.503 -19.182  28.773  1.00  0.00           C  
ATOM    639  O   ALA A  82      11.914 -18.752  29.762  1.00  0.00           O  
ATOM    640  CB  ALA A  82      13.258 -21.594  29.020  1.00  0.00           C  
ATOM    641  N   ASN A  83      13.278 -18.412  27.999  1.00  0.00           N  
ATOM    642  CA  ASN A  83      13.545 -16.995  28.243  1.00  0.00           C  
ATOM    643  C   ASN A  83      12.521 -16.063  27.574  1.00  0.00           C  
ATOM    644  O   ASN A  83      12.665 -14.839  27.637  1.00  0.00           O  
ATOM    645  CB  ASN A  83      14.989 -16.681  27.811  1.00  0.00           C  
ATOM    646  CG  ASN A  83      16.008 -17.493  28.582  1.00  0.00           C  
ATOM    647  OD1 ASN A  83      15.917 -17.681  29.782  1.00  0.00           O  
ATOM    648  ND2 ASN A  83      17.014 -17.994  27.918  1.00  0.00           N  
ATOM    649  N   PHE A  84      11.481 -16.614  26.933  1.00  0.00           N  
ATOM    650  CA  PHE A  84      10.454 -15.797  26.290  1.00  0.00           C  
ATOM    651  C   PHE A  84       9.770 -14.886  27.319  1.00  0.00           C  
ATOM    652  O   PHE A  84       9.396 -15.337  28.410  1.00  0.00           O  
ATOM    653  CB  PHE A  84       9.441 -16.674  25.552  1.00  0.00           C  
ATOM    654  CG  PHE A  84       8.584 -15.887  24.575  1.00  0.00           C  
ATOM    655  CD1 PHE A  84       7.305 -15.443  24.936  1.00  0.00           C  
ATOM    656  CD2 PHE A  84       9.100 -15.556  23.302  1.00  0.00           C  
ATOM    657  CE1 PHE A  84       6.546 -14.671  24.038  1.00  0.00           C  
ATOM    658  CE2 PHE A  84       8.345 -14.791  22.407  1.00  0.00           C  
ATOM    659  CZ  PHE A  84       7.066 -14.343  22.768  1.00  0.00           C  
ATOM    660  N   PRO A  85       9.590 -13.597  27.022  1.00  0.00           N  
ATOM    661  CA  PRO A  85       9.042 -12.663  27.985  1.00  0.00           C  
ATOM    662  C   PRO A  85       7.614 -13.048  28.377  1.00  0.00           C  
ATOM    663  O   PRO A  85       6.787 -13.406  27.541  1.00  0.00           O  
ATOM    664  CB  PRO A  85       9.119 -11.285  27.322  1.00  0.00           C  
ATOM    665  CG  PRO A  85       9.140 -11.604  25.826  1.00  0.00           C  
ATOM    666  CD  PRO A  85       9.910 -12.927  25.774  1.00  0.00           C  
ATOM    667  N   LYS A  86       7.305 -12.903  29.651  1.00  0.00           N  
ATOM    668  CA  LYS A  86       5.944 -13.116  30.141  1.00  0.00           C  
ATOM    669  C   LYS A  86       5.021 -12.069  29.528  1.00  0.00           C  
ATOM    670  O   LYS A  86       5.124 -10.891  29.868  1.00  0.00           O  
ATOM    671  CB  LYS A  86       5.929 -13.104  31.673  1.00  0.00           C  
ATOM    672  CG  LYS A  86       4.582 -13.603  32.221  1.00  0.00           C  
ATOM    673  CD  LYS A  86       4.618 -13.682  33.754  1.00  0.00           C  
ATOM    674  CE  LYS A  86       3.304 -14.272  34.266  1.00  0.00           C  
ATOM    675  NZ  LYS A  86       3.299 -14.457  35.745  1.00  0.00           N  
ATOM    676  N   ILE A  87       4.121 -12.496  28.658  1.00  0.00           N  
ATOM    677  CA  ILE A  87       3.150 -11.627  27.998  1.00  0.00           C  
ATOM    678  C   ILE A  87       1.922 -11.462  28.885  1.00  0.00           C  
ATOM    679  O   ILE A  87       1.445 -12.405  29.512  1.00  0.00           O  
ATOM    680  CB  ILE A  87       2.823 -12.136  26.583  1.00  0.00           C  
ATOM    681  CG1 ILE A  87       4.093 -12.345  25.721  1.00  0.00           C  
ATOM    682  CG2 ILE A  87       1.869 -11.174  25.859  1.00  0.00           C  
ATOM    683  CD1 ILE A  87       5.027 -11.124  25.629  1.00  0.00           C  
ATOM    684  N   THR A  88       1.451 -10.236  28.978  1.00  0.00           N  
ATOM    685  CA  THR A  88       0.186  -9.904  29.616  1.00  0.00           C  
ATOM    686  C   THR A  88      -0.638  -9.142  28.589  1.00  0.00           C  
ATOM    687  O   THR A  88      -0.296  -8.020  28.234  1.00  0.00           O  
ATOM    688  CB  THR A  88       0.356  -9.078  30.912  1.00  0.00           C  
ATOM    689  OG1 THR A  88       1.652  -8.516  31.025  1.00  0.00           O  
ATOM    690  CG2 THR A  88       0.148  -9.951  32.142  1.00  0.00           C  
ATOM    691  N   LEU A  89      -1.676  -9.808  28.116  1.00  0.00           N  
ATOM    692  CA  LEU A  89      -2.673  -9.206  27.246  1.00  0.00           C  
ATOM    693  C   LEU A  89      -3.793  -8.655  28.120  1.00  0.00           C  
ATOM    694  O   LEU A  89      -4.224  -9.303  29.069  1.00  0.00           O  
ATOM    695  CB  LEU A  89      -3.185 -10.243  26.241  1.00  0.00           C  
ATOM    696  CG  LEU A  89      -2.100 -10.746  25.268  1.00  0.00           C  
ATOM    697  CD1 LEU A  89      -2.634 -11.924  24.452  1.00  0.00           C  
ATOM    698  CD2 LEU A  89      -1.641  -9.650  24.308  1.00  0.00           C  
ATOM    699  N   ILE A  90      -4.201  -7.441  27.806  1.00  0.00           N  
ATOM    700  CA  ILE A  90      -5.337  -6.780  28.429  1.00  0.00           C  
ATOM    701  C   ILE A  90      -6.435  -6.751  27.374  1.00  0.00           C  
ATOM    702  O   ILE A  90      -6.181  -6.405  26.225  1.00  0.00           O  
ATOM    703  CB  ILE A  90      -4.954  -5.383  28.940  1.00  0.00           C  
ATOM    704  CG1 ILE A  90      -3.733  -5.455  29.897  1.00  0.00           C  
ATOM    705  CG2 ILE A  90      -6.166  -4.743  29.652  1.00  0.00           C  
ATOM    706  CD1 ILE A  90      -3.192  -4.075  30.323  1.00  0.00           C  
ATOM    707  N   GLU A  91      -7.628  -7.115  27.758  1.00  0.00           N  
ATOM    708  CA  GLU A  91      -8.785  -7.043  26.871  1.00  0.00           C  
ATOM    709  C   GLU A  91      -9.001  -5.592  26.419  1.00  0.00           C  
ATOM    710  O   GLU A  91      -8.993  -4.677  27.245  1.00  0.00           O  
ATOM    711  CB  GLU A  91      -9.991  -7.597  27.629  1.00  0.00           C  
ATOM    712  CG  GLU A  91     -11.177  -7.946  26.737  1.00  0.00           C  
ATOM    713  CD  GLU A  91     -12.363  -8.495  27.550  1.00  0.00           C  
ATOM    714  OE1 GLU A  91     -13.269  -9.099  26.942  1.00  0.00           O  
ATOM    715  OE2 GLU A  91     -12.395  -8.274  28.788  1.00  0.00           O  
ATOM    716  N   ASN A  92      -9.190  -5.377  25.128  1.00  0.00           N  
ATOM    717  CA  ASN A  92      -9.409  -4.053  24.559  1.00  0.00           C  
ATOM    718  C   ASN A  92     -10.838  -3.555  24.835  1.00  0.00           C  
ATOM    719  O   ASN A  92     -11.631  -3.321  23.922  1.00  0.00           O  
ATOM    720  CB  ASN A  92      -9.029  -4.044  23.070  1.00  0.00           C  
ATOM    721  CG  ASN A  92      -9.097  -2.653  22.468  1.00  0.00           C  
ATOM    722  OD1 ASN A  92      -9.136  -1.648  23.161  1.00  0.00           O  
ATOM    723  ND2 ASN A  92      -9.099  -2.561  21.154  1.00  0.00           N  
ATOM    724  N   LYS A  93     -11.172  -3.390  26.121  1.00  0.00           N  
ATOM    725  CA  LYS A  93     -12.495  -2.910  26.550  1.00  0.00           C  
ATOM    726  C   LYS A  93     -12.809  -1.506  26.056  1.00  0.00           C  
ATOM    727  O   LYS A  93     -13.980  -1.165  25.900  1.00  0.00           O  
ATOM    728  CB  LYS A  93     -12.600  -2.956  28.078  1.00  0.00           C  
ATOM    729  CG  LYS A  93     -12.597  -4.399  28.589  1.00  0.00           C  
ATOM    730  CD  LYS A  93     -12.841  -4.454  30.089  1.00  0.00           C  
ATOM    731  CE  LYS A  93     -12.847  -5.928  30.460  1.00  0.00           C  
ATOM    732  NZ  LYS A  93     -13.139  -6.166  31.893  1.00  0.00           N  
ATOM    733  N   MET A  94     -11.770  -0.702  25.817  1.00  0.00           N  
ATOM    734  CA  MET A  94     -11.930   0.659  25.307  1.00  0.00           C  
ATOM    735  C   MET A  94     -12.127   0.711  23.787  1.00  0.00           C  
ATOM    736  O   MET A  94     -12.333   1.795  23.263  1.00  0.00           O  
ATOM    737  CB  MET A  94     -10.749   1.546  25.742  1.00  0.00           C  
ATOM    738  CG  MET A  94     -10.721   1.720  27.264  1.00  0.00           C  
ATOM    739  SD  MET A  94      -9.664   3.068  27.867  1.00  0.00           S  
ATOM    740  CE  MET A  94      -8.028   2.424  27.494  1.00  0.00           C  
ATOM    741  N   LYS A  95     -12.089  -0.441  23.106  1.00  0.00           N  
ATOM    742  CA  LYS A  95     -12.205  -0.545  21.645  1.00  0.00           C  
ATOM    743  C   LYS A  95     -11.258   0.426  20.925  1.00  0.00           C  
ATOM    744  O   LYS A  95     -11.663   1.112  20.002  1.00  0.00           O  
ATOM    745  CB  LYS A  95     -13.659  -0.396  21.180  1.00  0.00           C  
ATOM    746  CG  LYS A  95     -14.603  -1.469  21.712  1.00  0.00           C  
ATOM    747  CD  LYS A  95     -15.968  -1.308  21.023  1.00  0.00           C  
ATOM    748  CE  LYS A  95     -16.923  -2.426  21.410  1.00  0.00           C  
ATOM    749  NZ  LYS A  95     -18.153  -2.372  20.588  1.00  0.00           N  
ATOM    750  N   VAL A  96     -10.021   0.490  21.392  1.00  0.00           N  
ATOM    751  CA  VAL A  96      -8.990   1.276  20.722  1.00  0.00           C  
ATOM    752  C   VAL A  96      -8.737   0.640  19.360  1.00  0.00           C  
ATOM    753  O   VAL A  96      -8.348  -0.523  19.295  1.00  0.00           O  
ATOM    754  CB  VAL A  96      -7.687   1.353  21.540  1.00  0.00           C  
ATOM    755  CG1 VAL A  96      -6.658   2.237  20.858  1.00  0.00           C  
ATOM    756  CG2 VAL A  96      -7.942   1.922  22.939  1.00  0.00           C  
ATOM    757  N   ASP A  97      -8.973   1.388  18.309  1.00  0.00           N  
ATOM    758  CA  ASP A  97      -8.766   1.038  16.907  1.00  0.00           C  
ATOM    759  C   ASP A  97      -7.655   1.882  16.263  1.00  0.00           C  
ATOM    760  O   ASP A  97      -7.260   1.651  15.125  1.00  0.00           O  
ATOM    761  CB  ASP A  97     -10.096   1.144  16.148  1.00  0.00           C  
ATOM    762  CG  ASP A  97     -10.769   2.525  16.217  1.00  0.00           C  
ATOM    763  OD1 ASP A  97     -10.327   3.379  17.016  1.00  0.00           O  
ATOM    764  OD2 ASP A  97     -11.788   2.672  15.513  1.00  0.00           O  
ATOM    765  N   GLU A  98      -7.093   2.817  17.025  1.00  0.00           N  
ATOM    766  CA  GLU A  98      -5.970   3.642  16.622  1.00  0.00           C  
ATOM    767  C   GLU A  98      -4.634   2.891  16.700  1.00  0.00           C  
ATOM    768  O   GLU A  98      -4.411   1.996  17.521  1.00  0.00           O  
ATOM    769  CB  GLU A  98      -5.901   4.918  17.469  1.00  0.00           C  
ATOM    770  CG  GLU A  98      -7.111   5.839  17.263  1.00  0.00           C  
ATOM    771  CD  GLU A  98      -6.996   7.165  18.029  1.00  0.00           C  
ATOM    772  OE1 GLU A  98      -7.894   8.010  17.869  1.00  0.00           O  
ATOM    773  OE2 GLU A  98      -6.008   7.329  18.792  1.00  0.00           O  
ATOM    774  N   MET A  99      -3.710   3.306  15.849  1.00  0.00           N  
ATOM    775  CA  MET A  99      -2.360   2.766  15.823  1.00  0.00           C  
ATOM    776  C   MET A  99      -1.594   3.098  17.107  1.00  0.00           C  
ATOM    777  O   MET A  99      -1.343   4.252  17.433  1.00  0.00           O  
ATOM    778  CB  MET A  99      -1.637   3.309  14.594  1.00  0.00           C  
ATOM    779  CG  MET A  99      -0.242   2.703  14.445  1.00  0.00           C  
ATOM    780  SD  MET A  99       0.758   3.361  13.082  1.00  0.00           S  
ATOM    781  CE  MET A  99      -0.433   3.358  11.727  1.00  0.00           C  
ATOM    782  N   VAL A 100      -1.106   2.070  17.770  1.00  0.00           N  
ATOM    783  CA  VAL A 100      -0.147   2.200  18.861  1.00  0.00           C  
ATOM    784  C   VAL A 100       1.257   2.026  18.296  1.00  0.00           C  
ATOM    785  O   VAL A 100       1.583   0.957  17.776  1.00  0.00           O  
ATOM    786  CB  VAL A 100      -0.430   1.189  19.977  1.00  0.00           C  
ATOM    787  CG1 VAL A 100       0.573   1.335  21.122  1.00  0.00           C  
ATOM    788  CG2 VAL A 100      -1.840   1.389  20.559  1.00  0.00           C  
ATOM    789  N   THR A 101       2.106   3.047  18.413  1.00  0.00           N  
ATOM    790  CA  THR A 101       3.492   3.018  17.928  1.00  0.00           C  
ATOM    791  C   THR A 101       4.484   3.142  19.082  1.00  0.00           C  
ATOM    792  O   THR A 101       4.445   4.098  19.847  1.00  0.00           O  
ATOM    793  CB  THR A 101       3.748   4.108  16.875  1.00  0.00           C  
ATOM    794  OG1 THR A 101       2.805   4.029  15.842  1.00  0.00           O  
ATOM    795  CG2 THR A 101       5.124   3.967  16.229  1.00  0.00           C  
ATOM    796  N   VAL A 102       5.414   2.197  19.164  1.00  0.00           N  
ATOM    797  CA  VAL A 102       6.580   2.246  20.047  1.00  0.00           C  
ATOM    798  C   VAL A 102       7.805   2.497  19.180  1.00  0.00           C  
ATOM    799  O   VAL A 102       8.144   1.682  18.321  1.00  0.00           O  
ATOM    800  CB  VAL A 102       6.752   0.963  20.871  1.00  0.00           C  
ATOM    801  CG1 VAL A 102       7.823   1.160  21.945  1.00  0.00           C  
ATOM    802  CG2 VAL A 102       5.452   0.582  21.586  1.00  0.00           C  
ATOM    803  N   ARG A 103       8.460   3.631  19.404  1.00  0.00           N  
ATOM    804  CA  ARG A 103       9.619   4.089  18.639  1.00  0.00           C  
ATOM    805  C   ARG A 103      10.895   3.955  19.464  1.00  0.00           C  
ATOM    806  O   ARG A 103      10.825   3.856  20.684  1.00  0.00           O  
ATOM    807  CB  ARG A 103       9.414   5.546  18.185  1.00  0.00           C  
ATOM    808  CG  ARG A 103       8.081   5.766  17.461  1.00  0.00           C  
ATOM    809  CD  ARG A 103       7.947   7.213  16.973  1.00  0.00           C  
ATOM    810  NE  ARG A 103       6.593   7.474  16.459  1.00  0.00           N  
ATOM    811  CZ  ARG A 103       6.188   8.576  15.853  1.00  0.00           C  
ATOM    812  NH1 ARG A 103       6.994   9.584  15.650  1.00  0.00           N  
ATOM    813  NH2 ARG A 103       4.961   8.682  15.448  1.00  0.00           N  
ATOM    814  N   ASP A 104      12.034   3.979  18.779  1.00  0.00           N  
ATOM    815  CA  ASP A 104      13.350   4.030  19.414  1.00  0.00           C  
ATOM    816  C   ASP A 104      13.626   2.874  20.391  1.00  0.00           C  
ATOM    817  O   ASP A 104      14.267   3.029  21.430  1.00  0.00           O  
ATOM    818  CB  ASP A 104      13.610   5.443  19.995  1.00  0.00           C  
ATOM    819  CG  ASP A 104      14.660   6.233  19.223  1.00  0.00           C  
ATOM    820  OD1 ASP A 104      15.023   5.842  18.101  1.00  0.00           O  
ATOM    821  OD2 ASP A 104      15.233   7.196  19.800  1.00  0.00           O  
ATOM    822  N   ILE A 105      13.126   1.681  20.057  1.00  0.00           N  
ATOM    823  CA  ILE A 105      13.405   0.481  20.849  1.00  0.00           C  
ATOM    824  C   ILE A 105      14.870   0.118  20.621  1.00  0.00           C  
ATOM    825  O   ILE A 105      15.250  -0.263  19.518  1.00  0.00           O  
ATOM    826  CB  ILE A 105      12.468  -0.679  20.469  1.00  0.00           C  
ATOM    827  CG1 ILE A 105      10.988  -0.276  20.610  1.00  0.00           C  
ATOM    828  CG2 ILE A 105      12.786  -1.901  21.352  1.00  0.00           C  
ATOM    829  CD1 ILE A 105      10.008  -1.313  20.054  1.00  0.00           C  
ATOM    830  N   THR A 106      15.666   0.193  21.666  1.00  0.00           N  
ATOM    831  CA  THR A 106      17.063  -0.247  21.611  1.00  0.00           C  
ATOM    832  C   THR A 106      17.132  -1.706  21.203  1.00  0.00           C  
ATOM    833  O   THR A 106      16.493  -2.561  21.813  1.00  0.00           O  
ATOM    834  CB  THR A 106      17.760  -0.058  22.962  1.00  0.00           C  
ATOM    835  OG1 THR A 106      17.535   1.241  23.442  1.00  0.00           O  
ATOM    836  CG2 THR A 106      19.274  -0.245  22.852  1.00  0.00           C  
ATOM    837  N   LEU A 107      17.933  -1.977  20.180  1.00  0.00           N  
ATOM    838  CA  LEU A 107      18.143  -3.317  19.650  1.00  0.00           C  
ATOM    839  C   LEU A 107      19.639  -3.562  19.495  1.00  0.00           C  
ATOM    840  O   LEU A 107      20.318  -2.901  18.714  1.00  0.00           O  
ATOM    841  CB  LEU A 107      17.353  -3.445  18.330  1.00  0.00           C  
ATOM    842  CG  LEU A 107      17.483  -4.835  17.674  1.00  0.00           C  
ATOM    843  CD1 LEU A 107      16.200  -5.154  16.918  1.00  0.00           C  
ATOM    844  CD2 LEU A 107      18.629  -4.897  16.651  1.00  0.00           C  
ATOM    845  N   THR A 108      20.130  -4.560  20.212  1.00  0.00           N  
ATOM    846  CA  THR A 108      21.483  -5.077  20.041  1.00  0.00           C  
ATOM    847  C   THR A 108      21.380  -6.552  19.704  1.00  0.00           C  
ATOM    848  O   THR A 108      20.746  -7.317  20.424  1.00  0.00           O  
ATOM    849  CB  THR A 108      22.338  -4.855  21.286  1.00  0.00           C  
ATOM    850  OG1 THR A 108      22.250  -3.508  21.696  1.00  0.00           O  
ATOM    851  CG2 THR A 108      23.801  -5.156  21.022  1.00  0.00           C  
ATOM    852  N   SER A 109      21.988  -6.945  18.590  1.00  0.00           N  
ATOM    853  CA  SER A 109      21.967  -8.312  18.079  1.00  0.00           C  
ATOM    854  C   SER A 109      23.356  -8.742  17.626  1.00  0.00           C  
ATOM    855  O   SER A 109      24.349  -8.028  17.822  1.00  0.00           O  
ATOM    856  CB  SER A 109      20.916  -8.412  16.961  1.00  0.00           C  
ATOM    857  OG  SER A 109      20.628  -9.770  16.669  1.00  0.00           O  
ATOM    858  N   THR A 110      23.445  -9.925  17.037  1.00  0.00           N  
ATOM    859  CA  THR A 110      24.694 -10.495  16.541  1.00  0.00           C  
ATOM    860  C   THR A 110      24.490 -11.052  15.131  1.00  0.00           C  
ATOM    861  O   THR A 110      23.595 -11.856  14.901  1.00  0.00           O  
ATOM    862  CB  THR A 110      25.199 -11.581  17.495  1.00  0.00           C  
ATOM    863  OG1 THR A 110      25.321 -11.061  18.801  1.00  0.00           O  
ATOM    864  CG2 THR A 110      26.578 -12.092  17.112  1.00  0.00           C  
ATOM    865  N   CYS A 111      25.339 -10.638  14.200  1.00  0.00           N  
ATOM    866  CA  CYS A 111      25.315 -11.146  12.833  1.00  0.00           C  
ATOM    867  C   CYS A 111      25.714 -12.626  12.808  1.00  0.00           C  
ATOM    868  O   CYS A 111      26.823 -12.963  13.198  1.00  0.00           O  
ATOM    869  CB  CYS A 111      26.269 -10.294  11.986  1.00  0.00           C  
ATOM    870  SG  CYS A 111      26.414 -10.974  10.309  1.00  0.00           S  
ATOM    871  N   GLU A 112      24.862 -13.501  12.284  1.00  0.00           N  
ATOM    872  CA  GLU A 112      25.126 -14.944  12.243  1.00  0.00           C  
ATOM    873  C   GLU A 112      26.307 -15.336  11.350  1.00  0.00           C  
ATOM    874  O   GLU A 112      26.917 -16.373  11.554  1.00  0.00           O  
ATOM    875  CB  GLU A 112      23.859 -15.714  11.845  1.00  0.00           C  
ATOM    876  CG  GLU A 112      23.504 -15.642  10.345  1.00  0.00           C  
ATOM    877  CD  GLU A 112      22.189 -16.382  10.018  1.00  0.00           C  
ATOM    878  OE1 GLU A 112      21.746 -16.367   8.847  1.00  0.00           O  
ATOM    879  OE2 GLU A 112      21.540 -16.942  10.927  1.00  0.00           O  
ATOM    880  N   HIS A 113      26.668 -14.495  10.384  1.00  0.00           N  
ATOM    881  CA  HIS A 113      27.744 -14.792   9.439  1.00  0.00           C  
ATOM    882  C   HIS A 113      29.145 -14.615  10.023  1.00  0.00           C  
ATOM    883  O   HIS A 113      30.104 -15.171   9.493  1.00  0.00           O  
ATOM    884  CB  HIS A 113      27.594 -13.896   8.201  1.00  0.00           C  
ATOM    885  CG  HIS A 113      26.252 -13.998   7.538  1.00  0.00           C  
ATOM    886  ND1 HIS A 113      25.298 -13.024   7.500  1.00  0.00           N  
ATOM    887  CD2 HIS A 113      25.760 -15.065   6.839  1.00  0.00           C  
ATOM    888  CE1 HIS A 113      24.247 -13.488   6.792  1.00  0.00           C  
ATOM    889  NE2 HIS A 113      24.500 -14.728   6.379  1.00  0.00           N  
ATOM    890  N   HIS A 114      29.290 -13.807  11.060  1.00  0.00           N  
ATOM    891  CA  HIS A 114      30.593 -13.458  11.636  1.00  0.00           C  
ATOM    892  C   HIS A 114      30.593 -13.389  13.167  1.00  0.00           C  
ATOM    893  O   HIS A 114      31.657 -13.156  13.736  1.00  0.00           O  
ATOM    894  CB  HIS A 114      31.051 -12.110  11.063  1.00  0.00           C  
ATOM    895  CG  HIS A 114      31.191 -12.094   9.572  1.00  0.00           C  
ATOM    896  ND1 HIS A 114      30.331 -11.509   8.683  1.00  0.00           N  
ATOM    897  CD2 HIS A 114      32.183 -12.683   8.834  1.00  0.00           C  
ATOM    898  CE1 HIS A 114      30.783 -11.749   7.444  1.00  0.00           C  
ATOM    899  NE2 HIS A 114      31.910 -12.454   7.489  1.00  0.00           N  
ATOM    900  N   PHE A 115      29.433 -13.544  13.807  1.00  0.00           N  
ATOM    901  CA  PHE A 115      29.247 -13.358  15.247  1.00  0.00           C  
ATOM    902  C   PHE A 115      29.752 -11.985  15.739  1.00  0.00           C  
ATOM    903  O   PHE A 115      30.378 -11.873  16.785  1.00  0.00           O  
ATOM    904  CB  PHE A 115      29.793 -14.566  16.019  1.00  0.00           C  
ATOM    905  CG  PHE A 115      28.931 -15.813  16.009  1.00  0.00           C  
ATOM    906  CD1 PHE A 115      27.898 -16.015  15.086  1.00  0.00           C  
ATOM    907  CD2 PHE A 115      29.171 -16.799  16.995  1.00  0.00           C  
ATOM    908  CE1 PHE A 115      27.098 -17.174  15.134  1.00  0.00           C  
ATOM    909  CE2 PHE A 115      28.381 -17.952  17.050  1.00  0.00           C  
ATOM    910  CZ  PHE A 115      27.347 -18.145  16.123  1.00  0.00           C  
ATOM    911  N   VAL A 116      29.466 -10.952  14.964  1.00  0.00           N  
ATOM    912  CA  VAL A 116      29.841  -9.574  15.274  1.00  0.00           C  
ATOM    913  C   VAL A 116      28.574  -8.761  15.541  1.00  0.00           C  
ATOM    914  O   VAL A 116      27.519  -9.030  14.975  1.00  0.00           O  
ATOM    915  CB  VAL A 116      30.695  -8.967  14.148  1.00  0.00           C  
ATOM    916  CG1 VAL A 116      31.114  -7.528  14.445  1.00  0.00           C  
ATOM    917  CG2 VAL A 116      31.977  -9.768  13.938  1.00  0.00           C  
ATOM    918  N   THR A 117      28.695  -7.762  16.409  1.00  0.00           N  
ATOM    919  CA  THR A 117      27.590  -6.914  16.867  1.00  0.00           C  
ATOM    920  C   THR A 117      26.802  -6.288  15.723  1.00  0.00           C  
ATOM    921  O   THR A 117      27.362  -5.785  14.747  1.00  0.00           O  
ATOM    922  CB  THR A 117      28.128  -5.825  17.797  1.00  0.00           C  
ATOM    923  OG1 THR A 117      28.921  -6.422  18.799  1.00  0.00           O  
ATOM    924  CG2 THR A 117      27.036  -5.025  18.501  1.00  0.00           C  
ATOM    925  N   ILE A 118      25.485  -6.301  15.883  1.00  0.00           N  
ATOM    926  CA  ILE A 118      24.533  -5.463  15.165  1.00  0.00           C  
ATOM    927  C   ILE A 118      23.960  -4.501  16.196  1.00  0.00           C  
ATOM    928  O   ILE A 118      23.384  -4.952  17.190  1.00  0.00           O  
ATOM    929  CB  ILE A 118      23.415  -6.311  14.518  1.00  0.00           C  
ATOM    930  CG1 ILE A 118      23.992  -7.310  13.489  1.00  0.00           C  
ATOM    931  CG2 ILE A 118      22.369  -5.399  13.867  1.00  0.00           C  
ATOM    932  CD1 ILE A 118      22.961  -8.314  12.955  1.00  0.00           C  
ATOM    933  N   ASP A 119      24.107  -3.204  15.972  1.00  0.00           N  
ATOM    934  CA  ASP A 119      23.581  -2.173  16.860  1.00  0.00           C  
ATOM    935  C   ASP A 119      22.554  -1.324  16.113  1.00  0.00           C  
ATOM    936  O   ASP A 119      22.802  -0.892  14.986  1.00  0.00           O  
ATOM    937  CB  ASP A 119      24.729  -1.317  17.401  1.00  0.00           C  
ATOM    938  CG  ASP A 119      24.249  -0.318  18.458  1.00  0.00           C  
ATOM    939  OD1 ASP A 119      23.241  -0.628  19.137  1.00  0.00           O  
ATOM    940  OD2 ASP A 119      24.917   0.724  18.602  1.00  0.00           O  
ATOM    941  N   GLY A 120      21.377  -1.137  16.713  1.00  0.00           N  
ATOM    942  CA  GLY A 120      20.307  -0.460  16.025  1.00  0.00           C  
ATOM    943  C   GLY A 120      19.104  -0.139  16.899  1.00  0.00           C  
ATOM    944  O   GLY A 120      19.101  -0.271  18.127  1.00  0.00           O  
ATOM    945  N   LYS A 121      18.072   0.310  16.223  1.00  0.00           N  
ATOM    946  CA  LYS A 121      16.800   0.702  16.817  1.00  0.00           C  
ATOM    947  C   LYS A 121      15.658   0.057  16.059  1.00  0.00           C  
ATOM    948  O   LYS A 121      15.707  -0.072  14.838  1.00  0.00           O  
ATOM    949  CB  LYS A 121      16.676   2.226  16.819  1.00  0.00           C  
ATOM    950  CG  LYS A 121      17.698   2.889  17.756  1.00  0.00           C  
ATOM    951  CD  LYS A 121      17.495   4.398  17.705  1.00  0.00           C  
ATOM    952  CE  LYS A 121      18.326   5.148  18.719  1.00  0.00           C  
ATOM    953  NZ  LYS A 121      17.832   6.546  18.829  1.00  0.00           N  
ATOM    954  N   ALA A 122      14.609  -0.313  16.785  1.00  0.00           N  
ATOM    955  CA  ALA A 122      13.381  -0.815  16.197  1.00  0.00           C  
ATOM    956  C   ALA A 122      12.220   0.145  16.452  1.00  0.00           C  
ATOM    957  O   ALA A 122      12.087   0.730  17.527  1.00  0.00           O  
ATOM    958  CB  ALA A 122      13.106  -2.228  16.709  1.00  0.00           C  
ATOM    959  N   THR A 123      11.350   0.254  15.471  1.00  0.00           N  
ATOM    960  CA  THR A 123      10.037   0.884  15.597  1.00  0.00           C  
ATOM    961  C   THR A 123       8.980  -0.180  15.341  1.00  0.00           C  
ATOM    962  O   THR A 123       9.012  -0.861  14.319  1.00  0.00           O  
ATOM    963  CB  THR A 123       9.881   2.064  14.644  1.00  0.00           C  
ATOM    964  OG1 THR A 123      10.858   3.042  14.949  1.00  0.00           O  
ATOM    965  CG2 THR A 123       8.520   2.744  14.787  1.00  0.00           C  
ATOM    966  N   VAL A 124       8.050  -0.322  16.272  1.00  0.00           N  
ATOM    967  CA  VAL A 124       6.947  -1.279  16.185  1.00  0.00           C  
ATOM    968  C   VAL A 124       5.643  -0.510  16.279  1.00  0.00           C  
ATOM    969  O   VAL A 124       5.458   0.285  17.191  1.00  0.00           O  
ATOM    970  CB  VAL A 124       7.042  -2.341  17.288  1.00  0.00           C  
ATOM    971  CG1 VAL A 124       5.832  -3.274  17.262  1.00  0.00           C  
ATOM    972  CG2 VAL A 124       8.303  -3.187  17.127  1.00  0.00           C  
ATOM    973  N   ALA A 125       4.718  -0.809  15.374  1.00  0.00           N  
ATOM    974  CA  ALA A 125       3.355  -0.325  15.456  1.00  0.00           C  
ATOM    975  C   ALA A 125       2.364  -1.478  15.305  1.00  0.00           C  
ATOM    976  O   ALA A 125       2.627  -2.456  14.607  1.00  0.00           O  
ATOM    977  CB  ALA A 125       3.125   0.764  14.419  1.00  0.00           C  
ATOM    978  N   TYR A 126       1.224  -1.362  15.963  1.00  0.00           N  
ATOM    979  CA  TYR A 126       0.102  -2.267  15.779  1.00  0.00           C  
ATOM    980  C   TYR A 126      -1.217  -1.537  16.009  1.00  0.00           C  
ATOM    981  O   TYR A 126      -1.271  -0.553  16.740  1.00  0.00           O  
ATOM    982  CB  TYR A 126       0.242  -3.498  16.693  1.00  0.00           C  
ATOM    983  CG  TYR A 126      -0.130  -3.260  18.140  1.00  0.00           C  
ATOM    984  CD1 TYR A 126       0.731  -2.558  19.011  1.00  0.00           C  
ATOM    985  CD2 TYR A 126      -1.356  -3.742  18.631  1.00  0.00           C  
ATOM    986  CE1 TYR A 126       0.369  -2.340  20.349  1.00  0.00           C  
ATOM    987  CE2 TYR A 126      -1.723  -3.536  19.973  1.00  0.00           C  
ATOM    988  CZ  TYR A 126      -0.855  -2.829  20.819  1.00  0.00           C  
ATOM    989  OH  TYR A 126      -1.223  -2.618  22.129  1.00  0.00           O  
ATOM    990  N   ILE A 127      -2.273  -2.059  15.396  1.00  0.00           N  
ATOM    991  CA  ILE A 127      -3.643  -1.612  15.643  1.00  0.00           C  
ATOM    992  C   ILE A 127      -4.291  -2.663  16.543  1.00  0.00           C  
ATOM    993  O   ILE A 127      -4.409  -3.819  16.129  1.00  0.00           O  
ATOM    994  CB  ILE A 127      -4.404  -1.403  14.317  1.00  0.00           C  
ATOM    995  CG1 ILE A 127      -3.679  -0.351  13.445  1.00  0.00           C  
ATOM    996  CG2 ILE A 127      -5.845  -0.965  14.614  1.00  0.00           C  
ATOM    997  CD1 ILE A 127      -4.239  -0.234  12.027  1.00  0.00           C  
ATOM    998  N   PRO A 128      -4.665  -2.308  17.784  1.00  0.00           N  
ATOM    999  CA  PRO A 128      -5.316  -3.233  18.689  1.00  0.00           C  
ATOM   1000  C   PRO A 128      -6.615  -3.765  18.079  1.00  0.00           C  
ATOM   1001  O   PRO A 128      -7.376  -3.032  17.465  1.00  0.00           O  
ATOM   1002  CB  PRO A 128      -5.584  -2.455  19.975  1.00  0.00           C  
ATOM   1003  CG  PRO A 128      -4.592  -1.300  19.926  1.00  0.00           C  
ATOM   1004  CD  PRO A 128      -4.467  -1.023  18.432  1.00  0.00           C  
ATOM   1005  N   LYS A 129      -6.880  -5.064  18.301  1.00  0.00           N  
ATOM   1006  CA  LYS A 129      -8.169  -5.671  17.971  1.00  0.00           C  
ATOM   1007  C   LYS A 129      -8.894  -6.026  19.263  1.00  0.00           C  
ATOM   1008  O   LYS A 129      -9.478  -5.141  19.893  1.00  0.00           O  
ATOM   1009  CB  LYS A 129      -7.936  -6.843  16.993  1.00  0.00           C  
ATOM   1010  CG  LYS A 129      -9.256  -7.321  16.384  1.00  0.00           C  
ATOM   1011  CD  LYS A 129      -9.031  -8.548  15.515  1.00  0.00           C  
ATOM   1012  CE  LYS A 129     -10.381  -9.046  15.013  1.00  0.00           C  
ATOM   1013  NZ  LYS A 129     -10.242 -10.326  14.294  1.00  0.00           N  
ATOM   1014  N   ASP A 130      -8.796  -7.269  19.692  1.00  0.00           N  
ATOM   1015  CA  ASP A 130      -9.460  -7.744  20.912  1.00  0.00           C  
ATOM   1016  C   ASP A 130      -8.572  -7.568  22.157  1.00  0.00           C  
ATOM   1017  O   ASP A 130      -9.051  -7.618  23.293  1.00  0.00           O  
ATOM   1018  CB  ASP A 130      -9.863  -9.215  20.717  1.00  0.00           C  
ATOM   1019  CG  ASP A 130     -10.676  -9.438  19.436  1.00  0.00           C  
ATOM   1020  OD1 ASP A 130     -11.586  -8.635  19.164  1.00  0.00           O  
ATOM   1021  OD2 ASP A 130     -10.329 -10.378  18.694  1.00  0.00           O  
ATOM   1022  N   SER A 131      -7.270  -7.376  21.945  1.00  0.00           N  
ATOM   1023  CA  SER A 131      -6.273  -7.332  23.007  1.00  0.00           C  
ATOM   1024  C   SER A 131      -5.270  -6.200  22.814  1.00  0.00           C  
ATOM   1025  O   SER A 131      -4.766  -5.964  21.715  1.00  0.00           O  
ATOM   1026  CB  SER A 131      -5.527  -8.659  23.088  1.00  0.00           C  
ATOM   1027  OG  SER A 131      -6.424  -9.721  23.354  1.00  0.00           O  
ATOM   1028  N   VAL A 132      -4.911  -5.572  23.929  1.00  0.00           N  
ATOM   1029  CA  VAL A 132      -3.836  -4.582  24.019  1.00  0.00           C  
ATOM   1030  C   VAL A 132      -2.665  -5.214  24.765  1.00  0.00           C  
ATOM   1031  O   VAL A 132      -2.843  -5.871  25.797  1.00  0.00           O  
ATOM   1032  CB  VAL A 132      -4.318  -3.290  24.698  1.00  0.00           C  
ATOM   1033  CG1 VAL A 132      -3.221  -2.227  24.743  1.00  0.00           C  
ATOM   1034  CG2 VAL A 132      -5.520  -2.690  23.958  1.00  0.00           C  
ATOM   1035  N   ILE A 133      -1.455  -5.026  24.259  1.00  0.00           N  
ATOM   1036  CA  ILE A 133      -0.237  -5.472  24.930  1.00  0.00           C  
ATOM   1037  C   ILE A 133       0.432  -4.291  25.647  1.00  0.00           C  
ATOM   1038  O   ILE A 133       0.489  -3.176  25.133  1.00  0.00           O  
ATOM   1039  CB  ILE A 133       0.691  -6.207  23.941  1.00  0.00           C  
ATOM   1040  CG1 ILE A 133       1.812  -6.954  24.698  1.00  0.00           C  
ATOM   1041  CG2 ILE A 133       1.259  -5.260  22.876  1.00  0.00           C  
ATOM   1042  CD1 ILE A 133       2.593  -7.919  23.805  1.00  0.00           C  
ATOM   1043  N   GLY A 134       0.971  -4.540  26.833  1.00  0.00           N  
ATOM   1044  CA  GLY A 134       1.760  -3.515  27.521  1.00  0.00           C  
ATOM   1045  C   GLY A 134       2.976  -3.107  26.685  1.00  0.00           C  
ATOM   1046  O   GLY A 134       3.722  -3.971  26.234  1.00  0.00           O  
ATOM   1047  N   LEU A 135       3.237  -1.809  26.538  1.00  0.00           N  
ATOM   1048  CA  LEU A 135       4.315  -1.270  25.694  1.00  0.00           C  
ATOM   1049  C   LEU A 135       5.687  -1.898  26.013  1.00  0.00           C  
ATOM   1050  O   LEU A 135       6.421  -2.293  25.111  1.00  0.00           O  
ATOM   1051  CB  LEU A 135       4.378   0.258  25.858  1.00  0.00           C  
ATOM   1052  CG  LEU A 135       3.108   1.023  25.428  1.00  0.00           C  
ATOM   1053  CD1 LEU A 135       3.282   2.508  25.722  1.00  0.00           C  
ATOM   1054  CD2 LEU A 135       2.798   0.846  23.945  1.00  0.00           C  
ATOM   1055  N   SER A 136       6.000  -2.087  27.296  1.00  0.00           N  
ATOM   1056  CA  SER A 136       7.255  -2.711  27.730  1.00  0.00           C  
ATOM   1057  C   SER A 136       7.415  -4.168  27.280  1.00  0.00           C  
ATOM   1058  O   SER A 136       8.525  -4.693  27.283  1.00  0.00           O  
ATOM   1059  CB  SER A 136       7.363  -2.648  29.260  1.00  0.00           C  
ATOM   1060  OG  SER A 136       6.332  -3.400  29.875  1.00  0.00           O  
ATOM   1061  N   LYS A 137       6.331  -4.853  26.919  1.00  0.00           N  
ATOM   1062  CA  LYS A 137       6.368  -6.218  26.392  1.00  0.00           C  
ATOM   1063  C   LYS A 137       6.841  -6.231  24.947  1.00  0.00           C  
ATOM   1064  O   LYS A 137       7.571  -7.135  24.589  1.00  0.00           O  
ATOM   1065  CB  LYS A 137       5.001  -6.905  26.523  1.00  0.00           C  
ATOM   1066  CG  LYS A 137       4.444  -6.915  27.950  1.00  0.00           C  
ATOM   1067  CD  LYS A 137       5.340  -7.704  28.906  1.00  0.00           C  
ATOM   1068  CE  LYS A 137       4.658  -7.732  30.270  1.00  0.00           C  
ATOM   1069  NZ  LYS A 137       5.277  -8.721  31.174  1.00  0.00           N  
ATOM   1070  N   ILE A 138       6.497  -5.212  24.169  1.00  0.00           N  
ATOM   1071  CA  ILE A 138       6.989  -5.050  22.801  1.00  0.00           C  
ATOM   1072  C   ILE A 138       8.514  -4.937  22.811  1.00  0.00           C  
ATOM   1073  O   ILE A 138       9.178  -5.722  22.140  1.00  0.00           O  
ATOM   1074  CB  ILE A 138       6.312  -3.846  22.107  1.00  0.00           C  
ATOM   1075  CG1 ILE A 138       4.786  -4.071  22.030  1.00  0.00           C  
ATOM   1076  CG2 ILE A 138       6.914  -3.638  20.705  1.00  0.00           C  
ATOM   1077  CD1 ILE A 138       4.003  -2.889  21.445  1.00  0.00           C  
ATOM   1078  N   ASN A 139       9.068  -4.073  23.660  1.00  0.00           N  
ATOM   1079  CA  ASN A 139      10.520  -3.953  23.823  1.00  0.00           C  
ATOM   1080  C   ASN A 139      11.180  -5.291  24.186  1.00  0.00           C  
ATOM   1081  O   ASN A 139      12.205  -5.654  23.622  1.00  0.00           O  
ATOM   1082  CB  ASN A 139      10.846  -2.917  24.912  1.00  0.00           C  
ATOM   1083  CG  ASN A 139      10.337  -1.512  24.604  1.00  0.00           C  
ATOM   1084  OD1 ASN A 139       9.157  -1.281  24.441  1.00  0.00           O  
ATOM   1085  ND2 ASN A 139      11.211  -0.533  24.557  1.00  0.00           N  
ATOM   1086  N   ARG A 140      10.571  -6.059  25.102  1.00  0.00           N  
ATOM   1087  CA  ARG A 140      11.092  -7.371  25.514  1.00  0.00           C  
ATOM   1088  C   ARG A 140      11.030  -8.413  24.403  1.00  0.00           C  
ATOM   1089  O   ARG A 140      11.938  -9.219  24.303  1.00  0.00           O  
ATOM   1090  CB  ARG A 140      10.351  -7.888  26.749  1.00  0.00           C  
ATOM   1091  CG  ARG A 140      10.754  -7.111  28.004  1.00  0.00           C  
ATOM   1092  CD  ARG A 140       9.997  -7.690  29.202  1.00  0.00           C  
ATOM   1093  NE  ARG A 140      10.264  -6.922  30.421  1.00  0.00           N  
ATOM   1094  CZ  ARG A 140      10.078  -7.331  31.663  1.00  0.00           C  
ATOM   1095  NH1 ARG A 140       9.601  -8.512  31.938  1.00  0.00           N  
ATOM   1096  NH2 ARG A 140      10.381  -6.545  32.666  1.00  0.00           N  
ATOM   1097  N   ILE A 141       9.988  -8.411  23.573  1.00  0.00           N  
ATOM   1098  CA  ILE A 141       9.873  -9.309  22.414  1.00  0.00           C  
ATOM   1099  C   ILE A 141      10.949  -8.971  21.381  1.00  0.00           C  
ATOM   1100  O   ILE A 141      11.624  -9.873  20.900  1.00  0.00           O  
ATOM   1101  CB  ILE A 141       8.458  -9.244  21.813  1.00  0.00           C  
ATOM   1102  CG1 ILE A 141       7.436  -9.876  22.788  1.00  0.00           C  
ATOM   1103  CG2 ILE A 141       8.389  -9.971  20.454  1.00  0.00           C  
ATOM   1104  CD1 ILE A 141       5.993  -9.468  22.476  1.00  0.00           C  
ATOM   1105  N   VAL A 142      11.162  -7.687  21.100  1.00  0.00           N  
ATOM   1106  CA  VAL A 142      12.237  -7.228  20.211  1.00  0.00           C  
ATOM   1107  C   VAL A 142      13.597  -7.704  20.728  1.00  0.00           C  
ATOM   1108  O   VAL A 142      14.339  -8.331  19.973  1.00  0.00           O  
ATOM   1109  CB  VAL A 142      12.205  -5.699  20.051  1.00  0.00           C  
ATOM   1110  CG1 VAL A 142      13.426  -5.164  19.285  1.00  0.00           C  
ATOM   1111  CG2 VAL A 142      10.953  -5.253  19.290  1.00  0.00           C  
ATOM   1112  N   GLN A 143      13.896  -7.497  22.004  1.00  0.00           N  
ATOM   1113  CA  GLN A 143      15.146  -7.964  22.607  1.00  0.00           C  
ATOM   1114  C   GLN A 143      15.280  -9.485  22.578  1.00  0.00           C  
ATOM   1115  O   GLN A 143      16.363  -9.974  22.263  1.00  0.00           O  
ATOM   1116  CB  GLN A 143      15.270  -7.472  24.053  1.00  0.00           C  
ATOM   1117  CG  GLN A 143      15.811  -6.048  24.113  1.00  0.00           C  
ATOM   1118  CD  GLN A 143      15.990  -5.539  25.546  1.00  0.00           C  
ATOM   1119  OE1 GLN A 143      15.436  -6.052  26.505  1.00  0.00           O  
ATOM   1120  NE2 GLN A 143      16.770  -4.504  25.739  1.00  0.00           N  
ATOM   1121  N   PHE A 144      14.215 -10.240  22.845  1.00  0.00           N  
ATOM   1122  CA  PHE A 144      14.250 -11.699  22.820  1.00  0.00           C  
ATOM   1123  C   PHE A 144      14.716 -12.233  21.462  1.00  0.00           C  
ATOM   1124  O   PHE A 144      15.630 -13.053  21.395  1.00  0.00           O  
ATOM   1125  CB  PHE A 144      12.869 -12.256  23.194  1.00  0.00           C  
ATOM   1126  CG  PHE A 144      12.792 -13.763  23.072  1.00  0.00           C  
ATOM   1127  CD1 PHE A 144      12.207 -14.353  21.928  1.00  0.00           C  
ATOM   1128  CD2 PHE A 144      13.331 -14.587  24.072  1.00  0.00           C  
ATOM   1129  CE1 PHE A 144      12.168 -15.743  21.799  1.00  0.00           C  
ATOM   1130  CE2 PHE A 144      13.293 -15.981  23.941  1.00  0.00           C  
ATOM   1131  CZ  PHE A 144      12.714 -16.564  22.805  1.00  0.00           C  
ATOM   1132  N   PHE A 145      14.151 -11.732  20.376  1.00  0.00           N  
ATOM   1133  CA  PHE A 145      14.573 -12.140  19.036  1.00  0.00           C  
ATOM   1134  C   PHE A 145      15.929 -11.552  18.622  1.00  0.00           C  
ATOM   1135  O   PHE A 145      16.657 -12.194  17.858  1.00  0.00           O  
ATOM   1136  CB  PHE A 145      13.478 -11.803  18.020  1.00  0.00           C  
ATOM   1137  CG  PHE A 145      12.290 -12.719  18.122  1.00  0.00           C  
ATOM   1138  CD1 PHE A 145      12.405 -14.069  17.726  1.00  0.00           C  
ATOM   1139  CD2 PHE A 145      11.069 -12.269  18.659  1.00  0.00           C  
ATOM   1140  CE1 PHE A 145      11.339 -14.955  17.883  1.00  0.00           C  
ATOM   1141  CE2 PHE A 145       9.993 -13.149  18.823  1.00  0.00           C  
ATOM   1142  CZ  PHE A 145      10.132 -14.499  18.447  1.00  0.00           C  
ATOM   1143  N   ALA A 146      16.296 -10.383  19.136  1.00  0.00           N  
ATOM   1144  CA  ALA A 146      17.609  -9.793  18.891  1.00  0.00           C  
ATOM   1145  C   ALA A 146      18.747 -10.600  19.538  1.00  0.00           C  
ATOM   1146  O   ALA A 146      19.837 -10.687  18.969  1.00  0.00           O  
ATOM   1147  CB  ALA A 146      17.592  -8.347  19.385  1.00  0.00           C  
ATOM   1148  N   GLN A 147      18.490 -11.231  20.672  1.00  0.00           N  
ATOM   1149  CA  GLN A 147      19.459 -12.056  21.404  1.00  0.00           C  
ATOM   1150  C   GLN A 147      19.642 -13.448  20.765  1.00  0.00           C  
ATOM   1151  O   GLN A 147      19.559 -14.485  21.414  1.00  0.00           O  
ATOM   1152  CB  GLN A 147      19.063 -12.122  22.883  1.00  0.00           C  
ATOM   1153  CG  GLN A 147      19.342 -10.791  23.579  1.00  0.00           C  
ATOM   1154  CD  GLN A 147      18.866 -10.773  25.036  1.00  0.00           C  
ATOM   1155  OE1 GLN A 147      18.000 -11.512  25.457  1.00  0.00           O  
ATOM   1156  NE2 GLN A 147      19.411  -9.903  25.851  1.00  0.00           N  
ATOM   1157  N   ARG A 148      19.864 -13.455  19.457  1.00  0.00           N  
ATOM   1158  CA  ARG A 148      20.133 -14.628  18.628  1.00  0.00           C  
ATOM   1159  C   ARG A 148      21.194 -14.284  17.579  1.00  0.00           C  
ATOM   1160  O   ARG A 148      21.309 -13.114  17.194  1.00  0.00           O  
ATOM   1161  CB  ARG A 148      18.843 -15.078  17.913  1.00  0.00           C  
ATOM   1162  CG  ARG A 148      17.693 -15.447  18.869  1.00  0.00           C  
ATOM   1163  CD  ARG A 148      16.471 -15.922  18.065  1.00  0.00           C  
ATOM   1164  NE  ARG A 148      15.409 -16.441  18.944  1.00  0.00           N  
ATOM   1165  CZ  ARG A 148      14.371 -17.172  18.545  1.00  0.00           C  
ATOM   1166  NH1 ARG A 148      14.130 -17.422  17.290  1.00  0.00           N  
ATOM   1167  NH2 ARG A 148      13.558 -17.680  19.404  1.00  0.00           N  
ATOM   1168  N   PRO A 149      21.929 -15.273  17.043  1.00  0.00           N  
ATOM   1169  CA  PRO A 149      22.624 -15.074  15.780  1.00  0.00           C  
ATOM   1170  C   PRO A 149      21.598 -14.770  14.685  1.00  0.00           C  
ATOM   1171  O   PRO A 149      20.701 -15.573  14.426  1.00  0.00           O  
ATOM   1172  CB  PRO A 149      23.387 -16.376  15.512  1.00  0.00           C  
ATOM   1173  CG  PRO A 149      23.422 -17.076  16.867  1.00  0.00           C  
ATOM   1174  CD  PRO A 149      22.125 -16.599  17.532  1.00  0.00           C  
ATOM   1175  N   GLN A 150      21.676 -13.589  14.062  1.00  0.00           N  
ATOM   1176  CA  GLN A 150      20.608 -13.068  13.211  1.00  0.00           C  
ATOM   1177  C   GLN A 150      21.066 -12.624  11.821  1.00  0.00           C  
ATOM   1178  O   GLN A 150      22.214 -12.255  11.581  1.00  0.00           O  
ATOM   1179  CB  GLN A 150      19.872 -11.925  13.933  1.00  0.00           C  
ATOM   1180  CG  GLN A 150      18.867 -12.384  15.005  1.00  0.00           C  
ATOM   1181  CD  GLN A 150      17.638 -13.107  14.458  1.00  0.00           C  
ATOM   1182  OE1 GLN A 150      17.563 -13.513  13.303  1.00  0.00           O  
ATOM   1183  NE2 GLN A 150      16.630 -13.300  15.280  1.00  0.00           N  
ATOM   1184  N   VAL A 151      20.103 -12.658  10.921  1.00  0.00           N  
ATOM   1185  CA  VAL A 151      20.065 -11.841   9.707  1.00  0.00           C  
ATOM   1186  C   VAL A 151      18.981 -10.797   9.951  1.00  0.00           C  
ATOM   1187  O   VAL A 151      17.899 -11.150  10.417  1.00  0.00           O  
ATOM   1188  CB  VAL A 151      19.714 -12.687   8.470  1.00  0.00           C  
ATOM   1189  CG1 VAL A 151      19.650 -11.840   7.201  1.00  0.00           C  
ATOM   1190  CG2 VAL A 151      20.746 -13.790   8.235  1.00  0.00           C  
ATOM   1191  N   GLN A 152      19.252  -9.530   9.660  1.00  0.00           N  
ATOM   1192  CA  GLN A 152      18.339  -8.439  10.017  1.00  0.00           C  
ATOM   1193  C   GLN A 152      16.947  -8.591   9.384  1.00  0.00           C  
ATOM   1194  O   GLN A 152      15.944  -8.357  10.050  1.00  0.00           O  
ATOM   1195  CB  GLN A 152      18.998  -7.105   9.651  1.00  0.00           C  
ATOM   1196  CG  GLN A 152      18.158  -5.901  10.109  1.00  0.00           C  
ATOM   1197  CD  GLN A 152      18.881  -4.575   9.866  1.00  0.00           C  
ATOM   1198  OE1 GLN A 152      20.090  -4.493   9.830  1.00  0.00           O  
ATOM   1199  NE2 GLN A 152      18.149  -3.500   9.688  1.00  0.00           N  
ATOM   1200  N   GLU A 153      16.855  -9.052   8.144  1.00  0.00           N  
ATOM   1201  CA  GLU A 153      15.577  -9.322   7.492  1.00  0.00           C  
ATOM   1202  C   GLU A 153      14.770 -10.393   8.239  1.00  0.00           C  
ATOM   1203  O   GLU A 153      13.576 -10.219   8.472  1.00  0.00           O  
ATOM   1204  CB  GLU A 153      15.782  -9.778   6.034  1.00  0.00           C  
ATOM   1205  CG  GLU A 153      16.327  -8.683   5.095  1.00  0.00           C  
ATOM   1206  CD  GLU A 153      17.843  -8.523   5.067  1.00  0.00           C  
ATOM   1207  OE1 GLU A 153      18.312  -7.756   4.175  1.00  0.00           O  
ATOM   1208  OE2 GLU A 153      18.540  -9.151   5.905  1.00  0.00           O  
ATOM   1209  N   ARG A 154      15.427 -11.483   8.658  1.00  0.00           N  
ATOM   1210  CA  ARG A 154      14.784 -12.559   9.424  1.00  0.00           C  
ATOM   1211  C   ARG A 154      14.352 -12.075  10.804  1.00  0.00           C  
ATOM   1212  O   ARG A 154      13.228 -12.358  11.198  1.00  0.00           O  
ATOM   1213  CB  ARG A 154      15.730 -13.769   9.516  1.00  0.00           C  
ATOM   1214  CG  ARG A 154      15.048 -14.980  10.179  1.00  0.00           C  
ATOM   1215  CD  ARG A 154      15.970 -16.214  10.199  1.00  0.00           C  
ATOM   1216  NE  ARG A 154      17.116 -16.017  11.092  1.00  0.00           N  
ATOM   1217  CZ  ARG A 154      18.363 -16.442  10.937  1.00  0.00           C  
ATOM   1218  NH1 ARG A 154      18.741 -17.193   9.955  1.00  0.00           N  
ATOM   1219  NH2 ARG A 154      19.264 -16.101  11.791  1.00  0.00           N  
ATOM   1220  N   LEU A 155      15.184 -11.319  11.485  1.00  0.00           N  
ATOM   1221  CA  LEU A 155      14.863 -10.718  12.781  1.00  0.00           C  
ATOM   1222  C   LEU A 155      13.586  -9.876  12.692  1.00  0.00           C  
ATOM   1223  O   LEU A 155      12.674 -10.045  13.499  1.00  0.00           O  
ATOM   1224  CB  LEU A 155      16.077  -9.896  13.242  1.00  0.00           C  
ATOM   1225  CG  LEU A 155      15.842  -9.031  14.499  1.00  0.00           C  
ATOM   1226  CD1 LEU A 155      15.423  -9.862  15.707  1.00  0.00           C  
ATOM   1227  CD2 LEU A 155      17.133  -8.290  14.850  1.00  0.00           C  
ATOM   1228  N   THR A 156      13.502  -9.023  11.681  1.00  0.00           N  
ATOM   1229  CA  THR A 156      12.338  -8.149  11.463  1.00  0.00           C  
ATOM   1230  C   THR A 156      11.066  -8.964  11.239  1.00  0.00           C  
ATOM   1231  O   THR A 156      10.025  -8.679  11.825  1.00  0.00           O  
ATOM   1232  CB  THR A 156      12.578  -7.207  10.275  1.00  0.00           C  
ATOM   1233  OG1 THR A 156      13.840  -6.605  10.362  1.00  0.00           O  
ATOM   1234  CG2 THR A 156      11.588  -6.050  10.250  1.00  0.00           C  
ATOM   1235  N   GLN A 157      11.144 -10.044  10.444  1.00  0.00           N  
ATOM   1236  CA  GLN A 157      10.018 -10.944  10.214  1.00  0.00           C  
ATOM   1237  C   GLN A 157       9.626 -11.739  11.457  1.00  0.00           C  
ATOM   1238  O   GLN A 157       8.440 -11.905  11.717  1.00  0.00           O  
ATOM   1239  CB  GLN A 157      10.337 -11.912   9.074  1.00  0.00           C  
ATOM   1240  CG  GLN A 157      10.308 -11.219   7.704  1.00  0.00           C  
ATOM   1241  CD  GLN A 157      10.373 -12.246   6.569  1.00  0.00           C  
ATOM   1242  OE1 GLN A 157      11.005 -13.276   6.650  1.00  0.00           O  
ATOM   1243  NE2 GLN A 157       9.676 -12.012   5.487  1.00  0.00           N  
ATOM   1244  N   GLN A 158      10.591 -12.217  12.232  1.00  0.00           N  
ATOM   1245  CA  GLN A 158      10.327 -12.945  13.473  1.00  0.00           C  
ATOM   1246  C   GLN A 158       9.531 -12.073  14.455  1.00  0.00           C  
ATOM   1247  O   GLN A 158       8.511 -12.521  14.976  1.00  0.00           O  
ATOM   1248  CB  GLN A 158      11.642 -13.401  14.104  1.00  0.00           C  
ATOM   1249  CG  GLN A 158      12.248 -14.623  13.399  1.00  0.00           C  
ATOM   1250  CD  GLN A 158      13.619 -15.013  13.947  1.00  0.00           C  
ATOM   1251  OE1 GLN A 158      14.303 -14.252  14.612  1.00  0.00           O  
ATOM   1252  NE2 GLN A 158      14.070 -16.217  13.690  1.00  0.00           N  
ATOM   1253  N   ILE A 159       9.947 -10.831  14.656  1.00  0.00           N  
ATOM   1254  CA  ILE A 159       9.247  -9.889  15.530  1.00  0.00           C  
ATOM   1255  C   ILE A 159       7.826  -9.624  15.018  1.00  0.00           C  
ATOM   1256  O   ILE A 159       6.881  -9.663  15.799  1.00  0.00           O  
ATOM   1257  CB  ILE A 159      10.053  -8.582  15.676  1.00  0.00           C  
ATOM   1258  CG1 ILE A 159      11.402  -8.848  16.390  1.00  0.00           C  
ATOM   1259  CG2 ILE A 159       9.249  -7.531  16.481  1.00  0.00           C  
ATOM   1260  CD1 ILE A 159      12.402  -7.704  16.222  1.00  0.00           C  
ATOM   1261  N   LEU A 160       7.659  -9.434  13.706  1.00  0.00           N  
ATOM   1262  CA  LEU A 160       6.343  -9.245  13.100  1.00  0.00           C  
ATOM   1263  C   LEU A 160       5.410 -10.421  13.414  1.00  0.00           C  
ATOM   1264  O   LEU A 160       4.326 -10.212  13.947  1.00  0.00           O  
ATOM   1265  CB  LEU A 160       6.490  -9.063  11.575  1.00  0.00           C  
ATOM   1266  CG  LEU A 160       5.137  -8.894  10.845  1.00  0.00           C  
ATOM   1267  CD1 LEU A 160       4.523  -7.533  11.114  1.00  0.00           C  
ATOM   1268  CD2 LEU A 160       5.320  -9.049   9.338  1.00  0.00           C  
ATOM   1269  N   ILE A 161       5.830 -11.640  13.102  1.00  0.00           N  
ATOM   1270  CA  ILE A 161       5.006 -12.843  13.279  1.00  0.00           C  
ATOM   1271  C   ILE A 161       4.714 -13.106  14.755  1.00  0.00           C  
ATOM   1272  O   ILE A 161       3.587 -13.456  15.096  1.00  0.00           O  
ATOM   1273  CB  ILE A 161       5.675 -14.052  12.602  1.00  0.00           C  
ATOM   1274  CG1 ILE A 161       5.781 -13.886  11.067  1.00  0.00           C  
ATOM   1275  CG2 ILE A 161       4.949 -15.369  12.936  1.00  0.00           C  
ATOM   1276  CD1 ILE A 161       4.468 -13.680  10.312  1.00  0.00           C  
ATOM   1277  N   ALA A 162       5.690 -12.891  15.619  1.00  0.00           N  
ATOM   1278  CA  ALA A 162       5.498 -13.031  17.050  1.00  0.00           C  
ATOM   1279  C   ALA A 162       4.399 -12.091  17.562  1.00  0.00           C  
ATOM   1280  O   ALA A 162       3.460 -12.527  18.228  1.00  0.00           O  
ATOM   1281  CB  ALA A 162       6.827 -12.769  17.759  1.00  0.00           C  
ATOM   1282  N   LEU A 163       4.461 -10.821  17.183  1.00  0.00           N  
ATOM   1283  CA  LEU A 163       3.461  -9.828  17.582  1.00  0.00           C  
ATOM   1284  C   LEU A 163       2.091 -10.104  16.968  1.00  0.00           C  
ATOM   1285  O   LEU A 163       1.100 -10.057  17.687  1.00  0.00           O  
ATOM   1286  CB  LEU A 163       3.958  -8.425  17.224  1.00  0.00           C  
ATOM   1287  CG  LEU A 163       5.118  -7.956  18.104  1.00  0.00           C  
ATOM   1288  CD1 LEU A 163       5.713  -6.687  17.522  1.00  0.00           C  
ATOM   1289  CD2 LEU A 163       4.664  -7.640  19.536  1.00  0.00           C  
ATOM   1290  N   GLN A 164       2.020 -10.473  15.687  1.00  0.00           N  
ATOM   1291  CA  GLN A 164       0.765 -10.874  15.040  1.00  0.00           C  
ATOM   1292  C   GLN A 164       0.105 -12.048  15.761  1.00  0.00           C  
ATOM   1293  O   GLN A 164      -1.101 -12.032  16.000  1.00  0.00           O  
ATOM   1294  CB  GLN A 164       1.039 -11.271  13.584  1.00  0.00           C  
ATOM   1295  CG  GLN A 164       1.282 -10.061  12.674  1.00  0.00           C  
ATOM   1296  CD  GLN A 164       1.543 -10.464  11.221  1.00  0.00           C  
ATOM   1297  OE1 GLN A 164       2.110 -11.498  10.908  1.00  0.00           O  
ATOM   1298  NE2 GLN A 164       1.118  -9.660  10.280  1.00  0.00           N  
ATOM   1299  N   THR A 165       0.896 -13.044  16.152  1.00  0.00           N  
ATOM   1300  CA  THR A 165       0.409 -14.237  16.850  1.00  0.00           C  
ATOM   1301  C   THR A 165      -0.103 -13.893  18.240  1.00  0.00           C  
ATOM   1302  O   THR A 165      -1.184 -14.331  18.621  1.00  0.00           O  
ATOM   1303  CB  THR A 165       1.525 -15.293  16.946  1.00  0.00           C  
ATOM   1304  OG1 THR A 165       2.010 -15.603  15.659  1.00  0.00           O  
ATOM   1305  CG2 THR A 165       1.040 -16.600  17.563  1.00  0.00           C  
ATOM   1306  N   LEU A 166       0.648 -13.096  18.996  1.00  0.00           N  
ATOM   1307  CA  LEU A 166       0.291 -12.731  20.365  1.00  0.00           C  
ATOM   1308  C   LEU A 166      -0.903 -11.779  20.434  1.00  0.00           C  
ATOM   1309  O   LEU A 166      -1.736 -11.899  21.329  1.00  0.00           O  
ATOM   1310  CB  LEU A 166       1.509 -12.097  21.040  1.00  0.00           C  
ATOM   1311  CG  LEU A 166       2.645 -13.097  21.320  1.00  0.00           C  
ATOM   1312  CD1 LEU A 166       3.886 -12.324  21.737  1.00  0.00           C  
ATOM   1313  CD2 LEU A 166       2.278 -14.086  22.428  1.00  0.00           C  
ATOM   1314  N   LEU A 167      -0.994 -10.844  19.493  1.00  0.00           N  
ATOM   1315  CA  LEU A 167      -2.053  -9.835  19.451  1.00  0.00           C  
ATOM   1316  C   LEU A 167      -3.324 -10.331  18.757  1.00  0.00           C  
ATOM   1317  O   LEU A 167      -4.350  -9.662  18.814  1.00  0.00           O  
ATOM   1318  CB  LEU A 167      -1.507  -8.571  18.769  1.00  0.00           C  
ATOM   1319  CG  LEU A 167      -0.382  -7.871  19.549  1.00  0.00           C  
ATOM   1320  CD1 LEU A 167       0.279  -6.810  18.670  1.00  0.00           C  
ATOM   1321  CD2 LEU A 167      -0.913  -7.186  20.810  1.00  0.00           C  
ATOM   1322  N   GLY A 168      -3.265 -11.481  18.069  1.00  0.00           N  
ATOM   1323  CA  GLY A 168      -4.398 -12.009  17.314  1.00  0.00           C  
ATOM   1324  C   GLY A 168      -4.826 -11.109  16.147  1.00  0.00           C  
ATOM   1325  O   GLY A 168      -5.979 -11.127  15.730  1.00  0.00           O  
ATOM   1326  N   THR A 169      -3.888 -10.329  15.624  1.00  0.00           N  
ATOM   1327  CA  THR A 169      -4.140  -9.427  14.499  1.00  0.00           C  
ATOM   1328  C   THR A 169      -2.973  -9.425  13.519  1.00  0.00           C  
ATOM   1329  O   THR A 169      -1.811  -9.473  13.907  1.00  0.00           O  
ATOM   1330  CB  THR A 169      -4.466  -8.008  14.970  1.00  0.00           C  
ATOM   1331  OG1 THR A 169      -4.781  -7.218  13.841  1.00  0.00           O  
ATOM   1332  CG2 THR A 169      -3.336  -7.304  15.713  1.00  0.00           C  
ATOM   1333  N   ASN A 170      -3.296  -9.325  12.233  1.00  0.00           N  
ATOM   1334  CA  ASN A 170      -2.280  -9.126  11.203  1.00  0.00           C  
ATOM   1335  C   ASN A 170      -1.778  -7.674  11.137  1.00  0.00           C  
ATOM   1336  O   ASN A 170      -0.747  -7.429  10.522  1.00  0.00           O  
ATOM   1337  CB  ASN A 170      -2.845  -9.596   9.855  1.00  0.00           C  
ATOM   1338  CG  ASN A 170      -3.022 -11.110   9.811  1.00  0.00           C  
ATOM   1339  OD1 ASN A 170      -2.266 -11.864  10.391  1.00  0.00           O  
ATOM   1340  ND2 ASN A 170      -4.027 -11.586   9.113  1.00  0.00           N  
ATOM   1341  N   ASN A 171      -2.477  -6.743  11.764  1.00  0.00           N  
ATOM   1342  CA  ASN A 171      -2.208  -5.310  11.714  1.00  0.00           C  
ATOM   1343  C   ASN A 171      -1.017  -4.938  12.610  1.00  0.00           C  
ATOM   1344  O   ASN A 171      -1.168  -4.289  13.640  1.00  0.00           O  
ATOM   1345  CB  ASN A 171      -3.483  -4.528  12.069  1.00  0.00           C  
ATOM   1346  CG  ASN A 171      -4.648  -4.829  11.153  1.00  0.00           C  
ATOM   1347  OD1 ASN A 171      -4.498  -5.264  10.029  1.00  0.00           O  
ATOM   1348  ND2 ASN A 171      -5.860  -4.588  11.611  1.00  0.00           N  
ATOM   1349  N   VAL A 172       0.163  -5.379  12.202  1.00  0.00           N  
ATOM   1350  CA  VAL A 172       1.431  -5.121  12.875  1.00  0.00           C  
ATOM   1351  C   VAL A 172       2.462  -4.677  11.839  1.00  0.00           C  
ATOM   1352  O   VAL A 172       2.484  -5.187  10.717  1.00  0.00           O  
ATOM   1353  CB  VAL A 172       1.936  -6.359  13.641  1.00  0.00           C  
ATOM   1354  CG1 VAL A 172       3.211  -6.058  14.432  1.00  0.00           C  
ATOM   1355  CG2 VAL A 172       0.890  -6.886  14.641  1.00  0.00           C  
ATOM   1356  N   ALA A 173       3.319  -3.745  12.218  1.00  0.00           N  
ATOM   1357  CA  ALA A 173       4.456  -3.309  11.432  1.00  0.00           C  
ATOM   1358  C   ALA A 173       5.708  -3.246  12.296  1.00  0.00           C  
ATOM   1359  O   ALA A 173       5.663  -2.820  13.449  1.00  0.00           O  
ATOM   1360  CB  ALA A 173       4.146  -1.964  10.788  1.00  0.00           C  
ATOM   1361  N   VAL A 174       6.836  -3.654  11.720  1.00  0.00           N  
ATOM   1362  CA  VAL A 174       8.141  -3.626  12.375  1.00  0.00           C  
ATOM   1363  C   VAL A 174       9.154  -3.032  11.412  1.00  0.00           C  
ATOM   1364  O   VAL A 174       9.282  -3.504  10.285  1.00  0.00           O  
ATOM   1365  CB  VAL A 174       8.585  -5.024  12.819  1.00  0.00           C  
ATOM   1366  CG1 VAL A 174       9.899  -4.959  13.602  1.00  0.00           C  
ATOM   1367  CG2 VAL A 174       7.534  -5.699  13.717  1.00  0.00           C  
ATOM   1368  N   SER A 175       9.890  -2.024  11.861  1.00  0.00           N  
ATOM   1369  CA  SER A 175      11.049  -1.489  11.163  1.00  0.00           C  
ATOM   1370  C   SER A 175      12.267  -1.554  12.069  1.00  0.00           C  
ATOM   1371  O   SER A 175      12.166  -1.257  13.252  1.00  0.00           O  
ATOM   1372  CB  SER A 175      10.801  -0.052  10.720  1.00  0.00           C  
ATOM   1373  OG  SER A 175      11.868   0.372   9.896  1.00  0.00           O  
ATOM   1374  N   ILE A 176      13.405  -1.959  11.516  1.00  0.00           N  
ATOM   1375  CA  ILE A 176      14.679  -1.998  12.217  1.00  0.00           C  
ATOM   1376  C   ILE A 176      15.698  -1.223  11.398  1.00  0.00           C  
ATOM   1377  O   ILE A 176      15.907  -1.544  10.231  1.00  0.00           O  
ATOM   1378  CB  ILE A 176      15.148  -3.444  12.471  1.00  0.00           C  
ATOM   1379  CG1 ILE A 176      14.139  -4.166  13.385  1.00  0.00           C  
ATOM   1380  CG2 ILE A 176      16.558  -3.451  13.092  1.00  0.00           C  
ATOM   1381  CD1 ILE A 176      14.475  -5.642  13.630  1.00  0.00           C  
ATOM   1382  N   ASP A 177      16.349  -0.251  12.029  1.00  0.00           N  
ATOM   1383  CA  ASP A 177      17.506   0.455  11.487  1.00  0.00           C  
ATOM   1384  C   ASP A 177      18.733   0.075  12.312  1.00  0.00           C  
ATOM   1385  O   ASP A 177      18.722   0.217  13.532  1.00  0.00           O  
ATOM   1386  CB  ASP A 177      17.258   1.966  11.502  1.00  0.00           C  
ATOM   1387  CG  ASP A 177      18.185   2.704  10.539  1.00  0.00           C  
ATOM   1388  OD1 ASP A 177      19.165   2.088  10.062  1.00  0.00           O  
ATOM   1389  OD2 ASP A 177      17.857   3.864  10.215  1.00  0.00           O  
ATOM   1390  N   ALA A 178      19.754  -0.462  11.665  1.00  0.00           N  
ATOM   1391  CA  ALA A 178      20.902  -0.998  12.375  1.00  0.00           C  
ATOM   1392  C   ALA A 178      22.220  -0.860  11.606  1.00  0.00           C  
ATOM   1393  O   ALA A 178      22.298  -1.006  10.388  1.00  0.00           O  
ATOM   1394  CB  ALA A 178      20.629  -2.456  12.762  1.00  0.00           C  
ATOM   1395  N   VAL A 179      23.288  -0.661  12.380  1.00  0.00           N  
ATOM   1396  CA  VAL A 179      24.666  -0.685  11.922  1.00  0.00           C  
ATOM   1397  C   VAL A 179      25.233  -2.081  12.139  1.00  0.00           C  
ATOM   1398  O   VAL A 179      25.259  -2.596  13.252  1.00  0.00           O  
ATOM   1399  CB  VAL A 179      25.513   0.383  12.629  1.00  0.00           C  
ATOM   1400  CG1 VAL A 179      26.962   0.356  12.143  1.00  0.00           C  
ATOM   1401  CG2 VAL A 179      24.962   1.799  12.368  1.00  0.00           C  
ATOM   1402  N   HIS A 180      25.748  -2.681  11.072  1.00  0.00           N  
ATOM   1403  CA  HIS A 180      26.370  -3.995  11.120  1.00  0.00           C  
ATOM   1404  C   HIS A 180      27.883  -3.852  11.260  1.00  0.00           C  
ATOM   1405  O   HIS A 180      28.579  -3.490  10.309  1.00  0.00           O  
ATOM   1406  CB  HIS A 180      26.002  -4.792   9.863  1.00  0.00           C  
ATOM   1407  CG  HIS A 180      24.571  -5.239   9.819  1.00  0.00           C  
ATOM   1408  ND1 HIS A 180      24.131  -6.545   9.916  1.00  0.00           N  
ATOM   1409  CD2 HIS A 180      23.470  -4.441   9.686  1.00  0.00           C  
ATOM   1410  CE1 HIS A 180      22.793  -6.529   9.833  1.00  0.00           C  
ATOM   1411  NE2 HIS A 180      22.363  -5.266   9.695  1.00  0.00           N  
ATOM   1412  N   TYR A 181      28.438  -4.197  12.425  1.00  0.00           N  
ATOM   1413  CA  TYR A 181      29.881  -4.122  12.658  1.00  0.00           C  
ATOM   1414  C   TYR A 181      30.674  -5.136  11.818  1.00  0.00           C  
ATOM   1415  O   TYR A 181      31.859  -4.911  11.555  1.00  0.00           O  
ATOM   1416  CB  TYR A 181      30.185  -4.254  14.151  1.00  0.00           C  
ATOM   1417  CG  TYR A 181      29.973  -2.957  14.898  1.00  0.00           C  
ATOM   1418  CD1 TYR A 181      31.077  -2.146  15.250  1.00  0.00           C  
ATOM   1419  CD2 TYR A 181      28.672  -2.524  15.246  1.00  0.00           C  
ATOM   1420  CE1 TYR A 181      30.888  -0.949  15.949  1.00  0.00           C  
ATOM   1421  CE2 TYR A 181      28.476  -1.315  15.932  1.00  0.00           C  
ATOM   1422  CZ  TYR A 181      29.593  -0.535  16.291  1.00  0.00           C  
ATOM   1423  OH  TYR A 181      29.401   0.644  16.978  1.00  0.00           O  
ATOM   1424  N   CYS A 182      30.029  -6.175  11.297  1.00  0.00           N  
ATOM   1425  CA  CYS A 182      30.638  -7.065  10.296  1.00  0.00           C  
ATOM   1426  C   CYS A 182      30.932  -6.380   8.948  1.00  0.00           C  
ATOM   1427  O   CYS A 182      31.746  -6.888   8.176  1.00  0.00           O  
ATOM   1428  CB  CYS A 182      29.733  -8.288  10.096  1.00  0.00           C  
ATOM   1429  SG  CYS A 182      28.134  -7.812   9.370  1.00  0.00           S  
ATOM   1430  N   VAL A 183      30.296  -5.235   8.686  1.00  0.00           N  
ATOM   1431  CA  VAL A 183      30.545  -4.358   7.530  1.00  0.00           C  
ATOM   1432  C   VAL A 183      31.410  -3.174   7.954  1.00  0.00           C  
ATOM   1433  O   VAL A 183      32.376  -2.834   7.277  1.00  0.00           O  
ATOM   1434  CB  VAL A 183      29.207  -3.889   6.917  1.00  0.00           C  
ATOM   1435  CG1 VAL A 183      29.416  -2.943   5.742  1.00  0.00           C  
ATOM   1436  CG2 VAL A 183      28.388  -5.087   6.431  1.00  0.00           C  
ATOM   1437  N   LYS A 184      31.116  -2.579   9.129  1.00  0.00           N  
ATOM   1438  CA  LYS A 184      31.794  -1.381   9.630  1.00  0.00           C  
ATOM   1439  C   LYS A 184      33.231  -1.633  10.095  1.00  0.00           C  
ATOM   1440  O   LYS A 184      34.133  -0.854   9.796  1.00  0.00           O  
ATOM   1441  CB  LYS A 184      30.928  -0.779  10.744  1.00  0.00           C  
ATOM   1442  CG  LYS A 184      31.464   0.569  11.253  1.00  0.00           C  
ATOM   1443  CD  LYS A 184      30.490   1.176  12.257  1.00  0.00           C  
ATOM   1444  CE  LYS A 184      30.970   2.553  12.681  1.00  0.00           C  
ATOM   1445  NZ  LYS A 184      29.928   3.272  13.467  1.00  0.00           N  
ATOM   1446  N   ALA A 185      33.452  -2.702  10.846  1.00  0.00           N  
ATOM   1447  CA  ALA A 185      34.738  -2.961  11.495  1.00  0.00           C  
ATOM   1448  C   ALA A 185      35.684  -3.858  10.675  1.00  0.00           C  
ATOM   1449  O   ALA A 185      36.877  -3.949  10.978  1.00  0.00           O  
ATOM   1450  CB  ALA A 185      34.467  -3.536  12.894  1.00  0.00           C  
ATOM   1451  N   ARG A 186      35.165  -4.536   9.639  1.00  0.00           N  
ATOM   1452  CA  ARG A 186      35.923  -5.450   8.780  1.00  0.00           C  
ATOM   1453  C   ARG A 186      35.429  -5.412   7.337  1.00  0.00           C  
ATOM   1454  O   ARG A 186      34.423  -4.775   7.030  1.00  0.00           O  
ATOM   1455  CB  ARG A 186      35.879  -6.879   9.368  1.00  0.00           C  
ATOM   1456  CG  ARG A 186      34.455  -7.468   9.425  1.00  0.00           C  
ATOM   1457  CD  ARG A 186      34.467  -8.964   9.796  1.00  0.00           C  
ATOM   1458  NE  ARG A 186      35.049  -9.804   8.737  1.00  0.00           N  
ATOM   1459  CZ  ARG A 186      34.449 -10.216   7.629  1.00  0.00           C  
ATOM   1460  NH1 ARG A 186      33.209  -9.913   7.358  1.00  0.00           N  
ATOM   1461  NH2 ARG A 186      35.092 -10.941   6.780  1.00  0.00           N  
ATOM   1462  N   GLY A 187      36.105  -6.135   6.452  1.00  0.00           N  
ATOM   1463  CA  GLY A 187      35.717  -6.221   5.049  1.00  0.00           C  
ATOM   1464  C   GLY A 187      35.817  -4.854   4.370  1.00  0.00           C  
ATOM   1465  O   GLY A 187      36.897  -4.264   4.352  1.00  0.00           O  
ATOM   1466  N   ILE A 188      34.692  -4.362   3.847  1.00  0.00           N  
ATOM   1467  CA  ILE A 188      34.649  -3.065   3.155  1.00  0.00           C  
ATOM   1468  C   ILE A 188      34.827  -1.855   4.096  1.00  0.00           C  
ATOM   1469  O   ILE A 188      35.136  -0.768   3.620  1.00  0.00           O  
ATOM   1470  CB  ILE A 188      33.368  -2.911   2.311  1.00  0.00           C  
ATOM   1471  CG1 ILE A 188      32.092  -2.912   3.171  1.00  0.00           C  
ATOM   1472  CG2 ILE A 188      33.323  -4.019   1.237  1.00  0.00           C  
ATOM   1473  CD1 ILE A 188      30.838  -2.523   2.375  1.00  0.00           C  
ATOM   1474  N   ARG A 189      34.691  -2.044   5.410  1.00  0.00           N  
ATOM   1475  CA  ARG A 189      34.876  -1.003   6.444  1.00  0.00           C  
ATOM   1476  C   ARG A 189      34.057   0.271   6.200  1.00  0.00           C  
ATOM   1477  O   ARG A 189      34.553   1.380   6.408  1.00  0.00           O  
ATOM   1478  CB  ARG A 189      36.367  -0.702   6.661  1.00  0.00           C  
ATOM   1479  CG  ARG A 189      37.171  -1.925   7.094  1.00  0.00           C  
ATOM   1480  CD  ARG A 189      38.611  -1.507   7.340  1.00  0.00           C  
ATOM   1481  NE  ARG A 189      39.434  -2.639   7.782  1.00  0.00           N  
ATOM   1482  CZ  ARG A 189      40.698  -2.574   8.159  1.00  0.00           C  
ATOM   1483  NH1 ARG A 189      41.358  -1.450   8.156  1.00  0.00           N  
ATOM   1484  NH2 ARG A 189      41.315  -3.653   8.545  1.00  0.00           N  
ATOM   1485  N   ASP A 190      32.810   0.093   5.795  1.00  0.00           N  
ATOM   1486  CA  ASP A 190      31.902   1.222   5.639  1.00  0.00           C  
ATOM   1487  C   ASP A 190      31.474   1.762   7.018  1.00  0.00           C  
ATOM   1488  O   ASP A 190      30.775   1.106   7.787  1.00  0.00           O  
ATOM   1489  CB  ASP A 190      30.713   0.809   4.772  1.00  0.00           C  
ATOM   1490  CG  ASP A 190      29.819   1.994   4.417  1.00  0.00           C  
ATOM   1491  OD1 ASP A 190      29.970   3.070   5.031  1.00  0.00           O  
ATOM   1492  OD2 ASP A 190      28.944   1.784   3.556  1.00  0.00           O  
ATOM   1493  N   ALA A 191      31.966   2.951   7.344  1.00  0.00           N  
ATOM   1494  CA  ALA A 191      31.778   3.570   8.647  1.00  0.00           C  
ATOM   1495  C   ALA A 191      30.428   4.272   8.815  1.00  0.00           C  
ATOM   1496  O   ALA A 191      30.050   4.579   9.950  1.00  0.00           O  
ATOM   1497  CB  ALA A 191      32.947   4.537   8.882  1.00  0.00           C  
ATOM   1498  N   THR A 192      29.715   4.550   7.717  1.00  0.00           N  
ATOM   1499  CA  THR A 192      28.534   5.418   7.681  1.00  0.00           C  
ATOM   1500  C   THR A 192      27.257   4.699   7.265  1.00  0.00           C  
ATOM   1501  O   THR A 192      26.175   5.207   7.545  1.00  0.00           O  
ATOM   1502  CB  THR A 192      28.761   6.611   6.743  1.00  0.00           C  
ATOM   1503  OG1 THR A 192      29.248   6.186   5.490  1.00  0.00           O  
ATOM   1504  CG2 THR A 192      29.792   7.588   7.312  1.00  0.00           C  
ATOM   1505  N   SER A 193      27.347   3.529   6.629  1.00  0.00           N  
ATOM   1506  CA  SER A 193      26.151   2.812   6.215  1.00  0.00           C  
ATOM   1507  C   SER A 193      25.391   2.227   7.408  1.00  0.00           C  
ATOM   1508  O   SER A 193      25.958   1.621   8.321  1.00  0.00           O  
ATOM   1509  CB  SER A 193      26.436   1.738   5.166  1.00  0.00           C  
ATOM   1510  OG  SER A 193      27.362   0.773   5.606  1.00  0.00           O  
ATOM   1511  N   ALA A 194      24.082   2.391   7.345  1.00  0.00           N  
ATOM   1512  CA  ALA A 194      23.121   1.682   8.163  1.00  0.00           C  
ATOM   1513  C   ALA A 194      22.193   0.873   7.249  1.00  0.00           C  
ATOM   1514  O   ALA A 194      21.938   1.250   6.106  1.00  0.00           O  
ATOM   1515  CB  ALA A 194      22.363   2.676   9.048  1.00  0.00           C  
ATOM   1516  N   THR A 195      21.722  -0.263   7.736  1.00  0.00           N  
ATOM   1517  CA  THR A 195      20.768  -1.107   7.014  1.00  0.00           C  
ATOM   1518  C   THR A 195      19.428  -1.008   7.697  1.00  0.00           C  
ATOM   1519  O   THR A 195      19.305  -1.334   8.873  1.00  0.00           O  
ATOM   1520  CB  THR A 195      21.229  -2.559   6.950  1.00  0.00           C  
ATOM   1521  OG1 THR A 195      22.482  -2.631   6.329  1.00  0.00           O  
ATOM   1522  CG2 THR A 195      20.280  -3.431   6.133  1.00  0.00           C  
ATOM   1523  N   THR A 196      18.418  -0.629   6.959  1.00  0.00           N  
ATOM   1524  CA  THR A 196      17.059  -0.610   7.482  1.00  0.00           C  
ATOM   1525  C   THR A 196      16.208  -1.675   6.805  1.00  0.00           C  
ATOM   1526  O   THR A 196      16.281  -1.891   5.598  1.00  0.00           O  
ATOM   1527  CB  THR A 196      16.441   0.790   7.439  1.00  0.00           C  
ATOM   1528  OG1 THR A 196      17.368   1.852   7.557  1.00  0.00           O  
ATOM   1529  CG2 THR A 196      15.413   0.993   8.541  1.00  0.00           C  
ATOM   1530  N   THR A 197      15.420  -2.388   7.597  1.00  0.00           N  
ATOM   1531  CA  THR A 197      14.502  -3.449   7.161  1.00  0.00           C  
ATOM   1532  C   THR A 197      13.120  -3.212   7.736  1.00  0.00           C  
ATOM   1533  O   THR A 197      12.981  -2.861   8.903  1.00  0.00           O  
ATOM   1534  CB  THR A 197      14.988  -4.841   7.591  1.00  0.00           C  
ATOM   1535  OG1 THR A 197      15.187  -4.899   8.981  1.00  0.00           O  
ATOM   1536  CG2 THR A 197      16.282  -5.240   6.911  1.00  0.00           C  
ATOM   1537  N   THR A 198      12.091  -3.436   6.927  1.00  0.00           N  
ATOM   1538  CA  THR A 198      10.701  -3.268   7.360  1.00  0.00           C  
ATOM   1539  C   THR A 198       9.891  -4.504   7.006  1.00  0.00           C  
ATOM   1540  O   THR A 198       9.954  -4.997   5.879  1.00  0.00           O  
ATOM   1541  CB  THR A 198      10.057  -2.018   6.771  1.00  0.00           C  
ATOM   1542  OG1 THR A 198      10.876  -0.898   6.976  1.00  0.00           O  
ATOM   1543  CG2 THR A 198       8.729  -1.678   7.422  1.00  0.00           C  
ATOM   1544  N   SER A 199       9.109  -4.994   7.959  1.00  0.00           N  
ATOM   1545  CA  SER A 199       8.102  -6.032   7.754  1.00  0.00           C  
ATOM   1546  C   SER A 199       6.732  -5.466   8.095  1.00  0.00           C  
ATOM   1547  O   SER A 199       6.502  -4.982   9.199  1.00  0.00           O  
ATOM   1548  CB  SER A 199       8.424  -7.268   8.583  1.00  0.00           C  
ATOM   1549  OG  SER A 199       9.520  -7.954   8.016  1.00  0.00           O  
ATOM   1550  N   LEU A 200       5.839  -5.527   7.122  1.00  0.00           N  
ATOM   1551  CA  LEU A 200       4.509  -4.944   7.195  1.00  0.00           C  
ATOM   1552  C   LEU A 200       3.461  -6.062   7.126  1.00  0.00           C  
ATOM   1553  O   LEU A 200       3.539  -6.937   6.267  1.00  0.00           O  
ATOM   1554  CB  LEU A 200       4.323  -3.933   6.054  1.00  0.00           C  
ATOM   1555  CG  LEU A 200       5.337  -2.775   6.027  1.00  0.00           C  
ATOM   1556  CD1 LEU A 200       5.105  -1.903   4.797  1.00  0.00           C  
ATOM   1557  CD2 LEU A 200       5.226  -1.877   7.257  1.00  0.00           C  
ATOM   1558  N   GLY A 201       2.479  -6.023   8.017  1.00  0.00           N  
ATOM   1559  CA  GLY A 201       1.397  -6.988   8.106  1.00  0.00           C  
ATOM   1560  C   GLY A 201       0.014  -6.340   8.144  1.00  0.00           C  
ATOM   1561  O   GLY A 201      -0.153  -5.220   8.617  1.00  0.00           O  
ATOM   1562  N   GLY A 202      -0.980  -7.054   7.632  1.00  0.00           N  
ATOM   1563  CA  GLY A 202      -2.364  -6.601   7.624  1.00  0.00           C  
ATOM   1564  C   GLY A 202      -2.553  -5.248   6.940  1.00  0.00           C  
ATOM   1565  O   GLY A 202      -2.099  -5.054   5.812  1.00  0.00           O  
ATOM   1566  N   LEU A 203      -3.179  -4.317   7.646  1.00  0.00           N  
ATOM   1567  CA  LEU A 203      -3.409  -2.954   7.169  1.00  0.00           C  
ATOM   1568  C   LEU A 203      -2.110  -2.196   6.868  1.00  0.00           C  
ATOM   1569  O   LEU A 203      -2.078  -1.437   5.907  1.00  0.00           O  
ATOM   1570  CB  LEU A 203      -4.236  -2.177   8.207  1.00  0.00           C  
ATOM   1571  CG  LEU A 203      -5.697  -2.628   8.303  1.00  0.00           C  
ATOM   1572  CD1 LEU A 203      -6.389  -1.866   9.427  1.00  0.00           C  
ATOM   1573  CD2 LEU A 203      -6.454  -2.364   7.003  1.00  0.00           C  
ATOM   1574  N   PHE A 204      -1.026  -2.452   7.590  1.00  0.00           N  
ATOM   1575  CA  PHE A 204       0.266  -1.824   7.311  1.00  0.00           C  
ATOM   1576  C   PHE A 204       0.837  -2.232   5.945  1.00  0.00           C  
ATOM   1577  O   PHE A 204       1.625  -1.501   5.352  1.00  0.00           O  
ATOM   1578  CB  PHE A 204       1.253  -2.179   8.420  1.00  0.00           C  
ATOM   1579  CG  PHE A 204       0.897  -1.592   9.764  1.00  0.00           C  
ATOM   1580  CD1 PHE A 204       1.282  -0.271  10.066  1.00  0.00           C  
ATOM   1581  CD2 PHE A 204       0.184  -2.342  10.715  1.00  0.00           C  
ATOM   1582  CE1 PHE A 204       0.962   0.280  11.307  1.00  0.00           C  
ATOM   1583  CE2 PHE A 204      -0.141  -1.786  11.962  1.00  0.00           C  
ATOM   1584  CZ  PHE A 204       0.252  -0.476  12.262  1.00  0.00           C  
ATOM   1585  N   LYS A 205       0.429  -3.390   5.421  1.00  0.00           N  
ATOM   1586  CA  LYS A 205       0.822  -3.867   4.089  1.00  0.00           C  
ATOM   1587  C   LYS A 205      -0.215  -3.509   3.026  1.00  0.00           C  
ATOM   1588  O   LYS A 205       0.160  -3.139   1.913  1.00  0.00           O  
ATOM   1589  CB  LYS A 205       1.079  -5.381   4.157  1.00  0.00           C  
ATOM   1590  CG  LYS A 205       1.729  -5.896   2.866  1.00  0.00           C  
ATOM   1591  CD  LYS A 205       2.078  -7.390   2.955  1.00  0.00           C  
ATOM   1592  CE  LYS A 205       2.728  -7.829   1.639  1.00  0.00           C  
ATOM   1593  NZ  LYS A 205       3.090  -9.272   1.616  1.00  0.00           N  
ATOM   1594  N   SER A 206      -1.486  -3.627   3.352  1.00  0.00           N  
ATOM   1595  CA  SER A 206      -2.586  -3.476   2.396  1.00  0.00           C  
ATOM   1596  C   SER A 206      -3.139  -2.051   2.307  1.00  0.00           C  
ATOM   1597  O   SER A 206      -3.370  -1.579   1.196  1.00  0.00           O  
ATOM   1598  CB  SER A 206      -3.699  -4.476   2.733  1.00  0.00           C  
ATOM   1599  OG  SER A 206      -4.209  -4.232   4.023  1.00  0.00           O  
ATOM   1600  N   SER A 207      -3.290  -1.366   3.437  1.00  0.00           N  
ATOM   1601  CA  SER A 207      -3.686   0.042   3.463  1.00  0.00           C  
ATOM   1602  C   SER A 207      -2.465   0.909   3.206  1.00  0.00           C  
ATOM   1603  O   SER A 207      -1.529   0.954   3.997  1.00  0.00           O  
ATOM   1604  CB  SER A 207      -4.361   0.428   4.783  1.00  0.00           C  
ATOM   1605  OG  SER A 207      -4.698   1.797   4.752  1.00  0.00           O  
ATOM   1606  N   GLN A 208      -2.488   1.599   2.089  1.00  0.00           N  
ATOM   1607  CA  GLN A 208      -1.425   2.538   1.743  1.00  0.00           C  
ATOM   1608  C   GLN A 208      -1.329   3.654   2.798  1.00  0.00           C  
ATOM   1609  O   GLN A 208      -0.233   4.096   3.110  1.00  0.00           O  
ATOM   1610  CB  GLN A 208      -1.692   3.049   0.323  1.00  0.00           C  
ATOM   1611  CG  GLN A 208      -0.413   3.413  -0.442  1.00  0.00           C  
ATOM   1612  CD  GLN A 208      -0.695   3.807  -1.904  1.00  0.00           C  
ATOM   1613  OE1 GLN A 208      -1.790   3.661  -2.401  1.00  0.00           O  
ATOM   1614  NE2 GLN A 208       0.272   4.307  -2.629  1.00  0.00           N  
ATOM   1615  N   ASN A 209      -2.449   4.019   3.407  1.00  0.00           N  
ATOM   1616  CA  ASN A 209      -2.506   5.017   4.470  1.00  0.00           C  
ATOM   1617  C   ASN A 209      -1.805   4.552   5.742  1.00  0.00           C  
ATOM   1618  O   ASN A 209      -0.827   5.161   6.151  1.00  0.00           O  
ATOM   1619  CB  ASN A 209      -3.979   5.393   4.729  1.00  0.00           C  
ATOM   1620  CG  ASN A 209      -4.518   6.343   3.678  1.00  0.00           C  
ATOM   1621  OD1 ASN A 209      -4.015   6.474   2.582  1.00  0.00           O  
ATOM   1622  ND2 ASN A 209      -5.554   7.078   3.994  1.00  0.00           N  
ATOM   1623  N   THR A 210      -2.224   3.431   6.291  1.00  0.00           N  
ATOM   1624  CA  THR A 210      -1.641   2.872   7.511  1.00  0.00           C  
ATOM   1625  C   THR A 210      -0.161   2.533   7.325  1.00  0.00           C  
ATOM   1626  O   THR A 210       0.663   2.762   8.202  1.00  0.00           O  
ATOM   1627  CB  THR A 210      -2.414   1.602   7.904  1.00  0.00           C  
ATOM   1628  OG1 THR A 210      -3.801   1.835   7.853  1.00  0.00           O  
ATOM   1629  CG2 THR A 210      -2.085   1.112   9.289  1.00  0.00           C  
ATOM   1630  N   ARG A 211       0.198   1.997   6.146  1.00  0.00           N  
ATOM   1631  CA  ARG A 211       1.588   1.724   5.785  1.00  0.00           C  
ATOM   1632  C   ARG A 211       2.446   2.968   5.885  1.00  0.00           C  
ATOM   1633  O   ARG A 211       3.486   2.962   6.533  1.00  0.00           O  
ATOM   1634  CB  ARG A 211       1.650   1.176   4.360  1.00  0.00           C  
ATOM   1635  CG  ARG A 211       3.098   0.869   3.900  1.00  0.00           C  
ATOM   1636  CD  ARG A 211       3.168   0.503   2.413  1.00  0.00           C  
ATOM   1637  NE  ARG A 211       2.221  -0.567   2.088  1.00  0.00           N  
ATOM   1638  CZ  ARG A 211       1.778  -0.914   0.903  1.00  0.00           C  
ATOM   1639  NH1 ARG A 211       2.280  -0.408  -0.186  1.00  0.00           N  
ATOM   1640  NH2 ARG A 211       0.808  -1.769   0.801  1.00  0.00           N  
ATOM   1641  N   HIS A 212       2.019   3.990   5.209  1.00  0.00           N  
ATOM   1642  CA  HIS A 212       2.832   5.174   5.155  1.00  0.00           C  
ATOM   1643  C   HIS A 212       2.823   5.922   6.518  1.00  0.00           C  
ATOM   1644  O   HIS A 212       3.869   6.477   6.878  1.00  0.00           O  
ATOM   1645  CB  HIS A 212       2.397   6.046   3.970  1.00  0.00           C  
ATOM   1646  CG  HIS A 212       2.598   5.708   2.554  1.00  0.00           C  
ATOM   1647  ND1 HIS A 212       1.577   5.689   1.623  1.00  0.00           N  
ATOM   1648  CD2 HIS A 212       3.764   5.766   1.846  1.00  0.00           C  
ATOM   1649  CE1 HIS A 212       2.088   5.789   0.419  1.00  0.00           C  
ATOM   1650  NE2 HIS A 212       3.436   5.849   0.520  1.00  0.00           N  
ATOM   1651  N   GLU A 213       1.776   5.922   7.321  1.00  0.00           N  
ATOM   1652  CA  GLU A 213       1.772   6.500   8.679  1.00  0.00           C  
ATOM   1653  C   GLU A 213       2.878   5.872   9.532  1.00  0.00           C  
ATOM   1654  O   GLU A 213       3.698   6.562  10.131  1.00  0.00           O  
ATOM   1655  CB  GLU A 213       0.419   6.267   9.351  1.00  0.00           C  
ATOM   1656  CG  GLU A 213       0.267   7.020  10.674  1.00  0.00           C  
ATOM   1657  CD  GLU A 213      -1.001   6.636  11.447  1.00  0.00           C  
ATOM   1658  OE1 GLU A 213      -1.019   6.901  12.664  1.00  0.00           O  
ATOM   1659  OE2 GLU A 213      -1.906   6.035  10.835  1.00  0.00           O  
ATOM   1660  N   PHE A 214       2.946   4.543   9.489  1.00  0.00           N  
ATOM   1661  CA  PHE A 214       4.022   3.812  10.137  1.00  0.00           C  
ATOM   1662  C   PHE A 214       5.398   4.215   9.605  1.00  0.00           C  
ATOM   1663  O   PHE A 214       6.311   4.497  10.381  1.00  0.00           O  
ATOM   1664  CB  PHE A 214       3.791   2.315   9.949  1.00  0.00           C  
ATOM   1665  CG  PHE A 214       4.944   1.495  10.472  1.00  0.00           C  
ATOM   1666  CD1 PHE A 214       5.846   0.883   9.582  1.00  0.00           C  
ATOM   1667  CD2 PHE A 214       5.169   1.408  11.859  1.00  0.00           C  
ATOM   1668  CE1 PHE A 214       6.945   0.167  10.081  1.00  0.00           C  
ATOM   1669  CE2 PHE A 214       6.262   0.703  12.355  1.00  0.00           C  
ATOM   1670  CZ  PHE A 214       7.150   0.077  11.470  1.00  0.00           C  
ATOM   1671  N   LEU A 215       5.561   4.312   8.290  1.00  0.00           N  
ATOM   1672  CA  LEU A 215       6.839   4.669   7.683  1.00  0.00           C  
ATOM   1673  C   LEU A 215       7.269   6.109   8.017  1.00  0.00           C  
ATOM   1674  O   LEU A 215       8.459   6.348   8.224  1.00  0.00           O  
ATOM   1675  CB  LEU A 215       6.773   4.406   6.176  1.00  0.00           C  
ATOM   1676  CG  LEU A 215       6.630   2.934   5.775  1.00  0.00           C  
ATOM   1677  CD1 LEU A 215       6.322   2.838   4.283  1.00  0.00           C  
ATOM   1678  CD2 LEU A 215       7.880   2.107   6.077  1.00  0.00           C  
ATOM   1679  N   ARG A 216       6.335   7.046   8.161  1.00  0.00           N  
ATOM   1680  CA  ARG A 216       6.619   8.391   8.688  1.00  0.00           C  
ATOM   1681  C   ARG A 216       7.111   8.323  10.126  1.00  0.00           C  
ATOM   1682  O   ARG A 216       8.077   8.996  10.467  1.00  0.00           O  
ATOM   1683  CB  ARG A 216       5.364   9.282   8.640  1.00  0.00           C  
ATOM   1684  CG  ARG A 216       5.345  10.182   7.400  1.00  0.00           C  
ATOM   1685  CD  ARG A 216       4.117  11.083   7.393  1.00  0.00           C  
ATOM   1686  NE  ARG A 216       3.972  11.781   6.091  1.00  0.00           N  
ATOM   1687  CZ  ARG A 216       2.911  12.441   5.667  1.00  0.00           C  
ATOM   1688  NH1 ARG A 216       1.866  12.657   6.428  1.00  0.00           N  
ATOM   1689  NH2 ARG A 216       2.872  12.889   4.463  1.00  0.00           N  
ATOM   1690  N   ALA A 217       6.477   7.493  10.945  1.00  0.00           N  
ATOM   1691  CA  ALA A 217       6.881   7.322  12.330  1.00  0.00           C  
ATOM   1692  C   ALA A 217       8.316   6.785  12.465  1.00  0.00           C  
ATOM   1693  O   ALA A 217       9.011   7.144  13.416  1.00  0.00           O  
ATOM   1694  CB  ALA A 217       5.881   6.401  13.026  1.00  0.00           C  
ATOM   1695  N   VAL A 218       8.760   5.974  11.494  1.00  0.00           N  
ATOM   1696  CA  VAL A 218      10.130   5.471  11.405  1.00  0.00           C  
ATOM   1697  C   VAL A 218      11.112   6.579  11.025  1.00  0.00           C  
ATOM   1698  O   VAL A 218      12.142   6.722  11.673  1.00  0.00           O  
ATOM   1699  CB  VAL A 218      10.202   4.299  10.407  1.00  0.00           C  
ATOM   1700  CG1 VAL A 218      11.629   3.793  10.189  1.00  0.00           C  
ATOM   1701  CG2 VAL A 218       9.366   3.111  10.893  1.00  0.00           C  
ATOM   1702  N   ARG A 219      10.796   7.397  10.019  1.00  0.00           N  
ATOM   1703  CA  ARG A 219      11.738   8.424   9.514  1.00  0.00           C  
ATOM   1704  C   ARG A 219      12.003   9.569  10.488  1.00  0.00           C  
ATOM   1705  O   ARG A 219      13.089  10.130  10.441  1.00  0.00           O  
ATOM   1706  CB  ARG A 219      11.251   9.029   8.196  1.00  0.00           C  
ATOM   1707  CG  ARG A 219      12.106   8.544   7.015  1.00  0.00           C  
ATOM   1708  CD  ARG A 219      11.814   9.419   5.808  1.00  0.00           C  
ATOM   1709  NE  ARG A 219      12.594   9.020   4.627  1.00  0.00           N  
ATOM   1710  CZ  ARG A 219      12.680   9.684   3.498  1.00  0.00           C  
ATOM   1711  NH1 ARG A 219      12.072  10.820   3.314  1.00  0.00           N  
ATOM   1712  NH2 ARG A 219      13.382   9.233   2.514  1.00  0.00           N  
ATOM   1713  N   HIS A 220      11.051   9.919  11.322  1.00  0.00           N  
ATOM   1714  CA  HIS A 220      11.215  11.026  12.266  1.00  0.00           C  
ATOM   1715  C   HIS A 220      12.303  10.798  13.332  1.00  0.00           C  
ATOM   1716  O   HIS A 220      12.478  11.656  14.195  1.00  0.00           O  
ATOM   1717  CB  HIS A 220       9.859  11.371  12.901  1.00  0.00           C  
ATOM   1718  CG  HIS A 220       9.073  12.354  12.087  1.00  0.00           C  
ATOM   1719  ND1 HIS A 220       9.494  13.613  11.725  1.00  0.00           N  
ATOM   1720  CD2 HIS A 220       7.804  12.201  11.575  1.00  0.00           C  
ATOM   1721  CE1 HIS A 220       8.511  14.207  11.018  1.00  0.00           C  
ATOM   1722  NE2 HIS A 220       7.471  13.372  10.916  1.00  0.00           N  
ATOM   1723  N   HIS A 221      13.011   9.670  13.276  1.00  0.00           N  
ATOM   1724  CA  HIS A 221      14.161   9.415  14.141  1.00  0.00           C  
ATOM   1725  C   HIS A 221      15.513   9.858  13.566  1.00  0.00           C  
ATOM   1726  O   HIS A 221      16.521   9.711  14.263  1.00  0.00           O  
ATOM   1727  CB  HIS A 221      14.176   7.948  14.550  1.00  0.00           C  
ATOM   1728  CG  HIS A 221      13.156   7.680  15.614  1.00  0.00           C  
ATOM   1729  ND1 HIS A 221      12.917   8.481  16.710  1.00  0.00           N  
ATOM   1730  CD2 HIS A 221      12.325   6.596  15.701  1.00  0.00           C  
ATOM   1731  CE1 HIS A 221      11.969   7.888  17.444  1.00  0.00           C  
ATOM   1732  NE2 HIS A 221      11.591   6.742  16.867  1.00  0.00           N  
ATOM   1733  N   ASN A 222      15.542  10.390  12.351  1.00  0.00           N  
ATOM   1734  CA  ASN A 222      16.727  11.060  11.829  1.00  0.00           C  
ATOM   1735  C   ASN A 222      16.796  12.516  12.283  1.00  0.00           C  
ATOM   1736  O   ASN A 222      15.759  13.221  12.218  1.00  0.00           O  
ATOM   1737  CB  ASN A 222      16.802  10.927  10.302  1.00  0.00           C  
ATOM   1738  CG  ASN A 222      17.284   9.558   9.825  1.00  0.00           C  
ATOM   1739  OD1 ASN A 222      17.755   8.711  10.555  1.00  0.00           O  
ATOM   1740  ND2 ASN A 222      17.214   9.315   8.529  1.00  0.00           N  
ATOM   1741  OXT ASN A 222      17.917  12.918  12.703  1.00  0.00           O  
ATOM   1742  N   MET B   1      14.156 -23.375   1.801  1.00  0.00           N  
ATOM   1743  CA  MET B   1      13.931 -22.059   1.185  1.00  0.00           C  
ATOM   1744  C   MET B   1      13.705 -22.274  -0.300  1.00  0.00           C  
ATOM   1745  O   MET B   1      14.652 -22.615  -1.001  1.00  0.00           O  
ATOM   1746  CB  MET B   1      15.142 -21.136   1.383  1.00  0.00           C  
ATOM   1747  CG  MET B   1      15.143 -20.448   2.749  1.00  0.00           C  
ATOM   1748  SD  MET B   1      16.655 -19.470   3.003  1.00  0.00           S  
ATOM   1749  CE  MET B   1      16.256 -18.681   4.568  1.00  0.00           C  
ATOM   1750  N   ILE B   2      12.472 -22.135  -0.786  1.00  0.00           N  
ATOM   1751  CA  ILE B   2      12.257 -21.965  -2.220  1.00  0.00           C  
ATOM   1752  C   ILE B   2      12.904 -20.617  -2.537  1.00  0.00           C  
ATOM   1753  O   ILE B   2      12.406 -19.591  -2.084  1.00  0.00           O  
ATOM   1754  CB  ILE B   2      10.758 -22.014  -2.583  1.00  0.00           C  
ATOM   1755  CG1 ILE B   2      10.160 -23.391  -2.195  1.00  0.00           C  
ATOM   1756  CG2 ILE B   2      10.577 -21.752  -4.093  1.00  0.00           C  
ATOM   1757  CD1 ILE B   2       8.637 -23.483  -2.374  1.00  0.00           C  
ATOM   1758  N   ILE B   3      14.064 -20.657  -3.207  1.00  0.00           N  
ATOM   1759  CA  ILE B   3      14.691 -19.450  -3.730  1.00  0.00           C  
ATOM   1760  C   ILE B   3      13.671 -18.924  -4.736  1.00  0.00           C  
ATOM   1761  O   ILE B   3      13.581 -19.457  -5.838  1.00  0.00           O  
ATOM   1762  CB  ILE B   3      16.062 -19.752  -4.371  1.00  0.00           C  
ATOM   1763  CG1 ILE B   3      17.038 -20.377  -3.339  1.00  0.00           C  
ATOM   1764  CG2 ILE B   3      16.660 -18.464  -4.962  1.00  0.00           C  
ATOM   1765  CD1 ILE B   3      18.354 -20.885  -3.949  1.00  0.00           C  
ATOM   1766  N   LYS B   4      12.848 -17.956  -4.321  1.00  0.00           N  
ATOM   1767  CA  LYS B   4      11.965 -17.235  -5.234  1.00  0.00           C  
ATOM   1768  C   LYS B   4      12.887 -16.518  -6.203  1.00  0.00           C  
ATOM   1769  O   LYS B   4      13.411 -15.454  -5.896  1.00  0.00           O  
ATOM   1770  CB  LYS B   4      11.024 -16.266  -4.490  1.00  0.00           C  
ATOM   1771  CG  LYS B   4       9.818 -16.962  -3.840  1.00  0.00           C  
ATOM   1772  CD  LYS B   4       8.836 -15.923  -3.258  1.00  0.00           C  
ATOM   1773  CE  LYS B   4       7.559 -16.581  -2.713  1.00  0.00           C  
ATOM   1774  NZ  LYS B   4       6.571 -15.574  -2.239  1.00  0.00           N  
ATOM   1775  N   ARG B   5      13.178 -17.170  -7.327  1.00  0.00           N  
ATOM   1776  CA  ARG B   5      14.003 -16.594  -8.375  1.00  0.00           C  
ATOM   1777  C   ARG B   5      13.311 -15.326  -8.851  1.00  0.00           C  
ATOM   1778  O   ARG B   5      12.097 -15.349  -9.066  1.00  0.00           O  
ATOM   1779  CB  ARG B   5      14.202 -17.580  -9.543  1.00  0.00           C  
ATOM   1780  CG  ARG B   5      15.225 -18.673  -9.211  1.00  0.00           C  
ATOM   1781  CD  ARG B   5      15.458 -19.566 -10.441  1.00  0.00           C  
ATOM   1782  NE  ARG B   5      16.508 -20.572 -10.192  1.00  0.00           N  
ATOM   1783  CZ  ARG B   5      16.939 -21.481 -11.062  1.00  0.00           C  
ATOM   1784  NH1 ARG B   5      16.420 -21.585 -12.257  1.00  0.00           N  
ATOM   1785  NH2 ARG B   5      17.890 -22.293 -10.727  1.00  0.00           N  
ATOM   1786  N   THR B   6      14.088 -14.282  -9.027  1.00  0.00           N  
ATOM   1787  CA  THR B   6      13.634 -13.073  -9.711  1.00  0.00           C  
ATOM   1788  C   THR B   6      13.009 -13.471 -11.044  1.00  0.00           C  
ATOM   1789  O   THR B   6      13.670 -14.171 -11.824  1.00  0.00           O  
ATOM   1790  CB  THR B   6      14.811 -12.122  -9.951  1.00  0.00           C  
ATOM   1791  OG1 THR B   6      15.494 -11.911  -8.734  1.00  0.00           O  
ATOM   1792  CG2 THR B   6      14.357 -10.770 -10.477  1.00  0.00           C  
ATOM   1793  N   PRO B   7      11.751 -13.085 -11.297  1.00  0.00           N  
ATOM   1794  CA  PRO B   7      11.115 -13.360 -12.572  1.00  0.00           C  
ATOM   1795  C   PRO B   7      11.933 -12.765 -13.727  1.00  0.00           C  
ATOM   1796  O   PRO B   7      12.668 -11.791 -13.566  1.00  0.00           O  
ATOM   1797  CB  PRO B   7       9.715 -12.757 -12.482  1.00  0.00           C  
ATOM   1798  CG  PRO B   7       9.446 -12.670 -10.990  1.00  0.00           C  
ATOM   1799  CD  PRO B   7      10.832 -12.403 -10.401  1.00  0.00           C  
ATOM   1800  N   GLN B   8      11.808 -13.370 -14.901  1.00  0.00           N  
ATOM   1801  CA  GLN B   8      12.437 -12.911 -16.128  1.00  0.00           C  
ATOM   1802  C   GLN B   8      11.389 -12.238 -17.033  1.00  0.00           C  
ATOM   1803  O   GLN B   8      10.190 -12.379 -16.802  1.00  0.00           O  
ATOM   1804  CB  GLN B   8      13.111 -14.107 -16.826  1.00  0.00           C  
ATOM   1805  CG  GLN B   8      14.225 -14.756 -15.974  1.00  0.00           C  
ATOM   1806  CD  GLN B   8      15.430 -13.827 -15.777  1.00  0.00           C  
ATOM   1807  OE1 GLN B   8      15.790 -13.053 -16.641  1.00  0.00           O  
ATOM   1808  NE2 GLN B   8      16.087 -13.886 -14.642  1.00  0.00           N  
ATOM   1809  N   ALA B   9      11.821 -11.596 -18.095  1.00  0.00           N  
ATOM   1810  CA  ALA B   9      10.920 -10.950 -19.058  1.00  0.00           C  
ATOM   1811  C   ALA B   9       9.839 -11.898 -19.619  1.00  0.00           C  
ATOM   1812  O   ALA B   9       8.701 -11.489 -19.839  1.00  0.00           O  
ATOM   1813  CB  ALA B   9      11.772 -10.376 -20.196  1.00  0.00           C  
ATOM   1814  N   ALA B  10      10.184 -13.185 -19.810  1.00  0.00           N  
ATOM   1815  CA  ALA B  10       9.262 -14.222 -20.280  1.00  0.00           C  
ATOM   1816  C   ALA B  10       8.454 -14.905 -19.152  1.00  0.00           C  
ATOM   1817  O   ALA B  10       7.665 -15.811 -19.426  1.00  0.00           O  
ATOM   1818  CB  ALA B  10      10.069 -15.245 -21.093  1.00  0.00           C  
ATOM   1819  N   SER B  11       8.655 -14.525 -17.891  1.00  0.00           N  
ATOM   1820  CA  SER B  11       7.891 -15.091 -16.775  1.00  0.00           C  
ATOM   1821  C   SER B  11       6.438 -14.602 -16.819  1.00  0.00           C  
ATOM   1822  O   SER B  11       6.206 -13.458 -17.206  1.00  0.00           O  
ATOM   1823  CB  SER B  11       8.509 -14.732 -15.421  1.00  0.00           C  
ATOM   1824  OG  SER B  11       9.824 -15.250 -15.332  1.00  0.00           O  
ATOM   1825  N   PRO B  12       5.463 -15.431 -16.388  1.00  0.00           N  
ATOM   1826  CA  PRO B  12       4.070 -15.015 -16.342  1.00  0.00           C  
ATOM   1827  C   PRO B  12       3.871 -13.758 -15.484  1.00  0.00           C  
ATOM   1828  O   PRO B  12       4.527 -13.608 -14.452  1.00  0.00           O  
ATOM   1829  CB  PRO B  12       3.296 -16.205 -15.761  1.00  0.00           C  
ATOM   1830  CG  PRO B  12       4.190 -17.401 -16.073  1.00  0.00           C  
ATOM   1831  CD  PRO B  12       5.595 -16.816 -15.988  1.00  0.00           C  
ATOM   1832  N   LEU B  13       2.920 -12.909 -15.855  1.00  0.00           N  
ATOM   1833  CA  LEU B  13       2.585 -11.710 -15.094  1.00  0.00           C  
ATOM   1834  C   LEU B  13       2.251 -12.027 -13.631  1.00  0.00           C  
ATOM   1835  O   LEU B  13       2.756 -11.356 -12.735  1.00  0.00           O  
ATOM   1836  CB  LEU B  13       1.434 -10.968 -15.800  1.00  0.00           C  
ATOM   1837  CG  LEU B  13       0.972  -9.682 -15.078  1.00  0.00           C  
ATOM   1838  CD1 LEU B  13       2.089  -8.651 -14.944  1.00  0.00           C  
ATOM   1839  CD2 LEU B  13      -0.174  -9.037 -15.852  1.00  0.00           C  
ATOM   1840  N   ALA B  14       1.507 -13.096 -13.370  1.00  0.00           N  
ATOM   1841  CA  ALA B  14       1.193 -13.534 -12.013  1.00  0.00           C  
ATOM   1842  C   ALA B  14       2.447 -13.799 -11.152  1.00  0.00           C  
ATOM   1843  O   ALA B  14       2.469 -13.489  -9.962  1.00  0.00           O  
ATOM   1844  CB  ALA B  14       0.315 -14.785 -12.109  1.00  0.00           C  
ATOM   1845  N   SER B  15       3.513 -14.324 -11.758  1.00  0.00           N  
ATOM   1846  CA  SER B  15       4.794 -14.530 -11.069  1.00  0.00           C  
ATOM   1847  C   SER B  15       5.466 -13.207 -10.719  1.00  0.00           C  
ATOM   1848  O   SER B  15       6.009 -13.070  -9.625  1.00  0.00           O  
ATOM   1849  CB  SER B  15       5.747 -15.378 -11.914  1.00  0.00           C  
ATOM   1850  OG  SER B  15       5.192 -16.651 -12.159  1.00  0.00           O  
ATOM   1851  N   TRP B  16       5.396 -12.236 -11.627  1.00  0.00           N  
ATOM   1852  CA  TRP B  16       5.884 -10.887 -11.366  1.00  0.00           C  
ATOM   1853  C   TRP B  16       5.082 -10.199 -10.265  1.00  0.00           C  
ATOM   1854  O   TRP B  16       5.687  -9.697  -9.321  1.00  0.00           O  
ATOM   1855  CB  TRP B  16       5.846 -10.069 -12.663  1.00  0.00           C  
ATOM   1856  CG  TRP B  16       7.079 -10.220 -13.483  1.00  0.00           C  
ATOM   1857  CD1 TRP B  16       7.210 -10.930 -14.632  1.00  0.00           C  
ATOM   1858  CD2 TRP B  16       8.393  -9.632 -13.212  1.00  0.00           C  
ATOM   1859  NE1 TRP B  16       8.510 -10.814 -15.105  1.00  0.00           N  
ATOM   1860  CE2 TRP B  16       9.268 -10.027 -14.253  1.00  0.00           C  
ATOM   1861  CE3 TRP B  16       8.901  -8.810 -12.190  1.00  0.00           C  
ATOM   1862  CZ2 TRP B  16      10.621  -9.625 -14.289  1.00  0.00           C  
ATOM   1863  CZ3 TRP B  16      10.248  -8.409 -12.221  1.00  0.00           C  
ATOM   1864  CH2 TRP B  16      11.100  -8.813 -13.256  1.00  0.00           C  
ATOM   1865  N   LEU B  17       3.770 -10.239 -10.310  1.00  0.00           N  
ATOM   1866  CA  LEU B  17       2.921  -9.629  -9.281  1.00  0.00           C  
ATOM   1867  C   LEU B  17       3.175 -10.256  -7.909  1.00  0.00           C  
ATOM   1868  O   LEU B  17       3.392  -9.530  -6.943  1.00  0.00           O  
ATOM   1869  CB  LEU B  17       1.440  -9.728  -9.693  1.00  0.00           C  
ATOM   1870  CG  LEU B  17       1.087  -8.977 -10.990  1.00  0.00           C  
ATOM   1871  CD1 LEU B  17      -0.410  -9.139 -11.282  1.00  0.00           C  
ATOM   1872  CD2 LEU B  17       1.412  -7.484 -10.931  1.00  0.00           C  
ATOM   1873  N   SER B  18       3.270 -11.576  -7.838  1.00  0.00           N  
ATOM   1874  CA  SER B  18       3.653 -12.267  -6.610  1.00  0.00           C  
ATOM   1875  C   SER B  18       5.042 -11.863  -6.117  1.00  0.00           C  
ATOM   1876  O   SER B  18       5.246 -11.698  -4.918  1.00  0.00           O  
ATOM   1877  CB  SER B  18       3.609 -13.782  -6.825  1.00  0.00           C  
ATOM   1878  OG  SER B  18       3.905 -14.474  -5.618  1.00  0.00           O  
ATOM   1879  N   TYR B  19       5.999 -11.673  -7.028  1.00  0.00           N  
ATOM   1880  CA  TYR B  19       7.325 -11.173  -6.670  1.00  0.00           C  
ATOM   1881  C   TYR B  19       7.261  -9.753  -6.103  1.00  0.00           C  
ATOM   1882  O   TYR B  19       7.815  -9.515  -5.036  1.00  0.00           O  
ATOM   1883  CB  TYR B  19       8.252 -11.266  -7.884  1.00  0.00           C  
ATOM   1884  CG  TYR B  19       9.615 -10.649  -7.673  1.00  0.00           C  
ATOM   1885  CD1 TYR B  19       9.946  -9.424  -8.291  1.00  0.00           C  
ATOM   1886  CD2 TYR B  19      10.568 -11.292  -6.858  1.00  0.00           C  
ATOM   1887  CE1 TYR B  19      11.218  -8.858  -8.108  1.00  0.00           C  
ATOM   1888  CE2 TYR B  19      11.837 -10.732  -6.672  1.00  0.00           C  
ATOM   1889  CZ  TYR B  19      12.166  -9.518  -7.294  1.00  0.00           C  
ATOM   1890  OH  TYR B  19      13.411  -8.979  -7.120  1.00  0.00           O  
ATOM   1891  N   LEU B  20       6.516  -8.850  -6.745  1.00  0.00           N  
ATOM   1892  CA  LEU B  20       6.366  -7.458  -6.313  1.00  0.00           C  
ATOM   1893  C   LEU B  20       5.621  -7.332  -4.976  1.00  0.00           C  
ATOM   1894  O   LEU B  20       5.982  -6.507  -4.148  1.00  0.00           O  
ATOM   1895  CB  LEU B  20       5.621  -6.661  -7.398  1.00  0.00           C  
ATOM   1896  CG  LEU B  20       6.337  -6.557  -8.758  1.00  0.00           C  
ATOM   1897  CD1 LEU B  20       5.482  -5.727  -9.721  1.00  0.00           C  
ATOM   1898  CD2 LEU B  20       7.716  -5.913  -8.655  1.00  0.00           C  
ATOM   1899  N   GLU B  21       4.620  -8.165  -4.743  1.00  0.00           N  
ATOM   1900  CA  GLU B  21       3.882  -8.201  -3.476  1.00  0.00           C  
ATOM   1901  C   GLU B  21       4.731  -8.729  -2.316  1.00  0.00           C  
ATOM   1902  O   GLU B  21       4.534  -8.342  -1.165  1.00  0.00           O  
ATOM   1903  CB  GLU B  21       2.666  -9.106  -3.624  1.00  0.00           C  
ATOM   1904  CG  GLU B  21       1.551  -8.460  -4.434  1.00  0.00           C  
ATOM   1905  CD  GLU B  21       0.388  -9.435  -4.689  1.00  0.00           C  
ATOM   1906  OE1 GLU B  21      -0.595  -8.976  -5.317  1.00  0.00           O  
ATOM   1907  OE2 GLU B  21       0.485 -10.600  -4.261  1.00  0.00           O  
ATOM   1908  N   ASN B  22       5.652  -9.644  -2.624  1.00  0.00           N  
ATOM   1909  CA  ASN B  22       6.556 -10.254  -1.663  1.00  0.00           C  
ATOM   1910  C   ASN B  22       7.951  -9.623  -1.655  1.00  0.00           C  
ATOM   1911  O   ASN B  22       8.795 -10.084  -0.887  1.00  0.00           O  
ATOM   1912  CB  ASN B  22       6.658 -11.757  -1.928  1.00  0.00           C  
ATOM   1913  CG  ASN B  22       5.362 -12.492  -1.647  1.00  0.00           C  
ATOM   1914  OD1 ASN B  22       4.967 -12.696  -0.518  1.00  0.00           O  
ATOM   1915  ND2 ASN B  22       4.708 -12.989  -2.664  1.00  0.00           N  
ATOM   1916  N   LEU B  23       8.200  -8.651  -2.527  1.00  0.00           N  
ATOM   1917  CA  LEU B  23       9.377  -7.803  -2.384  1.00  0.00           C  
ATOM   1918  C   LEU B  23       9.320  -7.293  -0.954  1.00  0.00           C  
ATOM   1919  O   LEU B  23       8.364  -6.635  -0.550  1.00  0.00           O  
ATOM   1920  CB  LEU B  23       9.364  -6.640  -3.394  1.00  0.00           C  
ATOM   1921  CG  LEU B  23      10.188  -6.927  -4.668  1.00  0.00           C  
ATOM   1922  CD1 LEU B  23       9.825  -5.949  -5.775  1.00  0.00           C  
ATOM   1923  CD2 LEU B  23      11.689  -6.799  -4.414  1.00  0.00           C  
ATOM   1924  N   HIS B  24      10.330  -7.659  -0.186  1.00  0.00           N  
ATOM   1925  CA  HIS B  24      10.537  -7.026   1.083  1.00  0.00           C  
ATOM   1926  C   HIS B  24      10.577  -5.535   0.804  1.00  0.00           C  
ATOM   1927  O   HIS B  24      11.532  -5.035   0.220  1.00  0.00           O  
ATOM   1928  CB  HIS B  24      11.835  -7.517   1.734  1.00  0.00           C  
ATOM   1929  CG  HIS B  24      11.690  -8.886   2.333  1.00  0.00           C  
ATOM   1930  ND1 HIS B  24      10.950  -9.197   3.445  1.00  0.00           N  
ATOM   1931  CD2 HIS B  24      12.260 -10.056   1.889  1.00  0.00           C  
ATOM   1932  CE1 HIS B  24      11.076 -10.516   3.674  1.00  0.00           C  
ATOM   1933  NE2 HIS B  24      11.870 -11.070   2.742  1.00  0.00           N  
ATOM   1934  N   SER B  25       9.532  -4.855   1.233  1.00  0.00           N  
ATOM   1935  CA  SER B  25       9.656  -3.466   1.568  1.00  0.00           C  
ATOM   1936  C   SER B  25      10.650  -3.448   2.728  1.00  0.00           C  
ATOM   1937  O   SER B  25      10.271  -3.458   3.887  1.00  0.00           O  
ATOM   1938  CB  SER B  25       8.287  -2.864   1.911  1.00  0.00           C  
ATOM   1939  OG  SER B  25       7.556  -3.685   2.779  1.00  0.00           O  
ATOM   1940  N   LYS B  26      11.961  -3.527   2.386  1.00  0.00           N  
ATOM   1941  CA  LYS B  26      12.992  -2.909   3.190  1.00  0.00           C  
ATOM   1942  C   LYS B  26      12.446  -1.541   3.538  1.00  0.00           C  
ATOM   1943  O   LYS B  26      11.531  -1.091   2.832  1.00  0.00           O  
ATOM   1944  CB  LYS B  26      14.298  -2.799   2.392  1.00  0.00           C  
ATOM   1945  CG  LYS B  26      14.967  -4.162   2.184  1.00  0.00           C  
ATOM   1946  CD  LYS B  26      16.355  -4.000   1.554  1.00  0.00           C  
ATOM   1947  CE  LYS B  26      17.035  -5.356   1.479  1.00  0.00           C  
ATOM   1948  NZ  LYS B  26      18.454  -5.254   1.040  1.00  0.00           N  
ATOM   1949  N   THR B  27      12.928  -0.931   4.577  1.00  0.00           N  
ATOM   1950  CA  THR B  27      12.462   0.402   4.969  1.00  0.00           C  
ATOM   1951  C   THR B  27      12.227   1.222   3.735  1.00  0.00           C  
ATOM   1952  O   THR B  27      13.151   1.566   3.012  1.00  0.00           O  
ATOM   1953  CB  THR B  27      13.481   1.190   5.793  1.00  0.00           C  
ATOM   1954  OG1 THR B  27      14.744   0.596   5.666  1.00  0.00           O  
ATOM   1955  CG2 THR B  27      13.003   1.267   7.229  1.00  0.00           C  
ATOM   1956  N   ILE B  28      10.958   1.430   3.469  1.00  0.00           N  
ATOM   1957  CA  ILE B  28      10.553   2.264   2.368  1.00  0.00           C  
ATOM   1958  C   ILE B  28      11.027   3.629   2.812  1.00  0.00           C  
ATOM   1959  O   ILE B  28      10.452   4.217   3.728  1.00  0.00           O  
ATOM   1960  CB  ILE B  28       9.036   2.189   2.150  1.00  0.00           C  
ATOM   1961  CG1 ILE B  28       8.642   0.762   1.711  1.00  0.00           C  
ATOM   1962  CG2 ILE B  28       8.627   3.229   1.101  1.00  0.00           C  
ATOM   1963  CD1 ILE B  28       7.137   0.508   1.782  1.00  0.00           C  
ATOM   1964  N   ASP B  29      12.126   4.029   2.211  1.00  0.00           N  
ATOM   1965  CA  ASP B  29      12.631   5.353   2.438  1.00  0.00           C  
ATOM   1966  C   ASP B  29      11.527   6.280   1.948  1.00  0.00           C  
ATOM   1967  O   ASP B  29      11.209   6.285   0.758  1.00  0.00           O  
ATOM   1968  CB  ASP B  29      13.976   5.480   1.732  1.00  0.00           C  
ATOM   1969  CG  ASP B  29      14.900   6.461   2.413  1.00  0.00           C  
ATOM   1970  OD1 ASP B  29      14.542   6.926   3.508  1.00  0.00           O  
ATOM   1971  OD2 ASP B  29      15.929   6.781   1.790  1.00  0.00           O  
ATOM   1972  N   LEU B  30      10.828   6.938   2.873  1.00  0.00           N  
ATOM   1973  CA  LEU B  30       9.613   7.701   2.602  1.00  0.00           C  
ATOM   1974  C   LEU B  30       9.962   8.950   1.812  1.00  0.00           C  
ATOM   1975  O   LEU B  30      10.151  10.029   2.354  1.00  0.00           O  
ATOM   1976  CB  LEU B  30       8.951   8.108   3.910  1.00  0.00           C  
ATOM   1977  CG  LEU B  30       7.883   7.179   4.442  1.00  0.00           C  
ATOM   1978  CD1 LEU B  30       7.546   7.696   5.835  1.00  0.00           C  
ATOM   1979  CD2 LEU B  30       6.624   7.227   3.573  1.00  0.00           C  
ATOM   1980  N   GLY B  31      10.036   8.800   0.535  1.00  0.00           N  
ATOM   1981  CA  GLY B  31      10.430   9.887  -0.331  1.00  0.00           C  
ATOM   1982  C   GLY B  31      10.486   9.420  -1.762  1.00  0.00           C  
ATOM   1983  O   GLY B  31      10.347   8.234  -2.061  1.00  0.00           O  
ATOM   1984  N   LEU B  32      10.698  10.371  -2.645  1.00  0.00           N  
ATOM   1985  CA  LEU B  32      10.749  10.112  -4.067  1.00  0.00           C  
ATOM   1986  C   LEU B  32      12.174   9.869  -4.567  1.00  0.00           C  
ATOM   1987  O   LEU B  32      12.373   9.600  -5.739  1.00  0.00           O  
ATOM   1988  CB  LEU B  32      10.059  11.271  -4.799  1.00  0.00           C  
ATOM   1989  CG  LEU B  32       8.590  11.476  -4.395  1.00  0.00           C  
ATOM   1990  CD1 LEU B  32       7.993  12.627  -5.211  1.00  0.00           C  
ATOM   1991  CD2 LEU B  32       7.731  10.221  -4.621  1.00  0.00           C  
ATOM   1992  N   GLU B  33      13.167   9.938  -3.686  1.00  0.00           N  
ATOM   1993  CA  GLU B  33      14.575   9.912  -4.072  1.00  0.00           C  
ATOM   1994  C   GLU B  33      14.955   8.588  -4.745  1.00  0.00           C  
ATOM   1995  O   GLU B  33      15.464   8.589  -5.864  1.00  0.00           O  
ATOM   1996  CB  GLU B  33      15.432  10.190  -2.826  1.00  0.00           C  
ATOM   1997  CG  GLU B  33      16.510  11.229  -3.107  1.00  0.00           C  
ATOM   1998  CD  GLU B  33      17.224  11.682  -1.830  1.00  0.00           C  
ATOM   1999  OE1 GLU B  33      18.053  12.612  -1.968  1.00  0.00           O  
ATOM   2000  OE2 GLU B  33      16.903  11.152  -0.740  1.00  0.00           O  
ATOM   2001  N   ARG B  34      14.597   7.455  -4.131  1.00  0.00           N  
ATOM   2002  CA  ARG B  34      14.867   6.119  -4.675  1.00  0.00           C  
ATOM   2003  C   ARG B  34      14.219   5.917  -6.042  1.00  0.00           C  
ATOM   2004  O   ARG B  34      14.896   5.570  -7.011  1.00  0.00           O  
ATOM   2005  CB  ARG B  34      14.371   5.028  -3.720  1.00  0.00           C  
ATOM   2006  CG  ARG B  34      15.145   4.955  -2.394  1.00  0.00           C  
ATOM   2007  CD  ARG B  34      14.654   3.828  -1.490  1.00  0.00           C  
ATOM   2008  NE  ARG B  34      13.244   4.023  -1.072  1.00  0.00           N  
ATOM   2009  CZ  ARG B  34      12.153   3.497  -1.619  1.00  0.00           C  
ATOM   2010  NH1 ARG B  34      12.193   2.554  -2.504  1.00  0.00           N  
ATOM   2011  NH2 ARG B  34      10.979   3.934  -1.300  1.00  0.00           N  
ATOM   2012  N   VAL B  35      12.905   6.142  -6.112  1.00  0.00           N  
ATOM   2013  CA  VAL B  35      12.139   5.946  -7.345  1.00  0.00           C  
ATOM   2014  C   VAL B  35      12.568   6.931  -8.443  1.00  0.00           C  
ATOM   2015  O   VAL B  35      12.679   6.535  -9.591  1.00  0.00           O  
ATOM   2016  CB  VAL B  35      10.624   5.958  -7.058  1.00  0.00           C  
ATOM   2017  CG1 VAL B  35      10.102   7.276  -6.494  1.00  0.00           C  
ATOM   2018  CG2 VAL B  35       9.823   5.588  -8.297  1.00  0.00           C  
ATOM   2019  N   SER B  36      12.919   8.169  -8.082  1.00  0.00           N  
ATOM   2020  CA  SER B  36      13.453   9.160  -9.017  1.00  0.00           C  
ATOM   2021  C   SER B  36      14.794   8.732  -9.597  1.00  0.00           C  
ATOM   2022  O   SER B  36      15.037   8.892 -10.789  1.00  0.00           O  
ATOM   2023  CB  SER B  36      13.645  10.530  -8.351  1.00  0.00           C  
ATOM   2024  OG  SER B  36      12.416  11.016  -7.870  1.00  0.00           O  
ATOM   2025  N   LEU B  37      15.659   8.140  -8.771  1.00  0.00           N  
ATOM   2026  CA  LEU B  37      16.963   7.658  -9.215  1.00  0.00           C  
ATOM   2027  C   LEU B  37      16.825   6.528 -10.238  1.00  0.00           C  
ATOM   2028  O   LEU B  37      17.505   6.530 -11.269  1.00  0.00           O  
ATOM   2029  CB  LEU B  37      17.784   7.219  -7.986  1.00  0.00           C  
ATOM   2030  CG  LEU B  37      19.269   7.615  -8.103  1.00  0.00           C  
ATOM   2031  CD1 LEU B  37      19.646   8.583  -6.977  1.00  0.00           C  
ATOM   2032  CD2 LEU B  37      20.189   6.403  -7.997  1.00  0.00           C  
ATOM   2033  N   VAL B  38      15.910   5.594 -10.001  1.00  0.00           N  
ATOM   2034  CA  VAL B  38      15.624   4.511 -10.953  1.00  0.00           C  
ATOM   2035  C   VAL B  38      14.960   5.054 -12.220  1.00  0.00           C  
ATOM   2036  O   VAL B  38      15.350   4.681 -13.321  1.00  0.00           O  
ATOM   2037  CB  VAL B  38      14.781   3.386 -10.313  1.00  0.00           C  
ATOM   2038  CG1 VAL B  38      14.573   2.231 -11.294  1.00  0.00           C  
ATOM   2039  CG2 VAL B  38      15.476   2.811  -9.077  1.00  0.00           C  
ATOM   2040  N   ALA B  39      14.019   5.993 -12.089  1.00  0.00           N  
ATOM   2041  CA  ALA B  39      13.385   6.644 -13.236  1.00  0.00           C  
ATOM   2042  C   ALA B  39      14.393   7.394 -14.118  1.00  0.00           C  
ATOM   2043  O   ALA B  39      14.312   7.332 -15.344  1.00  0.00           O  
ATOM   2044  CB  ALA B  39      12.306   7.592 -12.726  1.00  0.00           C  
ATOM   2045  N   ALA B  40      15.378   8.054 -13.501  1.00  0.00           N  
ATOM   2046  CA  ALA B  40      16.459   8.726 -14.214  1.00  0.00           C  
ATOM   2047  C   ALA B  40      17.340   7.727 -14.982  1.00  0.00           C  
ATOM   2048  O   ALA B  40      17.635   7.956 -16.157  1.00  0.00           O  
ATOM   2049  CB  ALA B  40      17.269   9.559 -13.219  1.00  0.00           C  
ATOM   2050  N   ARG B  41      17.681   6.589 -14.374  1.00  0.00           N  
ATOM   2051  CA  ARG B  41      18.432   5.507 -15.049  1.00  0.00           C  
ATOM   2052  C   ARG B  41      17.680   4.949 -16.259  1.00  0.00           C  
ATOM   2053  O   ARG B  41      18.297   4.669 -17.276  1.00  0.00           O  
ATOM   2054  CB  ARG B  41      18.729   4.365 -14.064  1.00  0.00           C  
ATOM   2055  CG  ARG B  41      19.785   4.722 -13.011  1.00  0.00           C  
ATOM   2056  CD  ARG B  41      19.913   3.564 -12.016  1.00  0.00           C  
ATOM   2057  NE  ARG B  41      20.866   3.856 -10.930  1.00  0.00           N  
ATOM   2058  CZ  ARG B  41      21.189   3.020  -9.954  1.00  0.00           C  
ATOM   2059  NH1 ARG B  41      20.684   1.827  -9.871  1.00  0.00           N  
ATOM   2060  NH2 ARG B  41      22.031   3.391  -9.040  1.00  0.00           N  
ATOM   2061  N   LEU B  42      16.370   4.822 -16.140  1.00  0.00           N  
ATOM   2062  CA  LEU B  42      15.499   4.349 -17.226  1.00  0.00           C  
ATOM   2063  C   LEU B  42      15.221   5.418 -18.291  1.00  0.00           C  
ATOM   2064  O   LEU B  42      14.715   5.090 -19.368  1.00  0.00           O  
ATOM   2065  CB  LEU B  42      14.182   3.859 -16.603  1.00  0.00           C  
ATOM   2066  CG  LEU B  42      14.307   2.561 -15.788  1.00  0.00           C  
ATOM   2067  CD1 LEU B  42      13.045   2.372 -14.945  1.00  0.00           C  
ATOM   2068  CD2 LEU B  42      14.455   1.349 -16.711  1.00  0.00           C  
ATOM   2069  N   GLY B  43      15.482   6.683 -18.006  1.00  0.00           N  
ATOM   2070  CA  GLY B  43      15.162   7.798 -18.909  1.00  0.00           C  
ATOM   2071  C   GLY B  43      13.657   8.038 -19.073  1.00  0.00           C  
ATOM   2072  O   GLY B  43      13.216   8.452 -20.153  1.00  0.00           O  
ATOM   2073  N   VAL B  44      12.866   7.788 -18.026  1.00  0.00           N  
ATOM   2074  CA  VAL B  44      11.386   7.818 -18.076  1.00  0.00           C  
ATOM   2075  C   VAL B  44      10.742   8.950 -17.269  1.00  0.00           C  
ATOM   2076  O   VAL B  44       9.518   9.019 -17.201  1.00  0.00           O  
ATOM   2077  CB  VAL B  44      10.773   6.459 -17.696  1.00  0.00           C  
ATOM   2078  CG1 VAL B  44      11.260   5.350 -18.641  1.00  0.00           C  
ATOM   2079  CG2 VAL B  44      11.074   6.067 -16.248  1.00  0.00           C  
ATOM   2080  N   LEU B  45      11.529   9.876 -16.710  1.00  0.00           N  
ATOM   2081  CA  LEU B  45      11.016  11.034 -15.958  1.00  0.00           C  
ATOM   2082  C   LEU B  45      10.114  11.959 -16.789  1.00  0.00           C  
ATOM   2083  O   LEU B  45       9.264  12.649 -16.229  1.00  0.00           O  
ATOM   2084  CB  LEU B  45      12.193  11.841 -15.398  1.00  0.00           C  
ATOM   2085  CG  LEU B  45      12.880  11.209 -14.181  1.00  0.00           C  
ATOM   2086  CD1 LEU B  45      14.169  11.972 -13.859  1.00  0.00           C  
ATOM   2087  CD2 LEU B  45      11.988  11.251 -12.936  1.00  0.00           C  
ATOM   2088  N   LYS B  46      10.274  11.962 -18.114  1.00  0.00           N  
ATOM   2089  CA  LYS B  46       9.361  12.636 -19.034  1.00  0.00           C  
ATOM   2090  C   LYS B  46       8.765  11.577 -19.979  1.00  0.00           C  
ATOM   2091  O   LYS B  46       9.321  11.344 -21.055  1.00  0.00           O  
ATOM   2092  CB  LYS B  46      10.073  13.811 -19.723  1.00  0.00           C  
ATOM   2093  CG  LYS B  46       9.078  14.712 -20.482  1.00  0.00           C  
ATOM   2094  CD  LYS B  46       9.153  16.199 -20.122  1.00  0.00           C  
ATOM   2095  CE  LYS B  46       7.988  16.933 -20.799  1.00  0.00           C  
ATOM   2096  NZ  LYS B  46       7.669  18.276 -20.234  1.00  0.00           N  
ATOM   2097  N   PRO B  47       7.673  10.906 -19.579  1.00  0.00           N  
ATOM   2098  CA  PRO B  47       7.105   9.789 -20.336  1.00  0.00           C  
ATOM   2099  C   PRO B  47       6.466  10.218 -21.661  1.00  0.00           C  
ATOM   2100  O   PRO B  47       6.380   9.412 -22.580  1.00  0.00           O  
ATOM   2101  CB  PRO B  47       6.075   9.159 -19.386  1.00  0.00           C  
ATOM   2102  CG  PRO B  47       5.627  10.329 -18.506  1.00  0.00           C  
ATOM   2103  CD  PRO B  47       6.914  11.130 -18.356  1.00  0.00           C  
ATOM   2104  N   ALA B  48       6.050  11.476 -21.771  1.00  0.00           N  
ATOM   2105  CA  ALA B  48       5.559  12.105 -22.997  1.00  0.00           C  
ATOM   2106  C   ALA B  48       5.932  13.596 -23.020  1.00  0.00           C  
ATOM   2107  O   ALA B  48       6.295  14.157 -21.981  1.00  0.00           O  
ATOM   2108  CB  ALA B  48       4.046  11.907 -23.075  1.00  0.00           C  
ATOM   2109  N   PRO B  49       5.833  14.271 -24.168  1.00  0.00           N  
ATOM   2110  CA  PRO B  49       6.039  15.720 -24.264  1.00  0.00           C  
ATOM   2111  C   PRO B  49       5.110  16.534 -23.355  1.00  0.00           C  
ATOM   2112  O   PRO B  49       5.538  17.558 -22.829  1.00  0.00           O  
ATOM   2113  CB  PRO B  49       5.808  16.071 -25.734  1.00  0.00           C  
ATOM   2114  CG  PRO B  49       6.150  14.781 -26.455  1.00  0.00           C  
ATOM   2115  CD  PRO B  49       5.658  13.710 -25.487  1.00  0.00           C  
ATOM   2116  N   PHE B  50       3.880  16.055 -23.131  1.00  0.00           N  
ATOM   2117  CA  PHE B  50       2.894  16.681 -22.256  1.00  0.00           C  
ATOM   2118  C   PHE B  50       2.370  15.691 -21.214  1.00  0.00           C  
ATOM   2119  O   PHE B  50       2.030  14.549 -21.530  1.00  0.00           O  
ATOM   2120  CB  PHE B  50       1.763  17.267 -23.102  1.00  0.00           C  
ATOM   2121  CG  PHE B  50       1.039  18.379 -22.381  1.00  0.00           C  
ATOM   2122  CD1 PHE B  50       0.059  18.088 -21.411  1.00  0.00           C  
ATOM   2123  CD2 PHE B  50       1.394  19.723 -22.622  1.00  0.00           C  
ATOM   2124  CE1 PHE B  50      -0.540  19.133 -20.686  1.00  0.00           C  
ATOM   2125  CE2 PHE B  50       0.793  20.762 -21.908  1.00  0.00           C  
ATOM   2126  CZ  PHE B  50      -0.171  20.468 -20.936  1.00  0.00           C  
ATOM   2127  N   VAL B  51       2.292  16.120 -19.947  1.00  0.00           N  
ATOM   2128  CA  VAL B  51       1.862  15.278 -18.824  1.00  0.00           C  
ATOM   2129  C   VAL B  51       0.804  15.981 -17.981  1.00  0.00           C  
ATOM   2130  O   VAL B  51       1.034  17.066 -17.447  1.00  0.00           O  
ATOM   2131  CB  VAL B  51       3.046  14.833 -17.950  1.00  0.00           C  
ATOM   2132  CG1 VAL B  51       2.584  13.919 -16.804  1.00  0.00           C  
ATOM   2133  CG2 VAL B  51       4.089  14.057 -18.761  1.00  0.00           C  
ATOM   2134  N   PHE B  52      -0.331  15.316 -17.800  1.00  0.00           N  
ATOM   2135  CA  PHE B  52      -1.304  15.648 -16.770  1.00  0.00           C  
ATOM   2136  C   PHE B  52      -1.093  14.747 -15.556  1.00  0.00           C  
ATOM   2137  O   PHE B  52      -1.004  13.532 -15.702  1.00  0.00           O  
ATOM   2138  CB  PHE B  52      -2.738  15.483 -17.292  1.00  0.00           C  
ATOM   2139  CG  PHE B  52      -3.112  16.424 -18.412  1.00  0.00           C  
ATOM   2140  CD1 PHE B  52      -3.801  17.622 -18.125  1.00  0.00           C  
ATOM   2141  CD2 PHE B  52      -2.816  16.098 -19.742  1.00  0.00           C  
ATOM   2142  CE1 PHE B  52      -4.178  18.481 -19.161  1.00  0.00           C  
ATOM   2143  CE2 PHE B  52      -3.185  16.961 -20.783  1.00  0.00           C  
ATOM   2144  CZ  PHE B  52      -3.875  18.151 -20.497  1.00  0.00           C  
ATOM   2145  N   THR B  53      -1.065  15.321 -14.352  1.00  0.00           N  
ATOM   2146  CA  THR B  53      -1.097  14.540 -13.103  1.00  0.00           C  
ATOM   2147  C   THR B  53      -2.362  14.874 -12.327  1.00  0.00           C  
ATOM   2148  O   THR B  53      -2.639  16.045 -12.059  1.00  0.00           O  
ATOM   2149  CB  THR B  53       0.164  14.751 -12.262  1.00  0.00           C  
ATOM   2150  OG1 THR B  53       1.291  14.344 -13.003  1.00  0.00           O  
ATOM   2151  CG2 THR B  53       0.164  13.897 -10.994  1.00  0.00           C  
ATOM   2152  N   VAL B  54      -3.140  13.851 -11.953  1.00  0.00           N  
ATOM   2153  CA  VAL B  54      -4.471  14.018 -11.378  1.00  0.00           C  
ATOM   2154  C   VAL B  54      -4.532  13.425  -9.968  1.00  0.00           C  
ATOM   2155  O   VAL B  54      -4.565  12.207  -9.784  1.00  0.00           O  
ATOM   2156  CB  VAL B  54      -5.561  13.439 -12.296  1.00  0.00           C  
ATOM   2157  CG1 VAL B  54      -6.954  13.750 -11.750  1.00  0.00           C  
ATOM   2158  CG2 VAL B  54      -5.479  14.036 -13.715  1.00  0.00           C  
ATOM   2159  N   ALA B  55      -4.599  14.297  -8.970  1.00  0.00           N  
ATOM   2160  CA  ALA B  55      -4.863  13.977  -7.574  1.00  0.00           C  
ATOM   2161  C   ALA B  55      -6.332  14.252  -7.207  1.00  0.00           C  
ATOM   2162  O   ALA B  55      -7.099  14.844  -7.963  1.00  0.00           O  
ATOM   2163  CB  ALA B  55      -3.896  14.775  -6.693  1.00  0.00           C  
ATOM   2164  N   GLY B  56      -6.727  13.834  -5.999  1.00  0.00           N  
ATOM   2165  CA  GLY B  56      -8.070  14.041  -5.479  1.00  0.00           C  
ATOM   2166  C   GLY B  56      -8.522  12.877  -4.604  1.00  0.00           C  
ATOM   2167  O   GLY B  56      -7.998  11.768  -4.730  1.00  0.00           O  
ATOM   2168  N   THR B  57      -9.490  13.107  -3.722  1.00  0.00           N  
ATOM   2169  CA  THR B  57     -10.065  12.026  -2.908  1.00  0.00           C  
ATOM   2170  C   THR B  57     -10.916  11.108  -3.777  1.00  0.00           C  
ATOM   2171  O   THR B  57     -10.601   9.931  -3.925  1.00  0.00           O  
ATOM   2172  CB  THR B  57     -10.864  12.581  -1.718  1.00  0.00           C  
ATOM   2173  OG1 THR B  57     -10.044  13.447  -0.981  1.00  0.00           O  
ATOM   2174  CG2 THR B  57     -11.315  11.466  -0.784  1.00  0.00           C  
ATOM   2175  N   ASN B  58     -11.905  11.680  -4.450  1.00  0.00           N  
ATOM   2176  CA  ASN B  58     -12.742  11.003  -5.426  1.00  0.00           C  
ATOM   2177  C   ASN B  58     -12.647  11.677  -6.799  1.00  0.00           C  
ATOM   2178  O   ASN B  58     -12.225  12.828  -6.920  1.00  0.00           O  
ATOM   2179  CB  ASN B  58     -14.190  10.969  -4.897  1.00  0.00           C  
ATOM   2180  CG  ASN B  58     -14.295  10.120  -3.644  1.00  0.00           C  
ATOM   2181  OD1 ASN B  58     -13.840   8.988  -3.599  1.00  0.00           O  
ATOM   2182  ND2 ASN B  58     -14.894  10.644  -2.594  1.00  0.00           N  
ATOM   2183  N   GLY B  59     -13.013  10.970  -7.846  1.00  0.00           N  
ATOM   2184  CA  GLY B  59     -13.115  11.518  -9.197  1.00  0.00           C  
ATOM   2185  C   GLY B  59     -11.851  11.462 -10.053  1.00  0.00           C  
ATOM   2186  O   GLY B  59     -11.940  11.736 -11.244  1.00  0.00           O  
ATOM   2187  N   LYS B  60     -10.687  11.051  -9.510  1.00  0.00           N  
ATOM   2188  CA  LYS B  60      -9.426  10.955 -10.267  1.00  0.00           C  
ATOM   2189  C   LYS B  60      -9.574  10.163 -11.563  1.00  0.00           C  
ATOM   2190  O   LYS B  60      -9.401  10.720 -12.639  1.00  0.00           O  
ATOM   2191  CB  LYS B  60      -8.310  10.325  -9.420  1.00  0.00           C  
ATOM   2192  CG  LYS B  60      -7.978  11.101  -8.139  1.00  0.00           C  
ATOM   2193  CD  LYS B  60      -6.707  10.552  -7.469  1.00  0.00           C  
ATOM   2194  CE  LYS B  60      -6.841   9.101  -6.963  1.00  0.00           C  
ATOM   2195  NZ  LYS B  60      -7.642   9.008  -5.726  1.00  0.00           N  
ATOM   2196  N   GLY B  61      -9.984   8.890 -11.470  1.00  0.00           N  
ATOM   2197  CA  GLY B  61     -10.070   8.005 -12.633  1.00  0.00           C  
ATOM   2198  C   GLY B  61     -11.029   8.486 -13.719  1.00  0.00           C  
ATOM   2199  O   GLY B  61     -10.726   8.374 -14.906  1.00  0.00           O  
ATOM   2200  N   THR B  62     -12.179   9.062 -13.349  1.00  0.00           N  
ATOM   2201  CA  THR B  62     -13.135   9.598 -14.337  1.00  0.00           C  
ATOM   2202  C   THR B  62     -12.678  10.920 -14.955  1.00  0.00           C  
ATOM   2203  O   THR B  62     -12.922  11.132 -16.140  1.00  0.00           O  
ATOM   2204  CB  THR B  62     -14.551   9.748 -13.755  1.00  0.00           C  
ATOM   2205  OG1 THR B  62     -14.525  10.359 -12.489  1.00  0.00           O  
ATOM   2206  CG2 THR B  62     -15.193   8.373 -13.572  1.00  0.00           C  
ATOM   2207  N   THR B  63     -11.949  11.749 -14.215  1.00  0.00           N  
ATOM   2208  CA  THR B  63     -11.287  12.934 -14.778  1.00  0.00           C  
ATOM   2209  C   THR B  63     -10.213  12.524 -15.782  1.00  0.00           C  
ATOM   2210  O   THR B  63     -10.210  13.023 -16.901  1.00  0.00           O  
ATOM   2211  CB  THR B  63     -10.686  13.802 -13.663  1.00  0.00           C  
ATOM   2212  OG1 THR B  63     -11.688  14.174 -12.754  1.00  0.00           O  
ATOM   2213  CG2 THR B  63     -10.063  15.095 -14.185  1.00  0.00           C  
ATOM   2214  N   CYS B  64      -9.368  11.550 -15.432  1.00  0.00           N  
ATOM   2215  CA  CYS B  64      -8.373  10.995 -16.354  1.00  0.00           C  
ATOM   2216  C   CYS B  64      -9.031  10.411 -17.611  1.00  0.00           C  
ATOM   2217  O   CYS B  64      -8.570  10.664 -18.717  1.00  0.00           O  
ATOM   2218  CB  CYS B  64      -7.562   9.892 -15.655  1.00  0.00           C  
ATOM   2219  SG  CYS B  64      -6.605  10.557 -14.258  1.00  0.00           S  
ATOM   2220  N   ARG B  65     -10.131   9.677 -17.454  1.00  0.00           N  
ATOM   2221  CA  ARG B  65     -10.856   9.074 -18.579  1.00  0.00           C  
ATOM   2222  C   ARG B  65     -11.473  10.128 -19.502  1.00  0.00           C  
ATOM   2223  O   ARG B  65     -11.464   9.933 -20.709  1.00  0.00           O  
ATOM   2224  CB  ARG B  65     -11.902   8.094 -18.045  1.00  0.00           C  
ATOM   2225  CG  ARG B  65     -12.720   7.393 -19.145  1.00  0.00           C  
ATOM   2226  CD  ARG B  65     -11.834   6.608 -20.125  1.00  0.00           C  
ATOM   2227  NE  ARG B  65     -12.645   5.945 -21.144  1.00  0.00           N  
ATOM   2228  CZ  ARG B  65     -12.190   5.339 -22.229  1.00  0.00           C  
ATOM   2229  NH1 ARG B  65     -10.910   5.231 -22.476  1.00  0.00           N  
ATOM   2230  NH2 ARG B  65     -13.014   4.835 -23.090  1.00  0.00           N  
ATOM   2231  N   THR B  66     -11.989  11.220 -18.955  1.00  0.00           N  
ATOM   2232  CA  THR B  66     -12.517  12.326 -19.770  1.00  0.00           C  
ATOM   2233  C   THR B  66     -11.402  13.010 -20.559  1.00  0.00           C  
ATOM   2234  O   THR B  66     -11.553  13.204 -21.756  1.00  0.00           O  
ATOM   2235  CB  THR B  66     -13.271  13.348 -18.913  1.00  0.00           C  
ATOM   2236  OG1 THR B  66     -14.298  12.722 -18.190  1.00  0.00           O  
ATOM   2237  CG2 THR B  66     -13.933  14.434 -19.755  1.00  0.00           C  
ATOM   2238  N   LEU B  67     -10.267  13.293 -19.921  1.00  0.00           N  
ATOM   2239  CA  LEU B  67      -9.085  13.830 -20.613  1.00  0.00           C  
ATOM   2240  C   LEU B  67      -8.630  12.884 -21.734  1.00  0.00           C  
ATOM   2241  O   LEU B  67      -8.480  13.330 -22.868  1.00  0.00           O  
ATOM   2242  CB  LEU B  67      -7.934  14.030 -19.609  1.00  0.00           C  
ATOM   2243  CG  LEU B  67      -8.083  15.252 -18.691  1.00  0.00           C  
ATOM   2244  CD1 LEU B  67      -7.053  15.190 -17.573  1.00  0.00           C  
ATOM   2245  CD2 LEU B  67      -7.870  16.552 -19.463  1.00  0.00           C  
ATOM   2246  N   GLU B  68      -8.483  11.600 -21.450  1.00  0.00           N  
ATOM   2247  CA  GLU B  68      -8.123  10.564 -22.418  1.00  0.00           C  
ATOM   2248  C   GLU B  68      -9.087  10.537 -23.601  1.00  0.00           C  
ATOM   2249  O   GLU B  68      -8.652  10.572 -24.745  1.00  0.00           O  
ATOM   2250  CB  GLU B  68      -8.106   9.209 -21.688  1.00  0.00           C  
ATOM   2251  CG  GLU B  68      -7.819   7.990 -22.572  1.00  0.00           C  
ATOM   2252  CD  GLU B  68      -7.939   6.682 -21.763  1.00  0.00           C  
ATOM   2253  OE1 GLU B  68      -7.155   5.741 -21.964  1.00  0.00           O  
ATOM   2254  OE2 GLU B  68      -8.816   6.581 -20.883  1.00  0.00           O  
ATOM   2255  N   SER B  69     -10.394  10.533 -23.330  1.00  0.00           N  
ATOM   2256  CA  SER B  69     -11.420  10.445 -24.363  1.00  0.00           C  
ATOM   2257  C   SER B  69     -11.403  11.650 -25.302  1.00  0.00           C  
ATOM   2258  O   SER B  69     -11.448  11.478 -26.519  1.00  0.00           O  
ATOM   2259  CB  SER B  69     -12.791  10.294 -23.694  1.00  0.00           C  
ATOM   2260  OG  SER B  69     -13.752   9.882 -24.642  1.00  0.00           O  
ATOM   2261  N   ILE B  70     -11.282  12.855 -24.763  1.00  0.00           N  
ATOM   2262  CA  ILE B  70     -11.220  14.083 -25.566  1.00  0.00           C  
ATOM   2263  C   ILE B  70      -9.925  14.140 -26.385  1.00  0.00           C  
ATOM   2264  O   ILE B  70      -9.967  14.404 -27.584  1.00  0.00           O  
ATOM   2265  CB  ILE B  70     -11.370  15.336 -24.673  1.00  0.00           C  
ATOM   2266  CG1 ILE B  70     -12.757  15.391 -23.998  1.00  0.00           C  
ATOM   2267  CG2 ILE B  70     -11.163  16.605 -25.527  1.00  0.00           C  
ATOM   2268  CD1 ILE B  70     -12.856  16.431 -22.869  1.00  0.00           C  
ATOM   2269  N   LEU B  71      -8.781  13.861 -25.755  1.00  0.00           N  
ATOM   2270  CA  LEU B  71      -7.483  13.913 -26.433  1.00  0.00           C  
ATOM   2271  C   LEU B  71      -7.368  12.858 -27.534  1.00  0.00           C  
ATOM   2272  O   LEU B  71      -6.848  13.154 -28.611  1.00  0.00           O  
ATOM   2273  CB  LEU B  71      -6.363  13.757 -25.393  1.00  0.00           C  
ATOM   2274  CG  LEU B  71      -6.191  14.968 -24.470  1.00  0.00           C  
ATOM   2275  CD1 LEU B  71      -5.315  14.594 -23.278  1.00  0.00           C  
ATOM   2276  CD2 LEU B  71      -5.524  16.138 -25.201  1.00  0.00           C  
ATOM   2277  N   MET B  72      -7.906  11.662 -27.332  1.00  0.00           N  
ATOM   2278  CA  MET B  72      -7.993  10.643 -28.378  1.00  0.00           C  
ATOM   2279  C   MET B  72      -8.915  11.065 -29.525  1.00  0.00           C  
ATOM   2280  O   MET B  72      -8.570  10.870 -30.682  1.00  0.00           O  
ATOM   2281  CB  MET B  72      -8.472   9.311 -27.786  1.00  0.00           C  
ATOM   2282  CG  MET B  72      -7.381   8.585 -26.993  1.00  0.00           C  
ATOM   2283  SD  MET B  72      -7.928   7.014 -26.241  1.00  0.00           S  
ATOM   2284  CE  MET B  72      -8.611   6.163 -27.685  1.00  0.00           C  
ATOM   2285  N   ALA B  73     -10.066  11.672 -29.221  1.00  0.00           N  
ATOM   2286  CA  ALA B  73     -10.965  12.206 -30.252  1.00  0.00           C  
ATOM   2287  C   ALA B  73     -10.308  13.337 -31.064  1.00  0.00           C  
ATOM   2288  O   ALA B  73     -10.578  13.479 -32.255  1.00  0.00           O  
ATOM   2289  CB  ALA B  73     -12.256  12.667 -29.574  1.00  0.00           C  
ATOM   2290  N   ALA B  74      -9.395  14.083 -30.448  1.00  0.00           N  
ATOM   2291  CA  ALA B  74      -8.586  15.094 -31.121  1.00  0.00           C  
ATOM   2292  C   ALA B  74      -7.397  14.522 -31.930  1.00  0.00           C  
ATOM   2293  O   ALA B  74      -6.703  15.265 -32.603  1.00  0.00           O  
ATOM   2294  CB  ALA B  74      -8.116  16.115 -30.078  1.00  0.00           C  
ATOM   2295  N   GLY B  75      -7.162  13.198 -31.875  1.00  0.00           N  
ATOM   2296  CA  GLY B  75      -6.119  12.511 -32.642  1.00  0.00           C  
ATOM   2297  C   GLY B  75      -4.774  12.349 -31.925  1.00  0.00           C  
ATOM   2298  O   GLY B  75      -3.835  11.833 -32.533  1.00  0.00           O  
ATOM   2299  N   TYR B  76      -4.668  12.730 -30.647  1.00  0.00           N  
ATOM   2300  CA  TYR B  76      -3.453  12.528 -29.861  1.00  0.00           C  
ATOM   2301  C   TYR B  76      -3.234  11.049 -29.513  1.00  0.00           C  
ATOM   2302  O   TYR B  76      -4.177  10.285 -29.291  1.00  0.00           O  
ATOM   2303  CB  TYR B  76      -3.477  13.375 -28.586  1.00  0.00           C  
ATOM   2304  CG  TYR B  76      -3.390  14.866 -28.831  1.00  0.00           C  
ATOM   2305  CD1 TYR B  76      -2.132  15.476 -29.011  1.00  0.00           C  
ATOM   2306  CD2 TYR B  76      -4.549  15.657 -28.888  1.00  0.00           C  
ATOM   2307  CE1 TYR B  76      -2.035  16.862 -29.237  1.00  0.00           C  
ATOM   2308  CE2 TYR B  76      -4.465  17.038 -29.119  1.00  0.00           C  
ATOM   2309  CZ  TYR B  76      -3.202  17.641 -29.299  1.00  0.00           C  
ATOM   2310  OH  TYR B  76      -3.118  18.987 -29.530  1.00  0.00           O  
ATOM   2311  N   LYS B  77      -1.976  10.658 -29.395  1.00  0.00           N  
ATOM   2312  CA  LYS B  77      -1.575   9.380 -28.788  1.00  0.00           C  
ATOM   2313  C   LYS B  77      -1.492   9.546 -27.277  1.00  0.00           C  
ATOM   2314  O   LYS B  77      -0.590  10.207 -26.758  1.00  0.00           O  
ATOM   2315  CB  LYS B  77      -0.249   8.903 -29.361  1.00  0.00           C  
ATOM   2316  CG  LYS B  77      -0.355   8.533 -30.844  1.00  0.00           C  
ATOM   2317  CD  LYS B  77       1.024   8.064 -31.309  1.00  0.00           C  
ATOM   2318  CE  LYS B  77       1.009   7.735 -32.787  1.00  0.00           C  
ATOM   2319  NZ  LYS B  77       2.379   7.403 -33.223  1.00  0.00           N  
ATOM   2320  N   VAL B  78      -2.414   8.908 -26.562  1.00  0.00           N  
ATOM   2321  CA  VAL B  78      -2.607   9.104 -25.119  1.00  0.00           C  
ATOM   2322  C   VAL B  78      -2.298   7.833 -24.341  1.00  0.00           C  
ATOM   2323  O   VAL B  78      -2.746   6.745 -24.694  1.00  0.00           O  
ATOM   2324  CB  VAL B  78      -4.020   9.609 -24.809  1.00  0.00           C  
ATOM   2325  CG1 VAL B  78      -4.146  10.029 -23.340  1.00  0.00           C  
ATOM   2326  CG2 VAL B  78      -4.389  10.830 -25.666  1.00  0.00           C  
ATOM   2327  N   GLY B  79      -1.569   7.983 -23.245  1.00  0.00           N  
ATOM   2328  CA  GLY B  79      -1.377   6.965 -22.223  1.00  0.00           C  
ATOM   2329  C   GLY B  79      -2.018   7.369 -20.903  1.00  0.00           C  
ATOM   2330  O   GLY B  79      -1.937   8.523 -20.503  1.00  0.00           O  
ATOM   2331  N   VAL B  80      -2.631   6.411 -20.219  1.00  0.00           N  
ATOM   2332  CA  VAL B  80      -3.213   6.637 -18.893  1.00  0.00           C  
ATOM   2333  C   VAL B  80      -2.709   5.587 -17.915  1.00  0.00           C  
ATOM   2334  O   VAL B  80      -2.855   4.391 -18.150  1.00  0.00           O  
ATOM   2335  CB  VAL B  80      -4.755   6.641 -18.903  1.00  0.00           C  
ATOM   2336  CG1 VAL B  80      -5.321   7.009 -17.526  1.00  0.00           C  
ATOM   2337  CG2 VAL B  80      -5.295   7.658 -19.912  1.00  0.00           C  
ATOM   2338  N   TYR B  81      -2.149   6.057 -16.810  1.00  0.00           N  
ATOM   2339  CA  TYR B  81      -1.843   5.227 -15.643  1.00  0.00           C  
ATOM   2340  C   TYR B  81      -2.911   5.444 -14.582  1.00  0.00           C  
ATOM   2341  O   TYR B  81      -3.183   6.586 -14.213  1.00  0.00           O  
ATOM   2342  CB  TYR B  81      -0.447   5.564 -15.117  1.00  0.00           C  
ATOM   2343  CG  TYR B  81      -0.025   4.756 -13.896  1.00  0.00           C  
ATOM   2344  CD1 TYR B  81       0.431   5.409 -12.723  1.00  0.00           C  
ATOM   2345  CD2 TYR B  81      -0.064   3.354 -13.924  1.00  0.00           C  
ATOM   2346  CE1 TYR B  81       0.861   4.675 -11.619  1.00  0.00           C  
ATOM   2347  CE2 TYR B  81       0.357   2.602 -12.816  1.00  0.00           C  
ATOM   2348  CZ  TYR B  81       0.834   3.264 -11.667  1.00  0.00           C  
ATOM   2349  OH  TYR B  81       1.274   2.530 -10.593  1.00  0.00           O  
ATOM   2350  N   SER B  82      -3.513   4.357 -14.101  1.00  0.00           N  
ATOM   2351  CA  SER B  82      -4.569   4.400 -13.091  1.00  0.00           C  
ATOM   2352  C   SER B  82      -4.396   3.330 -12.017  1.00  0.00           C  
ATOM   2353  O   SER B  82      -3.716   2.318 -12.224  1.00  0.00           O  
ATOM   2354  CB  SER B  82      -5.951   4.309 -13.748  1.00  0.00           C  
ATOM   2355  OG  SER B  82      -6.137   3.061 -14.399  1.00  0.00           O  
ATOM   2356  N   SER B  83      -5.011   3.553 -10.851  1.00  0.00           N  
ATOM   2357  CA  SER B  83      -5.022   2.576  -9.759  1.00  0.00           C  
ATOM   2358  C   SER B  83      -6.230   2.777  -8.837  1.00  0.00           C  
ATOM   2359  O   SER B  83      -6.705   3.908  -8.692  1.00  0.00           O  
ATOM   2360  CB  SER B  83      -3.718   2.665  -8.960  1.00  0.00           C  
ATOM   2361  OG  SER B  83      -3.582   3.922  -8.330  1.00  0.00           O  
ATOM   2362  N   PRO B  84      -6.740   1.725  -8.161  1.00  0.00           N  
ATOM   2363  CA  PRO B  84      -6.403   0.317  -8.364  1.00  0.00           C  
ATOM   2364  C   PRO B  84      -7.006  -0.237  -9.670  1.00  0.00           C  
ATOM   2365  O   PRO B  84      -7.596   0.514 -10.442  1.00  0.00           O  
ATOM   2366  CB  PRO B  84      -6.970  -0.386  -7.122  1.00  0.00           C  
ATOM   2367  CG  PRO B  84      -8.214   0.446  -6.809  1.00  0.00           C  
ATOM   2368  CD  PRO B  84      -7.792   1.867  -7.183  1.00  0.00           C  
ATOM   2369  N   HIS B  85      -6.821  -1.538  -9.924  1.00  0.00           N  
ATOM   2370  CA  HIS B  85      -7.556  -2.263 -10.957  1.00  0.00           C  
ATOM   2371  C   HIS B  85      -8.752  -3.004 -10.355  1.00  0.00           C  
ATOM   2372  O   HIS B  85      -8.768  -3.264  -9.149  1.00  0.00           O  
ATOM   2373  CB  HIS B  85      -6.611  -3.213 -11.707  1.00  0.00           C  
ATOM   2374  CG  HIS B  85      -5.977  -4.254 -10.831  1.00  0.00           C  
ATOM   2375  ND1 HIS B  85      -6.498  -5.475 -10.496  1.00  0.00           N  
ATOM   2376  CD2 HIS B  85      -4.748  -4.176 -10.213  1.00  0.00           C  
ATOM   2377  CE1 HIS B  85      -5.617  -6.116  -9.712  1.00  0.00           C  
ATOM   2378  NE2 HIS B  85      -4.535  -5.351  -9.509  1.00  0.00           N  
ATOM   2379  N   LEU B  86      -9.730  -3.356 -11.182  1.00  0.00           N  
ATOM   2380  CA  LEU B  86     -10.888  -4.167 -10.798  1.00  0.00           C  
ATOM   2381  C   LEU B  86     -10.541  -5.656 -10.858  1.00  0.00           C  
ATOM   2382  O   LEU B  86     -10.466  -6.311  -9.820  1.00  0.00           O  
ATOM   2383  CB  LEU B  86     -12.089  -3.794 -11.695  1.00  0.00           C  
ATOM   2384  CG  LEU B  86     -12.712  -2.431 -11.361  1.00  0.00           C  
ATOM   2385  CD1 LEU B  86     -13.599  -1.952 -12.504  1.00  0.00           C  
ATOM   2386  CD2 LEU B  86     -13.570  -2.496 -10.094  1.00  0.00           C  
ATOM   2387  N   VAL B  87     -10.273  -6.165 -12.054  1.00  0.00           N  
ATOM   2388  CA  VAL B  87     -10.068  -7.596 -12.316  1.00  0.00           C  
ATOM   2389  C   VAL B  87      -8.618  -7.893 -12.701  1.00  0.00           C  
ATOM   2390  O   VAL B  87      -7.983  -8.786 -12.142  1.00  0.00           O  
ATOM   2391  CB  VAL B  87     -11.049  -8.090 -13.395  1.00  0.00           C  
ATOM   2392  CG1 VAL B  87     -10.899  -9.588 -13.648  1.00  0.00           C  
ATOM   2393  CG2 VAL B  87     -12.502  -7.811 -13.005  1.00  0.00           C  
ATOM   2394  N   ARG B  88      -8.059  -7.137 -13.635  1.00  0.00           N  
ATOM   2395  CA  ARG B  88      -6.736  -7.395 -14.201  1.00  0.00           C  
ATOM   2396  C   ARG B  88      -5.748  -6.275 -13.888  1.00  0.00           C  
ATOM   2397  O   ARG B  88      -6.069  -5.097 -14.006  1.00  0.00           O  
ATOM   2398  CB  ARG B  88      -6.838  -7.592 -15.721  1.00  0.00           C  
ATOM   2399  CG  ARG B  88      -7.719  -8.776 -16.130  1.00  0.00           C  
ATOM   2400  CD  ARG B  88      -7.716  -8.933 -17.661  1.00  0.00           C  
ATOM   2401  NE  ARG B  88      -8.303  -7.751 -18.329  1.00  0.00           N  
ATOM   2402  CZ  ARG B  88      -9.577  -7.523 -18.588  1.00  0.00           C  
ATOM   2403  NH1 ARG B  88     -10.501  -8.415 -18.349  1.00  0.00           N  
ATOM   2404  NH2 ARG B  88      -9.929  -6.380 -19.090  1.00  0.00           N  
ATOM   2405  N   TYR B  89      -4.510  -6.643 -13.592  1.00  0.00           N  
ATOM   2406  CA  TYR B  89      -3.434  -5.663 -13.429  1.00  0.00           C  
ATOM   2407  C   TYR B  89      -3.230  -4.799 -14.689  1.00  0.00           C  
ATOM   2408  O   TYR B  89      -2.922  -3.612 -14.575  1.00  0.00           O  
ATOM   2409  CB  TYR B  89      -2.133  -6.387 -13.059  1.00  0.00           C  
ATOM   2410  CG  TYR B  89      -0.990  -5.414 -12.834  1.00  0.00           C  
ATOM   2411  CD1 TYR B  89      -0.182  -5.006 -13.909  1.00  0.00           C  
ATOM   2412  CD2 TYR B  89      -0.774  -4.856 -11.563  1.00  0.00           C  
ATOM   2413  CE1 TYR B  89       0.820  -4.037 -13.721  1.00  0.00           C  
ATOM   2414  CE2 TYR B  89       0.222  -3.893 -11.355  1.00  0.00           C  
ATOM   2415  CZ  TYR B  89       1.010  -3.474 -12.444  1.00  0.00           C  
ATOM   2416  OH  TYR B  89       1.972  -2.504 -12.253  1.00  0.00           O  
ATOM   2417  N   THR B  90      -3.444  -5.381 -15.861  1.00  0.00           N  
ATOM   2418  CA  THR B  90      -3.291  -4.709 -17.162  1.00  0.00           C  
ATOM   2419  C   THR B  90      -4.211  -3.499 -17.335  1.00  0.00           C  
ATOM   2420  O   THR B  90      -3.865  -2.586 -18.083  1.00  0.00           O  
ATOM   2421  CB  THR B  90      -3.529  -5.706 -18.304  1.00  0.00           C  
ATOM   2422  OG1 THR B  90      -4.743  -6.399 -18.106  1.00  0.00           O  
ATOM   2423  CG2 THR B  90      -2.426  -6.764 -18.358  1.00  0.00           C  
ATOM   2424  N   GLU B  91      -5.301  -3.402 -16.575  1.00  0.00           N  
ATOM   2425  CA  GLU B  91      -6.183  -2.226 -16.547  1.00  0.00           C  
ATOM   2426  C   GLU B  91      -5.455  -0.944 -16.113  1.00  0.00           C  
ATOM   2427  O   GLU B  91      -5.856   0.162 -16.466  1.00  0.00           O  
ATOM   2428  CB  GLU B  91      -7.330  -2.444 -15.546  1.00  0.00           C  
ATOM   2429  CG  GLU B  91      -8.306  -3.567 -15.919  1.00  0.00           C  
ATOM   2430  CD  GLU B  91      -9.180  -3.957 -14.723  1.00  0.00           C  
ATOM   2431  OE1 GLU B  91      -9.486  -5.159 -14.589  1.00  0.00           O  
ATOM   2432  OE2 GLU B  91      -9.504  -3.082 -13.886  1.00  0.00           O  
ATOM   2433  N   ARG B  92      -4.364  -1.080 -15.340  1.00  0.00           N  
ATOM   2434  CA  ARG B  92      -3.637   0.063 -14.781  1.00  0.00           C  
ATOM   2435  C   ARG B  92      -2.906   0.899 -15.830  1.00  0.00           C  
ATOM   2436  O   ARG B  92      -2.559   2.041 -15.543  1.00  0.00           O  
ATOM   2437  CB  ARG B  92      -2.641  -0.407 -13.721  1.00  0.00           C  
ATOM   2438  CG  ARG B  92      -3.341  -1.016 -12.507  1.00  0.00           C  
ATOM   2439  CD  ARG B  92      -2.300  -1.317 -11.430  1.00  0.00           C  
ATOM   2440  NE  ARG B  92      -2.930  -1.815 -10.196  1.00  0.00           N  
ATOM   2441  CZ  ARG B  92      -2.653  -1.447  -8.955  1.00  0.00           C  
ATOM   2442  NH1 ARG B  92      -1.722  -0.583  -8.671  1.00  0.00           N  
ATOM   2443  NH2 ARG B  92      -3.317  -1.970  -7.979  1.00  0.00           N  
ATOM   2444  N   VAL B  93      -2.642   0.345 -17.003  1.00  0.00           N  
ATOM   2445  CA  VAL B  93      -1.903   1.023 -18.079  1.00  0.00           C  
ATOM   2446  C   VAL B  93      -2.694   0.916 -19.373  1.00  0.00           C  
ATOM   2447  O   VAL B  93      -2.782  -0.160 -19.962  1.00  0.00           O  
ATOM   2448  CB  VAL B  93      -0.484   0.447 -18.241  1.00  0.00           C  
ATOM   2449  CG1 VAL B  93       0.288   1.202 -19.329  1.00  0.00           C  
ATOM   2450  CG2 VAL B  93       0.323   0.552 -16.943  1.00  0.00           C  
ATOM   2451  N   ARG B  94      -3.236   2.030 -19.829  1.00  0.00           N  
ATOM   2452  CA  ARG B  94      -3.902   2.126 -21.129  1.00  0.00           C  
ATOM   2453  C   ARG B  94      -3.045   2.921 -22.099  1.00  0.00           C  
ATOM   2454  O   ARG B  94      -2.504   3.962 -21.731  1.00  0.00           O  
ATOM   2455  CB  ARG B  94      -5.303   2.726 -20.997  1.00  0.00           C  
ATOM   2456  CG  ARG B  94      -6.220   1.869 -20.109  1.00  0.00           C  
ATOM   2457  CD  ARG B  94      -7.685   2.303 -20.206  1.00  0.00           C  
ATOM   2458  NE  ARG B  94      -7.891   3.693 -19.792  1.00  0.00           N  
ATOM   2459  CZ  ARG B  94      -8.055   4.164 -18.560  1.00  0.00           C  
ATOM   2460  NH1 ARG B  94      -8.039   3.382 -17.513  1.00  0.00           N  
ATOM   2461  NH2 ARG B  94      -8.242   5.433 -18.389  1.00  0.00           N  
ATOM   2462  N   VAL B  95      -2.979   2.462 -23.337  1.00  0.00           N  
ATOM   2463  CA  VAL B  95      -2.413   3.183 -24.483  1.00  0.00           C  
ATOM   2464  C   VAL B  95      -3.475   3.224 -25.564  1.00  0.00           C  
ATOM   2465  O   VAL B  95      -3.987   2.177 -25.958  1.00  0.00           O  
ATOM   2466  CB  VAL B  95      -1.114   2.522 -24.976  1.00  0.00           C  
ATOM   2467  CG1 VAL B  95      -0.606   3.182 -26.261  1.00  0.00           C  
ATOM   2468  CG2 VAL B  95      -0.011   2.646 -23.915  1.00  0.00           C  
ATOM   2469  N   GLN B  96      -3.840   4.422 -25.996  1.00  0.00           N  
ATOM   2470  CA  GLN B  96      -4.986   4.630 -26.892  1.00  0.00           C  
ATOM   2471  C   GLN B  96      -6.278   3.961 -26.389  1.00  0.00           C  
ATOM   2472  O   GLN B  96      -7.017   3.331 -27.142  1.00  0.00           O  
ATOM   2473  CB  GLN B  96      -4.614   4.240 -28.337  1.00  0.00           C  
ATOM   2474  CG  GLN B  96      -3.542   5.143 -28.966  1.00  0.00           C  
ATOM   2475  CD  GLN B  96      -4.070   6.556 -29.222  1.00  0.00           C  
ATOM   2476  OE1 GLN B  96      -4.332   7.322 -28.314  1.00  0.00           O  
ATOM   2477  NE2 GLN B  96      -4.269   6.945 -30.459  1.00  0.00           N  
ATOM   2478  N   GLY B  97      -6.521   4.068 -25.078  1.00  0.00           N  
ATOM   2479  CA  GLY B  97      -7.706   3.505 -24.430  1.00  0.00           C  
ATOM   2480  C   GLY B  97      -7.721   1.979 -24.283  1.00  0.00           C  
ATOM   2481  O   GLY B  97      -8.708   1.437 -23.791  1.00  0.00           O  
ATOM   2482  N   GLN B  98      -6.651   1.293 -24.697  1.00  0.00           N  
ATOM   2483  CA  GLN B  98      -6.541  -0.168 -24.694  1.00  0.00           C  
ATOM   2484  C   GLN B  98      -5.553  -0.638 -23.629  1.00  0.00           C  
ATOM   2485  O   GLN B  98      -4.520  -0.013 -23.390  1.00  0.00           O  
ATOM   2486  CB  GLN B  98      -6.085  -0.650 -26.090  1.00  0.00           C  
ATOM   2487  CG  GLN B  98      -7.081  -0.316 -27.217  1.00  0.00           C  
ATOM   2488  CD  GLN B  98      -8.158  -1.380 -27.454  1.00  0.00           C  
ATOM   2489  OE1 GLN B  98      -7.974  -2.560 -27.210  1.00  0.00           O  
ATOM   2490  NE2 GLN B  98      -9.303  -1.007 -27.964  1.00  0.00           N  
ATOM   2491  N   GLU B  99      -5.851  -1.788 -23.026  1.00  0.00           N  
ATOM   2492  CA  GLU B  99      -4.895  -2.508 -22.200  1.00  0.00           C  
ATOM   2493  C   GLU B  99      -3.754  -3.067 -23.057  1.00  0.00           C  
ATOM   2494  O   GLU B  99      -3.951  -3.470 -24.208  1.00  0.00           O  
ATOM   2495  CB  GLU B  99      -5.583  -3.639 -21.420  1.00  0.00           C  
ATOM   2496  CG  GLU B  99      -6.574  -3.128 -20.367  1.00  0.00           C  
ATOM   2497  CD  GLU B  99      -7.327  -4.266 -19.647  1.00  0.00           C  
ATOM   2498  OE1 GLU B  99      -8.501  -4.077 -19.285  1.00  0.00           O  
ATOM   2499  OE2 GLU B  99      -6.772  -5.370 -19.444  1.00  0.00           O  
ATOM   2500  N   LEU B 100      -2.550  -3.124 -22.481  1.00  0.00           N  
ATOM   2501  CA  LEU B 100      -1.413  -3.769 -23.128  1.00  0.00           C  
ATOM   2502  C   LEU B 100      -1.402  -5.277 -22.819  1.00  0.00           C  
ATOM   2503  O   LEU B 100      -1.874  -5.696 -21.762  1.00  0.00           O  
ATOM   2504  CB  LEU B 100      -0.105  -3.088 -22.694  1.00  0.00           C  
ATOM   2505  CG  LEU B 100      -0.001  -1.602 -23.091  1.00  0.00           C  
ATOM   2506  CD1 LEU B 100       1.309  -1.029 -22.557  1.00  0.00           C  
ATOM   2507  CD2 LEU B 100      -0.019  -1.403 -24.613  1.00  0.00           C  
ATOM   2508  N   PRO B 101      -0.815  -6.105 -23.719  1.00  0.00           N  
ATOM   2509  CA  PRO B 101      -0.612  -7.521 -23.443  1.00  0.00           C  
ATOM   2510  C   PRO B 101       0.200  -7.747 -22.163  1.00  0.00           C  
ATOM   2511  O   PRO B 101       1.139  -6.992 -21.884  1.00  0.00           O  
ATOM   2512  CB  PRO B 101       0.118  -8.079 -24.668  1.00  0.00           C  
ATOM   2513  CG  PRO B 101      -0.197  -7.079 -25.776  1.00  0.00           C  
ATOM   2514  CD  PRO B 101      -0.306  -5.758 -25.030  1.00  0.00           C  
ATOM   2515  N   GLU B 102      -0.062  -8.834 -21.440  1.00  0.00           N  
ATOM   2516  CA  GLU B 102       0.715  -9.199 -20.246  1.00  0.00           C  
ATOM   2517  C   GLU B 102       2.227  -9.281 -20.533  1.00  0.00           C  
ATOM   2518  O   GLU B 102       3.036  -8.875 -19.703  1.00  0.00           O  
ATOM   2519  CB  GLU B 102       0.250 -10.556 -19.701  1.00  0.00           C  
ATOM   2520  CG  GLU B 102      -1.171 -10.546 -19.134  1.00  0.00           C  
ATOM   2521  CD  GLU B 102      -1.479 -11.822 -18.332  1.00  0.00           C  
ATOM   2522  OE1 GLU B 102      -2.472 -11.800 -17.578  1.00  0.00           O  
ATOM   2523  OE2 GLU B 102      -0.694 -12.796 -18.429  1.00  0.00           O  
ATOM   2524  N   SER B 103       2.603  -9.747 -21.733  1.00  0.00           N  
ATOM   2525  CA  SER B 103       4.002  -9.832 -22.158  1.00  0.00           C  
ATOM   2526  C   SER B 103       4.703  -8.470 -22.229  1.00  0.00           C  
ATOM   2527  O   SER B 103       5.908  -8.394 -21.991  1.00  0.00           O  
ATOM   2528  CB  SER B 103       4.085 -10.521 -23.518  1.00  0.00           C  
ATOM   2529  OG  SER B 103       3.307  -9.844 -24.487  1.00  0.00           O  
ATOM   2530  N   ALA B 104       3.983  -7.394 -22.511  1.00  0.00           N  
ATOM   2531  CA  ALA B 104       4.536  -6.052 -22.471  1.00  0.00           C  
ATOM   2532  C   ALA B 104       4.843  -5.629 -21.022  1.00  0.00           C  
ATOM   2533  O   ALA B 104       5.913  -5.098 -20.739  1.00  0.00           O  
ATOM   2534  CB  ALA B 104       3.571  -5.082 -23.164  1.00  0.00           C  
ATOM   2535  N   HIS B 105       3.943  -5.964 -20.095  1.00  0.00           N  
ATOM   2536  CA  HIS B 105       4.145  -5.712 -18.671  1.00  0.00           C  
ATOM   2537  C   HIS B 105       5.314  -6.510 -18.104  1.00  0.00           C  
ATOM   2538  O   HIS B 105       6.140  -5.948 -17.390  1.00  0.00           O  
ATOM   2539  CB  HIS B 105       2.852  -6.027 -17.900  1.00  0.00           C  
ATOM   2540  CG  HIS B 105       1.805  -4.979 -18.077  1.00  0.00           C  
ATOM   2541  ND1 HIS B 105       1.668  -3.831 -17.311  1.00  0.00           N  
ATOM   2542  CD2 HIS B 105       0.797  -4.962 -19.010  1.00  0.00           C  
ATOM   2543  CE1 HIS B 105       0.604  -3.148 -17.764  1.00  0.00           C  
ATOM   2544  NE2 HIS B 105       0.051  -3.804 -18.801  1.00  0.00           N  
ATOM   2545  N   THR B 106       5.428  -7.797 -18.438  1.00  0.00           N  
ATOM   2546  CA  THR B 106       6.529  -8.632 -17.935  1.00  0.00           C  
ATOM   2547  C   THR B 106       7.888  -8.192 -18.487  1.00  0.00           C  
ATOM   2548  O   THR B 106       8.860  -8.172 -17.743  1.00  0.00           O  
ATOM   2549  CB  THR B 106       6.310 -10.122 -18.219  1.00  0.00           C  
ATOM   2550  OG1 THR B 106       6.169 -10.379 -19.595  1.00  0.00           O  
ATOM   2551  CG2 THR B 106       5.048 -10.642 -17.536  1.00  0.00           C  
ATOM   2552  N   ALA B 107       7.937  -7.787 -19.747  1.00  0.00           N  
ATOM   2553  CA  ALA B 107       9.142  -7.200 -20.328  1.00  0.00           C  
ATOM   2554  C   ALA B 107       9.517  -5.886 -19.624  1.00  0.00           C  
ATOM   2555  O   ALA B 107      10.670  -5.696 -19.241  1.00  0.00           O  
ATOM   2556  CB  ALA B 107       8.923  -7.001 -21.833  1.00  0.00           C  
ATOM   2557  N   SER B 108       8.535  -5.024 -19.377  1.00  0.00           N  
ATOM   2558  CA  SER B 108       8.741  -3.779 -18.642  1.00  0.00           C  
ATOM   2559  C   SER B 108       9.255  -4.024 -17.222  1.00  0.00           C  
ATOM   2560  O   SER B 108      10.258  -3.436 -16.828  1.00  0.00           O  
ATOM   2561  CB  SER B 108       7.437  -2.981 -18.603  1.00  0.00           C  
ATOM   2562  OG  SER B 108       7.636  -1.750 -17.949  1.00  0.00           O  
ATOM   2563  N   PHE B 109       8.655  -4.954 -16.488  1.00  0.00           N  
ATOM   2564  CA  PHE B 109       9.122  -5.287 -15.144  1.00  0.00           C  
ATOM   2565  C   PHE B 109      10.569  -5.798 -15.129  1.00  0.00           C  
ATOM   2566  O   PHE B 109      11.315  -5.441 -14.223  1.00  0.00           O  
ATOM   2567  CB  PHE B 109       8.186  -6.314 -14.502  1.00  0.00           C  
ATOM   2568  CG  PHE B 109       6.811  -5.806 -14.115  1.00  0.00           C  
ATOM   2569  CD1 PHE B 109       6.654  -4.559 -13.486  1.00  0.00           C  
ATOM   2570  CD2 PHE B 109       5.680  -6.612 -14.334  1.00  0.00           C  
ATOM   2571  CE1 PHE B 109       5.382  -4.116 -13.092  1.00  0.00           C  
ATOM   2572  CE2 PHE B 109       4.411  -6.175 -13.934  1.00  0.00           C  
ATOM   2573  CZ  PHE B 109       4.263  -4.922 -13.320  1.00  0.00           C  
ATOM   2574  N   ALA B 110      10.978  -6.566 -16.135  1.00  0.00           N  
ATOM   2575  CA  ALA B 110      12.362  -7.020 -16.241  1.00  0.00           C  
ATOM   2576  C   ALA B 110      13.348  -5.849 -16.438  1.00  0.00           C  
ATOM   2577  O   ALA B 110      14.418  -5.852 -15.835  1.00  0.00           O  
ATOM   2578  CB  ALA B 110      12.450  -8.053 -17.367  1.00  0.00           C  
ATOM   2579  N   GLU B 111      12.959  -4.825 -17.194  1.00  0.00           N  
ATOM   2580  CA  GLU B 111      13.753  -3.595 -17.336  1.00  0.00           C  
ATOM   2581  C   GLU B 111      13.859  -2.836 -16.012  1.00  0.00           C  
ATOM   2582  O   GLU B 111      14.945  -2.403 -15.629  1.00  0.00           O  
ATOM   2583  CB  GLU B 111      13.141  -2.686 -18.413  1.00  0.00           C  
ATOM   2584  CG  GLU B 111      13.261  -3.251 -19.838  1.00  0.00           C  
ATOM   2585  CD  GLU B 111      14.711  -3.411 -20.315  1.00  0.00           C  
ATOM   2586  OE1 GLU B 111      14.942  -4.304 -21.164  1.00  0.00           O  
ATOM   2587  OE2 GLU B 111      15.582  -2.654 -19.840  1.00  0.00           O  
ATOM   2588  N   ILE B 112      12.762  -2.723 -15.264  1.00  0.00           N  
ATOM   2589  CA  ILE B 112      12.775  -2.085 -13.946  1.00  0.00           C  
ATOM   2590  C   ILE B 112      13.679  -2.857 -12.977  1.00  0.00           C  
ATOM   2591  O   ILE B 112      14.487  -2.253 -12.275  1.00  0.00           O  
ATOM   2592  CB  ILE B 112      11.357  -1.932 -13.343  1.00  0.00           C  
ATOM   2593  CG1 ILE B 112      10.305  -1.282 -14.271  1.00  0.00           C  
ATOM   2594  CG2 ILE B 112      11.419  -1.125 -12.024  1.00  0.00           C  
ATOM   2595  CD1 ILE B 112      10.759  -0.042 -15.009  1.00  0.00           C  
ATOM   2596  N   GLU B 113      13.585  -4.180 -12.970  1.00  0.00           N  
ATOM   2597  CA  GLU B 113      14.399  -5.039 -12.104  1.00  0.00           C  
ATOM   2598  C   GLU B 113      15.894  -4.893 -12.408  1.00  0.00           C  
ATOM   2599  O   GLU B 113      16.706  -4.814 -11.492  1.00  0.00           O  
ATOM   2600  CB  GLU B 113      13.949  -6.495 -12.244  1.00  0.00           C  
ATOM   2601  CG  GLU B 113      14.625  -7.460 -11.246  1.00  0.00           C  
ATOM   2602  CD  GLU B 113      14.320  -7.154  -9.765  1.00  0.00           C  
ATOM   2603  OE1 GLU B 113      15.053  -7.663  -8.888  1.00  0.00           O  
ATOM   2604  OE2 GLU B 113      13.382  -6.401  -9.450  1.00  0.00           O  
ATOM   2605  N   SER B 114      16.247  -4.802 -13.685  1.00  0.00           N  
ATOM   2606  CA  SER B 114      17.623  -4.578 -14.108  1.00  0.00           C  
ATOM   2607  C   SER B 114      18.122  -3.174 -13.726  1.00  0.00           C  
ATOM   2608  O   SER B 114      19.228  -3.026 -13.218  1.00  0.00           O  
ATOM   2609  CB  SER B 114      17.722  -4.790 -15.624  1.00  0.00           C  
ATOM   2610  OG  SER B 114      19.072  -4.747 -16.026  1.00  0.00           O  
ATOM   2611  N   ALA B 115      17.295  -2.158 -13.926  1.00  0.00           N  
ATOM   2612  CA  ALA B 115      17.694  -0.769 -13.700  1.00  0.00           C  
ATOM   2613  C   ALA B 115      17.774  -0.386 -12.215  1.00  0.00           C  
ATOM   2614  O   ALA B 115      18.601   0.469 -11.856  1.00  0.00           O  
ATOM   2615  CB  ALA B 115      16.703   0.131 -14.443  1.00  0.00           C  
ATOM   2616  N   ARG B 116      16.949  -0.977 -11.355  1.00  0.00           N  
ATOM   2617  CA  ARG B 116      16.924  -0.627  -9.932  1.00  0.00           C  
ATOM   2618  C   ARG B 116      18.203  -1.018  -9.200  1.00  0.00           C  
ATOM   2619  O   ARG B 116      18.556  -0.356  -8.223  1.00  0.00           O  
ATOM   2620  CB  ARG B 116      15.655  -1.175  -9.254  1.00  0.00           C  
ATOM   2621  CG  ARG B 116      15.714  -2.668  -8.928  1.00  0.00           C  
ATOM   2622  CD  ARG B 116      14.422  -3.157  -8.273  1.00  0.00           C  
ATOM   2623  NE  ARG B 116      14.538  -4.565  -7.872  1.00  0.00           N  
ATOM   2624  CZ  ARG B 116      15.110  -5.044  -6.771  1.00  0.00           C  
ATOM   2625  NH1 ARG B 116      15.605  -4.281  -5.837  1.00  0.00           N  
ATOM   2626  NH2 ARG B 116      15.185  -6.323  -6.613  1.00  0.00           N  
ATOM   2627  N   GLY B 117      18.898  -2.069  -9.654  1.00  0.00           N  
ATOM   2628  CA  GLY B 117      20.046  -2.628  -8.941  1.00  0.00           C  
ATOM   2629  C   GLY B 117      19.677  -2.964  -7.495  1.00  0.00           C  
ATOM   2630  O   GLY B 117      18.727  -3.700  -7.243  1.00  0.00           O  
ATOM   2631  N   ASP B 118      20.399  -2.365  -6.536  1.00  0.00           N  
ATOM   2632  CA  ASP B 118      20.176  -2.569  -5.104  1.00  0.00           C  
ATOM   2633  C   ASP B 118      19.104  -1.632  -4.502  1.00  0.00           C  
ATOM   2634  O   ASP B 118      18.791  -1.715  -3.312  1.00  0.00           O  
ATOM   2635  CB  ASP B 118      21.512  -2.411  -4.359  1.00  0.00           C  
ATOM   2636  CG  ASP B 118      22.565  -3.402  -4.848  1.00  0.00           C  
ATOM   2637  OD1 ASP B 118      22.195  -4.572  -5.109  1.00  0.00           O  
ATOM   2638  OD2 ASP B 118      23.732  -2.972  -4.986  1.00  0.00           O  
ATOM   2639  N   ILE B 119      18.525  -0.743  -5.299  1.00  0.00           N  
ATOM   2640  CA  ILE B 119      17.508   0.194  -4.825  1.00  0.00           C  
ATOM   2641  C   ILE B 119      16.208  -0.559  -4.574  1.00  0.00           C  
ATOM   2642  O   ILE B 119      15.596  -1.119  -5.487  1.00  0.00           O  
ATOM   2643  CB  ILE B 119      17.335   1.392  -5.785  1.00  0.00           C  
ATOM   2644  CG1 ILE B 119      18.671   2.147  -5.950  1.00  0.00           C  
ATOM   2645  CG2 ILE B 119      16.246   2.342  -5.261  1.00  0.00           C  
ATOM   2646  CD1 ILE B 119      18.627   3.293  -6.969  1.00  0.00           C  
ATOM   2647  N   SER B 120      15.740  -0.537  -3.327  1.00  0.00           N  
ATOM   2648  CA  SER B 120      14.434  -1.071  -2.961  1.00  0.00           C  
ATOM   2649  C   SER B 120      13.315  -0.216  -3.558  1.00  0.00           C  
ATOM   2650  O   SER B 120      13.402   1.010  -3.545  1.00  0.00           O  
ATOM   2651  CB  SER B 120      14.303  -1.144  -1.439  1.00  0.00           C  
ATOM   2652  OG  SER B 120      13.089  -1.758  -1.082  1.00  0.00           O  
ATOM   2653  N   LEU B 121      12.272  -0.861  -4.056  1.00  0.00           N  
ATOM   2654  CA  LEU B 121      11.071  -0.212  -4.585  1.00  0.00           C  
ATOM   2655  C   LEU B 121       9.826  -0.845  -3.969  1.00  0.00           C  
ATOM   2656  O   LEU B 121       9.773  -2.062  -3.771  1.00  0.00           O  
ATOM   2657  CB  LEU B 121      11.036  -0.347  -6.112  1.00  0.00           C  
ATOM   2658  CG  LEU B 121      12.148   0.397  -6.878  1.00  0.00           C  
ATOM   2659  CD1 LEU B 121      12.059   0.044  -8.362  1.00  0.00           C  
ATOM   2660  CD2 LEU B 121      12.034   1.914  -6.734  1.00  0.00           C  
ATOM   2661  N   THR B 122       8.816  -0.039  -3.696  1.00  0.00           N  
ATOM   2662  CA  THR B 122       7.499  -0.546  -3.327  1.00  0.00           C  
ATOM   2663  C   THR B 122       6.795  -1.162  -4.534  1.00  0.00           C  
ATOM   2664  O   THR B 122       7.141  -0.886  -5.679  1.00  0.00           O  
ATOM   2665  CB  THR B 122       6.585   0.538  -2.733  1.00  0.00           C  
ATOM   2666  OG1 THR B 122       6.173   1.447  -3.698  1.00  0.00           O  
ATOM   2667  CG2 THR B 122       7.225   1.320  -1.612  1.00  0.00           C  
ATOM   2668  N   TYR B 123       5.734  -1.923  -4.273  1.00  0.00           N  
ATOM   2669  CA  TYR B 123       4.835  -2.398  -5.330  1.00  0.00           C  
ATOM   2670  C   TYR B 123       4.348  -1.254  -6.224  1.00  0.00           C  
ATOM   2671  O   TYR B 123       4.353  -1.375  -7.453  1.00  0.00           O  
ATOM   2672  CB  TYR B 123       3.648  -3.101  -4.656  1.00  0.00           C  
ATOM   2673  CG  TYR B 123       2.584  -3.585  -5.624  1.00  0.00           C  
ATOM   2674  CD1 TYR B 123       1.582  -2.706  -6.103  1.00  0.00           C  
ATOM   2675  CD2 TYR B 123       2.589  -4.923  -6.073  1.00  0.00           C  
ATOM   2676  CE1 TYR B 123       0.623  -3.151  -7.014  1.00  0.00           C  
ATOM   2677  CE2 TYR B 123       1.623  -5.386  -6.988  1.00  0.00           C  
ATOM   2678  CZ  TYR B 123       0.641  -4.484  -7.458  1.00  0.00           C  
ATOM   2679  OH  TYR B 123      -0.299  -4.927  -8.350  1.00  0.00           O  
ATOM   2680  N   PHE B 124       3.939  -0.129  -5.632  1.00  0.00           N  
ATOM   2681  CA  PHE B 124       3.407   1.004  -6.381  1.00  0.00           C  
ATOM   2682  C   PHE B 124       4.495   1.796  -7.115  1.00  0.00           C  
ATOM   2683  O   PHE B 124       4.295   2.170  -8.267  1.00  0.00           O  
ATOM   2684  CB  PHE B 124       2.586   1.902  -5.445  1.00  0.00           C  
ATOM   2685  CG  PHE B 124       1.800   2.954  -6.198  1.00  0.00           C  
ATOM   2686  CD1 PHE B 124       2.253   4.290  -6.254  1.00  0.00           C  
ATOM   2687  CD2 PHE B 124       0.638   2.593  -6.900  1.00  0.00           C  
ATOM   2688  CE1 PHE B 124       1.558   5.241  -7.012  1.00  0.00           C  
ATOM   2689  CE2 PHE B 124      -0.067   3.544  -7.671  1.00  0.00           C  
ATOM   2690  CZ  PHE B 124       0.402   4.867  -7.724  1.00  0.00           C  
ATOM   2691  N   GLU B 125       5.657   1.994  -6.514  1.00  0.00           N  
ATOM   2692  CA  GLU B 125       6.826   2.586  -7.182  1.00  0.00           C  
ATOM   2693  C   GLU B 125       7.237   1.747  -8.395  1.00  0.00           C  
ATOM   2694  O   GLU B 125       7.406   2.277  -9.493  1.00  0.00           O  
ATOM   2695  CB  GLU B 125       8.007   2.679  -6.193  1.00  0.00           C  
ATOM   2696  CG  GLU B 125       7.861   3.789  -5.135  1.00  0.00           C  
ATOM   2697  CD  GLU B 125       8.890   3.662  -3.991  1.00  0.00           C  
ATOM   2698  OE1 GLU B 125       9.141   4.649  -3.260  1.00  0.00           O  
ATOM   2699  OE2 GLU B 125       9.443   2.560  -3.766  1.00  0.00           O  
ATOM   2700  N   TYR B 126       7.313   0.428  -8.223  1.00  0.00           N  
ATOM   2701  CA  TYR B 126       7.683  -0.497  -9.291  1.00  0.00           C  
ATOM   2702  C   TYR B 126       6.660  -0.471 -10.438  1.00  0.00           C  
ATOM   2703  O   TYR B 126       7.030  -0.341 -11.597  1.00  0.00           O  
ATOM   2704  CB  TYR B 126       7.814  -1.893  -8.687  1.00  0.00           C  
ATOM   2705  CG  TYR B 126       8.783  -2.797  -9.413  1.00  0.00           C  
ATOM   2706  CD1 TYR B 126       8.548  -3.199 -10.744  1.00  0.00           C  
ATOM   2707  CD2 TYR B 126       9.930  -3.270  -8.741  1.00  0.00           C  
ATOM   2708  CE1 TYR B 126       9.437  -4.072 -11.388  1.00  0.00           C  
ATOM   2709  CE2 TYR B 126      10.815  -4.139  -9.372  1.00  0.00           C  
ATOM   2710  CZ  TYR B 126      10.561  -4.547 -10.695  1.00  0.00           C  
ATOM   2711  OH  TYR B 126      11.400  -5.439 -11.313  1.00  0.00           O  
ATOM   2712  N   GLY B 127       5.364  -0.540 -10.105  1.00  0.00           N  
ATOM   2713  CA  GLY B 127       4.283  -0.433 -11.083  1.00  0.00           C  
ATOM   2714  C   GLY B 127       4.264   0.909 -11.809  1.00  0.00           C  
ATOM   2715  O   GLY B 127       4.036   0.948 -13.015  1.00  0.00           O  
ATOM   2716  N   THR B 128       4.549   1.995 -11.102  1.00  0.00           N  
ATOM   2717  CA  THR B 128       4.623   3.339 -11.683  1.00  0.00           C  
ATOM   2718  C   THR B 128       5.793   3.456 -12.656  1.00  0.00           C  
ATOM   2719  O   THR B 128       5.599   3.888 -13.784  1.00  0.00           O  
ATOM   2720  CB  THR B 128       4.718   4.421 -10.597  1.00  0.00           C  
ATOM   2721  OG1 THR B 128       3.610   4.326  -9.734  1.00  0.00           O  
ATOM   2722  CG2 THR B 128       4.700   5.834 -11.182  1.00  0.00           C  
ATOM   2723  N   LEU B 129       6.984   3.008 -12.279  1.00  0.00           N  
ATOM   2724  CA  LEU B 129       8.140   2.984 -13.175  1.00  0.00           C  
ATOM   2725  C   LEU B 129       7.871   2.134 -14.421  1.00  0.00           C  
ATOM   2726  O   LEU B 129       8.204   2.554 -15.528  1.00  0.00           O  
ATOM   2727  CB  LEU B 129       9.364   2.443 -12.434  1.00  0.00           C  
ATOM   2728  CG  LEU B 129       9.938   3.396 -11.371  1.00  0.00           C  
ATOM   2729  CD1 LEU B 129      11.015   2.659 -10.588  1.00  0.00           C  
ATOM   2730  CD2 LEU B 129      10.562   4.640 -11.993  1.00  0.00           C  
ATOM   2731  N   SER B 130       7.221   0.987 -14.253  1.00  0.00           N  
ATOM   2732  CA  SER B 130       6.832   0.126 -15.367  1.00  0.00           C  
ATOM   2733  C   SER B 130       5.861   0.834 -16.317  1.00  0.00           C  
ATOM   2734  O   SER B 130       6.064   0.803 -17.526  1.00  0.00           O  
ATOM   2735  CB  SER B 130       6.221  -1.170 -14.832  1.00  0.00           C  
ATOM   2736  OG  SER B 130       5.892  -2.035 -15.899  1.00  0.00           O  
ATOM   2737  N   ALA B 131       4.854   1.529 -15.778  1.00  0.00           N  
ATOM   2738  CA  ALA B 131       3.941   2.320 -16.593  1.00  0.00           C  
ATOM   2739  C   ALA B 131       4.667   3.427 -17.368  1.00  0.00           C  
ATOM   2740  O   ALA B 131       4.474   3.559 -18.571  1.00  0.00           O  
ATOM   2741  CB  ALA B 131       2.849   2.890 -15.684  1.00  0.00           C  
ATOM   2742  N   LEU B 132       5.567   4.162 -16.712  1.00  0.00           N  
ATOM   2743  CA  LEU B 132       6.355   5.208 -17.350  1.00  0.00           C  
ATOM   2744  C   LEU B 132       7.252   4.649 -18.466  1.00  0.00           C  
ATOM   2745  O   LEU B 132       7.366   5.262 -19.531  1.00  0.00           O  
ATOM   2746  CB  LEU B 132       7.210   5.935 -16.299  1.00  0.00           C  
ATOM   2747  CG  LEU B 132       6.428   6.732 -15.236  1.00  0.00           C  
ATOM   2748  CD1 LEU B 132       7.421   7.331 -14.233  1.00  0.00           C  
ATOM   2749  CD2 LEU B 132       5.600   7.865 -15.832  1.00  0.00           C  
ATOM   2750  N   TRP B 133       7.846   3.473 -18.249  1.00  0.00           N  
ATOM   2751  CA  TRP B 133       8.642   2.802 -19.279  1.00  0.00           C  
ATOM   2752  C   TRP B 133       7.781   2.382 -20.466  1.00  0.00           C  
ATOM   2753  O   TRP B 133       8.124   2.705 -21.601  1.00  0.00           O  
ATOM   2754  CB  TRP B 133       9.376   1.619 -18.655  1.00  0.00           C  
ATOM   2755  CG  TRP B 133      10.368   0.973 -19.578  1.00  0.00           C  
ATOM   2756  CD1 TRP B 133      11.682   1.284 -19.665  1.00  0.00           C  
ATOM   2757  CD2 TRP B 133      10.133  -0.086 -20.557  1.00  0.00           C  
ATOM   2758  NE1 TRP B 133      12.287   0.485 -20.616  1.00  0.00           N  
ATOM   2759  CE2 TRP B 133      11.377  -0.372 -21.194  1.00  0.00           C  
ATOM   2760  CE3 TRP B 133       9.005  -0.830 -20.957  1.00  0.00           C  
ATOM   2761  CZ2 TRP B 133      11.502  -1.373 -22.186  1.00  0.00           C  
ATOM   2762  CZ3 TRP B 133       9.127  -1.819 -21.956  1.00  0.00           C  
ATOM   2763  CH2 TRP B 133      10.366  -2.077 -22.554  1.00  0.00           C  
ATOM   2764  N   LEU B 134       6.620   1.768 -20.235  1.00  0.00           N  
ATOM   2765  CA  LEU B 134       5.669   1.386 -21.279  1.00  0.00           C  
ATOM   2766  C   LEU B 134       5.206   2.602 -22.103  1.00  0.00           C  
ATOM   2767  O   LEU B 134       5.173   2.535 -23.332  1.00  0.00           O  
ATOM   2768  CB  LEU B 134       4.464   0.674 -20.650  1.00  0.00           C  
ATOM   2769  CG  LEU B 134       4.772  -0.750 -20.142  1.00  0.00           C  
ATOM   2770  CD1 LEU B 134       3.616  -1.258 -19.286  1.00  0.00           C  
ATOM   2771  CD2 LEU B 134       4.983  -1.720 -21.296  1.00  0.00           C  
ATOM   2772  N   PHE B 135       4.916   3.724 -21.441  1.00  0.00           N  
ATOM   2773  CA  PHE B 135       4.558   4.959 -22.129  1.00  0.00           C  
ATOM   2774  C   PHE B 135       5.702   5.497 -22.980  1.00  0.00           C  
ATOM   2775  O   PHE B 135       5.483   5.886 -24.125  1.00  0.00           O  
ATOM   2776  CB  PHE B 135       4.108   6.016 -21.110  1.00  0.00           C  
ATOM   2777  CG  PHE B 135       2.851   5.680 -20.343  1.00  0.00           C  
ATOM   2778  CD1 PHE B 135       1.800   4.954 -20.938  1.00  0.00           C  
ATOM   2779  CD2 PHE B 135       2.723   6.116 -19.012  1.00  0.00           C  
ATOM   2780  CE1 PHE B 135       0.631   4.665 -20.212  1.00  0.00           C  
ATOM   2781  CE2 PHE B 135       1.558   5.836 -18.289  1.00  0.00           C  
ATOM   2782  CZ  PHE B 135       0.511   5.109 -18.883  1.00  0.00           C  
ATOM   2783  N   LYS B 136       6.930   5.466 -22.467  1.00  0.00           N  
ATOM   2784  CA  LYS B 136       8.107   5.907 -23.213  1.00  0.00           C  
ATOM   2785  C   LYS B 136       8.315   5.087 -24.481  1.00  0.00           C  
ATOM   2786  O   LYS B 136       8.585   5.674 -25.531  1.00  0.00           O  
ATOM   2787  CB  LYS B 136       9.338   5.864 -22.292  1.00  0.00           C  
ATOM   2788  CG  LYS B 136      10.515   6.688 -22.814  1.00  0.00           C  
ATOM   2789  CD  LYS B 136      10.223   8.187 -22.749  1.00  0.00           C  
ATOM   2790  CE  LYS B 136      11.470   9.005 -23.083  1.00  0.00           C  
ATOM   2791  NZ  LYS B 136      11.232  10.441 -22.816  1.00  0.00           N  
ATOM   2792  N   GLN B 137       8.130   3.768 -24.414  1.00  0.00           N  
ATOM   2793  CA  GLN B 137       8.236   2.881 -25.575  1.00  0.00           C  
ATOM   2794  C   GLN B 137       7.110   3.102 -26.594  1.00  0.00           C  
ATOM   2795  O   GLN B 137       7.329   2.946 -27.797  1.00  0.00           O  
ATOM   2796  CB  GLN B 137       8.227   1.407 -25.120  1.00  0.00           C  
ATOM   2797  CG  GLN B 137       9.402   1.011 -24.216  1.00  0.00           C  
ATOM   2798  CD  GLN B 137      10.772   1.374 -24.774  1.00  0.00           C  
ATOM   2799  OE1 GLN B 137      11.043   1.274 -25.958  1.00  0.00           O  
ATOM   2800  NE2 GLN B 137      11.684   1.826 -23.939  1.00  0.00           N  
ATOM   2801  N   ALA B 138       5.929   3.506 -26.136  1.00  0.00           N  
ATOM   2802  CA  ALA B 138       4.769   3.716 -27.004  1.00  0.00           C  
ATOM   2803  C   ALA B 138       4.803   5.031 -27.808  1.00  0.00           C  
ATOM   2804  O   ALA B 138       3.946   5.232 -28.672  1.00  0.00           O  
ATOM   2805  CB  ALA B 138       3.508   3.597 -26.141  1.00  0.00           C  
ATOM   2806  N   GLN B 139       5.773   5.910 -27.562  1.00  0.00           N  
ATOM   2807  CA  GLN B 139       5.936   7.202 -28.247  1.00  0.00           C  
ATOM   2808  C   GLN B 139       4.638   8.019 -28.284  1.00  0.00           C  
ATOM   2809  O   GLN B 139       4.076   8.301 -29.350  1.00  0.00           O  
ATOM   2810  CB  GLN B 139       6.540   7.009 -29.643  1.00  0.00           C  
ATOM   2811  CG  GLN B 139       7.930   6.355 -29.611  1.00  0.00           C  
ATOM   2812  CD  GLN B 139       8.573   6.326 -31.007  1.00  0.00           C  
ATOM   2813  OE1 GLN B 139       7.948   6.507 -32.040  1.00  0.00           O  
ATOM   2814  NE2 GLN B 139       9.862   6.104 -31.071  1.00  0.00           N  
ATOM   2815  N   LEU B 140       4.159   8.356 -27.099  1.00  0.00           N  
ATOM   2816  CA  LEU B 140       2.901   9.066 -26.886  1.00  0.00           C  
ATOM   2817  C   LEU B 140       3.086  10.581 -26.976  1.00  0.00           C  
ATOM   2818  O   LEU B 140       4.168  11.096 -26.704  1.00  0.00           O  
ATOM   2819  CB  LEU B 140       2.324   8.660 -25.521  1.00  0.00           C  
ATOM   2820  CG  LEU B 140       2.129   7.140 -25.348  1.00  0.00           C  
ATOM   2821  CD1 LEU B 140       1.673   6.841 -23.928  1.00  0.00           C  
ATOM   2822  CD2 LEU B 140       1.089   6.581 -26.322  1.00  0.00           C  
ATOM   2823  N   ASP B 141       2.000  11.275 -27.287  1.00  0.00           N  
ATOM   2824  CA  ASP B 141       1.943  12.738 -27.250  1.00  0.00           C  
ATOM   2825  C   ASP B 141       1.630  13.236 -25.834  1.00  0.00           C  
ATOM   2826  O   ASP B 141       2.236  14.193 -25.351  1.00  0.00           O  
ATOM   2827  CB  ASP B 141       0.870  13.234 -28.230  1.00  0.00           C  
ATOM   2828  CG  ASP B 141       1.064  12.724 -29.656  1.00  0.00           C  
ATOM   2829  OD1 ASP B 141       2.179  12.874 -30.197  1.00  0.00           O  
ATOM   2830  OD2 ASP B 141       0.090  12.154 -30.197  1.00  0.00           O  
ATOM   2831  N   VAL B 142       0.707  12.552 -25.158  1.00  0.00           N  
ATOM   2832  CA  VAL B 142       0.214  12.929 -23.831  1.00  0.00           C  
ATOM   2833  C   VAL B 142       0.186  11.718 -22.910  1.00  0.00           C  
ATOM   2834  O   VAL B 142      -0.298  10.646 -23.270  1.00  0.00           O  
ATOM   2835  CB  VAL B 142      -1.181  13.583 -23.898  1.00  0.00           C  
ATOM   2836  CG1 VAL B 142      -1.619  14.101 -22.522  1.00  0.00           C  
ATOM   2837  CG2 VAL B 142      -1.218  14.767 -24.871  1.00  0.00           C  
ATOM   2838  N   VAL B 143       0.653  11.896 -21.671  1.00  0.00           N  
ATOM   2839  CA  VAL B 143       0.480  10.928 -20.585  1.00  0.00           C  
ATOM   2840  C   VAL B 143      -0.355  11.538 -19.470  1.00  0.00           C  
ATOM   2841  O   VAL B 143      -0.141  12.678 -19.064  1.00  0.00           O  
ATOM   2842  CB  VAL B 143       1.836  10.398 -20.090  1.00  0.00           C  
ATOM   2843  CG1 VAL B 143       1.749   9.683 -18.741  1.00  0.00           C  
ATOM   2844  CG2 VAL B 143       2.371   9.384 -21.102  1.00  0.00           C  
ATOM   2845  N   ILE B 144      -1.291  10.761 -18.949  1.00  0.00           N  
ATOM   2846  CA  ILE B 144      -2.152  11.126 -17.833  1.00  0.00           C  
ATOM   2847  C   ILE B 144      -1.850  10.187 -16.668  1.00  0.00           C  
ATOM   2848  O   ILE B 144      -2.026   8.974 -16.774  1.00  0.00           O  
ATOM   2849  CB  ILE B 144      -3.641  11.090 -18.241  1.00  0.00           C  
ATOM   2850  CG1 ILE B 144      -3.920  11.932 -19.512  1.00  0.00           C  
ATOM   2851  CG2 ILE B 144      -4.503  11.584 -17.067  1.00  0.00           C  
ATOM   2852  CD1 ILE B 144      -5.313  11.685 -20.106  1.00  0.00           C  
ATOM   2853  N   LEU B 145      -1.396  10.745 -15.547  1.00  0.00           N  
ATOM   2854  CA  LEU B 145      -1.015  10.011 -14.346  1.00  0.00           C  
ATOM   2855  C   LEU B 145      -2.060  10.212 -13.257  1.00  0.00           C  
ATOM   2856  O   LEU B 145      -2.206  11.311 -12.717  1.00  0.00           O  
ATOM   2857  CB  LEU B 145       0.386  10.453 -13.887  1.00  0.00           C  
ATOM   2858  CG  LEU B 145       1.515  10.262 -14.925  1.00  0.00           C  
ATOM   2859  CD1 LEU B 145       2.828  10.785 -14.353  1.00  0.00           C  
ATOM   2860  CD2 LEU B 145       1.703   8.797 -15.313  1.00  0.00           C  
ATOM   2861  N   GLU B 146      -2.782   9.158 -12.907  1.00  0.00           N  
ATOM   2862  CA  GLU B 146      -3.604   9.141 -11.701  1.00  0.00           C  
ATOM   2863  C   GLU B 146      -2.708   8.928 -10.478  1.00  0.00           C  
ATOM   2864  O   GLU B 146      -2.022   7.915 -10.366  1.00  0.00           O  
ATOM   2865  CB  GLU B 146      -4.715   8.084 -11.804  1.00  0.00           C  
ATOM   2866  CG  GLU B 146      -5.634   8.113 -10.569  1.00  0.00           C  
ATOM   2867  CD  GLU B 146      -6.807   7.109 -10.621  1.00  0.00           C  
ATOM   2868  OE1 GLU B 146      -7.440   6.911  -9.562  1.00  0.00           O  
ATOM   2869  OE2 GLU B 146      -7.110   6.559 -11.695  1.00  0.00           O  
ATOM   2870  N   VAL B 147      -2.749   9.857  -9.538  1.00  0.00           N  
ATOM   2871  CA  VAL B 147      -2.055   9.742  -8.253  1.00  0.00           C  
ATOM   2872  C   VAL B 147      -2.636   8.563  -7.463  1.00  0.00           C  
ATOM   2873  O   VAL B 147      -3.851   8.460  -7.292  1.00  0.00           O  
ATOM   2874  CB  VAL B 147      -2.174  11.054  -7.459  1.00  0.00           C  
ATOM   2875  CG1 VAL B 147      -1.616  10.949  -6.044  1.00  0.00           C  
ATOM   2876  CG2 VAL B 147      -1.404  12.168  -8.179  1.00  0.00           C  
ATOM   2877  N   GLY B 148      -1.771   7.684  -6.971  1.00  0.00           N  
ATOM   2878  CA  GLY B 148      -2.162   6.532  -6.164  1.00  0.00           C  
ATOM   2879  C   GLY B 148      -2.689   6.948  -4.797  1.00  0.00           C  
ATOM   2880  O   GLY B 148      -3.798   6.571  -4.410  1.00  0.00           O  
ATOM   2881  N   LEU B 149      -1.906   7.774  -4.087  1.00  0.00           N  
ATOM   2882  CA  LEU B 149      -2.264   8.284  -2.770  1.00  0.00           C  
ATOM   2883  C   LEU B 149      -1.662   9.665  -2.488  1.00  0.00           C  
ATOM   2884  O   LEU B 149      -0.480   9.903  -2.711  1.00  0.00           O  
ATOM   2885  CB  LEU B 149      -1.787   7.280  -1.710  1.00  0.00           C  
ATOM   2886  CG  LEU B 149      -2.271   7.642  -0.302  1.00  0.00           C  
ATOM   2887  CD1 LEU B 149      -3.735   7.265  -0.097  1.00  0.00           C  
ATOM   2888  CD2 LEU B 149      -1.404   6.943   0.733  1.00  0.00           C  
ATOM   2889  N   GLY B 150      -2.471  10.540  -1.907  1.00  0.00           N  
ATOM   2890  CA  GLY B 150      -2.016  11.869  -1.520  1.00  0.00           C  
ATOM   2891  C   GLY B 150      -1.626  12.711  -2.730  1.00  0.00           C  
ATOM   2892  O   GLY B 150      -2.503  13.198  -3.450  1.00  0.00           O  
ATOM   2893  N   GLY B 151      -0.343  12.864  -2.953  1.00  0.00           N  
ATOM   2894  CA  GLY B 151       0.226  13.650  -4.039  1.00  0.00           C  
ATOM   2895  C   GLY B 151       1.709  13.884  -3.853  1.00  0.00           C  
ATOM   2896  O   GLY B 151       2.519  13.341  -4.602  1.00  0.00           O  
ATOM   2897  N   ARG B 152       2.096  14.617  -2.803  1.00  0.00           N  
ATOM   2898  CA  ARG B 152       3.477  15.058  -2.556  1.00  0.00           C  
ATOM   2899  C   ARG B 152       4.510  13.932  -2.580  1.00  0.00           C  
ATOM   2900  O   ARG B 152       5.583  14.112  -3.150  1.00  0.00           O  
ATOM   2901  CB  ARG B 152       3.510  15.787  -1.201  1.00  0.00           C  
ATOM   2902  CG  ARG B 152       4.885  16.406  -0.879  1.00  0.00           C  
ATOM   2903  CD  ARG B 152       4.835  17.219   0.418  1.00  0.00           C  
ATOM   2904  NE  ARG B 152       4.529  16.379   1.580  1.00  0.00           N  
ATOM   2905  CZ  ARG B 152       5.390  15.805   2.406  1.00  0.00           C  
ATOM   2906  NH1 ARG B 152       6.677  15.941   2.271  1.00  0.00           N  
ATOM   2907  NH2 ARG B 152       4.931  15.087   3.383  1.00  0.00           N  
ATOM   2908  N   LEU B 153       4.196  12.799  -1.954  1.00  0.00           N  
ATOM   2909  CA  LEU B 153       5.087  11.639  -1.845  1.00  0.00           C  
ATOM   2910  C   LEU B 153       4.601  10.435  -2.668  1.00  0.00           C  
ATOM   2911  O   LEU B 153       5.074   9.320  -2.467  1.00  0.00           O  
ATOM   2912  CB  LEU B 153       5.284  11.266  -0.361  1.00  0.00           C  
ATOM   2913  CG  LEU B 153       5.929  12.348   0.509  1.00  0.00           C  
ATOM   2914  CD1 LEU B 153       6.051  11.841   1.946  1.00  0.00           C  
ATOM   2915  CD2 LEU B 153       7.326  12.750   0.023  1.00  0.00           C  
ATOM   2916  N   ASP B 154       3.647  10.647  -3.566  1.00  0.00           N  
ATOM   2917  CA  ASP B 154       3.196   9.602  -4.471  1.00  0.00           C  
ATOM   2918  C   ASP B 154       4.232   9.371  -5.579  1.00  0.00           C  
ATOM   2919  O   ASP B 154       4.835  10.326  -6.075  1.00  0.00           O  
ATOM   2920  CB  ASP B 154       1.832   9.964  -5.057  1.00  0.00           C  
ATOM   2921  CG  ASP B 154       1.251   8.772  -5.814  1.00  0.00           C  
ATOM   2922  OD1 ASP B 154       1.350   8.746  -7.055  1.00  0.00           O  
ATOM   2923  OD2 ASP B 154       0.708   7.860  -5.149  1.00  0.00           O  
ATOM   2924  N   ALA B 155       4.424   8.111  -5.981  1.00  0.00           N  
ATOM   2925  CA  ALA B 155       5.434   7.767  -6.982  1.00  0.00           C  
ATOM   2926  C   ALA B 155       5.226   8.488  -8.322  1.00  0.00           C  
ATOM   2927  O   ALA B 155       6.188   8.790  -9.011  1.00  0.00           O  
ATOM   2928  CB  ALA B 155       5.430   6.248  -7.165  1.00  0.00           C  
ATOM   2929  N   THR B 156       3.980   8.827  -8.677  1.00  0.00           N  
ATOM   2930  CA  THR B 156       3.690   9.606  -9.885  1.00  0.00           C  
ATOM   2931  C   THR B 156       4.268  11.024  -9.833  1.00  0.00           C  
ATOM   2932  O   THR B 156       4.548  11.613 -10.872  1.00  0.00           O  
ATOM   2933  CB  THR B 156       2.178   9.703 -10.137  1.00  0.00           C  
ATOM   2934  OG1 THR B 156       1.533  10.339  -9.059  1.00  0.00           O  
ATOM   2935  CG2 THR B 156       1.538   8.341 -10.359  1.00  0.00           C  
ATOM   2936  N   ASN B 157       4.522  11.549  -8.636  1.00  0.00           N  
ATOM   2937  CA  ASN B 157       5.030  12.907  -8.437  1.00  0.00           C  
ATOM   2938  C   ASN B 157       6.544  13.048  -8.694  1.00  0.00           C  
ATOM   2939  O   ASN B 157       7.098  14.138  -8.510  1.00  0.00           O  
ATOM   2940  CB  ASN B 157       4.610  13.393  -7.042  1.00  0.00           C  
ATOM   2941  CG  ASN B 157       4.703  14.897  -6.895  1.00  0.00           C  
ATOM   2942  OD1 ASN B 157       4.419  15.671  -7.795  1.00  0.00           O  
ATOM   2943  ND2 ASN B 157       5.072  15.378  -5.731  1.00  0.00           N  
ATOM   2944  N   ILE B 158       7.214  11.983  -9.138  1.00  0.00           N  
ATOM   2945  CA  ILE B 158       8.572  12.092  -9.698  1.00  0.00           C  
ATOM   2946  C   ILE B 158       8.563  12.748 -11.088  1.00  0.00           C  
ATOM   2947  O   ILE B 158       9.594  13.232 -11.544  1.00  0.00           O  
ATOM   2948  CB  ILE B 158       9.278  10.730  -9.770  1.00  0.00           C  
ATOM   2949  CG1 ILE B 158       8.655   9.802 -10.838  1.00  0.00           C  
ATOM   2950  CG2 ILE B 158       9.333  10.090  -8.373  1.00  0.00           C  
ATOM   2951  CD1 ILE B 158       9.243   8.397 -10.908  1.00  0.00           C  
ATOM   2952  N   VAL B 159       7.412  12.715 -11.758  1.00  0.00           N  
ATOM   2953  CA  VAL B 159       7.216  13.327 -13.065  1.00  0.00           C  
ATOM   2954  C   VAL B 159       6.752  14.765 -12.870  1.00  0.00           C  
ATOM   2955  O   VAL B 159       5.826  15.032 -12.111  1.00  0.00           O  
ATOM   2956  CB  VAL B 159       6.220  12.521 -13.914  1.00  0.00           C  
ATOM   2957  CG1 VAL B 159       5.986  13.167 -15.274  1.00  0.00           C  
ATOM   2958  CG2 VAL B 159       6.745  11.097 -14.149  1.00  0.00           C  
ATOM   2959  N   ASP B 160       7.374  15.688 -13.573  1.00  0.00           N  
ATOM   2960  CA  ASP B 160       6.939  17.079 -13.597  1.00  0.00           C  
ATOM   2961  C   ASP B 160       5.747  17.240 -14.535  1.00  0.00           C  
ATOM   2962  O   ASP B 160       5.862  17.159 -15.761  1.00  0.00           O  
ATOM   2963  CB  ASP B 160       8.105  18.008 -13.959  1.00  0.00           C  
ATOM   2964  CG  ASP B 160       9.153  18.072 -12.846  1.00  0.00           C  
ATOM   2965  OD1 ASP B 160       8.761  17.929 -11.661  1.00  0.00           O  
ATOM   2966  OD2 ASP B 160      10.335  18.284 -13.178  1.00  0.00           O  
ATOM   2967  N   ALA B 161       4.566  17.436 -13.936  1.00  0.00           N  
ATOM   2968  CA  ALA B 161       3.333  17.658 -14.669  1.00  0.00           C  
ATOM   2969  C   ALA B 161       3.350  19.020 -15.370  1.00  0.00           C  
ATOM   2970  O   ALA B 161       3.701  20.041 -14.773  1.00  0.00           O  
ATOM   2971  CB  ALA B 161       2.151  17.529 -13.715  1.00  0.00           C  
ATOM   2972  N   ASP B 162       2.895  19.041 -16.619  1.00  0.00           N  
ATOM   2973  CA  ASP B 162       2.629  20.274 -17.352  1.00  0.00           C  
ATOM   2974  C   ASP B 162       1.300  20.912 -16.918  1.00  0.00           C  
ATOM   2975  O   ASP B 162       1.175  22.136 -16.938  1.00  0.00           O  
ATOM   2976  CB  ASP B 162       2.637  19.990 -18.861  1.00  0.00           C  
ATOM   2977  CG  ASP B 162       4.014  19.531 -19.340  1.00  0.00           C  
ATOM   2978  OD1 ASP B 162       4.943  20.381 -19.426  1.00  0.00           O  
ATOM   2979  OD2 ASP B 162       4.166  18.323 -19.624  1.00  0.00           O  
ATOM   2980  N   VAL B 163       0.346  20.093 -16.482  1.00  0.00           N  
ATOM   2981  CA  VAL B 163      -0.880  20.513 -15.779  1.00  0.00           C  
ATOM   2982  C   VAL B 163      -1.131  19.557 -14.610  1.00  0.00           C  
ATOM   2983  O   VAL B 163      -1.206  18.349 -14.790  1.00  0.00           O  
ATOM   2984  CB  VAL B 163      -2.108  20.555 -16.708  1.00  0.00           C  
ATOM   2985  CG1 VAL B 163      -3.384  20.919 -15.950  1.00  0.00           C  
ATOM   2986  CG2 VAL B 163      -1.933  21.578 -17.831  1.00  0.00           C  
ATOM   2987  N   ALA B 164      -1.294  20.111 -13.415  1.00  0.00           N  
ATOM   2988  CA  ALA B 164      -1.679  19.360 -12.235  1.00  0.00           C  
ATOM   2989  C   ALA B 164      -3.157  19.587 -11.909  1.00  0.00           C  
ATOM   2990  O   ALA B 164      -3.673  20.691 -12.064  1.00  0.00           O  
ATOM   2991  CB  ALA B 164      -0.764  19.751 -11.076  1.00  0.00           C  
ATOM   2992  N   VAL B 165      -3.839  18.553 -11.438  1.00  0.00           N  
ATOM   2993  CA  VAL B 165      -5.277  18.600 -11.144  1.00  0.00           C  
ATOM   2994  C   VAL B 165      -5.541  18.048  -9.751  1.00  0.00           C  
ATOM   2995  O   VAL B 165      -5.065  16.971  -9.399  1.00  0.00           O  
ATOM   2996  CB  VAL B 165      -6.085  17.826 -12.197  1.00  0.00           C  
ATOM   2997  CG1 VAL B 165      -7.586  17.994 -11.971  1.00  0.00           C  
ATOM   2998  CG2 VAL B 165      -5.773  18.278 -13.631  1.00  0.00           C  
ATOM   2999  N   VAL B 166      -6.358  18.754  -8.970  1.00  0.00           N  
ATOM   3000  CA  VAL B 166      -6.962  18.247  -7.731  1.00  0.00           C  
ATOM   3001  C   VAL B 166      -8.477  18.196  -7.928  1.00  0.00           C  
ATOM   3002  O   VAL B 166      -9.123  19.230  -8.036  1.00  0.00           O  
ATOM   3003  CB  VAL B 166      -6.570  19.101  -6.508  1.00  0.00           C  
ATOM   3004  CG1 VAL B 166      -7.268  18.591  -5.242  1.00  0.00           C  
ATOM   3005  CG2 VAL B 166      -5.065  19.047  -6.264  1.00  0.00           C  
ATOM   3006  N   THR B 167      -9.046  16.992  -8.004  1.00  0.00           N  
ATOM   3007  CA  THR B 167     -10.460  16.806  -8.373  1.00  0.00           C  
ATOM   3008  C   THR B 167     -11.431  17.103  -7.240  1.00  0.00           C  
ATOM   3009  O   THR B 167     -12.455  17.724  -7.465  1.00  0.00           O  
ATOM   3010  CB  THR B 167     -10.723  15.388  -8.897  1.00  0.00           C  
ATOM   3011  OG1 THR B 167     -10.416  14.426  -7.914  1.00  0.00           O  
ATOM   3012  CG2 THR B 167      -9.886  15.063 -10.127  1.00  0.00           C  
ATOM   3013  N   SER B 168     -11.119  16.631  -6.036  1.00  0.00           N  
ATOM   3014  CA  SER B 168     -11.945  16.820  -4.845  1.00  0.00           C  
ATOM   3015  C   SER B 168     -11.130  16.610  -3.573  1.00  0.00           C  
ATOM   3016  O   SER B 168     -10.129  15.888  -3.576  1.00  0.00           O  
ATOM   3017  CB  SER B 168     -13.151  15.867  -4.854  1.00  0.00           C  
ATOM   3018  OG  SER B 168     -12.743  14.507  -4.791  1.00  0.00           O  
ATOM   3019  N   ILE B 169     -11.589  17.207  -2.476  1.00  0.00           N  
ATOM   3020  CA  ILE B 169     -11.054  17.035  -1.127  1.00  0.00           C  
ATOM   3021  C   ILE B 169     -12.174  16.558  -0.215  1.00  0.00           C  
ATOM   3022  O   ILE B 169     -13.135  17.276   0.055  1.00  0.00           O  
ATOM   3023  CB  ILE B 169     -10.428  18.341  -0.602  1.00  0.00           C  
ATOM   3024  CG1 ILE B 169      -9.309  18.890  -1.514  1.00  0.00           C  
ATOM   3025  CG2 ILE B 169      -9.907  18.145   0.824  1.00  0.00           C  
ATOM   3026  CD1 ILE B 169      -8.080  17.987  -1.647  1.00  0.00           C  
ATOM   3027  N   ALA B 170     -12.041  15.339   0.279  1.00  0.00           N  
ATOM   3028  CA  ALA B 170     -12.919  14.769   1.272  1.00  0.00           C  
ATOM   3029  C   ALA B 170     -12.118  13.881   2.228  1.00  0.00           C  
ATOM   3030  O   ALA B 170     -11.008  13.449   1.899  1.00  0.00           O  
ATOM   3031  CB  ALA B 170     -14.049  14.000   0.579  1.00  0.00           C  
ATOM   3032  N   LEU B 171     -12.682  13.614   3.395  1.00  0.00           N  
ATOM   3033  CA  LEU B 171     -12.116  12.671   4.347  1.00  0.00           C  
ATOM   3034  C   LEU B 171     -12.225  11.259   3.768  1.00  0.00           C  
ATOM   3035  O   LEU B 171     -13.318  10.728   3.583  1.00  0.00           O  
ATOM   3036  CB  LEU B 171     -12.812  12.823   5.713  1.00  0.00           C  
ATOM   3037  CG  LEU B 171     -12.675  14.211   6.366  1.00  0.00           C  
ATOM   3038  CD1 LEU B 171     -13.501  14.280   7.635  1.00  0.00           C  
ATOM   3039  CD2 LEU B 171     -11.223  14.552   6.718  1.00  0.00           C  
ATOM   3040  N   ASP B 172     -11.099  10.676   3.448  1.00  0.00           N  
ATOM   3041  CA  ASP B 172     -10.930   9.268   3.106  1.00  0.00           C  
ATOM   3042  C   ASP B 172      -9.505   8.895   3.511  1.00  0.00           C  
ATOM   3043  O   ASP B 172      -8.578   9.648   3.225  1.00  0.00           O  
ATOM   3044  CB  ASP B 172     -11.167   9.023   1.607  1.00  0.00           C  
ATOM   3045  CG  ASP B 172     -11.119   7.535   1.207  1.00  0.00           C  
ATOM   3046  OD1 ASP B 172     -11.237   6.654   2.079  1.00  0.00           O  
ATOM   3047  OD2 ASP B 172     -10.992   7.228   0.002  1.00  0.00           O  
ATOM   3048  N   HIS B 173      -9.330   7.752   4.173  1.00  0.00           N  
ATOM   3049  CA  HIS B 173      -8.036   7.372   4.712  1.00  0.00           C  
ATOM   3050  C   HIS B 173      -7.388   8.447   5.615  1.00  0.00           C  
ATOM   3051  O   HIS B 173      -6.265   8.892   5.367  1.00  0.00           O  
ATOM   3052  CB  HIS B 173      -7.128   6.958   3.562  1.00  0.00           C  
ATOM   3053  CG  HIS B 173      -7.615   5.829   2.710  1.00  0.00           C  
ATOM   3054  ND1 HIS B 173      -7.765   4.529   3.121  1.00  0.00           N  
ATOM   3055  CD2 HIS B 173      -7.755   5.835   1.346  1.00  0.00           C  
ATOM   3056  CE1 HIS B 173      -7.942   3.773   2.032  1.00  0.00           C  
ATOM   3057  NE2 HIS B 173      -7.950   4.532   0.933  1.00  0.00           N  
ATOM   3058  N   THR B 174      -8.101   8.872   6.651  1.00  0.00           N  
ATOM   3059  CA  THR B 174      -7.702   9.962   7.551  1.00  0.00           C  
ATOM   3060  C   THR B 174      -6.327   9.756   8.180  1.00  0.00           C  
ATOM   3061  O   THR B 174      -5.539  10.707   8.228  1.00  0.00           O  
ATOM   3062  CB  THR B 174      -8.735  10.138   8.663  1.00  0.00           C  
ATOM   3063  OG1 THR B 174      -9.056   8.880   9.223  1.00  0.00           O  
ATOM   3064  CG2 THR B 174     -10.034  10.737   8.120  1.00  0.00           C  
ATOM   3065  N   ASP B 175      -5.996   8.531   8.558  1.00  0.00           N  
ATOM   3066  CA  ASP B 175      -4.745   8.151   9.212  1.00  0.00           C  
ATOM   3067  C   ASP B 175      -3.496   8.692   8.488  1.00  0.00           C  
ATOM   3068  O   ASP B 175      -2.470   8.996   9.098  1.00  0.00           O  
ATOM   3069  CB  ASP B 175      -4.636   6.615   9.264  1.00  0.00           C  
ATOM   3070  CG  ASP B 175      -5.868   5.872   9.783  1.00  0.00           C  
ATOM   3071  OD1 ASP B 175      -6.765   6.533  10.342  1.00  0.00           O  
ATOM   3072  OD2 ASP B 175      -5.951   4.657   9.479  1.00  0.00           O  
ATOM   3073  N   TRP B 176      -3.574   8.813   7.160  1.00  0.00           N  
ATOM   3074  CA  TRP B 176      -2.396   9.099   6.346  1.00  0.00           C  
ATOM   3075  C   TRP B 176      -2.323  10.484   5.762  1.00  0.00           C  
ATOM   3076  O   TRP B 176      -1.259  11.116   5.747  1.00  0.00           O  
ATOM   3077  CB  TRP B 176      -2.299   8.046   5.226  1.00  0.00           C  
ATOM   3078  CG  TRP B 176      -0.991   7.430   5.413  1.00  0.00           C  
ATOM   3079  CD1 TRP B 176      -0.696   6.666   6.490  1.00  0.00           C  
ATOM   3080  CD2 TRP B 176       0.249   7.865   4.827  1.00  0.00           C  
ATOM   3081  NE1 TRP B 176       0.645   6.648   6.642  1.00  0.00           N  
ATOM   3082  CE2 TRP B 176       1.257   7.434   5.701  1.00  0.00           C  
ATOM   3083  CE3 TRP B 176       0.610   8.667   3.748  1.00  0.00           C  
ATOM   3084  CZ2 TRP B 176       2.571   7.917   5.581  1.00  0.00           C  
ATOM   3085  CZ3 TRP B 176       1.932   9.067   3.562  1.00  0.00           C  
ATOM   3086  CH2 TRP B 176       2.885   8.754   4.514  1.00  0.00           C  
ATOM   3087  N   LEU B 177      -3.442  10.923   5.206  1.00  0.00           N  
ATOM   3088  CA  LEU B 177      -3.501  12.207   4.519  1.00  0.00           C  
ATOM   3089  C   LEU B 177      -3.676  13.361   5.504  1.00  0.00           C  
ATOM   3090  O   LEU B 177      -3.533  14.518   5.132  1.00  0.00           O  
ATOM   3091  CB  LEU B 177      -4.582  12.157   3.440  1.00  0.00           C  
ATOM   3092  CG  LEU B 177      -4.286  11.124   2.338  1.00  0.00           C  
ATOM   3093  CD1 LEU B 177      -5.441  11.075   1.339  1.00  0.00           C  
ATOM   3094  CD2 LEU B 177      -3.005  11.466   1.573  1.00  0.00           C  
ATOM   3095  N   GLY B 178      -3.936  13.020   6.741  1.00  0.00           N  
ATOM   3096  CA  GLY B 178      -4.269  13.945   7.799  1.00  0.00           C  
ATOM   3097  C   GLY B 178      -5.737  13.815   8.199  1.00  0.00           C  
ATOM   3098  O   GLY B 178      -6.575  13.377   7.402  1.00  0.00           O  
ATOM   3099  N   PRO B 179      -6.063  14.215   9.440  1.00  0.00           N  
ATOM   3100  CA  PRO B 179      -7.411  14.086   9.975  1.00  0.00           C  
ATOM   3101  C   PRO B 179      -8.377  15.156   9.453  1.00  0.00           C  
ATOM   3102  O   PRO B 179      -9.564  15.127   9.779  1.00  0.00           O  
ATOM   3103  CB  PRO B 179      -7.203  14.190  11.489  1.00  0.00           C  
ATOM   3104  CG  PRO B 179      -6.016  15.144  11.618  1.00  0.00           C  
ATOM   3105  CD  PRO B 179      -5.148  14.765  10.429  1.00  0.00           C  
ATOM   3106  N   ASP B 180      -7.890  16.102   8.679  1.00  0.00           N  
ATOM   3107  CA  ASP B 180      -8.650  17.265   8.254  1.00  0.00           C  
ATOM   3108  C   ASP B 180      -8.418  17.598   6.770  1.00  0.00           C  
ATOM   3109  O   ASP B 180      -7.450  17.179   6.125  1.00  0.00           O  
ATOM   3110  CB  ASP B 180      -8.315  18.452   9.170  1.00  0.00           C  
ATOM   3111  CG  ASP B 180      -6.853  18.856   9.027  1.00  0.00           C  
ATOM   3112  OD1 ASP B 180      -6.535  19.503   8.003  1.00  0.00           O  
ATOM   3113  OD2 ASP B 180      -6.021  18.457   9.870  1.00  0.00           O  
ATOM   3114  N   ARG B 181      -9.334  18.380   6.209  1.00  0.00           N  
ATOM   3115  CA  ARG B 181      -9.305  18.779   4.799  1.00  0.00           C  
ATOM   3116  C   ARG B 181      -8.073  19.622   4.453  1.00  0.00           C  
ATOM   3117  O   ARG B 181      -7.573  19.499   3.336  1.00  0.00           O  
ATOM   3118  CB  ARG B 181     -10.590  19.545   4.422  1.00  0.00           C  
ATOM   3119  CG  ARG B 181     -11.860  18.684   4.542  1.00  0.00           C  
ATOM   3120  CD  ARG B 181     -13.117  19.464   4.102  1.00  0.00           C  
ATOM   3121  NE  ARG B 181     -13.225  19.587   2.639  1.00  0.00           N  
ATOM   3122  CZ  ARG B 181     -13.716  20.615   1.944  1.00  0.00           C  
ATOM   3123  NH1 ARG B 181     -14.118  21.703   2.518  1.00  0.00           N  
ATOM   3124  NH2 ARG B 181     -13.825  20.553   0.666  1.00  0.00           N  
ATOM   3125  N   GLU B 182      -7.548  20.406   5.379  1.00  0.00           N  
ATOM   3126  CA  GLU B 182      -6.368  21.247   5.161  1.00  0.00           C  
ATOM   3127  C   GLU B 182      -5.106  20.392   4.977  1.00  0.00           C  
ATOM   3128  O   GLU B 182      -4.348  20.587   4.027  1.00  0.00           O  
ATOM   3129  CB  GLU B 182      -6.188  22.235   6.327  1.00  0.00           C  
ATOM   3130  CG  GLU B 182      -7.305  23.292   6.442  1.00  0.00           C  
ATOM   3131  CD  GLU B 182      -7.408  24.204   5.206  1.00  0.00           C  
ATOM   3132  OE1 GLU B 182      -8.493  24.760   4.966  1.00  0.00           O  
ATOM   3133  OE2 GLU B 182      -6.411  24.336   4.464  1.00  0.00           O  
ATOM   3134  N   SER B 183      -4.926  19.382   5.819  1.00  0.00           N  
ATOM   3135  CA  SER B 183      -3.829  18.421   5.707  1.00  0.00           C  
ATOM   3136  C   SER B 183      -3.918  17.608   4.406  1.00  0.00           C  
ATOM   3137  O   SER B 183      -2.931  17.469   3.687  1.00  0.00           O  
ATOM   3138  CB  SER B 183      -3.852  17.477   6.915  1.00  0.00           C  
ATOM   3139  OG  SER B 183      -3.683  18.200   8.116  1.00  0.00           O  
ATOM   3140  N   ILE B 184      -5.113  17.148   4.047  1.00  0.00           N  
ATOM   3141  CA  ILE B 184      -5.367  16.433   2.797  1.00  0.00           C  
ATOM   3142  C   ILE B 184      -5.062  17.327   1.582  1.00  0.00           C  
ATOM   3143  O   ILE B 184      -4.428  16.886   0.621  1.00  0.00           O  
ATOM   3144  CB  ILE B 184      -6.827  15.915   2.753  1.00  0.00           C  
ATOM   3145  CG1 ILE B 184      -7.047  14.825   3.832  1.00  0.00           C  
ATOM   3146  CG2 ILE B 184      -7.178  15.343   1.372  1.00  0.00           C  
ATOM   3147  CD1 ILE B 184      -8.523  14.508   4.086  1.00  0.00           C  
ATOM   3148  N   GLY B 185      -5.508  18.584   1.629  1.00  0.00           N  
ATOM   3149  CA  GLY B 185      -5.267  19.573   0.582  1.00  0.00           C  
ATOM   3150  C   GLY B 185      -3.780  19.823   0.352  1.00  0.00           C  
ATOM   3151  O   GLY B 185      -3.313  19.748  -0.783  1.00  0.00           O  
ATOM   3152  N   ARG B 186      -3.024  20.030   1.436  1.00  0.00           N  
ATOM   3153  CA  ARG B 186      -1.578  20.251   1.383  1.00  0.00           C  
ATOM   3154  C   ARG B 186      -0.829  19.086   0.727  1.00  0.00           C  
ATOM   3155  O   ARG B 186       0.009  19.312  -0.145  1.00  0.00           O  
ATOM   3156  CB  ARG B 186      -1.068  20.517   2.813  1.00  0.00           C  
ATOM   3157  CG  ARG B 186       0.416  20.922   2.823  1.00  0.00           C  
ATOM   3158  CD  ARG B 186       0.898  21.217   4.245  1.00  0.00           C  
ATOM   3159  NE  ARG B 186       0.235  22.418   4.807  1.00  0.00           N  
ATOM   3160  CZ  ARG B 186       0.137  22.752   6.082  1.00  0.00           C  
ATOM   3161  NH1 ARG B 186       0.655  22.003   7.009  1.00  0.00           N  
ATOM   3162  NH2 ARG B 186      -0.491  23.838   6.426  1.00  0.00           N  
ATOM   3163  N   GLU B 187      -1.150  17.861   1.097  1.00  0.00           N  
ATOM   3164  CA  GLU B 187      -0.516  16.678   0.506  1.00  0.00           C  
ATOM   3165  C   GLU B 187      -0.823  16.541  -0.993  1.00  0.00           C  
ATOM   3166  O   GLU B 187       0.083  16.280  -1.789  1.00  0.00           O  
ATOM   3167  CB  GLU B 187      -0.927  15.408   1.263  1.00  0.00           C  
ATOM   3168  CG  GLU B 187      -0.225  15.251   2.621  1.00  0.00           C  
ATOM   3169  CD  GLU B 187       1.298  15.116   2.514  1.00  0.00           C  
ATOM   3170  OE1 GLU B 187       2.023  15.600   3.411  1.00  0.00           O  
ATOM   3171  OE2 GLU B 187       1.810  14.506   1.549  1.00  0.00           O  
ATOM   3172  N   LYS B 188      -2.072  16.766  -1.402  1.00  0.00           N  
ATOM   3173  CA  LYS B 188      -2.473  16.680  -2.817  1.00  0.00           C  
ATOM   3174  C   LYS B 188      -1.860  17.791  -3.670  1.00  0.00           C  
ATOM   3175  O   LYS B 188      -1.399  17.506  -4.766  1.00  0.00           O  
ATOM   3176  CB  LYS B 188      -4.006  16.664  -2.937  1.00  0.00           C  
ATOM   3177  CG  LYS B 188      -4.588  15.363  -2.367  1.00  0.00           C  
ATOM   3178  CD  LYS B 188      -6.104  15.302  -2.580  1.00  0.00           C  
ATOM   3179  CE  LYS B 188      -6.752  14.183  -1.764  1.00  0.00           C  
ATOM   3180  NZ  LYS B 188      -6.245  12.836  -2.084  1.00  0.00           N  
ATOM   3181  N   ALA B 189      -1.785  18.999  -3.154  1.00  0.00           N  
ATOM   3182  CA  ALA B 189      -1.150  20.129  -3.830  1.00  0.00           C  
ATOM   3183  C   ALA B 189       0.362  19.933  -4.043  1.00  0.00           C  
ATOM   3184  O   ALA B 189       0.984  20.636  -4.837  1.00  0.00           O  
ATOM   3185  CB  ALA B 189      -1.461  21.392  -3.028  1.00  0.00           C  
ATOM   3186  N   GLY B 190       0.961  18.926  -3.416  1.00  0.00           N  
ATOM   3187  CA  GLY B 190       2.346  18.541  -3.642  1.00  0.00           C  
ATOM   3188  C   GLY B 190       2.697  18.196  -5.093  1.00  0.00           C  
ATOM   3189  O   GLY B 190       3.876  18.243  -5.444  1.00  0.00           O  
ATOM   3190  N   ILE B 191       1.707  17.906  -5.950  1.00  0.00           N  
ATOM   3191  CA  ILE B 191       1.920  17.650  -7.388  1.00  0.00           C  
ATOM   3192  C   ILE B 191       2.072  18.930  -8.229  1.00  0.00           C  
ATOM   3193  O   ILE B 191       2.418  18.840  -9.402  1.00  0.00           O  
ATOM   3194  CB  ILE B 191       0.801  16.762  -7.972  1.00  0.00           C  
ATOM   3195  CG1 ILE B 191      -0.549  17.498  -8.045  1.00  0.00           C  
ATOM   3196  CG2 ILE B 191       0.702  15.444  -7.178  1.00  0.00           C  
ATOM   3197  CD1 ILE B 191      -1.649  16.725  -8.748  1.00  0.00           C  
ATOM   3198  N   PHE B 192       1.793  20.095  -7.668  1.00  0.00           N  
ATOM   3199  CA  PHE B 192       1.897  21.357  -8.383  1.00  0.00           C  
ATOM   3200  C   PHE B 192       3.344  21.662  -8.763  1.00  0.00           C  
ATOM   3201  O   PHE B 192       4.284  21.236  -8.085  1.00  0.00           O  
ATOM   3202  CB  PHE B 192       1.273  22.498  -7.569  1.00  0.00           C  
ATOM   3203  CG  PHE B 192      -0.212  22.414  -7.267  1.00  0.00           C  
ATOM   3204  CD1 PHE B 192      -1.051  21.468  -7.879  1.00  0.00           C  
ATOM   3205  CD2 PHE B 192      -0.771  23.337  -6.359  1.00  0.00           C  
ATOM   3206  CE1 PHE B 192      -2.423  21.444  -7.604  1.00  0.00           C  
ATOM   3207  CE2 PHE B 192      -2.145  23.319  -6.084  1.00  0.00           C  
ATOM   3208  CZ  PHE B 192      -2.975  22.372  -6.704  1.00  0.00           C  
ATOM   3209  N   ARG B 193       3.528  22.397  -9.845  1.00  0.00           N  
ATOM   3210  CA  ARG B 193       4.836  22.818 -10.360  1.00  0.00           C  
ATOM   3211  C   ARG B 193       4.855  24.311 -10.659  1.00  0.00           C  
ATOM   3212  O   ARG B 193       3.822  24.899 -10.948  1.00  0.00           O  
ATOM   3213  CB  ARG B 193       5.205  22.008 -11.607  1.00  0.00           C  
ATOM   3214  CG  ARG B 193       5.455  20.516 -11.331  1.00  0.00           C  
ATOM   3215  CD  ARG B 193       6.643  20.294 -10.391  1.00  0.00           C  
ATOM   3216  NE  ARG B 193       6.957  18.873 -10.223  1.00  0.00           N  
ATOM   3217  CZ  ARG B 193       6.422  18.012  -9.373  1.00  0.00           C  
ATOM   3218  NH1 ARG B 193       5.487  18.363  -8.538  1.00  0.00           N  
ATOM   3219  NH2 ARG B 193       6.836  16.788  -9.362  1.00  0.00           N  
ATOM   3220  N   SER B 194       6.043  24.896 -10.581  1.00  0.00           N  
ATOM   3221  CA  SER B 194       6.254  26.308 -10.877  1.00  0.00           C  
ATOM   3222  C   SER B 194       5.857  26.647 -12.316  1.00  0.00           C  
ATOM   3223  O   SER B 194       6.151  25.890 -13.236  1.00  0.00           O  
ATOM   3224  CB  SER B 194       7.720  26.669 -10.653  1.00  0.00           C  
ATOM   3225  OG  SER B 194       7.887  28.065 -10.745  1.00  0.00           O  
ATOM   3226  N   GLU B 195       5.159  27.758 -12.476  1.00  0.00           N  
ATOM   3227  CA  GLU B 195       4.667  28.277 -13.764  1.00  0.00           C  
ATOM   3228  C   GLU B 195       3.789  27.297 -14.565  1.00  0.00           C  
ATOM   3229  O   GLU B 195       3.592  27.464 -15.768  1.00  0.00           O  
ATOM   3230  CB  GLU B 195       5.818  28.846 -14.607  1.00  0.00           C  
ATOM   3231  CG  GLU B 195       6.604  29.939 -13.871  1.00  0.00           C  
ATOM   3232  CD  GLU B 195       7.525  30.719 -14.818  1.00  0.00           C  
ATOM   3233  OE1 GLU B 195       7.824  31.886 -14.492  1.00  0.00           O  
ATOM   3234  OE2 GLU B 195       7.921  30.161 -15.870  1.00  0.00           O  
ATOM   3235  N   LYS B 196       3.231  26.276 -13.901  1.00  0.00           N  
ATOM   3236  CA  LYS B 196       2.316  25.313 -14.515  1.00  0.00           C  
ATOM   3237  C   LYS B 196       0.906  25.462 -13.945  1.00  0.00           C  
ATOM   3238  O   LYS B 196       0.770  25.720 -12.752  1.00  0.00           O  
ATOM   3239  CB  LYS B 196       2.834  23.881 -14.345  1.00  0.00           C  
ATOM   3240  CG  LYS B 196       4.211  23.632 -14.990  1.00  0.00           C  
ATOM   3241  CD  LYS B 196       4.192  23.826 -16.503  1.00  0.00           C  
ATOM   3242  CE  LYS B 196       5.543  23.447 -17.084  1.00  0.00           C  
ATOM   3243  NZ  LYS B 196       5.464  23.234 -18.554  1.00  0.00           N  
ATOM   3244  N   PRO B 197      -0.152  25.276 -14.772  1.00  0.00           N  
ATOM   3245  CA  PRO B 197      -1.522  25.317 -14.289  1.00  0.00           C  
ATOM   3246  C   PRO B 197      -1.778  24.284 -13.184  1.00  0.00           C  
ATOM   3247  O   PRO B 197      -1.418  23.108 -13.307  1.00  0.00           O  
ATOM   3248  CB  PRO B 197      -2.404  25.084 -15.509  1.00  0.00           C  
ATOM   3249  CG  PRO B 197      -1.537  25.541 -16.673  1.00  0.00           C  
ATOM   3250  CD  PRO B 197      -0.126  25.155 -16.213  1.00  0.00           C  
ATOM   3251  N   ALA B 198      -2.435  24.732 -12.117  1.00  0.00           N  
ATOM   3252  CA  ALA B 198      -2.907  23.921 -11.015  1.00  0.00           C  
ATOM   3253  C   ALA B 198      -4.434  24.026 -10.945  1.00  0.00           C  
ATOM   3254  O   ALA B 198      -4.979  24.991 -10.411  1.00  0.00           O  
ATOM   3255  CB  ALA B 198      -2.210  24.385  -9.739  1.00  0.00           C  
ATOM   3256  N   ILE B 199      -5.123  23.035 -11.506  1.00  0.00           N  
ATOM   3257  CA  ILE B 199      -6.579  23.025 -11.610  1.00  0.00           C  
ATOM   3258  C   ILE B 199      -7.183  22.416 -10.351  1.00  0.00           C  
ATOM   3259  O   ILE B 199      -6.847  21.300  -9.978  1.00  0.00           O  
ATOM   3260  CB  ILE B 199      -7.035  22.261 -12.872  1.00  0.00           C  
ATOM   3261  CG1 ILE B 199      -6.288  22.684 -14.153  1.00  0.00           C  
ATOM   3262  CG2 ILE B 199      -8.554  22.409 -13.063  1.00  0.00           C  
ATOM   3263  CD1 ILE B 199      -6.354  24.175 -14.471  1.00  0.00           C  
ATOM   3264  N   VAL B 200      -8.120  23.144  -9.726  1.00  0.00           N  
ATOM   3265  CA  VAL B 200      -8.838  22.667  -8.541  1.00  0.00           C  
ATOM   3266  C   VAL B 200     -10.325  22.586  -8.849  1.00  0.00           C  
ATOM   3267  O   VAL B 200     -10.995  23.593  -9.048  1.00  0.00           O  
ATOM   3268  CB  VAL B 200      -8.544  23.528  -7.306  1.00  0.00           C  
ATOM   3269  CG1 VAL B 200      -9.245  22.958  -6.074  1.00  0.00           C  
ATOM   3270  CG2 VAL B 200      -7.040  23.573  -7.021  1.00  0.00           C  
ATOM   3271  N   GLY B 201     -10.851  21.354  -8.881  1.00  0.00           N  
ATOM   3272  CA  GLY B 201     -12.270  21.062  -9.075  1.00  0.00           C  
ATOM   3273  C   GLY B 201     -13.087  21.030  -7.783  1.00  0.00           C  
ATOM   3274  O   GLY B 201     -14.313  21.055  -7.843  1.00  0.00           O  
ATOM   3275  N   GLU B 202     -12.425  20.985  -6.626  1.00  0.00           N  
ATOM   3276  CA  GLU B 202     -13.058  21.064  -5.314  1.00  0.00           C  
ATOM   3277  C   GLU B 202     -13.664  22.462  -5.098  1.00  0.00           C  
ATOM   3278  O   GLU B 202     -12.915  23.438  -5.066  1.00  0.00           O  
ATOM   3279  CB  GLU B 202     -12.017  20.727  -4.235  1.00  0.00           C  
ATOM   3280  CG  GLU B 202     -12.546  20.874  -2.799  1.00  0.00           C  
ATOM   3281  CD  GLU B 202     -13.845  20.087  -2.556  1.00  0.00           C  
ATOM   3282  OE1 GLU B 202     -14.816  20.698  -2.070  1.00  0.00           O  
ATOM   3283  OE2 GLU B 202     -13.868  18.882  -2.875  1.00  0.00           O  
ATOM   3284  N   PRO B 203     -15.004  22.577  -4.944  1.00  0.00           N  
ATOM   3285  CA  PRO B 203     -15.649  23.884  -4.771  1.00  0.00           C  
ATOM   3286  C   PRO B 203     -15.318  24.531  -3.424  1.00  0.00           C  
ATOM   3287  O   PRO B 203     -15.154  25.741  -3.357  1.00  0.00           O  
ATOM   3288  CB  PRO B 203     -17.149  23.603  -4.916  1.00  0.00           C  
ATOM   3289  CG  PRO B 203     -17.291  22.142  -4.491  1.00  0.00           C  
ATOM   3290  CD  PRO B 203     -15.985  21.511  -4.968  1.00  0.00           C  
ATOM   3291  N   GLU B 204     -15.180  23.734  -2.366  1.00  0.00           N  
ATOM   3292  CA  GLU B 204     -14.721  24.184  -1.048  1.00  0.00           C  
ATOM   3293  C   GLU B 204     -13.226  23.875  -0.878  1.00  0.00           C  
ATOM   3294  O   GLU B 204     -12.829  22.990  -0.119  1.00  0.00           O  
ATOM   3295  CB  GLU B 204     -15.568  23.587   0.079  1.00  0.00           C  
ATOM   3296  CG  GLU B 204     -16.990  24.144   0.107  1.00  0.00           C  
ATOM   3297  CD  GLU B 204     -17.526  24.346   1.541  1.00  0.00           C  
ATOM   3298  OE1 GLU B 204     -18.560  25.023   1.656  1.00  0.00           O  
ATOM   3299  OE2 GLU B 204     -16.876  23.868   2.496  1.00  0.00           O  
ATOM   3300  N   MET B 205     -12.410  24.598  -1.626  1.00  0.00           N  
ATOM   3301  CA  MET B 205     -10.968  24.407  -1.606  1.00  0.00           C  
ATOM   3302  C   MET B 205     -10.368  24.776  -0.243  1.00  0.00           C  
ATOM   3303  O   MET B 205     -10.503  25.925   0.176  1.00  0.00           O  
ATOM   3304  CB  MET B 205     -10.335  25.233  -2.727  1.00  0.00           C  
ATOM   3305  CG  MET B 205      -8.844  24.943  -2.877  1.00  0.00           C  
ATOM   3306  SD  MET B 205      -7.987  26.018  -4.062  1.00  0.00           S  
ATOM   3307  CE  MET B 205      -7.893  27.512  -3.059  1.00  0.00           C  
ATOM   3308  N   PRO B 206      -9.650  23.854   0.428  1.00  0.00           N  
ATOM   3309  CA  PRO B 206      -8.851  24.181   1.596  1.00  0.00           C  
ATOM   3310  C   PRO B 206      -7.808  25.260   1.288  1.00  0.00           C  
ATOM   3311  O   PRO B 206      -7.185  25.235   0.227  1.00  0.00           O  
ATOM   3312  CB  PRO B 206      -8.172  22.875   2.021  1.00  0.00           C  
ATOM   3313  CG  PRO B 206      -9.082  21.803   1.452  1.00  0.00           C  
ATOM   3314  CD  PRO B 206      -9.602  22.438   0.164  1.00  0.00           C  
ATOM   3315  N   SER B 207      -7.578  26.177   2.233  1.00  0.00           N  
ATOM   3316  CA  SER B 207      -6.618  27.271   2.082  1.00  0.00           C  
ATOM   3317  C   SER B 207      -5.197  26.774   1.814  1.00  0.00           C  
ATOM   3318  O   SER B 207      -4.478  27.353   1.004  1.00  0.00           O  
ATOM   3319  CB  SER B 207      -6.640  28.160   3.327  1.00  0.00           C  
ATOM   3320  OG  SER B 207      -6.259  27.441   4.477  1.00  0.00           O  
ATOM   3321  N   THR B 208      -4.827  25.629   2.383  1.00  0.00           N  
ATOM   3322  CA  THR B 208      -3.514  25.006   2.188  1.00  0.00           C  
ATOM   3323  C   THR B 208      -3.184  24.700   0.729  1.00  0.00           C  
ATOM   3324  O   THR B 208      -2.010  24.697   0.364  1.00  0.00           O  
ATOM   3325  CB  THR B 208      -3.406  23.699   2.967  1.00  0.00           C  
ATOM   3326  OG1 THR B 208      -4.493  22.842   2.675  1.00  0.00           O  
ATOM   3327  CG2 THR B 208      -3.372  23.938   4.464  1.00  0.00           C  
ATOM   3328  N   ILE B 209      -4.179  24.471  -0.137  1.00  0.00           N  
ATOM   3329  CA  ILE B 209      -3.942  24.278  -1.570  1.00  0.00           C  
ATOM   3330  C   ILE B 209      -3.455  25.583  -2.206  1.00  0.00           C  
ATOM   3331  O   ILE B 209      -2.535  25.552  -3.022  1.00  0.00           O  
ATOM   3332  CB  ILE B 209      -5.205  23.747  -2.287  1.00  0.00           C  
ATOM   3333  CG1 ILE B 209      -5.539  22.334  -1.760  1.00  0.00           C  
ATOM   3334  CG2 ILE B 209      -5.011  23.722  -3.813  1.00  0.00           C  
ATOM   3335  CD1 ILE B 209      -6.747  21.675  -2.421  1.00  0.00           C  
ATOM   3336  N   ALA B 210      -4.044  26.719  -1.831  1.00  0.00           N  
ATOM   3337  CA  ALA B 210      -3.611  28.030  -2.295  1.00  0.00           C  
ATOM   3338  C   ALA B 210      -2.213  28.373  -1.760  1.00  0.00           C  
ATOM   3339  O   ALA B 210      -1.368  28.822  -2.532  1.00  0.00           O  
ATOM   3340  CB  ALA B 210      -4.648  29.088  -1.905  1.00  0.00           C  
ATOM   3341  N   ASP B 211      -1.947  28.066  -0.496  1.00  0.00           N  
ATOM   3342  CA  ASP B 211      -0.640  28.284   0.130  1.00  0.00           C  
ATOM   3343  C   ASP B 211       0.456  27.523  -0.616  1.00  0.00           C  
ATOM   3344  O   ASP B 211       1.455  28.111  -1.041  1.00  0.00           O  
ATOM   3345  CB  ASP B 211      -0.663  27.843   1.606  1.00  0.00           C  
ATOM   3346  CG  ASP B 211      -1.672  28.584   2.479  1.00  0.00           C  
ATOM   3347  OD1 ASP B 211      -2.014  29.741   2.144  1.00  0.00           O  
ATOM   3348  OD2 ASP B 211      -2.104  27.966   3.485  1.00  0.00           O  
ATOM   3349  N   VAL B 212       0.246  26.232  -0.881  1.00  0.00           N  
ATOM   3350  CA  VAL B 212       1.210  25.414  -1.626  1.00  0.00           C  
ATOM   3351  C   VAL B 212       1.364  25.885  -3.072  1.00  0.00           C  
ATOM   3352  O   VAL B 212       2.475  25.869  -3.610  1.00  0.00           O  
ATOM   3353  CB  VAL B 212       0.821  23.923  -1.587  1.00  0.00           C  
ATOM   3354  CG1 VAL B 212       1.728  23.061  -2.471  1.00  0.00           C  
ATOM   3355  CG2 VAL B 212       0.934  23.361  -0.171  1.00  0.00           C  
ATOM   3356  N   ALA B 213       0.279  26.309  -3.729  1.00  0.00           N  
ATOM   3357  CA  ALA B 213       0.357  26.870  -5.072  1.00  0.00           C  
ATOM   3358  C   ALA B 213       1.219  28.133  -5.096  1.00  0.00           C  
ATOM   3359  O   ALA B 213       2.065  28.274  -5.979  1.00  0.00           O  
ATOM   3360  CB  ALA B 213      -1.053  27.136  -5.599  1.00  0.00           C  
ATOM   3361  N   GLN B 214       1.066  28.997  -4.097  1.00  0.00           N  
ATOM   3362  CA  GLN B 214       1.837  30.219  -3.967  1.00  0.00           C  
ATOM   3363  C   GLN B 214       3.312  29.934  -3.639  1.00  0.00           C  
ATOM   3364  O   GLN B 214       4.189  30.494  -4.288  1.00  0.00           O  
ATOM   3365  CB  GLN B 214       1.164  31.114  -2.923  1.00  0.00           C  
ATOM   3366  CG  GLN B 214       1.760  32.537  -2.930  1.00  0.00           C  
ATOM   3367  CD  GLN B 214       1.008  33.510  -2.012  1.00  0.00           C  
ATOM   3368  OE1 GLN B 214       0.127  33.171  -1.250  1.00  0.00           O  
ATOM   3369  NE2 GLN B 214       1.324  34.778  -2.064  1.00  0.00           N  
ATOM   3370  N   GLU B 215       3.589  29.018  -2.709  1.00  0.00           N  
ATOM   3371  CA  GLU B 215       4.956  28.595  -2.379  1.00  0.00           C  
ATOM   3372  C   GLU B 215       5.701  28.021  -3.585  1.00  0.00           C  
ATOM   3373  O   GLU B 215       6.894  28.264  -3.766  1.00  0.00           O  
ATOM   3374  CB  GLU B 215       4.923  27.510  -1.288  1.00  0.00           C  
ATOM   3375  CG  GLU B 215       4.716  28.066   0.125  1.00  0.00           C  
ATOM   3376  CD  GLU B 215       4.697  26.961   1.199  1.00  0.00           C  
ATOM   3377  OE1 GLU B 215       4.743  27.319   2.398  1.00  0.00           O  
ATOM   3378  OE2 GLU B 215       4.650  25.760   0.838  1.00  0.00           O  
ATOM   3379  N   LYS B 216       5.000  27.286  -4.440  1.00  0.00           N  
ATOM   3380  CA  LYS B 216       5.591  26.685  -5.640  1.00  0.00           C  
ATOM   3381  C   LYS B 216       5.593  27.610  -6.858  1.00  0.00           C  
ATOM   3382  O   LYS B 216       6.258  27.287  -7.839  1.00  0.00           O  
ATOM   3383  CB  LYS B 216       4.888  25.361  -5.946  1.00  0.00           C  
ATOM   3384  CG  LYS B 216       5.226  24.313  -4.881  1.00  0.00           C  
ATOM   3385  CD  LYS B 216       4.757  22.937  -5.346  1.00  0.00           C  
ATOM   3386  CE  LYS B 216       5.293  21.873  -4.399  1.00  0.00           C  
ATOM   3387  NZ  LYS B 216       5.369  20.562  -5.085  1.00  0.00           N  
ATOM   3388  N   GLY B 217       4.844  28.704  -6.829  1.00  0.00           N  
ATOM   3389  CA  GLY B 217       4.635  29.564  -7.994  1.00  0.00           C  
ATOM   3390  C   GLY B 217       3.771  28.908  -9.082  1.00  0.00           C  
ATOM   3391  O   GLY B 217       3.997  29.144 -10.268  1.00  0.00           O  
ATOM   3392  N   ALA B 218       2.821  28.054  -8.697  1.00  0.00           N  
ATOM   3393  CA  ALA B 218       1.898  27.420  -9.628  1.00  0.00           C  
ATOM   3394  C   ALA B 218       0.743  28.366 -10.005  1.00  0.00           C  
ATOM   3395  O   ALA B 218       0.295  29.180  -9.205  1.00  0.00           O  
ATOM   3396  CB  ALA B 218       1.388  26.101  -9.025  1.00  0.00           C  
ATOM   3397  N   LEU B 219       0.226  28.206 -11.221  1.00  0.00           N  
ATOM   3398  CA  LEU B 219      -0.871  29.017 -11.753  1.00  0.00           C  
ATOM   3399  C   LEU B 219      -2.216  28.400 -11.333  1.00  0.00           C  
ATOM   3400  O   LEU B 219      -2.786  27.572 -12.040  1.00  0.00           O  
ATOM   3401  CB  LEU B 219      -0.730  29.128 -13.284  1.00  0.00           C  
ATOM   3402  CG  LEU B 219       0.612  29.698 -13.787  1.00  0.00           C  
ATOM   3403  CD1 LEU B 219       0.639  29.675 -15.315  1.00  0.00           C  
ATOM   3404  CD2 LEU B 219       0.841  31.140 -13.314  1.00  0.00           C  
ATOM   3405  N   LEU B 220      -2.708  28.792 -10.161  1.00  0.00           N  
ATOM   3406  CA  LEU B 220      -3.924  28.238  -9.574  1.00  0.00           C  
ATOM   3407  C   LEU B 220      -5.167  28.626 -10.387  1.00  0.00           C  
ATOM   3408  O   LEU B 220      -5.420  29.805 -10.619  1.00  0.00           O  
ATOM   3409  CB  LEU B 220      -4.016  28.700  -8.113  1.00  0.00           C  
ATOM   3410  CG  LEU B 220      -5.099  27.973  -7.290  1.00  0.00           C  
ATOM   3411  CD1 LEU B 220      -4.753  26.502  -7.051  1.00  0.00           C  
ATOM   3412  CD2 LEU B 220      -5.233  28.637  -5.921  1.00  0.00           C  
ATOM   3413  N   GLN B 221      -5.969  27.640 -10.786  1.00  0.00           N  
ATOM   3414  CA  GLN B 221      -7.245  27.813 -11.480  1.00  0.00           C  
ATOM   3415  C   GLN B 221      -8.344  27.037 -10.756  1.00  0.00           C  
ATOM   3416  O   GLN B 221      -8.457  25.818 -10.868  1.00  0.00           O  
ATOM   3417  CB  GLN B 221      -7.140  27.389 -12.950  1.00  0.00           C  
ATOM   3418  CG  GLN B 221      -6.170  28.252 -13.762  1.00  0.00           C  
ATOM   3419  CD  GLN B 221      -6.275  27.979 -15.268  1.00  0.00           C  
ATOM   3420  OE1 GLN B 221      -7.213  27.380 -15.768  1.00  0.00           O  
ATOM   3421  NE2 GLN B 221      -5.315  28.426 -16.038  1.00  0.00           N  
ATOM   3422  N   ARG B 222      -9.155  27.762  -9.986  1.00  0.00           N  
ATOM   3423  CA  ARG B 222     -10.150  27.211  -9.081  1.00  0.00           C  
ATOM   3424  C   ARG B 222     -11.531  27.214  -9.708  1.00  0.00           C  
ATOM   3425  O   ARG B 222     -11.943  28.206 -10.325  1.00  0.00           O  
ATOM   3426  CB  ARG B 222     -10.171  28.020  -7.785  1.00  0.00           C  
ATOM   3427  CG  ARG B 222      -8.825  28.035  -7.074  1.00  0.00           C  
ATOM   3428  CD  ARG B 222      -8.761  29.138  -6.027  1.00  0.00           C  
ATOM   3429  NE  ARG B 222      -8.627  30.456  -6.660  1.00  0.00           N  
ATOM   3430  CZ  ARG B 222      -8.412  31.617  -6.066  1.00  0.00           C  
ATOM   3431  NH1 ARG B 222      -8.329  31.706  -4.770  1.00  0.00           N  
ATOM   3432  NH2 ARG B 222      -8.276  32.687  -6.789  1.00  0.00           N  
ATOM   3433  N   ARG B 223     -12.293  26.167  -9.464  1.00  0.00           N  
ATOM   3434  CA  ARG B 223     -13.725  26.155  -9.749  1.00  0.00           C  
ATOM   3435  C   ARG B 223     -14.416  27.283  -8.982  1.00  0.00           C  
ATOM   3436  O   ARG B 223     -14.193  27.446  -7.791  1.00  0.00           O  
ATOM   3437  CB  ARG B 223     -14.313  24.782  -9.399  1.00  0.00           C  
ATOM   3438  CG  ARG B 223     -15.824  24.739  -9.639  1.00  0.00           C  
ATOM   3439  CD  ARG B 223     -16.389  23.361  -9.286  1.00  0.00           C  
ATOM   3440  NE  ARG B 223     -17.844  23.380  -9.276  1.00  0.00           N  
ATOM   3441  CZ  ARG B 223     -18.624  22.415  -8.836  1.00  0.00           C  
ATOM   3442  NH1 ARG B 223     -18.137  21.282  -8.409  1.00  0.00           N  
ATOM   3443  NH2 ARG B 223     -19.921  22.581  -8.801  1.00  0.00           N  
ATOM   3444  N   GLY B 224     -15.276  28.019  -9.672  1.00  0.00           N  
ATOM   3445  CA  GLY B 224     -16.010  29.157  -9.112  1.00  0.00           C  
ATOM   3446  C   GLY B 224     -15.219  30.464  -9.074  1.00  0.00           C  
ATOM   3447  O   GLY B 224     -15.780  31.480  -8.673  1.00  0.00           O  
ATOM   3448  N   VAL B 225     -13.944  30.459  -9.503  1.00  0.00           N  
ATOM   3449  CA  VAL B 225     -13.100  31.662  -9.536  1.00  0.00           C  
ATOM   3450  C   VAL B 225     -12.518  31.868 -10.933  1.00  0.00           C  
ATOM   3451  O   VAL B 225     -13.006  32.727 -11.661  1.00  0.00           O  
ATOM   3452  CB  VAL B 225     -12.008  31.638  -8.443  1.00  0.00           C  
ATOM   3453  CG1 VAL B 225     -11.309  33.001  -8.373  1.00  0.00           C  
ATOM   3454  CG2 VAL B 225     -12.576  31.331  -7.054  1.00  0.00           C  
ATOM   3455  N   GLU B 226     -11.526  31.078 -11.331  1.00  0.00           N  
ATOM   3456  CA  GLU B 226     -10.898  31.201 -12.652  1.00  0.00           C  
ATOM   3457  C   GLU B 226     -11.687  30.462 -13.758  1.00  0.00           C  
ATOM   3458  O   GLU B 226     -11.595  30.821 -14.929  1.00  0.00           O  
ATOM   3459  CB  GLU B 226      -9.451  30.697 -12.612  1.00  0.00           C  
ATOM   3460  CG  GLU B 226      -8.493  31.578 -11.789  1.00  0.00           C  
ATOM   3461  CD  GLU B 226      -8.622  31.430 -10.255  1.00  0.00           C  
ATOM   3462  OE1 GLU B 226      -8.252  32.362  -9.511  1.00  0.00           O  
ATOM   3463  OE2 GLU B 226      -9.077  30.371  -9.767  1.00  0.00           O  
ATOM   3464  N   TRP B 227     -12.456  29.456 -13.381  1.00  0.00           N  
ATOM   3465  CA  TRP B 227     -13.360  28.749 -14.285  1.00  0.00           C  
ATOM   3466  C   TRP B 227     -14.637  28.336 -13.570  1.00  0.00           C  
ATOM   3467  O   TRP B 227     -14.684  28.205 -12.340  1.00  0.00           O  
ATOM   3468  CB  TRP B 227     -12.646  27.535 -14.890  1.00  0.00           C  
ATOM   3469  CG  TRP B 227     -12.234  26.480 -13.915  1.00  0.00           C  
ATOM   3470  CD1 TRP B 227     -11.059  26.442 -13.252  1.00  0.00           C  
ATOM   3471  CD2 TRP B 227     -12.975  25.295 -13.487  1.00  0.00           C  
ATOM   3472  NE1 TRP B 227     -11.003  25.311 -12.452  1.00  0.00           N  
ATOM   3473  CE2 TRP B 227     -12.156  24.567 -12.573  1.00  0.00           C  
ATOM   3474  CE3 TRP B 227     -14.242  24.758 -13.800  1.00  0.00           C  
ATOM   3475  CZ2 TRP B 227     -12.571  23.351 -12.003  1.00  0.00           C  
ATOM   3476  CZ3 TRP B 227     -14.659  23.544 -13.222  1.00  0.00           C  
ATOM   3477  CH2 TRP B 227     -13.829  22.854 -12.343  1.00  0.00           C  
ATOM   3478  N   ASN B 228     -15.692  28.101 -14.349  1.00  0.00           N  
ATOM   3479  CA  ASN B 228     -16.964  27.643 -13.807  1.00  0.00           C  
ATOM   3480  C   ASN B 228     -17.732  26.806 -14.833  1.00  0.00           C  
ATOM   3481  O   ASN B 228     -17.371  26.733 -16.001  1.00  0.00           O  
ATOM   3482  CB  ASN B 228     -17.765  28.876 -13.337  1.00  0.00           C  
ATOM   3483  CG  ASN B 228     -18.678  28.571 -12.169  1.00  0.00           C  
ATOM   3484  OD1 ASN B 228     -18.888  27.435 -11.753  1.00  0.00           O  
ATOM   3485  ND2 ASN B 228     -19.238  29.590 -11.567  1.00  0.00           N  
ATOM   3486  N   TYR B 229     -18.812  26.171 -14.383  1.00  0.00           N  
ATOM   3487  CA  TYR B 229     -19.757  25.490 -15.257  1.00  0.00           C  
ATOM   3488  C   TYR B 229     -21.176  25.582 -14.701  1.00  0.00           C  
ATOM   3489  O   TYR B 229     -21.385  25.729 -13.498  1.00  0.00           O  
ATOM   3490  CB  TYR B 229     -19.320  24.039 -15.484  1.00  0.00           C  
ATOM   3491  CG  TYR B 229     -19.481  23.130 -14.281  1.00  0.00           C  
ATOM   3492  CD1 TYR B 229     -18.458  23.048 -13.309  1.00  0.00           C  
ATOM   3493  CD2 TYR B 229     -20.648  22.367 -14.132  1.00  0.00           C  
ATOM   3494  CE1 TYR B 229     -18.608  22.194 -12.208  1.00  0.00           C  
ATOM   3495  CE2 TYR B 229     -20.806  21.513 -13.035  1.00  0.00           C  
ATOM   3496  CZ  TYR B 229     -19.779  21.419 -12.079  1.00  0.00           C  
ATOM   3497  OH  TYR B 229     -19.940  20.572 -11.015  1.00  0.00           O  
ATOM   3498  N   SER B 230     -22.139  25.456 -15.599  1.00  0.00           N  
ATOM   3499  CA  SER B 230     -23.556  25.361 -15.272  1.00  0.00           C  
ATOM   3500  C   SER B 230     -24.162  24.162 -15.994  1.00  0.00           C  
ATOM   3501  O   SER B 230     -23.730  23.828 -17.098  1.00  0.00           O  
ATOM   3502  CB  SER B 230     -24.283  26.660 -15.645  1.00  0.00           C  
ATOM   3503  OG  SER B 230     -24.134  26.955 -17.018  1.00  0.00           O  
ATOM   3504  N   VAL B 231     -25.123  23.502 -15.365  1.00  0.00           N  
ATOM   3505  CA  VAL B 231     -25.759  22.289 -15.892  1.00  0.00           C  
ATOM   3506  C   VAL B 231     -27.253  22.545 -16.024  1.00  0.00           C  
ATOM   3507  O   VAL B 231     -27.854  23.149 -15.130  1.00  0.00           O  
ATOM   3508  CB  VAL B 231     -25.484  21.070 -14.990  1.00  0.00           C  
ATOM   3509  CG1 VAL B 231     -25.972  19.768 -15.621  1.00  0.00           C  
ATOM   3510  CG2 VAL B 231     -23.990  20.904 -14.697  1.00  0.00           C  
ATOM   3511  N   THR B 232     -27.825  22.096 -17.136  1.00  0.00           N  
ATOM   3512  CA  THR B 232     -29.273  22.052 -17.372  1.00  0.00           C  
ATOM   3513  C   THR B 232     -29.738  20.589 -17.405  1.00  0.00           C  
ATOM   3514  O   THR B 232     -28.944  19.670 -17.187  1.00  0.00           O  
ATOM   3515  CB  THR B 232     -29.654  22.796 -18.666  1.00  0.00           C  
ATOM   3516  OG1 THR B 232     -29.351  22.005 -19.780  1.00  0.00           O  
ATOM   3517  CG2 THR B 232     -28.986  24.164 -18.820  1.00  0.00           C  
ATOM   3518  N   ASP B 233     -31.014  20.349 -17.706  1.00  0.00           N  
ATOM   3519  CA  ASP B 233     -31.545  18.989 -17.826  1.00  0.00           C  
ATOM   3520  C   ASP B 233     -31.059  18.258 -19.099  1.00  0.00           C  
ATOM   3521  O   ASP B 233     -31.195  17.037 -19.206  1.00  0.00           O  
ATOM   3522  CB  ASP B 233     -33.073  19.034 -17.798  1.00  0.00           C  
ATOM   3523  CG  ASP B 233     -33.650  19.546 -16.467  1.00  0.00           C  
ATOM   3524  OD1 ASP B 233     -32.994  19.348 -15.426  1.00  0.00           O  
ATOM   3525  OD2 ASP B 233     -34.748  20.138 -16.513  1.00  0.00           O  
ATOM   3526  N   HIS B 234     -30.516  18.990 -20.078  1.00  0.00           N  
ATOM   3527  CA  HIS B 234     -30.210  18.457 -21.402  1.00  0.00           C  
ATOM   3528  C   HIS B 234     -28.760  18.659 -21.836  1.00  0.00           C  
ATOM   3529  O   HIS B 234     -28.250  17.898 -22.658  1.00  0.00           O  
ATOM   3530  CB  HIS B 234     -31.166  19.104 -22.420  1.00  0.00           C  
ATOM   3531  CG  HIS B 234     -32.613  18.891 -22.090  1.00  0.00           C  
ATOM   3532  ND1 HIS B 234     -33.171  17.761 -21.539  1.00  0.00           N  
ATOM   3533  CD2 HIS B 234     -33.649  19.797 -22.223  1.00  0.00           C  
ATOM   3534  CE1 HIS B 234     -34.485  17.980 -21.337  1.00  0.00           C  
ATOM   3535  NE2 HIS B 234     -34.807  19.202 -21.764  1.00  0.00           N  
ATOM   3536  N   ASP B 235     -28.103  19.673 -21.290  1.00  0.00           N  
ATOM   3537  CA  ASP B 235     -26.747  20.047 -21.639  1.00  0.00           C  
ATOM   3538  C   ASP B 235     -26.046  20.742 -20.460  1.00  0.00           C  
ATOM   3539  O   ASP B 235     -26.569  20.832 -19.344  1.00  0.00           O  
ATOM   3540  CB  ASP B 235     -26.766  20.906 -22.915  1.00  0.00           C  
ATOM   3541  CG  ASP B 235     -27.535  22.232 -22.805  1.00  0.00           C  
ATOM   3542  OD1 ASP B 235     -27.700  22.754 -21.685  1.00  0.00           O  
ATOM   3543  OD2 ASP B 235     -27.913  22.763 -23.872  1.00  0.00           O  
ATOM   3544  N   TRP B 236     -24.850  21.204 -20.713  1.00  0.00           N  
ATOM   3545  CA  TRP B 236     -24.111  22.031 -19.775  1.00  0.00           C  
ATOM   3546  C   TRP B 236     -23.206  23.019 -20.512  1.00  0.00           C  
ATOM   3547  O   TRP B 236     -22.842  22.817 -21.667  1.00  0.00           O  
ATOM   3548  CB  TRP B 236     -23.332  21.161 -18.787  1.00  0.00           C  
ATOM   3549  CG  TRP B 236     -22.225  20.335 -19.361  1.00  0.00           C  
ATOM   3550  CD1 TRP B 236     -22.373  19.274 -20.182  1.00  0.00           C  
ATOM   3551  CD2 TRP B 236     -20.778  20.476 -19.138  1.00  0.00           C  
ATOM   3552  NE1 TRP B 236     -21.128  18.740 -20.482  1.00  0.00           N  
ATOM   3553  CE2 TRP B 236     -20.123  19.440 -19.844  1.00  0.00           C  
ATOM   3554  CE3 TRP B 236     -19.994  21.371 -18.380  1.00  0.00           C  
ATOM   3555  CZ2 TRP B 236     -18.716  19.284 -19.803  1.00  0.00           C  
ATOM   3556  CZ3 TRP B 236     -18.598  21.218 -18.340  1.00  0.00           C  
ATOM   3557  CH2 TRP B 236     -17.976  20.187 -19.046  1.00  0.00           C  
ATOM   3558  N   ALA B 237     -22.840  24.080 -19.812  1.00  0.00           N  
ATOM   3559  CA  ALA B 237     -21.925  25.085 -20.309  1.00  0.00           C  
ATOM   3560  C   ALA B 237     -20.691  25.167 -19.406  1.00  0.00           C  
ATOM   3561  O   ALA B 237     -20.783  25.008 -18.188  1.00  0.00           O  
ATOM   3562  CB  ALA B 237     -22.652  26.419 -20.429  1.00  0.00           C  
ATOM   3563  N   PHE B 238     -19.542  25.443 -20.003  1.00  0.00           N  
ATOM   3564  CA  PHE B 238     -18.282  25.671 -19.312  1.00  0.00           C  
ATOM   3565  C   PHE B 238     -17.745  27.061 -19.660  1.00  0.00           C  
ATOM   3566  O   PHE B 238     -17.818  27.473 -20.816  1.00  0.00           O  
ATOM   3567  CB  PHE B 238     -17.280  24.573 -19.702  1.00  0.00           C  
ATOM   3568  CG  PHE B 238     -15.912  24.766 -19.093  1.00  0.00           C  
ATOM   3569  CD1 PHE B 238     -14.981  25.616 -19.711  1.00  0.00           C  
ATOM   3570  CD2 PHE B 238     -15.578  24.148 -17.875  1.00  0.00           C  
ATOM   3571  CE1 PHE B 238     -13.733  25.853 -19.105  1.00  0.00           C  
ATOM   3572  CE2 PHE B 238     -14.339  24.374 -17.273  1.00  0.00           C  
ATOM   3573  CZ  PHE B 238     -13.415  25.242 -17.880  1.00  0.00           C  
ATOM   3574  N   SER B 239     -17.179  27.769 -18.690  1.00  0.00           N  
ATOM   3575  CA  SER B 239     -16.560  29.067 -18.909  1.00  0.00           C  
ATOM   3576  C   SER B 239     -15.236  29.206 -18.171  1.00  0.00           C  
ATOM   3577  O   SER B 239     -15.101  28.775 -17.023  1.00  0.00           O  
ATOM   3578  CB  SER B 239     -17.512  30.202 -18.516  1.00  0.00           C  
ATOM   3579  OG  SER B 239     -17.847  30.131 -17.147  1.00  0.00           O  
ATOM   3580  N   ASP B 240     -14.271  29.841 -18.833  1.00  0.00           N  
ATOM   3581  CA  ASP B 240     -12.979  30.232 -18.275  1.00  0.00           C  
ATOM   3582  C   ASP B 240     -12.482  31.537 -18.927  1.00  0.00           C  
ATOM   3583  O   ASP B 240     -13.211  32.202 -19.664  1.00  0.00           O  
ATOM   3584  CB  ASP B 240     -11.973  29.073 -18.423  1.00  0.00           C  
ATOM   3585  CG  ASP B 240     -11.620  28.697 -19.867  1.00  0.00           C  
ATOM   3586  OD1 ASP B 240     -11.908  29.464 -20.808  1.00  0.00           O  
ATOM   3587  OD2 ASP B 240     -11.042  27.613 -20.072  1.00  0.00           O  
ATOM   3588  N   ALA B 241     -11.225  31.899 -18.679  1.00  0.00           N  
ATOM   3589  CA  ALA B 241     -10.605  33.088 -19.251  1.00  0.00           C  
ATOM   3590  C   ALA B 241     -10.496  33.056 -20.794  1.00  0.00           C  
ATOM   3591  O   ALA B 241     -10.337  34.108 -21.418  1.00  0.00           O  
ATOM   3592  CB  ALA B 241      -9.221  33.261 -18.613  1.00  0.00           C  
ATOM   3593  N   HIS B 242     -10.596  31.891 -21.424  1.00  0.00           N  
ATOM   3594  CA  HIS B 242     -10.540  31.733 -22.882  1.00  0.00           C  
ATOM   3595  C   HIS B 242     -11.913  31.819 -23.561  1.00  0.00           C  
ATOM   3596  O   HIS B 242     -11.986  31.822 -24.788  1.00  0.00           O  
ATOM   3597  CB  HIS B 242      -9.823  30.424 -23.230  1.00  0.00           C  
ATOM   3598  CG  HIS B 242      -8.444  30.321 -22.633  1.00  0.00           C  
ATOM   3599  ND1 HIS B 242      -7.350  31.082 -22.979  1.00  0.00           N  
ATOM   3600  CD2 HIS B 242      -8.047  29.480 -21.623  1.00  0.00           C  
ATOM   3601  CE1 HIS B 242      -6.316  30.713 -22.201  1.00  0.00           C  
ATOM   3602  NE2 HIS B 242      -6.705  29.742 -21.368  1.00  0.00           N  
ATOM   3603  N   GLY B 243     -12.981  31.881 -22.776  1.00  0.00           N  
ATOM   3604  CA  GLY B 243     -14.350  32.012 -23.268  1.00  0.00           C  
ATOM   3605  C   GLY B 243     -15.305  30.972 -22.695  1.00  0.00           C  
ATOM   3606  O   GLY B 243     -15.061  30.387 -21.634  1.00  0.00           O  
ATOM   3607  N   THR B 244     -16.409  30.761 -23.419  1.00  0.00           N  
ATOM   3608  CA  THR B 244     -17.481  29.855 -23.007  1.00  0.00           C  
ATOM   3609  C   THR B 244     -17.724  28.788 -24.070  1.00  0.00           C  
ATOM   3610  O   THR B 244     -17.706  29.075 -25.265  1.00  0.00           O  
ATOM   3611  CB  THR B 244     -18.773  30.639 -22.702  1.00  0.00           C  
ATOM   3612  OG1 THR B 244     -18.489  31.673 -21.778  1.00  0.00           O  
ATOM   3613  CG2 THR B 244     -19.859  29.780 -22.070  1.00  0.00           C  
ATOM   3614  N   LEU B 245     -17.939  27.551 -23.621  1.00  0.00           N  
ATOM   3615  CA  LEU B 245     -18.442  26.447 -24.429  1.00  0.00           C  
ATOM   3616  C   LEU B 245     -19.859  26.144 -23.976  1.00  0.00           C  
ATOM   3617  O   LEU B 245     -20.075  25.777 -22.822  1.00  0.00           O  
ATOM   3618  CB  LEU B 245     -17.531  25.219 -24.264  1.00  0.00           C  
ATOM   3619  CG  LEU B 245     -16.106  25.385 -24.833  1.00  0.00           C  
ATOM   3620  CD1 LEU B 245     -15.263  24.185 -24.431  1.00  0.00           C  
ATOM   3621  CD2 LEU B 245     -16.105  25.472 -26.353  1.00  0.00           C  
ATOM   3622  N   GLU B 246     -20.816  26.287 -24.870  1.00  0.00           N  
ATOM   3623  CA  GLU B 246     -22.233  26.084 -24.594  1.00  0.00           C  
ATOM   3624  C   GLU B 246     -22.755  24.791 -25.229  1.00  0.00           C  
ATOM   3625  O   GLU B 246     -22.133  24.232 -26.139  1.00  0.00           O  
ATOM   3626  CB  GLU B 246     -23.053  27.291 -25.064  1.00  0.00           C  
ATOM   3627  CG  GLU B 246     -22.667  28.583 -24.329  1.00  0.00           C  
ATOM   3628  CD  GLU B 246     -23.611  29.762 -24.633  1.00  0.00           C  
ATOM   3629  OE1 GLU B 246     -23.488  30.777 -23.904  1.00  0.00           O  
ATOM   3630  OE2 GLU B 246     -24.427  29.648 -25.567  1.00  0.00           O  
ATOM   3631  N   ASN B 247     -23.911  24.326 -24.771  1.00  0.00           N  
ATOM   3632  CA  ASN B 247     -24.598  23.149 -25.296  1.00  0.00           C  
ATOM   3633  C   ASN B 247     -23.695  21.904 -25.353  1.00  0.00           C  
ATOM   3634  O   ASN B 247     -23.684  21.166 -26.338  1.00  0.00           O  
ATOM   3635  CB  ASN B 247     -25.243  23.483 -26.653  1.00  0.00           C  
ATOM   3636  CG  ASN B 247     -26.125  24.725 -26.604  1.00  0.00           C  
ATOM   3637  OD1 ASN B 247     -26.935  24.926 -25.735  1.00  0.00           O  
ATOM   3638  ND2 ASN B 247     -25.992  25.620 -27.556  1.00  0.00           N  
ATOM   3639  N   LEU B 248     -22.881  21.710 -24.326  1.00  0.00           N  
ATOM   3640  CA  LEU B 248     -22.042  20.524 -24.207  1.00  0.00           C  
ATOM   3641  C   LEU B 248     -22.908  19.309 -23.853  1.00  0.00           C  
ATOM   3642  O   LEU B 248     -23.821  19.432 -23.032  1.00  0.00           O  
ATOM   3643  CB  LEU B 248     -20.939  20.744 -23.159  1.00  0.00           C  
ATOM   3644  CG  LEU B 248     -19.907  21.819 -23.531  1.00  0.00           C  
ATOM   3645  CD1 LEU B 248     -18.983  22.081 -22.344  1.00  0.00           C  
ATOM   3646  CD2 LEU B 248     -19.031  21.388 -24.720  1.00  0.00           C  
ATOM   3647  N   PRO B 249     -22.637  18.128 -24.429  1.00  0.00           N  
ATOM   3648  CA  PRO B 249     -23.395  16.925 -24.097  1.00  0.00           C  
ATOM   3649  C   PRO B 249     -23.169  16.531 -22.635  1.00  0.00           C  
ATOM   3650  O   PRO B 249     -22.043  16.597 -22.128  1.00  0.00           O  
ATOM   3651  CB  PRO B 249     -22.900  15.859 -25.071  1.00  0.00           C  
ATOM   3652  CG  PRO B 249     -21.472  16.301 -25.393  1.00  0.00           C  
ATOM   3653  CD  PRO B 249     -21.564  17.822 -25.361  1.00  0.00           C  
ATOM   3654  N   LEU B 250     -24.232  16.069 -21.974  1.00  0.00           N  
ATOM   3655  CA  LEU B 250     -24.132  15.567 -20.613  1.00  0.00           C  
ATOM   3656  C   LEU B 250     -23.175  14.361 -20.556  1.00  0.00           C  
ATOM   3657  O   LEU B 250     -23.310  13.432 -21.355  1.00  0.00           O  
ATOM   3658  CB  LEU B 250     -25.524  15.202 -20.071  1.00  0.00           C  
ATOM   3659  CG  LEU B 250     -26.454  16.410 -19.818  1.00  0.00           C  
ATOM   3660  CD1 LEU B 250     -27.843  15.911 -19.408  1.00  0.00           C  
ATOM   3661  CD2 LEU B 250     -25.930  17.329 -18.709  1.00  0.00           C  
ATOM   3662  N   PRO B 251     -22.230  14.352 -19.619  1.00  0.00           N  
ATOM   3663  CA  PRO B 251     -21.272  13.260 -19.509  1.00  0.00           C  
ATOM   3664  C   PRO B 251     -21.896  12.022 -18.864  1.00  0.00           C  
ATOM   3665  O   PRO B 251     -22.783  12.105 -18.011  1.00  0.00           O  
ATOM   3666  CB  PRO B 251     -20.126  13.840 -18.681  1.00  0.00           C  
ATOM   3667  CG  PRO B 251     -20.834  14.821 -17.752  1.00  0.00           C  
ATOM   3668  CD  PRO B 251     -21.954  15.382 -18.631  1.00  0.00           C  
ATOM   3669  N   LEU B 252     -21.347  10.848 -19.192  1.00  0.00           N  
ATOM   3670  CA  LEU B 252     -21.657   9.590 -18.510  1.00  0.00           C  
ATOM   3671  C   LEU B 252     -20.935   9.469 -17.158  1.00  0.00           C  
ATOM   3672  O   LEU B 252     -21.404   8.789 -16.243  1.00  0.00           O  
ATOM   3673  CB  LEU B 252     -21.264   8.423 -19.437  1.00  0.00           C  
ATOM   3674  CG  LEU B 252     -21.993   8.407 -20.795  1.00  0.00           C  
ATOM   3675  CD1 LEU B 252     -21.423   7.287 -21.675  1.00  0.00           C  
ATOM   3676  CD2 LEU B 252     -23.498   8.165 -20.632  1.00  0.00           C  
ATOM   3677  N   VAL B 253     -19.797  10.172 -17.020  1.00  0.00           N  
ATOM   3678  CA  VAL B 253     -19.036  10.293 -15.772  1.00  0.00           C  
ATOM   3679  C   VAL B 253     -19.660  11.361 -14.846  1.00  0.00           C  
ATOM   3680  O   VAL B 253     -20.535  12.114 -15.281  1.00  0.00           O  
ATOM   3681  CB  VAL B 253     -17.558  10.582 -16.060  1.00  0.00           C  
ATOM   3682  CG1 VAL B 253     -16.918   9.470 -16.889  1.00  0.00           C  
ATOM   3683  CG2 VAL B 253     -17.325  11.927 -16.758  1.00  0.00           C  
ATOM   3684  N   PRO B 254     -19.228  11.476 -13.589  1.00  0.00           N  
ATOM   3685  CA  PRO B 254     -19.672  12.576 -12.738  1.00  0.00           C  
ATOM   3686  C   PRO B 254     -19.426  13.950 -13.363  1.00  0.00           C  
ATOM   3687  O   PRO B 254     -18.295  14.283 -13.709  1.00  0.00           O  
ATOM   3688  CB  PRO B 254     -18.908  12.399 -11.422  1.00  0.00           C  
ATOM   3689  CG  PRO B 254     -18.636  10.895 -11.371  1.00  0.00           C  
ATOM   3690  CD  PRO B 254     -18.415  10.550 -12.838  1.00  0.00           C  
ATOM   3691  N   GLN B 255     -20.471  14.763 -13.448  1.00  0.00           N  
ATOM   3692  CA  GLN B 255     -20.423  16.108 -14.032  1.00  0.00           C  
ATOM   3693  C   GLN B 255     -19.262  16.982 -13.518  1.00  0.00           C  
ATOM   3694  O   GLN B 255     -18.575  17.587 -14.342  1.00  0.00           O  
ATOM   3695  CB  GLN B 255     -21.789  16.792 -13.812  1.00  0.00           C  
ATOM   3696  CG  GLN B 255     -21.865  18.207 -14.401  1.00  0.00           C  
ATOM   3697  CD  GLN B 255     -21.763  18.179 -15.929  1.00  0.00           C  
ATOM   3698  OE1 GLN B 255     -22.496  17.470 -16.584  1.00  0.00           O  
ATOM   3699  NE2 GLN B 255     -20.847  18.905 -16.510  1.00  0.00           N  
ATOM   3700  N   PRO B 256     -18.979  17.039 -12.198  1.00  0.00           N  
ATOM   3701  CA  PRO B 256     -17.857  17.822 -11.698  1.00  0.00           C  
ATOM   3702  C   PRO B 256     -16.508  17.382 -12.274  1.00  0.00           C  
ATOM   3703  O   PRO B 256     -15.643  18.205 -12.536  1.00  0.00           O  
ATOM   3704  CB  PRO B 256     -17.877  17.661 -10.171  1.00  0.00           C  
ATOM   3705  CG  PRO B 256     -19.316  17.266  -9.859  1.00  0.00           C  
ATOM   3706  CD  PRO B 256     -19.704  16.443 -11.085  1.00  0.00           C  
ATOM   3707  N   ASN B 257     -16.335  16.082 -12.517  1.00  0.00           N  
ATOM   3708  CA  ASN B 257     -15.082  15.527 -13.028  1.00  0.00           C  
ATOM   3709  C   ASN B 257     -14.911  15.823 -14.523  1.00  0.00           C  
ATOM   3710  O   ASN B 257     -13.804  16.128 -14.950  1.00  0.00           O  
ATOM   3711  CB  ASN B 257     -15.030  14.016 -12.737  1.00  0.00           C  
ATOM   3712  CG  ASN B 257     -15.168  13.680 -11.270  1.00  0.00           C  
ATOM   3713  OD1 ASN B 257     -14.915  14.454 -10.363  1.00  0.00           O  
ATOM   3714  ND2 ASN B 257     -15.595  12.475 -10.970  1.00  0.00           N  
ATOM   3715  N   ALA B 258     -15.994  15.791 -15.299  1.00  0.00           N  
ATOM   3716  CA  ALA B 258     -15.969  16.220 -16.695  1.00  0.00           C  
ATOM   3717  C   ALA B 258     -15.607  17.706 -16.818  1.00  0.00           C  
ATOM   3718  O   ALA B 258     -14.752  18.064 -17.623  1.00  0.00           O  
ATOM   3719  CB  ALA B 258     -17.336  15.921 -17.329  1.00  0.00           C  
ATOM   3720  N   ALA B 259     -16.190  18.557 -15.966  1.00  0.00           N  
ATOM   3721  CA  ALA B 259     -15.869  19.980 -15.927  1.00  0.00           C  
ATOM   3722  C   ALA B 259     -14.406  20.238 -15.522  1.00  0.00           C  
ATOM   3723  O   ALA B 259     -13.712  21.018 -16.167  1.00  0.00           O  
ATOM   3724  CB  ALA B 259     -16.856  20.673 -14.988  1.00  0.00           C  
ATOM   3725  N   THR B 260     -13.906  19.521 -14.510  1.00  0.00           N  
ATOM   3726  CA  THR B 260     -12.502  19.606 -14.074  1.00  0.00           C  
ATOM   3727  C   THR B 260     -11.538  19.154 -15.177  1.00  0.00           C  
ATOM   3728  O   THR B 260     -10.515  19.793 -15.397  1.00  0.00           O  
ATOM   3729  CB  THR B 260     -12.273  18.777 -12.806  1.00  0.00           C  
ATOM   3730  OG1 THR B 260     -13.129  19.198 -11.773  1.00  0.00           O  
ATOM   3731  CG2 THR B 260     -10.850  18.911 -12.273  1.00  0.00           C  
ATOM   3732  N   ALA B 261     -11.877  18.091 -15.898  1.00  0.00           N  
ATOM   3733  CA  ALA B 261     -11.096  17.627 -17.041  1.00  0.00           C  
ATOM   3734  C   ALA B 261     -11.068  18.681 -18.161  1.00  0.00           C  
ATOM   3735  O   ALA B 261     -10.003  18.952 -18.709  1.00  0.00           O  
ATOM   3736  CB  ALA B 261     -11.682  16.305 -17.538  1.00  0.00           C  
ATOM   3737  N   LEU B 262     -12.206  19.305 -18.458  1.00  0.00           N  
ATOM   3738  CA  LEU B 262     -12.283  20.360 -19.463  1.00  0.00           C  
ATOM   3739  C   LEU B 262     -11.480  21.601 -19.058  1.00  0.00           C  
ATOM   3740  O   LEU B 262     -10.764  22.156 -19.889  1.00  0.00           O  
ATOM   3741  CB  LEU B 262     -13.765  20.664 -19.745  1.00  0.00           C  
ATOM   3742  CG  LEU B 262     -13.981  21.664 -20.895  1.00  0.00           C  
ATOM   3743  CD1 LEU B 262     -13.342  21.213 -22.208  1.00  0.00           C  
ATOM   3744  CD2 LEU B 262     -15.482  21.825 -21.150  1.00  0.00           C  
ATOM   3745  N   ALA B 263     -11.523  21.984 -17.777  1.00  0.00           N  
ATOM   3746  CA  ALA B 263     -10.697  23.065 -17.251  1.00  0.00           C  
ATOM   3747  C   ALA B 263      -9.198  22.760 -17.415  1.00  0.00           C  
ATOM   3748  O   ALA B 263      -8.449  23.599 -17.915  1.00  0.00           O  
ATOM   3749  CB  ALA B 263     -11.061  23.301 -15.779  1.00  0.00           C  
ATOM   3750  N   ALA B 264      -8.772  21.542 -17.074  1.00  0.00           N  
ATOM   3751  CA  ALA B 264      -7.390  21.106 -17.236  1.00  0.00           C  
ATOM   3752  C   ALA B 264      -6.953  21.078 -18.712  1.00  0.00           C  
ATOM   3753  O   ALA B 264      -5.856  21.517 -19.045  1.00  0.00           O  
ATOM   3754  CB  ALA B 264      -7.236  19.731 -16.589  1.00  0.00           C  
ATOM   3755  N   LEU B 265      -7.826  20.591 -19.591  1.00  0.00           N  
ATOM   3756  CA  LEU B 265      -7.571  20.551 -21.025  1.00  0.00           C  
ATOM   3757  C   LEU B 265      -7.394  21.961 -21.593  1.00  0.00           C  
ATOM   3758  O   LEU B 265      -6.415  22.224 -22.285  1.00  0.00           O  
ATOM   3759  CB  LEU B 265      -8.727  19.821 -21.707  1.00  0.00           C  
ATOM   3760  CG  LEU B 265      -8.534  19.692 -23.226  1.00  0.00           C  
ATOM   3761  CD1 LEU B 265      -7.437  18.693 -23.566  1.00  0.00           C  
ATOM   3762  CD2 LEU B 265      -9.847  19.243 -23.855  1.00  0.00           C  
ATOM   3763  N   ARG B 266      -8.296  22.889 -21.285  1.00  0.00           N  
ATOM   3764  CA  ARG B 266      -8.232  24.274 -21.768  1.00  0.00           C  
ATOM   3765  C   ARG B 266      -7.026  25.019 -21.202  1.00  0.00           C  
ATOM   3766  O   ARG B 266      -6.372  25.745 -21.940  1.00  0.00           O  
ATOM   3767  CB  ARG B 266      -9.549  24.994 -21.448  1.00  0.00           C  
ATOM   3768  CG  ARG B 266     -10.693  24.444 -22.330  1.00  0.00           C  
ATOM   3769  CD  ARG B 266     -12.045  25.023 -21.938  1.00  0.00           C  
ATOM   3770  NE  ARG B 266     -12.114  26.467 -22.142  1.00  0.00           N  
ATOM   3771  CZ  ARG B 266     -12.449  27.129 -23.240  1.00  0.00           C  
ATOM   3772  NH1 ARG B 266     -12.780  26.522 -24.349  1.00  0.00           N  
ATOM   3773  NH2 ARG B 266     -12.474  28.427 -23.215  1.00  0.00           N  
ATOM   3774  N   ALA B 267      -6.667  24.770 -19.940  1.00  0.00           N  
ATOM   3775  CA  ALA B 267      -5.460  25.330 -19.338  1.00  0.00           C  
ATOM   3776  C   ALA B 267      -4.161  24.764 -19.931  1.00  0.00           C  
ATOM   3777  O   ALA B 267      -3.122  25.408 -19.845  1.00  0.00           O  
ATOM   3778  CB  ALA B 267      -5.521  25.065 -17.831  1.00  0.00           C  
ATOM   3779  N   SER B 268      -4.210  23.571 -20.538  1.00  0.00           N  
ATOM   3780  CA  SER B 268      -3.028  22.938 -21.129  1.00  0.00           C  
ATOM   3781  C   SER B 268      -2.492  23.659 -22.363  1.00  0.00           C  
ATOM   3782  O   SER B 268      -1.313  23.535 -22.691  1.00  0.00           O  
ATOM   3783  CB  SER B 268      -3.331  21.479 -21.494  1.00  0.00           C  
ATOM   3784  OG  SER B 268      -4.092  21.359 -22.674  1.00  0.00           O  
ATOM   3785  N   GLY B 269      -3.364  24.377 -23.082  1.00  0.00           N  
ATOM   3786  CA  GLY B 269      -3.035  24.968 -24.379  1.00  0.00           C  
ATOM   3787  C   GLY B 269      -2.909  23.950 -25.520  1.00  0.00           C  
ATOM   3788  O   GLY B 269      -2.533  24.346 -26.626  1.00  0.00           O  
ATOM   3789  N   LEU B 270      -3.223  22.675 -25.292  1.00  0.00           N  
ATOM   3790  CA  LEU B 270      -3.267  21.672 -26.358  1.00  0.00           C  
ATOM   3791  C   LEU B 270      -4.389  22.009 -27.344  1.00  0.00           C  
ATOM   3792  O   LEU B 270      -5.503  22.349 -26.954  1.00  0.00           O  
ATOM   3793  CB  LEU B 270      -3.456  20.260 -25.786  1.00  0.00           C  
ATOM   3794  CG  LEU B 270      -2.263  19.748 -24.950  1.00  0.00           C  
ATOM   3795  CD1 LEU B 270      -2.622  18.404 -24.307  1.00  0.00           C  
ATOM   3796  CD2 LEU B 270      -1.000  19.535 -25.788  1.00  0.00           C  
ATOM   3797  N   GLU B 271      -4.078  21.873 -28.621  1.00  0.00           N  
ATOM   3798  CA  GLU B 271      -5.031  22.167 -29.684  1.00  0.00           C  
ATOM   3799  C   GLU B 271      -6.065  21.040 -29.775  1.00  0.00           C  
ATOM   3800  O   GLU B 271      -5.740  19.898 -30.130  1.00  0.00           O  
ATOM   3801  CB  GLU B 271      -4.268  22.416 -30.991  1.00  0.00           C  
ATOM   3802  CG  GLU B 271      -5.071  23.307 -31.952  1.00  0.00           C  
ATOM   3803  CD  GLU B 271      -4.301  23.654 -33.237  1.00  0.00           C  
ATOM   3804  OE1 GLU B 271      -4.700  24.633 -33.898  1.00  0.00           O  
ATOM   3805  OE2 GLU B 271      -3.324  22.943 -33.564  1.00  0.00           O  
ATOM   3806  N   VAL B 272      -7.308  21.342 -29.422  1.00  0.00           N  
ATOM   3807  CA  VAL B 272      -8.424  20.393 -29.441  1.00  0.00           C  
ATOM   3808  C   VAL B 272      -9.648  21.087 -30.031  1.00  0.00           C  
ATOM   3809  O   VAL B 272     -10.063  22.142 -29.548  1.00  0.00           O  
ATOM   3810  CB  VAL B 272      -8.725  19.845 -28.034  1.00  0.00           C  
ATOM   3811  CG1 VAL B 272      -9.862  18.826 -28.075  1.00  0.00           C  
ATOM   3812  CG2 VAL B 272      -7.514  19.137 -27.424  1.00  0.00           C  
ATOM   3813  N   SER B 273     -10.238  20.504 -31.068  1.00  0.00           N  
ATOM   3814  CA  SER B 273     -11.449  21.037 -31.681  1.00  0.00           C  
ATOM   3815  C   SER B 273     -12.657  20.910 -30.747  1.00  0.00           C  
ATOM   3816  O   SER B 273     -12.740  19.984 -29.932  1.00  0.00           O  
ATOM   3817  CB  SER B 273     -11.724  20.364 -33.029  1.00  0.00           C  
ATOM   3818  OG  SER B 273     -12.135  19.021 -32.863  1.00  0.00           O  
ATOM   3819  N   GLU B 274     -13.639  21.777 -30.911  1.00  0.00           N  
ATOM   3820  CA  GLU B 274     -14.878  21.689 -30.142  1.00  0.00           C  
ATOM   3821  C   GLU B 274     -15.617  20.354 -30.384  1.00  0.00           C  
ATOM   3822  O   GLU B 274     -16.167  19.771 -29.457  1.00  0.00           O  
ATOM   3823  CB  GLU B 274     -15.768  22.883 -30.481  1.00  0.00           C  
ATOM   3824  CG  GLU B 274     -16.900  23.035 -29.459  1.00  0.00           C  
ATOM   3825  CD  GLU B 274     -17.853  24.186 -29.784  1.00  0.00           C  
ATOM   3826  OE1 GLU B 274     -19.072  23.994 -29.556  1.00  0.00           O  
ATOM   3827  OE2 GLU B 274     -17.385  25.240 -30.270  1.00  0.00           O  
ATOM   3828  N   ASN B 275     -15.559  19.798 -31.601  1.00  0.00           N  
ATOM   3829  CA  ASN B 275     -16.116  18.483 -31.900  1.00  0.00           C  
ATOM   3830  C   ASN B 275     -15.426  17.382 -31.085  1.00  0.00           C  
ATOM   3831  O   ASN B 275     -16.115  16.563 -30.482  1.00  0.00           O  
ATOM   3832  CB  ASN B 275     -16.015  18.195 -33.401  1.00  0.00           C  
ATOM   3833  CG  ASN B 275     -17.031  18.962 -34.239  1.00  0.00           C  
ATOM   3834  OD1 ASN B 275     -17.929  19.625 -33.762  1.00  0.00           O  
ATOM   3835  ND2 ASN B 275     -16.911  18.876 -35.542  1.00  0.00           N  
ATOM   3836  N   ALA B 276     -14.104  17.403 -30.986  1.00  0.00           N  
ATOM   3837  CA  ALA B 276     -13.377  16.439 -30.166  1.00  0.00           C  
ATOM   3838  C   ALA B 276     -13.739  16.552 -28.675  1.00  0.00           C  
ATOM   3839  O   ALA B 276     -13.865  15.536 -27.984  1.00  0.00           O  
ATOM   3840  CB  ALA B 276     -11.876  16.633 -30.392  1.00  0.00           C  
ATOM   3841  N   ILE B 277     -13.973  17.770 -28.170  1.00  0.00           N  
ATOM   3842  CA  ILE B 277     -14.472  17.992 -26.807  1.00  0.00           C  
ATOM   3843  C   ILE B 277     -15.849  17.345 -26.639  1.00  0.00           C  
ATOM   3844  O   ILE B 277     -16.052  16.576 -25.704  1.00  0.00           O  
ATOM   3845  CB  ILE B 277     -14.489  19.500 -26.463  1.00  0.00           C  
ATOM   3846  CG1 ILE B 277     -13.045  20.055 -26.400  1.00  0.00           C  
ATOM   3847  CG2 ILE B 277     -15.222  19.762 -25.133  1.00  0.00           C  
ATOM   3848  CD1 ILE B 277     -12.956  21.579 -26.296  1.00  0.00           C  
ATOM   3849  N   ARG B 278     -16.784  17.616 -27.557  1.00  0.00           N  
ATOM   3850  CA  ARG B 278     -18.150  17.083 -27.504  1.00  0.00           C  
ATOM   3851  C   ARG B 278     -18.173  15.560 -27.593  1.00  0.00           C  
ATOM   3852  O   ARG B 278     -18.757  14.912 -26.721  1.00  0.00           O  
ATOM   3853  CB  ARG B 278     -18.996  17.716 -28.630  1.00  0.00           C  
ATOM   3854  CG  ARG B 278     -19.281  19.199 -28.374  1.00  0.00           C  
ATOM   3855  CD  ARG B 278     -19.977  19.850 -29.572  1.00  0.00           C  
ATOM   3856  NE  ARG B 278     -20.237  21.278 -29.333  1.00  0.00           N  
ATOM   3857  CZ  ARG B 278     -21.234  21.795 -28.605  1.00  0.00           C  
ATOM   3858  NH1 ARG B 278     -22.189  21.079 -28.092  1.00  0.00           N  
ATOM   3859  NH2 ARG B 278     -21.248  23.069 -28.385  1.00  0.00           N  
ATOM   3860  N   ASP B 279     -17.484  14.980 -28.568  1.00  0.00           N  
ATOM   3861  CA  ASP B 279     -17.407  13.534 -28.775  1.00  0.00           C  
ATOM   3862  C   ASP B 279     -16.703  12.839 -27.600  1.00  0.00           C  
ATOM   3863  O   ASP B 279     -17.154  11.796 -27.111  1.00  0.00           O  
ATOM   3864  CB  ASP B 279     -16.663  13.234 -30.088  1.00  0.00           C  
ATOM   3865  CG  ASP B 279     -17.434  13.621 -31.350  1.00  0.00           C  
ATOM   3866  OD1 ASP B 279     -18.669  13.827 -31.266  1.00  0.00           O  
ATOM   3867  OD2 ASP B 279     -16.789  13.656 -32.429  1.00  0.00           O  
ATOM   3868  N   GLY B 280     -15.641  13.437 -27.102  1.00  0.00           N  
ATOM   3869  CA  GLY B 280     -14.891  12.922 -25.966  1.00  0.00           C  
ATOM   3870  C   GLY B 280     -15.704  12.914 -24.670  1.00  0.00           C  
ATOM   3871  O   GLY B 280     -15.680  11.918 -23.944  1.00  0.00           O  
ATOM   3872  N   ILE B 281     -16.463  13.971 -24.396  1.00  0.00           N  
ATOM   3873  CA  ILE B 281     -17.369  14.029 -23.238  1.00  0.00           C  
ATOM   3874  C   ILE B 281     -18.482  12.980 -23.361  1.00  0.00           C  
ATOM   3875  O   ILE B 281     -18.751  12.263 -22.405  1.00  0.00           O  
ATOM   3876  CB  ILE B 281     -17.946  15.454 -23.058  1.00  0.00           C  
ATOM   3877  CG1 ILE B 281     -16.838  16.425 -22.590  1.00  0.00           C  
ATOM   3878  CG2 ILE B 281     -19.102  15.474 -22.043  1.00  0.00           C  
ATOM   3879  CD1 ILE B 281     -17.234  17.906 -22.719  1.00  0.00           C  
ATOM   3880  N   ALA B 282     -19.114  12.878 -24.531  1.00  0.00           N  
ATOM   3881  CA  ALA B 282     -20.235  11.978 -24.755  1.00  0.00           C  
ATOM   3882  C   ALA B 282     -19.852  10.491 -24.663  1.00  0.00           C  
ATOM   3883  O   ALA B 282     -20.670   9.658 -24.274  1.00  0.00           O  
ATOM   3884  CB  ALA B 282     -20.842  12.297 -26.127  1.00  0.00           C  
ATOM   3885  N   SER B 283     -18.609  10.148 -25.003  1.00  0.00           N  
ATOM   3886  CA  SER B 283     -18.113   8.766 -25.026  1.00  0.00           C  
ATOM   3887  C   SER B 283     -17.328   8.343 -23.775  1.00  0.00           C  
ATOM   3888  O   SER B 283     -17.083   7.156 -23.580  1.00  0.00           O  
ATOM   3889  CB  SER B 283     -17.284   8.529 -26.288  1.00  0.00           C  
ATOM   3890  OG  SER B 283     -16.186   9.409 -26.330  1.00  0.00           O  
ATOM   3891  N   ALA B 284     -16.948   9.279 -22.905  1.00  0.00           N  
ATOM   3892  CA  ALA B 284     -16.157   8.983 -21.722  1.00  0.00           C  
ATOM   3893  C   ALA B 284     -16.944   8.133 -20.709  1.00  0.00           C  
ATOM   3894  O   ALA B 284     -17.789   8.632 -19.973  1.00  0.00           O  
ATOM   3895  CB  ALA B 284     -15.641  10.282 -21.105  1.00  0.00           C  
ATOM   3896  N   ILE B 285     -16.594   6.845 -20.629  1.00  0.00           N  
ATOM   3897  CA  ILE B 285     -17.120   5.913 -19.637  1.00  0.00           C  
ATOM   3898  C   ILE B 285     -15.981   5.141 -18.969  1.00  0.00           C  
ATOM   3899  O   ILE B 285     -14.980   4.813 -19.611  1.00  0.00           O  
ATOM   3900  CB  ILE B 285     -18.195   4.984 -20.263  1.00  0.00           C  
ATOM   3901  CG1 ILE B 285     -19.000   4.276 -19.159  1.00  0.00           C  
ATOM   3902  CG2 ILE B 285     -17.580   3.992 -21.264  1.00  0.00           C  
ATOM   3903  CD1 ILE B 285     -20.266   3.578 -19.666  1.00  0.00           C  
ATOM   3904  N   LEU B 286     -16.140   4.840 -17.682  1.00  0.00           N  
ATOM   3905  CA  LEU B 286     -15.187   4.027 -16.931  1.00  0.00           C  
ATOM   3906  C   LEU B 286     -15.926   2.890 -16.219  1.00  0.00           C  
ATOM   3907  O   LEU B 286     -16.920   3.158 -15.544  1.00  0.00           O  
ATOM   3908  CB  LEU B 286     -14.410   4.929 -15.961  1.00  0.00           C  
ATOM   3909  CG  LEU B 286     -13.153   4.266 -15.358  1.00  0.00           C  
ATOM   3910  CD1 LEU B 286     -12.056   4.078 -16.401  1.00  0.00           C  
ATOM   3911  CD2 LEU B 286     -12.583   5.138 -14.249  1.00  0.00           C  
ATOM   3912  N   PRO B 287     -15.459   1.634 -16.337  1.00  0.00           N  
ATOM   3913  CA  PRO B 287     -16.052   0.508 -15.626  1.00  0.00           C  
ATOM   3914  C   PRO B 287     -16.152   0.754 -14.122  1.00  0.00           C  
ATOM   3915  O   PRO B 287     -15.245   1.307 -13.498  1.00  0.00           O  
ATOM   3916  CB  PRO B 287     -15.168  -0.699 -15.960  1.00  0.00           C  
ATOM   3917  CG  PRO B 287     -14.578  -0.342 -17.314  1.00  0.00           C  
ATOM   3918  CD  PRO B 287     -14.393   1.172 -17.215  1.00  0.00           C  
ATOM   3919  N   GLY B 288     -17.272   0.367 -13.528  1.00  0.00           N  
ATOM   3920  CA  GLY B 288     -17.511   0.507 -12.094  1.00  0.00           C  
ATOM   3921  C   GLY B 288     -17.737   1.944 -11.604  1.00  0.00           C  
ATOM   3922  O   GLY B 288     -17.696   2.192 -10.406  1.00  0.00           O  
ATOM   3923  N   ARG B 289     -17.968   2.904 -12.501  1.00  0.00           N  
ATOM   3924  CA  ARG B 289     -18.219   4.313 -12.149  1.00  0.00           C  
ATOM   3925  C   ARG B 289     -19.606   4.730 -12.628  1.00  0.00           C  
ATOM   3926  O   ARG B 289     -19.749   5.292 -13.705  1.00  0.00           O  
ATOM   3927  CB  ARG B 289     -17.131   5.230 -12.730  1.00  0.00           C  
ATOM   3928  CG  ARG B 289     -15.719   4.925 -12.214  1.00  0.00           C  
ATOM   3929  CD  ARG B 289     -15.519   5.362 -10.755  1.00  0.00           C  
ATOM   3930  NE  ARG B 289     -14.096   5.212 -10.386  1.00  0.00           N  
ATOM   3931  CZ  ARG B 289     -13.354   6.074  -9.695  1.00  0.00           C  
ATOM   3932  NH1 ARG B 289     -13.857   7.153  -9.173  1.00  0.00           N  
ATOM   3933  NH2 ARG B 289     -12.087   5.844  -9.535  1.00  0.00           N  
ATOM   3934  N   PHE B 290     -20.611   4.411 -11.831  1.00  0.00           N  
ATOM   3935  CA  PHE B 290     -22.028   4.509 -12.187  1.00  0.00           C  
ATOM   3936  C   PHE B 290     -22.321   3.825 -13.536  1.00  0.00           C  
ATOM   3937  O   PHE B 290     -23.014   4.352 -14.407  1.00  0.00           O  
ATOM   3938  CB  PHE B 290     -22.508   5.967 -12.087  1.00  0.00           C  
ATOM   3939  CG  PHE B 290     -24.002   6.073 -11.889  1.00  0.00           C  
ATOM   3940  CD1 PHE B 290     -24.845   6.349 -12.975  1.00  0.00           C  
ATOM   3941  CD2 PHE B 290     -24.547   5.859 -10.612  1.00  0.00           C  
ATOM   3942  CE1 PHE B 290     -26.231   6.400 -12.786  1.00  0.00           C  
ATOM   3943  CE2 PHE B 290     -25.933   5.918 -10.423  1.00  0.00           C  
ATOM   3944  CZ  PHE B 290     -26.779   6.183 -11.509  1.00  0.00           C  
ATOM   3945  N   GLN B 291     -21.728   2.649 -13.734  1.00  0.00           N  
ATOM   3946  CA  GLN B 291     -21.833   1.909 -14.985  1.00  0.00           C  
ATOM   3947  C   GLN B 291     -23.146   1.125 -15.005  1.00  0.00           C  
ATOM   3948  O   GLN B 291     -23.302   0.176 -14.249  1.00  0.00           O  
ATOM   3949  CB  GLN B 291     -20.609   0.995 -15.132  1.00  0.00           C  
ATOM   3950  CG  GLN B 291     -20.590   0.273 -16.477  1.00  0.00           C  
ATOM   3951  CD  GLN B 291     -19.481  -0.781 -16.574  1.00  0.00           C  
ATOM   3952  OE1 GLN B 291     -18.807  -1.104 -15.612  1.00  0.00           O  
ATOM   3953  NE2 GLN B 291     -19.280  -1.357 -17.729  1.00  0.00           N  
ATOM   3954  N   ILE B 292     -24.037   1.483 -15.901  1.00  0.00           N  
ATOM   3955  CA  ILE B 292     -25.212   0.668 -16.200  1.00  0.00           C  
ATOM   3956  C   ILE B 292     -24.766  -0.468 -17.128  1.00  0.00           C  
ATOM   3957  O   ILE B 292     -24.296  -0.205 -18.233  1.00  0.00           O  
ATOM   3958  CB  ILE B 292     -26.356   1.516 -16.795  1.00  0.00           C  
ATOM   3959  CG1 ILE B 292     -26.728   2.688 -15.852  1.00  0.00           C  
ATOM   3960  CG2 ILE B 292     -27.572   0.612 -17.063  1.00  0.00           C  
ATOM   3961  CD1 ILE B 292     -27.771   3.659 -16.417  1.00  0.00           C  
ATOM   3962  N   VAL B 293     -24.878  -1.720 -16.671  1.00  0.00           N  
ATOM   3963  CA  VAL B 293     -24.393  -2.903 -17.403  1.00  0.00           C  
ATOM   3964  C   VAL B 293     -25.506  -3.725 -18.037  1.00  0.00           C  
ATOM   3965  O   VAL B 293     -25.259  -4.467 -18.989  1.00  0.00           O  
ATOM   3966  CB  VAL B 293     -23.505  -3.798 -16.523  1.00  0.00           C  
ATOM   3967  CG1 VAL B 293     -22.242  -3.062 -16.076  1.00  0.00           C  
ATOM   3968  CG2 VAL B 293     -24.226  -4.317 -15.271  1.00  0.00           C  
ATOM   3969  N   SER B 294     -26.720  -3.597 -17.532  1.00  0.00           N  
ATOM   3970  CA  SER B 294     -27.913  -4.197 -18.111  1.00  0.00           C  
ATOM   3971  C   SER B 294     -29.165  -3.424 -17.702  1.00  0.00           C  
ATOM   3972  O   SER B 294     -29.122  -2.585 -16.806  1.00  0.00           O  
ATOM   3973  CB  SER B 294     -28.028  -5.676 -17.725  1.00  0.00           C  
ATOM   3974  OG  SER B 294     -28.172  -5.846 -16.341  1.00  0.00           O  
ATOM   3975  N   GLU B 295     -30.271  -3.722 -18.366  1.00  0.00           N  
ATOM   3976  CA  GLU B 295     -31.609  -3.214 -18.059  1.00  0.00           C  
ATOM   3977  C   GLU B 295     -32.567  -4.388 -17.809  1.00  0.00           C  
ATOM   3978  O   GLU B 295     -32.301  -5.507 -18.243  1.00  0.00           O  
ATOM   3979  CB  GLU B 295     -32.098  -2.316 -19.208  1.00  0.00           C  
ATOM   3980  CG  GLU B 295     -31.351  -0.968 -19.329  1.00  0.00           C  
ATOM   3981  CD  GLU B 295     -31.693   0.054 -18.223  1.00  0.00           C  
ATOM   3982  OE1 GLU B 295     -31.109   1.162 -18.225  1.00  0.00           O  
ATOM   3983  OE2 GLU B 295     -32.555  -0.209 -17.370  1.00  0.00           O  
ATOM   3984  N   SER B 296     -33.677  -4.131 -17.120  1.00  0.00           N  
ATOM   3985  CA  SER B 296     -34.761  -5.083 -16.859  1.00  0.00           C  
ATOM   3986  C   SER B 296     -34.350  -6.425 -16.212  1.00  0.00           C  
ATOM   3987  O   SER B 296     -34.559  -7.488 -16.797  1.00  0.00           O  
ATOM   3988  CB  SER B 296     -35.606  -5.305 -18.124  1.00  0.00           C  
ATOM   3989  OG  SER B 296     -36.086  -4.088 -18.623  1.00  0.00           O  
ATOM   3990  N   PRO B 297     -33.794  -6.425 -14.948  1.00  0.00           N  
ATOM   3991  CA  PRO B 297     -33.652  -5.269 -14.072  1.00  0.00           C  
ATOM   3992  C   PRO B 297     -32.458  -4.392 -14.477  1.00  0.00           C  
ATOM   3993  O   PRO B 297     -31.482  -4.877 -15.052  1.00  0.00           O  
ATOM   3994  CB  PRO B 297     -33.459  -5.846 -12.674  1.00  0.00           C  
ATOM   3995  CG  PRO B 297     -32.720  -7.157 -12.950  1.00  0.00           C  
ATOM   3996  CD  PRO B 297     -33.352  -7.620 -14.261  1.00  0.00           C  
ATOM   3997  N   ARG B 298     -32.516  -3.123 -14.121  1.00  0.00           N  
ATOM   3998  CA  ARG B 298     -31.355  -2.246 -14.277  1.00  0.00           C  
ATOM   3999  C   ARG B 298     -30.260  -2.670 -13.302  1.00  0.00           C  
ATOM   4000  O   ARG B 298     -30.477  -2.687 -12.102  1.00  0.00           O  
ATOM   4001  CB  ARG B 298     -31.778  -0.789 -14.063  1.00  0.00           C  
ATOM   4002  CG  ARG B 298     -30.578   0.162 -14.196  1.00  0.00           C  
ATOM   4003  CD  ARG B 298     -31.035   1.616 -14.126  1.00  0.00           C  
ATOM   4004  NE  ARG B 298     -31.811   1.955 -15.315  1.00  0.00           N  
ATOM   4005  CZ  ARG B 298     -32.754   2.855 -15.452  1.00  0.00           C  
ATOM   4006  NH1 ARG B 298     -33.081   3.673 -14.479  1.00  0.00           N  
ATOM   4007  NH2 ARG B 298     -33.367   2.935 -16.590  1.00  0.00           N  
ATOM   4008  N   VAL B 299     -29.066  -2.942 -13.817  1.00  0.00           N  
ATOM   4009  CA  VAL B 299     -27.887  -3.257 -13.000  1.00  0.00           C  
ATOM   4010  C   VAL B 299     -26.881  -2.123 -13.107  1.00  0.00           C  
ATOM   4011  O   VAL B 299     -26.481  -1.743 -14.207  1.00  0.00           O  
ATOM   4012  CB  VAL B 299     -27.271  -4.606 -13.389  1.00  0.00           C  
ATOM   4013  CG1 VAL B 299     -26.026  -4.905 -12.551  1.00  0.00           C  
ATOM   4014  CG2 VAL B 299     -28.266  -5.749 -13.177  1.00  0.00           C  
ATOM   4015  N   ILE B 300     -26.458  -1.599 -11.951  1.00  0.00           N  
ATOM   4016  CA  ILE B 300     -25.499  -0.500 -11.844  1.00  0.00           C  
ATOM   4017  C   ILE B 300     -24.303  -0.957 -11.011  1.00  0.00           C  
ATOM   4018  O   ILE B 300     -24.480  -1.450  -9.896  1.00  0.00           O  
ATOM   4019  CB  ILE B 300     -26.147   0.770 -11.249  1.00  0.00           C  
ATOM   4020  CG1 ILE B 300     -27.409   1.172 -12.046  1.00  0.00           C  
ATOM   4021  CG2 ILE B 300     -25.119   1.919 -11.223  1.00  0.00           C  
ATOM   4022  CD1 ILE B 300     -28.144   2.398 -11.499  1.00  0.00           C  
ATOM   4023  N   PHE B 301     -23.105  -0.737 -11.529  1.00  0.00           N  
ATOM   4024  CA  PHE B 301     -21.865  -0.927 -10.788  1.00  0.00           C  
ATOM   4025  C   PHE B 301     -21.284   0.424 -10.388  1.00  0.00           C  
ATOM   4026  O   PHE B 301     -21.022   1.265 -11.243  1.00  0.00           O  
ATOM   4027  CB  PHE B 301     -20.858  -1.728 -11.619  1.00  0.00           C  
ATOM   4028  CG  PHE B 301     -21.254  -3.147 -11.986  1.00  0.00           C  
ATOM   4029  CD1 PHE B 301     -22.287  -3.826 -11.323  1.00  0.00           C  
ATOM   4030  CD2 PHE B 301     -20.540  -3.807 -13.006  1.00  0.00           C  
ATOM   4031  CE1 PHE B 301     -22.618  -5.147 -11.675  1.00  0.00           C  
ATOM   4032  CE2 PHE B 301     -20.863  -5.126 -13.346  1.00  0.00           C  
ATOM   4033  CZ  PHE B 301     -21.903  -5.797 -12.687  1.00  0.00           C  
ATOM   4034  N   ASP B 302     -21.037   0.612  -9.091  1.00  0.00           N  
ATOM   4035  CA  ASP B 302     -20.368   1.802  -8.587  1.00  0.00           C  
ATOM   4036  C   ASP B 302     -19.439   1.477  -7.409  1.00  0.00           C  
ATOM   4037  O   ASP B 302     -19.849   0.934  -6.385  1.00  0.00           O  
ATOM   4038  CB  ASP B 302     -21.382   2.891  -8.224  1.00  0.00           C  
ATOM   4039  CG  ASP B 302     -20.646   4.220  -8.074  1.00  0.00           C  
ATOM   4040  OD1 ASP B 302     -20.010   4.427  -7.017  1.00  0.00           O  
ATOM   4041  OD2 ASP B 302     -20.640   5.002  -9.047  1.00  0.00           O  
ATOM   4042  N   VAL B 303     -18.166   1.849  -7.548  1.00  0.00           N  
ATOM   4043  CA  VAL B 303     -17.119   1.555  -6.557  1.00  0.00           C  
ATOM   4044  C   VAL B 303     -17.107   2.513  -5.359  1.00  0.00           C  
ATOM   4045  O   VAL B 303     -16.109   2.572  -4.642  1.00  0.00           O  
ATOM   4046  CB  VAL B 303     -15.734   1.466  -7.217  1.00  0.00           C  
ATOM   4047  CG1 VAL B 303     -15.670   0.361  -8.265  1.00  0.00           C  
ATOM   4048  CG2 VAL B 303     -15.318   2.795  -7.876  1.00  0.00           C  
ATOM   4049  N   ALA B 304     -18.164   3.290  -5.144  1.00  0.00           N  
ATOM   4050  CA  ALA B 304     -18.282   4.216  -4.024  1.00  0.00           C  
ATOM   4051  C   ALA B 304     -17.995   3.508  -2.691  1.00  0.00           C  
ATOM   4052  O   ALA B 304     -18.614   2.497  -2.370  1.00  0.00           O  
ATOM   4053  CB  ALA B 304     -19.680   4.839  -4.025  1.00  0.00           C  
ATOM   4054  N   HIS B 305     -17.048   4.051  -1.923  1.00  0.00           N  
ATOM   4055  CA  HIS B 305     -16.525   3.423  -0.702  1.00  0.00           C  
ATOM   4056  C   HIS B 305     -16.223   4.426   0.423  1.00  0.00           C  
ATOM   4057  O   HIS B 305     -15.492   4.101   1.369  1.00  0.00           O  
ATOM   4058  CB  HIS B 305     -15.273   2.604  -1.067  1.00  0.00           C  
ATOM   4059  CG  HIS B 305     -14.206   3.420  -1.737  1.00  0.00           C  
ATOM   4060  ND1 HIS B 305     -14.039   3.562  -3.091  1.00  0.00           N  
ATOM   4061  CD2 HIS B 305     -13.242   4.189  -1.137  1.00  0.00           C  
ATOM   4062  CE1 HIS B 305     -13.010   4.393  -3.302  1.00  0.00           C  
ATOM   4063  NE2 HIS B 305     -12.501   4.797  -2.144  1.00  0.00           N  
ATOM   4064  N   ASN B 306     -16.738   5.644   0.333  1.00  0.00           N  
ATOM   4065  CA  ASN B 306     -16.653   6.684   1.355  1.00  0.00           C  
ATOM   4066  C   ASN B 306     -17.901   7.582   1.284  1.00  0.00           C  
ATOM   4067  O   ASN B 306     -18.599   7.564   0.264  1.00  0.00           O  
ATOM   4068  CB  ASN B 306     -15.326   7.458   1.198  1.00  0.00           C  
ATOM   4069  CG  ASN B 306     -15.165   8.155  -0.135  1.00  0.00           C  
ATOM   4070  OD1 ASN B 306     -16.035   8.849  -0.640  1.00  0.00           O  
ATOM   4071  ND2 ASN B 306     -14.017   7.995  -0.757  1.00  0.00           N  
ATOM   4072  N   PRO B 307     -18.193   8.381   2.331  1.00  0.00           N  
ATOM   4073  CA  PRO B 307     -19.390   9.218   2.373  1.00  0.00           C  
ATOM   4074  C   PRO B 307     -19.518  10.184   1.196  1.00  0.00           C  
ATOM   4075  O   PRO B 307     -20.583  10.283   0.600  1.00  0.00           O  
ATOM   4076  CB  PRO B 307     -19.321   9.958   3.714  1.00  0.00           C  
ATOM   4077  CG  PRO B 307     -18.521   9.006   4.590  1.00  0.00           C  
ATOM   4078  CD  PRO B 307     -17.514   8.405   3.616  1.00  0.00           C  
ATOM   4079  N   HIS B 308     -18.424  10.815   0.773  1.00  0.00           N  
ATOM   4080  CA  HIS B 308     -18.441  11.757  -0.353  1.00  0.00           C  
ATOM   4081  C   HIS B 308     -18.822  11.075  -1.682  1.00  0.00           C  
ATOM   4082  O   HIS B 308     -19.600  11.605  -2.478  1.00  0.00           O  
ATOM   4083  CB  HIS B 308     -17.062  12.427  -0.444  1.00  0.00           C  
ATOM   4084  CG  HIS B 308     -16.910  13.357  -1.603  1.00  0.00           C  
ATOM   4085  ND1 HIS B 308     -16.517  13.010  -2.875  1.00  0.00           N  
ATOM   4086  CD2 HIS B 308     -17.116  14.714  -1.613  1.00  0.00           C  
ATOM   4087  CE1 HIS B 308     -16.488  14.133  -3.624  1.00  0.00           C  
ATOM   4088  NE2 HIS B 308     -16.840  15.178  -2.878  1.00  0.00           N  
ATOM   4089  N   ALA B 309     -18.314   9.865  -1.934  1.00  0.00           N  
ATOM   4090  CA  ALA B 309     -18.701   9.098  -3.114  1.00  0.00           C  
ATOM   4091  C   ALA B 309     -20.148   8.575  -3.009  1.00  0.00           C  
ATOM   4092  O   ALA B 309     -20.880   8.575  -4.003  1.00  0.00           O  
ATOM   4093  CB  ALA B 309     -17.692   7.962  -3.311  1.00  0.00           C  
ATOM   4094  N   ALA B 310     -20.570   8.171  -1.808  1.00  0.00           N  
ATOM   4095  CA  ALA B 310     -21.920   7.696  -1.551  1.00  0.00           C  
ATOM   4096  C   ALA B 310     -22.975   8.808  -1.672  1.00  0.00           C  
ATOM   4097  O   ALA B 310     -24.067   8.558  -2.189  1.00  0.00           O  
ATOM   4098  CB  ALA B 310     -21.956   7.050  -0.168  1.00  0.00           C  
ATOM   4099  N   GLU B 311     -22.646  10.034  -1.280  1.00  0.00           N  
ATOM   4100  CA  GLU B 311     -23.483  11.215  -1.504  1.00  0.00           C  
ATOM   4101  C   GLU B 311     -23.717  11.445  -2.998  1.00  0.00           C  
ATOM   4102  O   GLU B 311     -24.861  11.562  -3.450  1.00  0.00           O  
ATOM   4103  CB  GLU B 311     -22.814  12.441  -0.857  1.00  0.00           C  
ATOM   4104  CG  GLU B 311     -23.621  13.723  -1.087  1.00  0.00           C  
ATOM   4105  CD  GLU B 311     -23.048  14.943  -0.355  1.00  0.00           C  
ATOM   4106  OE1 GLU B 311     -23.833  15.900  -0.162  1.00  0.00           O  
ATOM   4107  OE2 GLU B 311     -21.856  14.919   0.005  1.00  0.00           O  
ATOM   4108  N   TYR B 312     -22.647  11.419  -3.791  1.00  0.00           N  
ATOM   4109  CA  TYR B 312     -22.754  11.550  -5.239  1.00  0.00           C  
ATOM   4110  C   TYR B 312     -23.584  10.421  -5.865  1.00  0.00           C  
ATOM   4111  O   TYR B 312     -24.482  10.683  -6.678  1.00  0.00           O  
ATOM   4112  CB  TYR B 312     -21.350  11.618  -5.864  1.00  0.00           C  
ATOM   4113  CG  TYR B 312     -21.414  11.722  -7.367  1.00  0.00           C  
ATOM   4114  CD1 TYR B 312     -21.358  10.563  -8.166  1.00  0.00           C  
ATOM   4115  CD2 TYR B 312     -21.677  12.964  -7.963  1.00  0.00           C  
ATOM   4116  CE1 TYR B 312     -21.596  10.638  -9.538  1.00  0.00           C  
ATOM   4117  CE2 TYR B 312     -21.920  13.057  -9.347  1.00  0.00           C  
ATOM   4118  CZ  TYR B 312     -21.903  11.883 -10.124  1.00  0.00           C  
ATOM   4119  OH  TYR B 312     -22.225  11.953 -11.457  1.00  0.00           O  
ATOM   4120  N   LEU B 313     -23.325   9.176  -5.472  1.00  0.00           N  
ATOM   4121  CA  LEU B 313     -24.082   8.015  -5.931  1.00  0.00           C  
ATOM   4122  C   LEU B 313     -25.570   8.147  -5.584  1.00  0.00           C  
ATOM   4123  O   LEU B 313     -26.421   7.957  -6.445  1.00  0.00           O  
ATOM   4124  CB  LEU B 313     -23.450   6.746  -5.328  1.00  0.00           C  
ATOM   4125  CG  LEU B 313     -24.207   5.441  -5.644  1.00  0.00           C  
ATOM   4126  CD1 LEU B 313     -24.374   5.193  -7.140  1.00  0.00           C  
ATOM   4127  CD2 LEU B 313     -23.446   4.258  -5.043  1.00  0.00           C  
ATOM   4128  N   THR B 314     -25.872   8.555  -4.360  1.00  0.00           N  
ATOM   4129  CA  THR B 314     -27.236   8.803  -3.889  1.00  0.00           C  
ATOM   4130  C   THR B 314     -27.943   9.860  -4.737  1.00  0.00           C  
ATOM   4131  O   THR B 314     -29.084   9.666  -5.141  1.00  0.00           O  
ATOM   4132  CB  THR B 314     -27.209   9.241  -2.413  1.00  0.00           C  
ATOM   4133  OG1 THR B 314     -26.705   8.201  -1.618  1.00  0.00           O  
ATOM   4134  CG2 THR B 314     -28.597   9.572  -1.867  1.00  0.00           C  
ATOM   4135  N   GLY B 315     -27.249  10.942  -5.067  1.00  0.00           N  
ATOM   4136  CA  GLY B 315     -27.764  11.981  -5.957  1.00  0.00           C  
ATOM   4137  C   GLY B 315     -28.101  11.441  -7.354  1.00  0.00           C  
ATOM   4138  O   GLY B 315     -29.197  11.679  -7.852  1.00  0.00           O  
ATOM   4139  N   ARG B 316     -27.211  10.650  -7.954  1.00  0.00           N  
ATOM   4140  CA  ARG B 316     -27.468  10.023  -9.265  1.00  0.00           C  
ATOM   4141  C   ARG B 316     -28.598   8.999  -9.225  1.00  0.00           C  
ATOM   4142  O   ARG B 316     -29.409   8.971 -10.146  1.00  0.00           O  
ATOM   4143  CB  ARG B 316     -26.208   9.363  -9.838  1.00  0.00           C  
ATOM   4144  CG  ARG B 316     -25.170  10.387 -10.303  1.00  0.00           C  
ATOM   4145  CD  ARG B 316     -24.380   9.879 -11.518  1.00  0.00           C  
ATOM   4146  NE  ARG B 316     -25.134  10.022 -12.775  1.00  0.00           N  
ATOM   4147  CZ  ARG B 316     -24.662   9.795 -14.003  1.00  0.00           C  
ATOM   4148  NH1 ARG B 316     -23.456   9.343 -14.205  1.00  0.00           N  
ATOM   4149  NH2 ARG B 316     -25.389  10.039 -15.051  1.00  0.00           N  
ATOM   4150  N   MET B 317     -28.687   8.212  -8.168  1.00  0.00           N  
ATOM   4151  CA  MET B 317     -29.772   7.247  -7.984  1.00  0.00           C  
ATOM   4152  C   MET B 317     -31.134   7.952  -7.867  1.00  0.00           C  
ATOM   4153  O   MET B 317     -32.098   7.516  -8.485  1.00  0.00           O  
ATOM   4154  CB  MET B 317     -29.508   6.381  -6.746  1.00  0.00           C  
ATOM   4155  CG  MET B 317     -28.362   5.380  -6.952  1.00  0.00           C  
ATOM   4156  SD  MET B 317     -28.637   4.124  -8.232  1.00  0.00           S  
ATOM   4157  CE  MET B 317     -29.980   3.188  -7.485  1.00  0.00           C  
ATOM   4158  N   LYS B 318     -31.195   9.073  -7.149  1.00  0.00           N  
ATOM   4159  CA  LYS B 318     -32.421   9.880  -7.035  1.00  0.00           C  
ATOM   4160  C   LYS B 318     -32.847  10.522  -8.357  1.00  0.00           C  
ATOM   4161  O   LYS B 318     -34.038  10.733  -8.558  1.00  0.00           O  
ATOM   4162  CB  LYS B 318     -32.238  10.969  -5.967  1.00  0.00           C  
ATOM   4163  CG  LYS B 318     -32.322  10.391  -4.550  1.00  0.00           C  
ATOM   4164  CD  LYS B 318     -32.020  11.463  -3.493  1.00  0.00           C  
ATOM   4165  CE  LYS B 318     -32.145  10.825  -2.118  1.00  0.00           C  
ATOM   4166  NZ  LYS B 318     -31.686  11.716  -1.025  1.00  0.00           N  
ATOM   4167  N   ALA B 319     -31.905  10.828  -9.239  1.00  0.00           N  
ATOM   4168  CA  ALA B 319     -32.187  11.382 -10.559  1.00  0.00           C  
ATOM   4169  C   ALA B 319     -32.702  10.325 -11.558  1.00  0.00           C  
ATOM   4170  O   ALA B 319     -33.293  10.681 -12.577  1.00  0.00           O  
ATOM   4171  CB  ALA B 319     -30.920  12.076 -11.073  1.00  0.00           C  
ATOM   4172  N   LEU B 320     -32.491   9.034 -11.292  1.00  0.00           N  
ATOM   4173  CA  LEU B 320     -33.052   7.981 -12.120  1.00  0.00           C  
ATOM   4174  C   LEU B 320     -34.565   7.848 -11.885  1.00  0.00           C  
ATOM   4175  O   LEU B 320     -35.029   7.959 -10.751  1.00  0.00           O  
ATOM   4176  CB  LEU B 320     -32.350   6.637 -11.866  1.00  0.00           C  
ATOM   4177  CG  LEU B 320     -30.900   6.562 -12.391  1.00  0.00           C  
ATOM   4178  CD1 LEU B 320     -30.313   5.215 -11.974  1.00  0.00           C  
ATOM   4179  CD2 LEU B 320     -30.820   6.661 -13.917  1.00  0.00           C  
ATOM   4180  N   PRO B 321     -35.340   7.520 -12.934  1.00  0.00           N  
ATOM   4181  CA  PRO B 321     -36.729   7.128 -12.770  1.00  0.00           C  
ATOM   4182  C   PRO B 321     -36.818   5.922 -11.826  1.00  0.00           C  
ATOM   4183  O   PRO B 321     -36.283   4.856 -12.126  1.00  0.00           O  
ATOM   4184  CB  PRO B 321     -37.245   6.810 -14.181  1.00  0.00           C  
ATOM   4185  CG  PRO B 321     -36.259   7.508 -15.110  1.00  0.00           C  
ATOM   4186  CD  PRO B 321     -34.942   7.474 -14.332  1.00  0.00           C  
ATOM   4187  N   LYS B 322     -37.502   6.079 -10.686  1.00  0.00           N  
ATOM   4188  CA  LYS B 322     -37.736   5.004  -9.733  1.00  0.00           C  
ATOM   4189  C   LYS B 322     -39.072   4.327 -10.052  1.00  0.00           C  
ATOM   4190  O   LYS B 322     -40.111   4.748  -9.553  1.00  0.00           O  
ATOM   4191  CB  LYS B 322     -37.616   5.519  -8.284  1.00  0.00           C  
ATOM   4192  CG  LYS B 322     -37.644   4.340  -7.292  1.00  0.00           C  
ATOM   4193  CD  LYS B 322     -37.367   4.714  -5.816  1.00  0.00           C  
ATOM   4194  CE  LYS B 322     -37.352   3.413  -5.026  1.00  0.00           C  
ATOM   4195  NZ  LYS B 322     -36.958   3.516  -3.591  1.00  0.00           N  
ATOM   4196  N   ASN B 323     -39.004   3.265 -10.856  1.00  0.00           N  
ATOM   4197  CA  ASN B 323     -40.183   2.482 -11.235  1.00  0.00           C  
ATOM   4198  C   ASN B 323     -40.408   1.256 -10.334  1.00  0.00           C  
ATOM   4199  O   ASN B 323     -41.503   0.705 -10.300  1.00  0.00           O  
ATOM   4200  CB  ASN B 323     -40.038   2.066 -12.707  1.00  0.00           C  
ATOM   4201  CG  ASN B 323     -40.030   3.245 -13.668  1.00  0.00           C  
ATOM   4202  OD1 ASN B 323     -40.453   4.347 -13.375  1.00  0.00           O  
ATOM   4203  ND2 ASN B 323     -39.543   3.037 -14.871  1.00  0.00           N  
ATOM   4204  N   GLY B 324     -39.365   0.837  -9.604  1.00  0.00           N  
ATOM   4205  CA  GLY B 324     -39.385  -0.307  -8.710  1.00  0.00           C  
ATOM   4206  C   GLY B 324     -38.497  -0.089  -7.486  1.00  0.00           C  
ATOM   4207  O   GLY B 324     -38.216   1.045  -7.092  1.00  0.00           O  
ATOM   4208  N   ARG B 325     -38.060  -1.197  -6.868  1.00  0.00           N  
ATOM   4209  CA  ARG B 325     -37.165  -1.190  -5.721  1.00  0.00           C  
ATOM   4210  C   ARG B 325     -35.713  -1.020  -6.147  1.00  0.00           C  
ATOM   4211  O   ARG B 325     -35.336  -1.351  -7.271  1.00  0.00           O  
ATOM   4212  CB  ARG B 325     -37.339  -2.487  -4.910  1.00  0.00           C  
ATOM   4213  CG  ARG B 325     -38.773  -2.672  -4.388  1.00  0.00           C  
ATOM   4214  CD  ARG B 325     -38.925  -4.041  -3.708  1.00  0.00           C  
ATOM   4215  NE  ARG B 325     -38.726  -5.131  -4.674  1.00  0.00           N  
ATOM   4216  CZ  ARG B 325     -38.214  -6.319  -4.431  1.00  0.00           C  
ATOM   4217  NH1 ARG B 325     -37.931  -6.729  -3.222  1.00  0.00           N  
ATOM   4218  NH2 ARG B 325     -37.959  -7.120  -5.428  1.00  0.00           N  
ATOM   4219  N   VAL B 326     -34.893  -0.557  -5.224  1.00  0.00           N  
ATOM   4220  CA  VAL B 326     -33.431  -0.586  -5.354  1.00  0.00           C  
ATOM   4221  C   VAL B 326     -32.884  -1.637  -4.399  1.00  0.00           C  
ATOM   4222  O   VAL B 326     -32.983  -1.500  -3.183  1.00  0.00           O  
ATOM   4223  CB  VAL B 326     -32.808   0.793  -5.104  1.00  0.00           C  
ATOM   4224  CG1 VAL B 326     -31.286   0.731  -5.214  1.00  0.00           C  
ATOM   4225  CG2 VAL B 326     -33.311   1.814  -6.131  1.00  0.00           C  
ATOM   4226  N   LEU B 327     -32.312  -2.700  -4.953  1.00  0.00           N  
ATOM   4227  CA  LEU B 327     -31.677  -3.793  -4.230  1.00  0.00           C  
ATOM   4228  C   LEU B 327     -30.163  -3.553  -4.270  1.00  0.00           C  
ATOM   4229  O   LEU B 327     -29.576  -3.524  -5.343  1.00  0.00           O  
ATOM   4230  CB  LEU B 327     -32.053  -5.145  -4.876  1.00  0.00           C  
ATOM   4231  CG  LEU B 327     -33.531  -5.569  -4.731  1.00  0.00           C  
ATOM   4232  CD1 LEU B 327     -34.473  -4.822  -5.677  1.00  0.00           C  
ATOM   4233  CD2 LEU B 327     -33.667  -7.056  -5.069  1.00  0.00           C  
ATOM   4234  N   ALA B 328     -29.515  -3.372  -3.111  1.00  0.00           N  
ATOM   4235  CA  ALA B 328     -28.077  -3.127  -3.045  1.00  0.00           C  
ATOM   4236  C   ALA B 328     -27.300  -4.385  -2.647  1.00  0.00           C  
ATOM   4237  O   ALA B 328     -27.447  -4.892  -1.534  1.00  0.00           O  
ATOM   4238  CB  ALA B 328     -27.789  -1.952  -2.119  1.00  0.00           C  
ATOM   4239  N   VAL B 329     -26.423  -4.830  -3.528  1.00  0.00           N  
ATOM   4240  CA  VAL B 329     -25.365  -5.799  -3.214  1.00  0.00           C  
ATOM   4241  C   VAL B 329     -24.160  -5.010  -2.723  1.00  0.00           C  
ATOM   4242  O   VAL B 329     -23.585  -4.219  -3.471  1.00  0.00           O  
ATOM   4243  CB  VAL B 329     -24.991  -6.659  -4.432  1.00  0.00           C  
ATOM   4244  CG1 VAL B 329     -23.881  -7.649  -4.097  1.00  0.00           C  
ATOM   4245  CG2 VAL B 329     -26.203  -7.451  -4.935  1.00  0.00           C  
ATOM   4246  N   ILE B 330     -23.778  -5.212  -1.459  1.00  0.00           N  
ATOM   4247  CA  ILE B 330     -22.744  -4.403  -0.825  1.00  0.00           C  
ATOM   4248  C   ILE B 330     -21.728  -5.255  -0.065  1.00  0.00           C  
ATOM   4249  O   ILE B 330     -22.079  -6.169   0.677  1.00  0.00           O  
ATOM   4250  CB  ILE B 330     -23.370  -3.273   0.011  1.00  0.00           C  
ATOM   4251  CG1 ILE B 330     -22.291  -2.249   0.424  1.00  0.00           C  
ATOM   4252  CG2 ILE B 330     -24.151  -3.806   1.232  1.00  0.00           C  
ATOM   4253  CD1 ILE B 330     -22.862  -0.886   0.813  1.00  0.00           C  
ATOM   4254  N   GLY B 331     -20.462  -4.909  -0.238  1.00  0.00           N  
ATOM   4255  CA  GLY B 331     -19.347  -5.340   0.583  1.00  0.00           C  
ATOM   4256  C   GLY B 331     -18.387  -4.166   0.737  1.00  0.00           C  
ATOM   4257  O   GLY B 331     -18.153  -3.429  -0.223  1.00  0.00           O  
ATOM   4258  N   MET B 332     -17.839  -3.975   1.936  1.00  0.00           N  
ATOM   4259  CA  MET B 332     -16.938  -2.859   2.235  1.00  0.00           C  
ATOM   4260  C   MET B 332     -15.671  -3.326   2.940  1.00  0.00           C  
ATOM   4261  O   MET B 332     -15.621  -4.396   3.551  1.00  0.00           O  
ATOM   4262  CB  MET B 332     -17.664  -1.771   3.049  1.00  0.00           C  
ATOM   4263  CG  MET B 332     -18.778  -1.098   2.246  1.00  0.00           C  
ATOM   4264  SD  MET B 332     -19.472   0.391   3.010  1.00  0.00           S  
ATOM   4265  CE  MET B 332     -18.069   1.526   2.866  1.00  0.00           C  
ATOM   4266  N   LEU B 333     -14.642  -2.504   2.868  1.00  0.00           N  
ATOM   4267  CA  LEU B 333     -13.447  -2.671   3.684  1.00  0.00           C  
ATOM   4268  C   LEU B 333     -13.687  -2.007   5.042  1.00  0.00           C  
ATOM   4269  O   LEU B 333     -14.234  -0.914   5.103  1.00  0.00           O  
ATOM   4270  CB  LEU B 333     -12.227  -2.089   2.952  1.00  0.00           C  
ATOM   4271  CG  LEU B 333     -11.929  -2.733   1.591  1.00  0.00           C  
ATOM   4272  CD1 LEU B 333     -10.718  -2.044   0.943  1.00  0.00           C  
ATOM   4273  CD2 LEU B 333     -11.609  -4.228   1.700  1.00  0.00           C  
ATOM   4274  N   HIS B 334     -13.259  -2.660   6.135  1.00  0.00           N  
ATOM   4275  CA  HIS B 334     -13.509  -2.182   7.499  1.00  0.00           C  
ATOM   4276  C   HIS B 334     -12.751  -0.901   7.867  1.00  0.00           C  
ATOM   4277  O   HIS B 334     -13.119  -0.219   8.812  1.00  0.00           O  
ATOM   4278  CB  HIS B 334     -13.201  -3.302   8.494  1.00  0.00           C  
ATOM   4279  CG  HIS B 334     -11.728  -3.549   8.680  1.00  0.00           C  
ATOM   4280  ND1 HIS B 334     -10.837  -2.709   9.322  1.00  0.00           N  
ATOM   4281  CD2 HIS B 334     -11.003  -4.630   8.245  1.00  0.00           C  
ATOM   4282  CE1 HIS B 334      -9.624  -3.266   9.267  1.00  0.00           C  
ATOM   4283  NE2 HIS B 334      -9.687  -4.435   8.624  1.00  0.00           N  
ATOM   4284  N   ASP B 335     -11.695  -0.563   7.118  1.00  0.00           N  
ATOM   4285  CA  ASP B 335     -10.915   0.673   7.282  1.00  0.00           C  
ATOM   4286  C   ASP B 335     -11.546   1.883   6.566  1.00  0.00           C  
ATOM   4287  O   ASP B 335     -10.955   2.962   6.531  1.00  0.00           O  
ATOM   4288  CB  ASP B 335      -9.464   0.427   6.851  1.00  0.00           C  
ATOM   4289  CG  ASP B 335      -9.300   0.135   5.352  1.00  0.00           C  
ATOM   4290  OD1 ASP B 335      -9.890  -0.841   4.834  1.00  0.00           O  
ATOM   4291  OD2 ASP B 335      -8.483   0.795   4.680  1.00  0.00           O  
ATOM   4292  N   LYS B 336     -12.743   1.700   6.002  1.00  0.00           N  
ATOM   4293  CA  LYS B 336     -13.542   2.778   5.435  1.00  0.00           C  
ATOM   4294  C   LYS B 336     -14.604   3.245   6.432  1.00  0.00           C  
ATOM   4295  O   LYS B 336     -15.000   2.492   7.318  1.00  0.00           O  
ATOM   4296  CB  LYS B 336     -14.187   2.318   4.116  1.00  0.00           C  
ATOM   4297  CG  LYS B 336     -13.160   1.912   3.038  1.00  0.00           C  
ATOM   4298  CD  LYS B 336     -12.218   3.065   2.716  1.00  0.00           C  
ATOM   4299  CE  LYS B 336     -11.378   2.805   1.481  1.00  0.00           C  
ATOM   4300  NZ  LYS B 336     -10.710   4.062   1.058  1.00  0.00           N  
ATOM   4301  N   ASP B 337     -15.097   4.459   6.247  1.00  0.00           N  
ATOM   4302  CA  ASP B 337     -16.255   4.953   6.992  1.00  0.00           C  
ATOM   4303  C   ASP B 337     -17.533   4.250   6.511  1.00  0.00           C  
ATOM   4304  O   ASP B 337     -18.288   4.744   5.662  1.00  0.00           O  
ATOM   4305  CB  ASP B 337     -16.329   6.484   6.901  1.00  0.00           C  
ATOM   4306  CG  ASP B 337     -17.497   7.077   7.707  1.00  0.00           C  
ATOM   4307  OD1 ASP B 337     -18.252   6.305   8.349  1.00  0.00           O  
ATOM   4308  OD2 ASP B 337     -17.687   8.306   7.620  1.00  0.00           O  
ATOM   4309  N   ILE B 338     -17.752   3.045   7.020  1.00  0.00           N  
ATOM   4310  CA  ILE B 338     -18.920   2.228   6.704  1.00  0.00           C  
ATOM   4311  C   ILE B 338     -20.194   2.949   7.131  1.00  0.00           C  
ATOM   4312  O   ILE B 338     -21.128   3.058   6.342  1.00  0.00           O  
ATOM   4313  CB  ILE B 338     -18.799   0.829   7.361  1.00  0.00           C  
ATOM   4314  CG1 ILE B 338     -17.590   0.064   6.774  1.00  0.00           C  
ATOM   4315  CG2 ILE B 338     -20.090   0.022   7.174  1.00  0.00           C  
ATOM   4316  CD1 ILE B 338     -17.301  -1.290   7.452  1.00  0.00           C  
ATOM   4317  N   ALA B 339     -20.217   3.482   8.353  1.00  0.00           N  
ATOM   4318  CA  ALA B 339     -21.393   4.136   8.904  1.00  0.00           C  
ATOM   4319  C   ALA B 339     -21.813   5.348   8.055  1.00  0.00           C  
ATOM   4320  O   ALA B 339     -22.969   5.431   7.624  1.00  0.00           O  
ATOM   4321  CB  ALA B 339     -21.106   4.525  10.360  1.00  0.00           C  
ATOM   4322  N   GLY B 340     -20.881   6.250   7.762  1.00  0.00           N  
ATOM   4323  CA  GLY B 340     -21.133   7.430   6.940  1.00  0.00           C  
ATOM   4324  C   GLY B 340     -21.502   7.089   5.491  1.00  0.00           C  
ATOM   4325  O   GLY B 340     -22.413   7.692   4.923  1.00  0.00           O  
ATOM   4326  N   THR B 341     -20.866   6.072   4.906  1.00  0.00           N  
ATOM   4327  CA  THR B 341     -21.179   5.613   3.543  1.00  0.00           C  
ATOM   4328  C   THR B 341     -22.598   5.042   3.472  1.00  0.00           C  
ATOM   4329  O   THR B 341     -23.385   5.436   2.614  1.00  0.00           O  
ATOM   4330  CB  THR B 341     -20.155   4.564   3.068  1.00  0.00           C  
ATOM   4331  OG1 THR B 341     -18.859   5.114   3.096  1.00  0.00           O  
ATOM   4332  CG2 THR B 341     -20.398   4.114   1.633  1.00  0.00           C  
ATOM   4333  N   LEU B 342     -22.949   4.153   4.397  1.00  0.00           N  
ATOM   4334  CA  LEU B 342     -24.269   3.534   4.434  1.00  0.00           C  
ATOM   4335  C   LEU B 342     -25.375   4.529   4.785  1.00  0.00           C  
ATOM   4336  O   LEU B 342     -26.476   4.404   4.262  1.00  0.00           O  
ATOM   4337  CB  LEU B 342     -24.258   2.353   5.421  1.00  0.00           C  
ATOM   4338  CG  LEU B 342     -23.388   1.160   4.990  1.00  0.00           C  
ATOM   4339  CD1 LEU B 342     -23.433   0.076   6.063  1.00  0.00           C  
ATOM   4340  CD2 LEU B 342     -23.875   0.543   3.679  1.00  0.00           C  
ATOM   4341  N   ALA B 343     -25.085   5.540   5.610  1.00  0.00           N  
ATOM   4342  CA  ALA B 343     -26.055   6.577   5.965  1.00  0.00           C  
ATOM   4343  C   ALA B 343     -26.590   7.327   4.728  1.00  0.00           C  
ATOM   4344  O   ALA B 343     -27.788   7.583   4.639  1.00  0.00           O  
ATOM   4345  CB  ALA B 343     -25.412   7.537   6.970  1.00  0.00           C  
ATOM   4346  N   TRP B 344     -25.721   7.609   3.752  1.00  0.00           N  
ATOM   4347  CA  TRP B 344     -26.152   8.184   2.474  1.00  0.00           C  
ATOM   4348  C   TRP B 344     -26.995   7.203   1.666  1.00  0.00           C  
ATOM   4349  O   TRP B 344     -28.128   7.513   1.282  1.00  0.00           O  
ATOM   4350  CB  TRP B 344     -24.926   8.662   1.688  1.00  0.00           C  
ATOM   4351  CG  TRP B 344     -24.440  10.005   2.123  1.00  0.00           C  
ATOM   4352  CD1 TRP B 344     -23.317  10.277   2.822  1.00  0.00           C  
ATOM   4353  CD2 TRP B 344     -25.103  11.290   1.893  1.00  0.00           C  
ATOM   4354  NE1 TRP B 344     -23.222  11.643   3.038  1.00  0.00           N  
ATOM   4355  CE2 TRP B 344     -24.297  12.301   2.488  1.00  0.00           C  
ATOM   4356  CE3 TRP B 344     -26.289  11.679   1.238  1.00  0.00           C  
ATOM   4357  CZ2 TRP B 344     -24.670  13.665   2.444  1.00  0.00           C  
ATOM   4358  CZ3 TRP B 344     -26.652  13.032   1.199  1.00  0.00           C  
ATOM   4359  CH2 TRP B 344     -25.856  14.022   1.793  1.00  0.00           C  
ATOM   4360  N   LEU B 345     -26.507   5.998   1.456  1.00  0.00           N  
ATOM   4361  CA  LEU B 345     -27.139   5.000   0.597  1.00  0.00           C  
ATOM   4362  C   LEU B 345     -28.503   4.522   1.111  1.00  0.00           C  
ATOM   4363  O   LEU B 345     -29.387   4.235   0.308  1.00  0.00           O  
ATOM   4364  CB  LEU B 345     -26.180   3.819   0.397  1.00  0.00           C  
ATOM   4365  CG  LEU B 345     -24.883   4.167  -0.351  1.00  0.00           C  
ATOM   4366  CD1 LEU B 345     -23.984   2.928  -0.406  1.00  0.00           C  
ATOM   4367  CD2 LEU B 345     -25.144   4.624  -1.784  1.00  0.00           C  
ATOM   4368  N   LYS B 346     -28.737   4.532   2.426  1.00  0.00           N  
ATOM   4369  CA  LYS B 346     -30.037   4.224   3.043  1.00  0.00           C  
ATOM   4370  C   LYS B 346     -31.205   5.019   2.468  1.00  0.00           C  
ATOM   4371  O   LYS B 346     -32.332   4.552   2.495  1.00  0.00           O  
ATOM   4372  CB  LYS B 346     -29.980   4.511   4.549  1.00  0.00           C  
ATOM   4373  CG  LYS B 346     -29.427   3.327   5.343  1.00  0.00           C  
ATOM   4374  CD  LYS B 346     -29.361   3.710   6.825  1.00  0.00           C  
ATOM   4375  CE  LYS B 346     -28.952   2.494   7.624  1.00  0.00           C  
ATOM   4376  NZ  LYS B 346     -29.049   2.717   9.084  1.00  0.00           N  
ATOM   4377  N   SER B 347     -30.962   6.224   1.971  1.00  0.00           N  
ATOM   4378  CA  SER B 347     -32.018   7.084   1.421  1.00  0.00           C  
ATOM   4379  C   SER B 347     -32.514   6.657   0.031  1.00  0.00           C  
ATOM   4380  O   SER B 347     -33.517   7.197  -0.439  1.00  0.00           O  
ATOM   4381  CB  SER B 347     -31.560   8.534   1.420  1.00  0.00           C  
ATOM   4382  OG  SER B 347     -30.588   8.803   0.436  1.00  0.00           O  
ATOM   4383  N   VAL B 348     -31.805   5.728  -0.634  1.00  0.00           N  
ATOM   4384  CA  VAL B 348     -32.123   5.277  -1.998  1.00  0.00           C  
ATOM   4385  C   VAL B 348     -32.255   3.764  -2.130  1.00  0.00           C  
ATOM   4386  O   VAL B 348     -32.806   3.309  -3.128  1.00  0.00           O  
ATOM   4387  CB  VAL B 348     -31.108   5.800  -3.032  1.00  0.00           C  
ATOM   4388  CG1 VAL B 348     -31.211   7.320  -3.153  1.00  0.00           C  
ATOM   4389  CG2 VAL B 348     -29.664   5.421  -2.716  1.00  0.00           C  
ATOM   4390  N   VAL B 349     -31.775   2.995  -1.161  1.00  0.00           N  
ATOM   4391  CA  VAL B 349     -31.838   1.528  -1.158  1.00  0.00           C  
ATOM   4392  C   VAL B 349     -33.056   1.063  -0.364  1.00  0.00           C  
ATOM   4393  O   VAL B 349     -33.268   1.508   0.761  1.00  0.00           O  
ATOM   4394  CB  VAL B 349     -30.537   0.926  -0.598  1.00  0.00           C  
ATOM   4395  CG1 VAL B 349     -30.599  -0.598  -0.512  1.00  0.00           C  
ATOM   4396  CG2 VAL B 349     -29.351   1.308  -1.491  1.00  0.00           C  
ATOM   4397  N   ASP B 350     -33.822   0.148  -0.951  1.00  0.00           N  
ATOM   4398  CA  ASP B 350     -35.004  -0.443  -0.323  1.00  0.00           C  
ATOM   4399  C   ASP B 350     -34.666  -1.784   0.364  1.00  0.00           C  
ATOM   4400  O   ASP B 350     -35.117  -2.035   1.483  1.00  0.00           O  
ATOM   4401  CB  ASP B 350     -36.117  -0.618  -1.375  1.00  0.00           C  
ATOM   4402  CG  ASP B 350     -36.513   0.686  -2.089  1.00  0.00           C  
ATOM   4403  OD1 ASP B 350     -37.118   1.607  -1.497  1.00  0.00           O  
ATOM   4404  OD2 ASP B 350     -36.251   0.812  -3.305  1.00  0.00           O  
ATOM   4405  N   ASP B 351     -33.832  -2.618  -0.271  1.00  0.00           N  
ATOM   4406  CA  ASP B 351     -33.419  -3.930   0.229  1.00  0.00           C  
ATOM   4407  C   ASP B 351     -31.889  -4.098   0.168  1.00  0.00           C  
ATOM   4408  O   ASP B 351     -31.256  -3.801  -0.838  1.00  0.00           O  
ATOM   4409  CB  ASP B 351     -34.108  -5.051  -0.569  1.00  0.00           C  
ATOM   4410  CG  ASP B 351     -35.595  -5.214  -0.279  1.00  0.00           C  
ATOM   4411  OD1 ASP B 351     -35.954  -5.381   0.909  1.00  0.00           O  
ATOM   4412  OD2 ASP B 351     -36.381  -5.294  -1.251  1.00  0.00           O  
ATOM   4413  N   TRP B 352     -31.296  -4.635   1.242  1.00  0.00           N  
ATOM   4414  CA  TRP B 352     -29.855  -4.812   1.379  1.00  0.00           C  
ATOM   4415  C   TRP B 352     -29.442  -6.279   1.306  1.00  0.00           C  
ATOM   4416  O   TRP B 352     -29.974  -7.125   2.037  1.00  0.00           O  
ATOM   4417  CB  TRP B 352     -29.391  -4.187   2.691  1.00  0.00           C  
ATOM   4418  CG  TRP B 352     -29.513  -2.698   2.742  1.00  0.00           C  
ATOM   4419  CD1 TRP B 352     -30.550  -2.007   3.261  1.00  0.00           C  
ATOM   4420  CD2 TRP B 352     -28.563  -1.707   2.249  1.00  0.00           C  
ATOM   4421  NE1 TRP B 352     -30.307  -0.646   3.142  1.00  0.00           N  
ATOM   4422  CE2 TRP B 352     -29.093  -0.421   2.539  1.00  0.00           C  
ATOM   4423  CE3 TRP B 352     -27.308  -1.781   1.615  1.00  0.00           C  
ATOM   4424  CZ2 TRP B 352     -28.393   0.758   2.218  1.00  0.00           C  
ATOM   4425  CZ3 TRP B 352     -26.614  -0.604   1.289  1.00  0.00           C  
ATOM   4426  CH2 TRP B 352     -27.151   0.650   1.590  1.00  0.00           C  
ATOM   4427  N   TYR B 353     -28.432  -6.559   0.484  1.00  0.00           N  
ATOM   4428  CA  TYR B 353     -27.791  -7.856   0.300  1.00  0.00           C  
ATOM   4429  C   TYR B 353     -26.324  -7.725   0.686  1.00  0.00           C  
ATOM   4430  O   TYR B 353     -25.473  -7.384  -0.133  1.00  0.00           O  
ATOM   4431  CB  TYR B 353     -27.985  -8.332  -1.148  1.00  0.00           C  
ATOM   4432  CG  TYR B 353     -29.428  -8.542  -1.553  1.00  0.00           C  
ATOM   4433  CD1 TYR B 353     -29.979  -9.832  -1.621  1.00  0.00           C  
ATOM   4434  CD2 TYR B 353     -30.250  -7.429  -1.851  1.00  0.00           C  
ATOM   4435  CE1 TYR B 353     -31.325 -10.018  -1.952  1.00  0.00           C  
ATOM   4436  CE2 TYR B 353     -31.603  -7.600  -2.167  1.00  0.00           C  
ATOM   4437  CZ  TYR B 353     -32.142  -8.899  -2.216  1.00  0.00           C  
ATOM   4438  OH  TYR B 353     -33.466  -9.061  -2.494  1.00  0.00           O  
ATOM   4439  N   CYS B 354     -26.038  -7.924   1.978  1.00  0.00           N  
ATOM   4440  CA  CYS B 354     -24.717  -7.701   2.552  1.00  0.00           C  
ATOM   4441  C   CYS B 354     -23.842  -8.951   2.405  1.00  0.00           C  
ATOM   4442  O   CYS B 354     -24.271 -10.058   2.718  1.00  0.00           O  
ATOM   4443  CB  CYS B 354     -24.853  -7.294   4.024  1.00  0.00           C  
ATOM   4444  SG  CYS B 354     -25.789  -5.748   4.151  1.00  0.00           S  
ATOM   4445  N   ALA B 355     -22.594  -8.754   1.971  1.00  0.00           N  
ATOM   4446  CA  ALA B 355     -21.605  -9.805   1.825  1.00  0.00           C  
ATOM   4447  C   ALA B 355     -20.274  -9.408   2.472  1.00  0.00           C  
ATOM   4448  O   ALA B 355     -19.937  -8.215   2.503  1.00  0.00           O  
ATOM   4449  CB  ALA B 355     -21.438 -10.113   0.334  1.00  0.00           C  
ATOM   4450  N   PRO B 356     -19.496 -10.391   2.961  1.00  0.00           N  
ATOM   4451  CA  PRO B 356     -18.139 -10.133   3.401  1.00  0.00           C  
ATOM   4452  C   PRO B 356     -17.234  -9.827   2.202  1.00  0.00           C  
ATOM   4453  O   PRO B 356     -17.465 -10.282   1.081  1.00  0.00           O  
ATOM   4454  CB  PRO B 356     -17.708 -11.405   4.138  1.00  0.00           C  
ATOM   4455  CG  PRO B 356     -18.471 -12.510   3.399  1.00  0.00           C  
ATOM   4456  CD  PRO B 356     -19.785 -11.817   3.011  1.00  0.00           C  
ATOM   4457  N   LEU B 357     -16.155  -9.093   2.467  1.00  0.00           N  
ATOM   4458  CA  LEU B 357     -15.023  -9.023   1.557  1.00  0.00           C  
ATOM   4459  C   LEU B 357     -13.872  -9.868   2.095  1.00  0.00           C  
ATOM   4460  O   LEU B 357     -13.642  -9.962   3.294  1.00  0.00           O  
ATOM   4461  CB  LEU B 357     -14.601  -7.571   1.293  1.00  0.00           C  
ATOM   4462  CG  LEU B 357     -15.591  -6.762   0.454  1.00  0.00           C  
ATOM   4463  CD1 LEU B 357     -15.014  -5.360   0.219  1.00  0.00           C  
ATOM   4464  CD2 LEU B 357     -15.856  -7.377  -0.930  1.00  0.00           C  
ATOM   4465  N   GLU B 358     -13.126 -10.464   1.173  1.00  0.00           N  
ATOM   4466  CA  GLU B 358     -12.005 -11.322   1.504  1.00  0.00           C  
ATOM   4467  C   GLU B 358     -10.814 -10.550   2.086  1.00  0.00           C  
ATOM   4468  O   GLU B 358     -10.613  -9.346   1.875  1.00  0.00           O  
ATOM   4469  CB  GLU B 358     -11.567 -12.126   0.275  1.00  0.00           C  
ATOM   4470  CG  GLU B 358     -12.669 -13.056  -0.238  1.00  0.00           C  
ATOM   4471  CD  GLU B 358     -12.197 -13.949  -1.407  1.00  0.00           C  
ATOM   4472  OE1 GLU B 358     -13.059 -14.672  -1.943  1.00  0.00           O  
ATOM   4473  OE2 GLU B 358     -10.987 -13.905  -1.731  1.00  0.00           O  
ATOM   4474  N   GLY B 359      -9.985 -11.301   2.805  1.00  0.00           N  
ATOM   4475  CA  GLY B 359      -8.751 -10.785   3.367  1.00  0.00           C  
ATOM   4476  C   GLY B 359      -8.932  -9.995   4.670  1.00  0.00           C  
ATOM   4477  O   GLY B 359     -10.045  -9.776   5.150  1.00  0.00           O  
ATOM   4478  N   PRO B 360      -7.812  -9.549   5.255  1.00  0.00           N  
ATOM   4479  CA  PRO B 360      -7.819  -8.968   6.597  1.00  0.00           C  
ATOM   4480  C   PRO B 360      -8.517  -7.605   6.670  1.00  0.00           C  
ATOM   4481  O   PRO B 360      -8.865  -7.169   7.755  1.00  0.00           O  
ATOM   4482  CB  PRO B 360      -6.339  -8.869   6.985  1.00  0.00           C  
ATOM   4483  CG  PRO B 360      -5.624  -8.747   5.641  1.00  0.00           C  
ATOM   4484  CD  PRO B 360      -6.469  -9.634   4.724  1.00  0.00           C  
ATOM   4485  N   ARG B 361      -8.715  -6.931   5.546  1.00  0.00           N  
ATOM   4486  CA  ARG B 361      -9.382  -5.627   5.469  1.00  0.00           C  
ATOM   4487  C   ARG B 361     -10.885  -5.719   5.233  1.00  0.00           C  
ATOM   4488  O   ARG B 361     -11.555  -4.691   5.316  1.00  0.00           O  
ATOM   4489  CB  ARG B 361      -8.758  -4.753   4.372  1.00  0.00           C  
ATOM   4490  CG  ARG B 361      -7.318  -4.342   4.683  1.00  0.00           C  
ATOM   4491  CD  ARG B 361      -6.748  -3.502   3.539  1.00  0.00           C  
ATOM   4492  NE  ARG B 361      -7.399  -2.189   3.396  1.00  0.00           N  
ATOM   4493  CZ  ARG B 361      -7.410  -1.419   2.317  1.00  0.00           C  
ATOM   4494  NH1 ARG B 361      -6.831  -1.775   1.210  1.00  0.00           N  
ATOM   4495  NH2 ARG B 361      -7.996  -0.271   2.323  1.00  0.00           N  
ATOM   4496  N   GLY B 362     -11.397  -6.868   4.871  1.00  0.00           N  
ATOM   4497  CA  GLY B 362     -12.811  -7.034   4.592  1.00  0.00           C  
ATOM   4498  C   GLY B 362     -13.662  -6.873   5.851  1.00  0.00           C  
ATOM   4499  O   GLY B 362     -13.345  -7.463   6.878  1.00  0.00           O  
ATOM   4500  N   ALA B 363     -14.731  -6.088   5.766  1.00  0.00           N  
ATOM   4501  CA  ALA B 363     -15.789  -6.130   6.761  1.00  0.00           C  
ATOM   4502  C   ALA B 363     -16.637  -7.393   6.563  1.00  0.00           C  
ATOM   4503  O   ALA B 363     -16.769  -7.882   5.436  1.00  0.00           O  
ATOM   4504  CB  ALA B 363     -16.626  -4.853   6.681  1.00  0.00           C  
ATOM   4505  N   THR B 364     -17.221  -7.912   7.639  1.00  0.00           N  
ATOM   4506  CA  THR B 364     -18.196  -8.998   7.542  1.00  0.00           C  
ATOM   4507  C   THR B 364     -19.562  -8.457   7.126  1.00  0.00           C  
ATOM   4508  O   THR B 364     -19.844  -7.268   7.241  1.00  0.00           O  
ATOM   4509  CB  THR B 364     -18.299  -9.836   8.831  1.00  0.00           C  
ATOM   4510  OG1 THR B 364     -19.084  -9.211   9.804  1.00  0.00           O  
ATOM   4511  CG2 THR B 364     -16.940 -10.185   9.439  1.00  0.00           C  
ATOM   4512  N   ALA B 365     -20.434  -9.338   6.651  1.00  0.00           N  
ATOM   4513  CA  ALA B 365     -21.801  -8.963   6.316  1.00  0.00           C  
ATOM   4514  C   ALA B 365     -22.569  -8.448   7.543  1.00  0.00           C  
ATOM   4515  O   ALA B 365     -23.313  -7.474   7.438  1.00  0.00           O  
ATOM   4516  CB  ALA B 365     -22.482 -10.169   5.678  1.00  0.00           C  
ATOM   4517  N   GLU B 366     -22.315  -9.028   8.715  1.00  0.00           N  
ATOM   4518  CA  GLU B 366     -22.903  -8.625   9.989  1.00  0.00           C  
ATOM   4519  C   GLU B 366     -22.472  -7.210  10.380  1.00  0.00           C  
ATOM   4520  O   GLU B 366     -23.309  -6.420  10.818  1.00  0.00           O  
ATOM   4521  CB  GLU B 366     -22.524  -9.596  11.119  1.00  0.00           C  
ATOM   4522  CG  GLU B 366     -23.051 -11.034  10.937  1.00  0.00           C  
ATOM   4523  CD  GLU B 366     -22.423 -11.770   9.750  1.00  0.00           C  
ATOM   4524  OE1 GLU B 366     -23.155 -12.544   9.103  1.00  0.00           O  
ATOM   4525  OE2 GLU B 366     -21.240 -11.487   9.438  1.00  0.00           O  
ATOM   4526  N   GLN B 367     -21.197  -6.847  10.164  1.00  0.00           N  
ATOM   4527  CA  GLN B 367     -20.723  -5.482  10.420  1.00  0.00           C  
ATOM   4528  C   GLN B 367     -21.444  -4.447   9.559  1.00  0.00           C  
ATOM   4529  O   GLN B 367     -21.720  -3.338  10.024  1.00  0.00           O  
ATOM   4530  CB  GLN B 367     -19.208  -5.409  10.158  1.00  0.00           C  
ATOM   4531  CG  GLN B 367     -18.394  -6.064  11.280  1.00  0.00           C  
ATOM   4532  CD  GLN B 367     -16.894  -6.099  10.970  1.00  0.00           C  
ATOM   4533  OE1 GLN B 367     -16.452  -6.156   9.840  1.00  0.00           O  
ATOM   4534  NE2 GLN B 367     -16.057  -6.073  11.976  1.00  0.00           N  
ATOM   4535  N   LEU B 368     -21.783  -4.785   8.325  1.00  0.00           N  
ATOM   4536  CA  LEU B 368     -22.591  -3.907   7.479  1.00  0.00           C  
ATOM   4537  C   LEU B 368     -24.032  -3.820   7.992  1.00  0.00           C  
ATOM   4538  O   LEU B 368     -24.584  -2.725   8.111  1.00  0.00           O  
ATOM   4539  CB  LEU B 368     -22.547  -4.385   6.018  1.00  0.00           C  
ATOM   4540  CG  LEU B 368     -21.139  -4.455   5.397  1.00  0.00           C  
ATOM   4541  CD1 LEU B 368     -21.235  -4.977   3.966  1.00  0.00           C  
ATOM   4542  CD2 LEU B 368     -20.448  -3.093   5.353  1.00  0.00           C  
ATOM   4543  N   LEU B 369     -24.629  -4.961   8.355  1.00  0.00           N  
ATOM   4544  CA  LEU B 369     -26.001  -5.045   8.862  1.00  0.00           C  
ATOM   4545  C   LEU B 369     -26.209  -4.261  10.159  1.00  0.00           C  
ATOM   4546  O   LEU B 369     -27.257  -3.631  10.308  1.00  0.00           O  
ATOM   4547  CB  LEU B 369     -26.382  -6.513   9.064  1.00  0.00           C  
ATOM   4548  CG  LEU B 369     -26.749  -7.238   7.758  1.00  0.00           C  
ATOM   4549  CD1 LEU B 369     -26.845  -8.736   8.013  1.00  0.00           C  
ATOM   4550  CD2 LEU B 369     -28.101  -6.767   7.230  1.00  0.00           C  
ATOM   4551  N   GLU B 370     -25.220  -4.216  11.057  1.00  0.00           N  
ATOM   4552  CA  GLU B 370     -25.276  -3.419  12.288  1.00  0.00           C  
ATOM   4553  C   GLU B 370     -25.569  -1.933  12.017  1.00  0.00           C  
ATOM   4554  O   GLU B 370     -26.282  -1.284  12.780  1.00  0.00           O  
ATOM   4555  CB  GLU B 370     -23.943  -3.528  13.045  1.00  0.00           C  
ATOM   4556  CG  GLU B 370     -23.820  -4.824  13.845  1.00  0.00           C  
ATOM   4557  CD  GLU B 370     -22.505  -4.929  14.643  1.00  0.00           C  
ATOM   4558  OE1 GLU B 370     -22.360  -5.934  15.374  1.00  0.00           O  
ATOM   4559  OE2 GLU B 370     -21.665  -4.000  14.569  1.00  0.00           O  
ATOM   4560  N   HIS B 371     -25.063  -1.400  10.900  1.00  0.00           N  
ATOM   4561  CA  HIS B 371     -25.327  -0.020  10.511  1.00  0.00           C  
ATOM   4562  C   HIS B 371     -26.659   0.156   9.765  1.00  0.00           C  
ATOM   4563  O   HIS B 371     -27.165   1.276   9.689  1.00  0.00           O  
ATOM   4564  CB  HIS B 371     -24.160   0.504   9.675  1.00  0.00           C  
ATOM   4565  CG  HIS B 371     -22.877   0.567  10.446  1.00  0.00           C  
ATOM   4566  ND1 HIS B 371     -22.606   1.382  11.526  1.00  0.00           N  
ATOM   4567  CD2 HIS B 371     -21.766  -0.200  10.236  1.00  0.00           C  
ATOM   4568  CE1 HIS B 371     -21.361   1.115  11.948  1.00  0.00           C  
ATOM   4569  NE2 HIS B 371     -20.817   0.166  11.185  1.00  0.00           N  
ATOM   4570  N   LEU B 372     -27.207  -0.910   9.202  1.00  0.00           N  
ATOM   4571  CA  LEU B 372     -28.390  -0.849   8.345  1.00  0.00           C  
ATOM   4572  C   LEU B 372     -29.698  -1.032   9.117  1.00  0.00           C  
ATOM   4573  O   LEU B 372     -30.670  -0.326   8.849  1.00  0.00           O  
ATOM   4574  CB  LEU B 372     -28.240  -1.871   7.211  1.00  0.00           C  
ATOM   4575  CG  LEU B 372     -27.115  -1.510   6.231  1.00  0.00           C  
ATOM   4576  CD1 LEU B 372     -26.901  -2.660   5.248  1.00  0.00           C  
ATOM   4577  CD2 LEU B 372     -27.422  -0.235   5.440  1.00  0.00           C  
ATOM   4578  N   GLY B 373     -29.689  -1.927  10.088  1.00  0.00           N  
ATOM   4579  CA  GLY B 373     -30.872  -2.287  10.877  1.00  0.00           C  
ATOM   4580  C   GLY B 373     -31.826  -3.257  10.179  1.00  0.00           C  
ATOM   4581  O   GLY B 373     -32.657  -3.867  10.832  1.00  0.00           O  
ATOM   4582  N   ASN B 374     -31.687  -3.425   8.848  1.00  0.00           N  
ATOM   4583  CA  ASN B 374     -32.400  -4.414   8.057  1.00  0.00           C  
ATOM   4584  C   ASN B 374     -31.514  -4.916   6.912  1.00  0.00           C  
ATOM   4585  O   ASN B 374     -30.549  -4.258   6.530  1.00  0.00           O  
ATOM   4586  CB  ASN B 374     -33.738  -3.831   7.556  1.00  0.00           C  
ATOM   4587  CG  ASN B 374     -33.591  -2.725   6.516  1.00  0.00           C  
ATOM   4588  OD1 ASN B 374     -32.571  -2.115   6.330  1.00  0.00           O  
ATOM   4589  ND2 ASN B 374     -34.641  -2.425   5.788  1.00  0.00           N  
ATOM   4590  N   GLY B 375     -31.846  -6.061   6.349  1.00  0.00           N  
ATOM   4591  CA  GLY B 375     -31.116  -6.656   5.243  1.00  0.00           C  
ATOM   4592  C   GLY B 375     -30.886  -8.144   5.415  1.00  0.00           C  
ATOM   4593  O   GLY B 375     -31.299  -8.754   6.406  1.00  0.00           O  
ATOM   4594  N   LYS B 376     -30.216  -8.740   4.423  1.00  0.00           N  
ATOM   4595  CA  LYS B 376     -29.824 -10.149   4.411  1.00  0.00           C  
ATOM   4596  C   LYS B 376     -28.307 -10.248   4.437  1.00  0.00           C  
ATOM   4597  O   LYS B 376     -27.625  -9.466   3.769  1.00  0.00           O  
ATOM   4598  CB  LYS B 376     -30.414 -10.839   3.165  1.00  0.00           C  
ATOM   4599  CG  LYS B 376     -31.957 -10.845   3.116  1.00  0.00           C  
ATOM   4600  CD  LYS B 376     -32.445 -11.429   1.777  1.00  0.00           C  
ATOM   4601  CE  LYS B 376     -33.964 -11.336   1.615  1.00  0.00           C  
ATOM   4602  NZ  LYS B 376     -34.384 -11.679   0.230  1.00  0.00           N  
ATOM   4603  N   SER B 377     -27.785 -11.215   5.191  1.00  0.00           N  
ATOM   4604  CA  SER B 377     -26.369 -11.587   5.215  1.00  0.00           C  
ATOM   4605  C   SER B 377     -26.132 -12.782   4.293  1.00  0.00           C  
ATOM   4606  O   SER B 377     -26.940 -13.709   4.251  1.00  0.00           O  
ATOM   4607  CB  SER B 377     -25.919 -11.892   6.647  1.00  0.00           C  
ATOM   4608  OG  SER B 377     -24.578 -12.333   6.650  1.00  0.00           O  
ATOM   4609  N   PHE B 378     -25.027 -12.764   3.566  1.00  0.00           N  
ATOM   4610  CA  PHE B 378     -24.574 -13.826   2.678  1.00  0.00           C  
ATOM   4611  C   PHE B 378     -23.103 -14.156   2.950  1.00  0.00           C  
ATOM   4612  O   PHE B 378     -22.357 -13.314   3.432  1.00  0.00           O  
ATOM   4613  CB  PHE B 378     -24.774 -13.407   1.215  1.00  0.00           C  
ATOM   4614  CG  PHE B 378     -26.218 -13.163   0.847  1.00  0.00           C  
ATOM   4615  CD1 PHE B 378     -27.023 -14.225   0.402  1.00  0.00           C  
ATOM   4616  CD2 PHE B 378     -26.779 -11.886   0.984  1.00  0.00           C  
ATOM   4617  CE1 PHE B 378     -28.371 -14.011   0.106  1.00  0.00           C  
ATOM   4618  CE2 PHE B 378     -28.132 -11.665   0.688  1.00  0.00           C  
ATOM   4619  CZ  PHE B 378     -28.927 -12.731   0.249  1.00  0.00           C  
ATOM   4620  N   ASP B 379     -22.669 -15.364   2.582  1.00  0.00           N  
ATOM   4621  CA  ASP B 379     -21.289 -15.818   2.796  1.00  0.00           C  
ATOM   4622  C   ASP B 379     -20.301 -15.240   1.769  1.00  0.00           C  
ATOM   4623  O   ASP B 379     -19.087 -15.277   1.970  1.00  0.00           O  
ATOM   4624  CB  ASP B 379     -21.228 -17.345   2.740  1.00  0.00           C  
ATOM   4625  CG  ASP B 379     -22.079 -18.047   3.801  1.00  0.00           C  
ATOM   4626  OD1 ASP B 379     -22.207 -17.491   4.918  1.00  0.00           O  
ATOM   4627  OD2 ASP B 379     -22.579 -19.153   3.477  1.00  0.00           O  
ATOM   4628  N   SER B 380     -20.802 -14.745   0.638  1.00  0.00           N  
ATOM   4629  CA  SER B 380     -19.977 -14.165  -0.417  1.00  0.00           C  
ATOM   4630  C   SER B 380     -20.729 -13.128  -1.246  1.00  0.00           C  
ATOM   4631  O   SER B 380     -21.958 -13.143  -1.341  1.00  0.00           O  
ATOM   4632  CB  SER B 380     -19.430 -15.271  -1.333  1.00  0.00           C  
ATOM   4633  OG  SER B 380     -20.471 -15.879  -2.076  1.00  0.00           O  
ATOM   4634  N   VAL B 381     -19.976 -12.260  -1.930  1.00  0.00           N  
ATOM   4635  CA  VAL B 381     -20.534 -11.303  -2.890  1.00  0.00           C  
ATOM   4636  C   VAL B 381     -21.284 -12.019  -4.016  1.00  0.00           C  
ATOM   4637  O   VAL B 381     -22.350 -11.569  -4.418  1.00  0.00           O  
ATOM   4638  CB  VAL B 381     -19.439 -10.384  -3.467  1.00  0.00           C  
ATOM   4639  CG1 VAL B 381     -19.982  -9.432  -4.541  1.00  0.00           C  
ATOM   4640  CG2 VAL B 381     -18.807  -9.522  -2.373  1.00  0.00           C  
ATOM   4641  N   ALA B 382     -20.770 -13.156  -4.490  1.00  0.00           N  
ATOM   4642  CA  ALA B 382     -21.426 -13.949  -5.525  1.00  0.00           C  
ATOM   4643  C   ALA B 382     -22.815 -14.444  -5.084  1.00  0.00           C  
ATOM   4644  O   ALA B 382     -23.778 -14.330  -5.845  1.00  0.00           O  
ATOM   4645  CB  ALA B 382     -20.506 -15.116  -5.908  1.00  0.00           C  
ATOM   4646  N   GLN B 383     -22.947 -14.931  -3.852  1.00  0.00           N  
ATOM   4647  CA  GLN B 383     -24.237 -15.361  -3.308  1.00  0.00           C  
ATOM   4648  C   GLN B 383     -25.199 -14.178  -3.106  1.00  0.00           C  
ATOM   4649  O   GLN B 383     -26.384 -14.294  -3.422  1.00  0.00           O  
ATOM   4650  CB  GLN B 383     -24.033 -16.074  -1.977  1.00  0.00           C  
ATOM   4651  CG  GLN B 383     -23.393 -17.466  -2.098  1.00  0.00           C  
ATOM   4652  CD  GLN B 383     -23.178 -18.069  -0.697  1.00  0.00           C  
ATOM   4653  OE1 GLN B 383     -23.518 -17.473   0.303  1.00  0.00           O  
ATOM   4654  NE2 GLN B 383     -22.609 -19.240  -0.572  1.00  0.00           N  
ATOM   4655  N   ALA B 384     -24.693 -13.048  -2.611  1.00  0.00           N  
ATOM   4656  CA  ALA B 384     -25.496 -11.837  -2.464  1.00  0.00           C  
ATOM   4657  C   ALA B 384     -26.013 -11.331  -3.818  1.00  0.00           C  
ATOM   4658  O   ALA B 384     -27.182 -10.965  -3.942  1.00  0.00           O  
ATOM   4659  CB  ALA B 384     -24.656 -10.771  -1.749  1.00  0.00           C  
ATOM   4660  N   TRP B 385     -25.154 -11.360  -4.839  1.00  0.00           N  
ATOM   4661  CA  TRP B 385     -25.509 -11.030  -6.221  1.00  0.00           C  
ATOM   4662  C   TRP B 385     -26.596 -11.952  -6.766  1.00  0.00           C  
ATOM   4663  O   TRP B 385     -27.604 -11.478  -7.284  1.00  0.00           O  
ATOM   4664  CB  TRP B 385     -24.251 -11.094  -7.088  1.00  0.00           C  
ATOM   4665  CG  TRP B 385     -24.522 -11.089  -8.561  1.00  0.00           C  
ATOM   4666  CD1 TRP B 385     -24.418 -12.146  -9.386  1.00  0.00           C  
ATOM   4667  CD2 TRP B 385     -25.001  -9.974  -9.372  1.00  0.00           C  
ATOM   4668  NE1 TRP B 385     -24.776 -11.768 -10.669  1.00  0.00           N  
ATOM   4669  CE2 TRP B 385     -25.140 -10.444 -10.708  1.00  0.00           C  
ATOM   4670  CE3 TRP B 385     -25.304  -8.629  -9.106  1.00  0.00           C  
ATOM   4671  CZ2 TRP B 385     -25.571  -9.598 -11.754  1.00  0.00           C  
ATOM   4672  CZ3 TRP B 385     -25.738  -7.784 -10.148  1.00  0.00           C  
ATOM   4673  CH2 TRP B 385     -25.866  -8.265 -11.454  1.00  0.00           C  
ATOM   4674  N   ASP B 386     -26.437 -13.265  -6.620  1.00  0.00           N  
ATOM   4675  CA  ASP B 386     -27.407 -14.235  -7.117  1.00  0.00           C  
ATOM   4676  C   ASP B 386     -28.771 -14.095  -6.439  1.00  0.00           C  
ATOM   4677  O   ASP B 386     -29.802 -14.130  -7.112  1.00  0.00           O  
ATOM   4678  CB  ASP B 386     -26.861 -15.660  -6.933  1.00  0.00           C  
ATOM   4679  CG  ASP B 386     -25.811 -16.012  -7.979  1.00  0.00           C  
ATOM   4680  OD1 ASP B 386     -25.761 -15.375  -9.054  1.00  0.00           O  
ATOM   4681  OD2 ASP B 386     -25.085 -17.023  -7.809  1.00  0.00           O  
ATOM   4682  N   ALA B 387     -28.776 -13.859  -5.135  1.00  0.00           N  
ATOM   4683  CA  ALA B 387     -30.001 -13.616  -4.392  1.00  0.00           C  
ATOM   4684  C   ALA B 387     -30.690 -12.317  -4.831  1.00  0.00           C  
ATOM   4685  O   ALA B 387     -31.896 -12.316  -5.081  1.00  0.00           O  
ATOM   4686  CB  ALA B 387     -29.673 -13.614  -2.902  1.00  0.00           C  
ATOM   4687  N   ALA B 388     -29.925 -11.225  -4.980  1.00  0.00           N  
ATOM   4688  CA  ALA B 388     -30.476  -9.955  -5.438  1.00  0.00           C  
ATOM   4689  C   ALA B 388     -31.063 -10.057  -6.853  1.00  0.00           C  
ATOM   4690  O   ALA B 388     -32.164  -9.573  -7.097  1.00  0.00           O  
ATOM   4691  CB  ALA B 388     -29.389  -8.879  -5.365  1.00  0.00           C  
ATOM   4692  N   MET B 389     -30.363 -10.735  -7.770  1.00  0.00           N  
ATOM   4693  CA  MET B 389     -30.842 -10.951  -9.139  1.00  0.00           C  
ATOM   4694  C   MET B 389     -32.055 -11.886  -9.199  1.00  0.00           C  
ATOM   4695  O   MET B 389     -32.910 -11.705 -10.063  1.00  0.00           O  
ATOM   4696  CB  MET B 389     -29.698 -11.486 -10.008  1.00  0.00           C  
ATOM   4697  CG  MET B 389     -28.632 -10.426 -10.306  1.00  0.00           C  
ATOM   4698  SD  MET B 389     -29.200  -8.959 -11.242  1.00  0.00           S  
ATOM   4699  CE  MET B 389     -29.660  -9.714 -12.820  1.00  0.00           C  
ATOM   4700  N   ALA B 390     -32.163 -12.840  -8.286  1.00  0.00           N  
ATOM   4701  CA  ALA B 390     -33.328 -13.717  -8.182  1.00  0.00           C  
ATOM   4702  C   ALA B 390     -34.562 -12.984  -7.622  1.00  0.00           C  
ATOM   4703  O   ALA B 390     -35.683 -13.250  -8.059  1.00  0.00           O  
ATOM   4704  CB  ALA B 390     -32.953 -14.924  -7.323  1.00  0.00           C  
ATOM   4705  N   ASP B 391     -34.356 -12.059  -6.675  1.00  0.00           N  
ATOM   4706  CA  ASP B 391     -35.421 -11.279  -6.050  1.00  0.00           C  
ATOM   4707  C   ASP B 391     -35.857 -10.066  -6.901  1.00  0.00           C  
ATOM   4708  O   ASP B 391     -36.970  -9.544  -6.721  1.00  0.00           O  
ATOM   4709  CB  ASP B 391     -34.979 -10.821  -4.648  1.00  0.00           C  
ATOM   4710  CG  ASP B 391     -34.917 -11.918  -3.563  1.00  0.00           C  
ATOM   4711  OD1 ASP B 391     -35.472 -13.019  -3.768  1.00  0.00           O  
ATOM   4712  OD2 ASP B 391     -34.410 -11.621  -2.451  1.00  0.00           O  
ATOM   4713  N   ALA B 392     -34.987  -9.600  -7.804  1.00  0.00           N  
ATOM   4714  CA  ALA B 392     -35.225  -8.433  -8.633  1.00  0.00           C  
ATOM   4715  C   ALA B 392     -36.274  -8.708  -9.718  1.00  0.00           C  
ATOM   4716  O   ALA B 392     -36.197  -9.675 -10.479  1.00  0.00           O  
ATOM   4717  CB  ALA B 392     -33.912  -7.943  -9.249  1.00  0.00           C  
ATOM   4718  N   LYS B 393     -37.218  -7.779  -9.830  1.00  0.00           N  
ATOM   4719  CA  LYS B 393     -38.170  -7.731 -10.932  1.00  0.00           C  
ATOM   4720  C   LYS B 393     -37.634  -6.857 -12.060  1.00  0.00           C  
ATOM   4721  O   LYS B 393     -36.679  -6.117 -11.887  1.00  0.00           O  
ATOM   4722  CB  LYS B 393     -39.515  -7.215 -10.415  1.00  0.00           C  
ATOM   4723  CG  LYS B 393     -40.087  -8.115  -9.322  1.00  0.00           C  
ATOM   4724  CD  LYS B 393     -41.429  -7.515  -8.883  1.00  0.00           C  
ATOM   4725  CE  LYS B 393     -42.018  -8.337  -7.752  1.00  0.00           C  
ATOM   4726  NZ  LYS B 393     -43.275  -7.699  -7.295  1.00  0.00           N  
ATOM   4727  N   ALA B 394     -38.268  -6.915 -13.212  1.00  0.00           N  
ATOM   4728  CA  ALA B 394     -37.853  -6.142 -14.382  1.00  0.00           C  
ATOM   4729  C   ALA B 394     -37.823  -4.622 -14.133  1.00  0.00           C  
ATOM   4730  O   ALA B 394     -36.976  -3.923 -14.689  1.00  0.00           O  
ATOM   4731  CB  ALA B 394     -38.791  -6.496 -15.539  1.00  0.00           C  
ATOM   4732  N   GLU B 395     -38.722  -4.112 -13.288  1.00  0.00           N  
ATOM   4733  CA  GLU B 395     -38.813  -2.705 -12.909  1.00  0.00           C  
ATOM   4734  C   GLU B 395     -37.826  -2.291 -11.796  1.00  0.00           C  
ATOM   4735  O   GLU B 395     -37.668  -1.097 -11.542  1.00  0.00           O  
ATOM   4736  CB  GLU B 395     -40.264  -2.359 -12.526  1.00  0.00           C  
ATOM   4737  CG  GLU B 395     -40.836  -3.063 -11.281  1.00  0.00           C  
ATOM   4738  CD  GLU B 395     -41.502  -4.436 -11.522  1.00  0.00           C  
ATOM   4739  OE1 GLU B 395     -42.280  -4.865 -10.642  1.00  0.00           O  
ATOM   4740  OE2 GLU B 395     -41.246  -5.070 -12.565  1.00  0.00           O  
ATOM   4741  N   ASP B 396     -37.178  -3.263 -11.137  1.00  0.00           N  
ATOM   4742  CA  ASP B 396     -36.247  -3.005 -10.042  1.00  0.00           C  
ATOM   4743  C   ASP B 396     -34.858  -2.569 -10.561  1.00  0.00           C  
ATOM   4744  O   ASP B 396     -34.515  -2.682 -11.743  1.00  0.00           O  
ATOM   4745  CB  ASP B 396     -36.157  -4.236  -9.109  1.00  0.00           C  
ATOM   4746  CG  ASP B 396     -37.413  -4.502  -8.254  1.00  0.00           C  
ATOM   4747  OD1 ASP B 396     -38.175  -3.552  -7.955  1.00  0.00           O  
ATOM   4748  OD2 ASP B 396     -37.592  -5.652  -7.789  1.00  0.00           O  
ATOM   4749  N   THR B 397     -34.055  -2.065  -9.664  1.00  0.00           N  
ATOM   4750  CA  THR B 397     -32.643  -1.749  -9.914  1.00  0.00           C  
ATOM   4751  C   THR B 397     -31.768  -2.517  -8.932  1.00  0.00           C  
ATOM   4752  O   THR B 397     -31.972  -2.424  -7.722  1.00  0.00           O  
ATOM   4753  CB  THR B 397     -32.385  -0.241  -9.803  1.00  0.00           C  
ATOM   4754  OG1 THR B 397     -33.144   0.451 -10.769  1.00  0.00           O  
ATOM   4755  CG2 THR B 397     -30.926   0.140 -10.046  1.00  0.00           C  
ATOM   4756  N   VAL B 398     -30.761  -3.224  -9.434  1.00  0.00           N  
ATOM   4757  CA  VAL B 398     -29.717  -3.849  -8.613  1.00  0.00           C  
ATOM   4758  C   VAL B 398     -28.470  -2.969  -8.648  1.00  0.00           C  
ATOM   4759  O   VAL B 398     -27.852  -2.788  -9.690  1.00  0.00           O  
ATOM   4760  CB  VAL B 398     -29.421  -5.294  -9.054  1.00  0.00           C  
ATOM   4761  CG1 VAL B 398     -28.371  -5.935  -8.144  1.00  0.00           C  
ATOM   4762  CG2 VAL B 398     -30.685  -6.153  -8.993  1.00  0.00           C  
ATOM   4763  N   LEU B 399     -28.102  -2.413  -7.491  1.00  0.00           N  
ATOM   4764  CA  LEU B 399     -26.909  -1.604  -7.315  1.00  0.00           C  
ATOM   4765  C   LEU B 399     -25.820  -2.448  -6.646  1.00  0.00           C  
ATOM   4766  O   LEU B 399     -25.993  -2.881  -5.520  1.00  0.00           O  
ATOM   4767  CB  LEU B 399     -27.284  -0.352  -6.491  1.00  0.00           C  
ATOM   4768  CG  LEU B 399     -26.079   0.527  -6.101  1.00  0.00           C  
ATOM   4769  CD1 LEU B 399     -25.407   1.149  -7.323  1.00  0.00           C  
ATOM   4770  CD2 LEU B 399     -26.547   1.660  -5.182  1.00  0.00           C  
ATOM   4771  N   VAL B 400     -24.681  -2.629  -7.309  1.00  0.00           N  
ATOM   4772  CA  VAL B 400     -23.493  -3.263  -6.722  1.00  0.00           C  
ATOM   4773  C   VAL B 400     -22.511  -2.165  -6.333  1.00  0.00           C  
ATOM   4774  O   VAL B 400     -22.045  -1.421  -7.195  1.00  0.00           O  
ATOM   4775  CB  VAL B 400     -22.846  -4.267  -7.687  1.00  0.00           C  
ATOM   4776  CG1 VAL B 400     -21.679  -4.986  -7.013  1.00  0.00           C  
ATOM   4777  CG2 VAL B 400     -23.856  -5.319  -8.165  1.00  0.00           C  
ATOM   4778  N   CYS B 401     -22.197  -2.053  -5.042  1.00  0.00           N  
ATOM   4779  CA  CYS B 401     -21.383  -0.947  -4.531  1.00  0.00           C  
ATOM   4780  C   CYS B 401     -20.608  -1.306  -3.252  1.00  0.00           C  
ATOM   4781  O   CYS B 401     -20.600  -2.450  -2.798  1.00  0.00           O  
ATOM   4782  CB  CYS B 401     -22.295   0.282  -4.347  1.00  0.00           C  
ATOM   4783  SG  CYS B 401     -23.525   0.000  -3.024  1.00  0.00           S  
ATOM   4784  N   GLY B 402     -19.917  -0.310  -2.682  1.00  0.00           N  
ATOM   4785  CA  GLY B 402     -19.217  -0.377  -1.403  1.00  0.00           C  
ATOM   4786  C   GLY B 402     -17.702  -0.541  -1.507  1.00  0.00           C  
ATOM   4787  O   GLY B 402     -16.967  -0.043  -0.654  1.00  0.00           O  
ATOM   4788  N   SER B 403     -17.219  -1.189  -2.577  1.00  0.00           N  
ATOM   4789  CA  SER B 403     -15.784  -1.348  -2.812  1.00  0.00           C  
ATOM   4790  C   SER B 403     -15.487  -1.707  -4.267  1.00  0.00           C  
ATOM   4791  O   SER B 403     -16.319  -2.272  -4.971  1.00  0.00           O  
ATOM   4792  CB  SER B 403     -15.241  -2.450  -1.891  1.00  0.00           C  
ATOM   4793  OG  SER B 403     -13.835  -2.572  -2.012  1.00  0.00           O  
ATOM   4794  N   PHE B 404     -14.238  -1.447  -4.691  1.00  0.00           N  
ATOM   4795  CA  PHE B 404     -13.691  -2.021  -5.924  1.00  0.00           C  
ATOM   4796  C   PHE B 404     -13.772  -3.557  -5.916  1.00  0.00           C  
ATOM   4797  O   PHE B 404     -14.109  -4.144  -6.936  1.00  0.00           O  
ATOM   4798  CB  PHE B 404     -12.223  -1.594  -6.100  1.00  0.00           C  
ATOM   4799  CG  PHE B 404     -12.055  -0.212  -6.693  1.00  0.00           C  
ATOM   4800  CD1 PHE B 404     -11.825  -0.073  -8.077  1.00  0.00           C  
ATOM   4801  CD2 PHE B 404     -12.111   0.935  -5.884  1.00  0.00           C  
ATOM   4802  CE1 PHE B 404     -11.669   1.201  -8.643  1.00  0.00           C  
ATOM   4803  CE2 PHE B 404     -11.962   2.212  -6.447  1.00  0.00           C  
ATOM   4804  CZ  PHE B 404     -11.744   2.344  -7.829  1.00  0.00           C  
ATOM   4805  N   HIS B 405     -13.517  -4.189  -4.769  1.00  0.00           N  
ATOM   4806  CA  HIS B 405     -13.571  -5.644  -4.632  1.00  0.00           C  
ATOM   4807  C   HIS B 405     -14.987  -6.190  -4.829  1.00  0.00           C  
ATOM   4808  O   HIS B 405     -15.157  -7.189  -5.525  1.00  0.00           O  
ATOM   4809  CB  HIS B 405     -13.025  -6.055  -3.263  1.00  0.00           C  
ATOM   4810  CG  HIS B 405     -11.578  -5.686  -3.074  1.00  0.00           C  
ATOM   4811  ND1 HIS B 405     -10.507  -6.221  -3.753  1.00  0.00           N  
ATOM   4812  CD2 HIS B 405     -11.059  -4.743  -2.208  1.00  0.00           C  
ATOM   4813  CE1 HIS B 405      -9.384  -5.615  -3.312  1.00  0.00           C  
ATOM   4814  NE2 HIS B 405      -9.686  -4.718  -2.378  1.00  0.00           N  
ATOM   4815  N   THR B 406     -15.995  -5.521  -4.301  1.00  0.00           N  
ATOM   4816  CA  THR B 406     -17.395  -5.925  -4.476  1.00  0.00           C  
ATOM   4817  C   THR B 406     -17.792  -5.914  -5.951  1.00  0.00           C  
ATOM   4818  O   THR B 406     -18.361  -6.879  -6.449  1.00  0.00           O  
ATOM   4819  CB  THR B 406     -18.334  -4.989  -3.702  1.00  0.00           C  
ATOM   4820  OG1 THR B 406     -17.842  -4.750  -2.411  1.00  0.00           O  
ATOM   4821  CG2 THR B 406     -19.744  -5.561  -3.558  1.00  0.00           C  
ATOM   4822  N   VAL B 407     -17.454  -4.838  -6.660  1.00  0.00           N  
ATOM   4823  CA  VAL B 407     -17.735  -4.718  -8.091  1.00  0.00           C  
ATOM   4824  C   VAL B 407     -16.946  -5.752  -8.901  1.00  0.00           C  
ATOM   4825  O   VAL B 407     -17.522  -6.397  -9.768  1.00  0.00           O  
ATOM   4826  CB  VAL B 407     -17.459  -3.281  -8.578  1.00  0.00           C  
ATOM   4827  CG1 VAL B 407     -17.610  -3.137 -10.092  1.00  0.00           C  
ATOM   4828  CG2 VAL B 407     -18.441  -2.299  -7.920  1.00  0.00           C  
ATOM   4829  N   ALA B 408     -15.654  -5.958  -8.584  1.00  0.00           N  
ATOM   4830  CA  ALA B 408     -14.807  -6.937  -9.261  1.00  0.00           C  
ATOM   4831  C   ALA B 408     -15.361  -8.361  -9.135  1.00  0.00           C  
ATOM   4832  O   ALA B 408     -15.493  -9.045 -10.144  1.00  0.00           O  
ATOM   4833  CB  ALA B 408     -13.379  -6.835  -8.706  1.00  0.00           C  
ATOM   4834  N   HIS B 409     -15.789  -8.788  -7.942  1.00  0.00           N  
ATOM   4835  CA  HIS B 409     -16.369 -10.112  -7.735  1.00  0.00           C  
ATOM   4836  C   HIS B 409     -17.620 -10.337  -8.605  1.00  0.00           C  
ATOM   4837  O   HIS B 409     -17.783 -11.406  -9.183  1.00  0.00           O  
ATOM   4838  CB  HIS B 409     -16.738 -10.297  -6.251  1.00  0.00           C  
ATOM   4839  CG  HIS B 409     -15.576 -10.507  -5.324  1.00  0.00           C  
ATOM   4840  ND1 HIS B 409     -15.662 -10.596  -3.936  1.00  0.00           N  
ATOM   4841  CD2 HIS B 409     -14.259 -10.719  -5.642  1.00  0.00           C  
ATOM   4842  CE1 HIS B 409     -14.436 -10.851  -3.452  1.00  0.00           C  
ATOM   4843  NE2 HIS B 409     -13.566 -10.918  -4.468  1.00  0.00           N  
ATOM   4844  N   VAL B 410     -18.487  -9.346  -8.735  1.00  0.00           N  
ATOM   4845  CA  VAL B 410     -19.672  -9.473  -9.594  1.00  0.00           C  
ATOM   4846  C   VAL B 410     -19.290  -9.510 -11.079  1.00  0.00           C  
ATOM   4847  O   VAL B 410     -19.841 -10.323 -11.826  1.00  0.00           O  
ATOM   4848  CB  VAL B 410     -20.702  -8.369  -9.307  1.00  0.00           C  
ATOM   4849  CG1 VAL B 410     -21.901  -8.468 -10.256  1.00  0.00           C  
ATOM   4850  CG2 VAL B 410     -21.237  -8.509  -7.880  1.00  0.00           C  
ATOM   4851  N   MET B 411     -18.322  -8.697 -11.509  1.00  0.00           N  
ATOM   4852  CA  MET B 411     -17.805  -8.748 -12.879  1.00  0.00           C  
ATOM   4853  C   MET B 411     -17.225 -10.121 -13.212  1.00  0.00           C  
ATOM   4854  O   MET B 411     -17.571 -10.699 -14.248  1.00  0.00           O  
ATOM   4855  CB  MET B 411     -16.739  -7.667 -13.094  1.00  0.00           C  
ATOM   4856  CG  MET B 411     -17.337  -6.260 -13.193  1.00  0.00           C  
ATOM   4857  SD  MET B 411     -16.087  -4.963 -13.422  1.00  0.00           S  
ATOM   4858  CE  MET B 411     -17.159  -3.562 -13.810  1.00  0.00           C  
ATOM   4859  N   GLU B 412     -16.419 -10.706 -12.317  1.00  0.00           N  
ATOM   4860  CA  GLU B 412     -15.840 -12.042 -12.482  1.00  0.00           C  
ATOM   4861  C   GLU B 412     -16.921 -13.128 -12.584  1.00  0.00           C  
ATOM   4862  O   GLU B 412     -16.844 -14.003 -13.452  1.00  0.00           O  
ATOM   4863  CB  GLU B 412     -14.906 -12.352 -11.305  1.00  0.00           C  
ATOM   4864  CG  GLU B 412     -13.598 -11.562 -11.383  1.00  0.00           C  
ATOM   4865  CD  GLU B 412     -12.673 -11.790 -10.176  1.00  0.00           C  
ATOM   4866  OE1 GLU B 412     -11.532 -11.279 -10.234  1.00  0.00           O  
ATOM   4867  OE2 GLU B 412     -13.103 -12.450  -9.210  1.00  0.00           O  
ATOM   4868  N   VAL B 413     -17.957 -13.060 -11.758  1.00  0.00           N  
ATOM   4869  CA  VAL B 413     -19.089 -14.001 -11.823  1.00  0.00           C  
ATOM   4870  C   VAL B 413     -19.813 -13.908 -13.171  1.00  0.00           C  
ATOM   4871  O   VAL B 413     -20.136 -14.936 -13.777  1.00  0.00           O  
ATOM   4872  CB  VAL B 413     -20.062 -13.754 -10.652  1.00  0.00           C  
ATOM   4873  CG1 VAL B 413     -21.387 -14.502 -10.824  1.00  0.00           C  
ATOM   4874  CG2 VAL B 413     -19.448 -14.234  -9.335  1.00  0.00           C  
ATOM   4875  N   ILE B 414     -20.062 -12.704 -13.664  1.00  0.00           N  
ATOM   4876  CA  ILE B 414     -20.719 -12.488 -14.956  1.00  0.00           C  
ATOM   4877  C   ILE B 414     -19.858 -13.033 -16.102  1.00  0.00           C  
ATOM   4878  O   ILE B 414     -20.370 -13.737 -16.979  1.00  0.00           O  
ATOM   4879  CB  ILE B 414     -21.070 -11.000 -15.139  1.00  0.00           C  
ATOM   4880  CG1 ILE B 414     -22.205 -10.604 -14.167  1.00  0.00           C  
ATOM   4881  CG2 ILE B 414     -21.491 -10.697 -16.588  1.00  0.00           C  
ATOM   4882  CD1 ILE B 414     -22.448  -9.083 -14.075  1.00  0.00           C  
ATOM   4883  N   ASP B 415     -18.553 -12.771 -16.086  1.00  0.00           N  
ATOM   4884  CA  ASP B 415     -17.627 -13.221 -17.126  1.00  0.00           C  
ATOM   4885  C   ASP B 415     -17.438 -14.743 -17.121  1.00  0.00           C  
ATOM   4886  O   ASP B 415     -17.447 -15.378 -18.181  1.00  0.00           O  
ATOM   4887  CB  ASP B 415     -16.281 -12.481 -16.980  1.00  0.00           C  
ATOM   4888  CG  ASP B 415     -16.311 -11.040 -17.514  1.00  0.00           C  
ATOM   4889  OD1 ASP B 415     -17.268 -10.696 -18.248  1.00  0.00           O  
ATOM   4890  OD2 ASP B 415     -15.330 -10.320 -17.262  1.00  0.00           O  
ATOM   4891  N   ALA B 416     -17.361 -15.361 -15.939  1.00  0.00           N  
ATOM   4892  CA  ALA B 416     -17.301 -16.816 -15.804  1.00  0.00           C  
ATOM   4893  C   ALA B 416     -18.563 -17.496 -16.374  1.00  0.00           C  
ATOM   4894  O   ALA B 416     -18.471 -18.491 -17.095  1.00  0.00           O  
ATOM   4895  CB  ALA B 416     -17.094 -17.164 -14.325  1.00  0.00           C  
ATOM   4896  N   ARG B 417     -19.745 -16.934 -16.127  1.00  0.00           N  
ATOM   4897  CA  ARG B 417     -21.011 -17.470 -16.658  1.00  0.00           C  
ATOM   4898  C   ARG B 417     -21.146 -17.288 -18.165  1.00  0.00           C  
ATOM   4899  O   ARG B 417     -21.710 -18.148 -18.838  1.00  0.00           O  
ATOM   4900  CB  ARG B 417     -22.197 -16.824 -15.930  1.00  0.00           C  
ATOM   4901  CG  ARG B 417     -22.296 -17.344 -14.497  1.00  0.00           C  
ATOM   4902  CD  ARG B 417     -23.399 -16.608 -13.732  1.00  0.00           C  
ATOM   4903  NE  ARG B 417     -23.414 -17.075 -12.343  1.00  0.00           N  
ATOM   4904  CZ  ARG B 417     -24.163 -16.649 -11.342  1.00  0.00           C  
ATOM   4905  NH1 ARG B 417     -25.082 -15.731 -11.472  1.00  0.00           N  
ATOM   4906  NH2 ARG B 417     -23.975 -17.148 -10.173  1.00  0.00           N  
ATOM   4907  N   ARG B 418     -20.614 -16.191 -18.708  1.00  0.00           N  
ATOM   4908  CA  ARG B 418     -20.614 -15.965 -20.166  1.00  0.00           C  
ATOM   4909  C   ARG B 418     -19.653 -16.906 -20.899  1.00  0.00           C  
ATOM   4910  O   ARG B 418     -19.987 -17.358 -21.996  1.00  0.00           O  
ATOM   4911  CB  ARG B 418     -20.225 -14.514 -20.466  1.00  0.00           C  
ATOM   4912  CG  ARG B 418     -21.386 -13.547 -20.225  1.00  0.00           C  
ATOM   4913  CD  ARG B 418     -20.908 -12.123 -20.492  1.00  0.00           C  
ATOM   4914  NE  ARG B 418     -21.993 -11.134 -20.358  1.00  0.00           N  
ATOM   4915  CZ  ARG B 418     -21.869  -9.831 -20.500  1.00  0.00           C  
ATOM   4916  NH1 ARG B 418     -20.718  -9.289 -20.808  1.00  0.00           N  
ATOM   4917  NH2 ARG B 418     -22.896  -9.047 -20.334  1.00  0.00           N  
ATOM   4918  N   SER B 419     -18.484 -17.179 -20.325  1.00  0.00           N  
ATOM   4919  CA  SER B 419     -17.483 -18.056 -20.933  1.00  0.00           C  
ATOM   4920  C   SER B 419     -17.841 -19.537 -20.801  1.00  0.00           C  
ATOM   4921  O   SER B 419     -17.639 -20.290 -21.755  1.00  0.00           O  
ATOM   4922  CB  SER B 419     -16.094 -17.777 -20.354  1.00  0.00           C  
ATOM   4923  OG  SER B 419     -16.114 -17.809 -18.946  1.00  0.00           O  
ATOM   4924  N   GLY B 420     -18.433 -19.945 -19.685  1.00  0.00           N  
ATOM   4925  CA  GLY B 420     -18.925 -21.315 -19.480  1.00  0.00           C  
ATOM   4926  C   GLY B 420     -20.201 -21.664 -20.263  1.00  0.00           C  
ATOM   4927  O   GLY B 420     -20.549 -22.841 -20.368  1.00  0.00           O  
ATOM   4928  N   GLY B 421     -20.882 -20.664 -20.819  1.00  0.00           N  
ATOM   4929  CA  GLY B 421     -22.063 -20.855 -21.665  1.00  0.00           C  
ATOM   4930  C   GLY B 421     -21.751 -21.086 -23.149  1.00  0.00           C  
ATOM   4931  O   GLY B 421     -22.681 -21.040 -23.962  1.00  0.00           O  
ATOM   4932  N   LYS B 422     -20.478 -21.289 -23.516  1.00  0.00           N  
ATOM   4933  CA  LYS B 422     -20.062 -21.729 -24.853  1.00  0.00           C  
ATOM   4934  C   LYS B 422     -19.834 -23.227 -24.919  1.00  0.00           C  
ATOM   4935  O   LYS B 422     -19.251 -23.774 -23.962  1.00  0.00           O  
ATOM   4936  CB  LYS B 422     -18.801 -21.002 -25.325  1.00  0.00           C  
ATOM   4937  CG  LYS B 422     -19.115 -19.631 -25.931  1.00  0.00           C
[truncated: 351,211 more chars]
