# Supplementary material for: Conserved interfaces mediate multiple protein–protein interactions in a prokaryotic metabolon
Source: Mol Syst Biol. 2025 Sep 3;21(11):1490–521. doi: 10.1038/s44320-025-00139-9 (PMC12583656; doi:10.1038/s44320-025-00139-9)
Supplement: Supplementary file 12 — Source data Fig. 7 [file 44320_2025_139_MOESM12_ESM.zip › Figure7_data/Fig7A/2_4.pdb]

COMPND    3a71b85a41651b25 
AUTHOR    GENERATED BY OPEN BABEL 3.1.1
ATOM      1  N   MET A   1      -0.532 -45.845  23.816  1.00  0.00           N  
ATOM      2  CA  MET A   1      -1.125 -45.443  22.522  1.00  0.00           C  
ATOM      3  C   MET A   1      -0.038 -44.703  21.759  1.00  0.00           C  
ATOM      4  O   MET A   1       0.418 -43.678  22.262  1.00  0.00           O  
ATOM      5  CB  MET A   1      -2.353 -44.557  22.728  1.00  0.00           C  
ATOM      6  CG  MET A   1      -3.549 -45.355  23.279  1.00  0.00           C  
ATOM      7  SD  MET A   1      -4.952 -44.312  23.737  1.00  0.00           S  
ATOM      8  CE  MET A   1      -6.160 -45.559  24.226  1.00  0.00           C  
ATOM      9  N   GLY A   2       0.462 -45.288  20.661  1.00  0.00           N  
ATOM     10  CA  GLY A   2       1.529 -44.636  19.899  1.00  0.00           C  
ATOM     11  C   GLY A   2       1.014 -43.287  19.396  1.00  0.00           C  
ATOM     12  O   GLY A   2      -0.056 -43.242  18.811  1.00  0.00           O  
ATOM     13  N   LYS A   3       1.730 -42.208  19.689  1.00  0.00           N  
ATOM     14  CA  LYS A   3       1.398 -40.885  19.151  1.00  0.00           C  
ATOM     15  C   LYS A   3       1.591 -40.981  17.637  1.00  0.00           C  
ATOM     16  O   LYS A   3       2.708 -40.828  17.152  1.00  0.00           O  
ATOM     17  CB  LYS A   3       2.297 -39.793  19.762  1.00  0.00           C  
ATOM     18  CG  LYS A   3       1.933 -39.405  21.197  1.00  0.00           C  
ATOM     19  CD  LYS A   3       2.845 -38.269  21.691  1.00  0.00           C  
ATOM     20  CE  LYS A   3       2.463 -37.802  23.092  1.00  0.00           C  
ATOM     21  NZ  LYS A   3       3.323 -36.685  23.567  1.00  0.00           N  
ATOM     22  N   THR A   4       0.529 -41.337  16.910  1.00  0.00           N  
ATOM     23  CA  THR A   4       0.527 -41.345  15.456  1.00  0.00           C  
ATOM     24  C   THR A   4       0.919 -39.941  15.005  1.00  0.00           C  
ATOM     25  O   THR A   4       0.280 -38.967  15.422  1.00  0.00           O  
ATOM     26  CB  THR A   4      -0.854 -41.736  14.897  1.00  0.00           C  
ATOM     27  OG1 THR A   4      -1.888 -41.229  15.721  1.00  0.00           O  
ATOM     28  CG2 THR A   4      -1.023 -43.254  14.875  1.00  0.00           C  
ATOM     29  N   GLN A   5       2.005 -39.845  14.241  1.00  0.00           N  
ATOM     30  CA  GLN A   5       2.430 -38.556  13.715  1.00  0.00           C  
ATOM     31  C   GLN A   5       1.277 -37.976  12.884  1.00  0.00           C  
ATOM     32  O   GLN A   5       0.679 -38.720  12.096  1.00  0.00           O  
ATOM     33  CB  GLN A   5       3.701 -38.691  12.876  1.00  0.00           C  
ATOM     34  CG  GLN A   5       4.966 -38.652  13.755  1.00  0.00           C  
ATOM     35  CD  GLN A   5       6.255 -38.772  12.932  1.00  0.00           C  
ATOM     36  OE1 GLN A   5       6.281 -39.275  11.831  1.00  0.00           O  
ATOM     37  NE2 GLN A   5       7.375 -38.329  13.452  1.00  0.00           N  
ATOM     38  N   PRO A   6       0.920 -36.712  13.078  1.00  0.00           N  
ATOM     39  CA  PRO A   6      -0.139 -36.091  12.307  1.00  0.00           C  
ATOM     40  C   PRO A   6       0.206 -36.158  10.818  1.00  0.00           C  
ATOM     41  O   PRO A   6       1.358 -35.965  10.424  1.00  0.00           O  
ATOM     42  CB  PRO A   6      -0.266 -34.660  12.843  1.00  0.00           C  
ATOM     43  CG  PRO A   6       1.098 -34.383  13.471  1.00  0.00           C  
ATOM     44  CD  PRO A   6       1.557 -35.749  13.966  1.00  0.00           C  
ATOM     45  N   LEU A   7      -0.795 -36.461  10.001  1.00  0.00           N  
ATOM     46  CA  LEU A   7      -0.634 -36.494   8.550  1.00  0.00           C  
ATOM     47  C   LEU A   7      -0.467 -35.066   8.015  1.00  0.00           C  
ATOM     48  O   LEU A   7      -1.128 -34.166   8.520  1.00  0.00           O  
ATOM     49  CB  LEU A   7      -1.853 -37.174   7.917  1.00  0.00           C  
ATOM     50  CG  LEU A   7      -1.997 -38.664   8.264  1.00  0.00           C  
ATOM     51  CD1 LEU A   7      -3.333 -39.161   7.728  1.00  0.00           C  
ATOM     52  CD2 LEU A   7      -0.878 -39.512   7.663  1.00  0.00           C  
ATOM     53  N   PRO A   8       0.361 -34.860   6.997  1.00  0.00           N  
ATOM     54  CA  PRO A   8       0.632 -33.526   6.491  1.00  0.00           C  
ATOM     55  C   PRO A   8      -0.566 -32.905   5.763  1.00  0.00           C  
ATOM     56  O   PRO A   8      -1.366 -33.594   5.120  1.00  0.00           O  
ATOM     57  CB  PRO A   8       1.858 -33.670   5.580  1.00  0.00           C  
ATOM     58  CG  PRO A   8       1.774 -35.119   5.110  1.00  0.00           C  
ATOM     59  CD  PRO A   8       1.187 -35.845   6.305  1.00  0.00           C  
ATOM     60  N   ILE A   9      -0.634 -31.586   5.823  1.00  0.00           N  
ATOM     61  CA  ILE A   9      -1.503 -30.768   4.979  1.00  0.00           C  
ATOM     62  C   ILE A   9      -0.710 -30.337   3.745  1.00  0.00           C  
ATOM     63  O   ILE A   9       0.370 -29.763   3.857  1.00  0.00           O  
ATOM     64  CB  ILE A   9      -2.071 -29.566   5.764  1.00  0.00           C  
ATOM     65  CG1 ILE A   9      -2.964 -30.085   6.919  1.00  0.00           C  
ATOM     66  CG2 ILE A   9      -2.862 -28.636   4.828  1.00  0.00           C  
ATOM     67  CD1 ILE A   9      -3.522 -28.991   7.836  1.00  0.00           C  
ATOM     68  N   LEU A  10      -1.256 -30.603   2.573  1.00  0.00           N  
ATOM     69  CA  LEU A  10      -0.696 -30.144   1.310  1.00  0.00           C  
ATOM     70  C   LEU A  10      -1.276 -28.773   0.945  1.00  0.00           C  
ATOM     71  O   LEU A  10      -2.486 -28.637   0.821  1.00  0.00           O  
ATOM     72  CB  LEU A  10      -0.985 -31.214   0.239  1.00  0.00           C  
ATOM     73  CG  LEU A  10      -0.533 -30.822  -1.183  1.00  0.00           C  
ATOM     74  CD1 LEU A  10       0.977 -30.639  -1.258  1.00  0.00           C  
ATOM     75  CD2 LEU A  10      -0.939 -31.916  -2.168  1.00  0.00           C  
ATOM     76  N   ILE A  11      -0.416 -27.801   0.713  1.00  0.00           N  
ATOM     77  CA  ILE A  11      -0.798 -26.457   0.260  1.00  0.00           C  
ATOM     78  C   ILE A  11      -0.178 -26.210  -1.112  1.00  0.00           C  
ATOM     79  O   ILE A  11       1.046 -26.158  -1.253  1.00  0.00           O  
ATOM     80  CB  ILE A  11      -0.373 -25.375   1.274  1.00  0.00           C  
ATOM     81  CG1 ILE A  11      -0.915 -25.684   2.692  1.00  0.00           C  
ATOM     82  CG2 ILE A  11      -0.873 -23.993   0.801  1.00  0.00           C  
ATOM     83  CD1 ILE A  11      -0.372 -24.741   3.771  1.00  0.00           C  
ATOM     84  N   THR A  12      -1.002 -26.026  -2.129  1.00  0.00           N  
ATOM     85  CA  THR A  12      -0.502 -25.631  -3.443  1.00  0.00           C  
ATOM     86  C   THR A  12      -0.322 -24.109  -3.527  1.00  0.00           C  
ATOM     87  O   THR A  12      -1.195 -23.350  -3.104  1.00  0.00           O  
ATOM     88  CB  THR A  12      -1.372 -26.168  -4.589  1.00  0.00           C  
ATOM     89  OG1 THR A  12      -2.664 -25.621  -4.560  1.00  0.00           O  
ATOM     90  CG2 THR A  12      -1.511 -27.688  -4.555  1.00  0.00           C  
ATOM     91  N   GLY A  13       0.797 -23.666  -4.059  1.00  0.00           N  
ATOM     92  CA  GLY A  13       1.110 -22.231  -4.117  1.00  0.00           C  
ATOM     93  C   GLY A  13       1.375 -21.612  -2.744  1.00  0.00           C  
ATOM     94  O   GLY A  13       0.985 -20.475  -2.487  1.00  0.00           O  
ATOM     95  N   GLY A  14       2.046 -22.348  -1.859  1.00  0.00           N  
ATOM     96  CA  GLY A  14       2.348 -21.899  -0.497  1.00  0.00           C  
ATOM     97  C   GLY A  14       3.546 -20.952  -0.357  1.00  0.00           C  
ATOM     98  O   GLY A  14       3.914 -20.598   0.755  1.00  0.00           O  
ATOM     99  N   GLY A  15       4.162 -20.530  -1.457  1.00  0.00           N  
ATOM    100  CA  GLY A  15       5.369 -19.687  -1.413  1.00  0.00           C  
ATOM    101  C   GLY A  15       5.136 -18.192  -1.176  1.00  0.00           C  
ATOM    102  O   GLY A  15       6.105 -17.439  -1.036  1.00  0.00           O  
ATOM    103  N   ARG A  16       3.891 -17.746  -1.166  1.00  0.00           N  
ATOM    104  CA  ARG A  16       3.542 -16.330  -1.004  1.00  0.00           C  
ATOM    105  C   ARG A  16       2.121 -16.135  -0.478  1.00  0.00           C  
ATOM    106  O   ARG A  16       1.285 -17.026  -0.601  1.00  0.00           O  
ATOM    107  CB  ARG A  16       3.729 -15.584  -2.334  1.00  0.00           C  
ATOM    108  CG  ARG A  16       2.863 -16.137  -3.472  1.00  0.00           C  
ATOM    109  CD  ARG A  16       3.017 -15.257  -4.712  1.00  0.00           C  
ATOM    110  NE  ARG A  16       2.238 -15.779  -5.830  1.00  0.00           N  
ATOM    111  CZ  ARG A  16       2.020 -15.160  -6.975  1.00  0.00           C  
ATOM    112  NH1 ARG A  16       2.480 -13.957  -7.201  1.00  0.00           N  
ATOM    113  NH2 ARG A  16       1.354 -15.748  -7.901  1.00  0.00           N  
ATOM    114  N   ARG A  17       1.851 -14.950   0.029  1.00  0.00           N  
ATOM    115  CA  ARG A  17       0.533 -14.427   0.451  1.00  0.00           C  
ATOM    116  C   ARG A  17      -0.257 -15.452   1.279  1.00  0.00           C  
ATOM    117  O   ARG A  17       0.308 -16.045   2.202  1.00  0.00           O  
ATOM    118  CB  ARG A  17      -0.246 -13.875  -0.765  1.00  0.00           C  
ATOM    119  CG  ARG A  17       0.556 -12.875  -1.610  1.00  0.00           C  
ATOM    120  CD  ARG A  17      -0.352 -12.134  -2.591  1.00  0.00           C  
ATOM    121  NE  ARG A  17      -1.030 -10.994  -1.949  1.00  0.00           N  
ATOM    122  CZ  ARG A  17      -2.175 -10.452  -2.318  1.00  0.00           C  
ATOM    123  NH1 ARG A  17      -2.880 -10.938  -3.299  1.00  0.00           N  
ATOM    124  NH2 ARG A  17      -2.633  -9.400  -1.700  1.00  0.00           N  
ATOM    125  N   ILE A  18      -1.519 -15.661   0.967  1.00  0.00           N  
ATOM    126  CA  ILE A  18      -2.429 -16.549   1.698  1.00  0.00           C  
ATOM    127  C   ILE A  18      -1.844 -17.959   1.874  1.00  0.00           C  
ATOM    128  O   ILE A  18      -1.895 -18.511   2.964  1.00  0.00           O  
ATOM    129  CB  ILE A  18      -3.794 -16.606   0.975  1.00  0.00           C  
ATOM    130  CG1 ILE A  18      -4.464 -15.203   0.976  1.00  0.00           C  
ATOM    131  CG2 ILE A  18      -4.728 -17.647   1.616  1.00  0.00           C  
ATOM    132  CD1 ILE A  18      -5.694 -15.098   0.053  1.00  0.00           C  
ATOM    133  N   GLY A  19      -1.253 -18.541   0.829  1.00  0.00           N  
ATOM    134  CA  GLY A  19      -0.647 -19.869   0.914  1.00  0.00           C  
ATOM    135  C   GLY A  19       0.537 -19.917   1.880  1.00  0.00           C  
ATOM    136  O   GLY A  19       0.692 -20.893   2.623  1.00  0.00           O  
ATOM    137  N   LEU A  20       1.341 -18.864   1.914  1.00  0.00           N  
ATOM    138  CA  LEU A  20       2.462 -18.729   2.839  1.00  0.00           C  
ATOM    139  C   LEU A  20       1.980 -18.524   4.278  1.00  0.00           C  
ATOM    140  O   LEU A  20       2.515 -19.150   5.194  1.00  0.00           O  
ATOM    141  CB  LEU A  20       3.357 -17.575   2.351  1.00  0.00           C  
ATOM    142  CG  LEU A  20       4.618 -17.348   3.205  1.00  0.00           C  
ATOM    143  CD1 LEU A  20       5.567 -18.543   3.165  1.00  0.00           C  
ATOM    144  CD2 LEU A  20       5.360 -16.124   2.661  1.00  0.00           C  
ATOM    145  N   ALA A  21       0.958 -17.702   4.481  1.00  0.00           N  
ATOM    146  CA  ALA A  21       0.348 -17.481   5.786  1.00  0.00           C  
ATOM    147  C   ALA A  21      -0.221 -18.782   6.369  1.00  0.00           C  
ATOM    148  O   ALA A  21       0.091 -19.145   7.503  1.00  0.00           O  
ATOM    149  CB  ALA A  21      -0.732 -16.405   5.640  1.00  0.00           C  
ATOM    150  N   LEU A  22      -0.955 -19.550   5.558  1.00  0.00           N  
ATOM    151  CA  LEU A  22      -1.475 -20.866   5.941  1.00  0.00           C  
ATOM    152  C   LEU A  22      -0.343 -21.847   6.290  1.00  0.00           C  
ATOM    153  O   LEU A  22      -0.438 -22.564   7.281  1.00  0.00           O  
ATOM    154  CB  LEU A  22      -2.322 -21.424   4.789  1.00  0.00           C  
ATOM    155  CG  LEU A  22      -3.683 -20.725   4.616  1.00  0.00           C  
ATOM    156  CD1 LEU A  22      -4.293 -21.115   3.273  1.00  0.00           C  
ATOM    157  CD2 LEU A  22      -4.659 -21.115   5.723  1.00  0.00           C  
ATOM    158  N   ALA A  23       0.738 -21.865   5.515  1.00  0.00           N  
ATOM    159  CA  ALA A  23       1.880 -22.729   5.802  1.00  0.00           C  
ATOM    160  C   ALA A  23       2.499 -22.414   7.167  1.00  0.00           C  
ATOM    161  O   ALA A  23       2.714 -23.329   7.965  1.00  0.00           O  
ATOM    162  CB  ALA A  23       2.904 -22.609   4.673  1.00  0.00           C  
ATOM    163  N   TRP A  24       2.718 -21.131   7.481  1.00  0.00           N  
ATOM    164  CA  TRP A  24       3.247 -20.719   8.776  1.00  0.00           C  
ATOM    165  C   TRP A  24       2.300 -21.005   9.935  1.00  0.00           C  
ATOM    166  O   TRP A  24       2.747 -21.497  10.971  1.00  0.00           O  
ATOM    167  CB  TRP A  24       3.636 -19.239   8.734  1.00  0.00           C  
ATOM    168  CG  TRP A  24       4.990 -19.030   8.159  1.00  0.00           C  
ATOM    169  CD1 TRP A  24       5.276 -18.507   6.946  1.00  0.00           C  
ATOM    170  CD2 TRP A  24       6.270 -19.430   8.749  1.00  0.00           C  
ATOM    171  NE1 TRP A  24       6.639 -18.564   6.730  1.00  0.00           N  
ATOM    172  CE2 TRP A  24       7.284 -19.151   7.797  1.00  0.00           C  
ATOM    173  CE3 TRP A  24       6.648 -20.038   9.965  1.00  0.00           C  
ATOM    174  CZ2 TRP A  24       8.634 -19.510   8.027  1.00  0.00           C  
ATOM    175  CZ3 TRP A  24       7.999 -20.384  10.200  1.00  0.00           C  
ATOM    176  CH2 TRP A  24       8.969 -20.140   9.228  1.00  0.00           C  
ATOM    177  N   HIS A  25       1.004 -20.780   9.752  1.00  0.00           N  
ATOM    178  CA  HIS A  25      -0.018 -21.114  10.740  1.00  0.00           C  
ATOM    179  C   HIS A  25       0.076 -22.586  11.161  1.00  0.00           C  
ATOM    180  O   HIS A  25       0.221 -22.897  12.346  1.00  0.00           O  
ATOM    181  CB  HIS A  25      -1.386 -20.792  10.148  1.00  0.00           C  
ATOM    182  CG  HIS A  25      -2.501 -21.142  11.080  1.00  0.00           C  
ATOM    183  ND1 HIS A  25      -2.767 -20.520  12.293  1.00  0.00           N  
ATOM    184  CD2 HIS A  25      -3.447 -22.122  10.880  1.00  0.00           C  
ATOM    185  CE1 HIS A  25      -3.857 -21.103  12.799  1.00  0.00           C  
ATOM    186  NE2 HIS A  25      -4.286 -22.078  11.972  1.00  0.00           N  
ATOM    187  N   PHE A  26       0.106 -23.499  10.197  1.00  0.00           N  
ATOM    188  CA  PHE A  26       0.212 -24.924  10.491  1.00  0.00           C  
ATOM    189  C   PHE A  26       1.566 -25.324  11.090  1.00  0.00           C  
ATOM    190  O   PHE A  26       1.602 -26.134  12.018  1.00  0.00           O  
ATOM    191  CB  PHE A  26      -0.085 -25.728   9.223  1.00  0.00           C  
ATOM    192  CG  PHE A  26      -1.500 -25.598   8.718  1.00  0.00           C  
ATOM    193  CD1 PHE A  26      -2.591 -25.752   9.585  1.00  0.00           C  
ATOM    194  CD2 PHE A  26      -1.730 -25.321   7.354  1.00  0.00           C  
ATOM    195  CE1 PHE A  26      -3.908 -25.610   9.112  1.00  0.00           C  
ATOM    196  CE2 PHE A  26      -3.044 -25.182   6.878  1.00  0.00           C  
ATOM    197  CZ  PHE A  26      -4.129 -25.316   7.758  1.00  0.00           C  
ATOM    198  N   ILE A  27       2.668 -24.752  10.623  1.00  0.00           N  
ATOM    199  CA  ILE A  27       4.005 -24.992  11.187  1.00  0.00           C  
ATOM    200  C   ILE A  27       4.034 -24.621  12.672  1.00  0.00           C  
ATOM    201  O   ILE A  27       4.538 -25.396  13.483  1.00  0.00           O  
ATOM    202  CB  ILE A  27       5.073 -24.228  10.378  1.00  0.00           C  
ATOM    203  CG1 ILE A  27       5.287 -24.901   9.002  1.00  0.00           C  
ATOM    204  CG2 ILE A  27       6.418 -24.165  11.132  1.00  0.00           C  
ATOM    205  CD1 ILE A  27       6.012 -24.004   7.988  1.00  0.00           C  
ATOM    206  N   ASN A  28       3.467 -23.471  13.043  1.00  0.00           N  
ATOM    207  CA  ASN A  28       3.433 -23.021  14.433  1.00  0.00           C  
ATOM    208  C   ASN A  28       2.559 -23.914  15.319  1.00  0.00           C  
ATOM    209  O   ASN A  28       2.902 -24.170  16.475  1.00  0.00           O  
ATOM    210  CB  ASN A  28       2.975 -21.560  14.462  1.00  0.00           C  
ATOM    211  CG  ASN A  28       4.032 -20.645  13.873  1.00  0.00           C  
ATOM    212  OD1 ASN A  28       5.224 -20.875  13.954  1.00  0.00           O  
ATOM    213  ND2 ASN A  28       3.595 -19.564  13.275  1.00  0.00           N  
ATOM    214  N   GLN A  29       1.501 -24.502  14.755  1.00  0.00           N  
ATOM    215  CA  GLN A  29       0.698 -25.536  15.414  1.00  0.00           C  
ATOM    216  C   GLN A  29       1.357 -26.925  15.433  1.00  0.00           C  
ATOM    217  O   GLN A  29       0.776 -27.893  15.919  1.00  0.00           O  
ATOM    218  CB  GLN A  29      -0.691 -25.574  14.775  1.00  0.00           C  
ATOM    219  CG  GLN A  29      -1.477 -24.275  15.018  1.00  0.00           C  
ATOM    220  CD  GLN A  29      -2.957 -24.418  14.631  1.00  0.00           C  
ATOM    221  OE1 GLN A  29      -3.441 -25.497  14.315  1.00  0.00           O  
ATOM    222  NE2 GLN A  29      -3.718 -23.357  14.677  1.00  0.00           N  
ATOM    223  N   LYS A  30       2.590 -27.055  14.921  1.00  0.00           N  
ATOM    224  CA  LYS A  30       3.303 -28.333  14.734  1.00  0.00           C  
ATOM    225  C   LYS A  30       2.565 -29.322  13.830  1.00  0.00           C  
ATOM    226  O   LYS A  30       2.769 -30.531  13.937  1.00  0.00           O  
ATOM    227  CB  LYS A  30       3.716 -28.958  16.076  1.00  0.00           C  
ATOM    228  CG  LYS A  30       4.471 -27.980  16.969  1.00  0.00           C  
ATOM    229  CD  LYS A  30       5.022 -28.723  18.190  1.00  0.00           C  
ATOM    230  CE  LYS A  30       5.814 -27.713  19.023  1.00  0.00           C  
ATOM    231  NZ  LYS A  30       6.552 -28.372  20.123  1.00  0.00           N  
ATOM    232  N   GLN A  31       1.734 -28.818  12.945  1.00  0.00           N  
ATOM    233  CA  GLN A  31       1.105 -29.568  11.867  1.00  0.00           C  
ATOM    234  C   GLN A  31       2.105 -29.706  10.707  1.00  0.00           C  
ATOM    235  O   GLN A  31       2.553 -28.696  10.178  1.00  0.00           O  
ATOM    236  CB  GLN A  31      -0.190 -28.829  11.470  1.00  0.00           C  
ATOM    237  CG  GLN A  31      -0.892 -29.361  10.223  1.00  0.00           C  
ATOM    238  CD  GLN A  31      -1.222 -30.847  10.304  1.00  0.00           C  
ATOM    239  OE1 GLN A  31      -1.913 -31.322  11.182  1.00  0.00           O  
ATOM    240  NE2 GLN A  31      -0.718 -31.620   9.373  1.00  0.00           N  
ATOM    241  N   PRO A  32       2.457 -30.929  10.281  1.00  0.00           N  
ATOM    242  CA  PRO A  32       3.312 -31.106   9.117  1.00  0.00           C  
ATOM    243  C   PRO A  32       2.687 -30.507   7.857  1.00  0.00           C  
ATOM    244  O   PRO A  32       1.487 -30.644   7.623  1.00  0.00           O  
ATOM    245  CB  PRO A  32       3.522 -32.618   8.979  1.00  0.00           C  
ATOM    246  CG  PRO A  32       3.225 -33.161  10.374  1.00  0.00           C  
ATOM    247  CD  PRO A  32       2.162 -32.204  10.896  1.00  0.00           C  
ATOM    248  N   VAL A  33       3.519 -29.887   7.040  1.00  0.00           N  
ATOM    249  CA  VAL A  33       3.072 -29.209   5.814  1.00  0.00           C  
ATOM    250  C   VAL A  33       3.932 -29.634   4.630  1.00  0.00           C  
ATOM    251  O   VAL A  33       5.159 -29.692   4.729  1.00  0.00           O  
ATOM    252  CB  VAL A  33       3.077 -27.673   5.961  1.00  0.00           C  
ATOM    253  CG1 VAL A  33       2.315 -27.019   4.809  1.00  0.00           C  
ATOM    254  CG2 VAL A  33       2.403 -27.198   7.252  1.00  0.00           C  
ATOM    255  N   ILE A  34       3.280 -29.905   3.516  1.00  0.00           N  
ATOM    256  CA  ILE A  34       3.908 -30.026   2.204  1.00  0.00           C  
ATOM    257  C   ILE A  34       3.442 -28.826   1.369  1.00  0.00           C  
ATOM    258  O   ILE A  34       2.246 -28.580   1.253  1.00  0.00           O  
ATOM    259  CB  ILE A  34       3.569 -31.363   1.518  1.00  0.00           C  
ATOM    260  CG1 ILE A  34       3.939 -32.572   2.413  1.00  0.00           C  
ATOM    261  CG2 ILE A  34       4.295 -31.450   0.159  1.00  0.00           C  
ATOM    262  CD1 ILE A  34       3.496 -33.930   1.849  1.00  0.00           C  
ATOM    263  N   VAL A  35       4.377 -28.111   0.790  1.00  0.00           N  
ATOM    264  CA  VAL A  35       4.095 -26.895   0.020  1.00  0.00           C  
ATOM    265  C   VAL A  35       4.552 -27.084  -1.420  1.00  0.00           C  
ATOM    266  O   VAL A  35       5.694 -27.464  -1.658  1.00  0.00           O  
ATOM    267  CB  VAL A  35       4.776 -25.675   0.667  1.00  0.00           C  
ATOM    268  CG1 VAL A  35       4.595 -24.408  -0.166  1.00  0.00           C  
ATOM    269  CG2 VAL A  35       4.198 -25.405   2.064  1.00  0.00           C  
ATOM    270  N   SER A  36       3.694 -26.778  -2.388  1.00  0.00           N  
ATOM    271  CA  SER A  36       4.139 -26.588  -3.762  1.00  0.00           C  
ATOM    272  C   SER A  36       4.463 -25.124  -4.038  1.00  0.00           C  
ATOM    273  O   SER A  36       3.757 -24.215  -3.593  1.00  0.00           O  
ATOM    274  CB  SER A  36       3.145 -27.137  -4.796  1.00  0.00           C  
ATOM    275  OG  SER A  36       2.137 -26.191  -5.100  1.00  0.00           O  
ATOM    276  N   TYR A  37       5.489 -24.899  -4.839  1.00  0.00           N  
ATOM    277  CA  TYR A  37       5.829 -23.580  -5.340  1.00  0.00           C  
ATOM    278  C   TYR A  37       6.304 -23.667  -6.795  1.00  0.00           C  
ATOM    279  O   TYR A  37       6.890 -24.668  -7.205  1.00  0.00           O  
ATOM    280  CB  TYR A  37       6.896 -22.939  -4.445  1.00  0.00           C  
ATOM    281  CG  TYR A  37       8.247 -23.617  -4.493  1.00  0.00           C  
ATOM    282  CD1 TYR A  37       8.511 -24.764  -3.715  1.00  0.00           C  
ATOM    283  CD2 TYR A  37       9.266 -23.105  -5.314  1.00  0.00           C  
ATOM    284  CE1 TYR A  37       9.765 -25.379  -3.747  1.00  0.00           C  
ATOM    285  CE2 TYR A  37      10.523 -23.715  -5.356  1.00  0.00           C  
ATOM    286  CZ  TYR A  37      10.779 -24.850  -4.567  1.00  0.00           C  
ATOM    287  OH  TYR A  37      12.018 -25.436  -4.603  1.00  0.00           O  
ATOM    288  N   ARG A  38       6.053 -22.621  -7.586  1.00  0.00           N  
ATOM    289  CA  ARG A  38       6.520 -22.547  -8.978  1.00  0.00           C  
ATOM    290  C   ARG A  38       7.891 -21.894  -9.081  1.00  0.00           C  
ATOM    291  O   ARG A  38       8.779 -22.405  -9.745  1.00  0.00           O  
ATOM    292  CB  ARG A  38       5.484 -21.799  -9.831  1.00  0.00           C  
ATOM    293  CG  ARG A  38       5.776 -21.980 -11.333  1.00  0.00           C  
ATOM    294  CD  ARG A  38       4.802 -21.200 -12.224  1.00  0.00           C  
ATOM    295  NE  ARG A  38       5.208 -19.788 -12.351  1.00  0.00           N  
ATOM    296  CZ  ARG A  38       4.685 -18.912 -13.197  1.00  0.00           C  
ATOM    297  NH1 ARG A  38       3.666 -19.228 -13.957  1.00  0.00           N  
ATOM    298  NH2 ARG A  38       5.185 -17.703 -13.317  1.00  0.00           N  
ATOM    299  N   THR A  39       8.040 -20.768  -8.411  1.00  0.00           N  
ATOM    300  CA  THR A  39       9.259 -19.954  -8.413  1.00  0.00           C  
ATOM    301  C   THR A  39       9.863 -19.983  -7.023  1.00  0.00           C  
ATOM    302  O   THR A  39       9.139 -19.862  -6.038  1.00  0.00           O  
ATOM    303  CB  THR A  39       8.957 -18.509  -8.845  1.00  0.00           C  
ATOM    304  OG1 THR A  39       8.186 -18.497 -10.032  1.00  0.00           O  
ATOM    305  CG2 THR A  39      10.227 -17.714  -9.128  1.00  0.00           C  
ATOM    306  N   HIS A  40      11.174 -20.140  -6.943  1.00  0.00           N  
ATOM    307  CA  HIS A  40      11.872 -20.073  -5.669  1.00  0.00           C  
ATOM    308  C   HIS A  40      11.902 -18.625  -5.168  1.00  0.00           C  
ATOM    309  O   HIS A  40      12.433 -17.738  -5.831  1.00  0.00           O  
ATOM    310  CB  HIS A  40      13.280 -20.657  -5.822  1.00  0.00           C  
ATOM    311  CG  HIS A  40      13.886 -20.988  -4.492  1.00  0.00           C  
ATOM    312  ND1 HIS A  40      14.420 -20.117  -3.565  1.00  0.00           N  
ATOM    313  CD2 HIS A  40      13.968 -22.254  -3.945  1.00  0.00           C  
ATOM    314  CE1 HIS A  40      14.813 -20.832  -2.498  1.00  0.00           C  
ATOM    315  NE2 HIS A  40      14.556 -22.129  -2.708  1.00  0.00           N  
ATOM    316  N   TYR A  41      11.343 -18.410  -3.983  1.00  0.00           N  
ATOM    317  CA  TYR A  41      11.426 -17.146  -3.254  1.00  0.00           C  
ATOM    318  C   TYR A  41      12.142 -17.382  -1.917  1.00  0.00           C  
ATOM    319  O   TYR A  41      12.099 -18.499  -1.407  1.00  0.00           O  
ATOM    320  CB  TYR A  41      10.018 -16.578  -3.020  1.00  0.00           C  
ATOM    321  CG  TYR A  41       9.261 -16.230  -4.277  1.00  0.00           C  
ATOM    322  CD1 TYR A  41       9.570 -15.056  -4.993  1.00  0.00           C  
ATOM    323  CD2 TYR A  41       8.238 -17.076  -4.749  1.00  0.00           C  
ATOM    324  CE1 TYR A  41       8.871 -14.733  -6.160  1.00  0.00           C  
ATOM    325  CE2 TYR A  41       7.532 -16.755  -5.924  1.00  0.00           C  
ATOM    326  CZ  TYR A  41       7.848 -15.587  -6.632  1.00  0.00           C  
ATOM    327  OH  TYR A  41       7.168 -15.273  -7.781  1.00  0.00           O  
ATOM    328  N   PRO A  42      12.713 -16.338  -1.283  1.00  0.00           N  
ATOM    329  CA  PRO A  42      13.307 -16.465   0.050  1.00  0.00           C  
ATOM    330  C   PRO A  42      12.365 -17.058   1.109  1.00  0.00           C  
ATOM    331  O   PRO A  42      12.794 -17.719   2.049  1.00  0.00           O  
ATOM    332  CB  PRO A  42      13.729 -15.041   0.434  1.00  0.00           C  
ATOM    333  CG  PRO A  42      13.979 -14.372  -0.913  1.00  0.00           C  
ATOM    334  CD  PRO A  42      12.919 -14.999  -1.812  1.00  0.00           C  
ATOM    335  N   ALA A  43      11.061 -16.869   0.924  1.00  0.00           N  
ATOM    336  CA  ALA A  43      10.029 -17.499   1.739  1.00  0.00           C  
ATOM    337  C   ALA A  43      10.131 -19.036   1.770  1.00  0.00           C  
ATOM    338  O   ALA A  43       9.860 -19.640   2.811  1.00  0.00           O  
ATOM    339  CB  ALA A  43       8.671 -17.058   1.198  1.00  0.00           C  
ATOM    340  N   ILE A  44      10.530 -19.663   0.673  1.00  0.00           N  
ATOM    341  CA  ILE A  44      10.666 -21.121   0.572  1.00  0.00           C  
ATOM    342  C   ILE A  44      11.788 -21.622   1.479  1.00  0.00           C  
ATOM    343  O   ILE A  44      11.570 -22.571   2.221  1.00  0.00           O  
ATOM    344  CB  ILE A  44      10.878 -21.558  -0.896  1.00  0.00           C  
ATOM    345  CG1 ILE A  44       9.724 -21.111  -1.820  1.00  0.00           C  
ATOM    346  CG2 ILE A  44      11.086 -23.076  -1.006  1.00  0.00           C  
ATOM    347  CD1 ILE A  44       8.330 -21.623  -1.438  1.00  0.00           C  
ATOM    348  N   ASP A  45      12.923 -20.932   1.519  1.00  0.00           N  
ATOM    349  CA  ASP A  45      14.020 -21.284   2.425  1.00  0.00           C  
ATOM    350  C   ASP A  45      13.581 -21.192   3.892  1.00  0.00           C  
ATOM    351  O   ASP A  45      13.904 -22.058   4.709  1.00  0.00           O  
ATOM    352  CB  ASP A  45      15.219 -20.349   2.205  1.00  0.00           C  
ATOM    353  CG  ASP A  45      15.788 -20.445   0.800  1.00  0.00           C  
ATOM    354  OD1 ASP A  45      15.928 -21.582   0.294  1.00  0.00           O  
ATOM    355  OD2 ASP A  45      16.073 -19.372   0.209  1.00  0.00           O  
ATOM    356  N   GLY A  46      12.789 -20.172   4.214  1.00  0.00           N  
ATOM    357  CA  GLY A  46      12.199 -20.023   5.545  1.00  0.00           C  
ATOM    358  C   GLY A  46      11.296 -21.191   5.921  1.00  0.00           C  
ATOM    359  O   GLY A  46      11.405 -21.724   7.029  1.00  0.00           O  
ATOM    360  N   LEU A  47      10.443 -21.635   5.005  1.00  0.00           N  
ATOM    361  CA  LEU A  47       9.561 -22.787   5.213  1.00  0.00           C  
ATOM    362  C   LEU A  47      10.351 -24.091   5.382  1.00  0.00           C  
ATOM    363  O   LEU A  47      10.068 -24.854   6.299  1.00  0.00           O  
ATOM    364  CB  LEU A  47       8.574 -22.908   4.043  1.00  0.00           C  
ATOM    365  CG  LEU A  47       7.500 -21.806   3.951  1.00  0.00           C  
ATOM    366  CD1 LEU A  47       6.690 -22.009   2.670  1.00  0.00           C  
ATOM    367  CD2 LEU A  47       6.541 -21.835   5.133  1.00  0.00           C  
ATOM    368  N   ILE A  48      11.373 -24.325   4.550  1.00  0.00           N  
ATOM    369  CA  ILE A  48      12.246 -25.498   4.637  1.00  0.00           C  
ATOM    370  C   ILE A  48      12.965 -25.528   5.989  1.00  0.00           C  
ATOM    371  O   ILE A  48      12.948 -26.546   6.678  1.00  0.00           O  
ATOM    372  CB  ILE A  48      13.241 -25.525   3.457  1.00  0.00           C  
ATOM    373  CG1 ILE A  48      12.499 -25.781   2.126  1.00  0.00           C  
ATOM    374  CG2 ILE A  48      14.324 -26.605   3.666  1.00  0.00           C  
ATOM    375  CD1 ILE A  48      13.346 -25.520   0.881  1.00  0.00           C  
ATOM    376  N   ASN A  49      13.526 -24.403   6.413  1.00  0.00           N  
ATOM    377  CA  ASN A  49      14.213 -24.282   7.700  1.00  0.00           C  
ATOM    378  C   ASN A  49      13.270 -24.515   8.896  1.00  0.00           C  
ATOM    379  O   ASN A  49      13.709 -25.000   9.938  1.00  0.00           O  
ATOM    380  CB  ASN A  49      14.859 -22.887   7.784  1.00  0.00           C  
ATOM    381  CG  ASN A  49      16.070 -22.747   6.888  1.00  0.00           C  
ATOM    382  OD1 ASN A  49      16.758 -23.691   6.537  1.00  0.00           O  
ATOM    383  ND2 ASN A  49      16.416 -21.532   6.512  1.00  0.00           N  
ATOM    384  N   ALA A  50      11.988 -24.209   8.739  1.00  0.00           N  
ATOM    385  CA  ALA A  50      10.963 -24.474   9.741  1.00  0.00           C  
ATOM    386  C   ALA A  50      10.403 -25.921   9.697  1.00  0.00           C  
ATOM    387  O   ALA A  50       9.556 -26.279  10.510  1.00  0.00           O  
ATOM    388  CB  ALA A  50       9.875 -23.413   9.609  1.00  0.00           C  
ATOM    389  N   GLY A  51      10.887 -26.743   8.775  1.00  0.00           N  
ATOM    390  CA  GLY A  51      10.522 -28.158   8.661  1.00  0.00           C  
ATOM    391  C   GLY A  51       9.408 -28.477   7.662  1.00  0.00           C  
ATOM    392  O   GLY A  51       8.957 -29.627   7.614  1.00  0.00           O  
ATOM    393  N   ALA A  52       8.961 -27.519   6.870  1.00  0.00           N  
ATOM    394  CA  ALA A  52       8.042 -27.796   5.775  1.00  0.00           C  
ATOM    395  C   ALA A  52       8.761 -28.521   4.631  1.00  0.00           C  
ATOM    396  O   ALA A  52       9.894 -28.187   4.265  1.00  0.00           O  
ATOM    397  CB  ALA A  52       7.394 -26.501   5.282  1.00  0.00           C  
ATOM    398  N   GLN A  53       8.090 -29.478   4.003  1.00  0.00           N  
ATOM    399  CA  GLN A  53       8.562 -30.058   2.761  1.00  0.00           C  
ATOM    400  C   GLN A  53       8.100 -29.179   1.600  1.00  0.00           C  
ATOM    401  O   GLN A  53       6.909 -29.092   1.319  1.00  0.00           O  
ATOM    402  CB  GLN A  53       8.082 -31.502   2.651  1.00  0.00           C  
ATOM    403  CG  GLN A  53       8.664 -32.162   1.395  1.00  0.00           C  
ATOM    404  CD  GLN A  53       8.295 -33.632   1.258  1.00  0.00           C  
ATOM    405  OE1 GLN A  53       7.535 -34.198   2.021  1.00  0.00           O  
ATOM    406  NE2 GLN A  53       8.833 -34.299   0.256  1.00  0.00           N  
ATOM    407  N   CYS A  54       9.035 -28.559   0.902  1.00  0.00           N  
ATOM    408  CA  CYS A  54       8.733 -27.721  -0.250  1.00  0.00           C  
ATOM    409  C   CYS A  54       9.086 -28.456  -1.550  1.00  0.00           C  
ATOM    410  O   CYS A  54      10.218 -28.892  -1.728  1.00  0.00           O  
ATOM    411  CB  CYS A  54       9.467 -26.384  -0.113  1.00  0.00           C  
ATOM    412  SG  CYS A  54       8.819 -25.473   1.325  1.00  0.00           S  
ATOM    413  N   ILE A  55       8.124 -28.585  -2.449  1.00  0.00           N  
ATOM    414  CA  ILE A  55       8.276 -29.272  -3.736  1.00  0.00           C  
ATOM    415  C   ILE A  55       8.049 -28.251  -4.856  1.00  0.00           C  
ATOM    416  O   ILE A  55       6.976 -27.654  -4.951  1.00  0.00           O  
ATOM    417  CB  ILE A  55       7.325 -30.479  -3.842  1.00  0.00           C  
ATOM    418  CG1 ILE A  55       7.520 -31.469  -2.664  1.00  0.00           C  
ATOM    419  CG2 ILE A  55       7.536 -31.197  -5.190  1.00  0.00           C  
ATOM    420  CD1 ILE A  55       6.520 -32.631  -2.631  1.00  0.00           C  
ATOM    421  N   GLN A  56       9.045 -28.079  -5.712  1.00  0.00           N  
ATOM    422  CA  GLN A  56       8.867 -27.252  -6.900  1.00  0.00           C  
ATOM    423  C   GLN A  56       7.972 -27.977  -7.898  1.00  0.00           C  
ATOM    424  O   GLN A  56       8.211 -29.138  -8.222  1.00  0.00           O  
ATOM    425  CB  GLN A  56      10.226 -26.879  -7.502  1.00  0.00           C  
ATOM    426  CG  GLN A  56      10.073 -25.764  -8.551  1.00  0.00           C  
ATOM    427  CD  GLN A  56      11.408 -25.251  -9.077  1.00  0.00           C  
ATOM    428  OE1 GLN A  56      12.469 -25.794  -8.821  1.00  0.00           O  
ATOM    429  NE2 GLN A  56      11.402 -24.185  -9.835  1.00  0.00           N  
ATOM    430  N   ALA A  57       6.950 -27.287  -8.389  1.00  0.00           N  
ATOM    431  CA  ALA A  57       5.994 -27.843  -9.326  1.00  0.00           C  
ATOM    432  C   ALA A  57       5.597 -26.815 -10.384  1.00  0.00           C  
ATOM    433  O   ALA A  57       5.324 -25.653 -10.076  1.00  0.00           O  
ATOM    434  CB  ALA A  57       4.779 -28.348  -8.540  1.00  0.00           C  
ATOM    435  N   ASP A  58       5.508 -27.283 -11.628  1.00  0.00           N  
ATOM    436  CA  ASP A  58       4.916 -26.511 -12.706  1.00  0.00           C  
ATOM    437  C   ASP A  58       3.562 -27.110 -13.081  1.00  0.00           C  
ATOM    438  O   ASP A  58       3.469 -28.177 -13.685  1.00  0.00           O  
ATOM    439  CB  ASP A  58       5.860 -26.416 -13.911  1.00  0.00           C  
ATOM    440  CG  ASP A  58       5.281 -25.498 -14.997  1.00  0.00           C  
ATOM    441  OD1 ASP A  58       4.226 -24.861 -14.754  1.00  0.00           O  
ATOM    442  OD2 ASP A  58       5.885 -25.413 -16.083  1.00  0.00           O  
ATOM    443  N   PHE A  59       2.496 -26.413 -12.720  1.00  0.00           N  
ATOM    444  CA  PHE A  59       1.130 -26.824 -13.010  1.00  0.00           C  
ATOM    445  C   PHE A  59       0.626 -26.356 -14.380  1.00  0.00           C  
ATOM    446  O   PHE A  59      -0.543 -26.567 -14.695  1.00  0.00           O  
ATOM    447  CB  PHE A  59       0.211 -26.387 -11.868  1.00  0.00           C  
ATOM    448  CG  PHE A  59       0.546 -26.936 -10.487  1.00  0.00           C  
ATOM    449  CD1 PHE A  59       1.112 -28.211 -10.327  1.00  0.00           C  
ATOM    450  CD2 PHE A  59       0.254 -26.160  -9.350  1.00  0.00           C  
ATOM    451  CE1 PHE A  59       1.388 -28.708  -9.044  1.00  0.00           C  
ATOM    452  CE2 PHE A  59       0.519 -26.659  -8.068  1.00  0.00           C  
ATOM    453  CZ  PHE A  59       1.088 -27.936  -7.915  1.00  0.00           C  
ATOM    454  N   SER A  60       1.479 -25.759 -15.205  1.00  0.00           N  
ATOM    455  CA  SER A  60       1.104 -25.319 -16.549  1.00  0.00           C  
ATOM    456  C   SER A  60       0.774 -26.468 -17.503  1.00  0.00           C  
ATOM    457  O   SER A  60       0.076 -26.268 -18.494  1.00  0.00           O  
ATOM    458  CB  SER A  60       2.208 -24.438 -17.149  1.00  0.00           C  
ATOM    459  OG  SER A  60       3.372 -25.197 -17.395  1.00  0.00           O  
ATOM    460  N   THR A  61       1.228 -27.679 -17.176  1.00  0.00           N  
ATOM    461  CA  THR A  61       0.959 -28.893 -17.952  1.00  0.00           C  
ATOM    462  C   THR A  61       0.415 -30.020 -17.066  1.00  0.00           C  
ATOM    463  O   THR A  61       0.716 -30.097 -15.874  1.00  0.00           O  
ATOM    464  CB  THR A  61       2.200 -29.386 -18.706  1.00  0.00           C  
ATOM    465  OG1 THR A  61       3.164 -29.879 -17.815  1.00  0.00           O  
ATOM    466  CG2 THR A  61       2.859 -28.293 -19.556  1.00  0.00           C  
ATOM    467  N   ASN A  62      -0.351 -30.932 -17.654  1.00  0.00           N  
ATOM    468  CA  ASN A  62      -0.847 -32.103 -16.942  1.00  0.00           C  
ATOM    469  C   ASN A  62       0.299 -33.014 -16.466  1.00  0.00           C  
ATOM    470  O   ASN A  62       0.225 -33.545 -15.366  1.00  0.00           O  
ATOM    471  CB  ASN A  62      -1.825 -32.878 -17.839  1.00  0.00           C  
ATOM    472  CG  ASN A  62      -3.106 -32.116 -18.133  1.00  0.00           C  
ATOM    473  OD1 ASN A  62      -3.511 -31.192 -17.455  1.00  0.00           O  
ATOM    474  ND2 ASN A  62      -3.805 -32.505 -19.173  1.00  0.00           N  
ATOM    475  N   ASP A  63       1.368 -33.129 -17.247  1.00  0.00           N  
ATOM    476  CA  ASP A  63       2.547 -33.902 -16.860  1.00  0.00           C  
ATOM    477  C   ASP A  63       3.240 -33.297 -15.634  1.00  0.00           C  
ATOM    478  O   ASP A  63       3.612 -34.027 -14.715  1.00  0.00           O  
ATOM    479  CB  ASP A  63       3.528 -33.997 -18.046  1.00  0.00           C  
ATOM    480  CG  ASP A  63       2.974 -34.804 -19.226  1.00  0.00           C  
ATOM    481  OD1 ASP A  63       2.050 -35.613 -19.013  1.00  0.00           O  
ATOM    482  OD2 ASP A  63       3.475 -34.586 -20.349  1.00  0.00           O  
ATOM    483  N   GLY A  64       3.342 -31.974 -15.559  1.00  0.00           N  
ATOM    484  CA  GLY A  64       3.854 -31.275 -14.381  1.00  0.00           C  
ATOM    485  C   GLY A  64       2.989 -31.478 -13.132  1.00  0.00           C  
ATOM    486  O   GLY A  64       3.507 -31.685 -12.034  1.00  0.00           O  
ATOM    487  N   VAL A  65       1.668 -31.504 -13.285  1.00  0.00           N  
ATOM    488  CA  VAL A  65       0.734 -31.820 -12.197  1.00  0.00           C  
ATOM    489  C   VAL A  65       0.924 -33.261 -11.719  1.00  0.00           C  
ATOM    490  O   VAL A  65       0.979 -33.505 -10.511  1.00  0.00           O  
ATOM    491  CB  VAL A  65      -0.734 -31.593 -12.623  1.00  0.00           C  
ATOM    492  CG1 VAL A  65      -1.727 -31.992 -11.533  1.00  0.00           C  
ATOM    493  CG2 VAL A  65      -1.004 -30.121 -12.952  1.00  0.00           C  
ATOM    494  N   MET A  66       1.043 -34.206 -12.641  1.00  0.00           N  
ATOM    495  CA  MET A  66       1.221 -35.617 -12.300  1.00  0.00           C  
ATOM    496  C   MET A  66       2.592 -35.902 -11.680  1.00  0.00           C  
ATOM    497  O   MET A  66       2.665 -36.636 -10.698  1.00  0.00           O  
ATOM    498  CB  MET A  66       0.968 -36.500 -13.528  1.00  0.00           C  
ATOM    499  CG  MET A  66      -0.499 -36.478 -13.986  1.00  0.00           C  
ATOM    500  SD  MET A  66      -1.767 -36.901 -12.725  1.00  0.00           S  
ATOM    501  CE  MET A  66      -1.193 -38.545 -12.226  1.00  0.00           C  
ATOM    502  N   ALA A  67       3.648 -35.257 -12.170  1.00  0.00           N  
ATOM    503  CA  ALA A  67       4.974 -35.338 -11.565  1.00  0.00           C  
ATOM    504  C   ALA A  67       4.971 -34.841 -10.110  1.00  0.00           C  
ATOM    505  O   ALA A  67       5.545 -35.478  -9.226  1.00  0.00           O  
ATOM    506  CB  ALA A  67       5.954 -34.536 -12.434  1.00  0.00           C  
ATOM    507  N   PHE A  68       4.254 -33.756  -9.841  1.00  0.00           N  
ATOM    508  CA  PHE A  68       4.063 -33.283  -8.477  1.00  0.00           C  
ATOM    509  C   PHE A  68       3.270 -34.280  -7.616  1.00  0.00           C  
ATOM    510  O   PHE A  68       3.660 -34.565  -6.485  1.00  0.00           O  
ATOM    511  CB  PHE A  68       3.365 -31.922  -8.503  1.00  0.00           C  
ATOM    512  CG  PHE A  68       3.001 -31.422  -7.125  1.00  0.00           C  
ATOM    513  CD1 PHE A  68       1.661 -31.462  -6.689  1.00  0.00           C  
ATOM    514  CD2 PHE A  68       4.005 -30.974  -6.257  1.00  0.00           C  
ATOM    515  CE1 PHE A  68       1.339 -31.028  -5.395  1.00  0.00           C  
ATOM    516  CE2 PHE A  68       3.680 -30.542  -4.965  1.00  0.00           C  
ATOM    517  CZ  PHE A  68       2.346 -30.563  -4.535  1.00  0.00           C  
ATOM    518  N   ALA A  69       2.196 -34.857  -8.144  1.00  0.00           N  
ATOM    519  CA  ALA A  69       1.432 -35.877  -7.440  1.00  0.00           C  
ATOM    520  C   ALA A  69       2.308 -37.085  -7.073  1.00  0.00           C  
ATOM    521  O   ALA A  69       2.238 -37.563  -5.941  1.00  0.00           O  
ATOM    522  CB  ALA A  69       0.229 -36.288  -8.294  1.00  0.00           C  
ATOM    523  N   ASP A  70       3.175 -37.534  -7.975  1.00  0.00           N  
ATOM    524  CA  ASP A  70       4.102 -38.633  -7.733  1.00  0.00           C  
ATOM    525  C   ASP A  70       5.115 -38.321  -6.629  1.00  0.00           C  
ATOM    526  O   ASP A  70       5.391 -39.183  -5.790  1.00  0.00           O  
ATOM    527  CB  ASP A  70       4.833 -39.011  -9.036  1.00  0.00           C  
ATOM    528  CG  ASP A  70       3.977 -39.817 -10.014  1.00  0.00           C  
ATOM    529  OD1 ASP A  70       2.973 -40.430  -9.568  1.00  0.00           O  
ATOM    530  OD2 ASP A  70       4.401 -39.931 -11.184  1.00  0.00           O  
ATOM    531  N   GLU A  71       5.629 -37.101  -6.564  1.00  0.00           N  
ATOM    532  CA  GLU A  71       6.516 -36.665  -5.471  1.00  0.00           C  
ATOM    533  C   GLU A  71       5.783 -36.622  -4.120  1.00  0.00           C  
ATOM    534  O   GLU A  71       6.316 -37.087  -3.110  1.00  0.00           O  
ATOM    535  CB  GLU A  71       7.149 -35.314  -5.806  1.00  0.00           C  
ATOM    536  CG  GLU A  71       8.278 -35.420  -6.848  1.00  0.00           C  
ATOM    537  CD  GLU A  71       9.361 -36.425  -6.421  1.00  0.00           C  
ATOM    538  OE1 GLU A  71       9.678 -37.343  -7.216  1.00  0.00           O  
ATOM    539  OE2 GLU A  71       9.820 -36.355  -5.265  1.00  0.00           O  
ATOM    540  N   VAL A  72       4.536 -36.166  -4.082  1.00  0.00           N  
ATOM    541  CA  VAL A  72       3.720 -36.207  -2.862  1.00  0.00           C  
ATOM    542  C   VAL A  72       3.463 -37.651  -2.421  1.00  0.00           C  
ATOM    543  O   VAL A  72       3.606 -37.979  -1.241  1.00  0.00           O  
ATOM    544  CB  VAL A  72       2.399 -35.435  -3.042  1.00  0.00           C  
ATOM    545  CG1 VAL A  72       1.490 -35.553  -1.813  1.00  0.00           C  
ATOM    546  CG2 VAL A  72       2.660 -33.944  -3.267  1.00  0.00           C  
ATOM    547  N   LEU A  73       3.146 -38.537  -3.360  1.00  0.00           N  
ATOM    548  CA  LEU A  73       2.901 -39.953  -3.097  1.00  0.00           C  
ATOM    549  C   LEU A  73       4.130 -40.700  -2.568  1.00  0.00           C  
ATOM    550  O   LEU A  73       3.979 -41.672  -1.828  1.00  0.00           O  
ATOM    551  CB  LEU A  73       2.403 -40.625  -4.395  1.00  0.00           C  
ATOM    552  CG  LEU A  73       0.958 -40.255  -4.773  1.00  0.00           C  
ATOM    553  CD1 LEU A  73       0.671 -40.687  -6.217  1.00  0.00           C  
ATOM    554  CD2 LEU A  73      -0.056 -40.944  -3.876  1.00  0.00           C  
ATOM    555  N   LYS A  74       5.348 -40.272  -2.933  1.00  0.00           N  
ATOM    556  CA  LYS A  74       6.609 -40.787  -2.376  1.00  0.00           C  
ATOM    557  C   LYS A  74       6.906 -40.210  -0.996  1.00  0.00           C  
ATOM    558  O   LYS A  74       7.559 -40.867  -0.192  1.00  0.00           O  
ATOM    559  CB  LYS A  74       7.770 -40.439  -3.316  1.00  0.00           C  
ATOM    560  CG  LYS A  74       7.746 -41.197  -4.651  1.00  0.00           C  
ATOM    561  CD  LYS A  74       8.818 -40.582  -5.558  1.00  0.00           C  
ATOM    562  CE  LYS A  74       8.644 -40.940  -7.028  1.00  0.00           C  
ATOM    563  NZ  LYS A  74       9.446 -40.010  -7.854  1.00  0.00           N  
ATOM    564  N   SER A  75       6.429 -39.015  -0.728  1.00  0.00           N  
ATOM    565  CA  SER A  75       6.784 -38.246   0.468  1.00  0.00           C  
ATOM    566  C   SER A  75       5.955 -38.587   1.699  1.00  0.00           C  
ATOM    567  O   SER A  75       6.396 -38.358   2.828  1.00  0.00           O  
ATOM    568  CB  SER A  75       6.621 -36.760   0.174  1.00  0.00           C  
ATOM    569  OG  SER A  75       7.518 -36.380  -0.848  1.00  0.00           O  
ATOM    570  N   THR A  76       4.751 -39.110   1.504  1.00  0.00           N  
ATOM    571  CA  THR A  76       3.831 -39.408   2.607  1.00  0.00           C  
ATOM    572  C   THR A  76       2.950 -40.616   2.320  1.00  0.00           C  
ATOM    573  O   THR A  76       2.674 -40.977   1.179  1.00  0.00           O  
ATOM    574  CB  THR A  76       2.985 -38.169   2.966  1.00  0.00           C  
ATOM    575  OG1 THR A  76       2.206 -38.451   4.104  1.00  0.00           O  
ATOM    576  CG2 THR A  76       2.045 -37.716   1.851  1.00  0.00           C  
ATOM    577  N   HIS A  77       2.483 -41.250   3.395  1.00  0.00           N  
ATOM    578  CA  HIS A  77       1.552 -42.374   3.355  1.00  0.00           C  
ATOM    579  C   HIS A  77       0.089 -41.931   3.474  1.00  0.00           C  
ATOM    580  O   HIS A  77      -0.824 -42.737   3.304  1.00  0.00           O  
ATOM    581  CB  HIS A  77       1.902 -43.391   4.458  1.00  0.00           C  
ATOM    582  CG  HIS A  77       3.281 -43.268   5.037  1.00  0.00           C  
ATOM    583  ND1 HIS A  77       4.479 -43.357   4.357  1.00  0.00           N  
ATOM    584  CD2 HIS A  77       3.600 -42.956   6.343  1.00  0.00           C  
ATOM    585  CE1 HIS A  77       5.480 -43.116   5.217  1.00  0.00           C  
ATOM    586  NE2 HIS A  77       4.977 -42.870   6.433  1.00  0.00           N  
ATOM    587  N   GLY A  78      -0.139 -40.666   3.783  1.00  0.00           N  
ATOM    588  CA  GLY A  78      -1.456 -40.082   3.956  1.00  0.00           C  
ATOM    589  C   GLY A  78      -1.396 -38.561   3.968  1.00  0.00           C  
ATOM    590  O   GLY A  78      -0.341 -37.969   4.168  1.00  0.00           O  
ATOM    591  N   LEU A  79      -2.557 -37.954   3.761  1.00  0.00           N  
ATOM    592  CA  LEU A  79      -2.737 -36.506   3.850  1.00  0.00           C  
ATOM    593  C   LEU A  79      -3.895 -36.181   4.795  1.00  0.00           C  
ATOM    594  O   LEU A  79      -4.972 -36.776   4.710  1.00  0.00           O  
ATOM    595  CB  LEU A  79      -2.994 -35.915   2.452  1.00  0.00           C  
ATOM    596  CG  LEU A  79      -1.762 -35.857   1.534  1.00  0.00           C  
ATOM    597  CD1 LEU A  79      -2.182 -35.368   0.151  1.00  0.00           C  
ATOM    598  CD2 LEU A  79      -0.689 -34.894   2.060  1.00  0.00           C  
ATOM    599  N   ARG A  80      -3.693 -35.197   5.658  1.00  0.00           N  
ATOM    600  CA  ARG A  80      -4.757 -34.604   6.469  1.00  0.00           C  
ATOM    601  C   ARG A  80      -5.687 -33.742   5.621  1.00  0.00           C  
ATOM    602  O   ARG A  80      -6.895 -33.770   5.830  1.00  0.00           O  
ATOM    603  CB  ARG A  80      -4.129 -33.813   7.628  1.00  0.00           C  
ATOM    604  CG  ARG A  80      -5.143 -32.974   8.443  1.00  0.00           C  
ATOM    605  CD  ARG A  80      -6.232 -33.827   9.109  1.00  0.00           C  
ATOM    606  NE  ARG A  80      -7.292 -32.983   9.690  1.00  0.00           N  
ATOM    607  CZ  ARG A  80      -8.359 -32.516   9.052  1.00  0.00           C  
ATOM    608  NH1 ARG A  80      -8.579 -32.758   7.801  1.00  0.00           N  
ATOM    609  NH2 ARG A  80      -9.239 -31.796   9.668  1.00  0.00           N  
ATOM    610  N   ALA A  81      -5.120 -32.978   4.702  1.00  0.00           N  
ATOM    611  CA  ALA A  81      -5.890 -32.098   3.831  1.00  0.00           C  
ATOM    612  C   ALA A  81      -5.108 -31.718   2.566  1.00  0.00           C  
ATOM    613  O   ALA A  81      -3.878 -31.803   2.537  1.00  0.00           O  
ATOM    614  CB  ALA A  81      -6.299 -30.847   4.614  1.00  0.00           C  
ATOM    615  N   ILE A  82      -5.839 -31.266   1.559  1.00  0.00           N  
ATOM    616  CA  ILE A  82      -5.294 -30.569   0.396  1.00  0.00           C  
ATOM    617  C   ILE A  82      -5.944 -29.185   0.309  1.00  0.00           C  
ATOM    618  O   ILE A  82      -7.164 -29.080   0.180  1.00  0.00           O  
ATOM    619  CB  ILE A  82      -5.502 -31.364  -0.913  1.00  0.00           C  
ATOM    620  CG1 ILE A  82      -4.930 -32.796  -0.812  1.00  0.00           C  
ATOM    621  CG2 ILE A  82      -4.841 -30.600  -2.080  1.00  0.00           C  
ATOM    622  CD1 ILE A  82      -5.201 -33.661  -2.046  1.00  0.00           C  
ATOM    623  N   LEU A  83      -5.136 -28.153   0.330  1.00  0.00           N  
ATOM    624  CA  LEU A  83      -5.556 -26.775   0.133  1.00  0.00           C  
ATOM    625  C   LEU A  83      -5.107 -26.323  -1.260  1.00  0.00           C  
ATOM    626  O   LEU A  83      -3.926 -26.057  -1.495  1.00  0.00           O  
ATOM    627  CB  LEU A  83      -4.994 -25.877   1.250  1.00  0.00           C  
ATOM    628  CG  LEU A  83      -5.752 -25.943   2.589  1.00  0.00           C  
ATOM    629  CD1 LEU A  83      -5.664 -27.297   3.292  1.00  0.00           C  
ATOM    630  CD2 LEU A  83      -5.168 -24.908   3.545  1.00  0.00           C  
ATOM    631  N   HIS A  84      -6.043 -26.240  -2.184  1.00  0.00           N  
ATOM    632  CA  HIS A  84      -5.802 -25.790  -3.555  1.00  0.00           C  
ATOM    633  C   HIS A  84      -5.792 -24.260  -3.630  1.00  0.00           C  
ATOM    634  O   HIS A  84      -6.752 -23.640  -4.093  1.00  0.00           O  
ATOM    635  CB  HIS A  84      -6.831 -26.408  -4.506  1.00  0.00           C  
ATOM    636  CG  HIS A  84      -6.661 -27.882  -4.688  1.00  0.00           C  
ATOM    637  ND1 HIS A  84      -5.687 -28.501  -5.459  1.00  0.00           N  
ATOM    638  CD2 HIS A  84      -7.462 -28.867  -4.159  1.00  0.00           C  
ATOM    639  CE1 HIS A  84      -5.909 -29.811  -5.393  1.00  0.00           C  
ATOM    640  NE2 HIS A  84      -6.969 -30.068  -4.621  1.00  0.00           N  
ATOM    641  N   ASN A  85      -4.689 -23.668  -3.178  1.00  0.00           N  
ATOM    642  CA  ASN A  85      -4.463 -22.224  -3.189  1.00  0.00           C  
ATOM    643  C   ASN A  85      -3.732 -21.735  -4.456  1.00  0.00           C  
ATOM    644  O   ASN A  85      -3.805 -20.555  -4.791  1.00  0.00           O  
ATOM    645  CB  ASN A  85      -3.698 -21.862  -1.903  1.00  0.00           C  
ATOM    646  CG  ASN A  85      -3.301 -20.399  -1.862  1.00  0.00           C  
ATOM    647  OD1 ASN A  85      -4.091 -19.515  -1.610  1.00  0.00           O  
ATOM    648  ND2 ASN A  85      -2.061 -20.104  -2.155  1.00  0.00           N  
ATOM    649  N   ALA A  86      -3.030 -22.608  -5.175  1.00  0.00           N  
ATOM    650  CA  ALA A  86      -2.348 -22.221  -6.404  1.00  0.00           C  
ATOM    651  C   ALA A  86      -3.339 -21.609  -7.401  1.00  0.00           C  
ATOM    652  O   ALA A  86      -4.352 -22.220  -7.750  1.00  0.00           O  
ATOM    653  CB  ALA A  86      -1.613 -23.414  -7.020  1.00  0.00           C  
ATOM    654  N   SER A  87      -3.018 -20.405  -7.860  1.00  0.00           N  
ATOM    655  CA  SER A  87      -3.844 -19.660  -8.791  1.00  0.00           C  
ATOM    656  C   SER A  87      -2.958 -18.889  -9.759  1.00  0.00           C  
ATOM    657  O   SER A  87      -1.832 -18.508  -9.436  1.00  0.00           O  
ATOM    658  CB  SER A  87      -4.781 -18.723  -8.018  1.00  0.00           C  
ATOM    659  OG  SER A  87      -5.709 -18.076  -8.867  1.00  0.00           O  
ATOM    660  N   ALA A  88      -3.495 -18.656 -10.943  1.00  0.00           N  
ATOM    661  CA  ALA A  88      -2.983 -17.673 -11.866  1.00  0.00           C  
ATOM    662  C   ALA A  88      -4.127 -16.750 -12.278  1.00  0.00           C  
ATOM    663  O   ALA A  88      -5.304 -17.055 -12.074  1.00  0.00           O  
ATOM    664  CB  ALA A  88      -2.316 -18.373 -13.056  1.00  0.00           C  
ATOM    665  N   TRP A  89      -3.758 -15.607 -12.833  1.00  0.00           N  
ATOM    666  CA  TRP A  89      -4.717 -14.614 -13.272  1.00  0.00           C  
ATOM    667  C   TRP A  89      -4.271 -14.075 -14.617  1.00  0.00           C  
ATOM    668  O   TRP A  89      -3.113 -13.701 -14.794  1.00  0.00           O  
ATOM    669  CB  TRP A  89      -4.811 -13.540 -12.207  1.00  0.00           C  
ATOM    670  CG  TRP A  89      -5.864 -12.528 -12.477  1.00  0.00           C  
ATOM    671  CD1 TRP A  89      -7.094 -12.548 -11.953  1.00  0.00           C  
ATOM    672  CD2 TRP A  89      -5.726 -11.291 -13.238  1.00  0.00           C  
ATOM    673  NE1 TRP A  89      -7.729 -11.367 -12.281  1.00  0.00           N  
ATOM    674  CE2 TRP A  89      -6.905 -10.556 -13.026  1.00  0.00           C  
ATOM    675  CE3 TRP A  89      -4.705 -10.698 -13.984  1.00  0.00           C  
ATOM    676  CZ2 TRP A  89      -7.035  -9.226 -13.468  1.00  0.00           C  
ATOM    677  CZ3 TRP A  89      -4.843  -9.388 -14.470  1.00  0.00           C  
ATOM    678  CH2 TRP A  89      -5.987  -8.660 -14.175  1.00  0.00           C  
ATOM    679  N   MET A  90      -5.186 -14.074 -15.573  1.00  0.00           N  
ATOM    680  CA  MET A  90      -5.005 -13.438 -16.867  1.00  0.00           C  
ATOM    681  C   MET A  90      -6.308 -12.774 -17.284  1.00  0.00           C  
ATOM    682  O   MET A  90      -7.389 -13.345 -17.122  1.00  0.00           O  
ATOM    683  CB  MET A  90      -4.535 -14.421 -17.949  1.00  0.00           C  
ATOM    684  CG  MET A  90      -3.066 -14.827 -17.766  1.00  0.00           C  
ATOM    685  SD  MET A  90      -2.328 -15.649 -19.201  1.00  0.00           S  
ATOM    686  CE  MET A  90      -3.231 -17.191 -19.176  1.00  0.00           C  
ATOM    687  N   ALA A  91      -6.178 -11.557 -17.810  1.00  0.00           N  
ATOM    688  CA  ALA A  91      -7.272 -10.787 -18.358  1.00  0.00           C  
ATOM    689  C   ALA A  91      -7.387 -10.998 -19.866  1.00  0.00           C  
ATOM    690  O   ALA A  91      -6.389 -11.180 -20.561  1.00  0.00           O  
ATOM    691  CB  ALA A  91      -7.037  -9.309 -18.035  1.00  0.00           C  
ATOM    692  N   GLU A  92      -8.590 -10.864 -20.398  1.00  0.00           N  
ATOM    693  CA  GLU A  92      -8.827 -10.660 -21.817  1.00  0.00           C  
ATOM    694  C   GLU A  92      -8.340  -9.248 -22.195  1.00  0.00           C  
ATOM    695  O   GLU A  92      -9.031  -8.250 -22.002  1.00  0.00           O  
ATOM    696  CB  GLU A  92     -10.316 -10.843 -22.158  1.00  0.00           C  
ATOM    697  CG  GLU A  92     -10.817 -12.288 -22.023  1.00  0.00           C  
ATOM    698  CD  GLU A  92     -11.062 -12.778 -20.578  1.00  0.00           C  
ATOM    699  OE1 GLU A  92     -11.076 -14.008 -20.375  1.00  0.00           O  
ATOM    700  OE2 GLU A  92     -11.270 -11.944 -19.674  1.00  0.00           O  
ATOM    701  N   LYS A  93      -7.111  -9.171 -22.730  1.00  0.00           N  
ATOM    702  CA  LYS A  93      -6.525  -7.917 -23.213  1.00  0.00           C  
ATOM    703  C   LYS A  93      -6.591  -7.853 -24.739  1.00  0.00           C  
ATOM    704  O   LYS A  93      -6.463  -8.887 -25.398  1.00  0.00           O  
ATOM    705  CB  LYS A  93      -5.087  -7.749 -22.693  1.00  0.00           C  
ATOM    706  CG  LYS A  93      -5.023  -7.639 -21.163  1.00  0.00           C  
ATOM    707  CD  LYS A  93      -3.604  -7.361 -20.641  1.00  0.00           C  
ATOM    708  CE  LYS A  93      -3.635  -7.298 -19.103  1.00  0.00           C  
ATOM    709  NZ  LYS A  93      -2.336  -6.925 -18.488  1.00  0.00           N  
ATOM    710  N   PRO A  94      -6.721  -6.657 -25.327  1.00  0.00           N  
ATOM    711  CA  PRO A  94      -6.585  -6.500 -26.765  1.00  0.00           C  
ATOM    712  C   PRO A  94      -5.255  -7.078 -27.264  1.00  0.00           C  
ATOM    713  O   PRO A  94      -4.196  -6.769 -26.732  1.00  0.00           O  
ATOM    714  CB  PRO A  94      -6.683  -4.991 -27.024  1.00  0.00           C  
ATOM    715  CG  PRO A  94      -7.463  -4.472 -25.824  1.00  0.00           C  
ATOM    716  CD  PRO A  94      -7.004  -5.382 -24.688  1.00  0.00           C  
ATOM    717  N   GLY A  95      -5.319  -7.955 -28.264  1.00  0.00           N  
ATOM    718  CA  GLY A  95      -4.145  -8.622 -28.829  1.00  0.00           C  
ATOM    719  C   GLY A  95      -3.666  -9.871 -28.074  1.00  0.00           C  
ATOM    720  O   GLY A  95      -2.824 -10.595 -28.606  1.00  0.00           O  
ATOM    721  N   ALA A  96      -4.195 -10.172 -26.893  1.00  0.00           N  
ATOM    722  CA  ALA A  96      -3.890 -11.426 -26.208  1.00  0.00           C  
ATOM    723  C   ALA A  96      -4.617 -12.606 -26.884  1.00  0.00           C  
ATOM    724  O   ALA A  96      -5.807 -12.496 -27.185  1.00  0.00           O  
ATOM    725  CB  ALA A  96      -4.246 -11.312 -24.729  1.00  0.00           C  
ATOM    726  N   PRO A  97      -3.948 -13.763 -27.082  1.00  0.00           N  
ATOM    727  CA  PRO A  97      -4.603 -14.950 -27.625  1.00  0.00           C  
ATOM    728  C   PRO A  97      -5.656 -15.471 -26.641  1.00  0.00           C  
ATOM    729  O   PRO A  97      -5.333 -16.076 -25.620  1.00  0.00           O  
ATOM    730  CB  PRO A  97      -3.484 -15.958 -27.902  1.00  0.00           C  
ATOM    731  CG  PRO A  97      -2.194 -15.136 -27.872  1.00  0.00           C  
ATOM    732  CD  PRO A  97      -2.532 -14.006 -26.905  1.00  0.00           C  
ATOM    733  N   LEU A  98      -6.932 -15.271 -26.951  1.00  0.00           N  
ATOM    734  CA  LEU A  98      -8.034 -15.672 -26.070  1.00  0.00           C  
ATOM    735  C   LEU A  98      -8.047 -17.172 -25.749  1.00  0.00           C  
ATOM    736  O   LEU A  98      -8.406 -17.577 -24.642  1.00  0.00           O  
ATOM    737  CB  LEU A  98      -9.372 -15.270 -26.719  1.00  0.00           C  
ATOM    738  CG  LEU A  98      -9.611 -13.769 -26.878  1.00  0.00           C  
ATOM    739  CD1 LEU A  98     -10.949 -13.543 -27.592  1.00  0.00           C  
ATOM    740  CD2 LEU A  98      -9.653 -13.034 -25.532  1.00  0.00           C  
ATOM    741  N   ALA A  99      -7.638 -17.998 -26.707  1.00  0.00           N  
ATOM    742  CA  ALA A  99      -7.534 -19.441 -26.507  1.00  0.00           C  
ATOM    743  C   ALA A  99      -6.487 -19.794 -25.444  1.00  0.00           C  
ATOM    744  O   ALA A  99      -6.740 -20.655 -24.605  1.00  0.00           O  
ATOM    745  CB  ALA A  99      -7.220 -20.096 -27.859  1.00  0.00           C  
ATOM    746  N   ASP A 100      -5.360 -19.088 -25.427  1.00  0.00           N  
ATOM    747  CA  ASP A 100      -4.280 -19.308 -24.465  1.00  0.00           C  
ATOM    748  C   ASP A 100      -4.681 -18.822 -23.075  1.00  0.00           C  
ATOM    749  O   ASP A 100      -4.468 -19.526 -22.088  1.00  0.00           O  
ATOM    750  CB  ASP A 100      -2.991 -18.600 -24.930  1.00  0.00           C  
ATOM    751  CG  ASP A 100      -2.447 -19.118 -26.262  1.00  0.00           C  
ATOM    752  OD1 ASP A 100      -2.865 -20.213 -26.700  1.00  0.00           O  
ATOM    753  OD2 ASP A 100      -1.619 -18.389 -26.852  1.00  0.00           O  
ATOM    754  N   VAL A 101      -5.346 -17.673 -23.000  1.00  0.00           N  
ATOM    755  CA  VAL A 101      -5.896 -17.158 -21.734  1.00  0.00           C  
ATOM    756  C   VAL A 101      -6.852 -18.180 -21.120  1.00  0.00           C  
ATOM    757  O   VAL A 101      -6.685 -18.567 -19.963  1.00  0.00           O  
ATOM    758  CB  VAL A 101      -6.605 -15.803 -21.924  1.00  0.00           C  
ATOM    759  CG1 VAL A 101      -7.212 -15.286 -20.615  1.00  0.00           C  
ATOM    760  CG2 VAL A 101      -5.632 -14.728 -22.432  1.00  0.00           C  
ATOM    761  N   LEU A 102      -7.809 -18.682 -21.896  1.00  0.00           N  
ATOM    762  CA  LEU A 102      -8.755 -19.690 -21.427  1.00  0.00           C  
ATOM    763  C   LEU A 102      -8.051 -20.992 -21.024  1.00  0.00           C  
ATOM    764  O   LEU A 102      -8.331 -21.530 -19.953  1.00  0.00           O  
ATOM    765  CB  LEU A 102      -9.819 -19.925 -22.507  1.00  0.00           C  
ATOM    766  CG  LEU A 102     -10.895 -20.949 -22.110  1.00  0.00           C  
ATOM    767  CD1 LEU A 102     -11.703 -20.514 -20.887  1.00  0.00           C  
ATOM    768  CD2 LEU A 102     -11.869 -21.149 -23.270  1.00  0.00           C  
ATOM    769  N   ALA A 103      -7.134 -21.486 -21.850  1.00  0.00           N  
ATOM    770  CA  ALA A 103      -6.399 -22.718 -21.583  1.00  0.00           C  
ATOM    771  C   ALA A 103      -5.600 -22.633 -20.279  1.00  0.00           C  
ATOM    772  O   ALA A 103      -5.699 -23.530 -19.440  1.00  0.00           O  
ATOM    773  CB  ALA A 103      -5.504 -23.041 -22.779  1.00  0.00           C  
ATOM    774  N   CYS A 104      -4.875 -21.544 -20.054  1.00  0.00           N  
ATOM    775  CA  CYS A 104      -4.096 -21.343 -18.831  1.00  0.00           C  
ATOM    776  C   CYS A 104      -4.979 -21.220 -17.579  1.00  0.00           C  
ATOM    777  O   CYS A 104      -4.650 -21.801 -16.547  1.00  0.00           O  
ATOM    778  CB  CYS A 104      -3.216 -20.107 -18.994  1.00  0.00           C  
ATOM    779  SG  CYS A 104      -1.882 -20.410 -20.188  1.00  0.00           S  
ATOM    780  N   MET A 105      -6.102 -20.512 -17.661  1.00  0.00           N  
ATOM    781  CA  MET A 105      -7.033 -20.407 -16.533  1.00  0.00           C  
ATOM    782  C   MET A 105      -7.666 -21.757 -16.200  1.00  0.00           C  
ATOM    783  O   MET A 105      -7.726 -22.145 -15.028  1.00  0.00           O  
ATOM    784  CB  MET A 105      -8.101 -19.345 -16.817  1.00  0.00           C  
ATOM    785  CG  MET A 105      -7.572 -17.906 -16.888  1.00  0.00           C  
ATOM    786  SD  MET A 105      -6.657 -17.340 -15.423  1.00  0.00           S  
ATOM    787  CE  MET A 105      -4.980 -17.805 -15.848  1.00  0.00           C  
ATOM    788  N   MET A 106      -8.091 -22.512 -17.211  1.00  0.00           N  
ATOM    789  CA  MET A 106      -8.628 -23.853 -17.028  1.00  0.00           C  
ATOM    790  C   MET A 106      -7.566 -24.823 -16.493  1.00  0.00           C  
ATOM    791  O   MET A 106      -7.866 -25.620 -15.601  1.00  0.00           O  
ATOM    792  CB  MET A 106      -9.216 -24.371 -18.352  1.00  0.00           C  
ATOM    793  CG  MET A 106     -10.484 -23.617 -18.756  1.00  0.00           C  
ATOM    794  SD  MET A 106     -11.908 -23.789 -17.615  1.00  0.00           S  
ATOM    795  CE  MET A 106     -12.331 -25.531 -17.893  1.00  0.00           C  
ATOM    796  N   GLN A 107      -6.334 -24.736 -16.966  1.00  0.00           N  
ATOM    797  CA  GLN A 107      -5.229 -25.573 -16.500  1.00  0.00           C  
ATOM    798  C   GLN A 107      -4.998 -25.410 -14.992  1.00  0.00           C  
ATOM    799  O   GLN A 107      -4.987 -26.392 -14.256  1.00  0.00           O  
ATOM    800  CB  GLN A 107      -3.967 -25.250 -17.314  1.00  0.00           C  
ATOM    801  CG  GLN A 107      -2.767 -26.143 -16.933  1.00  0.00           C  
ATOM    802  CD  GLN A 107      -3.033 -27.629 -17.158  1.00  0.00           C  
ATOM    803  OE1 GLN A 107      -3.788 -28.026 -18.024  1.00  0.00           O  
ATOM    804  NE2 GLN A 107      -2.440 -28.484 -16.362  1.00  0.00           N  
ATOM    805  N   ILE A 108      -4.863 -24.188 -14.525  1.00  0.00           N  
ATOM    806  CA  ILE A 108      -4.521 -23.912 -13.131  1.00  0.00           C  
ATOM    807  C   ILE A 108      -5.707 -24.127 -12.184  1.00  0.00           C  
ATOM    808  O   ILE A 108      -5.538 -24.693 -11.103  1.00  0.00           O  
ATOM    809  CB  ILE A 108      -3.928 -22.491 -12.991  1.00  0.00           C  
ATOM    810  CG1 ILE A 108      -2.596 -22.352 -13.762  1.00  0.00           C  
ATOM    811  CG2 ILE A 108      -3.728 -22.103 -11.516  1.00  0.00           C  
ATOM    812  CD1 ILE A 108      -1.441 -23.252 -13.287  1.00  0.00           C  
ATOM    813  N   HIS A 109      -6.895 -23.692 -12.567  1.00  0.00           N  
ATOM    814  CA  HIS A 109      -8.053 -23.720 -11.662  1.00  0.00           C  
ATOM    815  C   HIS A 109      -8.918 -24.968 -11.795  1.00  0.00           C  
ATOM    816  O   HIS A 109      -9.706 -25.245 -10.893  1.00  0.00           O  
ATOM    817  CB  HIS A 109      -8.894 -22.449 -11.854  1.00  0.00           C  
ATOM    818  CG  HIS A 109      -8.122 -21.177 -11.674  1.00  0.00           C  
ATOM    819  ND1 HIS A 109      -8.160 -20.100 -12.530  1.00  0.00           N  
ATOM    820  CD2 HIS A 109      -7.273 -20.863 -10.658  1.00  0.00           C  
ATOM    821  CE1 HIS A 109      -7.344 -19.164 -12.048  1.00  0.00           C  
ATOM    822  NE2 HIS A 109      -6.787 -19.592 -10.901  1.00  0.00           N  
ATOM    823  N   VAL A 110      -8.789 -25.722 -12.881  1.00  0.00           N  
ATOM    824  CA  VAL A 110      -9.617 -26.898 -13.145  1.00  0.00           C  
ATOM    825  C   VAL A 110      -8.771 -28.149 -13.276  1.00  0.00           C  
ATOM    826  O   VAL A 110      -8.909 -29.045 -12.442  1.00  0.00           O  
ATOM    827  CB  VAL A 110     -10.560 -26.717 -14.354  1.00  0.00           C  
ATOM    828  CG1 VAL A 110     -11.555 -27.872 -14.465  1.00  0.00           C  
ATOM    829  CG2 VAL A 110     -11.338 -25.406 -14.265  1.00  0.00           C  
ATOM    830  N   ASN A 111      -7.878 -28.218 -14.262  1.00  0.00           N  
ATOM    831  CA  ASN A 111      -7.104 -29.440 -14.503  1.00  0.00           C  
ATOM    832  C   ASN A 111      -6.248 -29.804 -13.289  1.00  0.00           C  
ATOM    833  O   ASN A 111      -6.273 -30.949 -12.853  1.00  0.00           O  
ATOM    834  CB  ASN A 111      -6.209 -29.301 -15.749  1.00  0.00           C  
ATOM    835  CG  ASN A 111      -6.963 -29.192 -17.057  1.00  0.00           C  
ATOM    836  OD1 ASN A 111      -8.142 -28.899 -17.135  1.00  0.00           O  
ATOM    837  ND2 ASN A 111      -6.273 -29.424 -18.155  1.00  0.00           N  
ATOM    838  N   THR A 112      -5.550 -28.840 -12.705  1.00  0.00           N  
ATOM    839  CA  THR A 112      -4.681 -29.070 -11.553  1.00  0.00           C  
ATOM    840  C   THR A 112      -5.444 -29.624 -10.343  1.00  0.00           C  
ATOM    841  O   THR A 112      -5.110 -30.730  -9.913  1.00  0.00           O  
ATOM    842  CB  THR A 112      -3.850 -27.820 -11.210  1.00  0.00           C  
ATOM    843  OG1 THR A 112      -3.050 -27.473 -12.310  1.00  0.00           O  
ATOM    844  CG2 THR A 112      -2.940 -28.028 -10.007  1.00  0.00           C  
ATOM    845  N   PRO A 113      -6.501 -28.977  -9.815  1.00  0.00           N  
ATOM    846  CA  PRO A 113      -7.266 -29.548  -8.703  1.00  0.00           C  
ATOM    847  C   PRO A 113      -7.948 -30.867  -9.056  1.00  0.00           C  
ATOM    848  O   PRO A 113      -7.970 -31.785  -8.237  1.00  0.00           O  
ATOM    849  CB  PRO A 113      -8.284 -28.473  -8.304  1.00  0.00           C  
ATOM    850  CG  PRO A 113      -7.671 -27.183  -8.816  1.00  0.00           C  
ATOM    851  CD  PRO A 113      -6.965 -27.634 -10.096  1.00  0.00           C  
ATOM    852  N   TYR A 114      -8.484 -31.003 -10.276  1.00  0.00           N  
ATOM    853  CA  TYR A 114      -9.134 -32.226 -10.733  1.00  0.00           C  
ATOM    854  C   TYR A 114      -8.180 -33.425 -10.719  1.00  0.00           C  
ATOM    855  O   TYR A 114      -8.498 -34.469 -10.143  1.00  0.00           O  
ATOM    856  CB  TYR A 114      -9.707 -31.993 -12.138  1.00  0.00           C  
ATOM    857  CG  TYR A 114     -10.334 -33.225 -12.773  1.00  0.00           C  
ATOM    858  CD1 TYR A 114      -9.595 -34.001 -13.683  1.00  0.00           C  
ATOM    859  CD2 TYR A 114     -11.650 -33.583 -12.445  1.00  0.00           C  
ATOM    860  CE1 TYR A 114     -10.182 -35.143 -14.262  1.00  0.00           C  
ATOM    861  CE2 TYR A 114     -12.240 -34.719 -13.020  1.00  0.00           C  
ATOM    862  CZ  TYR A 114     -11.503 -35.499 -13.928  1.00  0.00           C  
ATOM    863  OH  TYR A 114     -12.080 -36.609 -14.487  1.00  0.00           O  
ATOM    864  N   LEU A 115      -7.000 -33.270 -11.317  1.00  0.00           N  
ATOM    865  CA  LEU A 115      -5.992 -34.322 -11.392  1.00  0.00           C  
ATOM    866  C   LEU A 115      -5.422 -34.644 -10.012  1.00  0.00           C  
ATOM    867  O   LEU A 115      -5.339 -35.820  -9.657  1.00  0.00           O  
ATOM    868  CB  LEU A 115      -4.882 -33.908 -12.366  1.00  0.00           C  
ATOM    869  CG  LEU A 115      -5.314 -33.852 -13.846  1.00  0.00           C  
ATOM    870  CD1 LEU A 115      -4.174 -33.262 -14.675  1.00  0.00           C  
ATOM    871  CD2 LEU A 115      -5.662 -35.222 -14.412  1.00  0.00           C  
ATOM    872  N   LEU A 116      -5.090 -33.646  -9.206  1.00  0.00           N  
ATOM    873  CA  LEU A 116      -4.539 -33.848  -7.869  1.00  0.00           C  
ATOM    874  C   LEU A 116      -5.534 -34.540  -6.931  1.00  0.00           C  
ATOM    875  O   LEU A 116      -5.158 -35.478  -6.247  1.00  0.00           O  
ATOM    876  CB  LEU A 116      -4.062 -32.521  -7.265  1.00  0.00           C  
ATOM    877  CG  LEU A 116      -2.807 -31.926  -7.929  1.00  0.00           C  
ATOM    878  CD1 LEU A 116      -2.444 -30.600  -7.249  1.00  0.00           C  
ATOM    879  CD2 LEU A 116      -1.593 -32.850  -7.828  1.00  0.00           C  
ATOM    880  N   ASN A 117      -6.805 -34.140  -6.945  1.00  0.00           N  
ATOM    881  CA  ASN A 117      -7.826 -34.795  -6.120  1.00  0.00           C  
ATOM    882  C   ASN A 117      -7.984 -36.279  -6.478  1.00  0.00           C  
ATOM    883  O   ASN A 117      -8.158 -37.100  -5.591  1.00  0.00           O  
ATOM    884  CB  ASN A 117      -9.170 -34.071  -6.268  1.00  0.00           C  
ATOM    885  CG  ASN A 117      -9.225 -32.719  -5.582  1.00  0.00           C  
ATOM    886  OD1 ASN A 117      -8.359 -32.312  -4.837  1.00  0.00           O  
ATOM    887  ND2 ASN A 117     -10.308 -31.989  -5.797  1.00  0.00           N  
ATOM    888  N   HIS A 118      -7.895 -36.626  -7.762  1.00  0.00           N  
ATOM    889  CA  HIS A 118      -7.941 -38.023  -8.191  1.00  0.00           C  
ATOM    890  C   HIS A 118      -6.654 -38.781  -7.859  1.00  0.00           C  
ATOM    891  O   HIS A 118      -6.720 -39.878  -7.293  1.00  0.00           O  
ATOM    892  CB  HIS A 118      -8.255 -38.096  -9.694  1.00  0.00           C  
ATOM    893  CG  HIS A 118      -9.718 -38.000  -9.985  1.00  0.00           C  
ATOM    894  ND1 HIS A 118     -10.660 -38.943  -9.636  1.00  0.00           N  
ATOM    895  CD2 HIS A 118     -10.393 -37.013 -10.666  1.00  0.00           C  
ATOM    896  CE1 HIS A 118     -11.861 -38.531 -10.095  1.00  0.00           C  
ATOM    897  NE2 HIS A 118     -11.732 -37.360 -10.725  1.00  0.00           N  
ATOM    898  N   ALA A 119      -5.500 -38.221  -8.165  1.00  0.00           N  
ATOM    899  CA  ALA A 119      -4.206 -38.873  -7.960  1.00  0.00           C  
ATOM    900  C   ALA A 119      -3.883 -39.092  -6.474  1.00  0.00           C  
ATOM    901  O   ALA A 119      -3.304 -40.115  -6.103  1.00  0.00           O  
ATOM    902  CB  ALA A 119      -3.134 -38.022  -8.643  1.00  0.00           C  
ATOM    903  N   LEU A 120      -4.300 -38.161  -5.614  1.00  0.00           N  
ATOM    904  CA  LEU A 120      -4.018 -38.168  -4.179  1.00  0.00           C  
ATOM    905  C   LEU A 120      -5.188 -38.691  -3.332  1.00  0.00           C  
ATOM    906  O   LEU A 120      -5.065 -38.772  -2.114  1.00  0.00           O  
ATOM    907  CB  LEU A 120      -3.568 -36.765  -3.732  1.00  0.00           C  
ATOM    908  CG  LEU A 120      -2.370 -36.174  -4.529  1.00  0.00           C  
ATOM    909  CD1 LEU A 120      -2.029 -34.795  -3.992  1.00  0.00           C  
ATOM    910  CD2 LEU A 120      -1.126 -37.056  -4.439  1.00  0.00           C  
ATOM    911  N   GLU A 121      -6.302 -39.111  -3.953  1.00  0.00           N  
ATOM    912  CA  GLU A 121      -7.475 -39.626  -3.229  1.00  0.00           C  
ATOM    913  C   GLU A 121      -7.101 -40.702  -2.203  1.00  0.00           C  
ATOM    914  O   GLU A 121      -7.539 -40.638  -1.054  1.00  0.00           O  
ATOM    915  CB  GLU A 121      -8.525 -40.160  -4.229  1.00  0.00           C  
ATOM    916  CG  GLU A 121      -9.736 -40.830  -3.537  1.00  0.00           C  
ATOM    917  CD  GLU A 121     -10.896 -41.201  -4.471  1.00  0.00           C  
ATOM    918  OE1 GLU A 121     -11.856 -41.865  -4.009  1.00  0.00           O  
ATOM    919  OE2 GLU A 121     -10.937 -40.791  -5.646  1.00  0.00           O  
ATOM    920  N   ARG A 122      -6.236 -41.648  -2.580  1.00  0.00           N  
ATOM    921  CA  ARG A 122      -5.796 -42.730  -1.691  1.00  0.00           C  
ATOM    922  C   ARG A 122      -5.088 -42.252  -0.421  1.00  0.00           C  
ATOM    923  O   ARG A 122      -5.116 -42.965   0.567  1.00  0.00           O  
ATOM    924  CB  ARG A 122      -4.924 -43.727  -2.468  1.00  0.00           C  
ATOM    925  CG  ARG A 122      -3.546 -43.159  -2.878  1.00  0.00           C  
ATOM    926  CD  ARG A 122      -2.735 -44.219  -3.628  1.00  0.00           C  
ATOM    927  NE  ARG A 122      -1.405 -43.729  -4.004  1.00  0.00           N  
ATOM    928  CZ  ARG A 122      -0.455 -44.427  -4.613  1.00  0.00           C  
ATOM    929  NH1 ARG A 122      -0.630 -45.666  -4.950  1.00  0.00           N  
ATOM    930  NH2 ARG A 122       0.689 -43.880  -4.894  1.00  0.00           N  
ATOM    931  N   LEU A 123      -4.465 -41.071  -0.450  1.00  0.00           N  
ATOM    932  CA  LEU A 123      -3.807 -40.480   0.721  1.00  0.00           C  
ATOM    933  C   LEU A 123      -4.809 -39.827   1.680  1.00  0.00           C  
ATOM    934  O   LEU A 123      -4.518 -39.692   2.860  1.00  0.00           O  
ATOM    935  CB  LEU A 123      -2.752 -39.450   0.276  1.00  0.00           C  
ATOM    936  CG  LEU A 123      -1.605 -39.982  -0.602  1.00  0.00           C  
ATOM    937  CD1 LEU A 123      -0.646 -38.836  -0.910  1.00  0.00           C  
ATOM    938  CD2 LEU A 123      -0.810 -41.094   0.084  1.00  0.00           C  
ATOM    939  N   LEU A 124      -5.992 -39.457   1.192  1.00  0.00           N  
ATOM    940  CA  LEU A 124      -7.068 -38.856   1.986  1.00  0.00           C  
ATOM    941  C   LEU A 124      -8.029 -39.900   2.566  1.00  0.00           C  
ATOM    942  O   LEU A 124      -8.770 -39.608   3.496  1.00  0.00           O  
ATOM    943  CB  LEU A 124      -7.838 -37.867   1.092  1.00  0.00           C  
ATOM    944  CG  LEU A 124      -7.024 -36.645   0.616  1.00  0.00           C  
ATOM    945  CD1 LEU A 124      -7.787 -35.941  -0.504  1.00  0.00           C  
ATOM    946  CD2 LEU A 124      -6.804 -35.642   1.752  1.00  0.00           C  
ATOM    947  N   ARG A 125      -8.030 -41.102   2.010  1.00  0.00           N  
ATOM    948  CA  ARG A 125      -8.900 -42.221   2.415  1.00  0.00           C  
ATOM    949  C   ARG A 125      -8.283 -43.037   3.552  1.00  0.00           C  
ATOM    950  O   ARG A 125      -7.064 -43.067   3.722  1.00  0.00           O  
ATOM    951  CB  ARG A 125      -9.164 -43.127   1.202  1.00  0.00           C  
ATOM    952  CG  ARG A 125     -10.005 -42.493   0.082  1.00  0.00           C  
ATOM    953  CD  ARG A 125     -11.476 -42.360   0.470  1.00  0.00           C  
ATOM    954  NE  ARG A 125     -12.285 -42.082  -0.718  1.00  0.00           N  
ATOM    955  CZ  ARG A 125     -13.602 -42.022  -0.774  1.00  0.00           C  
ATOM    956  NH1 ARG A 125     -14.350 -42.159   0.289  1.00  0.00           N  
ATOM    957  NH2 ARG A 125     -14.180 -41.824  -1.916  1.00  0.00           N  
ATOM    958  N   GLY A 126      -9.121 -43.741   4.293  1.00  0.00           N  
ATOM    959  CA  GLY A 126      -8.705 -44.728   5.285  1.00  0.00           C  
ATOM    960  C   GLY A 126      -8.354 -44.160   6.660  1.00  0.00           C  
ATOM    961  O   GLY A 126      -7.872 -44.899   7.519  1.00  0.00           O  
ATOM    962  N   HIS A 127      -8.608 -42.871   6.889  1.00  0.00           N  
ATOM    963  CA  HIS A 127      -8.304 -42.197   8.163  1.00  0.00           C  
ATOM    964  C   HIS A 127      -9.519 -42.040   9.087  1.00  0.00           C  
ATOM    965  O   HIS A 127      -9.382 -41.618  10.231  1.00  0.00           O  
ATOM    966  CB  HIS A 127      -7.608 -40.861   7.876  1.00  0.00           C  
ATOM    967  CG  HIS A 127      -6.401 -41.023   6.987  1.00  0.00           C  
ATOM    968  ND1 HIS A 127      -5.388 -41.958   7.158  1.00  0.00           N  
ATOM    969  CD2 HIS A 127      -6.152 -40.367   5.809  1.00  0.00           C  
ATOM    970  CE1 HIS A 127      -4.560 -41.862   6.101  1.00  0.00           C  
ATOM    971  NE2 HIS A 127      -4.999 -40.907   5.271  1.00  0.00           N  
ATOM    972  N   GLY A 128     -10.694 -42.417   8.615  1.00  0.00           N  
ATOM    973  CA  GLY A 128     -11.937 -42.370   9.372  1.00  0.00           C  
ATOM    974  C   GLY A 128     -12.967 -41.389   8.822  1.00  0.00           C  
ATOM    975  O   GLY A 128     -12.780 -40.750   7.793  1.00  0.00           O  
ATOM    976  N   HIS A 129     -14.090 -41.289   9.531  1.00  0.00           N  
ATOM    977  CA  HIS A 129     -15.200 -40.415   9.158  1.00  0.00           C  
ATOM    978  C   HIS A 129     -14.833 -38.942   9.341  1.00  0.00           C  
ATOM    979  O   HIS A 129     -14.416 -38.545  10.430  1.00  0.00           O  
ATOM    980  CB  HIS A 129     -16.420 -40.793  10.009  1.00  0.00           C  
ATOM    981  CG  HIS A 129     -17.648 -39.983   9.695  1.00  0.00           C  
ATOM    982  ND1 HIS A 129     -17.873 -38.684  10.073  1.00  0.00           N  
ATOM    983  CD2 HIS A 129     -18.749 -40.385   8.987  1.00  0.00           C  
ATOM    984  CE1 HIS A 129     -19.077 -38.305   9.598  1.00  0.00           C  
ATOM    985  NE2 HIS A 129     -19.640 -39.324   8.938  1.00  0.00           N  
ATOM    986  N   ALA A 130     -15.010 -38.138   8.306  1.00  0.00           N  
ATOM    987  CA  ALA A 130     -14.674 -36.713   8.284  1.00  0.00           C  
ATOM    988  C   ALA A 130     -13.227 -36.410   8.727  1.00  0.00           C  
ATOM    989  O   ALA A 130     -12.965 -35.363   9.313  1.00  0.00           O  
ATOM    990  CB  ALA A 130     -15.744 -35.924   9.053  1.00  0.00           C  
ATOM    991  N   ALA A 131     -12.313 -37.347   8.472  1.00  0.00           N  
ATOM    992  CA  ALA A 131     -10.947 -37.260   8.982  1.00  0.00           C  
ATOM    993  C   ALA A 131     -10.015 -36.416   8.103  1.00  0.00           C  
ATOM    994  O   ALA A 131      -8.970 -35.970   8.569  1.00  0.00           O  
ATOM    995  CB  ALA A 131     -10.408 -38.681   9.139  1.00  0.00           C  
ATOM    996  N   SER A 132     -10.380 -36.200   6.832  1.00  0.00           N  
ATOM    997  CA  SER A 132      -9.596 -35.431   5.874  1.00  0.00           C  
ATOM    998  C   SER A 132     -10.441 -34.422   5.100  1.00  0.00           C  
ATOM    999  O   SER A 132     -11.669 -34.509   5.047  1.00  0.00           O  
ATOM   1000  CB  SER A 132      -8.789 -36.360   4.954  1.00  0.00           C  
ATOM   1001  OG  SER A 132      -9.550 -37.461   4.526  1.00  0.00           O  
ATOM   1002  N   ASP A 133      -9.771 -33.441   4.546  1.00  0.00           N  
ATOM   1003  CA  ASP A 133     -10.389 -32.279   3.924  1.00  0.00           C  
ATOM   1004  C   ASP A 133      -9.740 -31.943   2.585  1.00  0.00           C  
ATOM   1005  O   ASP A 133      -8.530 -32.068   2.403  1.00  0.00           O  
ATOM   1006  CB  ASP A 133     -10.300 -31.081   4.884  1.00  0.00           C  
ATOM   1007  CG  ASP A 133     -11.292 -31.182   6.037  1.00  0.00           C  
ATOM   1008  OD1 ASP A 133     -12.416 -30.650   5.880  1.00  0.00           O  
ATOM   1009  OD2 ASP A 133     -11.006 -31.777   7.093  1.00  0.00           O  
ATOM   1010  N   ILE A 134     -10.552 -31.450   1.664  1.00  0.00           N  
ATOM   1011  CA  ILE A 134     -10.096 -30.710   0.493  1.00  0.00           C  
ATOM   1012  C   ILE A 134     -10.721 -29.321   0.569  1.00  0.00           C  
ATOM   1013  O   ILE A 134     -11.933 -29.192   0.748  1.00  0.00           O  
ATOM   1014  CB  ILE A 134     -10.441 -31.439  -0.822  1.00  0.00           C  
ATOM   1015  CG1 ILE A 134      -9.739 -32.815  -0.886  1.00  0.00           C  
ATOM   1016  CG2 ILE A 134     -10.048 -30.563  -2.033  1.00  0.00           C  
ATOM   1017  CD1 ILE A 134     -10.154 -33.673  -2.094  1.00  0.00           C  
ATOM   1018  N   ILE A 135      -9.909 -28.299   0.408  1.00  0.00           N  
ATOM   1019  CA  ILE A 135     -10.386 -26.924   0.309  1.00  0.00           C  
ATOM   1020  C   ILE A 135      -9.942 -26.342  -1.037  1.00  0.00           C  
ATOM   1021  O   ILE A 135      -8.750 -26.274  -1.340  1.00  0.00           O  
ATOM   1022  CB  ILE A 135      -9.933 -26.063   1.512  1.00  0.00           C  
ATOM   1023  CG1 ILE A 135     -10.436 -26.683   2.840  1.00  0.00           C  
ATOM   1024  CG2 ILE A 135     -10.453 -24.626   1.340  1.00  0.00           C  
ATOM   1025  CD1 ILE A 135     -10.006 -25.925   4.105  1.00  0.00           C  
ATOM   1026  N   HIS A 136     -10.918 -25.928  -1.832  1.00  0.00           N  
ATOM   1027  CA  HIS A 136     -10.667 -25.202  -3.065  1.00  0.00           C  
ATOM   1028  C   HIS A 136     -10.741 -23.695  -2.805  1.00  0.00           C  
ATOM   1029  O   HIS A 136     -11.753 -23.197  -2.326  1.00  0.00           O  
ATOM   1030  CB  HIS A 136     -11.700 -25.613  -4.128  1.00  0.00           C  
ATOM   1031  CG  HIS A 136     -11.666 -27.069  -4.520  1.00  0.00           C  
ATOM   1032  ND1 HIS A 136     -12.749 -27.809  -4.954  1.00  0.00           N  
ATOM   1033  CD2 HIS A 136     -10.588 -27.903  -4.566  1.00  0.00           C  
ATOM   1034  CE1 HIS A 136     -12.319 -29.043  -5.244  1.00  0.00           C  
ATOM   1035  NE2 HIS A 136     -11.021 -29.145  -5.020  1.00  0.00           N  
ATOM   1036  N   PHE A 137      -9.706 -22.950  -3.168  1.00  0.00           N  
ATOM   1037  CA  PHE A 137      -9.757 -21.492  -3.179  1.00  0.00           C  
ATOM   1038  C   PHE A 137     -10.330 -21.023  -4.513  1.00  0.00           C  
ATOM   1039  O   PHE A 137      -9.655 -21.046  -5.549  1.00  0.00           O  
ATOM   1040  CB  PHE A 137      -8.387 -20.898  -2.867  1.00  0.00           C  
ATOM   1041  CG  PHE A 137      -8.030 -21.009  -1.400  1.00  0.00           C  
ATOM   1042  CD1 PHE A 137      -8.290 -19.937  -0.531  1.00  0.00           C  
ATOM   1043  CD2 PHE A 137      -7.482 -22.201  -0.886  1.00  0.00           C  
ATOM   1044  CE1 PHE A 137      -7.990 -20.044   0.836  1.00  0.00           C  
ATOM   1045  CE2 PHE A 137      -7.183 -22.313   0.477  1.00  0.00           C  
ATOM   1046  CZ  PHE A 137      -7.436 -21.233   1.339  1.00  0.00           C  
ATOM   1047  N   THR A 138     -11.597 -20.619  -4.487  1.00  0.00           N  
ATOM   1048  CA  THR A 138     -12.301 -20.072  -5.655  1.00  0.00           C  
ATOM   1049  C   THR A 138     -12.127 -18.556  -5.695  1.00  0.00           C  
ATOM   1050  O   THR A 138     -10.991 -18.076  -5.618  1.00  0.00           O  
ATOM   1051  CB  THR A 138     -13.764 -20.551  -5.704  1.00  0.00           C  
ATOM   1052  OG1 THR A 138     -14.455 -20.190  -4.532  1.00  0.00           O  
ATOM   1053  CG2 THR A 138     -13.856 -22.068  -5.842  1.00  0.00           C  
ATOM   1054  N   ASP A 139     -13.190 -17.814  -5.877  1.00  0.00           N  
ATOM   1055  CA  ASP A 139     -13.190 -16.352  -5.907  1.00  0.00           C  
ATOM   1056  C   ASP A 139     -14.636 -15.852  -5.777  1.00  0.00           C  
ATOM   1057  O   ASP A 139     -15.577 -16.536  -6.178  1.00  0.00           O  
ATOM   1058  CB  ASP A 139     -12.563 -15.883  -7.227  1.00  0.00           C  
ATOM   1059  CG  ASP A 139     -12.149 -14.419  -7.207  1.00  0.00           C  
ATOM   1060  OD1 ASP A 139     -13.050 -13.564  -7.086  1.00  0.00           O  
ATOM   1061  OD2 ASP A 139     -10.934 -14.143  -7.347  1.00  0.00           O  
ATOM   1062  N   TYR A 140     -14.802 -14.638  -5.275  1.00  0.00           N  
ATOM   1063  CA  TYR A 140     -16.078 -13.914  -5.295  1.00  0.00           C  
ATOM   1064  C   TYR A 140     -16.730 -13.871  -6.684  1.00  0.00           C  
ATOM   1065  O   TYR A 140     -17.954 -13.914  -6.811  1.00  0.00           O  
ATOM   1066  CB  TYR A 140     -15.791 -12.488  -4.794  1.00  0.00           C  
ATOM   1067  CG  TYR A 140     -16.939 -11.528  -5.011  1.00  0.00           C  
ATOM   1068  CD1 TYR A 140     -16.964 -10.696  -6.145  1.00  0.00           C  
ATOM   1069  CD2 TYR A 140     -18.014 -11.506  -4.108  1.00  0.00           C  
ATOM   1070  CE1 TYR A 140     -18.060  -9.845  -6.373  1.00  0.00           C  
ATOM   1071  CE2 TYR A 140     -19.108 -10.662  -4.326  1.00  0.00           C  
ATOM   1072  CZ  TYR A 140     -19.141  -9.837  -5.461  1.00  0.00           C  
ATOM   1073  OH  TYR A 140     -20.211  -9.016  -5.684  1.00  0.00           O  
ATOM   1074  N   VAL A 141     -15.944 -13.811  -7.755  1.00  0.00           N  
ATOM   1075  CA  VAL A 141     -16.471 -13.719  -9.123  1.00  0.00           C  
ATOM   1076  C   VAL A 141     -17.165 -14.976  -9.615  1.00  0.00           C  
ATOM   1077  O   VAL A 141     -17.828 -14.915 -10.644  1.00  0.00           O  
ATOM   1078  CB  VAL A 141     -15.418 -13.316 -10.156  1.00  0.00           C  
ATOM   1079  CG1 VAL A 141     -14.911 -11.921  -9.812  1.00  0.00           C  
ATOM   1080  CG2 VAL A 141     -14.296 -14.352 -10.306  1.00  0.00           C  
ATOM   1081  N   VAL A 142     -17.078 -16.082  -8.884  1.00  0.00           N  
ATOM   1082  CA  VAL A 142     -17.848 -17.294  -9.188  1.00  0.00           C  
ATOM   1083  C   VAL A 142     -19.345 -16.994  -9.290  1.00  0.00           C  
ATOM   1084  O   VAL A 142     -20.002 -17.482 -10.203  1.00  0.00           O  
ATOM   1085  CB  VAL A 142     -17.585 -18.363  -8.113  1.00  0.00           C  
ATOM   1086  CG1 VAL A 142     -18.546 -19.550  -8.216  1.00  0.00           C  
ATOM   1087  CG2 VAL A 142     -16.153 -18.902  -8.245  1.00  0.00           C  
ATOM   1088  N   GLU A 143     -19.873 -16.145  -8.410  1.00  0.00           N  
ATOM   1089  CA  GLU A 143     -21.284 -15.746  -8.418  1.00  0.00           C  
ATOM   1090  C   GLU A 143     -21.536 -14.483  -9.245  1.00  0.00           C  
ATOM   1091  O   GLU A 143     -22.602 -14.319  -9.842  1.00  0.00           O  
ATOM   1092  CB  GLU A 143     -21.771 -15.514  -6.983  1.00  0.00           C  
ATOM   1093  CG  GLU A 143     -21.741 -16.790  -6.128  1.00  0.00           C  
ATOM   1094  CD  GLU A 143     -22.409 -16.608  -4.751  1.00  0.00           C  
ATOM   1095  OE1 GLU A 143     -22.669 -17.644  -4.103  1.00  0.00           O  
ATOM   1096  OE2 GLU A 143     -22.676 -15.449  -4.370  1.00  0.00           O  
ATOM   1097  N   ARG A 144     -20.560 -13.573  -9.273  1.00  0.00           N  
ATOM   1098  CA  ARG A 144     -20.754 -12.239  -9.868  1.00  0.00           C  
ATOM   1099  C   ARG A 144     -20.411 -12.156 -11.353  1.00  0.00           C  
ATOM   1100  O   ARG A 144     -20.965 -11.295 -12.048  1.00  0.00           O  
ATOM   1101  CB  ARG A 144     -19.957 -11.221  -9.028  1.00  0.00           C  
ATOM   1102  CG  ARG A 144     -20.220  -9.759  -9.402  1.00  0.00           C  
ATOM   1103  CD  ARG A 144     -21.700  -9.391  -9.253  1.00  0.00           C  
ATOM   1104  NE  ARG A 144     -21.946  -7.974  -9.571  1.00  0.00           N  
ATOM   1105  CZ  ARG A 144     -23.130  -7.434  -9.830  1.00  0.00           C  
ATOM   1106  NH1 ARG A 144     -24.224  -8.156  -9.833  1.00  0.00           N  
ATOM   1107  NH2 ARG A 144     -23.235  -6.166 -10.098  1.00  0.00           N  
ATOM   1108  N   GLY A 145     -19.505 -12.990 -11.824  1.00  0.00           N  
ATOM   1109  CA  GLY A 145     -18.838 -12.833 -13.117  1.00  0.00           C  
ATOM   1110  C   GLY A 145     -17.815 -11.689 -13.117  1.00  0.00           C  
ATOM   1111  O   GLY A 145     -17.640 -10.960 -12.136  1.00  0.00           O  
ATOM   1112  N   SER A 146     -17.124 -11.558 -14.240  1.00  0.00           N  
ATOM   1113  CA  SER A 146     -16.211 -10.449 -14.521  1.00  0.00           C  
ATOM   1114  C   SER A 146     -16.215 -10.179 -16.022  1.00  0.00           C  
ATOM   1115  O   SER A 146     -16.134 -11.114 -16.809  1.00  0.00           O  
ATOM   1116  CB  SER A 146     -14.798 -10.796 -14.049  1.00  0.00           C  
ATOM   1117  OG  SER A 146     -13.909  -9.735 -14.338  1.00  0.00           O  
ATOM   1118  N   ASP A 147     -16.314  -8.920 -16.407  1.00  0.00           N  
ATOM   1119  CA  ASP A 147     -16.304  -8.487 -17.806  1.00  0.00           C  
ATOM   1120  C   ASP A 147     -14.903  -8.516 -18.421  1.00  0.00           C  
ATOM   1121  O   ASP A 147     -14.756  -8.795 -19.608  1.00  0.00           O  
ATOM   1122  CB  ASP A 147     -16.933  -7.091 -17.903  1.00  0.00           C  
ATOM   1123  CG  ASP A 147     -16.208  -6.005 -17.088  1.00  0.00           C  
ATOM   1124  OD1 ASP A 147     -15.595  -6.339 -16.050  1.00  0.00           O  
ATOM   1125  OD2 ASP A 147     -16.287  -4.826 -17.490  1.00  0.00           O  
ATOM   1126  N   LYS A 148     -13.858  -8.305 -17.611  1.00  0.00           N  
ATOM   1127  CA  LYS A 148     -12.453  -8.289 -18.038  1.00  0.00           C  
ATOM   1128  C   LYS A 148     -11.723  -9.618 -17.848  1.00  0.00           C  
ATOM   1129  O   LYS A 148     -10.620  -9.786 -18.356  1.00  0.00           O  
ATOM   1130  CB  LYS A 148     -11.703  -7.199 -17.281  1.00  0.00           C  
ATOM   1131  CG  LYS A 148     -12.196  -5.781 -17.608  1.00  0.00           C  
ATOM   1132  CD  LYS A 148     -11.228  -4.804 -16.943  1.00  0.00           C  
ATOM   1133  CE  LYS A 148     -11.501  -3.356 -17.317  1.00  0.00           C  
ATOM   1134  NZ  LYS A 148     -10.344  -2.524 -16.877  1.00  0.00           N  
ATOM   1135  N   HIS A 149     -12.294 -10.525 -17.060  1.00  0.00           N  
ATOM   1136  CA  HIS A 149     -11.650 -11.766 -16.618  1.00  0.00           C  
ATOM   1137  C   HIS A 149     -12.589 -12.946 -16.797  1.00  0.00           C  
ATOM   1138  O   HIS A 149     -12.837 -13.713 -15.864  1.00  0.00           O  
ATOM   1139  CB  HIS A 149     -11.179 -11.621 -15.155  1.00  0.00           C  
ATOM   1140  CG  HIS A 149     -10.353 -10.394 -14.943  1.00  0.00           C  
ATOM   1141  ND1 HIS A 149     -10.799  -9.188 -14.433  1.00  0.00           N  
ATOM   1142  CD2 HIS A 149      -9.070 -10.216 -15.356  1.00  0.00           C  
ATOM   1143  CE1 HIS A 149      -9.804  -8.303 -14.546  1.00  0.00           C  
ATOM   1144  NE2 HIS A 149      -8.742  -8.886 -15.109  1.00  0.00           N  
ATOM   1145  N   ILE A 150     -13.165 -13.067 -17.979  1.00  0.00           N  
ATOM   1146  CA  ILE A 150     -14.213 -14.047 -18.276  1.00  0.00           C  
ATOM   1147  C   ILE A 150     -13.666 -15.469 -18.136  1.00  0.00           C  
ATOM   1148  O   ILE A 150     -14.286 -16.307 -17.473  1.00  0.00           O  
ATOM   1149  CB  ILE A 150     -14.812 -13.804 -19.682  1.00  0.00           C  
ATOM   1150  CG1 ILE A 150     -15.365 -12.363 -19.801  1.00  0.00           C  
ATOM   1151  CG2 ILE A 150     -15.918 -14.841 -19.962  1.00  0.00           C  
ATOM   1152  CD1 ILE A 150     -15.923 -11.999 -21.175  1.00  0.00           C  
ATOM   1153  N   ALA A 151     -12.493 -15.738 -18.707  1.00  0.00           N  
ATOM   1154  CA  ALA A 151     -11.829 -17.034 -18.597  1.00  0.00           C  
ATOM   1155  C   ALA A 151     -11.487 -17.383 -17.141  1.00  0.00           C  
ATOM   1156  O   ALA A 151     -11.772 -18.490 -16.682  1.00  0.00           O  
ATOM   1157  CB  ALA A 151     -10.575 -17.012 -19.477  1.00  0.00           C  
ATOM   1158  N   TYR A 152     -10.950 -16.434 -16.397  1.00  0.00           N  
ATOM   1159  CA  TYR A 152     -10.666 -16.597 -14.976  1.00  0.00           C  
ATOM   1160  C   TYR A 152     -11.937 -16.916 -14.180  1.00  0.00           C  
ATOM   1161  O   TYR A 152     -11.988 -17.929 -13.484  1.00  0.00           O  
ATOM   1162  CB  TYR A 152      -9.977 -15.336 -14.440  1.00  0.00           C  
ATOM   1163  CG  TYR A 152      -9.770 -15.365 -12.939  1.00  0.00           C  
ATOM   1164  CD1 TYR A 152     -10.745 -14.832 -12.068  1.00  0.00           C  
ATOM   1165  CD2 TYR A 152      -8.619 -15.953 -12.395  1.00  0.00           C  
ATOM   1166  CE1 TYR A 152     -10.561 -14.878 -10.678  1.00  0.00           C  
ATOM   1167  CE2 TYR A 152      -8.420 -15.995 -11.002  1.00  0.00           C  
ATOM   1168  CZ  TYR A 152      -9.395 -15.453 -10.151  1.00  0.00           C  
ATOM   1169  OH  TYR A 152      -9.208 -15.487  -8.784  1.00  0.00           O  
ATOM   1170  N   ALA A 153     -12.972 -16.094 -14.318  1.00  0.00           N  
ATOM   1171  CA  ALA A 153     -14.229 -16.281 -13.608  1.00  0.00           C  
ATOM   1172  C   ALA A 153     -14.878 -17.634 -13.945  1.00  0.00           C  
ATOM   1173  O   ALA A 153     -15.295 -18.367 -13.042  1.00  0.00           O  
ATOM   1174  CB  ALA A 153     -15.159 -15.105 -13.927  1.00  0.00           C  
ATOM   1175  N   ALA A 154     -14.895 -18.009 -15.220  1.00  0.00           N  
ATOM   1176  CA  ALA A 154     -15.415 -19.298 -15.667  1.00  0.00           C  
ATOM   1177  C   ALA A 154     -14.621 -20.483 -15.093  1.00  0.00           C  
ATOM   1178  O   ALA A 154     -15.211 -21.457 -14.643  1.00  0.00           O  
ATOM   1179  CB  ALA A 154     -15.424 -19.316 -17.199  1.00  0.00           C  
ATOM   1180  N   SER A 155     -13.292 -20.377 -15.055  1.00  0.00           N  
ATOM   1181  CA  SER A 155     -12.441 -21.427 -14.485  1.00  0.00           C  
ATOM   1182  C   SER A 155     -12.639 -21.584 -12.977  1.00  0.00           C  
ATOM   1183  O   SER A 155     -12.780 -22.704 -12.485  1.00  0.00           O  
ATOM   1184  CB  SER A 155     -10.970 -21.172 -14.840  1.00  0.00           C  
ATOM   1185  OG  SER A 155     -10.430 -20.093 -14.113  1.00  0.00           O  
ATOM   1186  N   LYS A 156     -12.775 -20.490 -12.240  1.00  0.00           N  
ATOM   1187  CA  LYS A 156     -13.100 -20.525 -10.805  1.00  0.00           C  
ATOM   1188  C   LYS A 156     -14.510 -21.060 -10.540  1.00  0.00           C  
ATOM   1189  O   LYS A 156     -14.693 -21.812  -9.587  1.00  0.00           O  
ATOM   1190  CB  LYS A 156     -12.889 -19.125 -10.201  1.00  0.00           C  
ATOM   1191  CG  LYS A 156     -11.419 -18.692 -10.082  1.00  0.00           C  
ATOM   1192  CD  LYS A 156     -10.644 -19.483  -9.019  1.00  0.00           C  
ATOM   1193  CE  LYS A 156      -9.335 -18.750  -8.648  1.00  0.00           C  
ATOM   1194  NZ  LYS A 156      -8.632 -19.373  -7.503  1.00  0.00           N  
ATOM   1195  N   ALA A 157     -15.471 -20.770 -11.404  1.00  0.00           N  
ATOM   1196  CA  ALA A 157     -16.809 -21.343 -11.315  1.00  0.00           C  
ATOM   1197  C   ALA A 157     -16.823 -22.857 -11.574  1.00  0.00           C  
ATOM   1198  O   ALA A 157     -17.557 -23.596 -10.915  1.00  0.00           O  
ATOM   1199  CB  ALA A 157     -17.731 -20.593 -12.291  1.00  0.00           C  
ATOM   1200  N   ALA A 158     -15.979 -23.344 -12.490  1.00  0.00           N  
ATOM   1201  CA  ALA A 158     -15.789 -24.776 -12.689  1.00  0.00           C  
ATOM   1202  C   ALA A 158     -15.192 -25.444 -11.435  1.00  0.00           C  
ATOM   1203  O   ALA A 158     -15.672 -26.502 -11.014  1.00  0.00           O  
ATOM   1204  CB  ALA A 158     -14.922 -24.996 -13.935  1.00  0.00           C  
ATOM   1205  N   LEU A 159     -14.214 -24.805 -10.786  1.00  0.00           N  
ATOM   1206  CA  LEU A 159     -13.637 -25.272  -9.523  1.00  0.00           C  
ATOM   1207  C   LEU A 159     -14.681 -25.309  -8.395  1.00  0.00           C  
ATOM   1208  O   LEU A 159     -14.739 -26.286  -7.644  1.00  0.00           O  
ATOM   1209  CB  LEU A 159     -12.429 -24.385  -9.175  1.00  0.00           C  
ATOM   1210  CG  LEU A 159     -11.703 -24.775  -7.875  1.00  0.00           C  
ATOM   1211  CD1 LEU A 159     -11.198 -26.215  -7.905  1.00  0.00           C  
ATOM   1212  CD2 LEU A 159     -10.513 -23.857  -7.653  1.00  0.00           C  
ATOM   1213  N   ASP A 160     -15.535 -24.310  -8.300  1.00  0.00           N  
ATOM   1214  CA  ASP A 160     -16.649 -24.288  -7.350  1.00  0.00           C  
ATOM   1215  C   ASP A 160     -17.633 -25.443  -7.600  1.00  0.00           C  
ATOM   1216  O   ASP A 160     -18.059 -26.136  -6.667  1.00  0.00           O  
ATOM   1217  CB  ASP A 160     -17.364 -22.929  -7.432  1.00  0.00           C  
ATOM   1218  CG  ASP A 160     -18.646 -22.944  -6.600  1.00  0.00           C  
ATOM   1219  OD1 ASP A 160     -18.567 -22.994  -5.367  1.00  0.00           O  
ATOM   1220  OD2 ASP A 160     -19.733 -23.060  -7.217  1.00  0.00           O  
ATOM   1221  N   ASN A 161     -17.944 -25.745  -8.850  1.00  0.00           N  
ATOM   1222  CA  ASN A 161     -18.769 -26.904  -9.174  1.00  0.00           C  
ATOM   1223  C   ASN A 161     -18.096 -28.216  -8.743  1.00  0.00           C  
ATOM   1224  O   ASN A 161     -18.742 -29.061  -8.112  1.00  0.00           O  
ATOM   1225  CB  ASN A 161     -19.104 -26.905 -10.665  1.00  0.00           C  
ATOM   1226  CG  ASN A 161     -20.153 -27.969 -10.963  1.00  0.00           C  
ATOM   1227  OD1 ASN A 161     -19.879 -29.144 -11.052  1.00  0.00           O  
ATOM   1228  ND2 ASN A 161     -21.406 -27.581 -11.073  1.00  0.00           N  
ATOM   1229  N   MET A 162     -16.799 -28.358  -9.003  1.00  0.00           N  
ATOM   1230  CA  MET A 162     -16.033 -29.523  -8.579  1.00  0.00           C  
ATOM   1231  C   MET A 162     -16.035 -29.721  -7.063  1.00  0.00           C  
ATOM   1232  O   MET A 162     -16.025 -30.864  -6.619  1.00  0.00           O  
ATOM   1233  CB  MET A 162     -14.591 -29.458  -9.089  1.00  0.00           C  
ATOM   1234  CG  MET A 162     -14.502 -29.719 -10.600  1.00  0.00           C  
ATOM   1235  SD  MET A 162     -12.816 -30.061 -11.189  1.00  0.00           S  
ATOM   1236  CE  MET A 162     -11.975 -28.529 -10.741  1.00  0.00           C  
ATOM   1237  N   THR A 163     -16.166 -28.664  -6.276  1.00  0.00           N  
ATOM   1238  CA  THR A 163     -16.318 -28.768  -4.812  1.00  0.00           C  
ATOM   1239  C   THR A 163     -17.506 -29.652  -4.445  1.00  0.00           C  
ATOM   1240  O   THR A 163     -17.382 -30.576  -3.651  1.00  0.00           O  
ATOM   1241  CB  THR A 163     -16.496 -27.385  -4.171  1.00  0.00           C  
ATOM   1242  OG1 THR A 163     -15.412 -26.553  -4.503  1.00  0.00           O  
ATOM   1243  CG2 THR A 163     -16.574 -27.441  -2.651  1.00  0.00           C  
ATOM   1244  N   ARG A 164     -18.654 -29.436  -5.080  1.00  0.00           N  
ATOM   1245  CA  ARG A 164     -19.865 -30.227  -4.843  1.00  0.00           C  
ATOM   1246  C   ARG A 164     -19.727 -31.662  -5.358  1.00  0.00           C  
ATOM   1247  O   ARG A 164     -20.166 -32.598  -4.694  1.00  0.00           O  
ATOM   1248  CB  ARG A 164     -21.067 -29.523  -5.490  1.00  0.00           C  
ATOM   1249  CG  ARG A 164     -21.380 -28.186  -4.791  1.00  0.00           C  
ATOM   1250  CD  ARG A 164     -22.577 -27.474  -5.459  1.00  0.00           C  
ATOM   1251  NE  ARG A 164     -22.219 -26.830  -6.734  1.00  0.00           N  
ATOM   1252  CZ  ARG A 164     -21.653 -25.629  -6.866  1.00  0.00           C  
ATOM   1253  NH1 ARG A 164     -21.337 -24.893  -5.853  1.00  0.00           N  
ATOM   1254  NH2 ARG A 164     -21.397 -25.138  -8.035  1.00  0.00           N  
ATOM   1255  N   SER A 165     -19.094 -31.833  -6.513  1.00  0.00           N  
ATOM   1256  CA  SER A 165     -18.884 -33.153  -7.115  1.00  0.00           C  
ATOM   1257  C   SER A 165     -17.940 -34.028  -6.288  1.00  0.00           C  
ATOM   1258  O   SER A 165     -18.295 -35.161  -5.962  1.00  0.00           O  
ATOM   1259  CB  SER A 165     -18.354 -32.986  -8.548  1.00  0.00           C  
ATOM   1260  OG  SER A 165     -19.328 -32.327  -9.350  1.00  0.00           O  
ATOM   1261  N   PHE A 166     -16.792 -33.496  -5.893  1.00  0.00           N  
ATOM   1262  CA  PHE A 166     -15.841 -34.202  -5.041  1.00  0.00           C  
ATOM   1263  C   PHE A 166     -16.392 -34.429  -3.631  1.00  0.00           C  
ATOM   1264  O   PHE A 166     -16.231 -35.520  -3.111  1.00  0.00           O  
ATOM   1265  CB  PHE A 166     -14.490 -33.484  -5.008  1.00  0.00           C  
ATOM   1266  CG  PHE A 166     -13.628 -33.752  -6.224  1.00  0.00           C  
ATOM   1267  CD1 PHE A 166     -13.079 -35.033  -6.427  1.00  0.00           C  
ATOM   1268  CD2 PHE A 166     -13.346 -32.730  -7.151  1.00  0.00           C  
ATOM   1269  CE1 PHE A 166     -12.275 -35.295  -7.544  1.00  0.00           C  
ATOM   1270  CE2 PHE A 166     -12.545 -32.987  -8.269  1.00  0.00           C  
ATOM   1271  CZ  PHE A 166     -12.012 -34.274  -8.469  1.00  0.00           C  
ATOM   1272  N   ALA A 167     -17.122 -33.475  -3.054  1.00  0.00           N  
ATOM   1273  CA  ALA A 167     -17.782 -33.676  -1.758  1.00  0.00           C  
ATOM   1274  C   ALA A 167     -18.715 -34.890  -1.784  1.00  0.00           C  
ATOM   1275  O   ALA A 167     -18.674 -35.726  -0.885  1.00  0.00           O  
ATOM   1276  CB  ALA A 167     -18.555 -32.401  -1.384  1.00  0.00           C  
ATOM   1277  N   ARG A 168     -19.507 -35.035  -2.858  1.00  0.00           N  
ATOM   1278  CA  ARG A 168     -20.399 -36.183  -3.033  1.00  0.00           C  
ATOM   1279  C   ARG A 168     -19.637 -37.494  -3.285  1.00  0.00           C  
ATOM   1280  O   ARG A 168     -20.051 -38.527  -2.787  1.00  0.00           O  
ATOM   1281  CB  ARG A 168     -21.390 -35.871  -4.165  1.00  0.00           C  
ATOM   1282  CG  ARG A 168     -22.524 -36.902  -4.230  1.00  0.00           C  
ATOM   1283  CD  ARG A 168     -23.527 -36.551  -5.335  1.00  0.00           C  
ATOM   1284  NE  ARG A 168     -24.259 -35.304  -5.033  1.00  0.00           N  
ATOM   1285  CZ  ARG A 168     -24.772 -34.454  -5.915  1.00  0.00           C  
ATOM   1286  NH1 ARG A 168     -24.667 -34.648  -7.194  1.00  0.00           N  
ATOM   1287  NH2 ARG A 168     -25.397 -33.391  -5.511  1.00  0.00           N  
ATOM   1288  N   LYS A 169     -18.534 -37.442  -4.042  1.00  0.00           N  
ATOM   1289  CA  LYS A 169     -17.703 -38.610  -4.367  1.00  0.00           C  
ATOM   1290  C   LYS A 169     -16.936 -39.144  -3.153  1.00  0.00           C  
ATOM   1291  O   LYS A 169     -16.767 -40.352  -3.026  1.00  0.00           O  
ATOM   1292  CB  LYS A 169     -16.739 -38.240  -5.506  1.00  0.00           C  
ATOM   1293  CG  LYS A 169     -15.864 -39.423  -5.961  1.00  0.00           C  
ATOM   1294  CD  LYS A 169     -14.854 -39.000  -7.051  1.00  0.00           C  
ATOM   1295  CE  LYS A 169     -14.008 -40.190  -7.540  1.00  0.00           C  
ATOM   1296  NZ  LYS A 169     -13.071 -40.709  -6.522  1.00  0.00           N  
ATOM   1297  N   LEU A 170     -16.438 -38.248  -2.313  1.00  0.00           N  
ATOM   1298  CA  LEU A 170     -15.460 -38.561  -1.266  1.00  0.00           C  
ATOM   1299  C   LEU A 170     -16.063 -38.669   0.142  1.00  0.00           C  
ATOM   1300  O   LEU A 170     -15.401 -39.177   1.045  1.00  0.00           O  
ATOM   1301  CB  LEU A 170     -14.317 -37.527  -1.322  1.00  0.00           C  
ATOM   1302  CG  LEU A 170     -13.559 -37.443  -2.655  1.00  0.00           C  
ATOM   1303  CD1 LEU A 170     -12.467 -36.379  -2.566  1.00  0.00           C  
ATOM   1304  CD2 LEU A 170     -12.887 -38.760  -3.041  1.00  0.00           C  
ATOM   1305  N   ALA A 171     -17.318 -38.270   0.331  1.00  0.00           N  
ATOM   1306  CA  ALA A 171     -18.033 -38.490   1.579  1.00  0.00           C  
ATOM   1307  C   ALA A 171     -18.146 -39.995   1.907  1.00  0.00           C  
ATOM   1308  O   ALA A 171     -18.254 -40.811   0.987  1.00  0.00           O  
ATOM   1309  CB  ALA A 171     -19.415 -37.836   1.484  1.00  0.00           C  
ATOM   1310  N   PRO A 172     -18.167 -40.390   3.202  1.00  0.00           N  
ATOM   1311  CA  PRO A 172     -18.100 -39.518   4.377  1.00  0.00           C  
ATOM   1312  C   PRO A 172     -16.678 -39.270   4.907  1.00  0.00           C  
ATOM   1313  O   PRO A 172     -16.511 -38.529   5.869  1.00  0.00           O  
ATOM   1314  CB  PRO A 172     -18.946 -40.252   5.419  1.00  0.00           C  
ATOM   1315  CG  PRO A 172     -18.636 -41.727   5.119  1.00  0.00           C  
ATOM   1316  CD  PRO A 172     -18.500 -41.746   3.596  1.00  0.00           C  
ATOM   1317  N   GLU A 173     -15.651 -39.885   4.310  1.00  0.00           N  
ATOM   1318  CA  GLU A 173     -14.286 -39.838   4.840  1.00  0.00           C  
ATOM   1319  C   GLU A 173     -13.601 -38.477   4.617  1.00  0.00           C  
ATOM   1320  O   GLU A 173     -12.849 -38.011   5.479  1.00  0.00           O  
ATOM   1321  CB  GLU A 173     -13.430 -40.932   4.197  1.00  0.00           C  
ATOM   1322  CG  GLU A 173     -13.892 -42.354   4.542  1.00  0.00           C  
ATOM   1323  CD  GLU A 173     -12.957 -43.363   3.866  1.00  0.00           C  
ATOM   1324  OE1 GLU A 173     -12.066 -43.899   4.550  1.00  0.00           O  
ATOM   1325  OE2 GLU A 173     -13.084 -43.545   2.633  1.00  0.00           O  
ATOM   1326  N   VAL A 174     -13.869 -37.876   3.469  1.00  0.00           N  
ATOM   1327  CA  VAL A 174     -13.249 -36.622   3.045  1.00  0.00           C  
ATOM   1328  C   VAL A 174     -14.329 -35.559   2.881  1.00  0.00           C  
ATOM   1329  O   VAL A 174     -15.287 -35.746   2.131  1.00  0.00           O  
ATOM   1330  CB  VAL A 174     -12.465 -36.784   1.726  1.00  0.00           C  
ATOM   1331  CG1 VAL A 174     -11.591 -35.560   1.454  1.00  0.00           C  
ATOM   1332  CG2 VAL A 174     -11.575 -38.031   1.715  1.00  0.00           C  
ATOM   1333  N   LYS A 175     -14.167 -34.430   3.569  1.00  0.00           N  
ATOM   1334  CA  LYS A 175     -14.980 -33.243   3.351  1.00  0.00           C  
ATOM   1335  C   LYS A 175     -14.363 -32.400   2.242  1.00  0.00           C  
ATOM   1336  O   LYS A 175     -13.146 -32.283   2.155  1.00  0.00           O  
ATOM   1337  CB  LYS A 175     -15.111 -32.435   4.644  1.00  0.00           C  
ATOM   1338  CG  LYS A 175     -15.790 -33.218   5.773  1.00  0.00           C  
ATOM   1339  CD  LYS A 175     -15.949 -32.368   7.037  1.00  0.00           C  
ATOM   1340  CE  LYS A 175     -14.608 -32.139   7.771  1.00  0.00           C  
ATOM   1341  NZ  LYS A 175     -14.060 -30.777   7.618  1.00  0.00           N  
ATOM   1342  N   VAL A 176     -15.194 -31.788   1.411  1.00  0.00           N  
ATOM   1343  CA  VAL A 176     -14.725 -30.921   0.332  1.00  0.00           C  
ATOM   1344  C   VAL A 176     -15.519 -29.626   0.357  1.00  0.00           C  
ATOM   1345  O   VAL A 176     -16.734 -29.642   0.168  1.00  0.00           O  
ATOM   1346  CB  VAL A 176     -14.803 -31.591  -1.049  1.00  0.00           C  
ATOM   1347  CG1 VAL A 176     -14.088 -30.743  -2.101  1.00  0.00           C  
ATOM   1348  CG2 VAL A 176     -14.164 -32.988  -1.051  1.00  0.00           C  
ATOM   1349  N   ASN A 177     -14.848 -28.519   0.595  1.00  0.00           N  
ATOM   1350  CA  ASN A 177     -15.445 -27.189   0.649  1.00  0.00           C  
ATOM   1351  C   ASN A 177     -14.645 -26.209  -0.211  1.00  0.00           C  
ATOM   1352  O   ASN A 177     -13.512 -26.488  -0.602  1.00  0.00           O  
ATOM   1353  CB  ASN A 177     -15.550 -26.727   2.110  1.00  0.00           C  
ATOM   1354  CG  ASN A 177     -16.504 -27.587   2.915  1.00  0.00           C  
ATOM   1355  OD1 ASN A 177     -17.712 -27.574   2.719  1.00  0.00           O  
ATOM   1356  ND2 ASN A 177     -15.989 -28.377   3.837  1.00  0.00           N  
ATOM   1357  N   SER A 178     -15.223 -25.062  -0.498  1.00  0.00           N  
ATOM   1358  CA  SER A 178     -14.509 -23.965  -1.135  1.00  0.00           C  
ATOM   1359  C   SER A 178     -14.573 -22.687  -0.307  1.00  0.00           C  
ATOM   1360  O   SER A 178     -15.536 -22.445   0.424  1.00  0.00           O  
ATOM   1361  CB  SER A 178     -14.956 -23.730  -2.583  1.00  0.00           C  
ATOM   1362  OG  SER A 178     -16.349 -23.555  -2.712  1.00  0.00           O  
ATOM   1363  N   ILE A 179     -13.549 -21.888  -0.425  1.00  0.00           N  
ATOM   1364  CA  ILE A 179     -13.485 -20.531   0.098  1.00  0.00           C  
ATOM   1365  C   ILE A 179     -13.466 -19.593  -1.103  1.00  0.00           C  
ATOM   1366  O   ILE A 179     -12.653 -19.774  -2.008  1.00  0.00           O  
ATOM   1367  CB  ILE A 179     -12.262 -20.354   1.022  1.00  0.00           C  
ATOM   1368  CG1 ILE A 179     -12.377 -21.298   2.240  1.00  0.00           C  
ATOM   1369  CG2 ILE A 179     -12.143 -18.887   1.468  1.00  0.00           C  
ATOM   1370  CD1 ILE A 179     -11.167 -21.275   3.193  1.00  0.00           C  
ATOM   1371  N   ALA A 180     -14.376 -18.628  -1.130  1.00  0.00           N  
ATOM   1372  CA  ALA A 180     -14.549 -17.661  -2.208  1.00  0.00           C  
ATOM   1373  C   ALA A 180     -14.195 -16.248  -1.712  1.00  0.00           C  
ATOM   1374  O   ALA A 180     -15.085 -15.470  -1.355  1.00  0.00           O  
ATOM   1375  CB  ALA A 180     -15.980 -17.790  -2.745  1.00  0.00           C  
ATOM   1376  N   PRO A 181     -12.903 -15.908  -1.654  1.00  0.00           N  
ATOM   1377  CA  PRO A 181     -12.486 -14.596  -1.194  1.00  0.00           C  
ATOM   1378  C   PRO A 181     -12.784 -13.519  -2.237  1.00  0.00           C  
ATOM   1379  O   PRO A 181     -12.770 -13.752  -3.453  1.00  0.00           O  
ATOM   1380  CB  PRO A 181     -10.994 -14.728  -0.893  1.00  0.00           C  
ATOM   1381  CG  PRO A 181     -10.528 -15.798  -1.878  1.00  0.00           C  
ATOM   1382  CD  PRO A 181     -11.743 -16.711  -2.004  1.00  0.00           C  
ATOM   1383  N   SER A 182     -13.023 -12.308  -1.767  1.00  0.00           N  
ATOM   1384  CA  SER A 182     -12.880 -11.091  -2.557  1.00  0.00           C  
ATOM   1385  C   SER A 182     -11.506 -10.467  -2.279  1.00  0.00           C  
ATOM   1386  O   SER A 182     -10.479 -11.159  -2.315  1.00  0.00           O  
ATOM   1387  CB  SER A 182     -14.075 -10.150  -2.332  1.00  0.00           C  
ATOM   1388  OG  SER A 182     -14.072  -9.564  -1.053  1.00  0.00           O  
ATOM   1389  N   LEU A 183     -11.464  -9.186  -1.986  1.00  0.00           N  
ATOM   1390  CA  LEU A 183     -10.269  -8.519  -1.497  1.00  0.00           C  
ATOM   1391  C   LEU A 183      -9.963  -8.978  -0.060  1.00  0.00           C  
ATOM   1392  O   LEU A 183     -10.652  -8.571   0.869  1.00  0.00           O  
ATOM   1393  CB  LEU A 183     -10.517  -7.009  -1.557  1.00  0.00           C  
ATOM   1394  CG  LEU A 183      -9.408  -6.182  -0.898  1.00  0.00           C  
ATOM   1395  CD1 LEU A 183      -8.060  -6.396  -1.583  1.00  0.00           C  
ATOM   1396  CD2 LEU A 183      -9.811  -4.709  -0.955  1.00  0.00           C  
ATOM   1397  N   ILE A 184      -8.897  -9.754   0.108  1.00  0.00           N  
ATOM   1398  CA  ILE A 184      -8.356 -10.151   1.413  1.00  0.00           C  
ATOM   1399  C   ILE A 184      -7.149  -9.293   1.780  1.00  0.00           C  
ATOM   1400  O   ILE A 184      -7.062  -8.773   2.894  1.00  0.00           O  
ATOM   1401  CB  ILE A 184      -8.016 -11.647   1.406  1.00  0.00           C  
ATOM   1402  CG1 ILE A 184      -9.257 -12.523   1.128  1.00  0.00           C  
ATOM   1403  CG2 ILE A 184      -7.349 -12.077   2.715  1.00  0.00           C  
ATOM   1404  CD1 ILE A 184     -10.415 -12.368   2.137  1.00  0.00           C  
ATOM   1405  N   LEU A 185      -6.235  -9.140   0.835  1.00  0.00           N  
ATOM   1406  CA  LEU A 185      -5.001  -8.372   0.986  1.00  0.00           C  
ATOM   1407  C   LEU A 185      -4.899  -7.361  -0.149  1.00  0.00           C  
ATOM   1408  O   LEU A 185      -5.073  -7.722  -1.308  1.00  0.00           O  
ATOM   1409  CB  LEU A 185      -3.799  -9.328   0.929  1.00  0.00           C  
ATOM   1410  CG  LEU A 185      -3.700 -10.308   2.109  1.00  0.00           C  
ATOM   1411  CD1 LEU A 185      -2.654 -11.371   1.809  1.00  0.00           C  
ATOM   1412  CD2 LEU A 185      -3.324  -9.578   3.392  1.00  0.00           C  
ATOM   1413  N   PHE A 186      -4.571  -6.121   0.185  1.00  0.00           N  
ATOM   1414  CA  PHE A 186      -4.156  -5.181  -0.835  1.00  0.00           C  
ATOM   1415  C   PHE A 186      -2.802  -5.568  -1.416  1.00  0.00           C  
ATOM   1416  O   PHE A 186      -1.950  -6.147  -0.737  1.00  0.00           O  
ATOM   1417  CB  PHE A 186      -4.120  -3.756  -0.301  1.00  0.00           C  
ATOM   1418  CG  PHE A 186      -5.492  -3.149  -0.151  1.00  0.00           C  
ATOM   1419  CD1 PHE A 186      -6.291  -2.939  -1.285  1.00  0.00           C  
ATOM   1420  CD2 PHE A 186      -5.977  -2.797   1.124  1.00  0.00           C  
ATOM   1421  CE1 PHE A 186      -7.581  -2.397  -1.152  1.00  0.00           C  
ATOM   1422  CE2 PHE A 186      -7.263  -2.250   1.256  1.00  0.00           C  
ATOM   1423  CZ  PHE A 186      -8.069  -2.061   0.117  1.00  0.00           C  
ATOM   1424  N   ASN A 187      -2.625  -5.185  -2.654  1.00  0.00           N  
ATOM   1425  CA  ASN A 187      -1.329  -5.238  -3.269  1.00  0.00           C  
ATOM   1426  C   ASN A 187      -0.484  -4.070  -2.779  1.00  0.00           C  
ATOM   1427  O   ASN A 187      -0.981  -3.002  -2.426  1.00  0.00           O  
ATOM   1428  CB  ASN A 187      -1.504  -5.279  -4.791  1.00  0.00           C  
ATOM   1429  CG  ASN A 187      -2.314  -6.484  -5.209  1.00  0.00           C  
ATOM   1430  OD1 ASN A 187      -2.406  -7.475  -4.509  1.00  0.00           O  
ATOM   1431  ND2 ASN A 187      -2.920  -6.436  -6.371  1.00  0.00           N  
ATOM   1432  N   GLU A 188       0.812  -4.272  -2.754  1.00  0.00           N  
ATOM   1433  CA  GLU A 188       1.808  -3.273  -2.356  1.00  0.00           C  
ATOM   1434  C   GLU A 188       1.612  -1.965  -3.099  1.00  0.00           C  
ATOM   1435  O   GLU A 188       1.728  -0.859  -2.574  1.00  0.00           O  
ATOM   1436  CB  GLU A 188       3.177  -3.827  -2.753  1.00  0.00           C  
ATOM   1437  CG  GLU A 188       3.403  -5.195  -2.134  1.00  0.00           C  
ATOM   1438  CD  GLU A 188       4.740  -5.796  -2.512  1.00  0.00           C  
ATOM   1439  OE1 GLU A 188       4.912  -6.975  -2.168  1.00  0.00           O  
ATOM   1440  OE2 GLU A 188       5.586  -5.079  -3.091  1.00  0.00           O  
ATOM   1441  N   HIS A 189       1.285  -2.164  -4.360  1.00  0.00           N  
ATOM   1442  CA  HIS A 189       1.219  -1.186  -5.395  1.00  0.00           C  
ATOM   1443  C   HIS A 189      -0.206  -0.672  -5.615  1.00  0.00           C  
ATOM   1444  O   HIS A 189      -0.407   0.209  -6.434  1.00  0.00           O  
ATOM   1445  CB  HIS A 189       1.773  -1.878  -6.629  1.00  0.00           C  
ATOM   1446  CG  HIS A 189       3.217  -2.288  -6.528  1.00  0.00           C  
ATOM   1447  ND1 HIS A 189       4.297  -1.467  -6.282  1.00  0.00           N  
ATOM   1448  CD2 HIS A 189       3.716  -3.540  -6.782  1.00  0.00           C  
ATOM   1449  CE1 HIS A 189       5.401  -2.198  -6.423  1.00  0.00           C  
ATOM   1450  NE2 HIS A 189       5.079  -3.469  -6.722  1.00  0.00           N  
ATOM   1451  N   ASP A 190      -1.188  -1.210  -4.898  1.00  0.00           N  
ATOM   1452  CA  ASP A 190      -2.551  -0.734  -5.041  1.00  0.00           C  
ATOM   1453  C   ASP A 190      -2.639   0.721  -4.621  1.00  0.00           C  
ATOM   1454  O   ASP A 190      -2.335   1.095  -3.481  1.00  0.00           O  
ATOM   1455  CB  ASP A 190      -3.549  -1.569  -4.246  1.00  0.00           C  
ATOM   1456  CG  ASP A 190      -3.806  -2.948  -4.842  1.00  0.00           C  
ATOM   1457  OD1 ASP A 190      -3.595  -3.126  -6.050  1.00  0.00           O  
ATOM   1458  OD2 ASP A 190      -4.220  -3.827  -4.055  1.00  0.00           O  
ATOM   1459  N   ASP A 191      -3.083   1.514  -5.568  1.00  0.00           N  
ATOM   1460  CA  ASP A 191      -3.323   2.918  -5.337  1.00  0.00           C  
ATOM   1461  C   ASP A 191      -4.370   3.120  -4.238  1.00  0.00           C  
ATOM   1462  O   ASP A 191      -5.303   2.339  -4.086  1.00  0.00           O  
ATOM   1463  CB  ASP A 191      -3.746   3.582  -6.645  1.00  0.00           C  
ATOM   1464  CG  ASP A 191      -3.303   5.032  -6.629  1.00  0.00           C  
ATOM   1465  OD1 ASP A 191      -3.454   5.687  -5.584  1.00  0.00           O  
ATOM   1466  OD2 ASP A 191      -2.657   5.425  -7.626  1.00  0.00           O  
ATOM   1467  N   ALA A 192      -4.223   4.192  -3.466  1.00  0.00           N  
ATOM   1468  CA  ALA A 192      -5.162   4.438  -2.396  1.00  0.00           C  
ATOM   1469  C   ALA A 192      -6.587   4.735  -2.911  1.00  0.00           C  
ATOM   1470  O   ALA A 192      -7.547   4.396  -2.228  1.00  0.00           O  
ATOM   1471  CB  ALA A 192      -4.567   5.496  -1.453  1.00  0.00           C  
ATOM   1472  N   GLU A 193      -6.754   5.273  -4.128  1.00  0.00           N  
ATOM   1473  CA  GLU A 193      -8.078   5.425  -4.754  1.00  0.00           C  
ATOM   1474  C   GLU A 193      -8.687   4.075  -5.079  1.00  0.00           C  
ATOM   1475  O   GLU A 193      -9.833   3.797  -4.732  1.00  0.00           O  
ATOM   1476  CB  GLU A 193      -7.990   6.252  -6.037  1.00  0.00           C  
ATOM   1477  CG  GLU A 193      -9.367   6.680  -6.551  1.00  0.00           C  
ATOM   1478  CD  GLU A 193      -9.304   7.632  -7.754  1.00  0.00           C  
ATOM   1479  OE1 GLU A 193     -10.392   8.090  -8.148  1.00  0.00           O  
ATOM   1480  OE2 GLU A 193      -8.192   7.888  -8.250  1.00  0.00           O  
ATOM   1481  N   TYR A 194      -7.888   3.209  -5.683  1.00  0.00           N  
ATOM   1482  CA  TYR A 194      -8.303   1.852  -5.949  1.00  0.00           C  
ATOM   1483  C   TYR A 194      -8.619   1.102  -4.657  1.00  0.00           C  
ATOM   1484  O   TYR A 194      -9.667   0.473  -4.553  1.00  0.00           O  
ATOM   1485  CB  TYR A 194      -7.217   1.125  -6.719  1.00  0.00           C  
ATOM   1486  CG  TYR A 194      -7.546  -0.335  -6.835  1.00  0.00           C  
ATOM   1487  CD1 TYR A 194      -6.701  -1.299  -6.262  1.00  0.00           C  
ATOM   1488  CD2 TYR A 194      -8.749  -0.724  -7.463  1.00  0.00           C  
ATOM   1489  CE1 TYR A 194      -6.999  -2.644  -6.404  1.00  0.00           C  
ATOM   1490  CE2 TYR A 194      -9.044  -2.071  -7.601  1.00  0.00           C  
ATOM   1491  CZ  TYR A 194      -8.155  -3.031  -7.101  1.00  0.00           C  
ATOM   1492  OH  TYR A 194      -8.381  -4.349  -7.352  1.00  0.00           O  
ATOM   1493  N   ARG A 195      -7.765   1.227  -3.639  1.00  0.00           N  
ATOM   1494  CA  ARG A 195      -8.017   0.682  -2.310  1.00  0.00           C  
ATOM   1495  C   ARG A 195      -9.357   1.184  -1.787  1.00  0.00           C  
ATOM   1496  O   ARG A 195     -10.194   0.382  -1.395  1.00  0.00           O  
ATOM   1497  CB  ARG A 195      -6.888   1.046  -1.337  1.00  0.00           C  
ATOM   1498  CG  ARG A 195      -5.581   0.312  -1.644  1.00  0.00           C  
ATOM   1499  CD  ARG A 195      -4.455   0.774  -0.733  1.00  0.00           C  
ATOM   1500  NE  ARG A 195      -3.166   0.196  -1.131  1.00  0.00           N  
ATOM   1501  CZ  ARG A 195      -2.315  -0.507  -0.407  1.00  0.00           C  
ATOM   1502  NH1 ARG A 195      -2.503  -0.728   0.860  1.00  0.00           N  
ATOM   1503  NH2 ARG A 195      -1.240  -1.009  -0.951  1.00  0.00           N  
ATOM   1504  N   GLN A 196      -9.593   2.476  -1.835  1.00  0.00           N  
ATOM   1505  CA  GLN A 196     -10.832   3.050  -1.335  1.00  0.00           C  
ATOM   1506  C   GLN A 196     -12.052   2.594  -2.147  1.00  0.00           C  
ATOM   1507  O   GLN A 196     -13.085   2.250  -1.571  1.00  0.00           O  
ATOM   1508  CB  GLN A 196     -10.717   4.575  -1.288  1.00  0.00           C  
ATOM   1509  CG  GLN A 196     -11.870   5.208  -0.495  1.00  0.00           C  
ATOM   1510  CD  GLN A 196     -11.928   4.694   0.953  1.00  0.00           C  
ATOM   1511  OE1 GLN A 196     -10.948   4.682   1.671  1.00  0.00           O  
ATOM   1512  NE2 GLN A 196     -13.059   4.222   1.421  1.00  0.00           N  
ATOM   1513  N   GLN A 197     -11.947   2.534  -3.480  1.00  0.00           N  
ATOM   1514  CA  GLN A 197     -13.003   1.992  -4.336  1.00  0.00           C  
ATOM   1515  C   GLN A 197     -13.277   0.519  -4.033  1.00  0.00           C  
ATOM   1516  O   GLN A 197     -14.438   0.109  -3.971  1.00  0.00           O  
ATOM   1517  CB  GLN A 197     -12.617   2.132  -5.812  1.00  0.00           C  
ATOM   1518  CG  GLN A 197     -12.702   3.576  -6.348  1.00  0.00           C  
ATOM   1519  CD  GLN A 197     -12.386   3.632  -7.847  1.00  0.00           C  
ATOM   1520  OE1 GLN A 197     -12.370   2.623  -8.529  1.00  0.00           O  
ATOM   1521  NE2 GLN A 197     -12.165   4.804  -8.407  1.00  0.00           N  
ATOM   1522  N   ALA A 198     -12.240  -0.270  -3.825  1.00  0.00           N  
ATOM   1523  CA  ALA A 198     -12.363  -1.678  -3.496  1.00  0.00           C  
ATOM   1524  C   ALA A 198     -12.972  -1.898  -2.105  1.00  0.00           C  
ATOM   1525  O   ALA A 198     -13.908  -2.688  -1.971  1.00  0.00           O  
ATOM   1526  CB  ALA A 198     -10.990  -2.313  -3.637  1.00  0.00           C  
ATOM   1527  N   LEU A 199     -12.539  -1.142  -1.104  1.00  0.00           N  
ATOM   1528  CA  LEU A 199     -13.155  -1.123   0.223  1.00  0.00           C  
ATOM   1529  C   LEU A 199     -14.630  -0.712   0.140  1.00  0.00           C  
ATOM   1530  O   LEU A 199     -15.492  -1.343   0.740  1.00  0.00           O  
ATOM   1531  CB  LEU A 199     -12.384  -0.152   1.136  1.00  0.00           C  
ATOM   1532  CG  LEU A 199     -10.953  -0.591   1.522  1.00  0.00           C  
ATOM   1533  CD1 LEU A 199     -10.289   0.518   2.337  1.00  0.00           C  
ATOM   1534  CD2 LEU A 199     -10.937  -1.884   2.324  1.00  0.00           C  
ATOM   1535  N   ASN A 200     -14.946   0.286  -0.684  1.00  0.00           N  
ATOM   1536  CA  ASN A 200     -16.314   0.732  -0.895  1.00  0.00           C  
ATOM   1537  C   ASN A 200     -17.202  -0.313  -1.576  1.00  0.00           C  
ATOM   1538  O   ASN A 200     -18.425  -0.208  -1.450  1.00  0.00           O  
ATOM   1539  CB  ASN A 200     -16.309   2.050  -1.689  1.00  0.00           C  
ATOM   1540  CG  ASN A 200     -15.874   3.246  -0.858  1.00  0.00           C  
ATOM   1541  OD1 ASN A 200     -15.895   3.241   0.356  1.00  0.00           O  
ATOM   1542  ND2 ASN A 200     -15.533   4.342  -1.517  1.00  0.00           N  
ATOM   1543  N   LYS A 201     -16.642  -1.322  -2.254  1.00  0.00           N  
ATOM   1544  CA  LYS A 201     -17.430  -2.419  -2.840  1.00  0.00           C  
ATOM   1545  C   LYS A 201     -18.009  -3.372  -1.783  1.00  0.00           C  
ATOM   1546  O   LYS A 201     -19.026  -3.989  -2.057  1.00  0.00           O  
ATOM   1547  CB  LYS A 201     -16.595  -3.196  -3.874  1.00  0.00           C  
ATOM   1548  CG  LYS A 201     -16.345  -2.397  -5.165  1.00  0.00           C  
ATOM   1549  CD  LYS A 201     -15.294  -3.092  -6.048  1.00  0.00           C  
ATOM   1550  CE  LYS A 201     -14.974  -2.218  -7.261  1.00  0.00           C  
ATOM   1551  NZ  LYS A 201     -13.881  -2.787  -8.110  1.00  0.00           N  
ATOM   1552  N   SER A 202     -17.414  -3.458  -0.598  1.00  0.00           N  
ATOM   1553  CA  SER A 202     -17.926  -4.258   0.510  1.00  0.00           C  
ATOM   1554  C   SER A 202     -18.731  -3.416   1.511  1.00  0.00           C  
ATOM   1555  O   SER A 202     -18.608  -2.191   1.566  1.00  0.00           O  
ATOM   1556  CB  SER A 202     -16.785  -5.034   1.187  1.00  0.00           C  
ATOM   1557  OG  SER A 202     -15.977  -4.169   1.956  1.00  0.00           O  
ATOM   1558  N   LEU A 203     -19.585  -4.064   2.313  1.00  0.00           N  
ATOM   1559  CA  LEU A 203     -20.284  -3.393   3.415  1.00  0.00           C  
ATOM   1560  C   LEU A 203     -19.331  -3.082   4.573  1.00  0.00           C  
ATOM   1561  O   LEU A 203     -19.402  -1.992   5.145  1.00  0.00           O  
ATOM   1562  CB  LEU A 203     -21.445  -4.260   3.918  1.00  0.00           C  
ATOM   1563  CG  LEU A 203     -22.612  -4.446   2.929  1.00  0.00           C  
ATOM   1564  CD1 LEU A 203     -23.678  -5.313   3.582  1.00  0.00           C  
ATOM   1565  CD2 LEU A 203     -23.257  -3.122   2.528  1.00  0.00           C  
ATOM   1566  N   MET A 204     -18.420  -4.009   4.873  1.00  0.00           N  
ATOM   1567  CA  MET A 204     -17.460  -3.881   5.971  1.00  0.00           C  
ATOM   1568  C   MET A 204     -16.367  -2.849   5.691  1.00  0.00           C  
ATOM   1569  O   MET A 204     -15.799  -2.291   6.627  1.00  0.00           O  
ATOM   1570  CB  MET A 204     -16.853  -5.251   6.293  1.00  0.00           C  
ATOM   1571  CG  MET A 204     -17.899  -6.280   6.729  1.00  0.00           C  
ATOM   1572  SD  MET A 204     -18.972  -5.750   8.103  1.00  0.00           S  
ATOM   1573  CE  MET A 204     -17.796  -5.752   9.461  1.00  0.00           C  
ATOM   1574  N   LYS A 205     -16.121  -2.545   4.417  1.00  0.00           N  
ATOM   1575  CA  LYS A 205     -15.144  -1.526   3.974  1.00  0.00           C  
ATOM   1576  C   LYS A 205     -13.729  -1.743   4.529  1.00  0.00           C  
ATOM   1577  O   LYS A 205     -13.001  -0.786   4.762  1.00  0.00           O  
ATOM   1578  CB  LYS A 205     -15.655  -0.109   4.249  1.00  0.00           C  
ATOM   1579  CG  LYS A 205     -17.002   0.203   3.588  1.00  0.00           C  
ATOM   1580  CD  LYS A 205     -17.335   1.669   3.841  1.00  0.00           C  
ATOM   1581  CE  LYS A 205     -18.634   2.048   3.147  1.00  0.00           C  
ATOM   1582  NZ  LYS A 205     -18.915   3.490   3.279  1.00  0.00           N  
ATOM   1583  N   THR A 206     -13.363  -2.999   4.708  1.00  0.00           N  
ATOM   1584  CA  THR A 206     -12.035  -3.409   5.168  1.00  0.00           C  
ATOM   1585  C   THR A 206     -11.456  -4.450   4.213  1.00  0.00           C  
ATOM   1586  O   THR A 206     -12.195  -5.120   3.487  1.00  0.00           O  
ATOM   1587  CB  THR A 206     -12.083  -3.959   6.605  1.00  0.00           C  
ATOM   1588  OG1 THR A 206     -13.018  -5.006   6.710  1.00  0.00           O  
ATOM   1589  CG2 THR A 206     -12.492  -2.889   7.616  1.00  0.00           C  
ATOM   1590  N   ALA A 207     -10.135  -4.560   4.199  1.00  0.00           N  
ATOM   1591  CA  ALA A 207      -9.438  -5.743   3.720  1.00  0.00           C  
ATOM   1592  C   ALA A 207      -9.051  -6.542   4.975  1.00  0.00           C  
ATOM   1593  O   ALA A 207      -8.302  -6.015   5.791  1.00  0.00           O  
ATOM   1594  CB  ALA A 207      -8.228  -5.324   2.883  1.00  0.00           C  
ATOM   1595  N   PRO A 208      -9.595  -7.739   5.184  1.00  0.00           N  
ATOM   1596  CA  PRO A 208      -9.511  -8.423   6.478  1.00  0.00           C  
ATOM   1597  C   PRO A 208      -8.124  -8.995   6.782  1.00  0.00           C  
ATOM   1598  O   PRO A 208      -7.799  -9.219   7.941  1.00  0.00           O  
ATOM   1599  CB  PRO A 208     -10.580  -9.512   6.403  1.00  0.00           C  
ATOM   1600  CG  PRO A 208     -10.651  -9.832   4.921  1.00  0.00           C  
ATOM   1601  CD  PRO A 208     -10.448  -8.466   4.266  1.00  0.00           C  
ATOM   1602  N   GLY A 209      -7.304  -9.193   5.755  1.00  0.00           N  
ATOM   1603  CA  GLY A 209      -5.999  -9.816   5.902  1.00  0.00           C  
ATOM   1604  C   GLY A 209      -6.046 -11.346   5.917  1.00  0.00           C  
ATOM   1605  O   GLY A 209      -7.090 -11.975   5.779  1.00  0.00           O  
ATOM   1606  N   GLU A 210      -4.867 -11.938   6.065  1.00  0.00           N  
ATOM   1607  CA  GLU A 210      -4.671 -13.388   5.992  1.00  0.00           C  
ATOM   1608  C   GLU A 210      -5.419 -14.142   7.107  1.00  0.00           C  
ATOM   1609  O   GLU A 210      -5.903 -15.244   6.885  1.00  0.00           O  
ATOM   1610  CB  GLU A 210      -3.170 -13.688   6.081  1.00  0.00           C  
ATOM   1611  CG  GLU A 210      -2.388 -13.084   4.906  1.00  0.00           C  
ATOM   1612  CD  GLU A 210      -0.872 -13.024   5.119  1.00  0.00           C  
ATOM   1613  OE1 GLU A 210      -0.134 -13.031   4.112  1.00  0.00           O  
ATOM   1614  OE2 GLU A 210      -0.438 -12.938   6.292  1.00  0.00           O  
ATOM   1615  N   LYS A 211      -5.556 -13.524   8.290  1.00  0.00           N  
ATOM   1616  CA  LYS A 211      -6.201 -14.126   9.456  1.00  0.00           C  
ATOM   1617  C   LYS A 211      -7.625 -14.591   9.159  1.00  0.00           C  
ATOM   1618  O   LYS A 211      -8.003 -15.669   9.584  1.00  0.00           O  
ATOM   1619  CB  LYS A 211      -6.195 -13.140  10.630  1.00  0.00           C  
ATOM   1620  CG  LYS A 211      -6.655 -13.847  11.905  1.00  0.00           C  
ATOM   1621  CD  LYS A 211      -6.819 -12.892  13.097  1.00  0.00           C  
ATOM   1622  CE  LYS A 211      -7.197 -13.683  14.359  1.00  0.00           C  
ATOM   1623  NZ  LYS A 211      -8.439 -14.488  14.176  1.00  0.00           N  
ATOM   1624  N   GLU A 212      -8.399 -13.821   8.413  1.00  0.00           N  
ATOM   1625  CA  GLU A 212      -9.781 -14.189   8.085  1.00  0.00           C  
ATOM   1626  C   GLU A 212      -9.856 -15.494   7.269  1.00  0.00           C  
ATOM   1627  O   GLU A 212     -10.778 -16.289   7.424  1.00  0.00           O  
ATOM   1628  CB  GLU A 212     -10.417 -13.044   7.288  1.00  0.00           C  
ATOM   1629  CG  GLU A 212     -11.951 -13.040   7.371  1.00  0.00           C  
ATOM   1630  CD  GLU A 212     -12.497 -12.523   8.717  1.00  0.00           C  
ATOM   1631  OE1 GLU A 212     -13.702 -12.746   8.968  1.00  0.00           O  
ATOM   1632  OE2 GLU A 212     -11.751 -11.851   9.457  1.00  0.00           O  
ATOM   1633  N   VAL A 213      -8.867 -15.721   6.417  1.00  0.00           N  
ATOM   1634  CA  VAL A 213      -8.750 -16.966   5.646  1.00  0.00           C  
ATOM   1635  C   VAL A 213      -8.311 -18.109   6.556  1.00  0.00           C  
ATOM   1636  O   VAL A 213      -8.886 -19.190   6.477  1.00  0.00           O  
ATOM   1637  CB  VAL A 213      -7.780 -16.811   4.464  1.00  0.00           C  
ATOM   1638  CG1 VAL A 213      -7.693 -18.096   3.648  1.00  0.00           C  
ATOM   1639  CG2 VAL A 213      -8.220 -15.685   3.530  1.00  0.00           C  
ATOM   1640  N   ILE A 214      -7.344 -17.876   7.431  1.00  0.00           N  
ATOM   1641  CA  ILE A 214      -6.843 -18.861   8.393  1.00  0.00           C  
ATOM   1642  C   ILE A 214      -7.969 -19.332   9.312  1.00  0.00           C  
ATOM   1643  O   ILE A 214      -8.226 -20.533   9.395  1.00  0.00           O  
ATOM   1644  CB  ILE A 214      -5.648 -18.273   9.183  1.00  0.00           C  
ATOM   1645  CG1 ILE A 214      -4.424 -18.083   8.253  1.00  0.00           C  
ATOM   1646  CG2 ILE A 214      -5.276 -19.173  10.369  1.00  0.00           C  
ATOM   1647  CD1 ILE A 214      -3.299 -17.225   8.860  1.00  0.00           C  
ATOM   1648  N   ASP A 215      -8.716 -18.406   9.906  1.00  0.00           N  
ATOM   1649  CA  ASP A 215      -9.827 -18.707  10.813  1.00  0.00           C  
ATOM   1650  C   ASP A 215     -10.906 -19.563  10.126  1.00  0.00           C  
ATOM   1651  O   ASP A 215     -11.439 -20.515  10.708  1.00  0.00           O  
ATOM   1652  CB  ASP A 215     -10.460 -17.386  11.307  1.00  0.00           C  
ATOM   1653  CG  ASP A 215      -9.626 -16.543  12.274  1.00  0.00           C  
ATOM   1654  OD1 ASP A 215      -8.605 -16.980  12.841  1.00  0.00           O  
ATOM   1655  OD2 ASP A 215     -10.033 -15.384  12.542  1.00  0.00           O  
ATOM   1656  N   LEU A 216     -11.214 -19.271   8.853  1.00  0.00           N  
ATOM   1657  CA  LEU A 216     -12.184 -20.068   8.089  1.00  0.00           C  
ATOM   1658  C   LEU A 216     -11.635 -21.449   7.713  1.00  0.00           C  
ATOM   1659  O   LEU A 216     -12.376 -22.436   7.751  1.00  0.00           O  
ATOM   1660  CB  LEU A 216     -12.639 -19.280   6.857  1.00  0.00           C  
ATOM   1661  CG  LEU A 216     -13.675 -20.025   5.998  1.00  0.00           C  
ATOM   1662  CD1 LEU A 216     -14.940 -20.414   6.762  1.00  0.00           C  
ATOM   1663  CD2 LEU A 216     -14.112 -19.144   4.829  1.00  0.00           C  
ATOM   1664  N   VAL A 217     -10.362 -21.551   7.370  1.00  0.00           N  
ATOM   1665  CA  VAL A 217      -9.704 -22.836   7.118  1.00  0.00           C  
ATOM   1666  C   VAL A 217      -9.752 -23.702   8.376  1.00  0.00           C  
ATOM   1667  O   VAL A 217     -10.195 -24.843   8.290  1.00  0.00           O  
ATOM   1668  CB  VAL A 217      -8.276 -22.645   6.590  1.00  0.00           C  
ATOM   1669  CG1 VAL A 217      -7.465 -23.942   6.613  1.00  0.00           C  
ATOM   1670  CG2 VAL A 217      -8.307 -22.156   5.134  1.00  0.00           C  
ATOM   1671  N   ASP A 218      -9.410 -23.157   9.533  1.00  0.00           N  
ATOM   1672  CA  ASP A 218      -9.463 -23.873  10.804  1.00  0.00           C  
ATOM   1673  C   ASP A 218     -10.887 -24.339  11.160  1.00  0.00           C  
ATOM   1674  O   ASP A 218     -11.091 -25.482  11.570  1.00  0.00           O  
ATOM   1675  CB  ASP A 218      -8.907 -22.988  11.929  1.00  0.00           C  
ATOM   1676  CG  ASP A 218      -7.377 -23.029  12.028  1.00  0.00           C  
ATOM   1677  OD1 ASP A 218      -6.754 -23.886  11.361  1.00  0.00           O  
ATOM   1678  OD2 ASP A 218      -6.844 -22.270  12.863  1.00  0.00           O  
ATOM   1679  N   TYR A 219     -11.894 -23.496  10.914  1.00  0.00           N  
ATOM   1680  CA  TYR A 219     -13.292 -23.888  11.061  1.00  0.00           C  
ATOM   1681  C   TYR A 219     -13.660 -25.078  10.161  1.00  0.00           C  
ATOM   1682  O   TYR A 219     -14.291 -26.038  10.610  1.00  0.00           O  
ATOM   1683  CB  TYR A 219     -14.199 -22.687  10.776  1.00  0.00           C  
ATOM   1684  CG  TYR A 219     -15.658 -23.071  10.658  1.00  0.00           C  
ATOM   1685  CD1 TYR A 219     -16.273 -23.166   9.388  1.00  0.00           C  
ATOM   1686  CD2 TYR A 219     -16.401 -23.393  11.812  1.00  0.00           C  
ATOM   1687  CE1 TYR A 219     -17.613 -23.578   9.269  1.00  0.00           C  
ATOM   1688  CE2 TYR A 219     -17.743 -23.805  11.704  1.00  0.00           C  
ATOM   1689  CZ  TYR A 219     -18.335 -23.888  10.434  1.00  0.00           C  
ATOM   1690  OH  TYR A 219     -19.654 -24.300  10.329  1.00  0.00           O  
ATOM   1691  N   LEU A 220     -13.249 -25.047   8.891  1.00  0.00           N  
ATOM   1692  CA  LEU A 220     -13.549 -26.121   7.939  1.00  0.00           C  
ATOM   1693  C   LEU A 220     -12.805 -27.417   8.282  1.00  0.00           C  
ATOM   1694  O   LEU A 220     -13.396 -28.495   8.182  1.00  0.00           O  
ATOM   1695  CB  LEU A 220     -13.223 -25.656   6.510  1.00  0.00           C  
ATOM   1696  CG  LEU A 220     -14.184 -24.582   5.961  1.00  0.00           C  
ATOM   1697  CD1 LEU A 220     -13.719 -24.146   4.575  1.00  0.00           C  
ATOM   1698  CD2 LEU A 220     -15.622 -25.088   5.844  1.00  0.00           C  
ATOM   1699  N   LEU A 221     -11.566 -27.331   8.719  1.00  0.00           N  
ATOM   1700  CA  LEU A 221     -10.748 -28.483   9.109  1.00  0.00           C  
ATOM   1701  C   LEU A 221     -11.237 -29.128  10.413  1.00  0.00           C  
ATOM   1702  O   LEU A 221     -11.186 -30.350  10.553  1.00  0.00           O  
ATOM   1703  CB  LEU A 221      -9.281 -28.044   9.258  1.00  0.00           C  
ATOM   1704  CG  LEU A 221      -8.557 -27.667   7.939  1.00  0.00           C  
ATOM   1705  CD1 LEU A 221      -7.127 -27.252   8.267  1.00  0.00           C  
ATOM   1706  CD2 LEU A 221      -8.498 -28.827   6.948  1.00  0.00           C  
ATOM   1707  N   THR A 222     -11.740 -28.342  11.356  1.00  0.00           N  
ATOM   1708  CA  THR A 222     -12.266 -28.852  12.640  1.00  0.00           C  
ATOM   1709  C   THR A 222     -13.707 -29.333  12.542  1.00  0.00           C  
ATOM   1710  O   THR A 222     -14.114 -30.216  13.304  1.00  0.00           O  
ATOM   1711  CB  THR A 222     -12.142 -27.806  13.752  1.00  0.00           C  
ATOM   1712  OG1 THR A 222     -12.772 -26.610  13.384  1.00  0.00           O  
ATOM   1713  CG2 THR A 222     -10.687 -27.487  14.104  1.00  0.00           C  
ATOM   1714  N   SER A 223     -14.481 -28.832  11.583  1.00  0.00           N  
ATOM   1715  CA  SER A 223     -15.843 -29.305  11.342  1.00  0.00           C  
ATOM   1716  C   SER A 223     -15.861 -30.785  10.946  1.00  0.00           C  
ATOM   1717  O   SER A 223     -15.123 -31.219  10.068  1.00  0.00           O  
ATOM   1718  CB  SER A 223     -16.512 -28.464  10.254  1.00  0.00           C  
ATOM   1719  OG  SER A 223     -17.823 -28.961  10.021  1.00  0.00           O  
ATOM   1720  N   CYS A 224     -16.773 -31.553  11.526  1.00  0.00           N  
ATOM   1721  CA  CYS A 224     -17.054 -32.932  11.124  1.00  0.00           C  
ATOM   1722  C   CYS A 224     -18.352 -33.071  10.308  1.00  0.00           C  
ATOM   1723  O   CYS A 224     -18.805 -34.188  10.067  1.00  0.00           O  
ATOM   1724  CB  CYS A 224     -17.074 -33.826  12.379  1.00  0.00           C  
ATOM   1725  SG  CYS A 224     -15.424 -33.896  13.125  1.00  0.00           S  
ATOM   1726  N   PHE A 225     -18.964 -31.959   9.918  1.00  0.00           N  
ATOM   1727  CA  PHE A 225     -20.301 -31.940   9.324  1.00  0.00           C  
ATOM   1728  C   PHE A 225     -20.404 -31.138   8.023  1.00  0.00           C  
ATOM   1729  O   PHE A 225     -21.159 -31.503   7.119  1.00  0.00           O  
ATOM   1730  CB  PHE A 225     -21.270 -31.398  10.386  1.00  0.00           C  
ATOM   1731  CG  PHE A 225     -22.726 -31.594  10.027  1.00  0.00           C  
ATOM   1732  CD1 PHE A 225     -23.540 -30.492   9.704  1.00  0.00           C  
ATOM   1733  CD2 PHE A 225     -23.271 -32.888  10.014  1.00  0.00           C  
ATOM   1734  CE1 PHE A 225     -24.892 -30.685   9.376  1.00  0.00           C  
ATOM   1735  CE2 PHE A 225     -24.617 -33.087   9.680  1.00  0.00           C  
ATOM   1736  CZ  PHE A 225     -25.436 -31.988   9.361  1.00  0.00           C  
ATOM   1737  N   VAL A 226     -19.661 -30.065   7.902  1.00  0.00           N  
ATOM   1738  CA  VAL A 226     -19.726 -29.173   6.742  1.00  0.00           C  
ATOM   1739  C   VAL A 226     -18.958 -29.764   5.559  1.00  0.00           C  
ATOM   1740  O   VAL A 226     -17.755 -29.950   5.616  1.00  0.00           O  
ATOM   1741  CB  VAL A 226     -19.218 -27.765   7.096  1.00  0.00           C  
ATOM   1742  CG1 VAL A 226     -19.244 -26.855   5.879  1.00  0.00           C  
ATOM   1743  CG2 VAL A 226     -20.102 -27.125   8.178  1.00  0.00           C  
ATOM   1744  N   THR A 227     -19.684 -30.040   4.466  1.00  0.00           N  
ATOM   1745  CA  THR A 227     -19.089 -30.476   3.203  1.00  0.00           C  
ATOM   1746  C   THR A 227     -19.909 -29.992   2.012  1.00  0.00           C  
ATOM   1747  O   THR A 227     -21.117 -29.757   2.125  1.00  0.00           O  
ATOM   1748  CB  THR A 227     -18.882 -32.002   3.187  1.00  0.00           C  
ATOM   1749  OG1 THR A 227     -18.080 -32.379   2.087  1.00  0.00           O  
ATOM   1750  CG2 THR A 227     -20.190 -32.804   3.107  1.00  0.00           C  
ATOM   1751  N   GLY A 228     -19.266 -29.831   0.861  1.00  0.00           N  
ATOM   1752  CA  GLY A 228     -19.911 -29.422  -0.390  1.00  0.00           C  
ATOM   1753  C   GLY A 228     -20.406 -27.976  -0.414  1.00  0.00           C  
ATOM   1754  O   GLY A 228     -21.301 -27.655  -1.203  1.00  0.00           O  
ATOM   1755  N   ARG A 229     -19.880 -27.114   0.446  1.00  0.00           N  
ATOM   1756  CA  ARG A 229     -20.277 -25.704   0.565  1.00  0.00           C  
ATOM   1757  C   ARG A 229     -19.180 -24.756   0.104  1.00  0.00           C  
ATOM   1758  O   ARG A 229     -17.999 -25.048   0.245  1.00  0.00           O  
ATOM   1759  CB  ARG A 229     -20.713 -25.397   2.007  1.00  0.00           C  
ATOM   1760  CG  ARG A 229     -22.042 -26.069   2.407  1.00  0.00           C  
ATOM   1761  CD  ARG A 229     -23.206 -25.546   1.573  1.00  0.00           C  
ATOM   1762  NE  ARG A 229     -24.497 -26.086   2.045  1.00  0.00           N  
ATOM   1763  CZ  ARG A 229     -25.697 -25.717   1.604  1.00  0.00           C  
ATOM   1764  NH1 ARG A 229     -25.827 -24.820   0.664  1.00  0.00           N  
ATOM   1765  NH2 ARG A 229     -26.763 -26.253   2.104  1.00  0.00           N  
ATOM   1766  N   SER A 230     -19.608 -23.631  -0.414  1.00  0.00           N  
ATOM   1767  CA  SER A 230     -18.758 -22.471  -0.677  1.00  0.00           C  
ATOM   1768  C   SER A 230     -18.964 -21.434   0.424  1.00  0.00           C  
ATOM   1769  O   SER A 230     -20.102 -21.174   0.817  1.00  0.00           O  
ATOM   1770  CB  SER A 230     -19.070 -21.869  -2.047  1.00  0.00           C  
ATOM   1771  OG  SER A 230     -18.110 -20.888  -2.354  1.00  0.00           O  
ATOM   1772  N   PHE A 231     -17.878 -20.878   0.919  1.00  0.00           N  
ATOM   1773  CA  PHE A 231     -17.860 -19.875   1.979  1.00  0.00           C  
ATOM   1774  C   PHE A 231     -17.320 -18.557   1.423  1.00  0.00           C  
ATOM   1775  O   PHE A 231     -16.119 -18.457   1.151  1.00  0.00           O  
ATOM   1776  CB  PHE A 231     -17.026 -20.380   3.159  1.00  0.00           C  
ATOM   1777  CG  PHE A 231     -17.701 -21.504   3.917  1.00  0.00           C  
ATOM   1778  CD1 PHE A 231     -18.476 -21.218   5.048  1.00  0.00           C  
ATOM   1779  CD2 PHE A 231     -17.607 -22.825   3.452  1.00  0.00           C  
ATOM   1780  CE1 PHE A 231     -19.161 -22.239   5.710  1.00  0.00           C  
ATOM   1781  CE2 PHE A 231     -18.300 -23.853   4.109  1.00  0.00           C  
ATOM   1782  CZ  PHE A 231     -19.074 -23.555   5.237  1.00  0.00           C  
ATOM   1783  N   PRO A 232     -18.183 -17.547   1.234  1.00  0.00           N  
ATOM   1784  CA  PRO A 232     -17.740 -16.244   0.776  1.00  0.00           C  
ATOM   1785  C   PRO A 232     -16.989 -15.500   1.890  1.00  0.00           C  
ATOM   1786  O   PRO A 232     -17.459 -15.398   3.015  1.00  0.00           O  
ATOM   1787  CB  PRO A 232     -19.018 -15.520   0.346  1.00  0.00           C  
ATOM   1788  CG  PRO A 232     -20.098 -16.135   1.237  1.00  0.00           C  
ATOM   1789  CD  PRO A 232     -19.626 -17.578   1.420  1.00  0.00           C  
ATOM   1790  N   LEU A 233     -15.841 -14.946   1.539  1.00  0.00           N  
ATOM   1791  CA  LEU A 233     -15.084 -13.988   2.350  1.00  0.00           C  
ATOM   1792  C   LEU A 233     -15.039 -12.651   1.605  1.00  0.00           C  
ATOM   1793  O   LEU A 233     -14.038 -12.289   0.993  1.00  0.00           O  
ATOM   1794  CB  LEU A 233     -13.678 -14.534   2.649  1.00  0.00           C  
ATOM   1795  CG  LEU A 233     -13.622 -15.655   3.692  1.00  0.00           C  
ATOM   1796  CD1 LEU A 233     -12.157 -16.071   3.878  1.00  0.00           C  
ATOM   1797  CD2 LEU A 233     -14.157 -15.210   5.051  1.00  0.00           C  
ATOM   1798  N   ASP A 234     -16.160 -11.940   1.602  1.00  0.00           N  
ATOM   1799  CA  ASP A 234     -16.374 -10.795   0.720  1.00  0.00           C  
ATOM   1800  C   ASP A 234     -16.762  -9.487   1.430  1.00  0.00           C  
ATOM   1801  O   ASP A 234     -16.998  -8.463   0.778  1.00  0.00           O  
ATOM   1802  CB  ASP A 234     -17.380 -11.190  -0.370  1.00  0.00           C  
ATOM   1803  CG  ASP A 234     -18.826 -11.306   0.114  1.00  0.00           C  
ATOM   1804  OD1 ASP A 234     -19.103 -11.078   1.310  1.00  0.00           O  
ATOM   1805  OD2 ASP A 234     -19.691 -11.552  -0.754  1.00  0.00           O  
ATOM   1806  N   GLY A 235     -16.838  -9.498   2.755  1.00  0.00           N  
ATOM   1807  CA  GLY A 235     -17.234  -8.337   3.548  1.00  0.00           C  
ATOM   1808  C   GLY A 235     -18.644  -7.831   3.235  1.00  0.00           C  
ATOM   1809  O   GLY A 235     -18.920  -6.638   3.367  1.00  0.00           O  
ATOM   1810  N   GLY A 236     -19.518  -8.709   2.766  1.00  0.00           N  
ATOM   1811  CA  GLY A 236     -20.882  -8.358   2.353  1.00  0.00           C  
ATOM   1812  C   GLY A 236     -20.963  -7.673   0.990  1.00  0.00           C  
ATOM   1813  O   GLY A 236     -21.954  -7.007   0.687  1.00  0.00           O  
ATOM   1814  N   ARG A 237     -19.954  -7.843   0.138  1.00  0.00           N  
ATOM   1815  CA  ARG A 237     -19.900  -7.232  -1.203  1.00  0.00           C  
ATOM   1816  C   ARG A 237     -21.081  -7.628  -2.095  1.00  0.00           C  
ATOM   1817  O   ARG A 237     -21.502  -6.822  -2.919  1.00  0.00           O  
ATOM   1818  CB  ARG A 237     -18.557  -7.597  -1.847  1.00  0.00           C  
ATOM   1819  CG  ARG A 237     -18.358  -6.961  -3.225  1.00  0.00           C  
ATOM   1820  CD  ARG A 237     -16.942  -7.236  -3.729  1.00  0.00           C  
ATOM   1821  NE  ARG A 237     -16.768  -6.814  -5.131  1.00  0.00           N  
ATOM   1822  CZ  ARG A 237     -15.675  -6.992  -5.863  1.00  0.00           C  
ATOM   1823  NH1 ARG A 237     -14.597  -7.520  -5.352  1.00  0.00           N  
ATOM   1824  NH2 ARG A 237     -15.665  -6.660  -7.107  1.00  0.00           N  
ATOM   1825  N   HIS A 238     -21.622  -8.817  -1.910  1.00  0.00           N  
ATOM   1826  CA  HIS A 238     -22.788  -9.303  -2.659  1.00  0.00           C  
ATOM   1827  C   HIS A 238     -24.082  -8.510  -2.389  1.00  0.00           C  
ATOM   1828  O   HIS A 238     -25.010  -8.578  -3.190  1.00  0.00           O  
ATOM   1829  CB  HIS A 238     -22.992 -10.790  -2.336  1.00  0.00           C  
ATOM   1830  CG  HIS A 238     -23.444 -11.052  -0.927  1.00  0.00           C  
ATOM   1831  ND1 HIS A 238     -22.663 -11.060   0.207  1.00  0.00           N  
ATOM   1832  CD2 HIS A 238     -24.733 -11.328  -0.511  1.00  0.00           C  
ATOM   1833  CE1 HIS A 238     -23.452 -11.342   1.266  1.00  0.00           C  
ATOM   1834  NE2 HIS A 238     -24.710 -11.502   0.856  1.00  0.00           N  
ATOM   1835  N   LEU A 239     -24.138  -7.747  -1.298  1.00  0.00           N  
ATOM   1836  CA  LEU A 239     -25.280  -6.919  -0.898  1.00  0.00           C  
ATOM   1837  C   LEU A 239     -25.171  -5.456  -1.349  1.00  0.00           C  
ATOM   1838  O   LEU A 239     -26.030  -4.644  -0.989  1.00  0.00           O  
ATOM   1839  CB  LEU A 239     -25.453  -7.004   0.629  1.00  0.00           C  
ATOM   1840  CG  LEU A 239     -25.732  -8.416   1.180  1.00  0.00           C  
ATOM   1841  CD1 LEU A 239     -25.749  -8.369   2.714  1.00  0.00           C  
ATOM   1842  CD2 LEU A 239     -27.083  -8.950   0.708  1.00  0.00           C  
ATOM   1843  N   ARG A 240     -24.100  -5.103  -2.078  1.00  0.00           N  
ATOM   1844  CA  ARG A 240     -23.841  -3.734  -2.534  1.00  0.00           C  
ATOM   1845  C   ARG A 240     -24.139  -3.507  -4.008  1.00  0.00           C  
ATOM   1846  O   ARG A 240     -23.970  -4.459  -4.804  1.00  0.00           O  
ATOM   1847  CB  ARG A 240     -22.419  -3.295  -2.205  1.00  0.00           C  
ATOM   1848  CG  ARG A 240     -22.370  -2.590  -0.844  1.00  0.00           C  
ATOM   1849  CD  ARG A 240     -21.151  -1.674  -0.807  1.00  0.00           C  
ATOM   1850  NE  ARG A 240     -21.178  -0.806   0.383  1.00  0.00           N  
ATOM   1851  CZ  ARG A 240     -20.767   0.448   0.433  1.00  0.00           C  
ATOM   1852  NH1 ARG A 240     -20.229   1.041  -0.600  1.00  0.00           N  
ATOM   1853  NH2 ARG A 240     -20.904   1.132   1.512  1.00  0.00           N  
ATOM   1854  OXT ARG A 240     -24.497  -2.336  -4.318  1.00  0.00           O  
ATOM   1855  N   MET B   1     -28.037  19.511  19.654  1.00  0.00           N  
ATOM   1856  CA  MET B   1     -27.334  19.700  18.372  1.00  0.00           C  
ATOM   1857  C   MET B   1     -26.075  20.484  18.697  1.00  0.00           C  
ATOM   1858  O   MET B   1     -26.149  21.696  18.842  1.00  0.00           O  
ATOM   1859  CB  MET B   1     -28.266  20.432  17.393  1.00  0.00           C  
ATOM   1860  CG  MET B   1     -27.864  20.324  15.925  1.00  0.00           C  
ATOM   1861  SD  MET B   1     -29.135  21.075  14.863  1.00  0.00           S  
ATOM   1862  CE  MET B   1     -28.544  20.611  13.222  1.00  0.00           C  
ATOM   1863  N   ILE B   2     -24.973  19.803  18.991  1.00  0.00           N  
ATOM   1864  CA  ILE B   2     -23.720  20.484  19.332  1.00  0.00           C  
ATOM   1865  C   ILE B   2     -23.258  21.132  18.031  1.00  0.00           C  
ATOM   1866  O   ILE B   2     -22.811  20.437  17.126  1.00  0.00           O  
ATOM   1867  CB  ILE B   2     -22.676  19.511  19.929  1.00  0.00           C  
ATOM   1868  CG1 ILE B   2     -23.213  18.878  21.240  1.00  0.00           C  
ATOM   1869  CG2 ILE B   2     -21.345  20.256  20.196  1.00  0.00           C  
ATOM   1870  CD1 ILE B   2     -22.299  17.788  21.834  1.00  0.00           C  
ATOM   1871  N   ILE B   3     -23.456  22.434  17.914  1.00  0.00           N  
ATOM   1872  CA  ILE B   3     -22.922  23.228  16.813  1.00  0.00           C  
ATOM   1873  C   ILE B   3     -21.406  23.164  17.000  1.00  0.00           C  
ATOM   1874  O   ILE B   3     -20.850  23.930  17.786  1.00  0.00           O  
ATOM   1875  CB  ILE B   3     -23.469  24.674  16.838  1.00  0.00           C  
ATOM   1876  CG1 ILE B   3     -25.016  24.686  16.760  1.00  0.00           C  
ATOM   1877  CG2 ILE B   3     -22.864  25.481  15.671  1.00  0.00           C  
ATOM   1878  CD1 ILE B   3     -25.641  26.080  16.960  1.00  0.00           C  
ATOM   1879  N   LYS B   4     -20.762  22.183  16.360  1.00  0.00           N  
ATOM   1880  CA  LYS B   4     -19.307  22.141  16.276  1.00  0.00           C  
ATOM   1881  C   LYS B   4     -18.913  23.434  15.580  1.00  0.00           C  
ATOM   1882  O   LYS B   4     -19.125  23.573  14.381  1.00  0.00           O  
ATOM   1883  CB  LYS B   4     -18.812  20.895  15.513  1.00  0.00           C  
ATOM   1884  CG  LYS B   4     -18.779  19.619  16.367  1.00  0.00           C  
ATOM   1885  CD  LYS B   4     -18.131  18.457  15.577  1.00  0.00           C  
ATOM   1886  CE  LYS B   4     -17.951  17.190  16.422  1.00  0.00           C  
ATOM   1887  NZ  LYS B   4     -17.261  16.110  15.676  1.00  0.00           N  
ATOM   1888  N   ARG B   5     -18.450  24.415  16.365  1.00  0.00           N  
ATOM   1889  CA  ARG B   5     -18.017  25.704  15.829  1.00  0.00           C  
ATOM   1890  C   ARG B   5     -16.898  25.428  14.834  1.00  0.00           C  
ATOM   1891  O   ARG B   5     -15.955  24.712  15.172  1.00  0.00           O  
ATOM   1892  CB  ARG B   5     -17.529  26.647  16.938  1.00  0.00           C  
ATOM   1893  CG  ARG B   5     -18.683  27.396  17.616  1.00  0.00           C  
ATOM   1894  CD  ARG B   5     -18.124  28.388  18.640  1.00  0.00           C  
ATOM   1895  NE  ARG B   5     -19.181  29.224  19.230  1.00  0.00           N  
ATOM   1896  CZ  ARG B   5     -19.015  30.157  20.181  1.00  0.00           C  
ATOM   1897  NH1 ARG B   5     -17.853  30.378  20.696  1.00  0.00           N  
ATOM   1898  NH2 ARG B   5     -20.036  30.842  20.595  1.00  0.00           N  
ATOM   1899  N   THR B   6     -17.025  26.015  13.654  1.00  0.00           N  
ATOM   1900  CA  THR B   6     -15.940  26.053  12.676  1.00  0.00           C  
ATOM   1901  C   THR B   6     -14.691  26.614  13.362  1.00  0.00           C  
ATOM   1902  O   THR B   6     -14.787  27.671  13.993  1.00  0.00           O  
ATOM   1903  CB  THR B   6     -16.318  26.945  11.492  1.00  0.00           C  
ATOM   1904  OG1 THR B   6     -17.581  26.562  10.993  1.00  0.00           O  
ATOM   1905  CG2 THR B   6     -15.317  26.835  10.357  1.00  0.00           C  
ATOM   1906  N   PRO B   7     -13.560  25.901  13.293  1.00  0.00           N  
ATOM   1907  CA  PRO B   7     -12.312  26.414  13.843  1.00  0.00           C  
ATOM   1908  C   PRO B   7     -11.950  27.762  13.213  1.00  0.00           C  
ATOM   1909  O   PRO B   7     -12.372  28.083  12.098  1.00  0.00           O  
ATOM   1910  CB  PRO B   7     -11.265  25.335  13.567  1.00  0.00           C  
ATOM   1911  CG  PRO B   7     -12.070  24.064  13.349  1.00  0.00           C  
ATOM   1912  CD  PRO B   7     -13.363  24.583  12.730  1.00  0.00           C  
ATOM   1913  N   GLN B   8     -11.176  28.564  13.930  1.00  0.00           N  
ATOM   1914  CA  GLN B   8     -10.654  29.844  13.441  1.00  0.00           C  
ATOM   1915  C   GLN B   8      -9.143  29.757  13.209  1.00  0.00           C  
ATOM   1916  O   GLN B   8      -8.504  28.790  13.625  1.00  0.00           O  
ATOM   1917  CB  GLN B   8     -11.023  30.970  14.411  1.00  0.00           C  
ATOM   1918  CG  GLN B   8     -12.544  31.161  14.519  1.00  0.00           C  
ATOM   1919  CD  GLN B   8     -12.949  32.516  15.093  1.00  0.00           C  
ATOM   1920  OE1 GLN B   8     -12.149  33.309  15.565  1.00  0.00           O  
ATOM   1921  NE2 GLN B   8     -14.219  32.853  15.049  1.00  0.00           N  
ATOM   1922  N   ALA B   9      -8.561  30.785  12.607  1.00  0.00           N  
ATOM   1923  CA  ALA B   9      -7.115  30.841  12.350  1.00  0.00           C  
ATOM   1924  C   ALA B   9      -6.251  30.604  13.611  1.00  0.00           C  
ATOM   1925  O   ALA B   9      -5.193  29.991  13.528  1.00  0.00           O  
ATOM   1926  CB  ALA B   9      -6.798  32.200  11.727  1.00  0.00           C  
ATOM   1927  N   ALA B  10      -6.735  31.071  14.791  1.00  0.00           N  
ATOM   1928  CA  ALA B  10      -6.072  30.868  16.080  1.00  0.00           C  
ATOM   1929  C   ALA B  10      -6.424  29.531  16.768  1.00  0.00           C  
ATOM   1930  O   ALA B  10      -5.929  29.262  17.859  1.00  0.00           O  
ATOM   1931  CB  ALA B  10      -6.405  32.069  16.974  1.00  0.00           C  
ATOM   1932  N   SER B  11      -7.298  28.713  16.181  1.00  0.00           N  
ATOM   1933  CA  SER B  11      -7.646  27.410  16.748  1.00  0.00           C  
ATOM   1934  C   SER B  11      -6.478  26.431  16.604  1.00  0.00           C  
ATOM   1935  O   SER B  11      -5.777  26.482  15.596  1.00  0.00           O  
ATOM   1936  CB  SER B  11      -8.897  26.816  16.087  1.00  0.00           C  
ATOM   1937  OG  SER B  11      -9.994  27.685  16.251  1.00  0.00           O  
ATOM   1938  N   PRO B  12      -6.290  25.512  17.564  1.00  0.00           N  
ATOM   1939  CA  PRO B  12      -5.242  24.503  17.468  1.00  0.00           C  
ATOM   1940  C   PRO B  12      -5.376  23.653  16.201  1.00  0.00           C  
ATOM   1941  O   PRO B  12      -6.489  23.317  15.790  1.00  0.00           O  
ATOM   1942  CB  PRO B  12      -5.380  23.640  18.724  1.00  0.00           C  
ATOM   1943  CG  PRO B  12      -6.105  24.539  19.712  1.00  0.00           C  
ATOM   1944  CD  PRO B  12      -7.001  25.389  18.825  1.00  0.00           C  
ATOM   1945  N   LEU B  13      -4.251  23.232  15.636  1.00  0.00           N  
ATOM   1946  CA  LEU B  13      -4.216  22.382  14.448  1.00  0.00           C  
ATOM   1947  C   LEU B  13      -5.033  21.094  14.648  1.00  0.00           C  
ATOM   1948  O   LEU B  13      -5.838  20.752  13.788  1.00  0.00           O  
ATOM   1949  CB  LEU B  13      -2.756  22.082  14.082  1.00  0.00           C  
ATOM   1950  CG  LEU B  13      -2.588  21.171  12.849  1.00  0.00           C  
ATOM   1951  CD1 LEU B  13      -3.197  21.775  11.586  1.00  0.00           C  
ATOM   1952  CD2 LEU B  13      -1.108  20.921  12.584  1.00  0.00           C  
ATOM   1953  N   ALA B  14      -4.929  20.459  15.810  1.00  0.00           N  
ATOM   1954  CA  ALA B  14      -5.714  19.260  16.134  1.00  0.00           C  
ATOM   1955  C   ALA B  14      -7.238  19.487  16.014  1.00  0.00           C  
ATOM   1956  O   ALA B  14      -7.967  18.600  15.560  1.00  0.00           O  
ATOM   1957  CB  ALA B  14      -5.331  18.818  17.552  1.00  0.00           C  
ATOM   1958  N   SER B  15      -7.726  20.675  16.362  1.00  0.00           N  
ATOM   1959  CA  SER B  15      -9.138  21.035  16.220  1.00  0.00           C  
ATOM   1960  C   SER B  15      -9.545  21.158  14.753  1.00  0.00           C  
ATOM   1961  O   SER B  15     -10.635  20.729  14.376  1.00  0.00           O  
ATOM   1962  CB  SER B  15      -9.455  22.344  16.946  1.00  0.00           C  
ATOM   1963  OG  SER B  15      -9.142  22.233  18.321  1.00  0.00           O  
ATOM   1964  N   TRP B  16      -8.657  21.713  13.920  1.00  0.00           N  
ATOM   1965  CA  TRP B  16      -8.855  21.775  12.477  1.00  0.00           C  
ATOM   1966  C   TRP B  16      -8.870  20.384  11.855  1.00  0.00           C  
ATOM   1967  O   TRP B  16      -9.808  20.066  11.125  1.00  0.00           O  
ATOM   1968  CB  TRP B  16      -7.779  22.652  11.841  1.00  0.00           C  
ATOM   1969  CG  TRP B  16      -8.113  24.100  11.840  1.00  0.00           C  
ATOM   1970  CD1 TRP B  16      -7.616  25.058  12.655  1.00  0.00           C  
ATOM   1971  CD2 TRP B  16      -9.063  24.777  10.948  1.00  0.00           C  
ATOM   1972  NE1 TRP B  16      -8.169  26.286  12.327  1.00  0.00           N  
ATOM   1973  CE2 TRP B  16      -9.059  26.151  11.287  1.00  0.00           C  
ATOM   1974  CE3 TRP B  16      -9.894  24.341   9.902  1.00  0.00           C  
ATOM   1975  CZ2 TRP B  16      -9.877  27.082  10.604  1.00  0.00           C  
ATOM   1976  CZ3 TRP B  16     -10.709  25.270   9.222  1.00  0.00           C  
ATOM   1977  CH2 TRP B  16     -10.699  26.625   9.573  1.00  0.00           C  
ATOM   1978  N   LEU B  17      -7.921  19.536  12.175  1.00  0.00           N  
ATOM   1979  CA  LEU B  17      -7.840  18.178  11.630  1.00  0.00           C  
ATOM   1980  C   LEU B  17      -9.090  17.362  11.985  1.00  0.00           C  
ATOM   1981  O   LEU B  17      -9.708  16.784  11.092  1.00  0.00           O  
ATOM   1982  CB  LEU B  17      -6.550  17.493  12.107  1.00  0.00           C  
ATOM   1983  CG  LEU B  17      -5.253  18.166  11.642  1.00  0.00           C  
ATOM   1984  CD1 LEU B  17      -4.040  17.399  12.175  1.00  0.00           C  
ATOM   1985  CD2 LEU B  17      -5.129  18.258  10.115  1.00  0.00           C  
ATOM   1986  N   SER B  18      -9.543  17.419  13.234  1.00  0.00           N  
ATOM   1987  CA  SER B  18     -10.794  16.783  13.653  1.00  0.00           C  
ATOM   1988  C   SER B  18     -12.016  17.339  12.910  1.00  0.00           C  
ATOM   1989  O   SER B  18     -12.943  16.593  12.570  1.00  0.00           O  
ATOM   1990  CB  SER B  18     -10.976  16.962  15.163  1.00  0.00           C  
ATOM   1991  OG  SER B  18     -12.122  16.241  15.612  1.00  0.00           O  
ATOM   1992  N   TYR B  19     -12.041  18.640  12.630  1.00  0.00           N  
ATOM   1993  CA  TYR B  19     -13.100  19.246  11.822  1.00  0.00           C  
ATOM   1994  C   TYR B  19     -13.086  18.712  10.383  1.00  0.00           C  
ATOM   1995  O   TYR B  19     -14.139  18.326   9.871  1.00  0.00           O  
ATOM   1996  CB  TYR B  19     -12.973  20.769  11.883  1.00  0.00           C  
ATOM   1997  CG  TYR B  19     -13.924  21.507  10.975  1.00  0.00           C  
ATOM   1998  CD1 TYR B  19     -13.455  22.118   9.792  1.00  0.00           C  
ATOM   1999  CD2 TYR B  19     -15.294  21.595  11.301  1.00  0.00           C  
ATOM   2000  CE1 TYR B  19     -14.341  22.818   8.951  1.00  0.00           C  
ATOM   2001  CE2 TYR B  19     -16.186  22.285  10.465  1.00  0.00           C  
ATOM   2002  CZ  TYR B  19     -15.706  22.889   9.298  1.00  0.00           C  
ATOM   2003  OH  TYR B  19     -16.578  23.576   8.483  1.00  0.00           O  
ATOM   2004  N   LEU B  20     -11.908  18.638   9.757  1.00  0.00           N  
ATOM   2005  CA  LEU B  20     -11.729  18.161   8.384  1.00  0.00           C  
ATOM   2006  C   LEU B  20     -12.077  16.673   8.227  1.00  0.00           C  
ATOM   2007  O   LEU B  20     -12.744  16.312   7.263  1.00  0.00           O  
ATOM   2008  CB  LEU B  20     -10.294  18.435   7.926  1.00  0.00           C  
ATOM   2009  CG  LEU B  20      -9.893  19.922   7.846  1.00  0.00           C  
ATOM   2010  CD1 LEU B  20      -8.450  20.035   7.355  1.00  0.00           C  
ATOM   2011  CD2 LEU B  20     -10.801  20.718   6.923  1.00  0.00           C  
ATOM   2012  N   GLU B  21     -11.707  15.832   9.184  1.00  0.00           N  
ATOM   2013  CA  GLU B  21     -12.067  14.411   9.195  1.00  0.00           C  
ATOM   2014  C   GLU B  21     -13.587  14.201   9.213  1.00  0.00           C  
ATOM   2015  O   GLU B  21     -14.125  13.323   8.546  1.00  0.00           O  
ATOM   2016  CB  GLU B  21     -11.450  13.740  10.426  1.00  0.00           C  
ATOM   2017  CG  GLU B  21      -9.944  13.524  10.269  1.00  0.00           C  
ATOM   2018  CD  GLU B  21      -9.275  13.045  11.561  1.00  0.00           C  
ATOM   2019  OE1 GLU B  21      -8.043  12.856  11.516  1.00  0.00           O  
ATOM   2020  OE2 GLU B  21      -9.985  12.908  12.592  1.00  0.00           O  
ATOM   2021  N   ASN B  22     -14.310  15.046   9.937  1.00  0.00           N  
ATOM   2022  CA  ASN B  22     -15.766  14.970  10.011  1.00  0.00           C  
ATOM   2023  C   ASN B  22     -16.479  15.487   8.745  1.00  0.00           C  
ATOM   2024  O   ASN B  22     -17.650  15.151   8.545  1.00  0.00           O  
ATOM   2025  CB  ASN B  22     -16.240  15.706  11.272  1.00  0.00           C  
ATOM   2026  CG  ASN B  22     -15.962  14.912  12.534  1.00  0.00           C  
ATOM   2027  OD1 ASN B  22     -16.492  13.850  12.764  1.00  0.00           O  
ATOM   2028  ND2 ASN B  22     -15.167  15.438  13.438  1.00  0.00           N  
ATOM   2029  N   LEU B  23     -15.812  16.280   7.896  1.00  0.00           N  
ATOM   2030  CA  LEU B  23     -16.390  16.729   6.617  1.00  0.00           C  
ATOM   2031  C   LEU B  23     -16.571  15.569   5.629  1.00  0.00           C  
ATOM   2032  O   LEU B  23     -17.499  15.590   4.821  1.00  0.00           O  
ATOM   2033  CB  LEU B  23     -15.516  17.831   5.986  1.00  0.00           C  
ATOM   2034  CG  LEU B  23     -15.600  19.199   6.679  1.00  0.00           C  
ATOM   2035  CD1 LEU B  23     -14.509  20.121   6.131  1.00  0.00           C  
ATOM   2036  CD2 LEU B  23     -16.947  19.872   6.444  1.00  0.00           C  
ATOM   2037  N   HIS B  24     -15.737  14.529   5.742  1.00  0.00           N  
ATOM   2038  CA  HIS B  24     -15.706  13.391   4.815  1.00  0.00           C  
ATOM   2039  C   HIS B  24     -16.951  12.488   4.858  1.00  0.00           C  
ATOM   2040  O   HIS B  24     -17.115  11.611   4.014  1.00  0.00           O  
ATOM   2041  CB  HIS B  24     -14.437  12.572   5.093  1.00  0.00           C  
ATOM   2042  CG  HIS B  24     -13.598  12.355   3.865  1.00  0.00           C  
ATOM   2043  ND1 HIS B  24     -14.015  11.806   2.675  1.00  0.00           N  
ATOM   2044  CD2 HIS B  24     -12.260  12.643   3.733  1.00  0.00           C  
ATOM   2045  CE1 HIS B  24     -12.962  11.764   1.852  1.00  0.00           C  
ATOM   2046  NE2 HIS B  24     -11.875  12.263   2.460  1.00  0.00           N  
ATOM   2047  N   SER B  25     -17.832  12.667   5.852  1.00  0.00           N  
ATOM   2048  CA  SER B  25     -18.975  11.776   6.086  1.00  0.00           C  
ATOM   2049  C   SER B  25     -20.105  11.900   5.059  1.00  0.00           C  
ATOM   2050  O   SER B  25     -20.977  11.023   5.000  1.00  0.00           O  
ATOM   2051  CB  SER B  25     -19.524  12.010   7.494  1.00  0.00           C  
ATOM   2052  OG  SER B  25     -19.966  13.342   7.653  1.00  0.00           O  
ATOM   2053  N   LYS B  26     -20.129  12.966   4.261  1.00  0.00           N  
ATOM   2054  CA  LYS B  26     -21.150  13.149   3.232  1.00  0.00           C  
ATOM   2055  C   LYS B  26     -20.729  12.480   1.919  1.00  0.00           C  
ATOM   2056  O   LYS B  26     -19.554  12.411   1.595  1.00  0.00           O  
ATOM   2057  CB  LYS B  26     -21.484  14.637   3.032  1.00  0.00           C  
ATOM   2058  CG  LYS B  26     -22.260  15.209   4.226  1.00  0.00           C  
ATOM   2059  CD  LYS B  26     -22.675  16.652   3.931  1.00  0.00           C  
ATOM   2060  CE  LYS B  26     -23.481  17.247   5.090  1.00  0.00           C  
ATOM   2061  NZ  LYS B  26     -23.880  18.648   4.806  1.00  0.00           N  
ATOM   2062  N   THR B  27     -21.724  12.041   1.153  1.00  0.00           N  
ATOM   2063  CA  THR B  27     -21.561  11.678  -0.254  1.00  0.00           C  
ATOM   2064  C   THR B  27     -21.012  12.884  -1.010  1.00  0.00           C  
ATOM   2065  O   THR B  27     -21.690  13.893  -1.159  1.00  0.00           O  
ATOM   2066  CB  THR B  27     -22.888  11.216  -0.893  1.00  0.00           C  
ATOM   2067  OG1 THR B  27     -23.993  11.479  -0.050  1.00  0.00           O  
ATOM   2068  CG2 THR B  27     -22.874   9.715  -1.152  1.00  0.00           C  
ATOM   2069  N   ILE B  28     -19.753  12.779  -1.408  1.00  0.00           N  
ATOM   2070  CA  ILE B  28     -19.041  13.821  -2.126  1.00  0.00           C  
ATOM   2071  C   ILE B  28     -19.063  13.453  -3.607  1.00  0.00           C  
ATOM   2072  O   ILE B  28     -18.768  12.305  -3.949  1.00  0.00           O  
ATOM   2073  CB  ILE B  28     -17.621  13.966  -1.545  1.00  0.00           C  
ATOM   2074  CG1 ILE B  28     -17.702  14.532  -0.102  1.00  0.00           C  
ATOM   2075  CG2 ILE B  28     -16.766  14.889  -2.414  1.00  0.00           C  
ATOM   2076  CD1 ILE B  28     -16.382  14.482   0.655  1.00  0.00           C  
ATOM   2077  N   ASP B  29     -19.405  14.408  -4.458  1.00  0.00           N  
ATOM   2078  CA  ASP B  29     -19.353  14.214  -5.900  1.00  0.00           C  
ATOM   2079  C   ASP B  29     -17.915  13.916  -6.330  1.00  0.00           C  
ATOM   2080  O   ASP B  29     -16.976  14.634  -5.978  1.00  0.00           O  
ATOM   2081  CB  ASP B  29     -19.909  15.430  -6.649  1.00  0.00           C  
ATOM   2082  CG  ASP B  29     -21.409  15.625  -6.400  1.00  0.00           C  
ATOM   2083  OD1 ASP B  29     -22.111  14.602  -6.253  1.00  0.00           O  
ATOM   2084  OD2 ASP B  29     -21.816  16.799  -6.318  1.00  0.00           O  
ATOM   2085  N   LEU B  30     -17.745  12.835  -7.082  1.00  0.00           N  
ATOM   2086  CA  LEU B  30     -16.457  12.458  -7.645  1.00  0.00           C  
ATOM   2087  C   LEU B  30     -16.067  13.462  -8.735  1.00  0.00           C  
ATOM   2088  O   LEU B  30     -16.846  13.732  -9.647  1.00  0.00           O  
ATOM   2089  CB  LEU B  30     -16.545  11.027  -8.206  1.00  0.00           C  
ATOM   2090  CG  LEU B  30     -16.603   9.929  -7.118  1.00  0.00           C  
ATOM   2091  CD1 LEU B  30     -17.081   8.610  -7.728  1.00  0.00           C  
ATOM   2092  CD2 LEU B  30     -15.230   9.681  -6.489  1.00  0.00           C  
ATOM   2093  N   GLY B  31     -14.849  13.987  -8.650  1.00  0.00           N  
ATOM   2094  CA  GLY B  31     -14.307  14.892  -9.657  1.00  0.00           C  
ATOM   2095  C   GLY B  31     -13.520  16.051  -9.062  1.00  0.00           C  
ATOM   2096  O   GLY B  31     -13.465  16.231  -7.843  1.00  0.00           O  
ATOM   2097  N   LEU B  32     -12.908  16.845  -9.938  1.00  0.00           N  
ATOM   2098  CA  LEU B  32     -12.035  17.959  -9.565  1.00  0.00           C  
ATOM   2099  C   LEU B  32     -12.719  19.327  -9.634  1.00  0.00           C  
ATOM   2100  O   LEU B  32     -12.112  20.332  -9.270  1.00  0.00           O  
ATOM   2101  CB  LEU B  32     -10.759  17.922 -10.428  1.00  0.00           C  
ATOM   2102  CG  LEU B  32      -9.898  16.660 -10.255  1.00  0.00           C  
ATOM   2103  CD1 LEU B  32      -8.663  16.774 -11.143  1.00  0.00           C  
ATOM   2104  CD2 LEU B  32      -9.436  16.466  -8.810  1.00  0.00           C  
ATOM   2105  N   GLU B  33     -13.967  19.403 -10.082  1.00  0.00           N  
ATOM   2106  CA  GLU B  33     -14.652  20.686 -10.307  1.00  0.00           C  
ATOM   2107  C   GLU B  33     -14.786  21.509  -9.020  1.00  0.00           C  
ATOM   2108  O   GLU B  33     -14.476  22.696  -9.011  1.00  0.00           O  
ATOM   2109  CB  GLU B  33     -16.041  20.445 -10.910  1.00  0.00           C  
ATOM   2110  CG  GLU B  33     -15.955  19.946 -12.359  1.00  0.00           C  
ATOM   2111  CD  GLU B  33     -17.337  19.739 -12.988  1.00  0.00           C  
ATOM   2112  OE1 GLU B  33     -17.383  19.716 -14.243  1.00  0.00           O  
ATOM   2113  OE2 GLU B  33     -18.321  19.613 -12.230  1.00  0.00           O  
ATOM   2114  N   ARG B  34     -15.179  20.860  -7.910  1.00  0.00           N  
ATOM   2115  CA  ARG B  34     -15.365  21.533  -6.620  1.00  0.00           C  
ATOM   2116  C   ARG B  34     -14.057  22.132  -6.110  1.00  0.00           C  
ATOM   2117  O   ARG B  34     -13.998  23.325  -5.810  1.00  0.00           O  
ATOM   2118  CB  ARG B  34     -15.929  20.547  -5.576  1.00  0.00           C  
ATOM   2119  CG  ARG B  34     -17.366  20.096  -5.875  1.00  0.00           C  
ATOM   2120  CD  ARG B  34     -17.917  19.152  -4.806  1.00  0.00           C  
ATOM   2121  NE  ARG B  34     -17.167  17.891  -4.757  1.00  0.00           N  
ATOM   2122  CZ  ARG B  34     -16.166  17.568  -3.936  1.00  0.00           C  
ATOM   2123  NH1 ARG B  34     -15.858  18.272  -2.896  1.00  0.00           N  
ATOM   2124  NH2 ARG B  34     -15.422  16.536  -4.169  1.00  0.00           N  
ATOM   2125  N   VAL B  35     -13.004  21.314  -6.039  1.00  0.00           N  
ATOM   2126  CA  VAL B  35     -11.696  21.755  -5.547  1.00  0.00           C  
ATOM   2127  C   VAL B  35     -11.067  22.799  -6.485  1.00  0.00           C  
ATOM   2128  O   VAL B  35     -10.513  23.775  -6.011  1.00  0.00           O  
ATOM   2129  CB  VAL B  35     -10.784  20.552  -5.254  1.00  0.00           C  
ATOM   2130  CG1 VAL B  35     -10.459  19.705  -6.480  1.00  0.00           C  
ATOM   2131  CG2 VAL B  35      -9.495  20.991  -4.584  1.00  0.00           C  
ATOM   2132  N   SER B  36     -11.252  22.666  -7.803  1.00  0.00           N  
ATOM   2133  CA  SER B  36     -10.784  23.639  -8.792  1.00  0.00           C  
ATOM   2134  C   SER B  36     -11.459  25.003  -8.633  1.00  0.00           C  
ATOM   2135  O   SER B  36     -10.795  26.036  -8.698  1.00  0.00           O  
ATOM   2136  CB  SER B  36     -11.023  23.139 -10.223  1.00  0.00           C  
ATOM   2137  OG  SER B  36     -10.332  21.935 -10.445  1.00  0.00           O  
ATOM   2138  N   LEU B  37     -12.762  25.020  -8.368  1.00  0.00           N  
ATOM   2139  CA  LEU B  37     -13.507  26.254  -8.095  1.00  0.00           C  
ATOM   2140  C   LEU B  37     -12.966  26.988  -6.863  1.00  0.00           C  
ATOM   2141  O   LEU B  37     -12.768  28.206  -6.907  1.00  0.00           O  
ATOM   2142  CB  LEU B  37     -15.001  25.904  -7.917  1.00  0.00           C  
ATOM   2143  CG  LEU B  37     -15.809  26.076  -9.212  1.00  0.00           C  
ATOM   2144  CD1 LEU B  37     -17.066  25.215  -9.179  1.00  0.00           C  
ATOM   2145  CD2 LEU B  37     -16.232  27.534  -9.380  1.00  0.00           C  
ATOM   2146  N   VAL B  38     -12.700  26.265  -5.784  1.00  0.00           N  
ATOM   2147  CA  VAL B  38     -12.145  26.872  -4.563  1.00  0.00           C  
ATOM   2148  C   VAL B  38     -10.702  27.331  -4.791  1.00  0.00           C  
ATOM   2149  O   VAL B  38     -10.350  28.443  -4.409  1.00  0.00           O  
ATOM   2150  CB  VAL B  38     -12.258  25.931  -3.355  1.00  0.00           C  
ATOM   2151  CG1 VAL B  38     -11.759  26.620  -2.077  1.00  0.00           C  
ATOM   2152  CG2 VAL B  38     -13.713  25.525  -3.101  1.00  0.00           C  
ATOM   2153  N   ALA B  39      -9.887  26.546  -5.500  1.00  0.00           N  
ATOM   2154  CA  ALA B  39      -8.522  26.922  -5.866  1.00  0.00           C  
ATOM   2155  C   ALA B  39      -8.475  28.194  -6.722  1.00  0.00           C  
ATOM   2156  O   ALA B  39      -7.627  29.067  -6.500  1.00  0.00           O  
ATOM   2157  CB  ALA B  39      -7.865  25.750  -6.599  1.00  0.00           C  
ATOM   2158  N   ALA B  40      -9.411  28.341  -7.667  1.00  0.00           N  
ATOM   2159  CA  ALA B  40      -9.537  29.543  -8.479  1.00  0.00           C  
ATOM   2160  C   ALA B  40      -9.901  30.774  -7.633  1.00  0.00           C  
ATOM   2161  O   ALA B  40      -9.298  31.836  -7.802  1.00  0.00           O  
ATOM   2162  CB  ALA B  40     -10.559  29.287  -9.590  1.00  0.00           C  
ATOM   2163  N   ARG B  41     -10.819  30.631  -6.676  1.00  0.00           N  
ATOM   2164  CA  ARG B  41     -11.179  31.712  -5.734  1.00  0.00           C  
ATOM   2165  C   ARG B  41      -9.993  32.149  -4.872  1.00  0.00           C  
ATOM   2166  O   ARG B  41      -9.832  33.342  -4.634  1.00  0.00           O  
ATOM   2167  CB  ARG B  41     -12.325  31.265  -4.821  1.00  0.00           C  
ATOM   2168  CG  ARG B  41     -13.681  31.154  -5.545  1.00  0.00           C  
ATOM   2169  CD  ARG B  41     -14.718  30.580  -4.580  1.00  0.00           C  
ATOM   2170  NE  ARG B  41     -16.021  30.357  -5.236  1.00  0.00           N  
ATOM   2171  CZ  ARG B  41     -17.113  29.893  -4.632  1.00  0.00           C  
ATOM   2172  NH1 ARG B  41     -17.128  29.615  -3.359  1.00  0.00           N  
ATOM   2173  NH2 ARG B  41     -18.201  29.711  -5.320  1.00  0.00           N  
ATOM   2174  N   LEU B  42      -9.172  31.206  -4.453  1.00  0.00           N  
ATOM   2175  CA  LEU B  42      -7.959  31.465  -3.669  1.00  0.00           C  
ATOM   2176  C   LEU B  42      -6.784  31.964  -4.519  1.00  0.00           C  
ATOM   2177  O   LEU B  42      -5.790  32.449  -3.973  1.00  0.00           O  
ATOM   2178  CB  LEU B  42      -7.571  30.170  -2.932  1.00  0.00           C  
ATOM   2179  CG  LEU B  42      -8.528  29.760  -1.796  1.00  0.00           C  
ATOM   2180  CD1 LEU B  42      -8.208  28.332  -1.349  1.00  0.00           C  
ATOM   2181  CD2 LEU B  42      -8.379  30.688  -0.592  1.00  0.00           C  
ATOM   2182  N   GLY B  43      -6.848  31.840  -5.845  1.00  0.00           N  
ATOM   2183  CA  GLY B  43      -5.756  32.200  -6.747  1.00  0.00           C  
ATOM   2184  C   GLY B  43      -4.528  31.292  -6.632  1.00  0.00           C  
ATOM   2185  O   GLY B  43      -3.401  31.748  -6.843  1.00  0.00           O  
ATOM   2186  N   VAL B  44      -4.731  30.017  -6.299  1.00  0.00           N  
ATOM   2187  CA  VAL B  44      -3.646  29.066  -5.982  1.00  0.00           C  
ATOM   2188  C   VAL B  44      -3.423  27.973  -7.030  1.00  0.00           C  
ATOM   2189  O   VAL B  44      -2.565  27.123  -6.835  1.00  0.00           O  
ATOM   2190  CB  VAL B  44      -3.806  28.452  -4.578  1.00  0.00           C  
ATOM   2191  CG1 VAL B  44      -3.839  29.542  -3.500  1.00  0.00           C  
ATOM   2192  CG2 VAL B  44      -5.065  27.585  -4.466  1.00  0.00           C  
ATOM   2193  N   LEU B  45      -4.127  28.019  -8.168  1.00  0.00           N  
ATOM   2194  CA  LEU B  45      -3.958  27.049  -9.268  1.00  0.00           C  
ATOM   2195  C   LEU B  45      -2.537  27.015  -9.853  1.00  0.00           C  
ATOM   2196  O   LEU B  45      -2.128  26.008 -10.422  1.00  0.00           O  
ATOM   2197  CB  LEU B  45      -4.955  27.376 -10.393  1.00  0.00           C  
ATOM   2198  CG  LEU B  45      -6.404  26.965 -10.096  1.00  0.00           C  
ATOM   2199  CD1 LEU B  45      -7.327  27.537 -11.175  1.00  0.00           C  
ATOM   2200  CD2 LEU B  45      -6.574  25.444 -10.084  1.00  0.00           C  
ATOM   2201  N   LYS B  46      -1.779  28.103  -9.706  1.00  0.00           N  
ATOM   2202  CA  LYS B  46      -0.369  28.164 -10.063  1.00  0.00           C  
ATOM   2203  C   LYS B  46       0.441  28.501  -8.802  1.00  0.00           C  
ATOM   2204  O   LYS B  46       0.712  29.681  -8.561  1.00  0.00           O  
ATOM   2205  CB  LYS B  46      -0.171  29.130 -11.245  1.00  0.00           C  
ATOM   2206  CG  LYS B  46       1.221  28.922 -11.847  1.00  0.00           C  
ATOM   2207  CD  LYS B  46       1.391  29.670 -13.177  1.00  0.00           C  
ATOM   2208  CE  LYS B  46       2.736  29.245 -13.765  1.00  0.00           C  
ATOM   2209  NZ  LYS B  46       2.956  29.717 -15.151  1.00  0.00           N  
ATOM   2210  N   PRO B  47       0.791  27.505  -7.977  1.00  0.00           N  
ATOM   2211  CA  PRO B  47       1.457  27.733  -6.692  1.00  0.00           C  
ATOM   2212  C   PRO B  47       2.890  28.252  -6.828  1.00  0.00           C  
ATOM   2213  O   PRO B  47       3.368  28.951  -5.937  1.00  0.00           O  
ATOM   2214  CB  PRO B  47       1.409  26.371  -5.977  1.00  0.00           C  
ATOM   2215  CG  PRO B  47       1.400  25.372  -7.130  1.00  0.00           C  
ATOM   2216  CD  PRO B  47       0.560  26.090  -8.189  1.00  0.00           C  
ATOM   2217  N   ALA B  48       3.556  27.962  -7.951  1.00  0.00           N  
ATOM   2218  CA  ALA B  48       4.872  28.477  -8.307  1.00  0.00           C  
ATOM   2219  C   ALA B  48       4.989  28.659  -9.831  1.00  0.00           C  
ATOM   2220  O   ALA B  48       4.158  28.138 -10.578  1.00  0.00           O  
ATOM   2221  CB  ALA B  48       5.936  27.515  -7.775  1.00  0.00           C  
ATOM   2222  N   PRO B  49       6.016  29.380 -10.329  1.00  0.00           N  
ATOM   2223  CA  PRO B  49       6.292  29.480 -11.762  1.00  0.00           C  
ATOM   2224  C   PRO B  49       6.525  28.135 -12.449  1.00  0.00           C  
ATOM   2225  O   PRO B  49       6.124  27.985 -13.602  1.00  0.00           O  
ATOM   2226  CB  PRO B  49       7.533  30.380 -11.872  1.00  0.00           C  
ATOM   2227  CG  PRO B  49       7.468  31.227 -10.610  1.00  0.00           C  
ATOM   2228  CD  PRO B  49       6.890  30.248  -9.581  1.00  0.00           C  
ATOM   2229  N   PHE B  50       7.129  27.171 -11.737  1.00  0.00           N  
ATOM   2230  CA  PHE B  50       7.405  25.823 -12.221  1.00  0.00           C  
ATOM   2231  C   PHE B  50       6.848  24.768 -11.261  1.00  0.00           C  
ATOM   2232  O   PHE B  50       7.028  24.864 -10.048  1.00  0.00           O  
ATOM   2233  CB  PHE B  50       8.911  25.658 -12.441  1.00  0.00           C  
ATOM   2234  CG  PHE B  50       9.234  24.548 -13.415  1.00  0.00           C  
ATOM   2235  CD1 PHE B  50       9.223  23.205 -13.005  1.00  0.00           C  
ATOM   2236  CD2 PHE B  50       9.490  24.861 -14.761  1.00  0.00           C  
ATOM   2237  CE1 PHE B  50       9.453  22.185 -13.938  1.00  0.00           C  
ATOM   2238  CE2 PHE B  50       9.728  23.844 -15.694  1.00  0.00           C  
ATOM   2239  CZ  PHE B  50       9.701  22.498 -15.284  1.00  0.00           C  
ATOM   2240  N   VAL B  51       6.176  23.746 -11.806  1.00  0.00           N  
ATOM   2241  CA  VAL B  51       5.538  22.690 -11.016  1.00  0.00           C  
ATOM   2242  C   VAL B  51       5.903  21.307 -11.545  1.00  0.00           C  
ATOM   2243  O   VAL B  51       5.663  20.989 -12.710  1.00  0.00           O  
ATOM   2244  CB  VAL B  51       4.006  22.861 -10.956  1.00  0.00           C  
ATOM   2245  CG1 VAL B  51       3.354  21.772 -10.093  1.00  0.00           C  
ATOM   2246  CG2 VAL B  51       3.614  24.219 -10.354  1.00  0.00           C  
ATOM   2247  N   PHE B  52       6.421  20.469 -10.662  1.00  0.00           N  
ATOM   2248  CA  PHE B  52       6.503  19.030 -10.875  1.00  0.00           C  
ATOM   2249  C   PHE B  52       5.317  18.339 -10.205  1.00  0.00           C  
ATOM   2250  O   PHE B  52       5.038  18.605  -9.038  1.00  0.00           O  
ATOM   2251  CB  PHE B  52       7.821  18.471 -10.318  1.00  0.00           C  
ATOM   2252  CG  PHE B  52       9.061  18.970 -11.005  1.00  0.00           C  
ATOM   2253  CD1 PHE B  52       9.666  18.207 -12.024  1.00  0.00           C  
ATOM   2254  CD2 PHE B  52       9.646  20.187 -10.617  1.00  0.00           C  
ATOM   2255  CE1 PHE B  52      10.835  18.656 -12.645  1.00  0.00           C  
ATOM   2256  CE2 PHE B  52      10.816  20.644 -11.241  1.00  0.00           C  
ATOM   2257  CZ  PHE B  52      11.417  19.879 -12.258  1.00  0.00           C  
ATOM   2258  N   THR B  53       4.658  17.423 -10.898  1.00  0.00           N  
ATOM   2259  CA  THR B  53       3.659  16.536 -10.285  1.00  0.00           C  
ATOM   2260  C   THR B  53       4.120  15.094 -10.398  1.00  0.00           C  
ATOM   2261  O   THR B  53       4.449  14.621 -11.487  1.00  0.00           O  
ATOM   2262  CB  THR B  53       2.266  16.732 -10.886  1.00  0.00           C  
ATOM   2263  OG1 THR B  53       1.858  18.073 -10.701  1.00  0.00           O  
ATOM   2264  CG2 THR B  53       1.210  15.878 -10.194  1.00  0.00           C  
ATOM   2265  N   VAL B  54       4.159  14.378  -9.275  1.00  0.00           N  
ATOM   2266  CA  VAL B  54       4.743  13.038  -9.181  1.00  0.00           C  
ATOM   2267  C   VAL B  54       3.683  12.022  -8.761  1.00  0.00           C  
ATOM   2268  O   VAL B  54       3.279  11.956  -7.602  1.00  0.00           O  
ATOM   2269  CB  VAL B  54       5.971  13.021  -8.252  1.00  0.00           C  
ATOM   2270  CG1 VAL B  54       6.645  11.646  -8.272  1.00  0.00           C  
ATOM   2271  CG2 VAL B  54       7.020  14.060  -8.677  1.00  0.00           C  
ATOM   2272  N   ALA B  55       3.270  11.202  -9.713  1.00  0.00           N  
ATOM   2273  CA  ALA B  55       2.433  10.026  -9.514  1.00  0.00           C  
ATOM   2274  C   ALA B  55       3.278   8.742  -9.508  1.00  0.00           C  
ATOM   2275  O   ALA B  55       4.473   8.740  -9.808  1.00  0.00           O  
ATOM   2276  CB  ALA B  55       1.356   9.984 -10.608  1.00  0.00           C  
ATOM   2277  N   GLY B  56       2.640   7.631  -9.180  1.00  0.00           N  
ATOM   2278  CA  GLY B  56       3.292   6.332  -9.153  1.00  0.00           C  
ATOM   2279  C   GLY B  56       2.819   5.505  -7.978  1.00  0.00           C  
ATOM   2280  O   GLY B  56       2.251   6.036  -7.015  1.00  0.00           O  
ATOM   2281  N   THR B  57       3.031   4.204  -8.039  1.00  0.00           N  
ATOM   2282  CA  THR B  57       2.581   3.339  -6.955  1.00  0.00           C  
ATOM   2283  C   THR B  57       3.540   3.389  -5.785  1.00  0.00           C  
ATOM   2284  O   THR B  57       3.143   3.688  -4.665  1.00  0.00           O  
ATOM   2285  CB  THR B  57       2.352   1.913  -7.424  1.00  0.00           C  
ATOM   2286  OG1 THR B  57       1.759   1.836  -8.698  1.00  0.00           O  
ATOM   2287  CG2 THR B  57       1.383   1.302  -6.424  1.00  0.00           C  
ATOM   2288  N   ASN B  58       4.816   3.188  -6.054  1.00  0.00           N  
ATOM   2289  CA  ASN B  58       5.899   3.339  -5.098  1.00  0.00           C  
ATOM   2290  C   ASN B  58       6.914   4.378  -5.592  1.00  0.00           C  
ATOM   2291  O   ASN B  58       7.036   4.648  -6.788  1.00  0.00           O  
ATOM   2292  CB  ASN B  58       6.553   1.964  -4.851  1.00  0.00           C  
ATOM   2293  CG  ASN B  58       5.692   1.060  -3.982  1.00  0.00           C  
ATOM   2294  OD1 ASN B  58       4.836   1.492  -3.239  1.00  0.00           O  
ATOM   2295  ND2 ASN B  58       5.928  -0.231  -4.013  1.00  0.00           N  
ATOM   2296  N   GLY B  59       7.660   4.945  -4.659  1.00  0.00           N  
ATOM   2297  CA  GLY B  59       8.767   5.841  -4.963  1.00  0.00           C  
ATOM   2298  C   GLY B  59       8.414   7.320  -5.152  1.00  0.00           C  
ATOM   2299  O   GLY B  59       9.335   8.120  -5.306  1.00  0.00           O  
ATOM   2300  N   LYS B  60       7.127   7.711  -5.074  1.00  0.00           N  
ATOM   2301  CA  LYS B  60       6.702   9.119  -5.177  1.00  0.00           C  
ATOM   2302  C   LYS B  60       7.479  10.025  -4.213  1.00  0.00           C  
ATOM   2303  O   LYS B  60       8.227  10.885  -4.664  1.00  0.00           O  
ATOM   2304  CB  LYS B  60       5.201   9.273  -4.915  1.00  0.00           C  
ATOM   2305  CG  LYS B  60       4.308   8.501  -5.893  1.00  0.00           C  
ATOM   2306  CD  LYS B  60       2.835   8.920  -5.745  1.00  0.00           C  
ATOM   2307  CE  LYS B  60       2.207   8.582  -4.381  1.00  0.00           C  
ATOM   2308  NZ  LYS B  60       1.773   7.177  -4.296  1.00  0.00           N  
ATOM   2309  N   GLY B  61       7.386   9.762  -2.912  1.00  0.00           N  
ATOM   2310  CA  GLY B  61       8.013  10.603  -1.891  1.00  0.00           C  
ATOM   2311  C   GLY B  61       9.534  10.721  -2.017  1.00  0.00           C  
ATOM   2312  O   GLY B  61      10.085  11.809  -1.867  1.00  0.00           O  
ATOM   2313  N   THR B  62      10.228   9.631  -2.336  1.00  0.00           N  
ATOM   2314  CA  THR B  62      11.692   9.677  -2.514  1.00  0.00           C  
ATOM   2315  C   THR B  62      12.117  10.341  -3.827  1.00  0.00           C  
ATOM   2316  O   THR B  62      13.150  11.009  -3.848  1.00  0.00           O  
ATOM   2317  CB  THR B  62      12.328   8.280  -2.404  1.00  0.00           C  
ATOM   2318  OG1 THR B  62      11.646   7.339  -3.197  1.00  0.00           O  
ATOM   2319  CG2 THR B  62      12.276   7.767  -0.968  1.00  0.00           C  
ATOM   2320  N   THR B  63      11.307  10.247  -4.881  1.00  0.00           N  
ATOM   2321  CA  THR B  63      11.508  11.005  -6.120  1.00  0.00           C  
ATOM   2322  C   THR B  63      11.324  12.506  -5.868  1.00  0.00           C  
ATOM   2323  O   THR B  63      12.198  13.294  -6.210  1.00  0.00           O  
ATOM   2324  CB  THR B  63      10.564  10.522  -7.230  1.00  0.00           C  
ATOM   2325  OG1 THR B  63      10.773   9.153  -7.462  1.00  0.00           O  
ATOM   2326  CG2 THR B  63      10.786  11.233  -8.564  1.00  0.00           C  
ATOM   2327  N   CYS B  64      10.249  12.896  -5.166  1.00  0.00           N  
ATOM   2328  CA  CYS B  64      10.018  14.283  -4.758  1.00  0.00           C  
ATOM   2329  C   CYS B  64      11.178  14.816  -3.900  1.00  0.00           C  
ATOM   2330  O   CYS B  64      11.653  15.924  -4.125  1.00  0.00           O  
ATOM   2331  CB  CYS B  64       8.709  14.387  -3.964  1.00  0.00           C  
ATOM   2332  SG  CYS B  64       7.282  13.989  -5.011  1.00  0.00           S  
ATOM   2333  N   ARG B  65      11.661  14.015  -2.944  1.00  0.00           N  
ATOM   2334  CA  ARG B  65      12.779  14.416  -2.068  1.00  0.00           C  
ATOM   2335  C   ARG B  65      14.085  14.595  -2.837  1.00  0.00           C  
ATOM   2336  O   ARG B  65      14.838  15.503  -2.513  1.00  0.00           O  
ATOM   2337  CB  ARG B  65      12.916  13.393  -0.934  1.00  0.00           C  
ATOM   2338  CG  ARG B  65      14.014  13.757   0.081  1.00  0.00           C  
ATOM   2339  CD  ARG B  65      13.770  15.114   0.753  1.00  0.00           C  
ATOM   2340  NE  ARG B  65      14.783  15.397   1.775  1.00  0.00           N  
ATOM   2341  CZ  ARG B  65      14.836  16.475   2.533  1.00  0.00           C  
ATOM   2342  NH1 ARG B  65      13.944  17.426   2.460  1.00  0.00           N  
ATOM   2343  NH2 ARG B  65      15.804  16.621   3.384  1.00  0.00           N  
ATOM   2344  N   THR B  66      14.347  13.772  -3.843  1.00  0.00           N  
ATOM   2345  CA  THR B  66      15.531  13.928  -4.701  1.00  0.00           C  
ATOM   2346  C   THR B  66      15.441  15.203  -5.537  1.00  0.00           C  
ATOM   2347  O   THR B  66      16.399  15.970  -5.563  1.00  0.00           O  
ATOM   2348  CB  THR B  66      15.733  12.702  -5.602  1.00  0.00           C  
ATOM   2349  OG1 THR B  66      15.799  11.529  -4.829  1.00  0.00           O  
ATOM   2350  CG2 THR B  66      17.031  12.782  -6.392  1.00  0.00           C  
ATOM   2351  N   LEU B  67      14.286  15.476  -6.145  1.00  0.00           N  
ATOM   2352  CA  LEU B  67      14.044  16.742  -6.852  1.00  0.00           C  
ATOM   2353  C   LEU B  67      14.234  17.950  -5.928  1.00  0.00           C  
ATOM   2354  O   LEU B  67      14.985  18.856  -6.267  1.00  0.00           O  
ATOM   2355  CB  LEU B  67      12.618  16.754  -7.436  1.00  0.00           C  
ATOM   2356  CG  LEU B  67      12.412  15.872  -8.683  1.00  0.00           C  
ATOM   2357  CD1 LEU B  67      10.927  15.757  -8.995  1.00  0.00           C  
ATOM   2358  CD2 LEU B  67      13.119  16.471  -9.899  1.00  0.00           C  
ATOM   2359  N   GLU B  68      13.612  17.924  -4.754  1.00  0.00           N  
ATOM   2360  CA  GLU B  68      13.743  18.963  -3.728  1.00  0.00           C  
ATOM   2361  C   GLU B  68      15.210  19.201  -3.358  1.00  0.00           C  
ATOM   2362  O   GLU B  68      15.669  20.338  -3.374  1.00  0.00           O  
ATOM   2363  CB  GLU B  68      12.930  18.540  -2.493  1.00  0.00           C  
ATOM   2364  CG  GLU B  68      13.028  19.478  -1.272  1.00  0.00           C  
ATOM   2365  CD  GLU B  68      12.237  18.916  -0.070  1.00  0.00           C  
ATOM   2366  OE1 GLU B  68      11.673  19.682   0.727  1.00  0.00           O  
ATOM   2367  OE2 GLU B  68      12.146  17.670   0.097  1.00  0.00           O  
ATOM   2368  N   SER B  69      15.957  18.140  -3.072  1.00  0.00           N  
ATOM   2369  CA  SER B  69      17.349  18.231  -2.637  1.00  0.00           C  
ATOM   2370  C   SER B  69      18.255  18.844  -3.716  1.00  0.00           C  
ATOM   2371  O   SER B  69      19.047  19.726  -3.411  1.00  0.00           O  
ATOM   2372  CB  SER B  69      17.842  16.846  -2.236  1.00  0.00           C  
ATOM   2373  OG  SER B  69      19.062  16.947  -1.535  1.00  0.00           O  
ATOM   2374  N   ILE B  70      18.104  18.420  -4.961  1.00  0.00           N  
ATOM   2375  CA  ILE B  70      18.894  18.967  -6.076  1.00  0.00           C  
ATOM   2376  C   ILE B  70      18.532  20.429  -6.347  1.00  0.00           C  
ATOM   2377  O   ILE B  70      19.419  21.271  -6.472  1.00  0.00           O  
ATOM   2378  CB  ILE B  70      18.718  18.110  -7.348  1.00  0.00           C  
ATOM   2379  CG1 ILE B  70      19.254  16.681  -7.157  1.00  0.00           C  
ATOM   2380  CG2 ILE B  70      19.468  18.779  -8.523  1.00  0.00           C  
ATOM   2381  CD1 ILE B  70      18.823  15.700  -8.262  1.00  0.00           C  
ATOM   2382  N   LEU B  71      17.243  20.758  -6.404  1.00  0.00           N  
ATOM   2383  CA  LEU B  71      16.785  22.122  -6.683  1.00  0.00           C  
ATOM   2384  C   LEU B  71      17.185  23.096  -5.570  1.00  0.00           C  
ATOM   2385  O   LEU B  71      17.604  24.216  -5.861  1.00  0.00           O  
ATOM   2386  CB  LEU B  71      15.271  22.114  -6.891  1.00  0.00           C  
ATOM   2387  CG  LEU B  71      14.821  21.456  -8.212  1.00  0.00           C  
ATOM   2388  CD1 LEU B  71      13.324  21.192  -8.170  1.00  0.00           C  
ATOM   2389  CD2 LEU B  71      15.125  22.356  -9.410  1.00  0.00           C  
ATOM   2390  N   MET B  72      17.143  22.682  -4.307  1.00  0.00           N  
ATOM   2391  CA  MET B  72      17.655  23.472  -3.188  1.00  0.00           C  
ATOM   2392  C   MET B  72      19.175  23.668  -3.263  1.00  0.00           C  
ATOM   2393  O   MET B  72      19.648  24.775  -3.030  1.00  0.00           O  
ATOM   2394  CB  MET B  72      17.279  22.817  -1.855  1.00  0.00           C  
ATOM   2395  CG  MET B  72      15.807  23.020  -1.488  1.00  0.00           C  
ATOM   2396  SD  MET B  72      15.307  22.253   0.084  1.00  0.00           S  
ATOM   2397  CE  MET B  72      16.517  22.973   1.220  1.00  0.00           C  
ATOM   2398  N   ALA B  73      19.928  22.624  -3.629  1.00  0.00           N  
ATOM   2399  CA  ALA B  73      21.377  22.734  -3.833  1.00  0.00           C  
ATOM   2400  C   ALA B  73      21.726  23.684  -4.997  1.00  0.00           C  
ATOM   2401  O   ALA B  73      22.745  24.372  -4.955  1.00  0.00           O  
ATOM   2402  CB  ALA B  73      21.950  21.333  -4.048  1.00  0.00           C  
ATOM   2403  N   ALA B  74      20.844  23.779  -5.992  1.00  0.00           N  
ATOM   2404  CA  ALA B  74      20.963  24.731  -7.088  1.00  0.00           C  
ATOM   2405  C   ALA B  74      20.542  26.178  -6.724  1.00  0.00           C  
ATOM   2406  O   ALA B  74      20.679  27.077  -7.543  1.00  0.00           O  
ATOM   2407  CB  ALA B  74      20.167  24.196  -8.284  1.00  0.00           C  
ATOM   2408  N   GLY B  75      20.033  26.407  -5.503  1.00  0.00           N  
ATOM   2409  CA  GLY B  75      19.662  27.730  -4.992  1.00  0.00           C  
ATOM   2410  C   GLY B  75      18.195  28.124  -5.206  1.00  0.00           C  
ATOM   2411  O   GLY B  75      17.821  29.240  -4.854  1.00  0.00           O  
ATOM   2412  N   TYR B  76      17.353  27.230  -5.725  1.00  0.00           N  
ATOM   2413  CA  TYR B  76      15.928  27.488  -5.886  1.00  0.00           C  
ATOM   2414  C   TYR B  76      15.189  27.489  -4.538  1.00  0.00           C  
ATOM   2415  O   TYR B  76      15.510  26.734  -3.614  1.00  0.00           O  
ATOM   2416  CB  TYR B  76      15.294  26.470  -6.838  1.00  0.00           C  
ATOM   2417  CG  TYR B  76      15.746  26.606  -8.278  1.00  0.00           C  
ATOM   2418  CD1 TYR B  76      15.114  27.526  -9.126  1.00  0.00           C  
ATOM   2419  CD2 TYR B  76      16.794  25.812  -8.775  1.00  0.00           C  
ATOM   2420  CE1 TYR B  76      15.524  27.665 -10.469  1.00  0.00           C  
ATOM   2421  CE2 TYR B  76      17.218  25.945 -10.115  1.00  0.00           C  
ATOM   2422  CZ  TYR B  76      16.574  26.874 -10.960  1.00  0.00           C  
ATOM   2423  OH  TYR B  76      16.983  27.008 -12.262  1.00  0.00           O  
ATOM   2424  N   LYS B  77      14.126  28.293  -4.431  1.00  0.00           N  
ATOM   2425  CA  LYS B  77      13.126  28.166  -3.370  1.00  0.00           C  
ATOM   2426  C   LYS B  77      12.113  27.093  -3.746  1.00  0.00           C  
ATOM   2427  O   LYS B  77      11.311  27.277  -4.664  1.00  0.00           O  
ATOM   2428  CB  LYS B  77      12.430  29.502  -3.122  1.00  0.00           C  
ATOM   2429  CG  LYS B  77      13.266  30.435  -2.249  1.00  0.00           C  
ATOM   2430  CD  LYS B  77      12.436  31.691  -1.972  1.00  0.00           C  
ATOM   2431  CE  LYS B  77      13.140  32.623  -1.000  1.00  0.00           C  
ATOM   2432  NZ  LYS B  77      12.281  33.798  -0.746  1.00  0.00           N  
ATOM   2433  N   VAL B  78      12.111  26.005  -2.991  1.00  0.00           N  
ATOM   2434  CA  VAL B  78      11.341  24.799  -3.302  1.00  0.00           C  
ATOM   2435  C   VAL B  78      10.284  24.517  -2.236  1.00  0.00           C  
ATOM   2436  O   VAL B  78      10.570  24.552  -1.037  1.00  0.00           O  
ATOM   2437  CB  VAL B  78      12.255  23.581  -3.495  1.00  0.00           C  
ATOM   2438  CG1 VAL B  78      11.464  22.385  -4.047  1.00  0.00           C  
ATOM   2439  CG2 VAL B  78      13.388  23.872  -4.479  1.00  0.00           C  
ATOM   2440  N   GLY B  79       9.080  24.216  -2.678  1.00  0.00           N  
ATOM   2441  CA  GLY B  79       8.010  23.664  -1.861  1.00  0.00           C  
ATOM   2442  C   GLY B  79       7.690  22.224  -2.251  1.00  0.00           C  
ATOM   2443  O   GLY B  79       7.658  21.902  -3.434  1.00  0.00           O  
ATOM   2444  N   VAL B  80       7.421  21.379  -1.264  1.00  0.00           N  
ATOM   2445  CA  VAL B  80       7.011  19.991  -1.501  1.00  0.00           C  
ATOM   2446  C   VAL B  80       5.744  19.683  -0.721  1.00  0.00           C  
ATOM   2447  O   VAL B  80       5.701  19.857   0.494  1.00  0.00           O  
ATOM   2448  CB  VAL B  80       8.112  18.978  -1.146  1.00  0.00           C  
ATOM   2449  CG1 VAL B  80       7.694  17.546  -1.524  1.00  0.00           C  
ATOM   2450  CG2 VAL B  80       9.412  19.292  -1.875  1.00  0.00           C  
ATOM   2451  N   TYR B  81       4.735  19.196  -1.423  1.00  0.00           N  
ATOM   2452  CA  TYR B  81       3.543  18.595  -0.830  1.00  0.00           C  
ATOM   2453  C   TYR B  81       3.648  17.083  -0.901  1.00  0.00           C  
ATOM   2454  O   TYR B  81       3.873  16.533  -1.982  1.00  0.00           O  
ATOM   2455  CB  TYR B  81       2.297  19.116  -1.540  1.00  0.00           C  
ATOM   2456  CG  TYR B  81       0.995  18.578  -0.994  1.00  0.00           C  
ATOM   2457  CD1 TYR B  81       0.034  17.995  -1.861  1.00  0.00           C  
ATOM   2458  CD2 TYR B  81       0.698  18.664   0.383  1.00  0.00           C  
ATOM   2459  CE1 TYR B  81      -1.196  17.545  -1.368  1.00  0.00           C  
ATOM   2460  CE2 TYR B  81      -0.526  18.202   0.889  1.00  0.00           C  
ATOM   2461  CZ  TYR B  81      -1.476  17.653   0.015  1.00  0.00           C  
ATOM   2462  OH  TYR B  81      -2.679  17.227   0.505  1.00  0.00           O  
ATOM   2463  N   SER B  82       3.517  16.413   0.239  1.00  0.00           N  
ATOM   2464  CA  SER B  82       3.610  14.959   0.346  1.00  0.00           C  
ATOM   2465  C   SER B  82       2.494  14.365   1.205  1.00  0.00           C  
ATOM   2466  O   SER B  82       1.902  15.043   2.044  1.00  0.00           O  
ATOM   2467  CB  SER B  82       4.994  14.542   0.874  1.00  0.00           C  
ATOM   2468  OG  SER B  82       5.205  14.988   2.206  1.00  0.00           O  
ATOM   2469  N   SER B  83       2.211  13.080   0.990  1.00  0.00           N  
ATOM   2470  CA  SER B  83       1.254  12.336   1.807  1.00  0.00           C  
ATOM   2471  C   SER B  83       1.571  10.840   1.827  1.00  0.00           C  
ATOM   2472  O   SER B  83       2.135  10.318   0.859  1.00  0.00           O  
ATOM   2473  CB  SER B  83      -0.173  12.583   1.293  1.00  0.00           C  
ATOM   2474  OG  SER B  83      -0.345  12.098  -0.026  1.00  0.00           O  
ATOM   2475  N   PRO B  84       1.218  10.088   2.897  1.00  0.00           N  
ATOM   2476  CA  PRO B  84       0.741  10.560   4.197  1.00  0.00           C  
ATOM   2477  C   PRO B  84       1.875  11.191   5.027  1.00  0.00           C  
ATOM   2478  O   PRO B  84       3.011  11.272   4.564  1.00  0.00           O  
ATOM   2479  CB  PRO B  84       0.155   9.308   4.857  1.00  0.00           C  
ATOM   2480  CG  PRO B  84       1.071   8.203   4.333  1.00  0.00           C  
ATOM   2481  CD  PRO B  84       1.383   8.655   2.911  1.00  0.00           C  
ATOM   2482  N   HIS B  85       1.557  11.648   6.246  1.00  0.00           N  
ATOM   2483  CA  HIS B  85       2.551  12.004   7.259  1.00  0.00           C  
ATOM   2484  C   HIS B  85       2.840  10.817   8.180  1.00  0.00           C  
ATOM   2485  O   HIS B  85       2.029   9.890   8.262  1.00  0.00           O  
ATOM   2486  CB  HIS B  85       2.083  13.236   8.052  1.00  0.00           C  
ATOM   2487  CG  HIS B  85       0.740  13.070   8.703  1.00  0.00           C  
ATOM   2488  ND1 HIS B  85      -0.479  13.372   8.122  1.00  0.00           N  
ATOM   2489  CD2 HIS B  85       0.460  12.635   9.975  1.00  0.00           C  
ATOM   2490  CE1 HIS B  85      -1.450  13.135   9.027  1.00  0.00           C  
ATOM   2491  NE2 HIS B  85      -0.915  12.676  10.156  1.00  0.00           N  
ATOM   2492  N   LEU B  86       3.974  10.850   8.874  1.00  0.00           N  
ATOM   2493  CA  LEU B  86       4.371   9.854   9.865  1.00  0.00           C  
ATOM   2494  C   LEU B  86       3.805  10.202  11.251  1.00  0.00           C  
ATOM   2495  O   LEU B  86       2.992   9.448  11.778  1.00  0.00           O  
ATOM   2496  CB  LEU B  86       5.908   9.730   9.900  1.00  0.00           C  
ATOM   2497  CG  LEU B  86       6.515   9.004   8.688  1.00  0.00           C  
ATOM   2498  CD1 LEU B  86       8.034   9.157   8.687  1.00  0.00           C  
ATOM   2499  CD2 LEU B  86       6.183   7.514   8.704  1.00  0.00           C  
ATOM   2500  N   VAL B  87       4.204  11.343  11.795  1.00  0.00           N  
ATOM   2501  CA  VAL B  87       3.847  11.796  13.152  1.00  0.00           C  
ATOM   2502  C   VAL B  87       2.955  13.031  13.091  1.00  0.00           C  
ATOM   2503  O   VAL B  87       1.870  13.052  13.669  1.00  0.00           O  
ATOM   2504  CB  VAL B  87       5.119  12.084  13.975  1.00  0.00           C  
ATOM   2505  CG1 VAL B  87       4.796  12.506  15.401  1.00  0.00           C  
ATOM   2506  CG2 VAL B  87       6.028  10.863  14.039  1.00  0.00           C  
ATOM   2507  N   ARG B  88       3.380  14.053  12.365  1.00  0.00           N  
ATOM   2508  CA  ARG B  88       2.730  15.360  12.350  1.00  0.00           C  
ATOM   2509  C   ARG B  88       2.132  15.684  10.993  1.00  0.00           C  
ATOM   2510  O   ARG B  88       2.745  15.463   9.953  1.00  0.00           O  
ATOM   2511  CB  ARG B  88       3.736  16.446  12.751  1.00  0.00           C  
ATOM   2512  CG  ARG B  88       4.312  16.267  14.163  1.00  0.00           C  
ATOM   2513  CD  ARG B  88       5.276  17.410  14.489  1.00  0.00           C  
ATOM   2514  NE  ARG B  88       6.447  17.400  13.601  1.00  0.00           N  
ATOM   2515  CZ  ARG B  88       7.644  16.905  13.846  1.00  0.00           C  
ATOM   2516  NH1 ARG B  88       7.960  16.409  15.012  1.00  0.00           N  
ATOM   2517  NH2 ARG B  88       8.541  16.916  12.902  1.00  0.00           N  
ATOM   2518  N   TYR B  89       0.955  16.301  10.992  1.00  0.00           N  
ATOM   2519  CA  TYR B  89       0.347  16.805   9.758  1.00  0.00           C  
ATOM   2520  C   TYR B  89       1.264  17.806   9.018  1.00  0.00           C  
ATOM   2521  O   TYR B  89       1.291  17.820   7.789  1.00  0.00           O  
ATOM   2522  CB  TYR B  89      -0.999  17.445  10.085  1.00  0.00           C  
ATOM   2523  CG  TYR B  89      -1.689  17.982   8.852  1.00  0.00           C  
ATOM   2524  CD1 TYR B  89      -1.453  19.300   8.418  1.00  0.00           C  
ATOM   2525  CD2 TYR B  89      -2.510  17.139   8.070  1.00  0.00           C  
ATOM   2526  CE1 TYR B  89      -2.017  19.773   7.219  1.00  0.00           C  
ATOM   2527  CE2 TYR B  89      -3.079  17.600   6.872  1.00  0.00           C  
ATOM   2528  CZ  TYR B  89      -2.821  18.914   6.445  1.00  0.00           C  
ATOM   2529  OH  TYR B  89      -3.348  19.353   5.258  1.00  0.00           O  
ATOM   2530  N   THR B  90       2.037  18.588   9.762  1.00  0.00           N  
ATOM   2531  CA  THR B  90       2.965  19.596   9.234  1.00  0.00           C  
ATOM   2532  C   THR B  90       4.052  19.010   8.335  1.00  0.00           C  
ATOM   2533  O   THR B  90       4.545  19.710   7.457  1.00  0.00           O  
ATOM   2534  CB  THR B  90       3.616  20.380  10.380  1.00  0.00           C  
ATOM   2535  OG1 THR B  90       4.143  19.493  11.346  1.00  0.00           O  
ATOM   2536  CG2 THR B  90       2.591  21.253  11.107  1.00  0.00           C  
ATOM   2537  N   GLU B  91       4.341  17.714   8.435  1.00  0.00           N  
ATOM   2538  CA  GLU B  91       5.263  17.001   7.539  1.00  0.00           C  
ATOM   2539  C   GLU B  91       4.801  17.033   6.068  1.00  0.00           C  
ATOM   2540  O   GLU B  91       5.618  16.925   5.161  1.00  0.00           O  
ATOM   2541  CB  GLU B  91       5.364  15.528   7.950  1.00  0.00           C  
ATOM   2542  CG  GLU B  91       6.001  15.285   9.318  1.00  0.00           C  
ATOM   2543  CD  GLU B  91       5.739  13.863   9.819  1.00  0.00           C  
ATOM   2544  OE1 GLU B  91       5.604  13.684  11.050  1.00  0.00           O  
ATOM   2545  OE2 GLU B  91       5.607  12.933   8.988  1.00  0.00           O  
ATOM   2546  N   ARG B  92       3.491  17.192   5.824  1.00  0.00           N  
ATOM   2547  CA  ARG B  92       2.917  17.169   4.474  1.00  0.00           C  
ATOM   2548  C   ARG B  92       3.318  18.368   3.615  1.00  0.00           C  
ATOM   2549  O   ARG B  92       3.205  18.287   2.398  1.00  0.00           O  
ATOM   2550  CB  ARG B  92       1.388  17.087   4.543  1.00  0.00           C  
ATOM   2551  CG  ARG B  92       0.902  15.764   5.146  1.00  0.00           C  
ATOM   2552  CD  ARG B  92      -0.616  15.692   5.038  1.00  0.00           C  
ATOM   2553  NE  ARG B  92      -1.126  14.394   5.479  1.00  0.00           N  
ATOM   2554  CZ  ARG B  92      -2.021  13.633   4.866  1.00  0.00           C  
ATOM   2555  NH1 ARG B  92      -2.586  13.985   3.742  1.00  0.00           N  
ATOM   2556  NH2 ARG B  92      -2.367  12.483   5.374  1.00  0.00           N  
ATOM   2557  N   VAL B  93       3.746  19.466   4.222  1.00  0.00           N  
ATOM   2558  CA  VAL B  93       4.109  20.702   3.520  1.00  0.00           C  
ATOM   2559  C   VAL B  93       5.505  21.137   3.954  1.00  0.00           C  
ATOM   2560  O   VAL B  93       5.696  21.580   5.088  1.00  0.00           O  
ATOM   2561  CB  VAL B  93       3.074  21.819   3.764  1.00  0.00           C  
ATOM   2562  CG1 VAL B  93       3.445  23.087   2.987  1.00  0.00           C  
ATOM   2563  CG2 VAL B  93       1.672  21.394   3.312  1.00  0.00           C  
ATOM   2564  N   ARG B  94       6.464  21.043   3.047  1.00  0.00           N  
ATOM   2565  CA  ARG B  94       7.820  21.533   3.264  1.00  0.00           C  
ATOM   2566  C   ARG B  94       8.094  22.756   2.403  1.00  0.00           C  
ATOM   2567  O   ARG B  94       7.733  22.764   1.229  1.00  0.00           O  
ATOM   2568  CB  ARG B  94       8.859  20.427   2.999  1.00  0.00           C  
ATOM   2569  CG  ARG B  94       8.674  19.238   3.950  1.00  0.00           C  
ATOM   2570  CD  ARG B  94       9.874  18.271   3.898  1.00  0.00           C  
ATOM   2571  NE  ARG B  94      10.086  17.707   2.561  1.00  0.00           N  
ATOM   2572  CZ  ARG B  94       9.479  16.670   2.008  1.00  0.00           C  
ATOM   2573  NH1 ARG B  94       8.563  15.976   2.640  1.00  0.00           N  
ATOM   2574  NH2 ARG B  94       9.810  16.299   0.809  1.00  0.00           N  
ATOM   2575  N   VAL B  95       8.751  23.742   2.977  1.00  0.00           N  
ATOM   2576  CA  VAL B  95       9.311  24.898   2.281  1.00  0.00           C  
ATOM   2577  C   VAL B  95      10.787  24.970   2.634  1.00  0.00           C  
ATOM   2578  O   VAL B  95      11.140  24.986   3.815  1.00  0.00           O  
ATOM   2579  CB  VAL B  95       8.569  26.199   2.647  1.00  0.00           C  
ATOM   2580  CG1 VAL B  95       9.249  27.427   2.051  1.00  0.00           C  
ATOM   2581  CG2 VAL B  95       7.125  26.155   2.129  1.00  0.00           C  
ATOM   2582  N   GLN B  96      11.648  24.970   1.628  1.00  0.00           N  
ATOM   2583  CA  GLN B  96      13.102  24.851   1.812  1.00  0.00           C  
ATOM   2584  C   GLN B  96      13.493  23.653   2.701  1.00  0.00           C  
ATOM   2585  O   GLN B  96      14.351  23.756   3.578  1.00  0.00           O  
ATOM   2586  CB  GLN B  96      13.696  26.191   2.291  1.00  0.00           C  
ATOM   2587  CG  GLN B  96      13.572  27.327   1.257  1.00  0.00           C  
ATOM   2588  CD  GLN B  96      14.432  27.046   0.028  1.00  0.00           C  
ATOM   2589  OE1 GLN B  96      14.056  26.301  -0.856  1.00  0.00           O  
ATOM   2590  NE2 GLN B  96      15.615  27.608  -0.066  1.00  0.00           N  
ATOM   2591  N   GLY B  97      12.820  22.522   2.497  1.00  0.00           N  
ATOM   2592  CA  GLY B  97      13.073  21.290   3.236  1.00  0.00           C  
ATOM   2593  C   GLY B  97      12.593  21.280   4.694  1.00  0.00           C  
ATOM   2594  O   GLY B  97      12.791  20.282   5.385  1.00  0.00           O  
ATOM   2595  N   GLN B  98      11.958  22.360   5.168  1.00  0.00           N  
ATOM   2596  CA  GLN B  98      11.492  22.529   6.541  1.00  0.00           C  
ATOM   2597  C   GLN B  98       9.963  22.487   6.625  1.00  0.00           C  
ATOM   2598  O   GLN B  98       9.264  22.985   5.738  1.00  0.00           O  
ATOM   2599  CB  GLN B  98      12.027  23.844   7.125  1.00  0.00           C  
ATOM   2600  CG  GLN B  98      13.569  23.900   7.203  1.00  0.00           C  
ATOM   2601  CD  GLN B  98      14.155  22.879   8.183  1.00  0.00           C  
ATOM   2602  OE1 GLN B  98      13.575  22.540   9.198  1.00  0.00           O  
ATOM   2603  NE2 GLN B  98      15.333  22.367   7.917  1.00  0.00           N  
ATOM   2604  N   GLU B  99       9.457  21.948   7.727  1.00  0.00           N  
ATOM   2605  CA  GLU B  99       8.047  22.064   8.077  1.00  0.00           C  
ATOM   2606  C   GLU B  99       7.697  23.514   8.430  1.00  0.00           C  
ATOM   2607  O   GLU B  99       8.494  24.257   9.005  1.00  0.00           O  
ATOM   2608  CB  GLU B  99       7.705  21.125   9.248  1.00  0.00           C  
ATOM   2609  CG  GLU B  99       7.810  19.635   8.880  1.00  0.00           C  
ATOM   2610  CD  GLU B  99       7.598  18.707  10.094  1.00  0.00           C  
ATOM   2611  OE1 GLU B  99       8.237  17.630  10.143  1.00  0.00           O  
ATOM   2612  OE2 GLU B  99       6.823  19.038  11.013  1.00  0.00           O  
ATOM   2613  N   LEU B 100       6.471  23.920   8.106  1.00  0.00           N  
ATOM   2614  CA  LEU B 100       5.935  25.206   8.538  1.00  0.00           C  
ATOM   2615  C   LEU B 100       5.338  25.080   9.947  1.00  0.00           C  
ATOM   2616  O   LEU B 100       4.861  24.000  10.320  1.00  0.00           O  
ATOM   2617  CB  LEU B 100       4.901  25.707   7.515  1.00  0.00           C  
ATOM   2618  CG  LEU B 100       5.485  26.001   6.113  1.00  0.00           C  
ATOM   2619  CD1 LEU B 100       4.352  26.406   5.175  1.00  0.00           C  
ATOM   2620  CD2 LEU B 100       6.512  27.130   6.140  1.00  0.00           C  
ATOM   2621  N   PRO B 101       5.313  26.182  10.743  1.00  0.00           N  
ATOM   2622  CA  PRO B 101       4.673  26.154  12.053  1.00  0.00           C  
ATOM   2623  C   PRO B 101       3.174  25.858  11.928  1.00  0.00           C  
ATOM   2624  O   PRO B 101       2.522  26.278  10.963  1.00  0.00           O  
ATOM   2625  CB  PRO B 101       4.951  27.533  12.662  1.00  0.00           C  
ATOM   2626  CG  PRO B 101       5.122  28.428  11.437  1.00  0.00           C  
ATOM   2627  CD  PRO B 101       5.789  27.508  10.422  1.00  0.00           C  
ATOM   2628  N   GLU B 102       2.599  25.205  12.936  1.00  0.00           N  
ATOM   2629  CA  GLU B 102       1.168  24.867  12.957  1.00  0.00           C  
ATOM   2630  C   GLU B 102       0.262  26.083  12.711  1.00  0.00           C  
ATOM   2631  O   GLU B 102      -0.760  25.981  12.037  1.00  0.00           O  
ATOM   2632  CB  GLU B 102       0.782  24.248  14.302  1.00  0.00           C  
ATOM   2633  CG  GLU B 102       1.425  22.883  14.572  1.00  0.00           C  
ATOM   2634  CD  GLU B 102       0.790  22.186  15.797  1.00  0.00           C  
ATOM   2635  OE1 GLU B 102       0.964  20.956  15.908  1.00  0.00           O  
ATOM   2636  OE2 GLU B 102       0.092  22.875  16.581  1.00  0.00           O  
ATOM   2637  N   SER B 103       0.667  27.272  13.205  1.00  0.00           N  
ATOM   2638  CA  SER B 103      -0.058  28.528  13.009  1.00  0.00           C  
ATOM   2639  C   SER B 103      -0.188  28.938  11.538  1.00  0.00           C  
ATOM   2640  O   SER B 103      -1.175  29.566  11.170  1.00  0.00           O  
ATOM   2641  CB  SER B 103       0.627  29.649  13.800  1.00  0.00           C  
ATOM   2642  OG  SER B 103       1.991  29.776  13.431  1.00  0.00           O  
ATOM   2643  N   ALA B 104       0.774  28.571  10.684  1.00  0.00           N  
ATOM   2644  CA  ALA B 104       0.672  28.809   9.249  1.00  0.00           C  
ATOM   2645  C   ALA B 104      -0.406  27.904   8.622  1.00  0.00           C  
ATOM   2646  O   ALA B 104      -1.228  28.366   7.832  1.00  0.00           O  
ATOM   2647  CB  ALA B 104       2.053  28.601   8.602  1.00  0.00           C  
ATOM   2648  N   HIS B 105      -0.460  26.646   9.051  1.00  0.00           N  
ATOM   2649  CA  HIS B 105      -1.482  25.701   8.607  1.00  0.00           C  
ATOM   2650  C   HIS B 105      -2.881  26.117   9.051  1.00  0.00           C  
ATOM   2651  O   HIS B 105      -3.804  26.109   8.239  1.00  0.00           O  
ATOM   2652  CB  HIS B 105      -1.145  24.290   9.123  1.00  0.00           C  
ATOM   2653  CG  HIS B 105      -0.004  23.657   8.387  1.00  0.00           C  
ATOM   2654  ND1 HIS B 105      -0.111  22.892   7.243  1.00  0.00           N  
ATOM   2655  CD2 HIS B 105       1.321  23.718   8.720  1.00  0.00           C  
ATOM   2656  CE1 HIS B 105       1.124  22.491   6.893  1.00  0.00           C  
ATOM   2657  NE2 HIS B 105       2.022  22.976   7.765  1.00  0.00           N  
ATOM   2658  N   THR B 106      -3.058  26.528  10.304  1.00  0.00           N  
ATOM   2659  CA  THR B 106      -4.373  26.949  10.804  1.00  0.00           C  
ATOM   2660  C   THR B 106      -4.855  28.246  10.146  1.00  0.00           C  
ATOM   2661  O   THR B 106      -6.042  28.362   9.853  1.00  0.00           O  
ATOM   2662  CB  THR B 106      -4.394  27.099  12.334  1.00  0.00           C  
ATOM   2663  OG1 THR B 106      -3.463  28.052  12.783  1.00  0.00           O  
ATOM   2664  CG2 THR B 106      -4.061  25.780  13.034  1.00  0.00           C  
ATOM   2665  N   ALA B 107      -3.953  29.177   9.845  1.00  0.00           N  
ATOM   2666  CA  ALA B 107      -4.277  30.368   9.062  1.00  0.00           C  
ATOM   2667  C   ALA B 107      -4.717  29.996   7.637  1.00  0.00           C  
ATOM   2668  O   ALA B 107      -5.740  30.481   7.158  1.00  0.00           O  
ATOM   2669  CB  ALA B 107      -3.063  31.306   9.064  1.00  0.00           C  
ATOM   2670  N   SER B 108      -3.992  29.083   6.991  1.00  0.00           N  
ATOM   2671  CA  SER B 108      -4.338  28.580   5.661  1.00  0.00           C  
ATOM   2672  C   SER B 108      -5.709  27.893   5.635  1.00  0.00           C  
ATOM   2673  O   SER B 108      -6.525  28.172   4.762  1.00  0.00           O  
ATOM   2674  CB  SER B 108      -3.249  27.603   5.204  1.00  0.00           C  
ATOM   2675  OG  SER B 108      -3.543  27.131   3.914  1.00  0.00           O  
ATOM   2676  N   PHE B 109      -6.002  27.059   6.628  1.00  0.00           N  
ATOM   2677  CA  PHE B 109      -7.309  26.421   6.735  1.00  0.00           C  
ATOM   2678  C   PHE B 109      -8.444  27.437   6.917  1.00  0.00           C  
ATOM   2679  O   PHE B 109      -9.503  27.267   6.311  1.00  0.00           O  
ATOM   2680  CB  PHE B 109      -7.294  25.402   7.879  1.00  0.00           C  
ATOM   2681  CG  PHE B 109      -6.432  24.171   7.681  1.00  0.00           C  
ATOM   2682  CD1 PHE B 109      -6.311  23.560   6.418  1.00  0.00           C  
ATOM   2683  CD2 PHE B 109      -5.771  23.597   8.783  1.00  0.00           C  
ATOM   2684  CE1 PHE B 109      -5.536  22.396   6.258  1.00  0.00           C  
ATOM   2685  CE2 PHE B 109      -5.003  22.432   8.628  1.00  0.00           C  
ATOM   2686  CZ  PHE B 109      -4.885  21.831   7.363  1.00  0.00           C  
ATOM   2687  N   ALA B 110      -8.231  28.500   7.678  1.00  0.00           N  
ATOM   2688  CA  ALA B 110      -9.228  29.547   7.848  1.00  0.00           C  
ATOM   2689  C   ALA B 110      -9.540  30.289   6.531  1.00  0.00           C  
ATOM   2690  O   ALA B 110     -10.704  30.555   6.234  1.00  0.00           O  
ATOM   2691  CB  ALA B 110      -8.755  30.501   8.955  1.00  0.00           C  
ATOM   2692  N   GLU B 111      -8.509  30.554   5.703  1.00  0.00           N  
ATOM   2693  CA  GLU B 111      -8.691  31.146   4.376  1.00  0.00           C  
ATOM   2694  C   GLU B 111      -9.501  30.230   3.448  1.00  0.00           C  
ATOM   2695  O   GLU B 111     -10.432  30.667   2.770  1.00  0.00           O  
ATOM   2696  CB  GLU B 111      -7.329  31.457   3.743  1.00  0.00           C  
ATOM   2697  CG  GLU B 111      -6.634  32.674   4.368  1.00  0.00           C  
ATOM   2698  CD  GLU B 111      -7.404  33.987   4.166  1.00  0.00           C  
ATOM   2699  OE1 GLU B 111      -7.247  34.886   5.027  1.00  0.00           O  
ATOM   2700  OE2 GLU B 111      -8.137  34.095   3.154  1.00  0.00           O  
ATOM   2701  N   ILE B 112      -9.208  28.932   3.460  1.00  0.00           N  
ATOM   2702  CA  ILE B 112      -9.936  27.957   2.649  1.00  0.00           C  
ATOM   2703  C   ILE B 112     -11.384  27.827   3.107  1.00  0.00           C  
ATOM   2704  O   ILE B 112     -12.289  27.791   2.276  1.00  0.00           O  
ATOM   2705  CB  ILE B 112      -9.229  26.588   2.697  1.00  0.00           C  
ATOM   2706  CG1 ILE B 112      -7.854  26.710   2.024  1.00  0.00           C  
ATOM   2707  CG2 ILE B 112     -10.046  25.486   1.977  1.00  0.00           C  
ATOM   2708  CD1 ILE B 112      -6.911  25.615   2.489  1.00  0.00           C  
ATOM   2709  N   GLU B 113     -11.618  27.794   4.415  1.00  0.00           N  
ATOM   2710  CA  GLU B 113     -12.965  27.716   4.978  1.00  0.00           C  
ATOM   2711  C   GLU B 113     -13.812  28.931   4.577  1.00  0.00           C  
ATOM   2712  O   GLU B 113     -14.984  28.782   4.236  1.00  0.00           O  
ATOM   2713  CB  GLU B 113     -12.873  27.577   6.506  1.00  0.00           C  
ATOM   2714  CG  GLU B 113     -14.227  27.312   7.196  1.00  0.00           C  
ATOM   2715  CD  GLU B 113     -14.893  25.981   6.797  1.00  0.00           C  
ATOM   2716  OE1 GLU B 113     -16.094  25.806   7.081  1.00  0.00           O  
ATOM   2717  OE2 GLU B 113     -14.252  25.104   6.194  1.00  0.00           O  
ATOM   2718  N   SER B 114     -13.202  30.111   4.534  1.00  0.00           N  
ATOM   2719  CA  SER B 114     -13.845  31.331   4.051  1.00  0.00           C  
ATOM   2720  C   SER B 114     -14.108  31.287   2.536  1.00  0.00           C  
ATOM   2721  O   SER B 114     -15.201  31.626   2.077  1.00  0.00           O  
ATOM   2722  CB  SER B 114     -12.971  32.538   4.412  1.00  0.00           C  
ATOM   2723  OG  SER B 114     -13.663  33.735   4.135  1.00  0.00           O  
ATOM   2724  N   ALA B 115     -13.135  30.829   1.751  1.00  0.00           N  
ATOM   2725  CA  ALA B 115     -13.223  30.830   0.293  1.00  0.00           C  
ATOM   2726  C   ALA B 115     -14.157  29.748  -0.276  1.00  0.00           C  
ATOM   2727  O   ALA B 115     -14.774  29.967  -1.327  1.00  0.00           O  
ATOM   2728  CB  ALA B 115     -11.805  30.674  -0.270  1.00  0.00           C  
ATOM   2729  N   ARG B 116     -14.281  28.599   0.399  1.00  0.00           N  
ATOM   2730  CA  ARG B 116     -15.094  27.483  -0.112  1.00  0.00           C  
ATOM   2731  C   ARG B 116     -16.593  27.786  -0.101  1.00  0.00           C  
ATOM   2732  O   ARG B 116     -17.311  27.244  -0.939  1.00  0.00           O  
ATOM   2733  CB  ARG B 116     -14.745  26.170   0.617  1.00  0.00           C  
ATOM   2734  CG  ARG B 116     -15.373  26.032   2.007  1.00  0.00           C  
ATOM   2735  CD  ARG B 116     -14.961  24.719   2.677  1.00  0.00           C  
ATOM   2736  NE  ARG B 116     -15.631  24.550   3.978  1.00  0.00           N  
ATOM   2737  CZ  ARG B 116     -16.848  24.053   4.216  1.00  0.00           C  
ATOM   2738  NH1 ARG B 116     -17.602  23.598   3.267  1.00  0.00           N  
ATOM   2739  NH2 ARG B 116     -17.284  24.023   5.425  1.00  0.00           N  
ATOM   2740  N   GLY B 117     -17.061  28.634   0.805  1.00  0.00           N  
ATOM   2741  CA  GLY B 117     -18.485  28.893   0.996  1.00  0.00           C  
ATOM   2742  C   GLY B 117     -19.257  27.582   1.235  1.00  0.00           C  
ATOM   2743  O   GLY B 117     -18.912  26.814   2.129  1.00  0.00           O  
ATOM   2744  N   ASP B 118     -20.250  27.302   0.379  1.00  0.00           N  
ATOM   2745  CA  ASP B 118     -21.083  26.094   0.464  1.00  0.00           C  
ATOM   2746  C   ASP B 118     -20.466  24.874  -0.259  1.00  0.00           C  
ATOM   2747  O   ASP B 118     -21.054  23.785  -0.253  1.00  0.00           O  
ATOM   2748  CB  ASP B 118     -22.486  26.404  -0.083  1.00  0.00           C  
ATOM   2749  CG  ASP B 118     -23.193  27.520   0.688  1.00  0.00           C  
ATOM   2750  OD1 ASP B 118     -23.031  27.569   1.928  1.00  0.00           O  
ATOM   2751  OD2 ASP B 118     -23.889  28.317   0.025  1.00  0.00           O  
ATOM   2752  N   ILE B 119     -19.309  25.020  -0.877  1.00  0.00           N  
ATOM   2753  CA  ILE B 119     -18.647  23.924  -1.597  1.00  0.00           C  
ATOM   2754  C   ILE B 119     -18.087  22.929  -0.576  1.00  0.00           C  
ATOM   2755  O   ILE B 119     -17.208  23.254   0.224  1.00  0.00           O  
ATOM   2756  CB  ILE B 119     -17.582  24.434  -2.586  1.00  0.00           C  
ATOM   2757  CG1 ILE B 119     -18.229  25.385  -3.627  1.00  0.00           C  
ATOM   2758  CG2 ILE B 119     -16.895  23.250  -3.292  1.00  0.00           C  
ATOM   2759  CD1 ILE B 119     -17.226  26.017  -4.608  1.00  0.00           C  
ATOM   2760  N   SER B 120     -18.578  21.688  -0.643  1.00  0.00           N  
ATOM   2761  CA  SER B 120     -18.020  20.592   0.138  1.00  0.00           C  
ATOM   2762  C   SER B 120     -16.624  20.235  -0.362  1.00  0.00           C  
ATOM   2763  O   SER B 120     -16.394  20.204  -1.569  1.00  0.00           O  
ATOM   2764  CB  SER B 120     -18.943  19.375   0.070  1.00  0.00           C  
ATOM   2765  OG  SER B 120     -18.514  18.389   0.983  1.00  0.00           O  
ATOM   2766  N   LEU B 121     -15.706  19.946   0.554  1.00  0.00           N  
ATOM   2767  CA  LEU B 121     -14.347  19.492   0.259  1.00  0.00           C  
ATOM   2768  C   LEU B 121     -14.043  18.235   1.075  1.00  0.00           C  
ATOM   2769  O   LEU B 121     -14.456  18.122   2.230  1.00  0.00           O  
ATOM   2770  CB  LEU B 121     -13.335  20.601   0.576  1.00  0.00           C  
ATOM   2771  CG  LEU B 121     -13.426  21.860  -0.303  1.00  0.00           C  
ATOM   2772  CD1 LEU B 121     -12.474  22.928   0.238  1.00  0.00           C  
ATOM   2773  CD2 LEU B 121     -13.045  21.584  -1.762  1.00  0.00           C  
ATOM   2774  N   THR B 122     -13.287  17.328   0.479  1.00  0.00           N  
ATOM   2775  CA  THR B 122     -12.729  16.196   1.212  1.00  0.00           C  
ATOM   2776  C   THR B 122     -11.567  16.646   2.098  1.00  0.00           C  
ATOM   2777  O   THR B 122     -10.997  17.717   1.897  1.00  0.00           O  
ATOM   2778  CB  THR B 122     -12.269  15.055   0.285  1.00  0.00           C  
ATOM   2779  OG1 THR B 122     -11.094  15.389  -0.397  1.00  0.00           O  
ATOM   2780  CG2 THR B 122     -13.301  14.635  -0.749  1.00  0.00           C  
ATOM   2781  N   TYR B 123     -11.164  15.800   3.042  1.00  0.00           N  
ATOM   2782  CA  TYR B 123      -9.955  16.030   3.844  1.00  0.00           C  
ATOM   2783  C   TYR B 123      -8.726  16.282   2.960  1.00  0.00           C  
ATOM   2784  O   TYR B 123      -7.959  17.207   3.202  1.00  0.00           O  
ATOM   2785  CB  TYR B 123      -9.737  14.808   4.741  1.00  0.00           C  
ATOM   2786  CG  TYR B 123      -8.491  14.883   5.595  1.00  0.00           C  
ATOM   2787  CD1 TYR B 123      -7.233  14.483   5.088  1.00  0.00           C  
ATOM   2788  CD2 TYR B 123      -8.571  15.367   6.919  1.00  0.00           C  
ATOM   2789  CE1 TYR B 123      -6.075  14.580   5.870  1.00  0.00           C  
ATOM   2790  CE2 TYR B 123      -7.418  15.458   7.717  1.00  0.00           C  
ATOM   2791  CZ  TYR B 123      -6.174  15.072   7.188  1.00  0.00           C  
ATOM   2792  OH  TYR B 123      -5.039  15.170   7.961  1.00  0.00           O  
ATOM   2793  N   PHE B 124      -8.549  15.476   1.904  1.00  0.00           N  
ATOM   2794  CA  PHE B 124      -7.395  15.584   1.016  1.00  0.00           C  
ATOM   2795  C   PHE B 124      -7.484  16.799   0.082  1.00  0.00           C  
ATOM   2796  O   PHE B 124      -6.481  17.489  -0.116  1.00  0.00           O  
ATOM   2797  CB  PHE B 124      -7.218  14.280   0.236  1.00  0.00           C  
ATOM   2798  CG  PHE B 124      -5.898  14.229  -0.499  1.00  0.00           C  
ATOM   2799  CD1 PHE B 124      -5.841  14.455  -1.886  1.00  0.00           C  
ATOM   2800  CD2 PHE B 124      -4.703  13.995   0.213  1.00  0.00           C  
ATOM   2801  CE1 PHE B 124      -4.605  14.465  -2.554  1.00  0.00           C  
ATOM   2802  CE2 PHE B 124      -3.463  14.006  -0.450  1.00  0.00           C  
ATOM   2803  CZ  PHE B 124      -3.417  14.247  -1.829  1.00  0.00           C  
ATOM   2804  N   GLU B 125      -8.653  17.119  -0.443  1.00  0.00           N  
ATOM   2805  CA  GLU B 125      -8.891  18.347  -1.202  1.00  0.00           C  
ATOM   2806  C   GLU B 125      -8.572  19.587  -0.359  1.00  0.00           C  
ATOM   2807  O   GLU B 125      -7.842  20.471  -0.796  1.00  0.00           O  
ATOM   2808  CB  GLU B 125     -10.363  18.408  -1.657  1.00  0.00           C  
ATOM   2809  CG  GLU B 125     -10.715  17.449  -2.811  1.00  0.00           C  
ATOM   2810  CD  GLU B 125     -12.242  17.337  -3.057  1.00  0.00           C  
ATOM   2811  OE1 GLU B 125     -12.667  16.876  -4.131  1.00  0.00           O  
ATOM   2812  OE2 GLU B 125     -13.041  17.683  -2.166  1.00  0.00           O  
ATOM   2813  N   TYR B 126      -9.056  19.617   0.886  1.00  0.00           N  
ATOM   2814  CA  TYR B 126      -8.826  20.725   1.804  1.00  0.00           C  
ATOM   2815  C   TYR B 126      -7.335  20.869   2.146  1.00  0.00           C  
ATOM   2816  O   TYR B 126      -6.784  21.968   2.082  1.00  0.00           O  
ATOM   2817  CB  TYR B 126      -9.676  20.498   3.049  1.00  0.00           C  
ATOM   2818  CG  TYR B 126     -10.066  21.762   3.777  1.00  0.00           C  
ATOM   2819  CD1 TYR B 126      -9.096  22.583   4.380  1.00  0.00           C  
ATOM   2820  CD2 TYR B 126     -11.429  22.111   3.876  1.00  0.00           C  
ATOM   2821  CE1 TYR B 126      -9.477  23.733   5.080  1.00  0.00           C  
ATOM   2822  CE2 TYR B 126     -11.820  23.256   4.584  1.00  0.00           C  
ATOM   2823  CZ  TYR B 126     -10.842  24.057   5.192  1.00  0.00           C  
ATOM   2824  OH  TYR B 126     -11.208  25.154   5.923  1.00  0.00           O  
ATOM   2825  N   GLY B 127      -6.663  19.759   2.457  1.00  0.00           N  
ATOM   2826  CA  GLY B 127      -5.223  19.730   2.703  1.00  0.00           C  
ATOM   2827  C   GLY B 127      -4.394  20.155   1.488  1.00  0.00           C  
ATOM   2828  O   GLY B 127      -3.420  20.889   1.628  1.00  0.00           O  
ATOM   2829  N   THR B 128      -4.813  19.764   0.287  1.00  0.00           N  
ATOM   2830  CA  THR B 128      -4.153  20.149  -0.964  1.00  0.00           C  
ATOM   2831  C   THR B 128      -4.295  21.653  -1.222  1.00  0.00           C  
ATOM   2832  O   THR B 128      -3.294  22.316  -1.464  1.00  0.00           O  
ATOM   2833  CB  THR B 128      -4.696  19.349  -2.159  1.00  0.00           C  
ATOM   2834  OG1 THR B 128      -4.518  17.972  -1.912  1.00  0.00           O  
ATOM   2835  CG2 THR B 128      -3.953  19.675  -3.451  1.00  0.00           C  
ATOM   2836  N   LEU B 129      -5.498  22.205  -1.076  1.00  0.00           N  
ATOM   2837  CA  LEU B 129      -5.707  23.650  -1.174  1.00  0.00           C  
ATOM   2838  C   LEU B 129      -4.866  24.419  -0.153  1.00  0.00           C  
ATOM   2839  O   LEU B 129      -4.278  25.445  -0.496  1.00  0.00           O  
ATOM   2840  CB  LEU B 129      -7.189  23.970  -0.975  1.00  0.00           C  
ATOM   2841  CG  LEU B 129      -8.098  23.541  -2.141  1.00  0.00           C  
ATOM   2842  CD1 LEU B 129      -9.551  23.736  -1.719  1.00  0.00           C  
ATOM   2843  CD2 LEU B 129      -7.850  24.368  -3.398  1.00  0.00           C  
ATOM   2844  N   SER B 130      -4.753  23.906   1.064  1.00  0.00           N  
ATOM   2845  CA  SER B 130      -3.918  24.494   2.109  1.00  0.00           C  
ATOM   2846  C   SER B 130      -2.445  24.526   1.712  1.00  0.00           C  
ATOM   2847  O   SER B 130      -1.801  25.574   1.818  1.00  0.00           O  
ATOM   2848  CB  SER B 130      -4.086  23.729   3.419  1.00  0.00           C  
ATOM   2849  OG  SER B 130      -3.384  24.378   4.459  1.00  0.00           O  
ATOM   2850  N   ALA B 131      -1.925  23.414   1.179  1.00  0.00           N  
ATOM   2851  CA  ALA B 131      -0.560  23.350   0.685  1.00  0.00           C  
ATOM   2852  C   ALA B 131      -0.316  24.359  -0.447  1.00  0.00           C  
ATOM   2853  O   ALA B 131       0.642  25.123  -0.392  1.00  0.00           O  
ATOM   2854  CB  ALA B 131      -0.269  21.917   0.239  1.00  0.00           C  
ATOM   2855  N   LEU B 132      -1.225  24.427  -1.423  1.00  0.00           N  
ATOM   2856  CA  LEU B 132      -1.118  25.364  -2.544  1.00  0.00           C  
ATOM   2857  C   LEU B 132      -1.143  26.828  -2.079  1.00  0.00           C  
ATOM   2858  O   LEU B 132      -0.372  27.646  -2.583  1.00  0.00           O  
ATOM   2859  CB  LEU B 132      -2.260  25.103  -3.542  1.00  0.00           C  
ATOM   2860  CG  LEU B 132      -2.230  23.740  -4.249  1.00  0.00           C  
ATOM   2861  CD1 LEU B 132      -3.457  23.617  -5.157  1.00  0.00           C  
ATOM   2862  CD2 LEU B 132      -0.979  23.544  -5.100  1.00  0.00           C  
ATOM   2863  N   TRP B 133      -1.988  27.149  -1.099  1.00  0.00           N  
ATOM   2864  CA  TRP B 133      -2.039  28.490  -0.515  1.00  0.00           C  
ATOM   2865  C   TRP B 133      -0.739  28.834   0.223  1.00  0.00           C  
ATOM   2866  O   TRP B 133      -0.160  29.886  -0.028  1.00  0.00           O  
ATOM   2867  CB  TRP B 133      -3.259  28.607   0.392  1.00  0.00           C  
ATOM   2868  CG  TRP B 133      -3.499  29.988   0.919  1.00  0.00           C  
ATOM   2869  CD1 TRP B 133      -4.289  30.923   0.343  1.00  0.00           C  
ATOM   2870  CD2 TRP B 133      -2.953  30.606   2.125  1.00  0.00           C  
ATOM   2871  NE1 TRP B 133      -4.287  32.072   1.108  1.00  0.00           N  
ATOM   2872  CE2 TRP B 133      -3.476  31.924   2.210  1.00  0.00           C  
ATOM   2873  CE3 TRP B 133      -2.083  30.174   3.141  1.00  0.00           C  
ATOM   2874  CZ2 TRP B 133      -3.154  32.788   3.284  1.00  0.00           C  
ATOM   2875  CZ3 TRP B 133      -1.752  31.039   4.207  1.00  0.00           C  
ATOM   2876  CH2 TRP B 133      -2.275  32.328   4.271  1.00  0.00           C  
ATOM   2877  N   LEU B 134      -0.233  27.919   1.047  1.00  0.00           N  
ATOM   2878  CA  LEU B 134       1.037  28.092   1.760  1.00  0.00           C  
ATOM   2879  C   LEU B 134       2.209  28.290   0.791  1.00  0.00           C  
ATOM   2880  O   LEU B 134       3.030  29.184   0.997  1.00  0.00           O  
ATOM   2881  CB  LEU B 134       1.282  26.877   2.668  1.00  0.00           C  
ATOM   2882  CG  LEU B 134       0.361  26.814   3.900  1.00  0.00           C  
ATOM   2883  CD1 LEU B 134       0.490  25.455   4.581  1.00  0.00           C  
ATOM   2884  CD2 LEU B 134       0.712  27.894   4.919  1.00  0.00           C  
ATOM   2885  N   PHE B 135       2.257  27.538  -0.301  1.00  0.00           N  
ATOM   2886  CA  PHE B 135       3.272  27.708  -1.336  1.00  0.00           C  
ATOM   2887  C   PHE B 135       3.160  29.061  -2.042  1.00  0.00           C  
ATOM   2888  O   PHE B 135       4.172  29.731  -2.244  1.00  0.00           O  
ATOM   2889  CB  PHE B 135       3.184  26.569  -2.356  1.00  0.00           C  
ATOM   2890  CG  PHE B 135       3.481  25.179  -1.815  1.00  0.00           C  
ATOM   2891  CD1 PHE B 135       4.427  24.980  -0.795  1.00  0.00           C  
ATOM   2892  CD2 PHE B 135       2.809  24.077  -2.366  1.00  0.00           C  
ATOM   2893  CE1 PHE B 135       4.707  23.690  -0.330  1.00  0.00           C  
ATOM   2894  CE2 PHE B 135       3.082  22.782  -1.907  1.00  0.00           C  
ATOM   2895  CZ  PHE B 135       4.029  22.585  -0.885  1.00  0.00           C  
ATOM   2896  N   LYS B 136       1.940  29.501  -2.351  1.00  0.00           N  
ATOM   2897  CA  LYS B 136       1.710  30.807  -2.969  1.00  0.00           C  
ATOM   2898  C   LYS B 136       2.206  31.952  -2.084  1.00  0.00           C  
ATOM   2899  O   LYS B 136       2.855  32.863  -2.588  1.00  0.00           O  
ATOM   2900  CB  LYS B 136       0.215  30.951  -3.308  1.00  0.00           C  
ATOM   2901  CG  LYS B 136      -0.082  32.091  -4.290  1.00  0.00           C  
ATOM   2902  CD  LYS B 136       0.421  31.751  -5.691  1.00  0.00           C  
ATOM   2903  CE  LYS B 136      -0.014  32.814  -6.687  1.00  0.00           C  
ATOM   2904  NZ  LYS B 136       0.308  32.389  -8.081  1.00  0.00           N  
ATOM   2905  N   GLN B 137       1.946  31.883  -0.772  1.00  0.00           N  
ATOM   2906  CA  GLN B 137       2.423  32.867   0.202  1.00  0.00           C  
ATOM   2907  C   GLN B 137       3.947  32.853   0.363  1.00  0.00           C  
ATOM   2908  O   GLN B 137       4.552  33.905   0.582  1.00  0.00           O  
ATOM   2909  CB  GLN B 137       1.760  32.612   1.567  1.00  0.00           C  
ATOM   2910  CG  GLN B 137       0.230  32.817   1.572  1.00  0.00           C  
ATOM   2911  CD  GLN B 137      -0.203  34.233   1.189  1.00  0.00           C  
ATOM   2912  OE1 GLN B 137       0.515  35.205   1.337  1.00  0.00           O  
ATOM   2913  NE2 GLN B 137      -1.394  34.393   0.674  1.00  0.00           N  
ATOM   2914  N   ALA B 138       4.581  31.688   0.214  1.00  0.00           N  
ATOM   2915  CA  ALA B 138       6.027  31.540   0.375  1.00  0.00           C  
ATOM   2916  C   ALA B 138       6.858  32.064  -0.819  1.00  0.00           C  
ATOM   2917  O   ALA B 138       8.079  32.130  -0.715  1.00  0.00           O  
ATOM   2918  CB  ALA B 138       6.321  30.068   0.682  1.00  0.00           C  
ATOM   2919  N   GLN B 139       6.227  32.456  -1.924  1.00  0.00           N  
ATOM   2920  CA  GLN B 139       6.877  32.965  -3.149  1.00  0.00           C  
ATOM   2921  C   GLN B 139       8.030  32.065  -3.616  1.00  0.00           C  
ATOM   2922  O   GLN B 139       9.200  32.458  -3.636  1.00  0.00           O  
ATOM   2923  CB  GLN B 139       7.314  34.422  -2.981  1.00  0.00           C  
ATOM   2924  CG  GLN B 139       6.148  35.372  -2.691  1.00  0.00           C  
ATOM   2925  CD  GLN B 139       6.584  36.843  -2.709  1.00  0.00           C  
ATOM   2926  OE1 GLN B 139       7.753  37.195  -2.732  1.00  0.00           O  
ATOM   2927  NE2 GLN B 139       5.647  37.762  -2.713  1.00  0.00           N  
ATOM   2928  N   LEU B 140       7.667  30.824  -3.936  1.00  0.00           N  
ATOM   2929  CA  LEU B 140       8.601  29.778  -4.341  1.00  0.00           C  
ATOM   2930  C   LEU B 140       8.904  29.850  -5.841  1.00  0.00           C  
ATOM   2931  O   LEU B 140       8.082  30.314  -6.628  1.00  0.00           O  
ATOM   2932  CB  LEU B 140       8.012  28.412  -3.969  1.00  0.00           C  
ATOM   2933  CG  LEU B 140       7.660  28.267  -2.480  1.00  0.00           C  
ATOM   2934  CD1 LEU B 140       6.953  26.942  -2.235  1.00  0.00           C  
ATOM   2935  CD2 LEU B 140       8.900  28.324  -1.585  1.00  0.00           C  
ATOM   2936  N   ASP B 141      10.064  29.326  -6.229  1.00  0.00           N  
ATOM   2937  CA  ASP B 141      10.449  29.153  -7.630  1.00  0.00           C  
ATOM   2938  C   ASP B 141       9.854  27.860  -8.203  1.00  0.00           C  
ATOM   2939  O   ASP B 141       9.347  27.838  -9.329  1.00  0.00           O  
ATOM   2940  CB  ASP B 141      11.983  29.109  -7.734  1.00  0.00           C  
ATOM   2941  CG  ASP B 141      12.656  30.330  -7.120  1.00  0.00           C  
ATOM   2942  OD1 ASP B 141      12.285  31.467  -7.492  1.00  0.00           O  
ATOM   2943  OD2 ASP B 141      13.544  30.121  -6.256  1.00  0.00           O  
ATOM   2944  N   VAL B 142       9.888  26.794  -7.406  1.00  0.00           N  
ATOM   2945  CA  VAL B 142       9.441  25.455  -7.806  1.00  0.00           C  
ATOM   2946  C   VAL B 142       8.550  24.848  -6.734  1.00  0.00           C  
ATOM   2947  O   VAL B 142       8.863  24.878  -5.550  1.00  0.00           O  
ATOM   2948  CB  VAL B 142      10.637  24.528  -8.106  1.00  0.00           C  
ATOM   2949  CG1 VAL B 142      10.160  23.179  -8.659  1.00  0.00           C  
ATOM   2950  CG2 VAL B 142      11.601  25.129  -9.129  1.00  0.00           C  
ATOM   2951  N   VAL B 143       7.446  24.232  -7.154  1.00  0.00           N  
ATOM   2952  CA  VAL B 143       6.611  23.384  -6.304  1.00  0.00           C  
ATOM   2953  C   VAL B 143       6.625  21.954  -6.825  1.00  0.00           C  
ATOM   2954  O   VAL B 143       6.498  21.709  -8.015  1.00  0.00           O  
ATOM   2955  CB  VAL B 143       5.195  23.963  -6.161  1.00  0.00           C  
ATOM   2956  CG1 VAL B 143       4.169  22.960  -5.617  1.00  0.00           C  
ATOM   2957  CG2 VAL B 143       5.230  25.146  -5.190  1.00  0.00           C  
ATOM   2958  N   ILE B 144       6.742  21.005  -5.910  1.00  0.00           N  
ATOM   2959  CA  ILE B 144       6.680  19.573  -6.196  1.00  0.00           C  
ATOM   2960  C   ILE B 144       5.447  19.000  -5.499  1.00  0.00           C  
ATOM   2961  O   ILE B 144       5.342  19.052  -4.274  1.00  0.00           O  
ATOM   2962  CB  ILE B 144       7.982  18.864  -5.757  1.00  0.00           C  
ATOM   2963  CG1 ILE B 144       9.246  19.527  -6.371  1.00  0.00           C  
ATOM   2964  CG2 ILE B 144       7.910  17.380  -6.142  1.00  0.00           C  
ATOM   2965  CD1 ILE B 144      10.551  19.064  -5.717  1.00  0.00           C  
ATOM   2966  N   LEU B 145       4.528  18.461  -6.274  1.00  0.00           N  
ATOM   2967  CA  LEU B 145       3.276  17.879  -5.793  1.00  0.00           C  
ATOM   2968  C   LEU B 145       3.351  16.356  -5.879  1.00  0.00           C  
ATOM   2969  O   LEU B 145       3.391  15.790  -6.971  1.00  0.00           O  
ATOM   2970  CB  LEU B 145       2.093  18.440  -6.601  1.00  0.00           C  
ATOM   2971  CG  LEU B 145       1.943  19.971  -6.555  1.00  0.00           C  
ATOM   2972  CD1 LEU B 145       0.757  20.394  -7.428  1.00  0.00           C  
ATOM   2973  CD2 LEU B 145       1.694  20.495  -5.134  1.00  0.00           C  
ATOM   2974  N   GLU B 146       3.348  15.696  -4.734  1.00  0.00           N  
ATOM   2975  CA  GLU B 146       3.143  14.260  -4.673  1.00  0.00           C  
ATOM   2976  C   GLU B 146       1.640  13.957  -4.795  1.00  0.00           C  
ATOM   2977  O   GLU B 146       0.839  14.404  -3.978  1.00  0.00           O  
ATOM   2978  CB  GLU B 146       3.751  13.675  -3.383  1.00  0.00           C  
ATOM   2979  CG  GLU B 146       3.642  12.144  -3.334  1.00  0.00           C  
ATOM   2980  CD  GLU B 146       4.229  11.513  -2.058  1.00  0.00           C  
ATOM   2981  OE1 GLU B 146       3.883  10.341  -1.776  1.00  0.00           O  
ATOM   2982  OE2 GLU B 146       5.044  12.157  -1.374  1.00  0.00           O  
ATOM   2983  N   VAL B 147       1.274  13.178  -5.800  1.00  0.00           N  
ATOM   2984  CA  VAL B 147      -0.099  12.692  -5.986  1.00  0.00           C  
ATOM   2985  C   VAL B 147      -0.486  11.798  -4.809  1.00  0.00           C  
ATOM   2986  O   VAL B 147       0.233  10.848  -4.487  1.00  0.00           O  
ATOM   2987  CB  VAL B 147      -0.230  11.949  -7.326  1.00  0.00           C  
ATOM   2988  CG1 VAL B 147      -1.584  11.274  -7.499  1.00  0.00           C  
ATOM   2989  CG2 VAL B 147      -0.039  12.930  -8.488  1.00  0.00           C  
ATOM   2990  N   GLY B 148      -1.611  12.084  -4.178  1.00  0.00           N  
ATOM   2991  CA  GLY B 148      -2.132  11.288  -3.079  1.00  0.00           C  
ATOM   2992  C   GLY B 148      -2.659   9.935  -3.537  1.00  0.00           C  
ATOM   2993  O   GLY B 148      -2.355   8.903  -2.920  1.00  0.00           O  
ATOM   2994  N   LEU B 149      -3.428   9.941  -4.636  1.00  0.00           N  
ATOM   2995  CA  LEU B 149      -4.243   8.829  -5.096  1.00  0.00           C  
ATOM   2996  C   LEU B 149      -4.408   8.850  -6.623  1.00  0.00           C  
ATOM   2997  O   LEU B 149      -4.879   9.840  -7.175  1.00  0.00           O  
ATOM   2998  CB  LEU B 149      -5.622   9.000  -4.441  1.00  0.00           C  
ATOM   2999  CG  LEU B 149      -6.056   7.837  -3.573  1.00  0.00           C  
ATOM   3000  CD1 LEU B 149      -5.489   7.973  -2.171  1.00  0.00           C  
ATOM   3001  CD2 LEU B 149      -7.560   7.793  -3.476  1.00  0.00           C  
ATOM   3002  N   GLY B 150      -4.060   7.767  -7.305  1.00  0.00           N  
ATOM   3003  CA  GLY B 150      -4.261   7.650  -8.751  1.00  0.00           C  
ATOM   3004  C   GLY B 150      -3.468   8.668  -9.559  1.00  0.00           C  
ATOM   3005  O   GLY B 150      -2.276   8.483  -9.836  1.00  0.00           O  
ATOM   3006  N   GLY B 151      -4.115   9.737  -9.910  1.00  0.00           N  
ATOM   3007  CA  GLY B 151      -3.550  10.828 -10.688  1.00  0.00           C  
ATOM   3008  C   GLY B 151      -4.631  11.686 -11.325  1.00  0.00           C  
ATOM   3009  O   GLY B 151      -4.778  12.842 -10.959  1.00  0.00           O  
ATOM   3010  N   ARG B 152      -5.431  11.115 -12.216  1.00  0.00           N  
ATOM   3011  CA  ARG B 152      -6.429  11.846 -13.010  1.00  0.00           C  
ATOM   3012  C   ARG B 152      -7.425  12.636 -12.166  1.00  0.00           C  
ATOM   3013  O   ARG B 152      -7.722  13.779 -12.500  1.00  0.00           O  
ATOM   3014  CB  ARG B 152      -7.166  10.847 -13.913  1.00  0.00           C  
ATOM   3015  CG  ARG B 152      -8.143  11.525 -14.888  1.00  0.00           C  
ATOM   3016  CD  ARG B 152      -8.776  10.507 -15.837  1.00  0.00           C  
ATOM   3017  NE  ARG B 152      -9.609   9.539 -15.121  1.00  0.00           N  
ATOM   3018  CZ  ARG B 152     -10.910   9.570 -14.909  1.00  0.00           C  
ATOM   3019  NH1 ARG B 152     -11.661  10.514 -15.405  1.00  0.00           N  
ATOM   3020  NH2 ARG B 152     -11.453   8.648 -14.180  1.00  0.00           N  
ATOM   3021  N   LEU B 153      -7.927  12.033 -11.090  1.00  0.00           N  
ATOM   3022  CA  LEU B 153      -8.914  12.624 -10.180  1.00  0.00           C  
ATOM   3023  C   LEU B 153      -8.318  13.012  -8.824  1.00  0.00           C  
ATOM   3024  O   LEU B 153      -9.062  13.313  -7.886  1.00  0.00           O  
ATOM   3025  CB  LEU B 153     -10.117  11.672 -10.019  1.00  0.00           C  
ATOM   3026  CG  LEU B 153     -10.882  11.362 -11.311  1.00  0.00           C  
ATOM   3027  CD1 LEU B 153     -12.026  10.390 -11.001  1.00  0.00           C  
ATOM   3028  CD2 LEU B 153     -11.486  12.611 -11.958  1.00  0.00           C  
ATOM   3029  N   ASP B 154      -6.997  13.016  -8.700  1.00  0.00           N  
ATOM   3030  CA  ASP B 154      -6.339  13.462  -7.482  1.00  0.00           C  
ATOM   3031  C   ASP B 154      -6.405  14.987  -7.367  1.00  0.00           C  
ATOM   3032  O   ASP B 154      -6.261  15.704  -8.360  1.00  0.00           O  
ATOM   3033  CB  ASP B 154      -4.890  12.972  -7.452  1.00  0.00           C  
ATOM   3034  CG  ASP B 154      -4.259  13.266  -6.096  1.00  0.00           C  
ATOM   3035  OD1 ASP B 154      -3.493  14.244  -5.988  1.00  0.00           O  
ATOM   3036  OD2 ASP B 154      -4.551  12.517  -5.136  1.00  0.00           O  
ATOM   3037  N   ALA B 155      -6.605  15.493  -6.146  1.00  0.00           N  
ATOM   3038  CA  ALA B 155      -6.737  16.928  -5.918  1.00  0.00           C  
ATOM   3039  C   ALA B 155      -5.515  17.735  -6.406  1.00  0.00           C  
ATOM   3040  O   ALA B 155      -5.670  18.872  -6.832  1.00  0.00           O  
ATOM   3041  CB  ALA B 155      -6.993  17.160  -4.430  1.00  0.00           C  
ATOM   3042  N   THR B 156      -4.323  17.146  -6.411  1.00  0.00           N  
ATOM   3043  CA  THR B 156      -3.117  17.790  -6.952  1.00  0.00           C  
ATOM   3044  C   THR B 156      -3.203  18.033  -8.465  1.00  0.00           C  
ATOM   3045  O   THR B 156      -2.573  18.953  -8.980  1.00  0.00           O  
ATOM   3046  CB  THR B 156      -1.855  16.968  -6.659  1.00  0.00           C  
ATOM   3047  OG1 THR B 156      -1.938  15.699  -7.259  1.00  0.00           O  
ATOM   3048  CG2 THR B 156      -1.601  16.796  -5.162  1.00  0.00           C  
ATOM   3049  N   ASN B 157      -4.031  17.276  -9.176  1.00  0.00           N  
ATOM   3050  CA  ASN B 157      -4.178  17.369 -10.625  1.00  0.00           C  
ATOM   3051  C   ASN B 157      -5.028  18.564 -11.098  1.00  0.00           C  
ATOM   3052  O   ASN B 157      -5.222  18.739 -12.306  1.00  0.00           O  
ATOM   3053  CB  ASN B 157      -4.685  16.028 -11.156  1.00  0.00           C  
ATOM   3054  CG  ASN B 157      -4.455  15.852 -12.643  1.00  0.00           C  
ATOM   3055  OD1 ASN B 157      -3.467  16.291 -13.209  1.00  0.00           O  
ATOM   3056  ND2 ASN B 157      -5.354  15.184 -13.323  1.00  0.00           N  
ATOM   3057  N   ILE B 158      -5.503  19.413 -10.173  1.00  0.00           N  
ATOM   3058  CA  ILE B 158      -6.058  20.728 -10.533  1.00  0.00           C  
ATOM   3059  C   ILE B 158      -4.966  21.703 -10.990  1.00  0.00           C  
ATOM   3060  O   ILE B 158      -5.269  22.697 -11.640  1.00  0.00           O  
ATOM   3061  CB  ILE B 158      -6.865  21.347  -9.379  1.00  0.00           C  
ATOM   3062  CG1 ILE B 158      -5.967  21.802  -8.211  1.00  0.00           C  
ATOM   3063  CG2 ILE B 158      -7.986  20.387  -8.937  1.00  0.00           C  
ATOM   3064  CD1 ILE B 158      -6.697  22.367  -7.002  1.00  0.00           C  
ATOM   3065  N   VAL B 159      -3.716  21.426 -10.626  1.00  0.00           N  
ATOM   3066  CA  VAL B 159      -2.550  22.213 -11.018  1.00  0.00           C  
ATOM   3067  C   VAL B 159      -1.982  21.646 -12.314  1.00  0.00           C  
ATOM   3068  O   VAL B 159      -1.788  20.442 -12.441  1.00  0.00           O  
ATOM   3069  CB  VAL B 159      -1.499  22.235  -9.899  1.00  0.00           C  
ATOM   3070  CG1 VAL B 159      -0.265  23.052 -10.298  1.00  0.00           C  
ATOM   3071  CG2 VAL B 159      -2.074  22.852  -8.623  1.00  0.00           C  
ATOM   3072  N   ASP B 160      -1.688  22.515 -13.271  1.00  0.00           N  
ATOM   3073  CA  ASP B 160      -1.013  22.121 -14.501  1.00  0.00           C  
ATOM   3074  C   ASP B 160       0.483  21.972 -14.260  1.00  0.00           C  
ATOM   3075  O   ASP B 160       1.202  22.947 -14.026  1.00  0.00           O  
ATOM   3076  CB  ASP B 160      -1.334  23.104 -15.632  1.00  0.00           C  
ATOM   3077  CG  ASP B 160      -2.790  23.006 -16.090  1.00  0.00           C  
ATOM   3078  OD1 ASP B 160      -3.344  21.880 -16.020  1.00  0.00           O  
ATOM   3079  OD2 ASP B 160      -3.328  24.038 -16.531  1.00  0.00           O  
ATOM   3080  N   ALA B 161       0.950  20.717 -14.285  1.00  0.00           N  
ATOM   3081  CA  ALA B 161       2.356  20.396 -14.138  1.00  0.00           C  
ATOM   3082  C   ALA B 161       3.156  20.834 -15.371  1.00  0.00           C  
ATOM   3083  O   ALA B 161       2.763  20.574 -16.508  1.00  0.00           O  
ATOM   3084  CB  ALA B 161       2.502  18.897 -13.871  1.00  0.00           C  
ATOM   3085  N   ASP B 162       4.328  21.439 -15.135  1.00  0.00           N  
ATOM   3086  CA  ASP B 162       5.321  21.702 -16.170  1.00  0.00           C  
ATOM   3087  C   ASP B 162       6.117  20.441 -16.532  1.00  0.00           C  
ATOM   3088  O   ASP B 162       6.511  20.282 -17.680  1.00  0.00           O  
ATOM   3089  CB  ASP B 162       6.274  22.807 -15.699  1.00  0.00           C  
ATOM   3090  CG  ASP B 162       5.554  24.148 -15.608  1.00  0.00           C  
ATOM   3091  OD1 ASP B 162       5.213  24.697 -16.689  1.00  0.00           O  
ATOM   3092  OD2 ASP B 162       5.329  24.618 -14.474  1.00  0.00           O  
ATOM   3093  N   VAL B 163       6.297  19.553 -15.565  1.00  0.00           N  
ATOM   3094  CA  VAL B 163       6.796  18.182 -15.765  1.00  0.00           C  
ATOM   3095  C   VAL B 163       5.952  17.227 -14.936  1.00  0.00           C  
ATOM   3096  O   VAL B 163       5.823  17.384 -13.722  1.00  0.00           O  
ATOM   3097  CB  VAL B 163       8.286  18.044 -15.397  1.00  0.00           C  
ATOM   3098  CG1 VAL B 163       8.774  16.607 -15.541  1.00  0.00           C  
ATOM   3099  CG2 VAL B 163       9.171  18.919 -16.290  1.00  0.00           C  
ATOM   3100  N   ALA B 164       5.396  16.208 -15.579  1.00  0.00           N  
ATOM   3101  CA  ALA B 164       4.688  15.131 -14.917  1.00  0.00           C  
ATOM   3102  C   ALA B 164       5.574  13.885 -14.819  1.00  0.00           C  
ATOM   3103  O   ALA B 164       6.311  13.563 -15.746  1.00  0.00           O  
ATOM   3104  CB  ALA B 164       3.382  14.859 -15.665  1.00  0.00           C  
ATOM   3105  N   VAL B 165       5.498  13.167 -13.711  1.00  0.00           N  
ATOM   3106  CA  VAL B 165       6.315  11.980 -13.450  1.00  0.00           C  
ATOM   3107  C   VAL B 165       5.432  10.823 -13.011  1.00  0.00           C  
ATOM   3108  O   VAL B 165       4.609  10.966 -12.116  1.00  0.00           O  
ATOM   3109  CB  VAL B 165       7.398  12.261 -12.393  1.00  0.00           C  
ATOM   3110  CG1 VAL B 165       8.344  11.075 -12.243  1.00  0.00           C  
ATOM   3111  CG2 VAL B 165       8.244  13.495 -12.740  1.00  0.00           C  
ATOM   3112  N   VAL B 166       5.635   9.653 -13.611  1.00  0.00           N  
ATOM   3113  CA  VAL B 166       5.093   8.381 -13.136  1.00  0.00           C  
ATOM   3114  C   VAL B 166       6.264   7.494 -12.714  1.00  0.00           C  
ATOM   3115  O   VAL B 166       7.040   7.045 -13.556  1.00  0.00           O  
ATOM   3116  CB  VAL B 166       4.206   7.694 -14.192  1.00  0.00           C  
ATOM   3117  CG1 VAL B 166       3.700   6.345 -13.686  1.00  0.00           C  
ATOM   3118  CG2 VAL B 166       2.985   8.552 -14.522  1.00  0.00           C  
ATOM   3119  N   THR B 167       6.414   7.272 -11.411  1.00  0.00           N  
ATOM   3120  CA  THR B 167       7.599   6.587 -10.864  1.00  0.00           C  
ATOM   3121  C   THR B 167       7.573   5.081 -11.068  1.00  0.00           C  
ATOM   3122  O   THR B 167       8.583   4.491 -11.425  1.00  0.00           O  
ATOM   3123  CB  THR B 167       7.782   6.882  -9.370  1.00  0.00           C  
ATOM   3124  OG1 THR B 167       6.647   6.474  -8.633  1.00  0.00           O  
ATOM   3125  CG2 THR B 167       7.988   8.368  -9.098  1.00  0.00           C  
ATOM   3126  N   SER B 168       6.428   4.461 -10.813  1.00  0.00           N  
ATOM   3127  CA  SER B 168       6.251   3.015 -10.920  1.00  0.00           C  
ATOM   3128  C   SER B 168       4.775   2.652 -11.054  1.00  0.00           C  
ATOM   3129  O   SER B 168       3.896   3.377 -10.572  1.00  0.00           O  
ATOM   3130  CB  SER B 168       6.855   2.292  -9.700  1.00  0.00           C  
ATOM   3131  OG  SER B 168       6.210   2.685  -8.502  1.00  0.00           O  
ATOM   3132  N   ILE B 169       4.513   1.506 -11.669  1.00  0.00           N  
ATOM   3133  CA  ILE B 169       3.195   0.879 -11.763  1.00  0.00           C  
ATOM   3134  C   ILE B 169       3.255  -0.485 -11.077  1.00  0.00           C  
ATOM   3135  O   ILE B 169       4.189  -1.263 -11.285  1.00  0.00           O  
ATOM   3136  CB  ILE B 169       2.728   0.775 -13.224  1.00  0.00           C  
ATOM   3137  CG1 ILE B 169       2.687   2.144 -13.935  1.00  0.00           C  
ATOM   3138  CG2 ILE B 169       1.354   0.103 -13.319  1.00  0.00           C  
ATOM   3139  CD1 ILE B 169       1.697   3.160 -13.351  1.00  0.00           C  
ATOM   3140  N   ALA B 170       2.244  -0.766 -10.298  1.00  0.00           N  
ATOM   3141  CA  ALA B 170       2.062  -2.038  -9.632  1.00  0.00           C  
ATOM   3142  C   ALA B 170       2.172  -3.235 -10.577  1.00  0.00           C  
ATOM   3143  O   ALA B 170       1.639  -3.217 -11.682  1.00  0.00           O  
ATOM   3144  CB  ALA B 170       0.662  -2.037  -9.024  1.00  0.00           C  
ATOM   3145  N   LEU B 171       2.779  -4.303 -10.069  1.00  0.00           N  
ATOM   3146  CA  LEU B 171       2.577  -5.619 -10.645  1.00  0.00           C  
ATOM   3147  C   LEU B 171       1.193  -6.139 -10.228  1.00  0.00           C  
ATOM   3148  O   LEU B 171       0.778  -5.976  -9.087  1.00  0.00           O  
ATOM   3149  CB  LEU B 171       3.714  -6.557 -10.198  1.00  0.00           C  
ATOM   3150  CG  LEU B 171       5.082  -6.174 -10.792  1.00  0.00           C  
ATOM   3151  CD1 LEU B 171       6.197  -6.938 -10.085  1.00  0.00           C  
ATOM   3152  CD2 LEU B 171       5.164  -6.491 -12.292  1.00  0.00           C  
ATOM   3153  N   ASP B 172       0.502  -6.769 -11.184  1.00  0.00           N  
ATOM   3154  CA  ASP B 172      -0.752  -7.455 -10.907  1.00  0.00           C  
ATOM   3155  C   ASP B 172      -0.511  -8.574  -9.884  1.00  0.00           C  
ATOM   3156  O   ASP B 172       0.378  -9.410 -10.053  1.00  0.00           O  
ATOM   3157  CB  ASP B 172      -1.339  -8.051 -12.200  1.00  0.00           C  
ATOM   3158  CG  ASP B 172      -1.873  -7.027 -13.198  1.00  0.00           C  
ATOM   3159  OD1 ASP B 172      -2.372  -5.971 -12.760  1.00  0.00           O  
ATOM   3160  OD2 ASP B 172      -1.822  -7.308 -14.426  1.00  0.00           O  
ATOM   3161  N   HIS B 173      -1.314  -8.625  -8.832  1.00  0.00           N  
ATOM   3162  CA  HIS B 173      -1.297  -9.759  -7.924  1.00  0.00           C  
ATOM   3163  C   HIS B 173      -2.294 -10.818  -8.378  1.00  0.00           C  
ATOM   3164  O   HIS B 173      -3.384 -10.526  -8.849  1.00  0.00           O  
ATOM   3165  CB  HIS B 173      -1.529  -9.356  -6.467  1.00  0.00           C  
ATOM   3166  CG  HIS B 173      -0.411  -8.553  -5.877  1.00  0.00           C  
ATOM   3167  ND1 HIS B 173       0.260  -8.839  -4.696  1.00  0.00           N  
ATOM   3168  CD2 HIS B 173       0.061  -7.352  -6.321  1.00  0.00           C  
ATOM   3169  CE1 HIS B 173       1.064  -7.801  -4.426  1.00  0.00           C  
ATOM   3170  NE2 HIS B 173       0.979  -6.892  -5.393  1.00  0.00           N  
ATOM   3171  N   THR B 174      -1.897 -12.074  -8.207  1.00  0.00           N  
ATOM   3172  CA  THR B 174      -2.664 -13.225  -8.685  1.00  0.00           C  
ATOM   3173  C   THR B 174      -3.954 -13.478  -7.924  1.00  0.00           C  
ATOM   3174  O   THR B 174      -4.876 -14.050  -8.490  1.00  0.00           O  
ATOM   3175  CB  THR B 174      -1.820 -14.492  -8.619  1.00  0.00           C  
ATOM   3176  OG1 THR B 174      -1.158 -14.574  -7.369  1.00  0.00           O  
ATOM   3177  CG2 THR B 174      -0.758 -14.465  -9.723  1.00  0.00           C  
ATOM   3178  N   ASP B 175      -4.017 -13.085  -6.643  1.00  0.00           N  
ATOM   3179  CA  ASP B 175      -5.130 -13.471  -5.771  1.00  0.00           C  
ATOM   3180  C   ASP B 175      -6.283 -12.469  -5.815  1.00  0.00           C  
ATOM   3181  O   ASP B 175      -7.332 -12.697  -5.218  1.00  0.00           O  
ATOM   3182  CB  ASP B 175      -4.638 -13.643  -4.323  1.00  0.00           C  
ATOM   3183  CG  ASP B 175      -3.423 -14.562  -4.186  1.00  0.00           C  
ATOM   3184  OD1 ASP B 175      -3.240 -15.468  -5.019  1.00  0.00           O  
ATOM   3185  OD2 ASP B 175      -2.620 -14.278  -3.270  1.00  0.00           O  
ATOM   3186  N   TRP B 176      -6.091 -11.365  -6.489  1.00  0.00           N  
ATOM   3187  CA  TRP B 176      -7.109 -10.336  -6.583  1.00  0.00           C  
ATOM   3188  C   TRP B 176      -7.315  -9.897  -8.026  1.00  0.00           C  
ATOM   3189  O   TRP B 176      -6.384  -9.570  -8.750  1.00  0.00           O  
ATOM   3190  CB  TRP B 176      -6.773  -9.160  -5.680  1.00  0.00           C  
ATOM   3191  CG  TRP B 176      -7.886  -8.177  -5.493  1.00  0.00           C  
ATOM   3192  CD1 TRP B 176      -9.206  -8.435  -5.639  1.00  0.00           C  
ATOM   3193  CD2 TRP B 176      -7.777  -6.795  -5.127  1.00  0.00           C  
ATOM   3194  NE1 TRP B 176      -9.916  -7.279  -5.390  1.00  0.00           N  
ATOM   3195  CE2 TRP B 176      -9.088  -6.270  -5.022  1.00  0.00           C  
ATOM   3196  CE3 TRP B 176      -6.712  -5.945  -4.823  1.00  0.00           C  
ATOM   3197  CZ2 TRP B 176      -9.328  -4.963  -4.567  1.00  0.00           C  
ATOM   3198  CZ3 TRP B 176      -6.948  -4.645  -4.366  1.00  0.00           C  
ATOM   3199  CH2 TRP B 176      -8.242  -4.168  -4.225  1.00  0.00           C  
ATOM   3200  N   LEU B 177      -8.597  -9.802  -8.392  1.00  0.00           N  
ATOM   3201  CA  LEU B 177      -9.071  -9.077  -9.563  1.00  0.00           C  
ATOM   3202  C   LEU B 177      -8.997  -7.576  -9.294  1.00  0.00           C  
ATOM   3203  O   LEU B 177     -10.007  -6.870  -9.198  1.00  0.00           O  
ATOM   3204  CB  LEU B 177     -10.494  -9.543  -9.870  1.00  0.00           C  
ATOM   3205  CG  LEU B 177     -10.504 -11.008 -10.327  1.00  0.00           C  
ATOM   3206  CD1 LEU B 177     -11.902 -11.543 -10.166  1.00  0.00           C  
ATOM   3207  CD2 LEU B 177     -10.099 -11.151 -11.785  1.00  0.00           C  
ATOM   3208  N   GLY B 178      -7.773  -7.120  -9.103  1.00  0.00           N  
ATOM   3209  CA  GLY B 178      -7.414  -5.739  -9.033  1.00  0.00           C  
ATOM   3210  C   GLY B 178      -7.656  -5.018 -10.358  1.00  0.00           C  
ATOM   3211  O   GLY B 178      -7.934  -5.647 -11.378  1.00  0.00           O  
ATOM   3212  N   PRO B 179      -7.558  -3.678 -10.371  1.00  0.00           N  
ATOM   3213  CA  PRO B 179      -7.442  -2.985 -11.628  1.00  0.00           C  
ATOM   3214  C   PRO B 179      -6.151  -3.478 -12.259  1.00  0.00           C  
ATOM   3215  O   PRO B 179      -5.114  -3.572 -11.606  1.00  0.00           O  
ATOM   3216  CB  PRO B 179      -7.425  -1.494 -11.288  1.00  0.00           C  
ATOM   3217  CG  PRO B 179      -6.867  -1.445  -9.874  1.00  0.00           C  
ATOM   3218  CD  PRO B 179      -7.049  -2.865  -9.326  1.00  0.00           C  
ATOM   3219  N   ASP B 180      -6.242  -3.805 -13.532  1.00  0.00           N  
ATOM   3220  CA  ASP B 180      -5.082  -4.167 -14.319  1.00  0.00           C  
ATOM   3221  C   ASP B 180      -4.071  -3.011 -14.355  1.00  0.00           C  
ATOM   3222  O   ASP B 180      -4.414  -1.834 -14.194  1.00  0.00           O  
ATOM   3223  CB  ASP B 180      -5.539  -4.640 -15.719  1.00  0.00           C  
ATOM   3224  CG  ASP B 180      -6.513  -3.670 -16.431  1.00  0.00           C  
ATOM   3225  OD1 ASP B 180      -6.386  -2.454 -16.255  1.00  0.00           O  
ATOM   3226  OD2 ASP B 180      -7.460  -4.129 -17.095  1.00  0.00           O  
ATOM   3227  N   ARG B 181      -2.803  -3.338 -14.619  1.00  0.00           N  
ATOM   3228  CA  ARG B 181      -1.742  -2.331 -14.779  1.00  0.00           C  
ATOM   3229  C   ARG B 181      -2.110  -1.276 -15.820  1.00  0.00           C  
ATOM   3230  O   ARG B 181      -1.748  -0.120 -15.653  1.00  0.00           O  
ATOM   3231  CB  ARG B 181      -0.409  -2.994 -15.178  1.00  0.00           C  
ATOM   3232  CG  ARG B 181       0.156  -3.910 -14.088  1.00  0.00           C  
ATOM   3233  CD  ARG B 181       1.525  -4.474 -14.503  1.00  0.00           C  
ATOM   3234  NE  ARG B 181       2.614  -3.499 -14.341  1.00  0.00           N  
ATOM   3235  CZ  ARG B 181       3.676  -3.334 -15.107  1.00  0.00           C  
ATOM   3236  NH1 ARG B 181       3.833  -3.958 -16.228  1.00  0.00           N  
ATOM   3237  NH2 ARG B 181       4.622  -2.514 -14.748  1.00  0.00           N  
ATOM   3238  N   GLU B 182      -2.863  -1.657 -16.835  1.00  0.00           N  
ATOM   3239  CA  GLU B 182      -3.329  -0.745 -17.879  1.00  0.00           C  
ATOM   3240  C   GLU B 182      -4.295   0.318 -17.319  1.00  0.00           C  
ATOM   3241  O   GLU B 182      -4.171   1.502 -17.623  1.00  0.00           O  
ATOM   3242  CB  GLU B 182      -4.021  -1.550 -19.000  1.00  0.00           C  
ATOM   3243  CG  GLU B 182      -3.105  -2.557 -19.715  1.00  0.00           C  
ATOM   3244  CD  GLU B 182      -1.898  -1.911 -20.409  1.00  0.00           C  
ATOM   3245  OE1 GLU B 182      -0.912  -2.637 -20.664  1.00  0.00           O  
ATOM   3246  OE2 GLU B 182      -1.948  -0.700 -20.687  1.00  0.00           O  
ATOM   3247  N   SER B 183      -5.223  -0.086 -16.454  1.00  0.00           N  
ATOM   3248  CA  SER B 183      -6.137   0.840 -15.787  1.00  0.00           C  
ATOM   3249  C   SER B 183      -5.397   1.761 -14.809  1.00  0.00           C  
ATOM   3250  O   SER B 183      -5.617   2.969 -14.820  1.00  0.00           O  
ATOM   3251  CB  SER B 183      -7.247   0.075 -15.059  1.00  0.00           C  
ATOM   3252  OG  SER B 183      -8.005  -0.701 -15.976  1.00  0.00           O  
ATOM   3253  N   ILE B 184      -4.464   1.214 -14.024  1.00  0.00           N  
ATOM   3254  CA  ILE B 184      -3.628   1.996 -13.112  1.00  0.00           C  
ATOM   3255  C   ILE B 184      -2.765   3.001 -13.894  1.00  0.00           C  
ATOM   3256  O   ILE B 184      -2.660   4.162 -13.512  1.00  0.00           O  
ATOM   3257  CB  ILE B 184      -2.739   1.058 -12.256  1.00  0.00           C  
ATOM   3258  CG1 ILE B 184      -3.591   0.125 -11.360  1.00  0.00           C  
ATOM   3259  CG2 ILE B 184      -1.771   1.865 -11.380  1.00  0.00           C  
ATOM   3260  CD1 ILE B 184      -2.782  -0.996 -10.705  1.00  0.00           C  
ATOM   3261  N   GLY B 185      -2.156   2.554 -14.985  1.00  0.00           N  
ATOM   3262  CA  GLY B 185      -1.354   3.391 -15.865  1.00  0.00           C  
ATOM   3263  C   GLY B 185      -2.163   4.551 -16.443  1.00  0.00           C  
ATOM   3264  O   GLY B 185      -1.722   5.698 -16.368  1.00  0.00           O  
ATOM   3265  N   ARG B 186      -3.372   4.278 -16.943  1.00  0.00           N  
ATOM   3266  CA  ARG B 186      -4.284   5.294 -17.488  1.00  0.00           C  
ATOM   3267  C   ARG B 186      -4.647   6.356 -16.446  1.00  0.00           C  
ATOM   3268  O   ARG B 186      -4.592   7.547 -16.767  1.00  0.00           O  
ATOM   3269  CB  ARG B 186      -5.528   4.603 -18.076  1.00  0.00           C  
ATOM   3270  CG  ARG B 186      -6.477   5.600 -18.761  1.00  0.00           C  
ATOM   3271  CD  ARG B 186      -7.658   4.897 -19.453  1.00  0.00           C  
ATOM   3272  NE  ARG B 186      -7.259   4.171 -20.671  1.00  0.00           N  
ATOM   3273  CZ  ARG B 186      -7.117   4.691 -21.899  1.00  0.00           C  
ATOM   3274  NH1 ARG B 186      -7.343   5.952 -22.149  1.00  0.00           N  
ATOM   3275  NH2 ARG B 186      -6.743   3.949 -22.886  1.00  0.00           N  
ATOM   3276  N   GLU B 187      -4.970   5.957 -15.221  1.00  0.00           N  
ATOM   3277  CA  GLU B 187      -5.296   6.902 -14.147  1.00  0.00           C  
ATOM   3278  C   GLU B 187      -4.083   7.771 -13.767  1.00  0.00           C  
ATOM   3279  O   GLU B 187      -4.204   8.997 -13.691  1.00  0.00           O  
ATOM   3280  CB  GLU B 187      -5.849   6.161 -12.922  1.00  0.00           C  
ATOM   3281  CG  GLU B 187      -7.319   5.727 -13.080  1.00  0.00           C  
ATOM   3282  CD  GLU B 187      -8.274   6.916 -13.316  1.00  0.00           C  
ATOM   3283  OE1 GLU B 187      -9.285   6.753 -14.041  1.00  0.00           O  
ATOM   3284  OE2 GLU B 187      -8.014   8.032 -12.835  1.00  0.00           O  
ATOM   3285  N   LYS B 188      -2.898   7.181 -13.615  1.00  0.00           N  
ATOM   3286  CA  LYS B 188      -1.682   7.931 -13.273  1.00  0.00           C  
ATOM   3287  C   LYS B 188      -1.240   8.890 -14.378  1.00  0.00           C  
ATOM   3288  O   LYS B 188      -0.876  10.022 -14.083  1.00  0.00           O  
ATOM   3289  CB  LYS B 188      -0.551   6.965 -12.901  1.00  0.00           C  
ATOM   3290  CG  LYS B 188      -0.870   6.268 -11.568  1.00  0.00           C  
ATOM   3291  CD  LYS B 188       0.301   5.412 -11.077  1.00  0.00           C  
ATOM   3292  CE  LYS B 188      -0.105   4.563  -9.876  1.00  0.00           C  
ATOM   3293  NZ  LYS B 188      -0.645   5.359  -8.736  1.00  0.00           N  
ATOM   3294  N   ALA B 189      -1.355   8.484 -15.626  1.00  0.00           N  
ATOM   3295  CA  ALA B 189      -1.071   9.337 -16.777  1.00  0.00           C  
ATOM   3296  C   ALA B 189      -2.052  10.517 -16.911  1.00  0.00           C  
ATOM   3297  O   ALA B 189      -1.808  11.460 -17.662  1.00  0.00           O  
ATOM   3298  CB  ALA B 189      -1.055   8.456 -18.025  1.00  0.00           C  
ATOM   3299  N   GLY B 190      -3.130  10.528 -16.128  1.00  0.00           N  
ATOM   3300  CA  GLY B 190      -4.048  11.654 -16.040  1.00  0.00           C  
ATOM   3301  C   GLY B 190      -3.405  12.979 -15.630  1.00  0.00           C  
ATOM   3302  O   GLY B 190      -3.947  14.034 -15.957  1.00  0.00           O  
ATOM   3303  N   ILE B 191      -2.223  12.961 -14.999  1.00  0.00           N  
ATOM   3304  CA  ILE B 191      -1.462  14.170 -14.633  1.00  0.00           C  
ATOM   3305  C   ILE B 191      -0.684  14.785 -15.814  1.00  0.00           C  
ATOM   3306  O   ILE B 191      -0.161  15.889 -15.679  1.00  0.00           O  
ATOM   3307  CB  ILE B 191      -0.514  13.900 -13.450  1.00  0.00           C  
ATOM   3308  CG1 ILE B 191       0.655  12.968 -13.835  1.00  0.00           C  
ATOM   3309  CG2 ILE B 191      -1.310  13.353 -12.249  1.00  0.00           C  
ATOM   3310  CD1 ILE B 191       1.725  12.822 -12.759  1.00  0.00           C  
ATOM   3311  N   PHE B 192      -0.573  14.095 -16.938  1.00  0.00           N  
ATOM   3312  CA  PHE B 192       0.145  14.600 -18.097  1.00  0.00           C  
ATOM   3313  C   PHE B 192      -0.540  15.837 -18.681  1.00  0.00           C  
ATOM   3314  O   PHE B 192      -1.757  16.008 -18.567  1.00  0.00           O  
ATOM   3315  CB  PHE B 192       0.323  13.496 -19.160  1.00  0.00           C  
ATOM   3316  CG  PHE B 192       1.143  12.275 -18.773  1.00  0.00           C  
ATOM   3317  CD1 PHE B 192       1.895  12.219 -17.588  1.00  0.00           C  
ATOM   3318  CD2 PHE B 192       1.178  11.175 -19.652  1.00  0.00           C  
ATOM   3319  CE1 PHE B 192       2.672  11.091 -17.282  1.00  0.00           C  
ATOM   3320  CE2 PHE B 192       1.954  10.048 -19.354  1.00  0.00           C  
ATOM   3321  CZ  PHE B 192       2.701  10.002 -18.166  1.00  0.00           C  
ATOM   3322  N   ARG B 193       0.255  16.694 -19.311  1.00  0.00           N  
ATOM   3323  CA  ARG B 193      -0.219  17.917 -19.962  1.00  0.00           C  
ATOM   3324  C   ARG B 193       0.336  18.033 -21.373  1.00  0.00           C  
ATOM   3325  O   ARG B 193       1.400  17.495 -21.670  1.00  0.00           O  
ATOM   3326  CB  ARG B 193       0.143  19.143 -19.114  1.00  0.00           C  
ATOM   3327  CG  ARG B 193      -0.575  19.213 -17.763  1.00  0.00           C  
ATOM   3328  CD  ARG B 193      -2.097  19.331 -17.914  1.00  0.00           C  
ATOM   3329  NE  ARG B 193      -2.768  19.504 -16.626  1.00  0.00           N  
ATOM   3330  CZ  ARG B 193      -3.185  18.578 -15.785  1.00  0.00           C  
ATOM   3331  NH1 ARG B 193      -3.016  17.313 -16.012  1.00  0.00           N  
ATOM   3332  NH2 ARG B 193      -3.779  18.921 -14.683  1.00  0.00           N  
ATOM   3333  N   SER B 194      -0.398  18.733 -22.221  1.00  0.00           N  
ATOM   3334  CA  SER B 194      -0.002  18.988 -23.601  1.00  0.00           C  
ATOM   3335  C   SER B 194       1.320  19.761 -23.667  1.00  0.00           C  
ATOM   3336  O   SER B 194       1.526  20.701 -22.905  1.00  0.00           O  
ATOM   3337  CB  SER B 194      -1.090  19.778 -24.319  1.00  0.00           C  
ATOM   3338  OG  SER B 194      -0.791  19.879 -25.689  1.00  0.00           O  
ATOM   3339  N   GLU B 195       2.209  19.331 -24.555  1.00  0.00           N  
ATOM   3340  CA  GLU B 195       3.540  19.906 -24.786  1.00  0.00           C  
ATOM   3341  C   GLU B 195       4.445  19.972 -23.540  1.00  0.00           C  
ATOM   3342  O   GLU B 195       5.437  20.707 -23.516  1.00  0.00           O  
ATOM   3343  CB  GLU B 195       3.454  21.247 -25.516  1.00  0.00           C  
ATOM   3344  CG  GLU B 195       2.703  21.155 -26.843  1.00  0.00           C  
ATOM   3345  CD  GLU B 195       2.990  22.355 -27.766  1.00  0.00           C  
ATOM   3346  OE1 GLU B 195       2.822  22.184 -28.984  1.00  0.00           O  
ATOM   3347  OE2 GLU B 195       3.380  23.424 -27.252  1.00  0.00           O  
ATOM   3348  N   LYS B 196       4.130  19.187 -22.497  1.00  0.00           N  
ATOM   3349  CA  LYS B 196       4.938  19.090 -21.284  1.00  0.00           C  
ATOM   3350  C   LYS B 196       5.577  17.699 -21.165  1.00  0.00           C  
ATOM   3351  O   LYS B 196       4.931  16.713 -21.528  1.00  0.00           O  
ATOM   3352  CB  LYS B 196       4.097  19.423 -20.048  1.00  0.00           C  
ATOM   3353  CG  LYS B 196       3.528  20.849 -20.049  1.00  0.00           C  
ATOM   3354  CD  LYS B 196       4.612  21.915 -20.000  1.00  0.00           C  
ATOM   3355  CE  LYS B 196       3.976  23.303 -19.869  1.00  0.00           C  
ATOM   3356  NZ  LYS B 196       4.949  24.303 -19.381  1.00  0.00           N  
ATOM   3357  N   PRO B 197       6.813  17.612 -20.642  1.00  0.00           N  
ATOM   3358  CA  PRO B 197       7.452  16.324 -20.429  1.00  0.00           C  
ATOM   3359  C   PRO B 197       6.638  15.403 -19.506  1.00  0.00           C  
ATOM   3360  O   PRO B 197       6.170  15.816 -18.444  1.00  0.00           O  
ATOM   3361  CB  PRO B 197       8.836  16.627 -19.848  1.00  0.00           C  
ATOM   3362  CG  PRO B 197       9.124  18.041 -20.341  1.00  0.00           C  
ATOM   3363  CD  PRO B 197       7.734  18.684 -20.347  1.00  0.00           C  
ATOM   3364  N   ALA B 198       6.505  14.152 -19.925  1.00  0.00           N  
ATOM   3365  CA  ALA B 198       5.896  13.079 -19.173  1.00  0.00           C  
ATOM   3366  C   ALA B 198       6.945  11.985 -18.924  1.00  0.00           C  
ATOM   3367  O   ALA B 198       7.221  11.162 -19.799  1.00  0.00           O  
ATOM   3368  CB  ALA B 198       4.674  12.578 -19.948  1.00  0.00           C  
ATOM   3369  N   ILE B 199       7.546  11.994 -17.732  1.00  0.00           N  
ATOM   3370  CA  ILE B 199       8.633  11.089 -17.366  1.00  0.00           C  
ATOM   3371  C   ILE B 199       8.059   9.801 -16.788  1.00  0.00           C  
ATOM   3372  O   ILE B 199       7.283   9.834 -15.840  1.00  0.00           O  
ATOM   3373  CB  ILE B 199       9.601  11.756 -16.370  1.00  0.00           C  
ATOM   3374  CG1 ILE B 199      10.056  13.168 -16.809  1.00  0.00           C  
ATOM   3375  CG2 ILE B 199      10.815  10.858 -16.113  1.00  0.00           C  
ATOM   3376  CD1 ILE B 199      10.723  13.232 -18.182  1.00  0.00           C  
ATOM   3377  N   VAL B 200       8.487   8.661 -17.336  1.00  0.00           N  
ATOM   3378  CA  VAL B 200       8.077   7.344 -16.843  1.00  0.00           C  
ATOM   3379  C   VAL B 200       9.298   6.563 -16.366  1.00  0.00           C  
ATOM   3380  O   VAL B 200      10.155   6.175 -17.160  1.00  0.00           O  
ATOM   3381  CB  VAL B 200       7.265   6.564 -17.888  1.00  0.00           C  
ATOM   3382  CG1 VAL B 200       6.775   5.240 -17.311  1.00  0.00           C  
ATOM   3383  CG2 VAL B 200       6.038   7.374 -18.332  1.00  0.00           C  
ATOM   3384  N   GLY B 201       9.367   6.329 -15.052  1.00  0.00           N  
ATOM   3385  CA  GLY B 201      10.404   5.522 -14.408  1.00  0.00           C  
ATOM   3386  C   GLY B 201      10.107   4.031 -14.359  1.00  0.00           C  
ATOM   3387  O   GLY B 201      11.008   3.230 -14.112  1.00  0.00           O  
ATOM   3388  N   GLU B 202       8.865   3.635 -14.600  1.00  0.00           N  
ATOM   3389  CA  GLU B 202       8.440   2.241 -14.693  1.00  0.00           C  
ATOM   3390  C   GLU B 202       9.052   1.562 -15.930  1.00  0.00           C  
ATOM   3391  O   GLU B 202       8.737   1.969 -17.044  1.00  0.00           O  
ATOM   3392  CB  GLU B 202       6.901   2.186 -14.725  1.00  0.00           C  
ATOM   3393  CG  GLU B 202       6.322   0.771 -14.910  1.00  0.00           C  
ATOM   3394  CD  GLU B 202       6.874  -0.229 -13.881  1.00  0.00           C  
ATOM   3395  OE1 GLU B 202       7.397  -1.271 -14.313  1.00  0.00           O  
ATOM   3396  OE2 GLU B 202       6.790   0.064 -12.674  1.00  0.00           O  
ATOM   3397  N   PRO B 203       9.918   0.541 -15.757  1.00  0.00           N  
ATOM   3398  CA  PRO B 203      10.555  -0.121 -16.893  1.00  0.00           C  
ATOM   3399  C   PRO B 203       9.575  -0.933 -17.744  1.00  0.00           C  
ATOM   3400  O   PRO B 203       9.714  -0.973 -18.960  1.00  0.00           O  
ATOM   3401  CB  PRO B 203      11.644  -1.006 -16.271  1.00  0.00           C  
ATOM   3402  CG  PRO B 203      11.108  -1.304 -14.868  1.00  0.00           C  
ATOM   3403  CD  PRO B 203      10.368  -0.020 -14.498  1.00  0.00           C  
ATOM   3404  N   GLU B 204       8.572  -1.550 -17.114  1.00  0.00           N  
ATOM   3405  CA  GLU B 204       7.493  -2.259 -17.798  1.00  0.00           C  
ATOM   3406  C   GLU B 204       6.251  -1.366 -17.926  1.00  0.00           C  
ATOM   3407  O   GLU B 204       5.193  -1.640 -17.349  1.00  0.00           O  
ATOM   3408  CB  GLU B 204       7.173  -3.590 -17.098  1.00  0.00           C  
ATOM   3409  CG  GLU B 204       8.312  -4.610 -17.181  1.00  0.00           C  
ATOM   3410  CD  GLU B 204       7.878  -6.004 -16.706  1.00  0.00           C  
ATOM   3411  OE1 GLU B 204       8.725  -6.924 -16.790  1.00  0.00           O  
ATOM   3412  OE2 GLU B 204       6.705  -6.165 -16.298  1.00  0.00           O  
ATOM   3413  N   MET B 205       6.399  -0.275 -18.660  1.00  0.00           N  
ATOM   3414  CA  MET B 205       5.331   0.707 -18.824  1.00  0.00           C  
ATOM   3415  C   MET B 205       4.087   0.103 -19.491  1.00  0.00           C  
ATOM   3416  O   MET B 205       4.182  -0.396 -20.616  1.00  0.00           O  
ATOM   3417  CB  MET B 205       5.866   1.885 -19.645  1.00  0.00           C  
ATOM   3418  CG  MET B 205       4.872   3.044 -19.705  1.00  0.00           C  
ATOM   3419  SD  MET B 205       5.363   4.392 -20.797  1.00  0.00           S  
ATOM   3420  CE  MET B 205       5.023   3.619 -22.387  1.00  0.00           C  
ATOM   3421  N   PRO B 206       2.901   0.189 -18.853  1.00  0.00           N  
ATOM   3422  CA  PRO B 206       1.643  -0.147 -19.503  1.00  0.00           C  
ATOM   3423  C   PRO B 206       1.403   0.692 -20.763  1.00  0.00           C  
ATOM   3424  O   PRO B 206       1.667   1.889 -20.766  1.00  0.00           O  
ATOM   3425  CB  PRO B 206       0.553   0.113 -18.457  1.00  0.00           C  
ATOM   3426  CG  PRO B 206       1.292   0.002 -17.135  1.00  0.00           C  
ATOM   3427  CD  PRO B 206       2.684   0.533 -17.471  1.00  0.00           C  
ATOM   3428  N   SER B 207       0.853   0.072 -21.799  1.00  0.00           N  
ATOM   3429  CA  SER B 207       0.565   0.737 -23.073  1.00  0.00           C  
ATOM   3430  C   SER B 207      -0.362   1.943 -22.911  1.00  0.00           C  
ATOM   3431  O   SER B 207      -0.171   2.965 -23.561  1.00  0.00           O  
ATOM   3432  CB  SER B 207      -0.040  -0.264 -24.061  1.00  0.00           C  
ATOM   3433  OG  SER B 207      -1.257  -0.800 -23.577  1.00  0.00           O  
ATOM   3434  N   THR B 208      -1.294   1.877 -21.959  1.00  0.00           N  
ATOM   3435  CA  THR B 208      -2.231   2.975 -21.672  1.00  0.00           C  
ATOM   3436  C   THR B 208      -1.553   4.281 -21.257  1.00  0.00           C  
ATOM   3437  O   THR B 208      -2.125   5.344 -21.478  1.00  0.00           O  
ATOM   3438  CB  THR B 208      -3.203   2.596 -20.560  1.00  0.00           C  
ATOM   3439  OG1 THR B 208      -2.499   2.125 -19.427  1.00  0.00           O  
ATOM   3440  CG2 THR B 208      -4.176   1.520 -21.009  1.00  0.00           C  
ATOM   3441  N   ILE B 209      -0.340   4.245 -20.693  1.00  0.00           N  
ATOM   3442  CA  ILE B 209       0.419   5.467 -20.396  1.00  0.00           C  
ATOM   3443  C   ILE B 209       0.841   6.155 -21.691  1.00  0.00           C  
ATOM   3444  O   ILE B 209       0.727   7.377 -21.801  1.00  0.00           O  
ATOM   3445  CB  ILE B 209       1.635   5.171 -19.486  1.00  0.00           C  
ATOM   3446  CG1 ILE B 209       1.146   4.667 -18.113  1.00  0.00           C  
ATOM   3447  CG2 ILE B 209       2.518   6.418 -19.323  1.00  0.00           C  
ATOM   3448  CD1 ILE B 209       2.264   4.373 -17.111  1.00  0.00           C  
ATOM   3449  N   ALA B 210       1.312   5.389 -22.674  1.00  0.00           N  
ATOM   3450  CA  ALA B 210       1.657   5.916 -23.994  1.00  0.00           C  
ATOM   3451  C   ALA B 210       0.412   6.436 -24.726  1.00  0.00           C  
ATOM   3452  O   ALA B 210       0.459   7.532 -25.275  1.00  0.00           O  
ATOM   3453  CB  ALA B 210       2.384   4.830 -24.792  1.00  0.00           C  
ATOM   3454  N   ASP B 211      -0.703   5.713 -24.635  1.00  0.00           N  
ATOM   3455  CA  ASP B 211      -1.979   6.133 -25.228  1.00  0.00           C  
ATOM   3456  C   ASP B 211      -2.420   7.494 -24.668  1.00  0.00           C  
ATOM   3457  O   ASP B 211      -2.690   8.418 -25.424  1.00  0.00           O  
ATOM   3458  CB  ASP B 211      -3.078   5.103 -24.951  1.00  0.00           C  
ATOM   3459  CG  ASP B 211      -2.829   3.699 -25.493  1.00  0.00           C  
ATOM   3460  OD1 ASP B 211      -2.045   3.548 -26.452  1.00  0.00           O  
ATOM   3461  OD2 ASP B 211      -3.451   2.768 -24.915  1.00  0.00           O  
ATOM   3462  N   VAL B 212      -2.420   7.651 -23.340  1.00  0.00           N  
ATOM   3463  CA  VAL B 212      -2.806   8.913 -22.697  1.00  0.00           C  
ATOM   3464  C   VAL B 212      -1.826  10.042 -23.035  1.00  0.00           C  
ATOM   3465  O   VAL B 212      -2.254  11.178 -23.240  1.00  0.00           O  
ATOM   3466  CB  VAL B 212      -2.935   8.744 -21.171  1.00  0.00           C  
ATOM   3467  CG1 VAL B 212      -3.178  10.075 -20.454  1.00  0.00           C  
ATOM   3468  CG2 VAL B 212      -4.115   7.840 -20.821  1.00  0.00           C  
ATOM   3469  N   ALA B 213      -0.519   9.754 -23.098  1.00  0.00           N  
ATOM   3470  CA  ALA B 213       0.467  10.743 -23.501  1.00  0.00           C  
ATOM   3471  C   ALA B 213       0.203  11.237 -24.930  1.00  0.00           C  
ATOM   3472  O   ALA B 213       0.224  12.438 -25.182  1.00  0.00           O  
ATOM   3473  CB  ALA B 213       1.872  10.152 -23.361  1.00  0.00           C  
ATOM   3474  N   GLN B 214      -0.127  10.324 -25.844  1.00  0.00           N  
ATOM   3475  CA  GLN B 214      -0.453  10.649 -27.220  1.00  0.00           C  
ATOM   3476  C   GLN B 214      -1.789  11.402 -27.336  1.00  0.00           C  
ATOM   3477  O   GLN B 214      -1.851  12.420 -28.024  1.00  0.00           O  
ATOM   3478  CB  GLN B 214      -0.436   9.350 -28.037  1.00  0.00           C  
ATOM   3479  CG  GLN B 214      -0.493   9.644 -29.552  1.00  0.00           C  
ATOM   3480  CD  GLN B 214      -0.337   8.377 -30.410  1.00  0.00           C  
ATOM   3481  OE1 GLN B 214      -0.349   7.257 -29.954  1.00  0.00           O  
ATOM   3482  NE2 GLN B 214      -0.187   8.529 -31.700  1.00  0.00           N  
ATOM   3483  N   GLU B 215      -2.820  10.962 -26.620  1.00  0.00           N  
ATOM   3484  CA  GLU B 215      -4.127  11.625 -26.564  1.00  0.00           C  
ATOM   3485  C   GLU B 215      -4.020  13.079 -26.065  1.00  0.00           C  
ATOM   3486  O   GLU B 215      -4.709  13.969 -26.573  1.00  0.00           O  
ATOM   3487  CB  GLU B 215      -5.073  10.850 -25.613  1.00  0.00           C  
ATOM   3488  CG  GLU B 215      -5.664   9.548 -26.186  1.00  0.00           C  
ATOM   3489  CD  GLU B 215      -6.419   8.710 -25.128  1.00  0.00           C  
ATOM   3490  OE1 GLU B 215      -6.749   7.528 -25.398  1.00  0.00           O  
ATOM   3491  OE2 GLU B 215      -6.686   9.206 -24.005  1.00  0.00           O  
ATOM   3492  N   LYS B 216      -3.146  13.338 -25.096  1.00  0.00           N  
ATOM   3493  CA  LYS B 216      -2.930  14.667 -24.516  1.00  0.00           C  
ATOM   3494  C   LYS B 216      -1.880  15.506 -25.253  1.00  0.00           C  
ATOM   3495  O   LYS B 216      -1.781  16.698 -24.976  1.00  0.00           O  
ATOM   3496  CB  LYS B 216      -2.597  14.534 -23.031  1.00  0.00           C  
ATOM   3497  CG  LYS B 216      -3.813  14.047 -22.224  1.00  0.00           C  
ATOM   3498  CD  LYS B 216      -3.507  14.164 -20.731  1.00  0.00           C  
ATOM   3499  CE  LYS B 216      -4.772  13.892 -19.919  1.00  0.00           C  
ATOM   3500  NZ  LYS B 216      -4.634  14.428 -18.545  1.00  0.00           N  
ATOM   3501  N   GLY B 217      -1.068  14.897 -26.115  1.00  0.00           N  
ATOM   3502  CA  GLY B 217       0.085  15.556 -26.740  1.00  0.00           C  
ATOM   3503  C   GLY B 217       1.237  15.816 -25.763  1.00  0.00           C  
ATOM   3504  O   GLY B 217       1.947  16.813 -25.905  1.00  0.00           O  
ATOM   3505  N   ALA B 218       1.411  14.966 -24.751  1.00  0.00           N  
ATOM   3506  CA  ALA B 218       2.516  15.063 -23.808  1.00  0.00           C  
ATOM   3507  C   ALA B 218       3.818  14.495 -24.407  1.00  0.00           C  
ATOM   3508  O   ALA B 218       3.796  13.549 -25.194  1.00  0.00           O  
ATOM   3509  CB  ALA B 218       2.127  14.363 -22.498  1.00  0.00           C  
ATOM   3510  N   LEU B 219       4.954  15.040 -23.991  1.00  0.00           N  
ATOM   3511  CA  LEU B 219       6.281  14.631 -24.440  1.00  0.00           C  
ATOM   3512  C   LEU B 219       6.780  13.451 -23.598  1.00  0.00           C  
ATOM   3513  O   LEU B 219       7.443  13.636 -22.579  1.00  0.00           O  
ATOM   3514  CB  LEU B 219       7.235  15.840 -24.380  1.00  0.00           C  
ATOM   3515  CG  LEU B 219       6.789  17.077 -25.184  1.00  0.00           C  
ATOM   3516  CD1 LEU B 219       7.788  18.213 -24.966  1.00  0.00           C  
ATOM   3517  CD2 LEU B 219       6.681  16.795 -26.681  1.00  0.00           C  
ATOM   3518  N   LEU B 220       6.427  12.237 -24.013  1.00  0.00           N  
ATOM   3519  CA  LEU B 220       6.741  11.016 -23.275  1.00  0.00           C  
ATOM   3520  C   LEU B 220       8.244  10.725 -23.263  1.00  0.00           C  
ATOM   3521  O   LEU B 220       8.870  10.621 -24.317  1.00  0.00           O  
ATOM   3522  CB  LEU B 220       5.935   9.857 -23.877  1.00  0.00           C  
ATOM   3523  CG  LEU B 220       6.008   8.553 -23.069  1.00  0.00           C  
ATOM   3524  CD1 LEU B 220       5.306   8.666 -21.717  1.00  0.00           C  
ATOM   3525  CD2 LEU B 220       5.326   7.432 -23.849  1.00  0.00           C  
ATOM   3526  N   GLN B 221       8.827  10.546 -22.081  1.00  0.00           N  
ATOM   3527  CA  GLN B 221      10.221  10.177 -21.865  1.00  0.00           C  
ATOM   3528  C   GLN B 221      10.306   8.959 -20.937  1.00  0.00           C  
ATOM   3529  O   GLN B 221      10.153   9.060 -19.719  1.00  0.00           O  
ATOM   3530  CB  GLN B 221      11.027  11.355 -21.302  1.00  0.00           C  
ATOM   3531  CG  GLN B 221      11.086  12.561 -22.253  1.00  0.00           C  
ATOM   3532  CD  GLN B 221      12.070  13.636 -21.774  1.00  0.00           C  
ATOM   3533  OE1 GLN B 221      12.917  13.424 -20.922  1.00  0.00           O  
ATOM   3534  NE2 GLN B 221      11.987  14.827 -22.322  1.00  0.00           N  
ATOM   3535  N   ARG B 222      10.537   7.796 -21.522  1.00  0.00           N  
ATOM   3536  CA  ARG B 222      10.493   6.499 -20.852  1.00  0.00           C  
ATOM   3537  C   ARG B 222      11.875   6.028 -20.453  1.00  0.00           C  
ATOM   3538  O   ARG B 222      12.825   6.117 -21.238  1.00  0.00           O  
ATOM   3539  CB  ARG B 222       9.845   5.463 -21.776  1.00  0.00           C  
ATOM   3540  CG  ARG B 222       8.425   5.848 -22.202  1.00  0.00           C  
ATOM   3541  CD  ARG B 222       7.958   5.007 -23.382  1.00  0.00           C  
ATOM   3542  NE  ARG B 222       8.657   5.394 -24.607  1.00  0.00           N  
ATOM   3543  CZ  ARG B 222       8.487   4.906 -25.820  1.00  0.00           C  
ATOM   3544  NH1 ARG B 222       7.630   3.955 -26.056  1.00  0.00           N  
ATOM   3545  NH2 ARG B 222       9.185   5.388 -26.801  1.00  0.00           N  
ATOM   3546  N   ARG B 223      11.965   5.427 -19.280  1.00  0.00           N  
ATOM   3547  CA  ARG B 223      13.149   4.670 -18.893  1.00  0.00           C  
ATOM   3548  C   ARG B 223      13.408   3.538 -19.892  1.00  0.00           C  
ATOM   3549  O   ARG B 223      12.494   2.805 -20.246  1.00  0.00           O  
ATOM   3550  CB  ARG B 223      12.972   4.133 -17.468  1.00  0.00           C  
ATOM   3551  CG  ARG B 223      14.176   3.302 -17.015  1.00  0.00           C  
ATOM   3552  CD  ARG B 223      13.965   2.793 -15.589  1.00  0.00           C  
ATOM   3553  NE  ARG B 223      14.961   1.784 -15.245  1.00  0.00           N  
ATOM   3554  CZ  ARG B 223      14.927   0.995 -14.185  1.00  0.00           C  
ATOM   3555  NH1 ARG B 223      13.996   1.122 -13.273  1.00  0.00           N  
ATOM   3556  NH2 ARG B 223      15.811   0.057 -14.046  1.00  0.00           N  
ATOM   3557  N   GLY B 224      14.662   3.393 -20.291  1.00  0.00           N  
ATOM   3558  CA  GLY B 224      15.090   2.384 -21.262  1.00  0.00           C  
ATOM   3559  C   GLY B 224      14.846   2.763 -22.724  1.00  0.00           C  
ATOM   3560  O   GLY B 224      15.208   1.988 -23.603  1.00  0.00           O  
ATOM   3561  N   VAL B 225      14.260   3.945 -22.993  1.00  0.00           N  
ATOM   3562  CA  VAL B 225      13.999   4.429 -24.351  1.00  0.00           C  
ATOM   3563  C   VAL B 225      14.578   5.824 -24.545  1.00  0.00           C  
ATOM   3564  O   VAL B 225      15.612   5.962 -25.187  1.00  0.00           O  
ATOM   3565  CB  VAL B 225      12.504   4.353 -24.727  1.00  0.00           C  
ATOM   3566  CG1 VAL B 225      12.320   4.649 -26.227  1.00  0.00           C  
ATOM   3567  CG2 VAL B 225      11.898   2.978 -24.442  1.00  0.00           C  
ATOM   3568  N   GLU B 226      13.959   6.860 -23.980  1.00  0.00           N  
ATOM   3569  CA  GLU B 226      14.443   8.240 -24.100  1.00  0.00           C  
ATOM   3570  C   GLU B 226      15.548   8.575 -23.084  1.00  0.00           C  
ATOM   3571  O   GLU B 226      16.375   9.454 -23.333  1.00  0.00           O  
ATOM   3572  CB  GLU B 226      13.269   9.225 -23.952  1.00  0.00           C  
ATOM   3573  CG  GLU B 226      12.275   9.212 -25.130  1.00  0.00           C  
ATOM   3574  CD  GLU B 226      11.302   8.001 -25.162  1.00  0.00           C  
ATOM   3575  OE1 GLU B 226      10.812   7.633 -26.244  1.00  0.00           O  
ATOM   3576  OE2 GLU B 226      11.004   7.427 -24.099  1.00  0.00           O  
ATOM   3577  N   TRP B 227      15.586   7.868 -21.962  1.00  0.00           N  
ATOM   3578  CA  TRP B 227      16.637   7.989 -20.960  1.00  0.00           C  
ATOM   3579  C   TRP B 227      16.945   6.642 -20.324  1.00  0.00           C  
ATOM   3580  O   TRP B 227      16.133   5.717 -20.325  1.00  0.00           O  
ATOM   3581  CB  TRP B 227      16.237   9.018 -19.898  1.00  0.00           C  
ATOM   3582  CG  TRP B 227      15.025   8.677 -19.094  1.00  0.00           C  
ATOM   3583  CD1 TRP B 227      13.756   9.008 -19.415  1.00  0.00           C  
ATOM   3584  CD2 TRP B 227      14.944   7.968 -17.815  1.00  0.00           C  
ATOM   3585  NE1 TRP B 227      12.891   8.566 -18.423  1.00  0.00           N  
ATOM   3586  CE2 TRP B 227      13.582   7.928 -17.418  1.00  0.00           C  
ATOM   3587  CE3 TRP B 227      15.899   7.378 -16.957  1.00  0.00           C  
ATOM   3588  CZ2 TRP B 227      13.171   7.342 -16.202  1.00  0.00           C  
ATOM   3589  CZ3 TRP B 227      15.488   6.786 -15.748  1.00  0.00           C  
ATOM   3590  CH2 TRP B 227      14.139   6.777 -15.379  1.00  0.00           C  
ATOM   3591  N   ASN B 228      18.160   6.529 -19.756  1.00  0.00           N  
ATOM   3592  CA  ASN B 228      18.580   5.313 -19.078  1.00  0.00           C  
ATOM   3593  C   ASN B 228      19.595   5.628 -17.969  1.00  0.00           C  
ATOM   3594  O   ASN B 228      20.100   6.742 -17.855  1.00  0.00           O  
ATOM   3595  CB  ASN B 228      19.154   4.341 -20.132  1.00  0.00           C  
ATOM   3596  CG  ASN B 228      18.949   2.892 -19.758  1.00  0.00           C  
ATOM   3597  OD1 ASN B 228      18.568   2.522 -18.654  1.00  0.00           O  
ATOM   3598  ND2 ASN B 228      19.159   1.985 -20.698  1.00  0.00           N  
ATOM   3599  N   TYR B 229      19.897   4.624 -17.148  1.00  0.00           N  
ATOM   3600  CA  TYR B 229      20.972   4.695 -16.164  1.00  0.00           C  
ATOM   3601  C   TYR B 229      21.640   3.335 -15.987  1.00  0.00           C  
ATOM   3602  O   TYR B 229      21.027   2.286 -16.223  1.00  0.00           O  
ATOM   3603  CB  TYR B 229      20.449   5.262 -14.837  1.00  0.00           C  
ATOM   3604  CG  TYR B 229      19.531   4.332 -14.080  1.00  0.00           C  
ATOM   3605  CD1 TYR B 229      18.139   4.314 -14.349  1.00  0.00           C  
ATOM   3606  CD2 TYR B 229      20.047   3.474 -13.093  1.00  0.00           C  
ATOM   3607  CE1 TYR B 229      17.290   3.465 -13.634  1.00  0.00           C  
ATOM   3608  CE2 TYR B 229      19.205   2.617 -12.366  1.00  0.00           C  
ATOM   3609  CZ  TYR B 229      17.823   2.618 -12.636  1.00  0.00           C  
ATOM   3610  OH  TYR B 229      17.008   1.788 -11.912  1.00  0.00           O  
ATOM   3611  N   SER B 230      22.884   3.374 -15.534  1.00  0.00           N  
ATOM   3612  CA  SER B 230      23.654   2.198 -15.149  1.00  0.00           C  
ATOM   3613  C   SER B 230      24.254   2.420 -13.767  1.00  0.00           C  
ATOM   3614  O   SER B 230      24.585   3.553 -13.414  1.00  0.00           O  
ATOM   3615  CB  SER B 230      24.746   1.903 -16.189  1.00  0.00           C  
ATOM   3616  OG  SER B 230      25.599   3.011 -16.364  1.00  0.00           O  
ATOM   3617  N   VAL B 231      24.364   1.357 -12.967  1.00  0.00           N  
ATOM   3618  CA  VAL B 231      24.849   1.409 -11.579  1.00  0.00           C  
ATOM   3619  C   VAL B 231      26.075   0.515 -11.460  1.00  0.00           C  
ATOM   3620  O   VAL B 231      26.076  -0.590 -12.007  1.00  0.00           O  
ATOM   3621  CB  VAL B 231      23.751   1.003 -10.582  1.00  0.00           C  
ATOM   3622  CG1 VAL B 231      24.169   1.250  -9.131  1.00  0.00           C  
ATOM   3623  CG2 VAL B 231      22.448   1.777 -10.816  1.00  0.00           C  
ATOM   3624  N   THR B 232      27.088   0.997 -10.750  1.00  0.00           N  
ATOM   3625  CA  THR B 232      28.259   0.226 -10.333  1.00  0.00           C  
ATOM   3626  C   THR B 232      28.234   0.041  -8.812  1.00  0.00           C  
ATOM   3627  O   THR B 232      27.289   0.465  -8.138  1.00  0.00           O  
ATOM   3628  CB  THR B 232      29.568   0.903 -10.799  1.00  0.00           C  
ATOM   3629  OG1 THR B 232      29.857   1.997  -9.971  1.00  0.00           O  
ATOM   3630  CG2 THR B 232      29.552   1.366 -12.253  1.00  0.00           C  
ATOM   3631  N   ASP B 233      29.278  -0.565  -8.242  1.00  0.00           N  
ATOM   3632  CA  ASP B 233      29.386  -0.732  -6.786  1.00  0.00           C  
ATOM   3633  C   ASP B 233      29.661   0.586  -6.036  1.00  0.00           C  
ATOM   3634  O   ASP B 233      29.480   0.656  -4.815  1.00  0.00           O  
ATOM   3635  CB  ASP B 233      30.500  -1.753  -6.474  1.00  0.00           C  
ATOM   3636  CG  ASP B 233      30.195  -3.169  -6.982  1.00  0.00           C  
ATOM   3637  OD1 ASP B 233      29.001  -3.519  -7.097  1.00  0.00           O  
ATOM   3638  OD2 ASP B 233      31.172  -3.893  -7.245  1.00  0.00           O  
ATOM   3639  N   HIS B 234      30.101   1.629  -6.730  1.00  0.00           N  
ATOM   3640  CA  HIS B 234      30.598   2.859  -6.117  1.00  0.00           C  
ATOM   3641  C   HIS B 234      29.893   4.126  -6.605  1.00  0.00           C  
ATOM   3642  O   HIS B 234      29.879   5.132  -5.889  1.00  0.00           O  
ATOM   3643  CB  HIS B 234      32.111   2.957  -6.364  1.00  0.00           C  
ATOM   3644  CG  HIS B 234      32.877   1.771  -5.839  1.00  0.00           C  
ATOM   3645  ND1 HIS B 234      32.594   1.053  -4.701  1.00  0.00           N  
ATOM   3646  CD2 HIS B 234      33.965   1.160  -6.418  1.00  0.00           C  
ATOM   3647  CE1 HIS B 234      33.464   0.043  -4.605  1.00  0.00           C  
ATOM   3648  NE2 HIS B 234      34.329   0.080  -5.619  1.00  0.00           N  
ATOM   3649  N   ASP B 235      29.346   4.088  -7.801  1.00  0.00           N  
ATOM   3650  CA  ASP B 235      28.705   5.223  -8.446  1.00  0.00           C  
ATOM   3651  C   ASP B 235      27.638   4.755  -9.448  1.00  0.00           C  
ATOM   3652  O   ASP B 235      27.296   3.570  -9.546  1.00  0.00           O  
ATOM   3653  CB  ASP B 235      29.782   6.115  -9.102  1.00  0.00           C  
ATOM   3654  CG  ASP B 235      30.649   5.415 -10.158  1.00  0.00           C  
ATOM   3655  OD1 ASP B 235      30.146   4.511 -10.856  1.00  0.00           O  
ATOM   3656  OD2 ASP B 235      31.825   5.820 -10.293  1.00  0.00           O  
ATOM   3657  N   TRP B 236      27.062   5.701 -10.155  1.00  0.00           N  
ATOM   3658  CA  TRP B 236      26.147   5.425 -11.254  1.00  0.00           C  
ATOM   3659  C   TRP B 236      26.253   6.484 -12.340  1.00  0.00           C  
ATOM   3660  O   TRP B 236      26.740   7.594 -12.113  1.00  0.00           O  
ATOM   3661  CB  TRP B 236      24.717   5.280 -10.719  1.00  0.00           C  
ATOM   3662  CG  TRP B 236      24.103   6.508 -10.125  1.00  0.00           C  
ATOM   3663  CD1 TRP B 236      24.475   7.088  -8.960  1.00  0.00           C  
ATOM   3664  CD2 TRP B 236      22.979   7.304 -10.632  1.00  0.00           C  
ATOM   3665  NE1 TRP B 236      23.657   8.179  -8.703  1.00  0.00           N  
ATOM   3666  CE2 TRP B 236      22.716   8.337  -9.697  1.00  0.00           C  
ATOM   3667  CE3 TRP B 236      22.156   7.215 -11.771  1.00  0.00           C  
ATOM   3668  CZ2 TRP B 236      21.660   9.258  -9.880  1.00  0.00           C  
ATOM   3669  CZ3 TRP B 236      21.116   8.133 -11.959  1.00  0.00           C  
ATOM   3670  CH2 TRP B 236      20.867   9.141 -11.025  1.00  0.00           C  
ATOM   3671  N   ALA B 237      25.793   6.142 -13.530  1.00  0.00           N  
ATOM   3672  CA  ALA B 237      25.729   7.039 -14.664  1.00  0.00           C  
ATOM   3673  C   ALA B 237      24.289   7.179 -15.154  1.00  0.00           C  
ATOM   3674  O   ALA B 237      23.508   6.228 -15.110  1.00  0.00           O  
ATOM   3675  CB  ALA B 237      26.676   6.530 -15.758  1.00  0.00           C  
ATOM   3676  N   PHE B 238      23.953   8.367 -15.641  1.00  0.00           N  
ATOM   3677  CA  PHE B 238      22.659   8.667 -16.246  1.00  0.00           C  
ATOM   3678  C   PHE B 238      22.866   9.158 -17.678  1.00  0.00           C  
ATOM   3679  O   PHE B 238      23.783   9.939 -17.928  1.00  0.00           O  
ATOM   3680  CB  PHE B 238      21.937   9.713 -15.391  1.00  0.00           C  
ATOM   3681  CG  PHE B 238      20.608  10.160 -15.973  1.00  0.00           C  
ATOM   3682  CD1 PHE B 238      20.573  11.167 -16.955  1.00  0.00           C  
ATOM   3683  CD2 PHE B 238      19.418   9.536 -15.573  1.00  0.00           C  
ATOM   3684  CE1 PHE B 238      19.352  11.535 -17.539  1.00  0.00           C  
ATOM   3685  CE2 PHE B 238      18.194   9.904 -16.150  1.00  0.00           C  
ATOM   3686  CZ  PHE B 238      18.161  10.901 -17.140  1.00  0.00           C  
ATOM   3687  N   SER B 239      22.001   8.751 -18.591  1.00  0.00           N  
ATOM   3688  CA  SER B 239      22.058   9.196 -19.983  1.00  0.00           C  
ATOM   3689  C   SER B 239      20.677   9.524 -20.538  1.00  0.00           C  
ATOM   3690  O   SER B 239      19.711   8.785 -20.303  1.00  0.00           O  
ATOM   3691  CB  SER B 239      22.747   8.147 -20.858  1.00  0.00           C  
ATOM   3692  OG  SER B 239      22.047   6.919 -20.830  1.00  0.00           O  
ATOM   3693  N   ASP B 240      20.601  10.603 -21.300  1.00  0.00           N  
ATOM   3694  CA  ASP B 240      19.426  11.026 -22.061  1.00  0.00           C  
ATOM   3695  C   ASP B 240      19.847  11.724 -23.367  1.00  0.00           C  
ATOM   3696  O   ASP B 240      21.025  11.714 -23.751  1.00  0.00           O  
ATOM   3697  CB  ASP B 240      18.530  11.913 -21.177  1.00  0.00           C  
ATOM   3698  CG  ASP B 240      19.141  13.260 -20.773  1.00  0.00           C  
ATOM   3699  OD1 ASP B 240      20.182  13.678 -21.327  1.00  0.00           O  
ATOM   3700  OD2 ASP B 240      18.571  13.928 -19.884  1.00  0.00           O  
ATOM   3701  N   ALA B 241      18.884  12.341 -24.044  1.00  0.00           N  
ATOM   3702  CA  ALA B 241      19.140  13.076 -25.283  1.00  0.00           C  
ATOM   3703  C   ALA B 241      20.087  14.289 -25.111  1.00  0.00           C  
ATOM   3704  O   ALA B 241      20.638  14.777 -26.098  1.00  0.00           O  
ATOM   3705  CB  ALA B 241      17.793  13.513 -25.860  1.00  0.00           C  
ATOM   3706  N   HIS B 242      20.285  14.790 -23.881  1.00  0.00           N  
ATOM   3707  CA  HIS B 242      21.166  15.924 -23.579  1.00  0.00           C  
ATOM   3708  C   HIS B 242      22.604  15.494 -23.246  1.00  0.00           C  
ATOM   3709  O   HIS B 242      23.472  16.351 -23.088  1.00  0.00           O  
ATOM   3710  CB  HIS B 242      20.549  16.765 -22.458  1.00  0.00           C  
ATOM   3711  CG  HIS B 242      19.151  17.226 -22.753  1.00  0.00           C  
ATOM   3712  ND1 HIS B 242      18.786  18.121 -23.726  1.00  0.00           N  
ATOM   3713  CD2 HIS B 242      18.000  16.811 -22.135  1.00  0.00           C  
ATOM   3714  CE1 HIS B 242      17.448  18.248 -23.698  1.00  0.00           C  
ATOM   3715  NE2 HIS B 242      16.937  17.469 -22.744  1.00  0.00           N  
ATOM   3716  N   GLY B 243      22.866  14.200 -23.146  1.00  0.00           N  
ATOM   3717  CA  GLY B 243      24.184  13.642 -22.876  1.00  0.00           C  
ATOM   3718  C   GLY B 243      24.199  12.665 -21.707  1.00  0.00           C  
ATOM   3719  O   GLY B 243      23.177  12.096 -21.326  1.00  0.00           O  
ATOM   3720  N   THR B 244      25.386  12.472 -21.141  1.00  0.00           N  
ATOM   3721  CA  THR B 244      25.633  11.528 -20.049  1.00  0.00           C  
ATOM   3722  C   THR B 244      26.236  12.253 -18.849  1.00  0.00           C  
ATOM   3723  O   THR B 244      27.115  13.096 -19.002  1.00  0.00           O  
ATOM   3724  CB  THR B 244      26.538  10.372 -20.514  1.00  0.00           C  
ATOM   3725  OG1 THR B 244      25.993   9.785 -21.679  1.00  0.00           O  
ATOM   3726  CG2 THR B 244      26.669   9.267 -19.488  1.00  0.00           C  
ATOM   3727  N   LEU B 245      25.750  11.916 -17.653  1.00  0.00           N  
ATOM   3728  CA  LEU B 245      26.364  12.277 -16.377  1.00  0.00           C  
ATOM   3729  C   LEU B 245      26.985  11.012 -15.790  1.00  0.00           C  
ATOM   3730  O   LEU B 245      26.281  10.041 -15.514  1.00  0.00           O  
ATOM   3731  CB  LEU B 245      25.302  12.853 -15.435  1.00  0.00           C  
ATOM   3732  CG  LEU B 245      24.712  14.204 -15.875  1.00  0.00           C  
ATOM   3733  CD1 LEU B 245      23.549  14.575 -14.967  1.00  0.00           C  
ATOM   3734  CD2 LEU B 245      25.739  15.328 -15.800  1.00  0.00           C  
ATOM   3735  N   GLU B 246      28.303  11.028 -15.601  1.00  0.00           N  
ATOM   3736  CA  GLU B 246      29.073   9.893 -15.094  1.00  0.00           C  
ATOM   3737  C   GLU B 246      29.510  10.116 -13.641  1.00  0.00           C  
ATOM   3738  O   GLU B 246      29.520  11.244 -13.148  1.00  0.00           O  
ATOM   3739  CB  GLU B 246      30.287   9.636 -15.995  1.00  0.00           C  
ATOM   3740  CG  GLU B 246      29.880   9.240 -17.420  1.00  0.00           C  
ATOM   3741  CD  GLU B 246      31.067   8.828 -18.312  1.00  0.00           C  
ATOM   3742  OE1 GLU B 246      30.789   8.357 -19.436  1.00  0.00           O  
ATOM   3743  OE2 GLU B 246      32.234   8.987 -17.874  1.00  0.00           O  
ATOM   3744  N   ASN B 247      29.887   9.039 -12.965  1.00  0.00           N  
ATOM   3745  CA  ASN B 247      30.420   9.053 -11.603  1.00  0.00           C  
ATOM   3746  C   ASN B 247      29.513   9.814 -10.618  1.00  0.00           C  
ATOM   3747  O   ASN B 247      29.986  10.595  -9.787  1.00  0.00           O  
ATOM   3748  CB  ASN B 247      31.869   9.565 -11.612  1.00  0.00           C  
ATOM   3749  CG  ASN B 247      32.779   8.825 -12.577  1.00  0.00           C  
ATOM   3750  OD1 ASN B 247      32.539   7.731 -13.032  1.00  0.00           O  
ATOM   3751  ND2 ASN B 247      33.897   9.418 -12.948  1.00  0.00           N  
ATOM   3752  N   LEU B 248      28.199   9.635 -10.743  1.00  0.00           N  
ATOM   3753  CA  LEU B 248      27.233  10.212  -9.820  1.00  0.00           C  
ATOM   3754  C   LEU B 248      27.294   9.474  -8.476  1.00  0.00           C  
ATOM   3755  O   LEU B 248      27.418   8.247  -8.468  1.00  0.00           O  
ATOM   3756  CB  LEU B 248      25.820  10.164 -10.412  1.00  0.00           C  
ATOM   3757  CG  LEU B 248      25.613  11.036 -11.665  1.00  0.00           C  
ATOM   3758  CD1 LEU B 248      24.236  10.759 -12.255  1.00  0.00           C  
ATOM   3759  CD2 LEU B 248      25.704  12.530 -11.344  1.00  0.00           C  
ATOM   3760  N   PRO B 249      27.182  10.188  -7.340  1.00  0.00           N  
ATOM   3761  CA  PRO B 249      27.185   9.538  -6.033  1.00  0.00           C  
ATOM   3762  C   PRO B 249      25.962   8.633  -5.867  1.00  0.00           C  
ATOM   3763  O   PRO B 249      24.850   8.984  -6.271  1.00  0.00           O  
ATOM   3764  CB  PRO B 249      27.207  10.679  -5.017  1.00  0.00           C  
ATOM   3765  CG  PRO B 249      26.530  11.826  -5.762  1.00  0.00           C  
ATOM   3766  CD  PRO B 249      26.963  11.614  -7.211  1.00  0.00           C  
ATOM   3767  N   LEU B 250      26.170   7.481  -5.216  1.00  0.00           N  
ATOM   3768  CA  LEU B 250      25.072   6.573  -4.911  1.00  0.00           C  
ATOM   3769  C   LEU B 250      24.037   7.268  -4.004  1.00  0.00           C  
ATOM   3770  O   LEU B 250      24.410   7.865  -2.990  1.00  0.00           O  
ATOM   3771  CB  LEU B 250      25.601   5.281  -4.256  1.00  0.00           C  
ATOM   3772  CG  LEU B 250      26.400   4.367  -5.204  1.00  0.00           C  
ATOM   3773  CD1 LEU B 250      26.967   3.187  -4.410  1.00  0.00           C  
ATOM   3774  CD2 LEU B 250      25.542   3.797  -6.339  1.00  0.00           C  
ATOM   3775  N   PRO B 251      22.746   7.191  -4.352  1.00  0.00           N  
ATOM   3776  CA  PRO B 251      21.717   7.860  -3.581  1.00  0.00           C  
ATOM   3777  C   PRO B 251      21.405   7.123  -2.276  1.00  0.00           C  
ATOM   3778  O   PRO B 251      21.504   5.899  -2.170  1.00  0.00           O  
ATOM   3779  CB  PRO B 251      20.513   7.922  -4.518  1.00  0.00           C  
ATOM   3780  CG  PRO B 251      20.659   6.646  -5.348  1.00  0.00           C  
ATOM   3781  CD  PRO B 251      22.172   6.511  -5.506  1.00  0.00           C  
ATOM   3782  N   LEU B 252      20.915   7.875  -1.283  1.00  0.00           N  
ATOM   3783  CA  LEU B 252      20.372   7.348  -0.031  1.00  0.00           C  
ATOM   3784  C   LEU B 252      18.900   6.909  -0.149  1.00  0.00           C  
ATOM   3785  O   LEU B 252      18.325   6.372   0.794  1.00  0.00           O  
ATOM   3786  CB  LEU B 252      20.546   8.406   1.078  1.00  0.00           C  
ATOM   3787  CG  LEU B 252      22.001   8.827   1.336  1.00  0.00           C  
ATOM   3788  CD1 LEU B 252      22.025   9.952   2.373  1.00  0.00           C  
ATOM   3789  CD2 LEU B 252      22.844   7.670   1.863  1.00  0.00           C  
ATOM   3790  N   VAL B 253      18.297   7.128  -1.325  1.00  0.00           N  
ATOM   3791  CA  VAL B 253      16.944   6.696  -1.701  1.00  0.00           C  
ATOM   3792  C   VAL B 253      17.025   5.518  -2.685  1.00  0.00           C  
ATOM   3793  O   VAL B 253      18.123   5.193  -3.149  1.00  0.00           O  
ATOM   3794  CB  VAL B 253      16.137   7.873  -2.269  1.00  0.00           C  
ATOM   3795  CG1 VAL B 253      15.997   8.997  -1.246  1.00  0.00           C  
ATOM   3796  CG2 VAL B 253      16.734   8.439  -3.558  1.00  0.00           C  
ATOM   3797  N   PRO B 254      15.915   4.847  -3.037  1.00  0.00           N  
ATOM   3798  CA  PRO B 254      15.955   3.820  -4.071  1.00  0.00           C  
ATOM   3799  C   PRO B 254      16.520   4.350  -5.394  1.00  0.00           C  
ATOM   3800  O   PRO B 254      16.013   5.331  -5.934  1.00  0.00           O  
ATOM   3801  CB  PRO B 254      14.511   3.318  -4.211  1.00  0.00           C  
ATOM   3802  CG  PRO B 254      13.889   3.637  -2.854  1.00  0.00           C  
ATOM   3803  CD  PRO B 254      14.604   4.921  -2.432  1.00  0.00           C  
ATOM   3804  N   GLN B 255      17.526   3.662  -5.936  1.00  0.00           N  
ATOM   3805  CA  GLN B 255      18.222   4.051  -7.168  1.00  0.00           C  
ATOM   3806  C   GLN B 255      17.286   4.398  -8.346  1.00  0.00           C  
ATOM   3807  O   GLN B 255      17.498   5.425  -8.984  1.00  0.00           O  
ATOM   3808  CB  GLN B 255      19.214   2.930  -7.548  1.00  0.00           C  
ATOM   3809  CG  GLN B 255      20.030   3.235  -8.809  1.00  0.00           C  
ATOM   3810  CD  GLN B 255      20.976   4.422  -8.593  1.00  0.00           C  
ATOM   3811  OE1 GLN B 255      21.788   4.401  -7.691  1.00  0.00           O  
ATOM   3812  NE2 GLN B 255      20.866   5.466  -9.368  1.00  0.00           N  
ATOM   3813  N   PRO B 256      16.216   3.616  -8.622  1.00  0.00           N  
ATOM   3814  CA  PRO B 256      15.296   3.951  -9.706  1.00  0.00           C  
ATOM   3815  C   PRO B 256      14.613   5.311  -9.516  1.00  0.00           C  
ATOM   3816  O   PRO B 256      14.375   6.025 -10.483  1.00  0.00           O  
ATOM   3817  CB  PRO B 256      14.264   2.816  -9.743  1.00  0.00           C  
ATOM   3818  CG  PRO B 256      14.976   1.647  -9.068  1.00  0.00           C  
ATOM   3819  CD  PRO B 256      15.846   2.346  -8.021  1.00  0.00           C  
ATOM   3820  N   ASN B 257      14.324   5.687  -8.267  1.00  0.00           N  
ATOM   3821  CA  ASN B 257      13.637   6.940  -7.955  1.00  0.00           C  
ATOM   3822  C   ASN B 257      14.579   8.141  -8.111  1.00  0.00           C  
ATOM   3823  O   ASN B 257      14.160   9.168  -8.641  1.00  0.00           O  
ATOM   3824  CB  ASN B 257      13.041   6.870  -6.538  1.00  0.00           C  
ATOM   3825  CG  ASN B 257      12.094   5.706  -6.332  1.00  0.00           C  
ATOM   3826  OD1 ASN B 257      11.535   5.121  -7.242  1.00  0.00           O  
ATOM   3827  ND2 ASN B 257      11.893   5.309  -5.099  1.00  0.00           N  
ATOM   3828  N   ALA B 258      15.848   7.997  -7.724  1.00  0.00           N  
ATOM   3829  CA  ALA B 258      16.861   9.008  -7.979  1.00  0.00           C  
ATOM   3830  C   ALA B 258      17.074   9.236  -9.483  1.00  0.00           C  
ATOM   3831  O   ALA B 258      17.099  10.382  -9.938  1.00  0.00           O  
ATOM   3832  CB  ALA B 258      18.167   8.595  -7.290  1.00  0.00           C  
ATOM   3833  N   ALA B 259      17.139   8.161 -10.267  1.00  0.00           N  
ATOM   3834  CA  ALA B 259      17.259   8.248 -11.721  1.00  0.00           C  
ATOM   3835  C   ALA B 259      16.025   8.901 -12.367  1.00  0.00           C  
ATOM   3836  O   ALA B 259      16.162   9.773 -13.218  1.00  0.00           O  
ATOM   3837  CB  ALA B 259      17.508   6.840 -12.265  1.00  0.00           C  
ATOM   3838  N   THR B 260      14.818   8.548 -11.905  1.00  0.00           N  
ATOM   3839  CA  THR B 260      13.569   9.153 -12.381  1.00  0.00           C  
ATOM   3840  C   THR B 260      13.497  10.648 -12.045  1.00  0.00           C  
ATOM   3841  O   THR B 260      13.094  11.452 -12.887  1.00  0.00           O  
ATOM   3842  CB  THR B 260      12.342   8.426 -11.788  1.00  0.00           C  
ATOM   3843  OG1 THR B 260      12.386   7.058 -12.096  1.00  0.00           O  
ATOM   3844  CG2 THR B 260      11.026   8.960 -12.341  1.00  0.00           C  
ATOM   3845  N   ALA B 261      13.935  11.039 -10.844  1.00  0.00           N  
ATOM   3846  CA  ALA B 261      14.033  12.442 -10.458  1.00  0.00           C  
ATOM   3847  C   ALA B 261      15.023  13.207 -11.351  1.00  0.00           C  
ATOM   3848  O   ALA B 261      14.713  14.305 -11.810  1.00  0.00           O  
ATOM   3849  CB  ALA B 261      14.441  12.523  -8.985  1.00  0.00           C  
ATOM   3850  N   LEU B 262      16.178  12.620 -11.652  1.00  0.00           N  
ATOM   3851  CA  LEU B 262      17.168  13.230 -12.530  1.00  0.00           C  
ATOM   3852  C   LEU B 262      16.651  13.378 -13.965  1.00  0.00           C  
ATOM   3853  O   LEU B 262      16.845  14.431 -14.578  1.00  0.00           O  
ATOM   3854  CB  LEU B 262      18.471  12.418 -12.447  1.00  0.00           C  
ATOM   3855  CG  LEU B 262      19.644  13.032 -13.231  1.00  0.00           C  
ATOM   3856  CD1 LEU B 262      19.955  14.458 -12.789  1.00  0.00           C  
ATOM   3857  CD2 LEU B 262      20.901  12.188 -13.004  1.00  0.00           C  
ATOM   3858  N   ALA B 263      15.927  12.376 -14.479  1.00  0.00           N  
ATOM   3859  CA  ALA B 263      15.270  12.466 -15.776  1.00  0.00           C  
ATOM   3860  C   ALA B 263      14.254  13.620 -15.823  1.00  0.00           C  
ATOM   3861  O   ALA B 263      14.268  14.423 -16.746  1.00  0.00           O  
ATOM   3862  CB  ALA B 263      14.607  11.119 -16.094  1.00  0.00           C  
ATOM   3863  N   ALA B 264      13.419  13.751 -14.779  1.00  0.00           N  
ATOM   3864  CA  ALA B 264      12.454  14.832 -14.659  1.00  0.00           C  
ATOM   3865  C   ALA B 264      13.126  16.212 -14.569  1.00  0.00           C  
ATOM   3866  O   ALA B 264      12.687  17.165 -15.210  1.00  0.00           O  
ATOM   3867  CB  ALA B 264      11.572  14.567 -13.438  1.00  0.00           C  
ATOM   3868  N   LEU B 265      14.206  16.313 -13.797  1.00  0.00           N  
ATOM   3869  CA  LEU B 265      14.983  17.540 -13.661  1.00  0.00           C  
ATOM   3870  C   LEU B 265      15.588  17.970 -14.995  1.00  0.00           C  
ATOM   3871  O   LEU B 265      15.423  19.122 -15.395  1.00  0.00           O  
ATOM   3872  CB  LEU B 265      16.070  17.306 -12.607  1.00  0.00           C  
ATOM   3873  CG  LEU B 265      16.884  18.574 -12.314  1.00  0.00           C  
ATOM   3874  CD1 LEU B 265      16.079  19.568 -11.475  1.00  0.00           C  
ATOM   3875  CD2 LEU B 265      18.151  18.182 -11.559  1.00  0.00           C  
ATOM   3876  N   ARG B 266      16.240  17.064 -15.717  1.00  0.00           N  
ATOM   3877  CA  ARG B 266      16.859  17.362 -17.016  1.00  0.00           C  
ATOM   3878  C   ARG B 266      15.816  17.704 -18.081  1.00  0.00           C  
ATOM   3879  O   ARG B 266      16.049  18.608 -18.877  1.00  0.00           O  
ATOM   3880  CB  ARG B 266      17.739  16.185 -17.448  1.00  0.00           C  
ATOM   3881  CG  ARG B 266      19.005  16.106 -16.570  1.00  0.00           C  
ATOM   3882  CD  ARG B 266      19.825  14.859 -16.884  1.00  0.00           C  
ATOM   3883  NE  ARG B 266      20.365  14.870 -18.254  1.00  0.00           N  
ATOM   3884  CZ  ARG B 266      21.502  15.391 -18.687  1.00  0.00           C  
ATOM   3885  NH1 ARG B 266      22.335  16.010 -17.893  1.00  0.00           N  
ATOM   3886  NH2 ARG B 266      21.813  15.269 -19.931  1.00  0.00           N  
ATOM   3887  N   ALA B 267      14.653  17.058 -18.039  1.00  0.00           N  
ATOM   3888  CA  ALA B 267      13.539  17.383 -18.929  1.00  0.00           C  
ATOM   3889  C   ALA B 267      12.878  18.739 -18.617  1.00  0.00           C  
ATOM   3890  O   ALA B 267      12.234  19.317 -19.492  1.00  0.00           O  
ATOM   3891  CB  ALA B 267      12.518  16.247 -18.842  1.00  0.00           C  
ATOM   3892  N   SER B 268      13.047  19.261 -17.399  1.00  0.00           N  
ATOM   3893  CA  SER B 268      12.426  20.528 -16.986  1.00  0.00           C  
ATOM   3894  C   SER B 268      12.998  21.760 -17.695  1.00  0.00           C  
ATOM   3895  O   SER B 268      12.317  22.776 -17.802  1.00  0.00           O  
ATOM   3896  CB  SER B 268      12.561  20.710 -15.467  1.00  0.00           C  
ATOM   3897  OG  SER B 268      13.859  21.091 -15.085  1.00  0.00           O  
ATOM   3898  N   GLY B 269      14.251  21.672 -18.132  1.00  0.00           N  
ATOM   3899  CA  GLY B 269      14.984  22.821 -18.653  1.00  0.00           C  
ATOM   3900  C   GLY B 269      15.408  23.840 -17.583  1.00  0.00           C  
ATOM   3901  O   GLY B 269      15.960  24.881 -17.932  1.00  0.00           O  
ATOM   3902  N   LEU B 270      15.179  23.570 -16.298  1.00  0.00           N  
ATOM   3903  CA  LEU B 270      15.687  24.396 -15.206  1.00  0.00           C  
ATOM   3904  C   LEU B 270      17.216  24.362 -15.183  1.00  0.00           C  
ATOM   3905  O   LEU B 270      17.833  23.309 -15.346  1.00  0.00           O  
ATOM   3906  CB  LEU B 270      15.110  23.948 -13.861  1.00  0.00           C  
ATOM   3907  CG  LEU B 270      13.585  24.168 -13.705  1.00  0.00           C  
ATOM   3908  CD1 LEU B 270      13.109  23.536 -12.405  1.00  0.00           C  
ATOM   3909  CD2 LEU B 270      13.213  25.650 -13.678  1.00  0.00           C  
ATOM   3910  N   GLU B 271      17.823  25.512 -14.944  1.00  0.00           N  
ATOM   3911  CA  GLU B 271      19.270  25.642 -14.885  1.00  0.00           C  
ATOM   3912  C   GLU B 271      19.784  25.068 -13.557  1.00  0.00           C  
ATOM   3913  O   GLU B 271      19.553  25.631 -12.485  1.00  0.00           O  
ATOM   3914  CB  GLU B 271      19.659  27.112 -15.123  1.00  0.00           C  
ATOM   3915  CG  GLU B 271      20.996  27.230 -15.868  1.00  0.00           C  
ATOM   3916  CD  GLU B 271      21.382  28.684 -16.185  1.00  0.00           C  
ATOM   3917  OE1 GLU B 271      22.241  28.869 -17.071  1.00  0.00           O  
ATOM   3918  OE2 GLU B 271      20.833  29.596 -15.542  1.00  0.00           O  
ATOM   3919  N   VAL B 272      20.449  23.926 -13.622  1.00  0.00           N  
ATOM   3920  CA  VAL B 272      21.000  23.226 -12.465  1.00  0.00           C  
ATOM   3921  C   VAL B 272      22.417  22.772 -12.797  1.00  0.00           C  
ATOM   3922  O   VAL B 272      22.634  22.051 -13.769  1.00  0.00           O  
ATOM   3923  CB  VAL B 272      20.117  22.029 -12.047  1.00  0.00           C  
ATOM   3924  CG1 VAL B 272      20.692  21.327 -10.818  1.00  0.00           C  
ATOM   3925  CG2 VAL B 272      18.697  22.468 -11.690  1.00  0.00           C  
ATOM   3926  N   SER B 273      23.387  23.191 -11.979  1.00  0.00           N  
ATOM   3927  CA  SER B 273      24.777  22.787 -12.161  1.00  0.00           C  
ATOM   3928  C   SER B 273      24.978  21.305 -11.850  1.00  0.00           C  
ATOM   3929  O   SER B 273      24.274  20.722 -11.026  1.00  0.00           O  
ATOM   3930  CB  SER B 273      25.711  23.655 -11.305  1.00  0.00           C  
ATOM   3931  OG  SER B 273      25.559  23.382  -9.931  1.00  0.00           O  
ATOM   3932  N   GLU B 274      25.995  20.701 -12.443  1.00  0.00           N  
ATOM   3933  CA  GLU B 274      26.345  19.313 -12.141  1.00  0.00           C  
ATOM   3934  C   GLU B 274      26.704  19.119 -10.655  1.00  0.00           C  
ATOM   3935  O   GLU B 274      26.338  18.113 -10.055  1.00  0.00           O  
ATOM   3936  CB  GLU B 274      27.502  18.873 -13.050  1.00  0.00           C  
ATOM   3937  CG  GLU B 274      27.676  17.351 -13.015  1.00  0.00           C  
ATOM   3938  CD  GLU B 274      28.846  16.859 -13.869  1.00  0.00           C  
ATOM   3939  OE1 GLU B 274      29.487  15.880 -13.425  1.00  0.00           O  
ATOM   3940  OE2 GLU B 274      29.102  17.447 -14.935  1.00  0.00           O  
ATOM   3941  N   ASN B 275      27.336  20.113 -10.016  1.00  0.00           N  
ATOM   3942  CA  ASN B 275      27.612  20.072  -8.578  1.00  0.00           C  
ATOM   3943  C   ASN B 275      26.327  20.023  -7.754  1.00  0.00           C  
ATOM   3944  O   ASN B 275      26.218  19.187  -6.863  1.00  0.00           O  
ATOM   3945  CB  ASN B 275      28.470  21.290  -8.180  1.00  0.00           C  
ATOM   3946  CG  ASN B 275      29.909  21.190  -8.650  1.00  0.00           C  
ATOM   3947  OD1 ASN B 275      30.390  20.199  -9.158  1.00  0.00           O  
ATOM   3948  ND2 ASN B 275      30.661  22.258  -8.486  1.00  0.00           N  
ATOM   3949  N   ALA B 276      25.319  20.827  -8.091  1.00  0.00           N  
ATOM   3950  CA  ALA B 276      24.033  20.786  -7.409  1.00  0.00           C  
ATOM   3951  C   ALA B 276      23.331  19.422  -7.577  1.00  0.00           C  
ATOM   3952  O   ALA B 276      22.728  18.917  -6.634  1.00  0.00           O  
ATOM   3953  CB  ALA B 276      23.160  21.923  -7.930  1.00  0.00           C  
ATOM   3954  N   ILE B 277      23.461  18.794  -8.754  1.00  0.00           N  
ATOM   3955  CA  ILE B 277      22.962  17.435  -8.986  1.00  0.00           C  
ATOM   3956  C   ILE B 277      23.670  16.446  -8.051  1.00  0.00           C  
ATOM   3957  O   ILE B 277      23.006  15.675  -7.361  1.00  0.00           O  
ATOM   3958  CB  ILE B 277      23.108  17.031 -10.472  1.00  0.00           C  
ATOM   3959  CG1 ILE B 277      22.177  17.892 -11.356  1.00  0.00           C  
ATOM   3960  CG2 ILE B 277      22.821  15.536 -10.685  1.00  0.00           C  
ATOM   3961  CD1 ILE B 277      22.417  17.753 -12.864  1.00  0.00           C  
ATOM   3962  N   ARG B 278      25.009  16.486  -7.999  1.00  0.00           N  
ATOM   3963  CA  ARG B 278      25.814  15.590  -7.166  1.00  0.00           C  
ATOM   3964  C   ARG B 278      25.520  15.766  -5.680  1.00  0.00           C  
ATOM   3965  O   ARG B 278      25.204  14.787  -5.002  1.00  0.00           O  
ATOM   3966  CB  ARG B 278      27.314  15.805  -7.462  1.00  0.00           C  
ATOM   3967  CG  ARG B 278      27.699  15.299  -8.856  1.00  0.00           C  
ATOM   3968  CD  ARG B 278      29.150  15.677  -9.207  1.00  0.00           C  
ATOM   3969  NE  ARG B 278      29.522  15.198 -10.534  1.00  0.00           N  
ATOM   3970  CZ  ARG B 278      29.864  13.951 -10.894  1.00  0.00           C  
ATOM   3971  NH1 ARG B 278      30.019  13.002 -10.028  1.00  0.00           N  
ATOM   3972  NH2 ARG B 278      30.037  13.670 -12.138  1.00  0.00           N  
ATOM   3973  N   ASP B 279      25.532  16.998  -5.182  1.00  0.00           N  
ATOM   3974  CA  ASP B 279      25.259  17.326  -3.784  1.00  0.00           C  
ATOM   3975  C   ASP B 279      23.811  16.971  -3.396  1.00  0.00           C  
ATOM   3976  O   ASP B 279      23.547  16.405  -2.327  1.00  0.00           O  
ATOM   3977  CB  ASP B 279      25.516  18.818  -3.536  1.00  0.00           C  
ATOM   3978  CG  ASP B 279      26.995  19.221  -3.609  1.00  0.00           C  
ATOM   3979  OD1 ASP B 279      27.864  18.326  -3.539  1.00  0.00           O  
ATOM   3980  OD2 ASP B 279      27.246  20.449  -3.694  1.00  0.00           O  
ATOM   3981  N   GLY B 280      22.869  17.258  -4.281  1.00  0.00           N  
ATOM   3982  CA  GLY B 280      21.463  16.947  -4.089  1.00  0.00           C  
ATOM   3983  C   GLY B 280      21.190  15.439  -4.007  1.00  0.00           C  
ATOM   3984  O   GLY B 280      20.477  15.001  -3.116  1.00  0.00           O  
ATOM   3985  N   ILE B 281      21.796  14.647  -4.884  1.00  0.00           N  
ATOM   3986  CA  ILE B 281      21.689  13.176  -4.843  1.00  0.00           C  
ATOM   3987  C   ILE B 281      22.309  12.620  -3.556  1.00  0.00           C  
ATOM   3988  O   ILE B 281      21.701  11.771  -2.904  1.00  0.00           O  
ATOM   3989  CB  ILE B 281      22.326  12.542  -6.096  1.00  0.00           C  
ATOM   3990  CG1 ILE B 281      21.476  12.853  -7.354  1.00  0.00           C  
ATOM   3991  CG2 ILE B 281      22.467  11.017  -5.946  1.00  0.00           C  
ATOM   3992  CD1 ILE B 281      22.205  12.562  -8.669  1.00  0.00           C  
ATOM   3993  N   ALA B 282      23.498  13.104  -3.169  1.00  0.00           N  
ATOM   3994  CA  ALA B 282      24.221  12.614  -2.004  1.00  0.00           C  
ATOM   3995  C   ALA B 282      23.519  12.920  -0.675  1.00  0.00           C  
ATOM   3996  O   ALA B 282      23.676  12.177   0.297  1.00  0.00           O  
ATOM   3997  CB  ALA B 282      25.631  13.212  -2.026  1.00  0.00           C  
ATOM   3998  N   SER B 283      22.721  13.989  -0.617  1.00  0.00           N  
ATOM   3999  CA  SER B 283      22.032  14.448   0.602  1.00  0.00           C  
ATOM   4000  C   SER B 283      20.550  14.085   0.671  1.00  0.00           C  
ATOM   4001  O   SER B 283      19.938  14.204   1.736  1.00  0.00           O  
ATOM   4002  CB  SER B 283      22.229  15.956   0.766  1.00  0.00           C  
ATOM   4003  OG  SER B 283      21.724  16.646  -0.354  1.00  0.00           O  
ATOM   4004  N   ALA B 284      19.949  13.614  -0.422  1.00  0.00           N  
ATOM   4005  CA  ALA B 284      18.535  13.286  -0.467  1.00  0.00           C  
ATOM   4006  C   ALA B 284      18.197  12.077   0.425  1.00  0.00           C  
ATOM   4007  O   ALA B 284      18.483  10.929   0.091  1.00  0.00           O  
ATOM   4008  CB  ALA B 284      18.102  13.057  -1.912  1.00  0.00           C  
ATOM   4009  N   ILE B 285      17.506  12.344   1.538  1.00  0.00           N  
ATOM   4010  CA  ILE B 285      16.956  11.319   2.425  1.00  0.00           C  
ATOM   4011  C   ILE B 285      15.521  11.671   2.819  1.00  0.00           C  
ATOM   4012  O   ILE B 285      15.197  12.839   3.028  1.00  0.00           O  
ATOM   4013  CB  ILE B 285      17.877  11.081   3.646  1.00  0.00           C  
ATOM   4014  CG1 ILE B 285      17.520   9.747   4.327  1.00  0.00           C  
ATOM   4015  CG2 ILE B 285      17.856  12.260   4.639  1.00  0.00           C  
ATOM   4016  CD1 ILE B 285      18.577   9.273   5.322  1.00  0.00           C  
ATOM   4017  N   LEU B 286      14.664  10.658   2.917  1.00  0.00           N  
ATOM   4018  CA  LEU B 286      13.286  10.823   3.373  1.00  0.00           C  
ATOM   4019  C   LEU B 286      13.122  10.191   4.757  1.00  0.00           C  
ATOM   4020  O   LEU B 286      13.536   9.046   4.936  1.00  0.00           O  
ATOM   4021  CB  LEU B 286      12.327  10.212   2.341  1.00  0.00           C  
ATOM   4022  CG  LEU B 286      10.852  10.622   2.542  1.00  0.00           C  
ATOM   4023  CD1 LEU B 286      10.601  12.043   2.061  1.00  0.00           C  
ATOM   4024  CD2 LEU B 286       9.927   9.695   1.760  1.00  0.00           C  
ATOM   4025  N   PRO B 287      12.484  10.880   5.727  1.00  0.00           N  
ATOM   4026  CA  PRO B 287      12.141  10.282   7.015  1.00  0.00           C  
ATOM   4027  C   PRO B 287      11.358   8.979   6.850  1.00  0.00           C  
ATOM   4028  O   PRO B 287      10.445   8.885   6.023  1.00  0.00           O  
ATOM   4029  CB  PRO B 287      11.335  11.349   7.762  1.00  0.00           C  
ATOM   4030  CG  PRO B 287      11.836  12.658   7.157  1.00  0.00           C  
ATOM   4031  CD  PRO B 287      12.097  12.280   5.701  1.00  0.00           C  
ATOM   4032  N   GLY B 288      11.725   7.967   7.619  1.00  0.00           N  
ATOM   4033  CA  GLY B 288      11.062   6.665   7.582  1.00  0.00           C  
ATOM   4034  C   GLY B 288      11.282   5.847   6.302  1.00  0.00           C  
ATOM   4035  O   GLY B 288      10.565   4.874   6.067  1.00  0.00           O  
ATOM   4036  N   ARG B 289      12.249   6.215   5.450  1.00  0.00           N  
ATOM   4037  CA  ARG B 289      12.630   5.458   4.247  1.00  0.00           C  
ATOM   4038  C   ARG B 289      14.122   5.142   4.313  1.00  0.00           C  
ATOM   4039  O   ARG B 289      14.941   5.913   3.827  1.00  0.00           O  
ATOM   4040  CB  ARG B 289      12.277   6.236   2.974  1.00  0.00           C  
ATOM   4041  CG  ARG B 289      10.766   6.371   2.717  1.00  0.00           C  
ATOM   4042  CD  ARG B 289      10.132   5.022   2.375  1.00  0.00           C  
ATOM   4043  NE  ARG B 289       8.738   5.195   1.921  1.00  0.00           N  
ATOM   4044  CZ  ARG B 289       7.908   4.222   1.559  1.00  0.00           C  
ATOM   4045  NH1 ARG B 289       8.271   2.967   1.567  1.00  0.00           N  
ATOM   4046  NH2 ARG B 289       6.700   4.504   1.185  1.00  0.00           N  
ATOM   4047  N   PHE B 290      14.430   4.019   4.946  1.00  0.00           N  
ATOM   4048  CA  PHE B 290      15.793   3.626   5.294  1.00  0.00           C  
ATOM   4049  C   PHE B 290      16.555   4.759   6.010  1.00  0.00           C  
ATOM   4050  O   PHE B 290      17.700   5.088   5.698  1.00  0.00           O  
ATOM   4051  CB  PHE B 290      16.511   3.053   4.063  1.00  0.00           C  
ATOM   4052  CG  PHE B 290      17.654   2.142   4.430  1.00  0.00           C  
ATOM   4053  CD1 PHE B 290      18.977   2.609   4.406  1.00  0.00           C  
ATOM   4054  CD2 PHE B 290      17.382   0.830   4.838  1.00  0.00           C  
ATOM   4055  CE1 PHE B 290      20.030   1.767   4.799  1.00  0.00           C  
ATOM   4056  CE2 PHE B 290      18.434  -0.017   5.232  1.00  0.00           C  
ATOM   4057  CZ  PHE B 290      19.751   0.457   5.215  1.00  0.00           C  
ATOM   4058  N   GLN B 291      15.875   5.415   6.952  1.00  0.00           N  
ATOM   4059  CA  GLN B 291      16.426   6.535   7.697  1.00  0.00           C  
ATOM   4060  C   GLN B 291      17.290   6.013   8.840  1.00  0.00           C  
ATOM   4061  O   GLN B 291      16.765   5.433   9.788  1.00  0.00           O  
ATOM   4062  CB  GLN B 291      15.273   7.411   8.201  1.00  0.00           C  
ATOM   4063  CG  GLN B 291      15.777   8.659   8.937  1.00  0.00           C  
ATOM   4064  CD  GLN B 291      14.651   9.439   9.616  1.00  0.00           C  
ATOM   4065  OE1 GLN B 291      13.508   9.036   9.648  1.00  0.00           O  
ATOM   4066  NE2 GLN B 291      14.951  10.584  10.192  1.00  0.00           N  
ATOM   4067  N   ILE B 292      18.583   6.263   8.783  1.00  0.00           N  
ATOM   4068  CA  ILE B 292      19.472   6.045   9.923  1.00  0.00           C  
ATOM   4069  C   ILE B 292      19.272   7.212  10.895  1.00  0.00           C  
ATOM   4070  O   ILE B 292      19.519   8.362  10.548  1.00  0.00           O  
ATOM   4071  CB  ILE B 292      20.942   5.874   9.477  1.00  0.00           C  
ATOM   4072  CG1 ILE B 292      21.078   4.707   8.472  1.00  0.00           C  
ATOM   4073  CG2 ILE B 292      21.826   5.644  10.714  1.00  0.00           C  
ATOM   4074  CD1 ILE B 292      22.476   4.546   7.862  1.00  0.00           C  
ATOM   4075  N   VAL B 293      18.787   6.908  12.103  1.00  0.00           N  
ATOM   4076  CA  VAL B 293      18.407   7.900  13.121  1.00  0.00           C  
ATOM   4077  C   VAL B 293      19.523   8.125  14.128  1.00  0.00           C  
ATOM   4078  O   VAL B 293      19.733   9.239  14.598  1.00  0.00           O  
ATOM   4079  CB  VAL B 293      17.124   7.456  13.851  1.00  0.00           C  
ATOM   4080  CG1 VAL B 293      16.630   8.501  14.848  1.00  0.00           C  
ATOM   4081  CG2 VAL B 293      15.987   7.183  12.862  1.00  0.00           C  
ATOM   4082  N   SER B 294      20.233   7.054  14.463  1.00  0.00           N  
ATOM   4083  CA  SER B 294      21.373   7.085  15.372  1.00  0.00           C  
ATOM   4084  C   SER B 294      22.336   5.939  15.066  1.00  0.00           C  
ATOM   4085  O   SER B 294      22.005   5.026  14.313  1.00  0.00           O  
ATOM   4086  CB  SER B 294      20.900   7.034  16.828  1.00  0.00           C  
ATOM   4087  OG  SER B 294      20.149   5.877  17.103  1.00  0.00           O  
ATOM   4088  N   GLU B 295      23.522   5.990  15.669  1.00  0.00           N  
ATOM   4089  CA  GLU B 295      24.538   4.943  15.623  1.00  0.00           C  
ATOM   4090  C   GLU B 295      24.844   4.453  17.045  1.00  0.00           C  
ATOM   4091  O   GLU B 295      24.577   5.153  18.012  1.00  0.00           O  
ATOM   4092  CB  GLU B 295      25.798   5.479  14.926  1.00  0.00           C  
ATOM   4093  CG  GLU B 295      25.633   5.765  13.418  1.00  0.00           C  
ATOM   4094  CD  GLU B 295      25.541   4.501  12.533  1.00  0.00           C  
ATOM   4095  OE1 GLU B 295      25.337   4.643  11.314  1.00  0.00           O  
ATOM   4096  OE2 GLU B 295      25.705   3.370  13.043  1.00  0.00           O  
ATOM   4097  N   SER B 296      25.402   3.248  17.152  1.00  0.00           N  
ATOM   4098  CA  SER B 296      25.873   2.630  18.399  1.00  0.00           C  
ATOM   4099  C   SER B 296      24.842   2.519  19.543  1.00  0.00           C  
ATOM   4100  O   SER B 296      25.055   3.080  20.621  1.00  0.00           O  
ATOM   4101  CB  SER B 296      27.174   3.299  18.876  1.00  0.00           C  
ATOM   4102  OG  SER B 296      28.149   3.269  17.869  1.00  0.00           O  
ATOM   4103  N   PRO B 297      23.720   1.736  19.374  1.00  0.00           N  
ATOM   4104  CA  PRO B 297      23.421   0.889  18.227  1.00  0.00           C  
ATOM   4105  C   PRO B 297      22.918   1.698  17.031  1.00  0.00           C  
ATOM   4106  O   PRO B 297      22.334   2.776  17.196  1.00  0.00           O  
ATOM   4107  CB  PRO B 297      22.359  -0.090  18.719  1.00  0.00           C  
ATOM   4108  CG  PRO B 297      21.582   0.735  19.741  1.00  0.00           C  
ATOM   4109  CD  PRO B 297      22.684   1.585  20.379  1.00  0.00           C  
ATOM   4110  N   ARG B 298      23.086   1.148  15.844  1.00  0.00           N  
ATOM   4111  CA  ARG B 298      22.476   1.738  14.657  1.00  0.00           C  
ATOM   4112  C   ARG B 298      20.963   1.570  14.714  1.00  0.00           C  
ATOM   4113  O   ARG B 298      20.464   0.454  14.775  1.00  0.00           O  
ATOM   4114  CB  ARG B 298      23.075   1.105  13.397  1.00  0.00           C  
ATOM   4115  CG  ARG B 298      22.458   1.710  12.123  1.00  0.00           C  
ATOM   4116  CD  ARG B 298      23.145   1.161  10.880  1.00  0.00           C  
ATOM   4117  NE  ARG B 298      24.517   1.648  10.796  1.00  0.00           N  
ATOM   4118  CZ  ARG B 298      25.566   1.060  10.278  1.00  0.00           C  
ATOM   4119  NH1 ARG B 298      25.477  -0.088   9.654  1.00  0.00           N  
ATOM   4120  NH2 ARG B 298      26.725   1.638  10.395  1.00  0.00           N  
ATOM   4121  N   VAL B 299      20.230   2.673  14.633  1.00  0.00           N  
ATOM   4122  CA  VAL B 299      18.763   2.665  14.568  1.00  0.00           C  
ATOM   4123  C   VAL B 299      18.330   3.070  13.166  1.00  0.00           C  
ATOM   4124  O   VAL B 299      18.704   4.143  12.691  1.00  0.00           O  
ATOM   4125  CB  VAL B 299      18.143   3.570  15.639  1.00  0.00           C  
ATOM   4126  CG1 VAL B 299      16.616   3.589  15.522  1.00  0.00           C  
ATOM   4127  CG2 VAL B 299      18.508   3.084  17.043  1.00  0.00           C  
ATOM   4128  N   ILE B 300      17.532   2.219  12.527  1.00  0.00           N  
ATOM   4129  CA  ILE B 300      16.997   2.450  11.182  1.00  0.00           C  
ATOM   4130  C   ILE B 300      15.476   2.467  11.244  1.00  0.00           C  
ATOM   4131  O   ILE B 300      14.861   1.533  11.757  1.00  0.00           O  
ATOM   4132  CB  ILE B 300      17.516   1.399  10.175  1.00  0.00           C  
ATOM   4133  CG1 ILE B 300      19.064   1.373  10.163  1.00  0.00           C  
ATOM   4134  CG2 ILE B 300      16.959   1.699   8.767  1.00  0.00           C  
ATOM   4135  CD1 ILE B 300      19.674   0.341   9.215  1.00  0.00           C  
ATOM   4136  N   PHE B 301      14.871   3.504  10.681  1.00  0.00           N  
ATOM   4137  CA  PHE B 301      13.435   3.581  10.466  1.00  0.00           C  
ATOM   4138  C   PHE B 301      13.125   3.307   9.000  1.00  0.00           C  
ATOM   4139  O   PHE B 301      13.616   4.000   8.116  1.00  0.00           O  
ATOM   4140  CB  PHE B 301      12.888   4.940  10.901  1.00  0.00           C  
ATOM   4141  CG  PHE B 301      12.966   5.266  12.381  1.00  0.00           C  
ATOM   4142  CD1 PHE B 301      13.297   4.301  13.347  1.00  0.00           C  
ATOM   4143  CD2 PHE B 301      12.684   6.581  12.803  1.00  0.00           C  
ATOM   4144  CE1 PHE B 301      13.344   4.634  14.712  1.00  0.00           C  
ATOM   4145  CE2 PHE B 301      12.727   6.918  14.155  1.00  0.00           C  
ATOM   4146  CZ  PHE B 301      13.059   5.947  15.117  1.00  0.00           C  
ATOM   4147  N   ASP B 302      12.270   2.311   8.748  1.00  0.00           N  
ATOM   4148  CA  ASP B 302      11.775   2.044   7.410  1.00  0.00           C  
ATOM   4149  C   ASP B 302      10.306   1.597   7.441  1.00  0.00           C  
ATOM   4150  O   ASP B 302       9.934   0.601   8.041  1.00  0.00           O  
ATOM   4151  CB  ASP B 302      12.659   1.024   6.689  1.00  0.00           C  
ATOM   4152  CG  ASP B 302      12.355   1.071   5.194  1.00  0.00           C  
ATOM   4153  OD1 ASP B 302      11.271   0.594   4.795  1.00  0.00           O  
ATOM   4154  OD2 ASP B 302      13.160   1.658   4.440  1.00  0.00           O  
ATOM   4155  N   VAL B 303       9.455   2.352   6.748  1.00  0.00           N  
ATOM   4156  CA  VAL B 303       8.014   2.101   6.690  1.00  0.00           C  
ATOM   4157  C   VAL B 303       7.623   0.969   5.725  1.00  0.00           C  
ATOM   4158  O   VAL B 303       6.457   0.883   5.320  1.00  0.00           O  
ATOM   4159  CB  VAL B 303       7.230   3.393   6.384  1.00  0.00           C  
ATOM   4160  CG1 VAL B 303       7.456   4.450   7.456  1.00  0.00           C  
ATOM   4161  CG2 VAL B 303       7.610   3.987   5.027  1.00  0.00           C  
ATOM   4162  N   ALA B 304       8.564   0.123   5.326  1.00  0.00           N  
ATOM   4163  CA  ALA B 304       8.300  -1.051   4.508  1.00  0.00           C  
ATOM   4164  C   ALA B 304       7.178  -1.896   5.127  1.00  0.00           C  
ATOM   4165  O   ALA B 304       7.271  -2.333   6.268  1.00  0.00           O  
ATOM   4166  CB  ALA B 304       9.587  -1.873   4.346  1.00  0.00           C  
ATOM   4167  N   HIS B 305       6.102  -2.092   4.372  1.00  0.00           N  
ATOM   4168  CA  HIS B 305       4.862  -2.734   4.835  1.00  0.00           C  
ATOM   4169  C   HIS B 305       4.273  -3.681   3.794  1.00  0.00           C  
ATOM   4170  O   HIS B 305       3.066  -3.968   3.806  1.00  0.00           O  
ATOM   4171  CB  HIS B 305       3.866  -1.633   5.225  1.00  0.00           C  
ATOM   4172  CG  HIS B 305       3.523  -0.705   4.099  1.00  0.00           C  
ATOM   4173  ND1 HIS B 305       4.120   0.505   3.829  1.00  0.00           N  
ATOM   4174  CD2 HIS B 305       2.577  -0.896   3.111  1.00  0.00           C  
ATOM   4175  CE1 HIS B 305       3.572   1.016   2.726  1.00  0.00           C  
ATOM   4176  NE2 HIS B 305       2.627   0.192   2.257  1.00  0.00           N  
ATOM   4177  N   ASN B 306       5.096  -4.122   2.846  1.00  0.00           N  
ATOM   4178  CA  ASN B 306       4.727  -4.999   1.750  1.00  0.00           C  
ATOM   4179  C   ASN B 306       5.995  -5.722   1.239  1.00  0.00           C  
ATOM   4180  O   ASN B 306       7.104  -5.266   1.529  1.00  0.00           O  
ATOM   4181  CB  ASN B 306       4.010  -4.133   0.700  1.00  0.00           C  
ATOM   4182  CG  ASN B 306       4.847  -3.068   0.025  1.00  0.00           C  
ATOM   4183  OD1 ASN B 306       6.039  -3.142  -0.136  1.00  0.00           O  
ATOM   4184  ND2 ASN B 306       4.206  -2.027  -0.458  1.00  0.00           N  
ATOM   4185  N   PRO B 307       5.856  -6.846   0.508  1.00  0.00           N  
ATOM   4186  CA  PRO B 307       7.002  -7.641   0.075  1.00  0.00           C  
ATOM   4187  C   PRO B 307       8.001  -6.897  -0.803  1.00  0.00           C  
ATOM   4188  O   PRO B 307       9.201  -7.042  -0.586  1.00  0.00           O  
ATOM   4189  CB  PRO B 307       6.407  -8.867  -0.626  1.00  0.00           C  
ATOM   4190  CG  PRO B 307       5.032  -9.008   0.011  1.00  0.00           C  
ATOM   4191  CD  PRO B 307       4.617  -7.566   0.277  1.00  0.00           C  
ATOM   4192  N   HIS B 308       7.565  -6.034  -1.712  1.00  0.00           N  
ATOM   4193  CA  HIS B 308       8.473  -5.281  -2.576  1.00  0.00           C  
ATOM   4194  C   HIS B 308       9.316  -4.261  -1.807  1.00  0.00           C  
ATOM   4195  O   HIS B 308      10.531  -4.143  -2.002  1.00  0.00           O  
ATOM   4196  CB  HIS B 308       7.664  -4.597  -3.678  1.00  0.00           C  
ATOM   4197  CG  HIS B 308       8.487  -3.789  -4.629  1.00  0.00           C  
ATOM   4198  ND1 HIS B 308       9.353  -4.296  -5.579  1.00  0.00           N  
ATOM   4199  CD2 HIS B 308       8.517  -2.424  -4.757  1.00  0.00           C  
ATOM   4200  CE1 HIS B 308       9.879  -3.268  -6.242  1.00  0.00           C  
ATOM   4201  NE2 HIS B 308       9.390  -2.104  -5.773  1.00  0.00           N  
ATOM   4202  N   ALA B 309       8.673  -3.532  -0.886  1.00  0.00           N  
ATOM   4203  CA  ALA B 309       9.405  -2.629  -0.009  1.00  0.00           C  
ATOM   4204  C   ALA B 309      10.340  -3.406   0.941  1.00  0.00           C  
ATOM   4205  O   ALA B 309      11.452  -2.960   1.207  1.00  0.00           O  
ATOM   4206  CB  ALA B 309       8.395  -1.756   0.748  1.00  0.00           C  
ATOM   4207  N   ALA B 310       9.918  -4.582   1.409  1.00  0.00           N  
ATOM   4208  CA  ALA B 310      10.727  -5.452   2.250  1.00  0.00           C  
ATOM   4209  C   ALA B 310      11.898  -6.092   1.492  1.00  0.00           C  
ATOM   4210  O   ALA B 310      12.988  -6.214   2.054  1.00  0.00           O  
ATOM   4211  CB  ALA B 310       9.811  -6.512   2.874  1.00  0.00           C  
ATOM   4212  N   GLU B 311      11.722  -6.434   0.223  1.00  0.00           N  
ATOM   4213  CA  GLU B 311      12.806  -6.870  -0.668  1.00  0.00           C  
ATOM   4214  C   GLU B 311      13.867  -5.776  -0.804  1.00  0.00           C  
ATOM   4215  O   GLU B 311      15.056  -6.014  -0.575  1.00  0.00           O  
ATOM   4216  CB  GLU B 311      12.229  -7.242  -2.041  1.00  0.00           C  
ATOM   4217  CG  GLU B 311      13.325  -7.640  -3.039  1.00  0.00           C  
ATOM   4218  CD  GLU B 311      12.783  -8.115  -4.396  1.00  0.00           C  
ATOM   4219  OE1 GLU B 311      13.544  -8.836  -5.090  1.00  0.00           O  
ATOM   4220  OE2 GLU B 311      11.631  -7.774  -4.741  1.00  0.00           O  
ATOM   4221  N   TYR B 312      13.437  -4.549  -1.090  1.00  0.00           N  
ATOM   4222  CA  TYR B 312      14.347  -3.412  -1.179  1.00  0.00           C  
ATOM   4223  C   TYR B 312      15.066  -3.151   0.154  1.00  0.00           C  
ATOM   4224  O   TYR B 312      16.296  -3.004   0.172  1.00  0.00           O  
ATOM   4225  CB  TYR B 312      13.579  -2.172  -1.657  1.00  0.00           C  
ATOM   4226  CG  TYR B 312      14.490  -0.963  -1.768  1.00  0.00           C  
ATOM   4227  CD1 TYR B 312      14.539  -0.015  -0.733  1.00  0.00           C  
ATOM   4228  CD2 TYR B 312      15.358  -0.854  -2.864  1.00  0.00           C  
ATOM   4229  CE1 TYR B 312      15.464   1.037  -0.785  1.00  0.00           C  
ATOM   4230  CE2 TYR B 312      16.289   0.198  -2.927  1.00  0.00           C  
ATOM   4231  CZ  TYR B 312      16.346   1.130  -1.878  1.00  0.00           C  
ATOM   4232  OH  TYR B 312      17.281   2.134  -1.924  1.00  0.00           O  
ATOM   4233  N   LEU B 313      14.332  -3.143   1.268  1.00  0.00           N  
ATOM   4234  CA  LEU B 313      14.906  -2.998   2.607  1.00  0.00           C  
ATOM   4235  C   LEU B 313      15.923  -4.102   2.902  1.00  0.00           C  
ATOM   4236  O   LEU B 313      17.022  -3.817   3.370  1.00  0.00           O  
ATOM   4237  CB  LEU B 313      13.757  -2.971   3.632  1.00  0.00           C  
ATOM   4238  CG  LEU B 313      14.217  -2.928   5.102  1.00  0.00           C  
ATOM   4239  CD1 LEU B 313      15.105  -1.720   5.414  1.00  0.00           C  
ATOM   4240  CD2 LEU B 313      12.990  -2.861   6.017  1.00  0.00           C  
ATOM   4241  N   THR B 314      15.592  -5.342   2.572  1.00  0.00           N  
ATOM   4242  CA  THR B 314      16.478  -6.499   2.728  1.00  0.00           C  
ATOM   4243  C   THR B 314      17.773  -6.323   1.934  1.00  0.00           C  
ATOM   4244  O   THR B 314      18.854  -6.570   2.465  1.00  0.00           O  
ATOM   4245  CB  THR B 314      15.751  -7.784   2.281  1.00  0.00           C  
ATOM   4246  OG1 THR B 314      14.661  -8.021   3.130  1.00  0.00           O  
ATOM   4247  CG2 THR B 314      16.633  -9.017   2.346  1.00  0.00           C  
ATOM   4248  N   GLY B 315      17.686  -5.835   0.697  1.00  0.00           N  
ATOM   4249  CA  GLY B 315      18.855  -5.511  -0.113  1.00  0.00           C  
ATOM   4250  C   GLY B 315      19.735  -4.429   0.530  1.00  0.00           C  
ATOM   4251  O   GLY B 315      20.943  -4.601   0.656  1.00  0.00           O  
ATOM   4252  N   ARG B 316      19.111  -3.355   1.030  1.00  0.00           N  
ATOM   4253  CA  ARG B 316      19.817  -2.275   1.745  1.00  0.00           C  
ATOM   4254  C   ARG B 316      20.472  -2.765   3.040  1.00  0.00           C  
ATOM   4255  O   ARG B 316      21.610  -2.399   3.308  1.00  0.00           O  
ATOM   4256  CB  ARG B 316      18.850  -1.121   2.042  1.00  0.00           C  
ATOM   4257  CG  ARG B 316      18.390  -0.337   0.792  1.00  0.00           C  
ATOM   4258  CD  ARG B 316      19.492   0.534   0.195  1.00  0.00           C  
ATOM   4259  NE  ARG B 316      19.889   1.634   1.102  1.00  0.00           N  
ATOM   4260  CZ  ARG B 316      19.556   2.915   1.009  1.00  0.00           C  
ATOM   4261  NH1 ARG B 316      18.796   3.368   0.061  1.00  0.00           N  
ATOM   4262  NH2 ARG B 316      19.985   3.768   1.878  1.00  0.00           N  
ATOM   4263  N   MET B 317      19.787  -3.606   3.804  1.00  0.00           N  
ATOM   4264  CA  MET B 317      20.314  -4.202   5.036  1.00  0.00           C  
ATOM   4265  C   MET B 317      21.504  -5.125   4.751  1.00  0.00           C  
ATOM   4266  O   MET B 317      22.503  -5.065   5.456  1.00  0.00           O  
ATOM   4267  CB  MET B 317      19.202  -4.962   5.760  1.00  0.00           C  
ATOM   4268  CG  MET B 317      18.152  -4.043   6.395  1.00  0.00           C  
ATOM   4269  SD  MET B 317      18.757  -2.947   7.708  1.00  0.00           S  
ATOM   4270  CE  MET B 317      19.149  -4.171   8.981  1.00  0.00           C  
ATOM   4271  N   LYS B 318      21.442  -5.931   3.692  1.00  0.00           N  
ATOM   4272  CA  LYS B 318      22.548  -6.810   3.279  1.00  0.00           C  
ATOM   4273  C   LYS B 318      23.793  -6.033   2.816  1.00  0.00           C  
ATOM   4274  O   LYS B 318      24.894  -6.554   2.960  1.00  0.00           O  
ATOM   4275  CB  LYS B 318      22.079  -7.763   2.168  1.00  0.00           C  
ATOM   4276  CG  LYS B 318      21.214  -8.898   2.728  1.00  0.00           C  
ATOM   4277  CD  LYS B 318      20.671  -9.795   1.606  1.00  0.00           C  
ATOM   4278  CE  LYS B 318      19.846 -10.912   2.236  1.00  0.00           C  
ATOM   4279  NZ  LYS B 318      19.132 -11.747   1.242  1.00  0.00           N  
ATOM   4280  N   ALA B 319      23.613  -4.830   2.277  1.00  0.00           N  
ATOM   4281  CA  ALA B 319      24.712  -3.958   1.871  1.00  0.00           C  
ATOM   4282  C   ALA B 319      25.398  -3.254   3.057  1.00  0.00           C  
ATOM   4283  O   ALA B 319      26.509  -2.733   2.900  1.00  0.00           O  
ATOM   4284  CB  ALA B 319      24.171  -2.954   0.842  1.00  0.00           C  
ATOM   4285  N   LEU B 320      24.770  -3.215   4.232  1.00  0.00           N  
ATOM   4286  CA  LEU B 320      25.404  -2.672   5.428  1.00  0.00           C  
ATOM   4287  C   LEU B 320      26.475  -3.636   5.964  1.00  0.00           C  
ATOM   4288  O   LEU B 320      26.299  -4.861   5.906  1.00  0.00           O  
ATOM   4289  CB  LEU B 320      24.364  -2.354   6.519  1.00  0.00           C  
ATOM   4290  CG  LEU B 320      23.443  -1.171   6.201  1.00  0.00           C  
ATOM   4291  CD1 LEU B 320      22.407  -1.056   7.318  1.00  0.00           C  
ATOM   4292  CD2 LEU B 320      24.189   0.159   6.111  1.00  0.00           C  
ATOM   4293  N   PRO B 321      27.549  -3.107   6.574  1.00  0.00           N  
ATOM   4294  CA  PRO B 321      28.509  -3.933   7.295  1.00  0.00           C  
ATOM   4295  C   PRO B 321      27.798  -4.727   8.404  1.00  0.00           C  
ATOM   4296  O   PRO B 321      27.203  -4.144   9.307  1.00  0.00           O  
ATOM   4297  CB  PRO B 321      29.558  -2.965   7.854  1.00  0.00           C  
ATOM   4298  CG  PRO B 321      29.403  -1.708   6.995  1.00  0.00           C  
ATOM   4299  CD  PRO B 321      27.927  -1.708   6.624  1.00  0.00           C  
ATOM   4300  N   LYS B 322      27.880  -6.061   8.349  1.00  0.00           N  
ATOM   4301  CA  LYS B 322      27.354  -6.952   9.385  1.00  0.00           C  
ATOM   4302  C   LYS B 322      28.357  -7.066  10.530  1.00  0.00           C  
ATOM   4303  O   LYS B 322      29.217  -7.946  10.510  1.00  0.00           O  
ATOM   4304  CB  LYS B 322      26.989  -8.331   8.797  1.00  0.00           C  
ATOM   4305  CG  LYS B 322      25.491  -8.488   8.580  1.00  0.00           C  
ATOM   4306  CD  LYS B 322      25.129  -9.934   8.236  1.00  0.00           C  
ATOM   4307  CE  LYS B 322      23.607 -10.090   8.252  1.00  0.00           C  
ATOM   4308  NZ  LYS B 322      23.177 -11.506   8.255  1.00  0.00           N  
ATOM   4309  N   ASN B 323      28.224  -6.202  11.525  1.00  0.00           N  
ATOM   4310  CA  ASN B 323      29.082  -6.202  12.711  1.00  0.00           C  
ATOM   4311  C   ASN B 323      28.380  -6.720  13.976  1.00  0.00           C  
ATOM   4312  O   ASN B 323      29.036  -6.944  14.985  1.00  0.00           O  
ATOM   4313  CB  ASN B 323      29.654  -4.794  12.912  1.00  0.00           C  
ATOM   4314  CG  ASN B 323      30.626  -4.364  11.819  1.00  0.00           C  
ATOM   4315  OD1 ASN B 323      31.073  -5.120  10.982  1.00  0.00           O  
ATOM   4316  ND2 ASN B 323      31.007  -3.098  11.814  1.00  0.00           N  
ATOM   4317  N   GLY B 324      27.073  -6.920  13.933  1.00  0.00           N  
ATOM   4318  CA  GLY B 324      26.256  -7.345  15.055  1.00  0.00           C  
ATOM   4319  C   GLY B 324      24.927  -7.950  14.605  1.00  0.00           C  
ATOM   4320  O   GLY B 324      24.755  -8.290  13.432  1.00  0.00           O  
ATOM   4321  N   ARG B 325      24.001  -8.093  15.551  1.00  0.00           N  
ATOM   4322  CA  ARG B 325      22.645  -8.597  15.304  1.00  0.00           C  
ATOM   4323  C   ARG B 325      21.757  -7.500  14.727  1.00  0.00           C  
ATOM   4324  O   ARG B 325      21.977  -6.315  14.954  1.00  0.00           O  
ATOM   4325  CB  ARG B 325      22.042  -9.152  16.600  1.00  0.00           C  
ATOM   4326  CG  ARG B 325      22.876 -10.291  17.215  1.00  0.00           C  
ATOM   4327  CD  ARG B 325      22.319 -10.688  18.588  1.00  0.00           C  
ATOM   4328  NE  ARG B 325      22.444  -9.587  19.545  1.00  0.00           N  
ATOM   4329  CZ  ARG B 325      21.678  -9.352  20.601  1.00  0.00           C  
ATOM   4330  NH1 ARG B 325      20.759 -10.180  20.986  1.00  0.00           N  
ATOM   4331  NH2 ARG B 325      21.832  -8.244  21.264  1.00  0.00           N  
ATOM   4332  N   VAL B 326      20.708  -7.925  14.054  1.00  0.00           N  
ATOM   4333  CA  VAL B 326      19.615  -7.044  13.647  1.00  0.00           C  
ATOM   4334  C   VAL B 326      18.385  -7.383  14.485  1.00  0.00           C  
ATOM   4335  O   VAL B 326      17.817  -8.469  14.373  1.00  0.00           O  
ATOM   4336  CB  VAL B 326      19.323  -7.154  12.143  1.00  0.00           C  
ATOM   4337  CG1 VAL B 326      18.176  -6.221  11.750  1.00  0.00           C  
ATOM   4338  CG2 VAL B 326      20.556  -6.768  11.321  1.00  0.00           C  
ATOM   4339  N   LEU B 327      17.971  -6.447  15.336  1.00  0.00           N  
ATOM   4340  CA  LEU B 327      16.787  -6.540  16.178  1.00  0.00           C  
ATOM   4341  C   LEU B 327      15.661  -5.757  15.502  1.00  0.00           C  
ATOM   4342  O   LEU B 327      15.779  -4.553  15.326  1.00  0.00           O  
ATOM   4343  CB  LEU B 327      17.099  -5.971  17.578  1.00  0.00           C  
ATOM   4344  CG  LEU B 327      18.373  -6.504  18.264  1.00  0.00           C  
ATOM   4345  CD1 LEU B 327      18.492  -5.894  19.665  1.00  0.00           C  
ATOM   4346  CD2 LEU B 327      18.371  -8.014  18.431  1.00  0.00           C  
ATOM   4347  N   ALA B 328      14.566  -6.428  15.114  1.00  0.00           N  
ATOM   4348  CA  ALA B 328      13.452  -5.768  14.438  1.00  0.00           C  
ATOM   4349  C   ALA B 328      12.299  -5.468  15.396  1.00  0.00           C  
ATOM   4350  O   ALA B 328      11.668  -6.382  15.925  1.00  0.00           O  
ATOM   4351  CB  ALA B 328      13.003  -6.590  13.240  1.00  0.00           C  
ATOM   4352  N   VAL B 329      11.972  -4.193  15.556  1.00  0.00           N  
ATOM   4353  CA  VAL B 329      10.720  -3.728  16.159  1.00  0.00           C  
ATOM   4354  C   VAL B 329       9.694  -3.616  15.041  1.00  0.00           C  
ATOM   4355  O   VAL B 329       9.853  -2.816  14.124  1.00  0.00           O  
ATOM   4356  CB  VAL B 329      10.892  -2.384  16.873  1.00  0.00           C  
ATOM   4357  CG1 VAL B 329       9.576  -1.891  17.475  1.00  0.00           C  
ATOM   4358  CG2 VAL B 329      11.924  -2.484  18.000  1.00  0.00           C  
ATOM   4359  N   ILE B 330       8.645  -4.434  15.109  1.00  0.00           N  
ATOM   4360  CA  ILE B 330       7.683  -4.546  14.020  1.00  0.00           C  
ATOM   4361  C   ILE B 330       6.239  -4.515  14.513  1.00  0.00           C  
ATOM   4362  O   ILE B 330       5.876  -5.167  15.482  1.00  0.00           O  
ATOM   4363  CB  ILE B 330       8.012  -5.762  13.129  1.00  0.00           C  
ATOM   4364  CG1 ILE B 330       7.177  -5.722  11.840  1.00  0.00           C  
ATOM   4365  CG2 ILE B 330       7.849  -7.103  13.874  1.00  0.00           C  
ATOM   4366  CD1 ILE B 330       7.749  -6.584  10.714  1.00  0.00           C  
ATOM   4367  N   GLY B 331       5.415  -3.762  13.805  1.00  0.00           N  
ATOM   4368  CA  GLY B 331       3.965  -3.793  13.860  1.00  0.00           C  
ATOM   4369  C   GLY B 331       3.429  -3.599  12.445  1.00  0.00           C  
ATOM   4370  O   GLY B 331       3.981  -2.808  11.681  1.00  0.00           O  
ATOM   4371  N   MET B 332       2.371  -4.326  12.087  1.00  0.00           N  
ATOM   4372  CA  MET B 332       1.797  -4.276  10.742  1.00  0.00           C  
ATOM   4373  C   MET B 332       0.275  -4.113  10.772  1.00  0.00           C  
ATOM   4374  O   MET B 332      -0.393  -4.450  11.742  1.00  0.00           O  
ATOM   4375  CB  MET B 332       2.208  -5.510   9.922  1.00  0.00           C  
ATOM   4376  CG  MET B 332       3.717  -5.553   9.653  1.00  0.00           C  
ATOM   4377  SD  MET B 332       4.261  -6.807   8.468  1.00  0.00           S  
ATOM   4378  CE  MET B 332       3.530  -6.171   6.941  1.00  0.00           C  
ATOM   4379  N   LEU B 333      -0.271  -3.615   9.675  1.00  0.00           N  
ATOM   4380  CA  LEU B 333      -1.708  -3.641   9.439  1.00  0.00           C  
ATOM   4381  C   LEU B 333      -2.087  -4.989   8.817  1.00  0.00           C  
ATOM   4382  O   LEU B 333      -1.400  -5.457   7.909  1.00  0.00           O  
ATOM   4383  CB  LEU B 333      -2.120  -2.468   8.538  1.00  0.00           C  
ATOM   4384  CG  LEU B 333      -1.813  -1.071   9.098  1.00  0.00           C  
ATOM   4385  CD1 LEU B 333      -2.225  -0.003   8.087  1.00  0.00           C  
ATOM   4386  CD2 LEU B 333      -2.564  -0.790  10.408  1.00  0.00           C  
ATOM   4387  N   HIS B 334      -3.202  -5.587   9.261  1.00  0.00           N  
ATOM   4388  CA  HIS B 334      -3.634  -6.910   8.810  1.00  0.00           C  
ATOM   4389  C   HIS B 334      -4.068  -6.967   7.336  1.00  0.00           C  
ATOM   4390  O   HIS B 334      -4.157  -8.045   6.762  1.00  0.00           O  
ATOM   4391  CB  HIS B 334      -4.748  -7.425   9.731  1.00  0.00           C  
ATOM   4392  CG  HIS B 334      -6.037  -6.650   9.608  1.00  0.00           C  
ATOM   4393  ND1 HIS B 334      -6.898  -6.653   8.528  1.00  0.00           N  
ATOM   4394  CD2 HIS B 334      -6.598  -5.821  10.554  1.00  0.00           C  
ATOM   4395  CE1 HIS B 334      -7.929  -5.843   8.802  1.00  0.00           C  
ATOM   4396  NE2 HIS B 334      -7.778  -5.316  10.028  1.00  0.00           N  
ATOM   4397  N   ASP B 335      -4.331  -5.822   6.702  1.00  0.00           N  
ATOM   4398  CA  ASP B 335      -4.667  -5.736   5.273  1.00  0.00           C  
ATOM   4399  C   ASP B 335      -3.430  -5.689   4.355  1.00  0.00           C  
ATOM   4400  O   ASP B 335      -3.560  -5.534   3.135  1.00  0.00           O  
ATOM   4401  CB  ASP B 335      -5.627  -4.563   5.030  1.00  0.00           C  
ATOM   4402  CG  ASP B 335      -5.025  -3.168   5.220  1.00  0.00           C  
ATOM   4403  OD1 ASP B 335      -3.928  -2.990   5.791  1.00  0.00           O  
ATOM   4404  OD2 ASP B 335      -5.689  -2.194   4.829  1.00  0.00           O  
ATOM   4405  N   LYS B 336      -2.237  -5.834   4.939  1.00  0.00           N  
ATOM   4406  CA  LYS B 336      -0.975  -5.990   4.214  1.00  0.00           C  
ATOM   4407  C   LYS B 336      -0.627  -7.469   4.086  1.00  0.00           C  
ATOM   4408  O   LYS B 336      -1.085  -8.286   4.874  1.00  0.00           O  
ATOM   4409  CB  LYS B 336       0.151  -5.212   4.918  1.00  0.00           C  
ATOM   4410  CG  LYS B 336      -0.168  -3.729   5.134  1.00  0.00           C  
ATOM   4411  CD  LYS B 336      -0.502  -3.003   3.832  1.00  0.00           C  
ATOM   4412  CE  LYS B 336      -0.762  -1.537   4.129  1.00  0.00           C  
ATOM   4413  NZ  LYS B 336      -1.000  -0.778   2.874  1.00  0.00           N  
ATOM   4414  N   ASP B 337       0.205  -7.786   3.113  1.00  0.00           N  
ATOM   4415  CA  ASP B 337       0.794  -9.120   2.967  1.00  0.00           C  
ATOM   4416  C   ASP B 337       1.877  -9.312   4.043  1.00  0.00           C  
ATOM   4417  O   ASP B 337       3.061  -9.059   3.829  1.00  0.00           O  
ATOM   4418  CB  ASP B 337       1.323  -9.276   1.531  1.00  0.00           C  
ATOM   4419  CG  ASP B 337       1.856 -10.677   1.204  1.00  0.00           C  
ATOM   4420  OD1 ASP B 337       1.987 -11.516   2.114  1.00  0.00           O  
ATOM   4421  OD2 ASP B 337       2.164 -10.886   0.008  1.00  0.00           O  
ATOM   4422  N   ILE B 338       1.441  -9.692   5.235  1.00  0.00           N  
ATOM   4423  CA  ILE B 338       2.310  -9.888   6.395  1.00  0.00           C  
ATOM   4424  C   ILE B 338       3.281 -11.033   6.114  1.00  0.00           C  
ATOM   4425  O   ILE B 338       4.489 -10.854   6.259  1.00  0.00           O  
ATOM   4426  CB  ILE B 338       1.472 -10.124   7.678  1.00  0.00           C  
ATOM   4427  CG1 ILE B 338       0.653  -8.860   8.029  1.00  0.00           C  
ATOM   4428  CG2 ILE B 338       2.386 -10.512   8.849  1.00  0.00           C  
ATOM   4429  CD1 ILE B 338      -0.347  -9.049   9.174  1.00  0.00           C  
ATOM   4430  N   ALA B 339       2.775 -12.171   5.643  1.00  0.00           N  
ATOM   4431  CA  ALA B 339       3.591 -13.344   5.375  1.00  0.00           C  
ATOM   4432  C   ALA B 339       4.703 -13.055   4.357  1.00  0.00           C  
ATOM   4433  O   ALA B 339       5.873 -13.343   4.617  1.00  0.00           O  
ATOM   4434  CB  ALA B 339       2.675 -14.481   4.889  1.00  0.00           C  
ATOM   4435  N   GLY B 340       4.362 -12.443   3.231  1.00  0.00           N  
ATOM   4436  CA  GLY B 340       5.324 -12.088   2.196  1.00  0.00           C  
ATOM   4437  C   GLY B 340       6.329 -11.027   2.644  1.00  0.00           C  
ATOM   4438  O   GLY B 340       7.522 -11.127   2.344  1.00  0.00           O  
ATOM   4439  N   THR B 341       5.878 -10.037   3.416  1.00  0.00           N  
ATOM   4440  CA  THR B 341       6.755  -8.988   3.965  1.00  0.00           C  
ATOM   4441  C   THR B 341       7.772  -9.587   4.936  1.00  0.00           C  
ATOM   4442  O   THR B 341       8.975  -9.367   4.805  1.00  0.00           O  
ATOM   4443  CB  THR B 341       5.939  -7.886   4.662  1.00  0.00           C  
ATOM   4444  OG1 THR B 341       5.021  -7.312   3.749  1.00  0.00           O  
ATOM   4445  CG2 THR B 341       6.802  -6.745   5.178  1.00  0.00           C  
ATOM   4446  N   LEU B 342       7.300 -10.389   5.885  1.00  0.00           N  
ATOM   4447  CA  LEU B 342       8.154 -11.026   6.879  1.00  0.00           C  
ATOM   4448  C   LEU B 342       9.103 -12.055   6.259  1.00  0.00           C  
ATOM   4449  O   LEU B 342      10.240 -12.170   6.706  1.00  0.00           O  
ATOM   4450  CB  LEU B 342       7.280 -11.671   7.964  1.00  0.00           C  
ATOM   4451  CG  LEU B 342       6.494 -10.657   8.820  1.00  0.00           C  
ATOM   4452  CD1 LEU B 342       5.634 -11.412   9.834  1.00  0.00           C  
ATOM   4453  CD2 LEU B 342       7.413  -9.714   9.583  1.00  0.00           C  
ATOM   4454  N   ALA B 343       8.686 -12.744   5.200  1.00  0.00           N  
ATOM   4455  CA  ALA B 343       9.533 -13.708   4.503  1.00  0.00           C  
ATOM   4456  C   ALA B 343      10.816 -13.071   3.933  1.00  0.00           C  
ATOM   4457  O   ALA B 343      11.887 -13.679   4.006  1.00  0.00           O  
ATOM   4458  CB  ALA B 343       8.705 -14.354   3.393  1.00  0.00           C  
ATOM   4459  N   TRP B 344      10.739 -11.843   3.429  1.00  0.00           N  
ATOM   4460  CA  TRP B 344      11.924 -11.092   3.013  1.00  0.00           C  
ATOM   4461  C   TRP B 344      12.780 -10.692   4.215  1.00  0.00           C  
ATOM   4462  O   TRP B 344      13.980 -10.996   4.262  1.00  0.00           O  
ATOM   4463  CB  TRP B 344      11.493  -9.876   2.187  1.00  0.00           C  
ATOM   4464  CG  TRP B 344      11.182 -10.200   0.757  1.00  0.00           C  
ATOM   4465  CD1 TRP B 344       9.962 -10.270   0.193  1.00  0.00           C  
ATOM   4466  CD2 TRP B 344      12.147 -10.517  -0.287  1.00  0.00           C  
ATOM   4467  NE1 TRP B 344      10.094 -10.603  -1.147  1.00  0.00           N  
ATOM   4468  CE2 TRP B 344      11.422 -10.764  -1.483  1.00  0.00           C  
ATOM   4469  CE3 TRP B 344      13.556 -10.618  -0.336  1.00  0.00           C  
ATOM   4470  CZ2 TRP B 344      12.069 -11.091  -2.695  1.00  0.00           C  
ATOM   4471  CZ3 TRP B 344      14.201 -10.946  -1.550  1.00  0.00           C  
ATOM   4472  CH2 TRP B 344      13.462 -11.184  -2.713  1.00  0.00           C  
ATOM   4473  N   LEU B 345      12.174 -10.088   5.218  1.00  0.00           N  
ATOM   4474  CA  LEU B 345      12.884  -9.536   6.372  1.00  0.00           C  
ATOM   4475  C   LEU B 345      13.579 -10.609   7.229  1.00  0.00           C  
ATOM   4476  O   LEU B 345      14.653 -10.348   7.763  1.00  0.00           O  
ATOM   4477  CB  LEU B 345      11.915  -8.690   7.214  1.00  0.00           C  
ATOM   4478  CG  LEU B 345      11.360  -7.439   6.499  1.00  0.00           C  
ATOM   4479  CD1 LEU B 345      10.380  -6.723   7.427  1.00  0.00           C  
ATOM   4480  CD2 LEU B 345      12.463  -6.461   6.114  1.00  0.00           C  
ATOM   4481  N   LYS B 346      13.049 -11.825   7.286  1.00  0.00           N  
ATOM   4482  CA  LYS B 346      13.674 -12.973   7.968  1.00  0.00           C  
ATOM   4483  C   LYS B 346      15.118 -13.232   7.554  1.00  0.00           C  
ATOM   4484  O   LYS B 346      15.890 -13.738   8.346  1.00  0.00           O  
ATOM   4485  CB  LYS B 346      12.867 -14.245   7.683  1.00  0.00           C  
ATOM   4486  CG  LYS B 346      11.685 -14.375   8.640  1.00  0.00           C  
ATOM   4487  CD  LYS B 346      10.857 -15.606   8.252  1.00  0.00           C  
ATOM   4488  CE  LYS B 346       9.718 -15.733   9.236  1.00  0.00           C  
ATOM   4489  NZ  LYS B 346       8.924 -16.949   8.975  1.00  0.00           N  
ATOM   4490  N   SER B 347      15.482 -12.900   6.320  1.00  0.00           N  
ATOM   4491  CA  SER B 347      16.842 -13.123   5.838  1.00  0.00           C  
ATOM   4492  C   SER B 347      17.880 -12.138   6.393  1.00  0.00           C  
ATOM   4493  O   SER B 347      19.079 -12.328   6.170  1.00  0.00           O  
ATOM   4494  CB  SER B 347      16.851 -13.122   4.307  1.00  0.00           C  
ATOM   4495  OG  SER B 347      16.695 -11.828   3.762  1.00  0.00           O  
ATOM   4496  N   VAL B 348      17.429 -11.080   7.086  1.00  0.00           N  
ATOM   4497  CA  VAL B 348      18.293 -10.012   7.615  1.00  0.00           C  
ATOM   4498  C   VAL B 348      18.042  -9.697   9.087  1.00  0.00           C  
ATOM   4499  O   VAL B 348      18.816  -8.949   9.664  1.00  0.00           O  
ATOM   4500  CB  VAL B 348      18.194  -8.722   6.782  1.00  0.00           C  
ATOM   4501  CG1 VAL B 348      18.746  -8.949   5.369  1.00  0.00           C  
ATOM   4502  CG2 VAL B 348      16.768  -8.169   6.676  1.00  0.00           C  
ATOM   4503  N   VAL B 349      16.981 -10.238   9.689  1.00  0.00           N  
ATOM   4504  CA  VAL B 349      16.628 -10.029  11.098  1.00  0.00           C  
ATOM   4505  C   VAL B 349      17.004 -11.262  11.912  1.00  0.00           C  
ATOM   4506  O   VAL B 349      16.650 -12.375  11.534  1.00  0.00           O  
ATOM   4507  CB  VAL B 349      15.137  -9.689  11.240  1.00  0.00           C  
ATOM   4508  CG1 VAL B 349      14.709  -9.580  12.706  1.00  0.00           C  
ATOM   4509  CG2 VAL B 349      14.813  -8.357  10.548  1.00  0.00           C  
ATOM   4510  N   ASP B 350      17.676 -11.047  13.039  1.00  0.00           N  
ATOM   4511  CA  ASP B 350      18.092 -12.100  13.964  1.00  0.00           C  
ATOM   4512  C   ASP B 350      17.071 -12.303  15.098  1.00  0.00           C  
ATOM   4513  O   ASP B 350      16.731 -13.433  15.434  1.00  0.00           O  
ATOM   4514  CB  ASP B 350      19.487 -11.762  14.525  1.00  0.00           C  
ATOM   4515  CG  ASP B 350      20.567 -11.624  13.437  1.00  0.00           C  
ATOM   4516  OD1 ASP B 350      20.907 -12.650  12.797  1.00  0.00           O  
ATOM   4517  OD2 ASP B 350      21.076 -10.497  13.257  1.00  0.00           O  
ATOM   4518  N   ASP B 351      16.536 -11.219  15.659  1.00  0.00           N  
ATOM   4519  CA  ASP B 351      15.552 -11.227  16.749  1.00  0.00           C  
ATOM   4520  C   ASP B 351      14.364 -10.305  16.443  1.00  0.00           C  
ATOM   4521  O   ASP B 351      14.523  -9.190  15.939  1.00  0.00           O  
ATOM   4522  CB  ASP B 351      16.213 -10.806  18.072  1.00  0.00           C  
ATOM   4523  CG  ASP B 351      16.984 -11.910  18.799  1.00  0.00           C  
ATOM   4524  OD1 ASP B 351      16.454 -13.041  18.889  1.00  0.00           O  
ATOM   4525  OD2 ASP B 351      18.050 -11.596  19.374  1.00  0.00           O  
ATOM   4526  N   TRP B 352      13.154 -10.755  16.801  1.00  0.00           N  
ATOM   4527  CA  TRP B 352      11.899 -10.062  16.519  1.00  0.00           C  
ATOM   4528  C   TRP B 352      11.231  -9.558  17.797  1.00  0.00           C  
ATOM   4529  O   TRP B 352      10.996 -10.320  18.736  1.00  0.00           O  
ATOM   4530  CB  TRP B 352      10.965 -10.992  15.754  1.00  0.00           C  
ATOM   4531  CG  TRP B 352      11.457 -11.388  14.398  1.00  0.00           C  
ATOM   4532  CD1 TRP B 352      12.174 -12.495  14.112  1.00  0.00           C  
ATOM   4533  CD2 TRP B 352      11.283 -10.668  13.137  1.00  0.00           C  
ATOM   4534  NE1 TRP B 352      12.441 -12.529  12.747  1.00  0.00           N  
ATOM   4535  CE2 TRP B 352      11.905 -11.430  12.113  1.00  0.00           C  
ATOM   4536  CE3 TRP B 352      10.646  -9.464  12.781  1.00  0.00           C  
ATOM   4537  CZ2 TRP B 352      11.878 -11.023  10.769  1.00  0.00           C  
ATOM   4538  CZ3 TRP B 352      10.626  -9.054  11.431  1.00  0.00           C  
ATOM   4539  CH2 TRP B 352      11.235  -9.831  10.446  1.00  0.00           C  
ATOM   4540  N   TYR B 353      10.846  -8.293  17.784  1.00  0.00           N  
ATOM   4541  CA  TYR B 353      10.116  -7.592  18.833  1.00  0.00           C  
ATOM   4542  C   TYR B 353       8.772  -7.151  18.255  1.00  0.00           C  
ATOM   4543  O   TYR B 353       8.649  -6.059  17.687  1.00  0.00           O  
ATOM   4544  CB  TYR B 353      10.951  -6.424  19.362  1.00  0.00           C  
ATOM   4545  CG  TYR B 353      12.271  -6.819  19.990  1.00  0.00           C  
ATOM   4546  CD1 TYR B 353      12.426  -6.847  21.384  1.00  0.00           C  
ATOM   4547  CD2 TYR B 353      13.358  -7.195  19.173  1.00  0.00           C  
ATOM   4548  CE1 TYR B 353      13.637  -7.258  21.971  1.00  0.00           C  
ATOM   4549  CE2 TYR B 353      14.568  -7.616  19.737  1.00  0.00           C  
ATOM   4550  CZ  TYR B 353      14.706  -7.661  21.140  1.00  0.00           C  
ATOM   4551  OH  TYR B 353      15.873  -8.111  21.691  1.00  0.00           O  
ATOM   4552  N   CYS B 354       7.777  -8.034  18.339  1.00  0.00           N  
ATOM   4553  CA  CYS B 354       6.476  -7.836  17.713  1.00  0.00           C  
ATOM   4554  C   CYS B 354       5.548  -7.031  18.624  1.00  0.00           C  
ATOM   4555  O   CYS B 354       5.418  -7.333  19.810  1.00  0.00           O  
ATOM   4556  CB  CYS B 354       5.864  -9.200  17.358  1.00  0.00           C  
ATOM   4557  SG  CYS B 354       6.932 -10.078  16.182  1.00  0.00           S  
ATOM   4558  N   ALA B 355       4.871  -6.047  18.052  1.00  0.00           N  
ATOM   4559  CA  ALA B 355       3.898  -5.219  18.747  1.00  0.00           C  
ATOM   4560  C   ALA B 355       2.582  -5.143  17.964  1.00  0.00           C  
ATOM   4561  O   ALA B 355       2.599  -5.191  16.729  1.00  0.00           O  
ATOM   4562  CB  ALA B 355       4.505  -3.834  18.962  1.00  0.00           C  
ATOM   4563  N   PRO B 356       1.439  -4.994  18.663  1.00  0.00           N  
ATOM   4564  CA  PRO B 356       0.179  -4.713  18.010  1.00  0.00           C  
ATOM   4565  C   PRO B 356       0.177  -3.290  17.438  1.00  0.00           C  
ATOM   4566  O   PRO B 356       0.834  -2.381  17.954  1.00  0.00           O  
ATOM   4567  CB  PRO B 356      -0.890  -4.907  19.091  1.00  0.00           C  
ATOM   4568  CG  PRO B 356      -0.159  -4.488  20.369  1.00  0.00           C  
ATOM   4569  CD  PRO B 356       1.281  -4.940  20.115  1.00  0.00           C  
ATOM   4570  N   LEU B 357      -0.624  -3.090  16.394  1.00  0.00           N  
ATOM   4571  CA  LEU B 357      -1.035  -1.752  15.989  1.00  0.00           C  
ATOM   4572  C   LEU B 357      -2.487  -1.519  16.411  1.00  0.00           C  
ATOM   4573  O   LEU B 357      -3.323  -2.408  16.344  1.00  0.00           O  
ATOM   4574  CB  LEU B 357      -0.835  -1.534  14.487  1.00  0.00           C  
ATOM   4575  CG  LEU B 357       0.637  -1.475  14.048  1.00  0.00           C  
ATOM   4576  CD1 LEU B 357       0.695  -1.190  12.543  1.00  0.00           C  
ATOM   4577  CD2 LEU B 357       1.430  -0.356  14.749  1.00  0.00           C  
ATOM   4578  N   GLU B 358      -2.767  -0.293  16.826  1.00  0.00           N  
ATOM   4579  CA  GLU B 358      -4.096   0.090  17.279  1.00  0.00           C  
ATOM   4580  C   GLU B 358      -5.107   0.212  16.134  1.00  0.00           C  
ATOM   4581  O   GLU B 358      -4.774   0.358  14.949  1.00  0.00           O  
ATOM   4582  CB  GLU B 358      -4.018   1.408  18.073  1.00  0.00           C  
ATOM   4583  CG  GLU B 358      -3.143   1.284  19.331  1.00  0.00           C  
ATOM   4584  CD  GLU B 358      -3.146   2.567  20.175  1.00  0.00           C  
ATOM   4585  OE1 GLU B 358      -2.452   2.558  21.216  1.00  0.00           O  
ATOM   4586  OE2 GLU B 358      -3.838   3.535  19.784  1.00  0.00           O  
ATOM   4587  N   GLY B 359      -6.377   0.198  16.520  1.00  0.00           N  
ATOM   4588  CA  GLY B 359      -7.492   0.360  15.603  1.00  0.00           C  
ATOM   4589  C   GLY B 359      -7.898  -0.920  14.870  1.00  0.00           C  
ATOM   4590  O   GLY B 359      -7.264  -1.968  14.988  1.00  0.00           O  
ATOM   4591  N   PRO B 360      -8.978  -0.841  14.067  1.00  0.00           N  
ATOM   4592  CA  PRO B 360      -9.588  -2.026  13.465  1.00  0.00           C  
ATOM   4593  C   PRO B 360      -8.735  -2.689  12.380  1.00  0.00           C  
ATOM   4594  O   PRO B 360      -9.056  -3.790  11.953  1.00  0.00           O  
ATOM   4595  CB  PRO B 360     -10.924  -1.520  12.899  1.00  0.00           C  
ATOM   4596  CG  PRO B 360     -10.641  -0.045  12.592  1.00  0.00           C  
ATOM   4597  CD  PRO B 360      -9.710   0.359  13.733  1.00  0.00           C  
ATOM   4598  N   ARG B 361      -7.682  -2.031  11.911  1.00  0.00           N  
ATOM   4599  CA  ARG B 361      -6.765  -2.531  10.877  1.00  0.00           C  
ATOM   4600  C   ARG B 361      -5.456  -3.070  11.441  1.00  0.00           C  
ATOM   4601  O   ARG B 361      -4.650  -3.596  10.666  1.00  0.00           O  
ATOM   4602  CB  ARG B 361      -6.494  -1.441   9.833  1.00  0.00           C  
ATOM   4603  CG  ARG B 361      -7.741  -1.048   9.025  1.00  0.00           C  
ATOM   4604  CD  ARG B 361      -7.444   0.115   8.073  1.00  0.00           C  
ATOM   4605  NE  ARG B 361      -6.451  -0.226   7.038  1.00  0.00           N  
ATOM   4606  CZ  ARG B 361      -5.642   0.606   6.388  1.00  0.00           C  
ATOM   4607  NH1 ARG B 361      -5.672   1.886   6.592  1.00  0.00           N  
ATOM   4608  NH2 ARG B 361      -4.785   0.163   5.529  1.00  0.00           N  
ATOM   4609  N   GLY B 362      -5.195  -2.891  12.718  1.00  0.00           N  
ATOM   4610  CA  GLY B 362      -3.969  -3.361  13.349  1.00  0.00           C  
ATOM   4611  C   GLY B 362      -3.938  -4.884  13.466  1.00  0.00           C  
ATOM   4612  O   GLY B 362      -4.910  -5.484  13.911  1.00  0.00           O  
ATOM   4613  N   ALA B 363      -2.830  -5.500  13.067  1.00  0.00           N  
ATOM   4614  CA  ALA B 363      -2.541  -6.877  13.426  1.00  0.00           C  
ATOM   4615  C   ALA B 363      -2.082  -6.939  14.891  1.00  0.00           C  
ATOM   4616  O   ALA B 363      -1.500  -5.985  15.406  1.00  0.00           O  
ATOM   4617  CB  ALA B 363      -1.495  -7.452  12.471  1.00  0.00           C  
ATOM   4618  N   THR B 364      -2.340  -8.073  15.558  1.00  0.00           N  
ATOM   4619  CA  THR B 364      -1.802  -8.315  16.896  1.00  0.00           C  
ATOM   4620  C   THR B 364      -0.338  -8.766  16.820  1.00  0.00           C  
ATOM   4621  O   THR B 364       0.155  -9.172  15.767  1.00  0.00           O  
ATOM   4622  CB  THR B 364      -2.639  -9.308  17.718  1.00  0.00           C  
ATOM   4623  OG1 THR B 364      -2.364 -10.641  17.370  1.00  0.00           O  
ATOM   4624  CG2 THR B 364      -4.152  -9.076  17.605  1.00  0.00           C  
ATOM   4625  N   ALA B 365       0.368  -8.699  17.939  1.00  0.00           N  
ATOM   4626  CA  ALA B 365       1.740  -9.195  18.016  1.00  0.00           C  
ATOM   4627  C   ALA B 365       1.809 -10.704  17.745  1.00  0.00           C  
ATOM   4628  O   ALA B 365       2.725 -11.175  17.081  1.00  0.00           O  
ATOM   4629  CB  ALA B 365       2.307  -8.829  19.386  1.00  0.00           C  
ATOM   4630  N   GLU B 366       0.798 -11.451  18.201  1.00  0.00           N  
ATOM   4631  CA  GLU B 366       0.670 -12.891  17.984  1.00  0.00           C  
ATOM   4632  C   GLU B 366       0.499 -13.226  16.504  1.00  0.00           C  
ATOM   4633  O   GLU B 366       1.139 -14.150  16.019  1.00  0.00           O  
ATOM   4634  CB  GLU B 366      -0.510 -13.473  18.782  1.00  0.00           C  
ATOM   4635  CG  GLU B 366      -0.385 -13.357  20.305  1.00  0.00           C  
ATOM   4636  CD  GLU B 366      -0.502 -11.918  20.835  1.00  0.00           C  
ATOM   4637  OE1 GLU B 366       0.101 -11.635  21.898  1.00  0.00           O  
ATOM   4638  OE2 GLU B 366      -1.155 -11.087  20.153  1.00  0.00           O  
ATOM   4639  N   GLN B 367      -0.292 -12.450  15.759  1.00  0.00           N  
ATOM   4640  CA  GLN B 367      -0.425 -12.634  14.308  1.00  0.00           C  
ATOM   4641  C   GLN B 367       0.922 -12.495  13.594  1.00  0.00           C  
ATOM   4642  O   GLN B 367       1.226 -13.257  12.680  1.00  0.00           O  
ATOM   4643  CB  GLN B 367      -1.409 -11.614  13.722  1.00  0.00           C  
ATOM   4644  CG  GLN B 367      -2.870 -11.912  14.057  1.00  0.00           C  
ATOM   4645  CD  GLN B 367      -3.784 -10.850  13.456  1.00  0.00           C  
ATOM   4646  OE1 GLN B 367      -3.858  -9.721  13.893  1.00  0.00           O  
ATOM   4647  NE2 GLN B 367      -4.500 -11.167  12.403  1.00  0.00           N  
ATOM   4648  N   LEU B 368       1.758 -11.552  14.013  1.00  0.00           N  
ATOM   4649  CA  LEU B 368       3.100 -11.408  13.444  1.00  0.00           C  
ATOM   4650  C   LEU B 368       3.982 -12.604  13.819  1.00  0.00           C  
ATOM   4651  O   LEU B 368       4.672 -13.148  12.957  1.00  0.00           O  
ATOM   4652  CB  LEU B 368       3.731 -10.084  13.899  1.00  0.00           C  
ATOM   4653  CG  LEU B 368       2.939  -8.824  13.498  1.00  0.00           C  
ATOM   4654  CD1 LEU B 368       3.652  -7.581  14.040  1.00  0.00           C  
ATOM   4655  CD2 LEU B 368       2.816  -8.666  11.982  1.00  0.00           C  
ATOM   4656  N   LEU B 369       3.937 -13.042  15.071  1.00  0.00           N  
ATOM   4657  CA  LEU B 369       4.706 -14.182  15.561  1.00  0.00           C  
ATOM   4658  C   LEU B 369       4.347 -15.489  14.840  1.00  0.00           C  
ATOM   4659  O   LEU B 369       5.247 -16.271  14.558  1.00  0.00           O  
ATOM   4660  CB  LEU B 369       4.489 -14.336  17.072  1.00  0.00           C  
ATOM   4661  CG  LEU B 369       5.320 -13.347  17.906  1.00  0.00           C  
ATOM   4662  CD1 LEU B 369       4.829 -13.382  19.347  1.00  0.00           C  
ATOM   4663  CD2 LEU B 369       6.800 -13.714  17.913  1.00  0.00           C  
ATOM   4664  N   GLU B 370       3.079 -15.679  14.469  1.00  0.00           N  
ATOM   4665  CA  GLU B 370       2.641 -16.837  13.689  1.00  0.00           C  
ATOM   4666  C   GLU B 370       3.401 -16.976  12.362  1.00  0.00           C  
ATOM   4667  O   GLU B 370       3.711 -18.088  11.944  1.00  0.00           O  
ATOM   4668  CB  GLU B 370       1.132 -16.755  13.410  1.00  0.00           C  
ATOM   4669  CG  GLU B 370       0.292 -17.171  14.622  1.00  0.00           C  
ATOM   4670  CD  GLU B 370      -1.220 -17.128  14.361  1.00  0.00           C  
ATOM   4671  OE1 GLU B 370      -1.967 -17.494  15.300  1.00  0.00           O  
ATOM   4672  OE2 GLU B 370      -1.646 -16.747  13.252  1.00  0.00           O  
ATOM   4673  N   HIS B 371       3.790 -15.876  11.738  1.00  0.00           N  
ATOM   4674  CA  HIS B 371       4.589 -15.917  10.519  1.00  0.00           C  
ATOM   4675  C   HIS B 371       6.089 -16.069  10.770  1.00  0.00           C  
ATOM   4676  O   HIS B 371       6.838 -16.358   9.832  1.00  0.00           O  
ATOM   4677  CB  HIS B 371       4.328 -14.657   9.687  1.00  0.00           C  
ATOM   4678  CG  HIS B 371       2.904 -14.535   9.255  1.00  0.00           C  
ATOM   4679  ND1 HIS B 371       2.261 -15.315   8.322  1.00  0.00           N  
ATOM   4680  CD2 HIS B 371       1.990 -13.647   9.753  1.00  0.00           C  
ATOM   4681  CE1 HIS B 371       0.985 -14.898   8.255  1.00  0.00           C  
ATOM   4682  NE2 HIS B 371       0.784 -13.883   9.110  1.00  0.00           N  
ATOM   4683  N   LEU B 372       6.551 -15.834  11.996  1.00  0.00           N  
ATOM   4684  CA  LEU B 372       7.981 -15.754  12.311  1.00  0.00           C  
ATOM   4685  C   LEU B 372       8.549 -17.054  12.878  1.00  0.00           C  
ATOM   4686  O   LEU B 372       9.690 -17.400  12.558  1.00  0.00           O  
ATOM   4687  CB  LEU B 372       8.220 -14.553  13.243  1.00  0.00           C  
ATOM   4688  CG  LEU B 372       7.989 -13.196  12.554  1.00  0.00           C  
ATOM   4689  CD1 LEU B 372       8.046 -12.073  13.580  1.00  0.00           C  
ATOM   4690  CD2 LEU B 372       9.021 -12.922  11.461  1.00  0.00           C  
ATOM   4691  N   GLY B 373       7.768 -17.756  13.668  1.00  0.00           N  
ATOM   4692  CA  GLY B 373       8.181 -18.981  14.360  1.00  0.00           C  
ATOM   4693  C   GLY B 373       9.062 -18.747  15.594  1.00  0.00           C  
ATOM   4694  O   GLY B 373       9.202 -19.641  16.425  1.00  0.00           O  
ATOM   4695  N   ASN B 374       9.627 -17.538  15.731  1.00  0.00           N  
ATOM   4696  CA  ASN B 374      10.360 -17.082  16.903  1.00  0.00           C  
ATOM   4697  C   ASN B 374      10.163 -15.574  17.104  1.00  0.00           C  
ATOM   4698  O   ASN B 374       9.723 -14.870  16.205  1.00  0.00           O  
ATOM   4699  CB  ASN B 374      11.852 -17.474  16.778  1.00  0.00           C  
ATOM   4700  CG  ASN B 374      12.613 -16.714  15.693  1.00  0.00           C  
ATOM   4701  OD1 ASN B 374      12.094 -15.971  14.904  1.00  0.00           O  
ATOM   4702  ND2 ASN B 374      13.915 -16.885  15.629  1.00  0.00           N  
ATOM   4703  N   GLY B 375      10.496 -15.083  18.293  1.00  0.00           N  
ATOM   4704  CA  GLY B 375      10.362 -13.671  18.638  1.00  0.00           C  
ATOM   4705  C   GLY B 375       9.666 -13.469  19.973  1.00  0.00           C  
ATOM   4706  O   GLY B 375       9.297 -14.418  20.666  1.00  0.00           O  
ATOM   4707  N   LYS B 376       9.488 -12.200  20.331  1.00  0.00           N  
ATOM   4708  CA  LYS B 376       8.796 -11.769  21.548  1.00  0.00           C  
ATOM   4709  C   LYS B 376       7.580 -10.927  21.158  1.00  0.00           C  
ATOM   4710  O   LYS B 376       7.677 -10.110  20.241  1.00  0.00           O  
ATOM   4711  CB  LYS B 376       9.763 -10.979  22.450  1.00  0.00           C  
ATOM   4712  CG  LYS B 376      11.000 -11.777  22.913  1.00  0.00           C  
ATOM   4713  CD  LYS B 376      11.972 -10.852  23.669  1.00  0.00           C  
ATOM   4714  CE  LYS B 376      13.291 -11.547  24.023  1.00  0.00           C  
ATOM   4715  NZ  LYS B 376      14.313 -10.570  24.519  1.00  0.00           N  
ATOM   4716  N   SER B 377       6.471 -11.105  21.877  1.00  0.00           N  
ATOM   4717  CA  SER B 377       5.316 -10.221  21.776  1.00  0.00           C  
ATOM   4718  C   SER B 377       5.344  -9.177  22.889  1.00  0.00           C  
ATOM   4719  O   SER B 377       5.799  -9.441  24.000  1.00  0.00           O  
ATOM   4720  CB  SER B 377       3.990 -10.985  21.777  1.00  0.00           C  
ATOM   4721  OG  SER B 377       3.813 -11.741  22.946  1.00  0.00           O  
ATOM   4722  N   PHE B 378       4.856  -7.984  22.563  1.00  0.00           N  
ATOM   4723  CA  PHE B 378       4.734  -6.858  23.477  1.00  0.00           C  
ATOM   4724  C   PHE B 378       3.335  -6.247  23.352  1.00  0.00           C  
ATOM   4725  O   PHE B 378       2.689  -6.375  22.315  1.00  0.00           O  
ATOM   4726  CB  PHE B 378       5.813  -5.814  23.166  1.00  0.00           C  
ATOM   4727  CG  PHE B 378       7.220  -6.328  23.355  1.00  0.00           C  
ATOM   4728  CD1 PHE B 378       7.842  -6.253  24.612  1.00  0.00           C  
ATOM   4729  CD2 PHE B 378       7.902  -6.941  22.290  1.00  0.00           C  
ATOM   4730  CE1 PHE B 378       9.121  -6.781  24.808  1.00  0.00           C  
ATOM   4731  CE2 PHE B 378       9.190  -7.473  22.479  1.00  0.00           C  
ATOM   4732  CZ  PHE B 378       9.795  -7.396  23.743  1.00  0.00           C  
ATOM   4733  N   ASP B 379       2.887  -5.548  24.384  1.00  0.00           N  
ATOM   4734  CA  ASP B 379       1.554  -4.929  24.400  1.00  0.00           C  
ATOM   4735  C   ASP B 379       1.484  -3.643  23.560  1.00  0.00           C  
ATOM   4736  O   ASP B 379       0.402  -3.163  23.226  1.00  0.00           O  
ATOM   4737  CB  ASP B 379       1.144  -4.612  25.841  1.00  0.00           C  
ATOM   4738  CG  ASP B 379       1.066  -5.842  26.756  1.00  0.00           C  
ATOM   4739  OD1 ASP B 379       0.718  -6.930  26.259  1.00  0.00           O  
ATOM   4740  OD2 ASP B 379       1.377  -5.664  27.959  1.00  0.00           O  
ATOM   4741  N   SER B 380       2.640  -3.045  23.248  1.00  0.00           N  
ATOM   4742  CA  SER B 380       2.718  -1.826  22.452  1.00  0.00           C  
ATOM   4743  C   SER B 380       4.041  -1.700  21.700  1.00  0.00           C  
ATOM   4744  O   SER B 380       5.062  -2.271  22.095  1.00  0.00           O  
ATOM   4745  CB  SER B 380       2.505  -0.592  23.348  1.00  0.00           C  
ATOM   4746  OG  SER B 380       3.582  -0.426  24.251  1.00  0.00           O  
ATOM   4747  N   VAL B 381       4.042  -0.873  20.654  1.00  0.00           N  
ATOM   4748  CA  VAL B 381       5.264  -0.516  19.914  1.00  0.00           C  
ATOM   4749  C   VAL B 381       6.295   0.133  20.840  1.00  0.00           C  
ATOM   4750  O   VAL B 381       7.480  -0.168  20.725  1.00  0.00           O  
ATOM   4751  CB  VAL B 381       4.943   0.409  18.728  1.00  0.00           C  
ATOM   4752  CG1 VAL B 381       6.203   0.876  17.995  1.00  0.00           C  
ATOM   4753  CG2 VAL B 381       4.054  -0.295  17.695  1.00  0.00           C  
ATOM   4754  N   ALA B 382       5.861   0.970  21.774  1.00  0.00           N  
ATOM   4755  CA  ALA B 382       6.749   1.602  22.741  1.00  0.00           C  
ATOM   4756  C   ALA B 382       7.487   0.575  23.614  1.00  0.00           C  
ATOM   4757  O   ALA B 382       8.706   0.673  23.785  1.00  0.00           O  
ATOM   4758  CB  ALA B 382       5.924   2.583  23.595  1.00  0.00           C  
ATOM   4759  N   GLN B 383       6.784  -0.446  24.108  1.00  0.00           N  
ATOM   4760  CA  GLN B 383       7.397  -1.516  24.893  1.00  0.00           C  
ATOM   4761  C   GLN B 383       8.342  -2.386  24.050  1.00  0.00           C  
ATOM   4762  O   GLN B 383       9.427  -2.735  24.515  1.00  0.00           O  
ATOM   4763  CB  GLN B 383       6.315  -2.403  25.509  1.00  0.00           C  
ATOM   4764  CG  GLN B 383       5.523  -1.729  26.639  1.00  0.00           C  
ATOM   4765  CD  GLN B 383       4.460  -2.691  27.192  1.00  0.00           C  
ATOM   4766  OE1 GLN B 383       4.414  -3.853  26.847  1.00  0.00           O  
ATOM   4767  NE2 GLN B 383       3.577  -2.247  28.049  1.00  0.00           N  
ATOM   4768  N   ALA B 384       7.962  -2.702  22.815  1.00  0.00           N  
ATOM   4769  CA  ALA B 384       8.821  -3.444  21.898  1.00  0.00           C  
ATOM   4770  C   ALA B 384      10.115  -2.680  21.580  1.00  0.00           C  
ATOM   4771  O   ALA B 384      11.200  -3.260  21.591  1.00  0.00           O  
ATOM   4772  CB  ALA B 384       8.025  -3.758  20.625  1.00  0.00           C  
ATOM   4773  N   TRP B 385       9.999  -1.370  21.355  1.00  0.00           N  
ATOM   4774  CA  TRP B 385      11.136  -0.473  21.163  1.00  0.00           C  
ATOM   4775  C   TRP B 385      12.059  -0.449  22.378  1.00  0.00           C  
ATOM   4776  O   TRP B 385      13.269  -0.618  22.234  1.00  0.00           O  
ATOM   4777  CB  TRP B 385      10.609   0.934  20.853  1.00  0.00           C  
ATOM   4778  CG  TRP B 385      11.653   2.001  20.936  1.00  0.00           C  
ATOM   4779  CD1 TRP B 385      11.763   2.926  21.912  1.00  0.00           C  
ATOM   4780  CD2 TRP B 385      12.768   2.240  20.023  1.00  0.00           C  
ATOM   4781  NE1 TRP B 385      12.859   3.740  21.663  1.00  0.00           N  
ATOM   4782  CE2 TRP B 385      13.502   3.351  20.520  1.00  0.00           C  
ATOM   4783  CE3 TRP B 385      13.204   1.622  18.834  1.00  0.00           C  
ATOM   4784  CZ2 TRP B 385      14.644   3.844  19.841  1.00  0.00           C  
ATOM   4785  CZ3 TRP B 385      14.344   2.115  18.163  1.00  0.00           C  
ATOM   4786  CH2 TRP B 385      15.054   3.210  18.668  1.00  0.00           C  
ATOM   4787  N   ASP B 386      11.498  -0.285  23.580  1.00  0.00           N  
ATOM   4788  CA  ASP B 386      12.292  -0.234  24.802  1.00  0.00           C  
ATOM   4789  C   ASP B 386      13.030  -1.544  25.078  1.00  0.00           C  
ATOM   4790  O   ASP B 386      14.210  -1.518  25.439  1.00  0.00           O  
ATOM   4791  CB  ASP B 386      11.385   0.121  25.992  1.00  0.00           C  
ATOM   4792  CG  ASP B 386      11.028   1.605  26.020  1.00  0.00           C  
ATOM   4793  OD1 ASP B 386      11.763   2.418  25.421  1.00  0.00           O  
ATOM   4794  OD2 ASP B 386      10.102   2.002  26.755  1.00  0.00           O  
ATOM   4795  N   ALA B 387      12.374  -2.670  24.844  1.00  0.00           N  
ATOM   4796  CA  ALA B 387      12.994  -3.981  24.981  1.00  0.00           C  
ATOM   4797  C   ALA B 387      14.121  -4.179  23.954  1.00  0.00           C  
ATOM   4798  O   ALA B 387      15.213  -4.606  24.330  1.00  0.00           O  
ATOM   4799  CB  ALA B 387      11.903  -5.045  24.856  1.00  0.00           C  
ATOM   4800  N   ALA B 388      13.890  -3.827  22.687  1.00  0.00           N  
ATOM   4801  CA  ALA B 388      14.912  -3.933  21.650  1.00  0.00           C  
ATOM   4802  C   ALA B 388      16.125  -3.049  21.946  1.00  0.00           C  
ATOM   4803  O   ALA B 388      17.265  -3.501  21.830  1.00  0.00           O  
ATOM   4804  CB  ALA B 388      14.285  -3.588  20.297  1.00  0.00           C  
ATOM   4805  N   MET B 389      15.905  -1.812  22.385  1.00  0.00           N  
ATOM   4806  CA  MET B 389      16.980  -0.893  22.753  1.00  0.00           C  
ATOM   4807  C   MET B 389      17.736  -1.328  24.013  1.00  0.00           C  
ATOM   4808  O   MET B 389      18.936  -1.080  24.115  1.00  0.00           O  
ATOM   4809  CB  MET B 389      16.414   0.525  22.926  1.00  0.00           C  
ATOM   4810  CG  MET B 389      16.029   1.175  21.593  1.00  0.00           C  
ATOM   4811  SD  MET B 389      17.397   1.445  20.418  1.00  0.00           S  
ATOM   4812  CE  MET B 389      18.387   2.668  21.311  1.00  0.00           C  
ATOM   4813  N   ALA B 390      17.064  -1.995  24.950  1.00  0.00           N  
ATOM   4814  CA  ALA B 390      17.700  -2.549  26.134  1.00  0.00           C  
ATOM   4815  C   ALA B 390      18.562  -3.787  25.816  1.00  0.00           C  
ATOM   4816  O   ALA B 390      19.618  -3.967  26.427  1.00  0.00           O  
ATOM   4817  CB  ALA B 390      16.612  -2.880  27.164  1.00  0.00           C  
ATOM   4818  N   ASP B 391      18.126  -4.604  24.858  1.00  0.00           N  
ATOM   4819  CA  ASP B 391      18.840  -5.810  24.429  1.00  0.00           C  
ATOM   4820  C   ASP B 391      19.970  -5.512  23.418  1.00  0.00           C  
ATOM   4821  O   ASP B 391      20.879  -6.337  23.241  1.00  0.00           O  
ATOM   4822  CB  ASP B 391      17.828  -6.824  23.849  1.00  0.00           C  
ATOM   4823  CG  ASP B 391      16.921  -7.532  24.875  1.00  0.00           C  
ATOM   4824  OD1 ASP B 391      17.212  -7.484  26.083  1.00  0.00           O  
ATOM   4825  OD2 ASP B 391      15.971  -8.240  24.435  1.00  0.00           O  
ATOM   4826  N   ALA B 392      19.897  -4.371  22.733  1.00  0.00           N  
ATOM   4827  CA  ALA B 392      20.844  -3.978  21.706  1.00  0.00           C  
ATOM   4828  C   ALA B 392      22.212  -3.611  22.291  1.00  0.00           C  
ATOM   4829  O   ALA B 392      22.338  -2.802  23.210  1.00  0.00           O  
ATOM   4830  CB  ALA B 392      20.279  -2.819  20.877  1.00  0.00           C  
ATOM   4831  N   LYS B 393      23.258  -4.165  21.681  1.00  0.00           N  
ATOM   4832  CA  LYS B 393      24.638  -3.770  21.916  1.00  0.00           C  
ATOM   4833  C   LYS B 393      25.055  -2.678  20.929  1.00  0.00           C  
ATOM   4834  O   LYS B 393      24.377  -2.438  19.929  1.00  0.00           O  
ATOM   4835  CB  LYS B 393      25.547  -4.993  21.814  1.00  0.00           C  
ATOM   4836  CG  LYS B 393      25.165  -6.085  22.809  1.00  0.00           C  
ATOM   4837  CD  LYS B 393      26.116  -7.263  22.607  1.00  0.00           C  
ATOM   4838  CE  LYS B 393      25.736  -8.411  23.525  1.00  0.00           C  
ATOM   4839  NZ  LYS B 393      26.611  -9.560  23.235  1.00  0.00           N  
ATOM   4840  N   ALA B 394      26.187  -2.041  21.187  1.00  0.00           N  
ATOM   4841  CA  ALA B 394      26.682  -0.958  20.341  1.00  0.00           C  
ATOM   4842  C   ALA B 394      26.904  -1.373  18.875  1.00  0.00           C  
ATOM   4843  O   ALA B 394      26.714  -0.560  17.975  1.00  0.00           O  
ATOM   4844  CB  ALA B 394      27.974  -0.426  20.971  1.00  0.00           C  
ATOM   4845  N   GLU B 395      27.287  -2.631  18.634  1.00  0.00           N  
ATOM   4846  CA  GLU B 395      27.500  -3.197  17.310  1.00  0.00           C  
ATOM   4847  C   GLU B 395      26.213  -3.669  16.611  1.00  0.00           C  
ATOM   4848  O   GLU B 395      26.246  -3.959  15.409  1.00  0.00           O  
ATOM   4849  CB  GLU B 395      28.543  -4.342  17.392  1.00  0.00           C  
ATOM   4850  CG  GLU B 395      28.134  -5.590  18.200  1.00  0.00           C  
ATOM   4851  CD  GLU B 395      28.426  -5.546  19.712  1.00  0.00           C  
ATOM   4852  OE1 GLU B 395      28.444  -6.642  20.334  1.00  0.00           O  
ATOM   4853  OE2 GLU B 395      28.626  -4.452  20.275  1.00  0.00           O  
ATOM   4854  N   ASP B 396      25.100  -3.754  17.354  1.00  0.00           N  
ATOM   4855  CA  ASP B 396      23.825  -4.222  16.812  1.00  0.00           C  
ATOM   4856  C   ASP B 396      23.112  -3.129  15.999  1.00  0.00           C  
ATOM   4857  O   ASP B 396      23.445  -1.940  16.020  1.00  0.00           O  
ATOM   4858  CB  ASP B 396      22.925  -4.768  17.946  1.00  0.00           C  
ATOM   4859  CG  ASP B 396      23.411  -6.069  18.595  1.00  0.00           C  
ATOM   4860  OD1 ASP B 396      24.080  -6.890  17.930  1.00  0.00           O  
ATOM   4861  OD2 ASP B 396      23.029  -6.344  19.760  1.00  0.00           O  
ATOM   4862  N   THR B 397      22.101  -3.537  15.260  1.00  0.00           N  
ATOM   4863  CA  THR B 397      21.188  -2.643  14.549  1.00  0.00           C  
ATOM   4864  C   THR B 397      19.767  -2.879  15.032  1.00  0.00           C  
ATOM   4865  O   THR B 397      19.286  -4.006  15.009  1.00  0.00           O  
ATOM   4866  CB  THR B 397      21.294  -2.845  13.028  1.00  0.00           C  
ATOM   4867  OG1 THR B 397      22.598  -2.544  12.589  1.00  0.00           O  
ATOM   4868  CG2 THR B 397      20.343  -1.943  12.238  1.00  0.00           C  
ATOM   4869  N   VAL B 398      19.066  -1.816  15.417  1.00  0.00           N  
ATOM   4870  CA  VAL B 398      17.626  -1.854  15.689  1.00  0.00           C  
ATOM   4871  C   VAL B 398      16.882  -1.325  14.465  1.00  0.00           C  
ATOM   4872  O   VAL B 398      16.995  -0.152  14.114  1.00  0.00           O  
ATOM   4873  CB  VAL B 398      17.252  -1.087  16.973  1.00  0.00           C  
ATOM   4874  CG1 VAL B 398      15.761  -1.206  17.258  1.00  0.00           C  
ATOM   4875  CG2 VAL B 398      18.012  -1.649  18.182  1.00  0.00           C  
ATOM   4876  N   LEU B 399      16.130  -2.202  13.810  1.00  0.00           N  
ATOM   4877  CA  LEU B 399      15.312  -1.869  12.655  1.00  0.00           C  
ATOM   4878  C   LEU B 399      13.854  -1.705  13.099  1.00  0.00           C  
ATOM   4879  O   LEU B 399      13.234  -2.665  13.533  1.00  0.00           O  
ATOM   4880  CB  LEU B 399      15.483  -2.975  11.599  1.00  0.00           C  
ATOM   4881  CG  LEU B 399      14.573  -2.815  10.363  1.00  0.00           C  
ATOM   4882  CD1 LEU B 399      14.907  -1.557   9.570  1.00  0.00           C  
ATOM   4883  CD2 LEU B 399      14.734  -4.025   9.454  1.00  0.00           C  
ATOM   4884  N   VAL B 400      13.287  -0.512  12.946  1.00  0.00           N  
ATOM   4885  CA  VAL B 400      11.861  -0.255  13.179  1.00  0.00           C  
ATOM   4886  C   VAL B 400      11.149  -0.260  11.835  1.00  0.00           C  
ATOM   4887  O   VAL B 400      11.445   0.568  10.977  1.00  0.00           O  
ATOM   4888  CB  VAL B 400      11.629   1.066  13.925  1.00  0.00           C  
ATOM   4889  CG1 VAL B 400      10.143   1.242  14.252  1.00  0.00           C  
ATOM   4890  CG2 VAL B 400      12.426   1.120  15.237  1.00  0.00           C  
ATOM   4891  N   CYS B 401      10.220  -1.192  11.640  1.00  0.00           N  
ATOM   4892  CA  CYS B 401       9.590  -1.398  10.334  1.00  0.00           C  
ATOM   4893  C   CYS B 401       8.166  -1.967  10.424  1.00  0.00           C  
ATOM   4894  O   CYS B 401       7.590  -2.110  11.507  1.00  0.00           O  
ATOM   4895  CB  CYS B 401      10.535  -2.268   9.481  1.00  0.00           C  
ATOM   4896  SG  CYS B 401      10.704  -3.941  10.187  1.00  0.00           S  
ATOM   4897  N   GLY B 402       7.586  -2.274   9.273  1.00  0.00           N  
ATOM   4898  CA  GLY B 402       6.298  -2.943   9.110  1.00  0.00           C  
ATOM   4899  C   GLY B 402       5.122  -2.015   8.809  1.00  0.00           C  
ATOM   4900  O   GLY B 402       4.186  -2.409   8.109  1.00  0.00           O  
ATOM   4901  N   SER B 403       5.163  -0.771   9.296  1.00  0.00           N  
ATOM   4902  CA  SER B 403       4.115   0.219   9.017  1.00  0.00           C  
ATOM   4903  C   SER B 403       4.600   1.655   9.250  1.00  0.00           C  
ATOM   4904  O   SER B 403       5.511   1.894  10.034  1.00  0.00           O  
ATOM   4905  CB  SER B 403       2.905  -0.071   9.916  1.00  0.00           C  
ATOM   4906  OG  SER B 403       1.843   0.820   9.649  1.00  0.00           O  
ATOM   4907  N   PHE B 404       3.911   2.616   8.616  1.00  0.00           N  
ATOM   4908  CA  PHE B 404       4.018   4.028   8.988  1.00  0.00           C  
ATOM   4909  C   PHE B 404       3.686   4.245  10.470  1.00  0.00           C  
ATOM   4910  O   PHE B 404       4.380   5.004  11.132  1.00  0.00           O  
ATOM   4911  CB  PHE B 404       3.070   4.873   8.121  1.00  0.00           C  
ATOM   4912  CG  PHE B 404       3.537   5.067   6.697  1.00  0.00           C  
ATOM   4913  CD1 PHE B 404       4.406   6.130   6.391  1.00  0.00           C  
ATOM   4914  CD2 PHE B 404       3.098   4.211   5.670  1.00  0.00           C  
ATOM   4915  CE1 PHE B 404       4.856   6.322   5.074  1.00  0.00           C  
ATOM   4916  CE2 PHE B 404       3.550   4.402   4.350  1.00  0.00           C  
ATOM   4917  CZ  PHE B 404       4.432   5.456   4.052  1.00  0.00           C  
ATOM   4918  N   HIS B 405       2.672   3.546  10.990  1.00  0.00           N  
ATOM   4919  CA  HIS B 405       2.261   3.653  12.391  1.00  0.00           C  
ATOM   4920  C   HIS B 405       3.346   3.155  13.351  1.00  0.00           C  
ATOM   4921  O   HIS B 405       3.609   3.804  14.352  1.00  0.00           O  
ATOM   4922  CB  HIS B 405       0.954   2.891  12.602  1.00  0.00           C  
ATOM   4923  CG  HIS B 405      -0.182   3.425  11.779  1.00  0.00           C  
ATOM   4924  ND1 HIS B 405      -0.798   4.639  11.952  1.00  0.00           N  
ATOM   4925  CD2 HIS B 405      -0.788   2.829  10.696  1.00  0.00           C  
ATOM   4926  CE1 HIS B 405      -1.747   4.768  11.011  1.00  0.00           C  
ATOM   4927  NE2 HIS B 405      -1.771   3.687  10.224  1.00  0.00           N  
ATOM   4928  N   THR B 406       4.017   2.063  13.020  1.00  0.00           N  
ATOM   4929  CA  THR B 406       5.114   1.531  13.847  1.00  0.00           C  
ATOM   4930  C   THR B 406       6.257   2.529  13.965  1.00  0.00           C  
ATOM   4931  O   THR B 406       6.725   2.813  15.061  1.00  0.00           O  
ATOM   4932  CB  THR B 406       5.656   0.224  13.255  1.00  0.00           C  
ATOM   4933  OG1 THR B 406       4.598  -0.635  12.914  1.00  0.00           O  
ATOM   4934  CG2 THR B 406       6.553  -0.532  14.236  1.00  0.00           C  
ATOM   4935  N   VAL B 407       6.674   3.106  12.841  1.00  0.00           N  
ATOM   4936  CA  VAL B 407       7.729   4.129  12.828  1.00  0.00           C  
ATOM   4937  C   VAL B 407       7.271   5.389  13.567  1.00  0.00           C
[truncated: 368,387 more chars]
